# Supplementary material for: Flat electrode contacts for vagus nerve stimulation
Source: PLoS One. 2019 Nov 18;14(11):e0215191. doi: 10.1371/journal.pone.0215191 (PMC6862926; doi:10.1371/journal.pone.0215191)
Supplement: S1 File — (ZIP) [file pone.0215191.s012.zip]

Archive with 65 entries (65 files):
- rat_sciatic_1_data.txt
- rat_sciatic_1_info.txt
- rat_sciatic_10_data.txt
- rat_sciatic_10_info.txt
- rat_sciatic_11_data.txt
- rat_sciatic_11_info.txt
- rat_sciatic_12_data.txt
- rat_sciatic_12_info.txt
- rat_sciatic_13_data.txt
- rat_sciatic_13_info.txt
- rat_sciatic_14_data.txt
- rat_sciatic_14_info.txt
- rat_sciatic_15_data.txt
- rat_sciatic_15_info.txt
- rat_sciatic_16_data.txt
- rat_sciatic_16_info.txt
- rat_sciatic_17_data.txt
- rat_sciatic_17_info.txt
- rat_sciatic_18_data.txt
- rat_sciatic_18_info.txt
- rat_sciatic_19_data.txt
- rat_sciatic_19_info.txt
- rat_sciatic_2_data.txt
- rat_sciatic_2_info.txt
- rat_sciatic_20_data.txt
- rat_sciatic_20_info.txt
- rat_sciatic_21_data.txt
- rat_sciatic_21_info.txt
- rat_sciatic_22_data.txt
- rat_sciatic_22_info.txt
- rat_sciatic_23_data.txt
- rat_sciatic_23_info.txt
- rat_sciatic_24_data.txt
- rat_sciatic_24_info.txt
- rat_sciatic_25_data.txt
- rat_sciatic_25_info.txt
- rat_sciatic_26_data.txt
- rat_sciatic_26_info.txt
- rat_sciatic_27_data.txt
- rat_sciatic_27_info.txt
- rat_sciatic_28_data.txt
- rat_sciatic_28_info.txt
- rat_sciatic_29_data.txt
- rat_sciatic_29_info.txt
- rat_sciatic_3_data.txt
- rat_sciatic_3_info.txt
- rat_sciatic_30_data.txt
- rat_sciatic_30_info.txt
- rat_sciatic_31_data.txt
- rat_sciatic_31_info.txt
- rat_sciatic_32_data.txt
- rat_sciatic_32_info.txt
- rat_sciatic_4_data.txt
- rat_sciatic_4_info.txt
- rat_sciatic_5_data.txt
- rat_sciatic_5_info.txt
- rat_sciatic_6_data.txt
- rat_sciatic_6_info.txt
- rat_sciatic_7_data.txt
- rat_sciatic_7_info.txt
- rat_sciatic_8_data.txt
- rat_sciatic_8_info.txt
- rat_sciatic_9_data.txt
- rat_sciatic_9_info.txt
- readme.txt
