# Supplementary material for: Flat electrode contacts for vagus nerve stimulation
Source: PLoS One. 2019 Nov 18;14(11):e0215191. doi: 10.1371/journal.pone.0215191 (PMC6862926; doi:10.1371/journal.pone.0215191)
Supplement: S1 File — (ZIP) [file pone.0215191.s012.zip › rat_sciatic_1_data.txt]

FORCE(g)	STIM	TIME
1.967739e+00	0	1.010000e-01
3.292235e+00	0	2.010000e-01
3.292235e+00	0	3.020000e-01
6.432437e-01	0	4.020000e-01
1.967739e+00	0	5.010000e-01
1.967739e+00	0	6.020000e-01
1.967739e+00	0	7.020000e-01
3.292235e+00	0	8.020000e-01
3.292235e+00	0	9.030000e-01
1.967739e+00	0	1.002000e+00
1.967739e+00	0	1.102000e+00
6.432437e-01	0	1.203000e+00
3.292235e+00	0	1.303000e+00
3.292235e+00	0	1.403000e+00
3.292235e+00	0	1.503000e+00
1.967739e+00	0	1.603000e+00
-6.812519e-01	0	1.703000e+00
3.292235e+00	0	1.804000e+00
4.616730e+00	0	1.904000e+00
3.292235e+00	0	2.004000e+00
3.292235e+00	0	2.104000e+00
1.967739e+00	0	2.204000e+00
3.292235e+00	0	2.305000e+00
3.292235e+00	0	2.405000e+00
3.292235e+00	0	2.505000e+00
1.967739e+00	0	2.606000e+00
1.967739e+00	0	2.705000e+00
3.292235e+00	0	2.805000e+00
1.967739e+00	0	2.906000e+00
3.292235e+00	0	3.006000e+00
3.292235e+00	0	3.106000e+00
1.967739e+00	0	3.207000e+00
3.292235e+00	0	3.306000e+00
3.292235e+00	0	3.406000e+00
6.432437e-01	0	3.507000e+00
3.292235e+00	0	3.607000e+00
3.292235e+00	0	3.707000e+00
3.292235e+00	0	3.808000e+00
1.967739e+00	0	3.907000e+00
1.967739e+00	0	4.007000e+00
3.292235e+00	0	4.108000e+00
1.967739e+00	0	4.208000e+00
3.292235e+00	0	4.308000e+00
6.432437e-01	0	4.409000e+00
3.292235e+00	0	4.508000e+00
4.616730e+00	0	4.609000e+00
3.292235e+00	0	4.709000e+00
3.292235e+00	0	4.809000e+00
6.432437e-01	0	4.910000e+00
1.967739e+00	0	5.010000e+00
7.265722e+00	0	5.109000e+00
3.292235e+00	0	5.210000e+00
1.967739e+00	0	5.310000e+00
1.967739e+00	0	5.410000e+00
1.967739e+00	0	5.511000e+00
6.432437e-01	0	5.611000e+00
1.967739e+00	0	5.710000e+00
1.967739e+00	0	5.811000e+00
4.616730e+00	0	5.911000e+00
3.292235e+00	0	6.011000e+00
3.292235e+00	0	6.112000e+00
3.292235e+00	0	6.212000e+00
3.292235e+00	0	6.311000e+00
1.967739e+00	0	6.412000e+00
3.292235e+00	0	6.512000e+00
3.292235e+00	0	6.612000e+00
1.967739e+00	0	6.713000e+00
6.432437e-01	0	6.813000e+00
3.292235e+00	0	6.913000e+00
3.292235e+00	0	7.013000e+00
1.967739e+00	0	7.113000e+00
3.292235e+00	0	7.214000e+00
3.292235e+00	0	7.314000e+00
3.292235e+00	0	7.414000e+00
3.292235e+00	0	7.514000e+00
3.292235e+00	0	7.614000e+00
1.967739e+00	0	7.714000e+00
1.967739e+00	0	7.815000e+00
3.292235e+00	0	7.915000e+00
4.616730e+00	0	8.014000e+00
1.967739e+00	0	8.115000e+00
1.967739e+00	0	8.215000e+00
4.616730e+00	0	8.315000e+00
3.292235e+00	0	8.416000e+00
3.292235e+00	0	8.516000e+00
1.967739e+00	0	8.615000e+00
1.967739e+00	0	8.716000e+00
1.967739e+00	0	8.816000e+00
3.292235e+00	0	8.916000e+00
1.967739e+00	0	9.017000e+00
1.967739e+00	0	9.117000e+00
3.292235e+00	0	9.217000e+00
6.432437e-01	0	9.317000e+00
1.967739e+00	0	9.417000e+00
1.967739e+00	0	9.518000e+00
3.292235e+00	0	9.618000e+00
3.292235e+00	0	9.718000e+00
1.967739e+00	0	9.818000e+00
1.967739e+00	0	9.918000e+00
1.967739e+00	0	1.001800e+01
3.292235e+00	0	1.011900e+01
1.967739e+00	0	1.021900e+01
6.432437e-01	0	1.031900e+01
1.967739e+00	0	1.042000e+01
1.967739e+00	0	1.052000e+01
3.292235e+00	0	1.061900e+01
1.967739e+00	0	1.072000e+01
3.292235e+00	0	1.082000e+01
3.292235e+00	0	1.092000e+01
-6.812519e-01	0	1.102100e+01
6.432437e-01	0	1.112100e+01
4.616730e+00	0	1.122200e+01
3.292235e+00	0	1.132200e+01
4.616730e+00	0	1.142100e+01
3.292235e+00	0	1.152200e+01
3.292235e+00	0	1.162200e+01
1.967739e+00	0	1.172200e+01
1.967739e+00	0	1.182300e+01
3.292235e+00	0	1.192300e+01
1.967739e+00	0	1.202300e+01
1.967739e+00	0	1.212400e+01
3.292235e+00	0	1.222400e+01
3.292235e+00	0	1.232300e+01
6.432437e-01	0	1.242400e+01
3.292235e+00	0	1.252400e+01
1.967739e+00	0	1.262400e+01
3.292235e+00	0	1.272500e+01
3.292235e+00	0	1.282500e+01
1.967739e+00	0	1.292500e+01
3.292235e+00	0	1.302600e+01
1.967739e+00	0	1.312600e+01
3.292235e+00	0	1.322500e+01
1.967739e+00	0	1.332600e+01
1.967739e+00	0	1.342600e+01
5.941226e+00	0	1.352700e+01
3.292235e+00	0	1.362700e+01
3.292235e+00	0	1.372700e+01
3.292235e+00	0	1.382800e+01
-6.812519e-01	0	1.392800e+01
1.967739e+00	0	1.402800e+01
7.265722e+00	0	1.412800e+01
1.967739e+00	0	1.422800e+01
5.941226e+00	0	1.432800e+01
3.292235e+00	0	1.442900e+01
6.432437e-01	0	1.452900e+01
4.616730e+00	0	1.462900e+01
6.432437e-01	0	1.473000e+01
3.292235e+00	0	1.483000e+01
1.967739e+00	0	1.492900e+01
3.292235e+00	0	1.503000e+01
1.967739e+00	0	1.513000e+01
3.292235e+00	0	1.523000e+01
3.292235e+00	0	1.533100e+01
1.967739e+00	0	1.543100e+01
1.967739e+00	0	1.553200e+01
3.292235e+00	0	1.563200e+01
1.967739e+00	0	1.573200e+01
3.292235e+00	0	1.583200e+01
1.967739e+00	0	1.593200e+01
1.967739e+00	0	1.603200e+01
1.967739e+00	0	1.613300e+01
1.967739e+00	0	1.623300e+01
1.967739e+00	0	1.633300e+01
3.292235e+00	0	1.643400e+01
3.292235e+00	0	1.653400e+01
1.967739e+00	0	1.663300e+01
6.432437e-01	0	1.673400e+01
1.967739e+00	0	1.683400e+01
3.292235e+00	0	1.693400e+01
3.292235e+00	0	1.703500e+01
3.292235e+00	0	1.713500e+01
3.292235e+00	0	1.723500e+01
3.292235e+00	0	1.733600e+01
3.292235e+00	0	1.743600e+01
3.292235e+00	0	1.753600e+01
1.967739e+00	0	1.763600e+01
1.967739e+00	0	1.773600e+01
1.967739e+00	0	1.783700e+01
6.432437e-01	0	1.793700e+01
1.967739e+00	0	1.803700e+01
3.292235e+00	0	1.813800e+01
3.292235e+00	0	1.823800e+01
1.967739e+00	0	1.833800e+01
4.616730e+00	0	1.843800e+01
3.292235e+00	0	1.853800e+01
1.967739e+00	0	1.863800e+01
1.967739e+00	0	1.873900e+01
1.967739e+00	0	1.883900e+01
1.967739e+00	0	1.893900e+01
3.292235e+00	0	1.904000e+01
6.432437e-01	0	1.914000e+01
3.292235e+00	0	1.923900e+01
3.292235e+00	0	1.934000e+01
1.967739e+00	0	1.944000e+01
1.967739e+00	0	1.954000e+01
1.967739e+00	0	1.964100e+01
1.967739e+00	0	1.974100e+01
4.616730e+00	0	1.984200e+01
3.292235e+00	0	1.994200e+01
1.967739e+00	0	2.004200e+01
3.292235e+00	0	2.014200e+01
1.967739e+00	0	2.024200e+01
3.292235e+00	0	2.034200e+01
3.292235e+00	0	2.044300e+01
3.292235e+00	0	2.054300e+01
3.292235e+00	0	2.064300e+01
1.967739e+00	0	2.074400e+01
1.967739e+00	0	2.084400e+01
3.292235e+00	0	2.094400e+01
3.292235e+00	0	2.104400e+01
3.292235e+00	0	2.114400e+01
3.292235e+00	0	2.124400e+01
1.967739e+00	0	2.134500e+01
3.292235e+00	0	2.144500e+01
6.432437e-01	0	2.154500e+01
3.292235e+00	0	2.164600e+01
1.967739e+00	0	2.174600e+01
3.292235e+00	0	2.184600e+01
3.292235e+00	0	2.194600e+01
3.292235e+00	0	2.204600e+01
3.292235e+00	0	2.214700e+01
1.967739e+00	0	2.224700e+01
1.967739e+00	0	2.234700e+01
3.292235e+00	0	2.244800e+01
-6.812519e-01	0	2.254800e+01
3.292235e+00	0	2.264800e+01
5.941226e+00	0	2.274800e+01
4.616730e+00	0	2.284800e+01
1.967739e+00	0	2.294800e+01
3.292235e+00	0	2.304900e+01
3.292235e+00	0	2.314900e+01
1.967739e+00	0	2.324900e+01
1.967739e+00	0	2.335000e+01
6.432437e-01	0	2.345000e+01
1.967739e+00	0	2.355000e+01
1.967739e+00	0	2.365000e+01
3.292235e+00	0	2.375000e+01
6.432437e-01	0	2.385100e+01
6.432437e-01	0	2.395100e+01
1.967739e+00	0	2.405100e+01
6.432437e-01	0	2.415200e+01
3.292235e+00	0	2.425200e+01
3.292235e+00	0	2.435200e+01
3.292235e+00	0	2.445200e+01
1.967739e+00	0	2.455200e+01
1.967739e+00	0	2.465200e+01
1.967739e+00	0	2.475300e+01
3.292235e+00	0	2.485300e+01
3.292235e+00	0	2.495300e+01
3.292235e+00	0	2.505400e+01
1.967739e+00	0	2.515400e+01
1.967739e+00	0	2.525400e+01
6.432437e-01	0	2.535400e+01
1.967739e+00	0	2.545400e+01
5.941226e+00	0	2.555400e+01
3.292235e+00	0	2.565500e+01
3.292235e+00	0	2.575500e+01
3.292235e+00	0	2.585600e+01
3.292235e+00	0	2.595600e+01
3.292235e+00	0	2.605600e+01
3.292235e+00	0	2.615700e+01
6.432437e-01	0	2.625600e+01
1.967739e+00	0	2.635600e+01
1.967739e+00	0	2.645700e+01
3.292235e+00	0	2.655700e+01
3.292235e+00	0	2.665700e+01
3.292235e+00	0	2.675800e+01
1.967739e+00	0	2.685800e+01
4.616730e+00	0	2.695800e+01
3.292235e+00	0	2.705800e+01
1.967739e+00	0	2.715800e+01
3.292235e+00	0	2.725800e+01
3.292235e+00	0	2.735900e+01
3.292235e+00	0	2.745900e+01
3.292235e+00	0	2.755900e+01
1.967739e+00	0	2.766000e+01
1.967739e+00	0	2.776000e+01
1.967739e+00	0	2.786000e+01
3.292235e+00	0	2.796000e+01
6.432437e-01	0	2.806000e+01
1.967739e+00	0	2.816100e+01
1.967739e+00	0	2.826100e+01
3.292235e+00	0	2.836100e+01
3.292235e+00	0	2.846200e+01
3.292235e+00	0	2.856200e+01
1.967739e+00	0	2.866200e+01
3.292235e+00	0	2.876200e+01
1.967739e+00	0	2.886200e+01
3.292235e+00	0	2.896200e+01
1.967739e+00	0	2.906300e+01
-6.812519e-01	0	2.916300e+01
1.967739e+00	0	2.926300e+01
3.292235e+00	0	2.936400e+01
1.967739e+00	0	2.946400e+01
3.292235e+00	0	2.956400e+01
1.967739e+00	0	2.966400e+01
1.967739e+00	0	2.976400e+01
1.967739e+00	0	2.986400e+01
3.292235e+00	0	2.996500e+01
1.967739e+00	0	3.006500e+01
1.967739e+00	0	3.016600e+01
3.292235e+00	0	3.026600e+01
3.292235e+00	0	3.036600e+01
1.967739e+00	0	3.046600e+01
1.967739e+00	0	3.056600e+01
3.292235e+00	0	3.066600e+01
3.292235e+00	0	3.076700e+01
3.292235e+00	0	3.086700e+01
6.432437e-01	0	3.096700e+01
3.292235e+00	0	3.106800e+01
6.432437e-01	0	3.116800e+01
1.967739e+00	0	3.126800e+01
4.616730e+00	0	3.136800e+01
6.432437e-01	0	3.146800e+01
1.967739e+00	0	3.156800e+01
1.967739e+00	0	3.166900e+01
3.292235e+00	0	3.176900e+01
3.292235e+00	0	3.186900e+01
3.292235e+00	0	3.197000e+01
6.432437e-01	0	3.207000e+01
3.292235e+00	0	3.216900e+01
3.292235e+00	0	3.227000e+01
3.292235e+00	0	3.237000e+01
1.967739e+00	0	3.247100e+01
3.292235e+00	0	3.257100e+01
6.432437e-01	0	3.267100e+01
3.292235e+00	0	3.277200e+01
4.616730e+00	0	3.287200e+01
3.292235e+00	0	3.297200e+01
3.292235e+00	0	3.307200e+01
1.967739e+00	0	3.317200e+01
3.292235e+00	0	3.327200e+01
1.967739e+00	0	3.337300e+01
3.292235e+00	0	3.347300e+01
1.967739e+00	0	3.357300e+01
3.292235e+00	0	3.367400e+01
1.967739e+00	0	3.377400e+01
1.967739e+00	0	3.387300e+01
-6.812519e-01	0	3.397400e+01
3.292235e+00	0	3.407400e+01
5.941226e+00	0	3.417400e+01
1.967739e+00	0	3.427500e+01
1.967739e+00	0	3.437500e+01
1.967739e+00	0	3.447600e+01
3.292235e+00	0	3.457600e+01
1.967739e+00	0	3.467600e+01
3.292235e+00	0	3.477600e+01
3.292235e+00	0	3.487600e+01
1.967739e+00	0	3.497600e+01
3.292235e+00	0	3.507700e+01
3.292235e+00	0	3.517700e+01
3.292235e+00	0	3.527700e+01
1.967739e+00	0	3.537800e+01
1.967739e+00	0	3.547800e+01
3.292235e+00	0	3.557700e+01
3.292235e+00	0	3.567800e+01
1.967739e+00	0	3.577800e+01
3.292235e+00	0	3.587800e+01
3.292235e+00	0	3.597900e+01
1.967739e+00	0	3.607900e+01
6.432437e-01	0	3.617900e+01
3.292235e+00	0	3.628000e+01
3.292235e+00	0	3.638000e+01
3.292235e+00	0	3.648000e+01
3.292235e+00	0	3.658000e+01
1.967739e+00	0	3.668000e+01
3.292235e+00	0	3.678100e+01
6.432437e-01	0	3.688100e+01
1.967739e+00	0	3.698100e+01
4.616730e+00	0	3.708200e+01
3.292235e+00	0	3.718200e+01
1.967739e+00	0	3.728100e+01
3.292235e+00	0	3.738200e+01
1.967739e+00	0	3.748200e+01
1.967739e+00	0	3.758200e+01
3.292235e+00	0	3.768300e+01
1.967739e+00	0	3.778300e+01
1.967739e+00	0	3.788300e+01
3.292235e+00	0	3.798400e+01
3.292235e+00	0	3.808400e+01
3.292235e+00	0	3.818300e+01
1.967739e+00	0	3.828400e+01
3.292235e+00	0	3.838400e+01
1.967739e+00	0	3.848400e+01
3.292235e+00	0	3.858500e+01
4.616730e+00	0	3.868500e+01
3.292235e+00	0	3.878600e+01
3.292235e+00	0	3.888600e+01
1.967739e+00	0	3.898500e+01
3.292235e+00	0	3.908600e+01
1.967739e+00	0	3.918600e+01
3.292235e+00	0	3.928600e+01
3.292235e+00	0	3.938700e+01
3.292235e+00	0	3.948700e+01
3.292235e+00	0	3.958700e+01
6.432437e-01	0	3.968800e+01
3.292235e+00	0	3.978800e+01
5.941226e+00	0	3.988700e+01
1.967739e+00	0	3.998800e+01
3.292235e+00	0	4.008800e+01
3.292235e+00	0	4.018800e+01
6.432437e-01	0	4.028900e+01
1.967739e+00	0	4.038900e+01
3.292235e+00	0	4.048900e+01
3.292235e+00	0	4.059000e+01
1.967739e+00	0	4.069000e+01
3.292235e+00	0	4.079000e+01
3.292235e+00	0	4.089000e+01
1.967739e+00	0	4.099000e+01
3.292235e+00	0	4.109100e+01
1.967739e+00	0	4.119100e+01
3.292235e+00	0	4.129100e+01
3.292235e+00	0	4.139200e+01
3.292235e+00	0	4.149200e+01
1.967739e+00	0	4.159100e+01
3.292235e+00	0	4.169200e+01
1.967739e+00	0	4.179200e+01
1.967739e+00	0	4.189200e+01
3.292235e+00	0	4.199300e+01
3.292235e+00	0	4.209300e+01
3.292235e+00	0	4.219300e+01
3.292235e+00	0	4.229400e+01
3.292235e+00	0	4.239400e+01
1.967739e+00	0	4.249300e+01
1.967739e+00	0	4.259400e+01
4.616730e+00	0	4.269400e+01
1.967739e+00	0	4.279500e+01
3.292235e+00	0	4.289500e+01
1.967739e+00	0	4.299500e+01
3.292235e+00	0	4.309600e+01
4.616730e+00	0	4.319600e+01
1.967739e+00	0	4.329500e+01
3.292235e+00	0	4.339600e+01
3.292235e+00	0	4.349600e+01
1.967739e+00	0	4.359600e+01
1.967739e+00	0	4.369700e+01
3.292235e+00	0	4.379700e+01
3.292235e+00	0	4.389700e+01
3.292235e+00	0	4.399800e+01
3.292235e+00	0	4.409800e+01
6.432437e-01	0	4.419700e+01
3.292235e+00	0	4.429800e+01
3.292235e+00	0	4.439800e+01
3.292235e+00	0	4.449800e+01
1.967739e+00	0	4.459900e+01
3.292235e+00	0	4.469900e+01
1.967739e+00	0	4.480000e+01
3.292235e+00	0	4.490000e+01
1.967739e+00	0	45
1.967739e+00	0	4.510000e+01
3.292235e+00	0	4.520000e+01
3.292235e+00	0	4.530000e+01
1.967739e+00	0	4.540100e+01
1.967739e+00	0	4.550100e+01
1.967739e+00	0	4.560100e+01
1.967739e+00	0	4.570200e+01
3.292235e+00	0	4.580200e+01
3.292235e+00	0	4.590200e+01
3.292235e+00	0	4.600200e+01
1.967739e+00	0	4.610200e+01
6.432437e-01	0	4.620200e+01
1.967739e+00	0	4.630300e+01
3.292235e+00	0	4.640300e+01
3.292235e+00	0	4.650300e+01
1.967739e+00	0	4.660400e+01
3.292235e+00	0	4.670400e+01
3.292235e+00	0	4.680300e+01
1.967739e+00	0	4.690400e+01
1.967739e+00	0	4.700400e+01
3.292235e+00	0	4.710500e+01
1.967739e+00	0	4.720500e+01
1.967739e+00	0	4.730500e+01
1.967739e+00	0	4.740600e+01
3.292235e+00	0	4.750600e+01
3.292235e+00	0	4.760600e+01
1.967739e+00	0	4.770600e+01
3.292235e+00	0	4.780600e+01
1.967739e+00	0	4.790600e+01
6.432437e-01	0	4.800700e+01
6.432437e-01	0	4.810700e+01
1.967739e+00	0	4.820700e+01
-6.812519e-01	0	4.830800e+01
3.292235e+00	0	4.840800e+01
1.967739e+00	0	4.850700e+01
1.967739e+00	0	4.860800e+01
3.292235e+00	0	4.870800e+01
3.292235e+00	0	4.880800e+01
6.432437e-01	0	4.890900e+01
1.967739e+00	0	4.900900e+01
1.967739e+00	0	4.911000e+01
3.292235e+00	0	4.921000e+01
4.616730e+00	0	4.931000e+01
1.967739e+00	0	4.941000e+01
3.292235e+00	0	4.951000e+01
1.967739e+00	0	4.961000e+01
3.292235e+00	0	4.971100e+01
1.967739e+00	0	4.981100e+01
3.292235e+00	0	4.991100e+01
3.292235e+00	0	5.001200e+01
3.292235e+00	0	5.011200e+01
3.292235e+00	0	5.021200e+01
1.967739e+00	0	5.031200e+01
3.292235e+00	0	5.041200e+01
3.292235e+00	0	5.051200e+01
1.967739e+00	0	5.061300e+01
1.967739e+00	0	5.071300e+01
3.292235e+00	0	5.081300e+01
1.967739e+00	0	5.091400e+01
1.967739e+00	0	5.101400e+01
4.616730e+00	0	5.111300e+01
6.432437e-01	0	5.121400e+01
4.616730e+00	0	5.131400e+01
3.292235e+00	0	5.141500e+01
1.967739e+00	0	5.151500e+01
3.292235e+00	0	5.161500e+01
3.292235e+00	0	5.171600e+01
3.292235e+00	0	5.181600e+01
1.967739e+00	0	5.191600e+01
6.432437e-01	0	5.201600e+01
1.967739e+00	0	5.211600e+01
1.967739e+00	0	5.221600e+01
6.432437e-01	0	5.231700e+01
3.292235e+00	0	5.241700e+01
3.292235e+00	0	5.251700e+01
3.292235e+00	0	5.261800e+01
3.292235e+00	0	5.271800e+01
3.292235e+00	0	5.281700e+01
1.967739e+00	0	5.291800e+01
1.967739e+00	0	5.301800e+01
1.967739e+00	0	5.311800e+01
3.292235e+00	0	5.321900e+01
3.292235e+00	0	5.331900e+01
1.967739e+00	0	5.342000e+01
1.967739e+00	0	5.352000e+01
3.292235e+00	0	5.362000e+01
1.967739e+00	0	5.372000e+01
3.292235e+00	0	5.382000e+01
4.616730e+00	0	5.392000e+01
3.292235e+00	0	5.402100e+01
3.292235e+00	0	5.412100e+01
1.967739e+00	0	5.422100e+01
1.967739e+00	0	5.432200e+01
3.292235e+00	0	5.442200e+01
1.967739e+00	0	5.452100e+01
3.292235e+00	0	5.462200e+01
3.292235e+00	0	5.472200e+01
3.292235e+00	0	5.482200e+01
3.292235e+00	0	5.492300e+01
3.292235e+00	0	5.502300e+01
3.292235e+00	0	5.512300e+01
3.292235e+00	0	5.522400e+01
1.967739e+00	0	5.532400e+01
1.967739e+00	0	5.542400e+01
3.292235e+00	0	5.552400e+01
3.292235e+00	0	5.562400e+01
3.292235e+00	0	5.572500e+01
6.432437e-01	0	5.582500e+01
3.292235e+00	0	5.592500e+01
3.292235e+00	0	5.602600e+01
3.292235e+00	0	5.612600e+01
6.432437e-01	0	5.622500e+01
1.967739e+00	0	5.632600e+01
3.292235e+00	0	5.642600e+01
1.967739e+00	0	5.652600e+01
3.292235e+00	0	5.662700e+01
6.432437e-01	0	5.672700e+01
-6.812519e-01	0	5.682700e+01
6.432437e-01	0	5.692800e+01
5.941226e+00	0	5.702800e+01
1.967739e+00	0	5.712700e+01
3.292235e+00	0	5.722800e+01
1.967739e+00	0	5.732800e+01
3.292235e+00	0	5.742800e+01
3.292235e+00	0	5.752900e+01
1.967739e+00	0	5.762900e+01
6.432437e-01	0	5.773000e+01
3.292235e+00	0	5.783000e+01
3.292235e+00	0	5.792900e+01
1.967739e+00	0	5.803000e+01
6.432437e-01	0	5.813000e+01
1.967739e+00	0	5.823000e+01
1.967739e+00	0	5.833100e+01
3.292235e+00	0	5.843100e+01
3.292235e+00	0	5.853100e+01
3.292235e+00	0	5.863200e+01
1.967739e+00	0	5.873200e+01
3.292235e+00	0	5.883100e+01
1.967739e+00	0	5.893200e+01
3.292235e+00	0	5.903200e+01
1.967739e+00	0	5.913200e+01
1.967739e+00	0	5.923300e+01
1.967739e+00	0	5.933300e+01
3.292235e+00	0	5.943300e+01
1.967739e+00	0	5.953400e+01
5.759655e+01	5	5.963400e+01
4.964958e+01	5	5.973500e+01
5.362307e+01	5	5.983400e+01
5.362307e+01	5	5.993400e+01
5.759655e+01	5	6.003500e+01
3.772912e+01	0	6.013500e+01
8.590217e+00	0	6.023500e+01
3.292235e+00	0	6.033600e+01
3.292235e+00	0	6.043600e+01
3.292235e+00	0	6.053600e+01
4.616730e+00	0	6.063700e+01
1.967739e+00	0	6.073700e+01
3.292235e+00	0	6.083600e+01
3.292235e+00	0	6.093700e+01
4.616730e+00	0	6.103700e+01
1.967739e+00	0	6.113700e+01
3.292235e+00	0	6.123800e+01
1.967739e+00	0	6.133800e+01
-6.812519e-01	0	6.143800e+01
1.967739e+00	0	6.153900e+01
1.967739e+00	0	6.163900e+01
1.967739e+00	0	6.173900e+01
6.432437e-01	0	6.183900e+01
3.292235e+00	0	6.193900e+01
1.967739e+00	0	6.204000e+01
1.967739e+00	0	6.214000e+01
3.292235e+00	0	6.224000e+01
1.967739e+00	0	6.234100e+01
3.292235e+00	0	6.244100e+01
-6.812519e-01	0	6.254100e+01
3.292235e+00	0	6.264100e+01
3.292235e+00	0	6.274100e+01
-6.812519e-01	0	6.284100e+01
3.292235e+00	0	6.294200e+01
1.967739e+00	0	6.304200e+01
1.967739e+00	0	6.314200e+01
1.967739e+00	0	6.324300e+01
1.967739e+00	0	6.334300e+01
6.432437e-01	0	6.344200e+01
1.967739e+00	0	6.354300e+01
1.967739e+00	0	6.364300e+01
1.967739e+00	0	6.374400e+01
1.967739e+00	0	6.384400e+01
3.292235e+00	0	6.394400e+01
1.967739e+00	0	6.404500e+01
1.967739e+00	0	6.414500e+01
3.292235e+00	0	6.424500e+01
3.292235e+00	0	6.434500e+01
3.292235e+00	0	6.444500e+01
1.967739e+00	0	6.454500e+01
1.967739e+00	0	6.464600e+01
3.292235e+00	0	6.474600e+01
3.292235e+00	0	6.484600e+01
1.967739e+00	0	6.494700e+01
1.967739e+00	0	6.504700e+01
6.432437e-01	0	6.514700e+01
6.432437e-01	0	6.524700e+01
4.616730e+00	0	6.534700e+01
1.967739e+00	0	6.544700e+01
1.967739e+00	0	6.554800e+01
6.432437e-01	0	6.564800e+01
1.967739e+00	0	6.574800e+01
4.616730e+00	0	6.584900e+01
1.967739e+00	0	6.594900e+01
4.616730e+00	0	6.604900e+01
1.967739e+00	0	6.614900e+01
1.967739e+00	0	6.624900e+01
1.967739e+00	0	6.635000e+01
1.967739e+00	0	6.645000e+01
1.967739e+00	0	6.655000e+01
4.616730e+00	0	6.665100e+01
1.967739e+00	0	6.675100e+01
4.616730e+00	0	6.685100e+01
1.967739e+00	0	6.695100e+01
1.967739e+00	0	6.705100e+01
1.967739e+00	0	6.715100e+01
1.967739e+00	0	6.725200e+01
6.432437e-01	0	6.735200e+01
3.292235e+00	0	6.745200e+01
1.967739e+00	0	6.755300e+01
5.941226e+00	0	6.765300e+01
4.616730e+00	0	6.775200e+01
1.967739e+00	0	6.785300e+01
3.292235e+00	0	6.795300e+01
6.432437e-01	0	6.805400e+01
6.432437e-01	0	6.815400e+01
1.967739e+00	0	6.825400e+01
1.967739e+00	0	6.835500e+01
4.616730e+00	0	6.845500e+01
3.292235e+00	0	6.855500e+01
3.292235e+00	0	6.865500e+01
1.967739e+00	0	6.875500e+01
3.292235e+00	0	6.885500e+01
3.292235e+00	0	6.895600e+01
3.292235e+00	0	6.905600e+01
3.292235e+00	0	6.915600e+01
3.292235e+00	0	6.925700e+01
1.967739e+00	0	6.935700e+01
6.432437e-01	0	6.945600e+01
1.967739e+00	0	6.955700e+01
6.432437e-01	0	6.965700e+01
3.292235e+00	0	6.975700e+01
3.292235e+00	0	6.985800e+01
1.967739e+00	0	6.995800e+01
3.292235e+00	0	7.005900e+01
1.967739e+00	0	7.015900e+01
1.967739e+00	0	7.025900e+01
4.616730e+00	0	7.035900e+01
1.967739e+00	0	7.045900e+01
1.967739e+00	0	7.055900e+01
3.292235e+00	0	7.066000e+01
3.292235e+00	0	7.076000e+01
1.967739e+00	0	7.086000e+01
3.292235e+00	0	7.096100e+01
6.432437e-01	0	7.106100e+01
1.967739e+00	0	7.116100e+01
3.292235e+00	0	7.126100e+01
4.616730e+00	0	7.136100e+01
3.292235e+00	0	7.146100e+01
4.616730e+00	0	7.156200e+01
3.292235e+00	0	7.166200e+01
3.292235e+00	0	7.176200e+01
3.292235e+00	0	7.186300e+01
1.967739e+00	0	7.196300e+01
3.292235e+00	0	7.206200e+01
1.967739e+00	0	7.216300e+01
1.967739e+00	0	7.226300e+01
3.292235e+00	0	7.236400e+01
3.292235e+00	0	7.246400e+01
1.967739e+00	0	7.256400e+01
1.967739e+00	0	7.266500e+01
-6.812519e-01	0	7.276500e+01
3.292235e+00	0	7.286500e+01
1.967739e+00	0	7.296500e+01
3.292235e+00	0	7.306500e+01
1.967739e+00	0	7.316500e+01
6.432437e-01	0	7.326600e+01
1.967739e+00	0	7.336600e+01
3.292235e+00	0	7.346600e+01
6.432437e-01	0	7.356700e+01
1.967739e+00	0	7.366700e+01
6.432437e-01	0	7.376700e+01
6.432437e-01	0	7.386700e+01
1.967739e+00	0	7.396700e+01
3.292235e+00	0	7.406700e+01
6.432437e-01	0	7.416800e+01
1.967739e+00	0	7.426800e+01
3.292235e+00	0	7.436900e+01
3.292235e+00	0	7.446900e+01
4.616730e+00	0	7.456900e+01
3.292235e+00	0	7.466900e+01
3.292235e+00	0	7.476900e+01
3.292235e+00	0	7.486900e+01
1.967739e+00	0	7.497000e+01
6.432437e-01	0	7.507000e+01
3.292235e+00	0	7.517000e+01
3.292235e+00	0	7.527100e+01
1.967739e+00	0	7.537100e+01
3.292235e+00	0	7.547100e+01
1.967739e+00	0	7.557100e+01
1.967739e+00	0	7.567100e+01
3.292235e+00	0	7.577100e+01
1.967739e+00	0	7.587200e+01
1.967739e+00	0	7.597200e+01
3.292235e+00	0	7.607200e+01
1.967739e+00	0	7.617300e+01
4.616730e+00	0	7.627300e+01
1.967739e+00	0	7.637400e+01
1.967739e+00	0	7.647300e+01
6.432437e-01	0	7.657300e+01
3.292235e+00	0	7.667400e+01
3.292235e+00	0	7.677400e+01
1.967739e+00	0	7.687400e+01
3.292235e+00	0	7.697500e+01
3.292235e+00	0	7.707500e+01
3.292235e+00	0	7.717500e+01
3.292235e+00	0	7.727500e+01
3.292235e+00	0	7.737500e+01
1.967739e+00	0	7.747500e+01
3.292235e+00	0	7.757600e+01
1.967739e+00	0	7.767600e+01
3.292235e+00	0	7.777600e+01
1.967739e+00	0	7.787700e+01
1.967739e+00	0	7.797700e+01
1.967739e+00	0	7.807700e+01
6.432437e-01	0	7.817700e+01
1.967739e+00	0	7.827700e+01
6.157004e+01	5	7.837700e+01
5.627206e+01	5	7.847800e+01
5.627206e+01	5	7.857800e+01
6.024555e+01	5	7.867900e+01
5.892105e+01	5	7.877900e+01
4.037811e+01	0	7.887900e+01
1.123921e+01	0	7.898000e+01
4.616730e+00	0	7.908000e+01
5.941226e+00	0	7.918000e+01
4.616730e+00	0	7.928000e+01
1.967739e+00	0	7.938000e+01
3.292235e+00	0	7.948000e+01
3.292235e+00	0	7.958100e+01
4.616730e+00	0	7.968100e+01
3.292235e+00	0	7.978100e+01
1.967739e+00	0	7.988200e+01
3.292235e+00	0	7.998200e+01
3.292235e+00	0	8.008200e+01
1.967739e+00	0	8.018200e+01
3.292235e+00	0	8.028200e+01
6.432437e-01	0	8.038200e+01
1.967739e+00	0	8.048300e+01
6.432437e-01	0	8.058300e+01
1.967739e+00	0	8.068400e+01
1.967739e+00	0	8.078400e+01
4.616730e+00	0	8.088400e+01
3.292235e+00	0	8.098500e+01
6.432437e-01	0	8.108400e+01
1.967739e+00	0	8.118400e+01
6.432437e-01	0	8.128500e+01
3.292235e+00	0	8.138500e+01
1.967739e+00	0	8.148500e+01
3.292235e+00	0	8.158600e+01
3.292235e+00	0	8.168600e+01
1.967739e+00	0	8.178600e+01
1.967739e+00	0	8.188600e+01
1.967739e+00	0	8.198600e+01
4.616730e+00	0	8.208600e+01
3.292235e+00	0	8.218700e+01
1.967739e+00	0	8.228700e+01
1.967739e+00	0	8.238700e+01
3.292235e+00	0	8.248800e+01
1.967739e+00	0	8.258800e+01
3.292235e+00	0	8.268900e+01
1.967739e+00	0	8.278800e+01
3.292235e+00	0	8.288800e+01
1.967739e+00	0	8.298900e+01
3.292235e+00	0	8.308900e+01
6.432437e-01	0	8.318900e+01
1.967739e+00	0	8.329000e+01
1.967739e+00	0	8.339000e+01
6.432437e-01	0	8.349000e+01
3.292235e+00	0	8.359000e+01
3.292235e+00	0	8.369000e+01
3.292235e+00	0	8.379000e+01
1.967739e+00	0	8.389100e+01
6.432437e-01	0	8.399100e+01
3.292235e+00	0	8.409100e+01
3.292235e+00	0	8.419200e+01
1.967739e+00	0	8.429200e+01
4.616730e+00	0	8.439200e+01
1.967739e+00	0	8.449200e+01
1.967739e+00	0	8.459200e+01
1.967739e+00	0	8.469200e+01
3.292235e+00	0	8.479300e+01
-6.812519e-01	0	8.489300e+01
3.292235e+00	0	8.499400e+01
3.292235e+00	0	8.509400e+01
-6.812519e-01	0	8.519400e+01
1.967739e+00	0	8.529500e+01
3.292235e+00	0	8.539400e+01
3.292235e+00	0	8.549400e+01
4.616730e+00	0	8.559500e+01
3.292235e+00	0	8.569500e+01
3.292235e+00	0	8.579500e+01
4.616730e+00	0	8.589600e+01
3.292235e+00	0	8.599600e+01
5.941226e+00	0	8.609600e+01
3.292235e+00	0	8.619600e+01
6.432437e-01	0	8.629600e+01
1.967739e+00	0	8.639600e+01
1.967739e+00	0	8.649700e+01
3.292235e+00	0	8.659700e+01
4.616730e+00	0	8.669700e+01
3.292235e+00	0	8.679800e+01
1.967739e+00	0	8.689800e+01
1.967739e+00	0	8.699900e+01
1.967739e+00	0	8.709800e+01
1.967739e+00	0	8.719800e+01
3.292235e+00	0	8.729900e+01
3.292235e+00	0	8.739900e+01
1.967739e+00	0	8.749900e+01
6.432437e-01	0	8.760000e+01
1.967739e+00	0	8.770000e+01
1.967739e+00	0	8.780000e+01
1.967739e+00	0	8.790000e+01
1.967739e+00	0	88
1.967739e+00	0	8.810000e+01
1.967739e+00	0	8.820100e+01
1.967739e+00	0	8.830100e+01
3.292235e+00	0	8.840100e+01
3.292235e+00	0	8.850200e+01
1.967739e+00	0	8.860200e+01
1.967739e+00	0	8.870200e+01
3.292235e+00	0	8.880200e+01
-6.812519e-01	0	8.890200e+01
1.967739e+00	0	8.900300e+01
1.967739e+00	0	8.910300e+01
3.292235e+00	0	8.920300e+01
1.967739e+00	0	8.930400e+01
6.432437e-01	0	8.940400e+01
4.616730e+00	0	8.950400e+01
1.967739e+00	0	8.960500e+01
3.292235e+00	0	8.970400e+01
3.292235e+00	0	8.980400e+01
4.616730e+00	0	8.990500e+01
4.616730e+00	0	9.000500e+01
3.292235e+00	0	9.010500e+01
6.432437e-01	0	9.020600e+01
3.292235e+00	0	9.030600e+01
3.292235e+00	0	9.040600e+01
1.967739e+00	0	9.050600e+01
6.432437e-01	0	9.060600e+01
3.292235e+00	0	9.070600e+01
3.292235e+00	0	9.080700e+01
6.432437e-01	0	9.090700e+01
1.967739e+00	0	9.100800e+01
1.967739e+00	0	9.110800e+01
1.967739e+00	0	9.120800e+01
3.292235e+00	0	9.130900e+01
3.292235e+00	0	9.140800e+01
1.967739e+00	0	9.150800e+01
3.292235e+00	0	9.160900e+01
3.292235e+00	0	9.170900e+01
3.292235e+00	0	9.180900e+01
4.616730e+00	0	9.191000e+01
1.967739e+00	0	9.201000e+01
1.967739e+00	0	9.211000e+01
3.292235e+00	0	9.221100e+01
1.967739e+00	0	9.231000e+01
1.967739e+00	0	9.241000e+01
3.292235e+00	0	9.251100e+01
3.292235e+00	0	9.261100e+01
6.432437e-01	0	9.271100e+01
1.967739e+00	0	9.281200e+01
1.967739e+00	0	9.291200e+01
5.941226e+00	0	9.301200e+01
1.967739e+00	0	9.311200e+01
1.967739e+00	0	9.321200e+01
3.292235e+00	0	9.331300e+01
6.421903e+01	5	9.341300e+01
6.289454e+01	5	9.351300e+01
6.686802e+01	5	9.361400e+01
6.819252e+01	5	9.371400e+01
7.084151e+01	5	9.381400e+01
6.819252e+01	0	9.391500e+01
2.315967e+01	0	9.401500e+01
8.590217e+00	0	9.411500e+01
5.941226e+00	0	9.421600e+01
5.941226e+00	0	9.431500e+01
3.292235e+00	0	9.441500e+01
3.292235e+00	0	9.451600e+01
4.616730e+00	0	9.461600e+01
3.292235e+00	0	9.471600e+01
3.292235e+00	0	9.481700e+01
4.616730e+00	0	9.491700e+01
1.967739e+00	0	9.501700e+01
1.967739e+00	0	9.511800e+01
1.967739e+00	0	9.521700e+01
3.292235e+00	0	9.531800e+01
3.292235e+00	0	9.541800e+01
3.292235e+00	0	9.551800e+01
1.967739e+00	0	9.561900e+01
4.616730e+00	0	9.571900e+01
1.967739e+00	0	9.581900e+01
3.292235e+00	0	9.592000e+01
6.432437e-01	0	9.601900e+01
3.292235e+00	0	9.611900e+01
1.967739e+00	0	9.622000e+01
1.967739e+00	0	9.632000e+01
3.292235e+00	0	9.642000e+01
4.616730e+00	0	9.652100e+01
3.292235e+00	0	9.662100e+01
1.967739e+00	0	9.672100e+01
3.292235e+00	0	9.682200e+01
-6.812519e-01	0	9.692100e+01
1.967739e+00	0	9.702100e+01
6.432437e-01	0	9.712200e+01
1.967739e+00	0	9.722200e+01
3.292235e+00	0	9.732300e+01
6.432437e-01	0	9.742300e+01
1.967739e+00	0	9.752300e+01
3.292235e+00	0	9.762400e+01
3.292235e+00	0	9.772400e+01
3.292235e+00	0	9.782300e+01
3.292235e+00	0	9.792400e+01
1.967739e+00	0	9.802400e+01
1.967739e+00	0	9.812400e+01
1.967739e+00	0	9.822500e+01
1.967739e+00	0	9.832500e+01
3.292235e+00	0	9.842500e+01
1.967739e+00	0	9.852600e+01
6.432437e-01	0	9.862600e+01
6.432437e-01	0	9.872500e+01
1.967739e+00	0	9.882600e+01
1.967739e+00	0	9.892600e+01
1.967739e+00	0	9.902600e+01
1.967739e+00	0	9.912700e+01
3.292235e+00	0	9.922700e+01
1.967739e+00	0	9.932800e+01
3.292235e+00	0	9.942800e+01
6.432437e-01	0	9.952700e+01
3.292235e+00	0	9.962800e+01
3.292235e+00	0	9.972800e+01
4.616730e+00	0	9.982800e+01
3.292235e+00	0	9.992900e+01
6.432437e-01	0	1.000290e+02
1.967739e+00	0	1.001290e+02
3.292235e+00	0	1.002300e+02
3.292235e+00	0	1.003300e+02
1.967739e+00	0	1.004300e+02
1.967739e+00	0	1.005310e+02
3.292235e+00	0	1.006300e+02
1.967739e+00	0	1.007300e+02
1.967739e+00	0	1.008310e+02
4.616730e+00	0	1.009310e+02
1.967739e+00	0	1.010310e+02
4.616730e+00	0	1.011320e+02
4.616730e+00	0	1.012320e+02
1.967739e+00	0	1.013320e+02
3.292235e+00	0	1.014330e+02
6.432437e-01	0	1.015330e+02
3.292235e+00	0	1.016340e+02
3.292235e+00	0	1.017340e+02
6.432437e-01	0	1.018340e+02
1.967739e+00	0	1.019350e+02
6.432437e-01	0	1.020350e+02
6.432437e-01	0	1.021350e+02
1.967739e+00	0	1.022350e+02
1.967739e+00	0	1.023350e+02
6.432437e-01	0	1.024350e+02
1.967739e+00	0	1.025360e+02
4.616730e+00	0	1.026360e+02
1.967739e+00	0	1.027360e+02
3.292235e+00	0	1.028370e+02
1.967739e+00	0	1.029370e+02
3.292235e+00	0	1.030370e+02
3.292235e+00	0	1.031380e+02
3.292235e+00	0	1.032380e+02
1.967739e+00	0	1.033390e+02
3.292235e+00	0	1.034390e+02
3.292235e+00	0	1.035390e+02
1.967739e+00	0	1.036400e+02
3.292235e+00	0	1.037400e+02
3.292235e+00	0	1.038390e+02
1.967739e+00	0	1.039400e+02
1.967739e+00	0	1.040400e+02
3.292235e+00	0	1.041400e+02
1.967739e+00	0	1.042410e+02
3.292235e+00	0	1.043410e+02
1.967739e+00	0	1.044410e+02
3.292235e+00	0	1.045420e+02
6.432437e-01	0	1.046420e+02
1.967739e+00	0	1.047420e+02
3.292235e+00	0	1.048430e+02
3.292235e+00	0	1.049430e+02
6.432437e-01	0	1.050430e+02
6.432437e-01	0	1.051440e+02
3.292235e+00	0	1.052440e+02
3.292235e+00	0	1.053440e+02
3.292235e+00	0	1.054440e+02
1.967739e+00	0	1.055440e+02
1.967739e+00	0	1.056450e+02
1.967739e+00	0	1.057450e+02
5.941226e+00	0	1.058450e+02
1.967739e+00	0	1.059460e+02
1.967739e+00	0	1.060460e+02
6.432437e-01	0	1.061460e+02
3.292235e+00	0	1.062470e+02
3.292235e+00	0	1.063470e+02
3.292235e+00	0	1.064470e+02
3.292235e+00	0	1.065480e+02
1.967739e+00	0	1.066480e+02
3.292235e+00	0	1.067480e+02
3.292235e+00	0	1.068480e+02
3.292235e+00	0	1.069480e+02
3.292235e+00	0	1.070480e+02
1.967739e+00	0	1.071490e+02
1.967739e+00	0	1.072490e+02
3.292235e+00	0	1.073500e+02
3.292235e+00	0	1.074500e+02
1.967739e+00	0	1.075500e+02
3.292235e+00	0	1.076510e+02
1.967739e+00	0	1.077510e+02
4.616730e+00	0	1.078510e+02
4.616730e+00	0	1.079520e+02
3.292235e+00	0	1.080520e+02
6.432437e-01	0	1.081520e+02
1.967739e+00	0	1.082530e+02
6.024555e+01	5	1.083530e+02
6.024555e+01	5	1.084530e+02
6.289454e+01	5	1.085540e+02
6.421903e+01	5	1.086540e+02
6.554353e+01	5	1.087540e+02
5.759655e+01	0	1.088550e+02
1.653719e+01	0	1.089550e+02
5.941226e+00	0	1.090540e+02
5.941226e+00	0	1.091550e+02
4.616730e+00	0	1.092550e+02
4.616730e+00	0	1.093560e+02
1.967739e+00	0	1.094560e+02
5.941226e+00	0	1.095560e+02
4.616730e+00	0	1.096570e+02
3.292235e+00	0	1.097570e+02
4.616730e+00	0	1.098570e+02
3.292235e+00	0	1.099580e+02
6.432437e-01	0	1.100580e+02
-6.812519e-01	0	1.101580e+02
4.616730e+00	0	1.102590e+02
1.967739e+00	0	1.103590e+02
1.967739e+00	0	1.104590e+02
6.432437e-01	0	1.105600e+02
3.292235e+00	0	1.106590e+02
6.432437e-01	0	1.107590e+02
6.432437e-01	0	1.108600e+02
1.967739e+00	0	1.109600e+02
6.432437e-01	0	1.110600e+02
6.432437e-01	0	1.111610e+02
3.292235e+00	0	1.112610e+02
6.432437e-01	0	1.113620e+02
3.292235e+00	0	1.114620e+02
1.967739e+00	0	1.115620e+02
1.967739e+00	0	1.116630e+02
3.292235e+00	0	1.117630e+02
6.432437e-01	0	1.118630e+02
4.616730e+00	0	1.119640e+02
3.292235e+00	0	1.120640e+02
3.292235e+00	0	1.121630e+02
1.967739e+00	0	1.122640e+02
1.967739e+00	0	1.123640e+02
3.292235e+00	0	1.124640e+02
1.967739e+00	0	1.125650e+02
3.292235e+00	0	1.126650e+02
3.292235e+00	0	1.127650e+02
1.967739e+00	0	1.128660e+02
5.941226e+00	0	1.129660e+02
1.967739e+00	0	1.130670e+02
1.967739e+00	0	1.131670e+02
1.967739e+00	0	1.132670e+02
4.616730e+00	0	1.133680e+02
3.292235e+00	0	1.134680e+02
1.967739e+00	0	1.135680e+02
1.967739e+00	0	1.136690e+02
6.432437e-01	0	1.137680e+02
1.967739e+00	0	1.138680e+02
4.616730e+00	0	1.139690e+02
1.967739e+00	0	1.140690e+02
1.967739e+00	0	1.141690e+02
1.967739e+00	0	1.142700e+02
3.292235e+00	0	1.143700e+02
6.432437e-01	0	1.144700e+02
6.432437e-01	0	1.145710e+02
3.292235e+00	0	1.146710e+02
3.292235e+00	0	1.147710e+02
1.967739e+00	0	1.148720e+02
1.967739e+00	0	1.149720e+02
4.616730e+00	0	1.150730e+02
1.967739e+00	0	1.151730e+02
3.292235e+00	0	1.152730e+02
1.967739e+00	0	1.153730e+02
1.967739e+00	0	1.154730e+02
6.432437e-01	0	1.155730e+02
1.967739e+00	0	1.156740e+02
3.292235e+00	0	1.157740e+02
3.292235e+00	0	1.158740e+02
4.616730e+00	0	1.159750e+02
3.292235e+00	0	1.160750e+02
4.616730e+00	0	1.161750e+02
4.616730e+00	0	1.162760e+02
3.292235e+00	0	1.163760e+02
1.967739e+00	0	1.164760e+02
-6.812519e-01	0	1.165770e+02
3.292235e+00	0	1.166770e+02
1.967739e+00	0	1.167770e+02
3.292235e+00	0	1.168780e+02
3.292235e+00	0	1.169770e+02
4.616730e+00	0	1.170780e+02
1.967739e+00	0	1.171780e+02
1.967739e+00	0	1.172780e+02
6.432437e-01	0	1.173790e+02
4.616730e+00	0	1.174790e+02
6.432437e-01	0	1.175790e+02
1.967739e+00	0	1.176800e+02
1.967739e+00	0	1.177800e+02
3.292235e+00	0	1.178800e+02
1.967739e+00	0	1.179810e+02
3.292235e+00	0	1.180810e+02
3.292235e+00	0	1.181810e+02
1.967739e+00	0	1.182820e+02
3.292235e+00	0	1.183820e+02
3.292235e+00	0	1.184820e+02
3.292235e+00	0	1.185820e+02
6.432437e-01	0	1.186820e+02
3.292235e+00	0	1.187820e+02
3.292235e+00	0	1.188830e+02
1.967739e+00	0	1.189830e+02
6.432437e-01	0	1.190840e+02
1.967739e+00	0	1.191840e+02
1.967739e+00	0	1.192840e+02
3.292235e+00	0	1.193850e+02
3.292235e+00	0	1.194850e+02
1.967739e+00	0	1.195850e+02
1.967739e+00	0	1.196860e+02
1.967739e+00	0	1.197860e+02
1.967739e+00	0	1.198860e+02
3.292235e+00	0	1.199870e+02
3.292235e+00	0	1.200870e+02
3.292235e+00	0	1.201860e+02
1.967739e+00	0	1.202870e+02
6.432437e-01	0	1.203870e+02
3.292235e+00	0	1.204870e+02
1.967739e+00	0	1.205880e+02
1.967739e+00	0	1.206880e+02
3.292235e+00	0	1.207880e+02
3.292235e+00	0	1.208890e+02
1.967739e+00	0	1.209890e+02
3.292235e+00	0	1.210900e+02
6.432437e-01	0	1.211900e+02
1.967739e+00	0	1.212900e+02
3.292235e+00	0	1.213910e+02
1.967739e+00	0	1.214910e+02
3.292235e+00	0	1.215910e+02
1.967739e+00	0	1.216920e+02
3.292235e+00	0	1.217910e+02
1.967739e+00	0	1.218910e+02
4.616730e+00	0	1.219920e+02
1.967739e+00	0	1.220920e+02
6.432437e-01	0	1.221920e+02
3.292235e+00	0	1.222930e+02
6.432437e-01	0	1.223930e+02
3.292235e+00	0	1.224930e+02
3.292235e+00	0	1.225940e+02
1.967739e+00	0	1.226940e+02
1.967739e+00	0	1.227950e+02
3.292235e+00	0	1.228950e+02
3.292235e+00	0	1.229950e+02
4.616730e+00	0	1.230960e+02
6.432437e-01	0	1.231960e+02
1.967739e+00	0	1.232960e+02
5.892105e+01	5	1.233970e+02
6.289454e+01	5	1.234970e+02
6.554353e+01	5	1.235970e+02
6.819252e+01	5	1.236980e+02
6.819252e+01	5	1.237980e+02
6.157004e+01	0	1.238970e+02
2.448416e+01	0	1.239980e+02
8.590217e+00	0	1.240980e+02
4.616730e+00	0	1.241980e+02
5.941226e+00	0	1.242990e+02
4.616730e+00	0	1.243990e+02
3.292235e+00	0	1.244990e+02
1.967739e+00	0	1.246000e+02
3.292235e+00	0	1.247000e+02
3.292235e+00	0	1.248010e+02
3.292235e+00	0	1.249010e+02
3.292235e+00	0	1.250010e+02
3.292235e+00	0	1.251020e+02
1.967739e+00	0	1.252020e+02
4.616730e+00	0	1.253020e+02
1.967739e+00	0	1.254030e+02
1.967739e+00	0	1.255020e+02
3.292235e+00	0	1.256020e+02
1.967739e+00	0	1.257030e+02
1.967739e+00	0	1.258030e+02
6.432437e-01	0	1.259030e+02
1.967739e+00	0	1.260040e+02
3.292235e+00	0	1.261040e+02
1.967739e+00	0	1.262040e+02
4.616730e+00	0	1.263050e+02
3.292235e+00	0	1.264050e+02
1.967739e+00	0	1.265050e+02
1.967739e+00	0	1.266060e+02
-6.812519e-01	0	1.267060e+02
6.432437e-01	0	1.268070e+02
1.967739e+00	0	1.269070e+02
4.616730e+00	0	1.270060e+02
3.292235e+00	0	1.271070e+02
3.292235e+00	0	1.272070e+02
1.967739e+00	0	1.273070e+02
3.292235e+00	0	1.274080e+02
6.432437e-01	0	1.275080e+02
3.292235e+00	0	1.276080e+02
3.292235e+00	0	1.277090e+02
3.292235e+00	0	1.278090e+02
6.432437e-01	0	1.279090e+02
3.292235e+00	0	1.280100e+02
4.616730e+00	0	1.281100e+02
1.967739e+00	0	1.282100e+02
3.292235e+00	0	1.283110e+02
3.292235e+00	0	1.284110e+02
3.292235e+00	0	1.285100e+02
1.967739e+00	0	1.286110e+02
6.432437e-01	0	1.287110e+02
1.967739e+00	0	1.288120e+02
1.967739e+00	0	1.289120e+02
4.616730e+00	0	1.290120e+02
1.967739e+00	0	1.291130e+02
4.616730e+00	0	1.292130e+02
6.432437e-01	0	1.293130e+02
3.292235e+00	0	1.294140e+02
-6.812519e-01	0	1.295140e+02
4.616730e+00	0	1.296140e+02
3.292235e+00	0	1.297150e+02
1.967739e+00	0	1.298150e+02
4.616730e+00	0	1.299150e+02
1.967739e+00	0	1.300150e+02
3.292235e+00	0	1.301150e+02
1.967739e+00	0	1.302150e+02
3.292235e+00	0	1.303160e+02
1.967739e+00	0	1.304160e+02
1.967739e+00	0	1.305160e+02
3.292235e+00	0	1.306170e+02
4.616730e+00	0	1.307170e+02
6.432437e-01	0	1.308180e+02
1.967739e+00	0	1.309180e+02
3.292235e+00	0	1.310180e+02
1.967739e+00	0	1.311190e+02
6.432437e-01	0	1.312190e+02
3.292235e+00	0	1.313190e+02
1.967739e+00	0	1.314200e+02
4.616730e+00	0	1.315190e+02
-6.812519e-01	0	1.316190e+02
1.967739e+00	0	1.317200e+02
6.432437e-01	0	1.318200e+02
1.967739e+00	0	1.319200e+02
1.967739e+00	0	1.320210e+02
4.616730e+00	0	1.321210e+02
3.292235e+00	0	1.322210e+02
3.292235e+00	0	1.323220e+02
3.292235e+00	0	1.324220e+02
3.292235e+00	0	1.325230e+02
3.292235e+00	0	1.326230e+02
4.616730e+00	0	1.327230e+02
1.967739e+00	0	1.328240e+02
6.432437e-01	0	1.329240e+02
1.967739e+00	0	1.330240e+02
3.292235e+00	0	1.331240e+02
1.967739e+00	0	1.332240e+02
1.967739e+00	0	1.333240e+02
1.967739e+00	0	1.334250e+02
3.292235e+00	0	1.335250e+02
6.432437e-01	0	1.336250e+02
3.292235e+00	0	1.337260e+02
1.967739e+00	0	1.338260e+02
1.967739e+00	0	1.339260e+02
1.967739e+00	0	1.340270e+02
1.967739e+00	0	1.341270e+02
3.292235e+00	0	1.342270e+02
1.967739e+00	0	1.343280e+02
1.967739e+00	0	1.344280e+02
6.432437e-01	0	1.345290e+02
1.967739e+00	0	1.346290e+02
1.967739e+00	0	1.347280e+02
1.967739e+00	0	1.348290e+02
1.967739e+00	0	1.349290e+02
3.292235e+00	0	1.350290e+02
3.292235e+00	0	1.351300e+02
6.432437e-01	0	1.352300e+02
1.967739e+00	0	1.353300e+02
4.616730e+00	0	1.354310e+02
1.967739e+00	0	1.355310e+02
1.967739e+00	0	1.356310e+02
1.967739e+00	0	1.357320e+02
1.967739e+00	0	1.358320e+02
1.967739e+00	0	1.359320e+02
1.967739e+00	0	1.360330e+02
1.967739e+00	0	1.361330e+02
1.967739e+00	0	1.362330e+02
6.432437e-01	0	1.363330e+02
4.616730e+00	0	1.364330e+02
3.292235e+00	0	1.365340e+02
1.967739e+00	0	1.366340e+02
3.292235e+00	0	1.367340e+02
4.616730e+00	0	1.368350e+02
4.616730e+00	0	1.369350e+02
1.967739e+00	0	1.370350e+02
6.432437e-01	0	1.371360e+02
1.967739e+00	0	1.372360e+02
1.967739e+00	0	1.373360e+02
1.967739e+00	0	1.374370e+02
3.292235e+00	0	1.375370e+02
1.967739e+00	0	1.376370e+02
6.432437e-01	0	1.377380e+02
6.432437e-01	0	1.378380e+02
5.941226e+00	0	1.379370e+02
1.967739e+00	0	1.380380e+02
6.432437e-01	0	1.381380e+02
1.967739e+00	0	1.382380e+02
1.967739e+00	5	1.383390e+02
-6.812519e-01	5	1.384390e+02
3.292235e+00	5	1.385400e+02
3.292235e+00	5	1.386400e+02
4.616730e+00	5	1.387400e+02
3.292235e+00	0	1.388410e+02
1.967739e+00	0	1.389410e+02
3.292235e+00	0	1.390410e+02
1.967739e+00	0	1.391420e+02
3.292235e+00	0	1.392420e+02
1.967739e+00	0	1.393420e+02
1.967739e+00	0	1.394430e+02
3.292235e+00	0	1.395420e+02
6.432437e-01	0	1.396420e+02
3.292235e+00	0	1.397430e+02
3.292235e+00	0	1.398430e+02
3.292235e+00	0	1.399430e+02
4.616730e+00	0	1.400440e+02
3.292235e+00	0	1.401440e+02
1.967739e+00	0	1.402440e+02
3.292235e+00	0	1.403450e+02
3.292235e+00	0	1.404450e+02
1.967739e+00	0	1.405460e+02
-6.812519e-01	0	1.406460e+02
1.967739e+00	0	1.407460e+02
3.292235e+00	0	1.408470e+02
3.292235e+00	0	1.409470e+02
3.292235e+00	0	1.410460e+02
3.292235e+00	0	1.411470e+02
1.967739e+00	0	1.412470e+02
3.292235e+00	0	1.413470e+02
3.292235e+00	0	1.414480e+02
6.432437e-01	0	1.415480e+02
1.967739e+00	0	1.416480e+02
4.616730e+00	0	1.417490e+02
3.292235e+00	0	1.418490e+02
6.432437e-01	0	1.419490e+02
3.292235e+00	0	1.420500e+02
1.967739e+00	0	1.421500e+02
4.616730e+00	0	1.422510e+02
3.292235e+00	0	1.423510e+02
1.967739e+00	0	1.424510e+02
1.967739e+00	0	1.425510e+02
1.967739e+00	0	1.426510e+02
1.967739e+00	0	1.427510e+02
3.292235e+00	0	1.428520e+02
6.432437e-01	0	1.429520e+02
1.967739e+00	0	1.430520e+02
6.432437e-01	0	1.431530e+02
1.967739e+00	0	1.432530e+02
3.292235e+00	0	1.433530e+02
1.967739e+00	0	1.434540e+02
3.292235e+00	0	1.435540e+02
1.967739e+00	0	1.436540e+02
3.292235e+00	0	1.437550e+02
1.967739e+00	0	1.438550e+02
3.292235e+00	0	1.439550e+02
1.967739e+00	0	1.440560e+02
6.432437e-01	0	1.441550e+02
3.292235e+00	0	1.442560e+02
1.967739e+00	0	1.443560e+02
3.292235e+00	0	1.444560e+02
1.967739e+00	0	1.445570e+02
6.432437e-01	0	1.446570e+02
1.967739e+00	0	1.447570e+02
3.292235e+00	0	1.448580e+02
6.432437e-01	0	1.449580e+02
3.292235e+00	0	1.450580e+02
1.967739e+00	0	1.451590e+02
3.292235e+00	0	1.452590e+02
3.292235e+00	0	1.453590e+02
3.292235e+00	0	1.454600e+02
3.292235e+00	0	1.455600e+02
3.292235e+00	0	1.456600e+02
4.616730e+00	0	1.457600e+02
1.967739e+00	0	1.458600e+02
3.292235e+00	0	1.459600e+02
1.967739e+00	0	1.460610e+02
1.967739e+00	0	1.461610e+02
3.292235e+00	0	1.462620e+02
6.432437e-01	0	1.463620e+02
3.292235e+00	0	1.464620e+02
1.967739e+00	0	1.465630e+02
4.616730e+00	0	1.466630e+02
1.967739e+00	0	1.467630e+02
4.616730e+00	0	1.468640e+02
4.616730e+00	0	1.469640e+02
1.967739e+00	0	1.470640e+02
3.292235e+00	0	1.471650e+02
3.292235e+00	0	1.472650e+02
3.292235e+00	0	1.473640e+02
4.616730e+00	0	1.474650e+02
3.292235e+00	0	1.475650e+02
3.292235e+00	0	1.476650e+02
3.292235e+00	0	1.477660e+02
6.432437e-01	0	1.478660e+02
3.292235e+00	0	1.479660e+02
3.292235e+00	0	1.480670e+02
1.967739e+00	0	1.481670e+02
3.292235e+00	0	1.482680e+02
1.967739e+00	0	1.483680e+02
3.292235e+00	0	1.484680e+02
1.967739e+00	0	1.485690e+02
1.967739e+00	0	1.486690e+02
3.292235e+00	0	1.487690e+02
1.967739e+00	0	1.488690e+02
3.292235e+00	0	1.489690e+02
1.967739e+00	0	1.490690e+02
1.967739e+00	0	1.491700e+02
6.432437e-01	0	1.492700e+02
1.967739e+00	0	1.493700e+02
3.292235e+00	0	1.494710e+02
4.616730e+00	0	1.495710e+02
3.292235e+00	0	1.496710e+02
3.292235e+00	0	1.497720e+02
1.967739e+00	0	1.498720e+02
1.967739e+00	0	1.499720e+02
1.967739e+00	0	1.500730e+02
3.292235e+00	0	1.501730e+02
1.967739e+00	0	1.502740e+02
3.292235e+00	0	1.503730e+02
6.432437e-01	0	1.504730e+02
3.292235e+00	0	1.505740e+02
1.967739e+00	0	1.506740e+02
1.967739e+00	0	1.507740e+02
1.967739e+00	0	1.508750e+02
3.292235e+00	0	1.509750e+02
3.292235e+00	0	1.510750e+02
3.292235e+00	0	1.511760e+02
4.616730e+00	0	1.512760e+02
3.292235e+00	0	1.513760e+02
3.292235e+00	0	1.514770e+02
5.941226e+00	0	1.515770e+02
3.292235e+00	0	1.516770e+02
5.941226e+00	0	1.517780e+02
3.292235e+00	0	1.518780e+02
1.967739e+00	0	1.519770e+02
1.967739e+00	0	1.520780e+02
3.292235e+00	0	1.521780e+02
6.432437e-01	0	1.522790e+02
6.432437e-01	0	1.523790e+02
3.292235e+00	0	1.524790e+02
1.967739e+00	0	1.525800e+02
1.967739e+00	0	1.526800e+02
3.292235e+00	0	1.527800e+02
3.292235e+00	0	1.528810e+02
5.941226e+00	0	1.529810e+02
3.292235e+00	0	1.530810e+02
1.967739e+00	0	1.531820e+02
1.967739e+00	0	1.532820e+02
6.951701e+01	5	1.533820e+02
6.819252e+01	5	1.534830e+02
6.819252e+01	5	1.535830e+02
6.951701e+01	5	1.536830e+02
7.349050e+01	5	1.537840e+02
6.024555e+01	0	1.538840e+02
1.521270e+01	0	1.539850e+02
7.265722e+00	0	1.540840e+02
3.292235e+00	0	1.541840e+02
3.292235e+00	0	1.542850e+02
3.292235e+00	0	1.543850e+02
5.941226e+00	0	1.544850e+02
1.967739e+00	0	1.545860e+02
1.967739e+00	0	1.546860e+02
1.967739e+00	0	1.547860e+02
3.292235e+00	0	1.548870e+02
1.967739e+00	0	1.549870e+02
4.616730e+00	0	1.550870e+02
3.292235e+00	0	1.551880e+02
3.292235e+00	0	1.552880e+02
5.941226e+00	0	1.553880e+02
1.967739e+00	0	1.554890e+02
-6.812519e-01	0	1.555890e+02
-6.812519e-01	0	1.556880e+02
6.432437e-01	0	1.557890e+02
4.616730e+00	0	1.558890e+02
6.432437e-01	0	1.559900e+02
1.967739e+00	0	1.560900e+02
3.292235e+00	0	1.561900e+02
1.967739e+00	0	1.562910e+02
4.616730e+00	0	1.563910e+02
-6.812519e-01	0	1.564910e+02
3.292235e+00	0	1.565920e+02
3.292235e+00	0	1.566920e+02
1.967739e+00	0	1.567920e+02
1.967739e+00	0	1.568930e+02
1.967739e+00	0	1.569930e+02
6.432437e-01	0	1.570930e+02
1.967739e+00	0	1.571940e+02
1.967739e+00	0	1.572930e+02
6.432437e-01	0	1.573930e+02
1.967739e+00	0	1.574940e+02
3.292235e+00	0	1.575940e+02
1.967739e+00	0	1.576940e+02
3.292235e+00	0	1.577950e+02
1.967739e+00	0	1.578950e+02
4.616730e+00	0	1.579960e+02
1.967739e+00	0	1.580960e+02
1.967739e+00	0	1.581960e+02
1.967739e+00	0	1.582970e+02
4.616730e+00	0	1.583970e+02
1.967739e+00	0	1.584970e+02
3.292235e+00	0	1.585980e+02
3.292235e+00	0	1.586980e+02
1.967739e+00	0	1.587980e+02
1.967739e+00	0	1.588980e+02
6.432437e-01	0	1.589980e+02
6.432437e-01	0	1.590980e+02
1.967739e+00	0	1.591990e+02
1.967739e+00	0	1.592990e+02
3.292235e+00	0	1.593990e+02
1.967739e+00	0	1.595000e+02
3.292235e+00	0	1.596000e+02
1.967739e+00	0	1.597000e+02
3.292235e+00	0	1.598010e+02
4.616730e+00	0	1.599010e+02
3.292235e+00	0	1.600020e+02
6.432437e-01	0	1.601020e+02
1.967739e+00	0	1.602020e+02
6.432437e-01	0	1.603030e+02
1.967739e+00	0	1.604030e+02
1.967739e+00	0	1.605020e+02
6.432437e-01	0	1.606030e+02
1.967739e+00	0	1.607030e+02
3.292235e+00	0	1.608030e+02
1.967739e+00	0	1.609040e+02
6.432437e-01	0	1.610040e+02
4.616730e+00	0	1.611040e+02
5.941226e+00	0	1.612050e+02
3.292235e+00	0	1.613050e+02
6.432437e-01	0	1.614050e+02
3.292235e+00	0	1.615060e+02
6.432437e-01	0	1.616060e+02
1.967739e+00	0	1.617070e+02
1.967739e+00	0	1.618070e+02
1.967739e+00	0	1.619070e+02
1.967739e+00	0	1.620080e+02
1.967739e+00	0	1.621070e+02
1.967739e+00	0	1.622070e+02
4.616730e+00	0	1.623080e+02
6.432437e-01	0	1.624080e+02
4.616730e+00	0	1.625080e+02
6.432437e-01	0	1.626090e+02
6.432437e-01	0	1.627090e+02
3.292235e+00	0	1.628090e+02
3.292235e+00	0	1.629100e+02
6.432437e-01	0	1.630100e+02
1.967739e+00	0	1.631100e+02
6.432437e-01	0	1.632110e+02
1.967739e+00	0	1.633110e+02
3.292235e+00	0	1.634110e+02
3.292235e+00	0	1.635120e+02
1.967739e+00	0	1.636120e+02
1.967739e+00	0	1.637120e+02
1.967739e+00	0	1.638120e+02
6.432437e-01	0	1.639120e+02
1.967739e+00	0	1.640130e+02
1.967739e+00	0	1.641130e+02
3.292235e+00	0	1.642130e+02
1.967739e+00	0	1.643140e+02
1.967739e+00	0	1.644140e+02
6.432437e-01	0	1.645140e+02
3.292235e+00	0	1.646150e+02
6.432437e-01	0	1.647150e+02
6.432437e-01	0	1.648150e+02
3.292235e+00	0	1.649160e+02
1.967739e+00	0	1.650160e+02
4.616730e+00	0	1.651160e+02
3.292235e+00	0	1.652170e+02
3.292235e+00	0	1.653160e+02
3.292235e+00	0	1.654160e+02
4.616730e+00	0	1.655170e+02
4.616730e+00	0	1.656170e+02
1.967739e+00	0	1.657180e+02
3.292235e+00	0	1.658180e+02
1.967739e+00	0	1.659180e+02
3.292235e+00	0	1.660190e+02
1.967739e+00	0	1.661190e+02
3.292235e+00	0	1.662190e+02
-6.812519e-01	0	1.663200e+02
4.616730e+00	0	1.664200e+02
1.967739e+00	0	1.665200e+02
3.292235e+00	0	1.666210e+02
1.967739e+00	0	1.667210e+02
1.967739e+00	0	1.668210e+02
1.967739e+00	0	1.669210e+02
1.967739e+00	0	1.670210e+02
1.967739e+00	0	1.671210e+02
1.967739e+00	0	1.672220e+02
1.967739e+00	0	1.673220e+02
1.967739e+00	0	1.674220e+02
1.967739e+00	0	1.675230e+02
1.967739e+00	0	1.676230e+02
1.967739e+00	0	1.677240e+02
1.967739e+00	0	1.678240e+02
3.292235e+00	0	1.679240e+02
6.432437e-01	0	1.680250e+02
3.292235e+00	0	1.681250e+02
1.967739e+00	0	1.682250e+02
6.024555e+01	5	1.683260e+02
6.157004e+01	5	1.684260e+02
6.421903e+01	5	1.685260e+02
6.554353e+01	5	1.686270e+02
6.819252e+01	5	1.687270e+02
6.157004e+01	0	1.688270e+02
2.315967e+01	0	1.689280e+02
9.914713e+00	0	1.690270e+02
4.616730e+00	0	1.691270e+02
3.292235e+00	0	1.692280e+02
3.292235e+00	0	1.693280e+02
4.616730e+00	0	1.694280e+02
4.616730e+00	0	1.695290e+02
1.967739e+00	0	1.696290e+02
4.616730e+00	0	1.697300e+02
1.967739e+00	0	1.698300e+02
1.967739e+00	0	1.699300e+02
3.292235e+00	0	1.700310e+02
1.967739e+00	0	1.701310e+02
3.292235e+00	0	1.702310e+02
4.616730e+00	0	1.703320e+02
3.292235e+00	0	1.704320e+02
3.292235e+00	0	1.705320e+02
3.292235e+00	0	1.706320e+02
1.967739e+00	0	1.707320e+02
1.967739e+00	0	1.708320e+02
6.432437e-01	0	1.709330e+02
1.967739e+00	0	1.710330e+02
1.967739e+00	0	1.711330e+02
6.432437e-01	0	1.712340e+02
1.967739e+00	0	1.713340e+02
3.292235e+00	0	1.714350e+02
4.616730e+00	0	1.715350e+02
1.967739e+00	0	1.716350e+02
4.616730e+00	0	1.717360e+02
3.292235e+00	0	1.718360e+02
1.967739e+00	0	1.719360e+02
3.292235e+00	0	1.720370e+02
3.292235e+00	0	1.721370e+02
3.292235e+00	0	1.722360e+02
1.967739e+00	0	1.723370e+02
1.967739e+00	0	1.724370e+02
3.292235e+00	0	1.725370e+02
3.292235e+00	0	1.726380e+02
4.616730e+00	0	1.727380e+02
1.967739e+00	0	1.728380e+02
6.432437e-01	0	1.729390e+02
6.432437e-01	0	1.730390e+02
1.967739e+00	0	1.731390e+02
3.292235e+00	0	1.732400e+02
1.967739e+00	0	1.733400e+02
4.616730e+00	0	1.734410e+02
6.432437e-01	0	1.735410e+02
1.967739e+00	0	1.736410e+02
6.432437e-01	0	1.737410e+02
3.292235e+00	0	1.738410e+02
1.967739e+00	0	1.739410e+02
3.292235e+00	0	1.740420e+02
6.432437e-01	0	1.741420e+02
3.292235e+00	0	1.742420e+02
1.967739e+00	0	1.743430e+02
1.967739e+00	0	1.744430e+02
1.967739e+00	0	1.745430e+02
3.292235e+00	0	1.746440e+02
6.432437e-01	0	1.747440e+02
1.967739e+00	0	1.748440e+02
1.967739e+00	0	1.749450e+02
4.616730e+00	0	1.750450e+02
3.292235e+00	0	1.751450e+02
4.616730e+00	0	1.752460e+02
1.967739e+00	0	1.753450e+02
1.967739e+00	0	1.754460e+02
6.432437e-01	0	1.755460e+02
4.616730e+00	0	1.756460e+02
1.967739e+00	0	1.757470e+02
1.967739e+00	0	1.758470e+02
1.967739e+00	0	1.759470e+02
1.967739e+00	0	1.760480e+02
1.967739e+00	0	1.761480e+02
1.967739e+00	0	1.762480e+02
1.967739e+00	0	1.763490e+02
4.616730e+00	0	1.764490e+02
3.292235e+00	0	1.765490e+02
3.292235e+00	0	1.766500e+02
1.967739e+00	0	1.767500e+02
3.292235e+00	0	1.768500e+02
-6.812519e-01	0	1.769500e+02
6.432437e-01	0	1.770500e+02
1.967739e+00	0	1.771500e+02
-6.812519e-01	0	1.772510e+02
1.967739e+00	0	1.773510e+02
1.967739e+00	0	1.774520e+02
4.616730e+00	0	1.775520e+02
1.967739e+00	0	1.776520e+02
3.292235e+00	0	1.777530e+02
1.967739e+00	0	1.778530e+02
6.432437e-01	0	1.779530e+02
6.432437e-01	0	1.780540e+02
3.292235e+00	0	1.781540e+02
3.292235e+00	0	1.782540e+02
1.967739e+00	0	1.783550e+02
1.967739e+00	0	1.784550e+02
1.967739e+00	0	1.785540e+02
1.967739e+00	0	1.786550e+02
1.967739e+00	0	1.787550e+02
1.967739e+00	0	1.788550e+02
1.967739e+00	0	1.789560e+02
3.292235e+00	0	1.790560e+02
1.967739e+00	0	1.791560e+02
1.967739e+00	0	1.792570e+02
3.292235e+00	0	1.793570e+02
3.292235e+00	0	1.794580e+02
3.292235e+00	0	1.795580e+02
1.967739e+00	0	1.796580e+02
6.432437e-01	0	1.797590e+02
3.292235e+00	0	1.798590e+02
3.292235e+00	0	1.799590e+02
1.967739e+00	0	1.800600e+02
1.967739e+00	0	1.801590e+02
3.292235e+00	0	1.802590e+02
1.967739e+00	0	1.803600e+02
6.432437e-01	0	1.804600e+02
1.967739e+00	0	1.805600e+02
1.967739e+00	0	1.806610e+02
6.432437e-01	0	1.807610e+02
1.967739e+00	0	1.808610e+02
3.292235e+00	0	1.809620e+02
3.292235e+00	0	1.810620e+02
4.616730e+00	0	1.811630e+02
1.967739e+00	0	1.812630e+02
3.292235e+00	0	1.813630e+02
6.432437e-01	0	1.814640e+02
-6.812519e-01	0	1.815640e+02
1.967739e+00	0	1.816640e+02
3.292235e+00	0	1.817640e+02
1.967739e+00	0	1.818640e+02
3.292235e+00	0	1.819640e+02
4.616730e+00	0	1.820650e+02
1.967739e+00	0	1.821650e+02
1.967739e+00	0	1.822650e+02
6.432437e-01	0	1.823660e+02
6.432437e-01	0	1.824660e+02
1.967739e+00	0	1.825660e+02
3.292235e+00	0	1.826670e+02
6.432437e-01	0	1.827670e+02
4.616730e+00	0	1.828670e+02
1.967739e+00	0	1.829680e+02
3.292235e+00	0	1.830680e+02
1.967739e+00	0	1.831690e+02
3.292235e+00	5	1.832680e+02
1.967739e+00	5	1.833680e+02
6.432437e-01	5	1.834690e+02
6.432437e-01	5	1.835690e+02
1.967739e+00	5	1.836690e+02
3.292235e+00	0	1.837700e+02
1.967739e+00	0	1.838700e+02
3.292235e+00	0	1.839700e+02
6.432437e-01	0	1.840710e+02
6.432437e-01	0	1.841710e+02
6.432437e-01	0	1.842710e+02
3.292235e+00	0	1.843720e+02
1.967739e+00	0	1.844720e+02
6.432437e-01	0	1.845720e+02
3.292235e+00	0	1.846730e+02
3.292235e+00	0	1.847730e+02
6.432437e-01	0	1.848730e+02
3.292235e+00	0	1.849730e+02
1.967739e+00	0	1.850730e+02
1.967739e+00	0	1.851740e+02
1.967739e+00	0	1.852740e+02
6.432437e-01	0	1.853740e+02
3.292235e+00	0	1.854750e+02
1.967739e+00	0	1.855750e+02
4.616730e+00	0	1.856750e+02
4.616730e+00	0	1.857760e+02
1.967739e+00	0	1.858760e+02
1.967739e+00	0	1.859760e+02
1.967739e+00	0	1.860770e+02
3.292235e+00	0	1.861770e+02
3.292235e+00	0	1.862770e+02
5.941226e+00	0	1.863780e+02
6.432437e-01	0	1.864780e+02
3.292235e+00	0	1.865770e+02
1.967739e+00	0	1.866780e+02
4.616730e+00	0	1.867780e+02
1.967739e+00	0	1.868780e+02
4.616730e+00	0	1.869790e+02
3.292235e+00	0	1.870790e+02
1.967739e+00	0	1.871800e+02
1.967739e+00	0	1.872800e+02
3.292235e+00	0	1.873800e+02
3.292235e+00	0	1.874810e+02
6.432437e-01	0	1.875810e+02
1.967739e+00	0	1.876810e+02
4.616730e+00	0	1.877820e+02
3.292235e+00	0	1.878820e+02
4.616730e+00	0	1.879820e+02
1.967739e+00	0	1.880830e+02
1.967739e+00	0	1.881820e+02
3.292235e+00	0	1.882820e+02
4.616730e+00	0	1.883830e+02
1.967739e+00	0	1.884830e+02
1.967739e+00	0	1.885830e+02
4.616730e+00	0	1.886840e+02
1.967739e+00	0	1.887840e+02
4.616730e+00	0	1.888840e+02
3.292235e+00	0	1.889850e+02
3.292235e+00	0	1.890850e+02
3.292235e+00	0	1.891860e+02
3.292235e+00	0	1.892860e+02
6.432437e-01	0	1.893860e+02
4.616730e+00	0	1.894870e+02
3.292235e+00	0	1.895870e+02
3.292235e+00	0	1.896870e+02
3.292235e+00	0	1.897870e+02
1.967739e+00	0	1.898870e+02
3.292235e+00	0	1.899870e+02
3.292235e+00	0	1.900880e+02
6.432437e-01	0	1.901880e+02
3.292235e+00	0	1.902880e+02
1.967739e+00	0	1.903890e+02
3.292235e+00	0	1.904890e+02
1.967739e+00	0	1.905890e+02
1.967739e+00	0	1.906900e+02
1.967739e+00	0	1.907900e+02
3.292235e+00	0	1.908910e+02
4.616730e+00	0	1.909910e+02
3.292235e+00	0	1.910910e+02
4.616730e+00	0	1.911920e+02
5.941226e+00	0	1.912920e+02
1.967739e+00	0	1.913910e+02
4.616730e+00	0	1.914920e+02
1.967739e+00	0	1.915920e+02
3.292235e+00	0	1.916920e+02
6.432437e-01	0	1.917930e+02
1.967739e+00	0	1.918930e+02
1.967739e+00	0	1.919930e+02
1.967739e+00	0	1.920940e+02
1.967739e+00	0	1.921940e+02
4.616730e+00	0	1.922940e+02
1.967739e+00	0	1.923950e+02
1.967739e+00	0	1.924950e+02
1.967739e+00	0	1.925950e+02
1.967739e+00	0	1.926960e+02
6.432437e-01	0	1.927960e+02
1.967739e+00	0	1.928970e+02
3.292235e+00	0	1.929960e+02
1.967739e+00	0	1.930960e+02
3.292235e+00	0	1.931970e+02
3.292235e+00	0	1.932970e+02
3.292235e+00	0	1.933970e+02
1.967739e+00	0	1.934980e+02
3.292235e+00	0	1.935980e+02
1.967739e+00	0	1.936980e+02
1.967739e+00	0	1.937990e+02
1.967739e+00	0	1.938990e+02
1.967739e+00	0	1.939990e+02
3.292235e+00	0	1.941000e+02
1.967739e+00	0	1.942000e+02
3.292235e+00	0	1.943000e+02
1.967739e+00	0	1.944010e+02
1.967739e+00	0	1.945010e+02
6.432437e-01	0	1.946000e+02
-6.812519e-01	0	1.947010e+02
1.967739e+00	0	1.948010e+02
1.967739e+00	0	1.949020e+02
3.292235e+00	0	1.950020e+02
1.967739e+00	0	1.951020e+02
1.967739e+00	0	1.952030e+02
1.967739e+00	0	1.953030e+02
6.432437e-01	0	1.954030e+02
6.432437e-01	0	1.955040e+02
3.292235e+00	0	1.956040e+02
1.967739e+00	0	1.957040e+02
3.292235e+00	0	1.958050e+02
3.292235e+00	0	1.959050e+02
6.432437e-01	0	1.960050e+02
4.616730e+00	0	1.961050e+02
3.292235e+00	0	1.962050e+02
6.432437e-01	0	1.963050e+02
-6.812519e-01	0	1.964060e+02
3.292235e+00	0	1.965060e+02
4.616730e+00	0	1.966060e+02
6.432437e-01	0	1.967070e+02
6.432437e-01	0	1.968070e+02
4.616730e+00	0	1.969080e+02
6.432437e-01	0	1.970080e+02
1.967739e+00	0	1.971080e+02
3.292235e+00	0	1.972090e+02
1.967739e+00	0	1.973090e+02
3.292235e+00	0	1.974090e+02
3.292235e+00	0	1.975100e+02
4.616730e+00	0	1.976100e+02
1.967739e+00	0	1.977090e+02
6.432437e-01	0	1.978100e+02
4.616730e+00	0	1.979100e+02
3.292235e+00	0	1.980100e+02
1.967739e+00	0	1.981110e+02
6.432437e-01	0	1.982110e+02
4.616730e+00	5	1.983110e+02
5.941226e+00	5	1.984120e+02
4.616730e+00	5	1.985120e+02
3.292235e+00	5	1.986120e+02
4.616730e+00	5	1.987130e+02
6.432437e-01	0	1.988130e+02
1.967739e+00	0	1.989140e+02
6.432437e-01	0	1.990140e+02
1.967739e+00	0	1.991140e+02
3.292235e+00	0	1.992150e+02
3.292235e+00	0	1.993140e+02
1.967739e+00	0	1.994140e+02
4.616730e+00	0	1.995150e+02
6.432437e-01	0	1.996150e+02
3.292235e+00	0	1.997150e+02
6.432437e-01	0	1.998160e+02
4.616730e+00	0	1.999160e+02
6.432437e-01	0	2.000160e+02
1.967739e+00	0	2.001170e+02
3.292235e+00	0	2.002170e+02
3.292235e+00	0	2.003170e+02
4.616730e+00	0	2.004180e+02
[truncated: 7,746 more rows]
