# Supplementary material for: Flat electrode contacts for vagus nerve stimulation
Source: PLoS One. 2019 Nov 18;14(11):e0215191. doi: 10.1371/journal.pone.0215191 (PMC6862926; doi:10.1371/journal.pone.0215191)
Supplement: S1 File — (ZIP) [file pone.0215191.s012.zip › rat_sciatic_11_info.txt]

Rat #: 3
Cuff Type: 120 deg
Stimulation Order
Frequency(Hz)	Pulse Width(us)	Train Duration(ms)	Current(uA)
30	100	500	300
30	100	500	300
30	100	500	380
30	100	500	320
30	100	500	280
30	100	500	360
30	100	500	180
30	100	500	160
30	100	500	120
30	100	500	40
30	100	500	140
30	100	500	20
30	100	500	80
30	100	500	340
30	100	500	220
30	100	500	60
30	100	500	240
30	100	500	260
30	100	500	200
30	100	500	100
30	100	500	400
30	100	500	100
30	100	500	260
30	100	500	20
30	100	500	340
30	100	500	40
30	100	500	280
30	100	500	60
30	100	500	200
30	100	500	380
30	100	500	240
30	100	500	80
30	100	500	180
30	100	500	160
30	100	500	220
30	100	500	320
30	100	500	300
30	100	500	400
30	100	500	360
30	100	500	120
30	100	500	140
30	100	500	140
30	100	500	160
30	100	500	60
30	100	500	240
30	100	500	340
30	100	500	260
30	100	500	180
30	100	500	80
30	100	500	380
30	100	500	100
30	100	500	320
30	100	500	400
30	100	500	220
30	100	500	40
30	100	500	200
30	100	500	360
30	100	500	120
30	100	500	300
30	100	500	280
30	100	500	20
30	100	500	110
30	100	500	110
30	100	500	110
30	100	500	130
30	100	500	130
30	100	500	130
