# Supplementary material for: Flat electrode contacts for vagus nerve stimulation
Source: PLoS One. 2019 Nov 18;14(11):e0215191. doi: 10.1371/journal.pone.0215191 (PMC6862926; doi:10.1371/journal.pone.0215191)
Supplement: S1 File — (ZIP) [file pone.0215191.s012.zip › rat_sciatic_14_data.txt]

FORCE(g)	STIM	TIME
1.521270e+01	0	1.010000e-01
1.653719e+01	0	2.010000e-01
1.521270e+01	0	3.020000e-01
1.653719e+01	0	4.020000e-01
1.521270e+01	0	5.010000e-01
1.786169e+01	0	6.020000e-01
1.388820e+01	0	7.020000e-01
1.521270e+01	0	8.020000e-01
1.653719e+01	0	9.030000e-01
1.653719e+01	0	1.002000e+00
1.653719e+01	0	1.102000e+00
1.653719e+01	0	1.203000e+00
1.521270e+01	0	1.303000e+00
1.521270e+01	0	1.403000e+00
1.521270e+01	0	1.503000e+00
1.388820e+01	0	1.603000e+00
1.388820e+01	0	1.703000e+00
1.521270e+01	0	1.804000e+00
1.388820e+01	0	1.904000e+00
1.653719e+01	0	2.004000e+00
1.521270e+01	0	2.104000e+00
1.653719e+01	0	2.204000e+00
1.653719e+01	0	2.305000e+00
1.521270e+01	0	2.405000e+00
1.388820e+01	0	2.505000e+00
1.653719e+01	0	2.606000e+00
1.521270e+01	0	2.705000e+00
1.521270e+01	0	2.805000e+00
1.653719e+01	0	2.906000e+00
1.786169e+01	0	3.006000e+00
1.388820e+01	0	3.106000e+00
1.521270e+01	0	3.207000e+00
1.521270e+01	0	3.306000e+00
1.256370e+01	0	3.406000e+00
1.388820e+01	0	3.507000e+00
1.786169e+01	0	3.607000e+00
1.653719e+01	0	3.707000e+00
1.786169e+01	0	3.808000e+00
1.521270e+01	0	3.907000e+00
1.521270e+01	0	4.007000e+00
1.521270e+01	0	4.108000e+00
1.521270e+01	0	4.208000e+00
1.388820e+01	0	4.308000e+00
1.521270e+01	0	4.409000e+00
1.653719e+01	0	4.508000e+00
1.653719e+01	0	4.609000e+00
1.653719e+01	0	4.709000e+00
1.521270e+01	0	4.809000e+00
1.653719e+01	0	4.910000e+00
1.653719e+01	0	5.010000e+00
1.521270e+01	0	5.109000e+00
1.521270e+01	0	5.210000e+00
1.388820e+01	0	5.310000e+00
1.653719e+01	0	5.410000e+00
1.653719e+01	0	5.511000e+00
1.653719e+01	0	5.611000e+00
1.521270e+01	0	5.710000e+00
1.388820e+01	0	5.811000e+00
1.521270e+01	0	5.911000e+00
1.521270e+01	0	6.011000e+00
1.653719e+01	0	6.112000e+00
1.521270e+01	0	6.212000e+00
1.521270e+01	0	6.311000e+00
1.521270e+01	0	6.412000e+00
1.256370e+01	0	6.512000e+00
1.521270e+01	0	6.612000e+00
1.918618e+01	0	6.713000e+00
1.653719e+01	0	6.813000e+00
1.653719e+01	0	6.913000e+00
1.521270e+01	0	7.013000e+00
1.388820e+01	0	7.113000e+00
1.521270e+01	0	7.214000e+00
1.653719e+01	0	7.314000e+00
1.521270e+01	0	7.414000e+00
1.653719e+01	0	7.514000e+00
1.653719e+01	0	7.614000e+00
1.653719e+01	0	7.714000e+00
1.521270e+01	0	7.815000e+00
1.521270e+01	0	7.915000e+00
1.521270e+01	0	8.015000e+00
1.388820e+01	0	8.115000e+00
1.653719e+01	0	8.215000e+00
1.786169e+01	0	8.315000e+00
1.653719e+01	0	8.416000e+00
1.388820e+01	0	8.516000e+00
1.388820e+01	0	8.616000e+00
1.653719e+01	0	8.716000e+00
1.521270e+01	0	8.816000e+00
1.521270e+01	0	8.916000e+00
1.653719e+01	0	9.017000e+00
1.521270e+01	0	9.117000e+00
1.521270e+01	0	9.218000e+00
1.521270e+01	0	9.317000e+00
1.521270e+01	0	9.417000e+00
1.521270e+01	0	9.518000e+00
1.653719e+01	0	9.618000e+00
1.388820e+01	0	9.718000e+00
1.653719e+01	0	9.819000e+00
1.786169e+01	0	9.918000e+00
1.653719e+01	0	1.001800e+01
1.521270e+01	0	1.011900e+01
1.653719e+01	0	1.021900e+01
1.521270e+01	0	1.031900e+01
1.786169e+01	0	1.042000e+01
1.521270e+01	0	1.052000e+01
1.521270e+01	0	1.061900e+01
1.521270e+01	0	1.072000e+01
1.653719e+01	0	1.082000e+01
1.653719e+01	0	1.092000e+01
1.653719e+01	0	1.102100e+01
1.653719e+01	0	1.112100e+01
1.521270e+01	0	1.122200e+01
1.653719e+01	0	1.132200e+01
1.521270e+01	0	1.142200e+01
1.521270e+01	0	1.152200e+01
1.521270e+01	0	1.162200e+01
1.653719e+01	0	1.172200e+01
1.521270e+01	0	1.182300e+01
1.388820e+01	0	1.192300e+01
1.521270e+01	0	1.202300e+01
1.653719e+01	0	1.212400e+01
1.786169e+01	0	1.222400e+01
1.653719e+01	0	1.232400e+01
1.521270e+01	0	1.242400e+01
1.521270e+01	0	1.252400e+01
1.388820e+01	0	1.262400e+01
1.653719e+01	0	1.272500e+01
1.786169e+01	0	1.282500e+01
1.653719e+01	0	1.292500e+01
1.521270e+01	0	1.302600e+01
1.521270e+01	0	1.312600e+01
1.653719e+01	0	1.322500e+01
1.653719e+01	0	1.332600e+01
1.653719e+01	0	1.342600e+01
1.653719e+01	0	1.352700e+01
1.653719e+01	0	1.362700e+01
1.521270e+01	0	1.372700e+01
1.653719e+01	0	1.382800e+01
1.653719e+01	0	1.392800e+01
1.521270e+01	0	1.402800e+01
1.653719e+01	0	1.412800e+01
1.521270e+01	0	1.422800e+01
1.388820e+01	0	1.432800e+01
1.388820e+01	0	1.442900e+01
1.653719e+01	0	1.452900e+01
1.521270e+01	0	1.462900e+01
1.653719e+01	0	1.473000e+01
1.653719e+01	0	1.483000e+01
1.653719e+01	0	1.492900e+01
1.521270e+01	0	1.503000e+01
1.653719e+01	0	1.513000e+01
1.653719e+01	0	1.523000e+01
1.653719e+01	0	1.533100e+01
1.388820e+01	0	1.543100e+01
1.521270e+01	0	1.553200e+01
1.918618e+01	0	1.563200e+01
1.653719e+01	0	1.573200e+01
1.653719e+01	0	1.583200e+01
1.653719e+01	0	1.593200e+01
1.653719e+01	0	1.603200e+01
1.521270e+01	0	1.613300e+01
1.653719e+01	0	1.623300e+01
1.653719e+01	0	1.633300e+01
1.653719e+01	0	1.643400e+01
1.653719e+01	0	1.653400e+01
1.653719e+01	0	1.663400e+01
1.388820e+01	0	1.673400e+01
1.521270e+01	0	1.683400e+01
1.521270e+01	0	1.693400e+01
1.653719e+01	0	1.703500e+01
1.521270e+01	0	1.713500e+01
1.256370e+01	0	1.723500e+01
1.653719e+01	0	1.733600e+01
1.388820e+01	0	1.743600e+01
1.653719e+01	0	1.753600e+01
1.521270e+01	0	1.763600e+01
1.653719e+01	0	1.773600e+01
1.521270e+01	0	1.783700e+01
1.521270e+01	0	1.793700e+01
1.521270e+01	0	1.803700e+01
1.388820e+01	0	1.813800e+01
1.388820e+01	0	1.823800e+01
1.521270e+01	0	1.833800e+01
1.918618e+01	0	1.843800e+01
1.521270e+01	0	1.853800e+01
1.521270e+01	0	1.863800e+01
1.521270e+01	0	1.873900e+01
1.521270e+01	0	1.883900e+01
1.388820e+01	0	1.893900e+01
1.521270e+01	0	1.904000e+01
1.653719e+01	0	1.914000e+01
1.521270e+01	0	1.924000e+01
1.388820e+01	0	1.934000e+01
1.653719e+01	0	1.944000e+01
1.653719e+01	0	1.954000e+01
1.653719e+01	0	1.964100e+01
1.653719e+01	0	1.974100e+01
1.653719e+01	0	1.984200e+01
1.521270e+01	0	1.994200e+01
1.653719e+01	0	2.004200e+01
1.388820e+01	0	2.014200e+01
1.653719e+01	0	2.024200e+01
1.653719e+01	0	2.034200e+01
1.388820e+01	0	2.044300e+01
1.256370e+01	0	2.054300e+01
1.653719e+01	0	2.064300e+01
1.521270e+01	0	2.074400e+01
1.521270e+01	0	2.084400e+01
1.521270e+01	0	2.094400e+01
1.653719e+01	0	2.104400e+01
1.653719e+01	0	2.114400e+01
1.388820e+01	0	2.124400e+01
1.653719e+01	0	2.134500e+01
1.786169e+01	0	2.144500e+01
1.521270e+01	0	2.154500e+01
1.653719e+01	0	2.164600e+01
1.521270e+01	0	2.174600e+01
1.653719e+01	0	2.184700e+01
1.653719e+01	0	2.194600e+01
1.653719e+01	0	2.204600e+01
1.521270e+01	0	2.214700e+01
1.653719e+01	0	2.224700e+01
1.653719e+01	0	2.234700e+01
1.521270e+01	0	2.244800e+01
1.653719e+01	0	2.254800e+01
1.653719e+01	0	2.264800e+01
1.653719e+01	0	2.274800e+01
1.388820e+01	0	2.284800e+01
1.521270e+01	0	2.294800e+01
1.521270e+01	0	2.304900e+01
1.653719e+01	0	2.314900e+01
1.653719e+01	0	2.324900e+01
1.653719e+01	0	2.335000e+01
1.388820e+01	0	2.345000e+01
1.521270e+01	0	2.355000e+01
1.388820e+01	0	2.365000e+01
1.653719e+01	0	2.375000e+01
1.388820e+01	0	2.385100e+01
1.653719e+01	0	2.395100e+01
1.521270e+01	0	2.405100e+01
1.653719e+01	0	2.415200e+01
1.521270e+01	0	2.425200e+01
1.653719e+01	0	2.435200e+01
1.256370e+01	0	2.445300e+01
1.521270e+01	0	2.455200e+01
1.521270e+01	0	2.465200e+01
1.388820e+01	0	2.475300e+01
1.521270e+01	0	2.485300e+01
1.521270e+01	0	2.495300e+01
1.653719e+01	0	2.505400e+01
1.388820e+01	0	2.515400e+01
1.653719e+01	0	2.525400e+01
1.653719e+01	0	2.535400e+01
1.388820e+01	0	2.545400e+01
1.521270e+01	0	2.555400e+01
1.653719e+01	0	2.565500e+01
1.786169e+01	0	2.575500e+01
1.521270e+01	0	2.585600e+01
1.256370e+01	0	2.595600e+01
1.653719e+01	0	2.605600e+01
1.521270e+01	0	2.615700e+01
1.388820e+01	0	2.625600e+01
1.653719e+01	0	2.635600e+01
1.653719e+01	0	2.645700e+01
1.521270e+01	0	2.655700e+01
1.521270e+01	0	2.665700e+01
1.521270e+01	0	2.675800e+01
1.388820e+01	0	2.685800e+01
1.653719e+01	0	2.695800e+01
1.653719e+01	0	2.705800e+01
1.521270e+01	0	2.715800e+01
1.653719e+01	0	2.725800e+01
1.521270e+01	0	2.735900e+01
1.653719e+01	0	2.745900e+01
1.653719e+01	0	2.755900e+01
1.521270e+01	0	2.766000e+01
1.521270e+01	0	2.776000e+01
1.653719e+01	0	2.786000e+01
1.653719e+01	0	2.796000e+01
1.653719e+01	0	2.806000e+01
1.521270e+01	0	2.816100e+01
1.653719e+01	0	2.826100e+01
1.521270e+01	0	2.836100e+01
1.256370e+01	0	2.846200e+01
1.521270e+01	0	2.856200e+01
1.521270e+01	0	2.866200e+01
1.653719e+01	0	2.876200e+01
1.388820e+01	0	2.886200e+01
1.653719e+01	0	2.896200e+01
1.388820e+01	0	2.906300e+01
1.653719e+01	0	2.916300e+01
1.653719e+01	0	2.926300e+01
1.521270e+01	0	2.936400e+01
1.521270e+01	0	2.946400e+01
1.521270e+01	0	2.956400e+01
1.388820e+01	0	2.966400e+01
1.521270e+01	0	2.976400e+01
1.653719e+01	0	2.986400e+01
1.653719e+01	0	2.996500e+01
1.653719e+01	0	3.006500e+01
1.521270e+01	0	3.016600e+01
1.521270e+01	0	3.026600e+01
1.521270e+01	0	3.036600e+01
1.388820e+01	0	3.046600e+01
1.653719e+01	0	3.056600e+01
1.653719e+01	0	3.066600e+01
1.521270e+01	0	3.076700e+01
1.388820e+01	0	3.086700e+01
1.521270e+01	0	3.096700e+01
1.653719e+01	0	3.106800e+01
1.521270e+01	0	3.116800e+01
1.521270e+01	0	3.126800e+01
1.521270e+01	0	3.136800e+01
1.521270e+01	0	3.146800e+01
1.388820e+01	0	3.156800e+01
1.521270e+01	0	3.166900e+01
1.521270e+01	0	3.176900e+01
1.521270e+01	0	3.186900e+01
1.521270e+01	0	3.197000e+01
1.521270e+01	0	3.207000e+01
1.256370e+01	0	3.216900e+01
1.521270e+01	0	3.227000e+01
1.388820e+01	0	3.237000e+01
1.521270e+01	0	3.247100e+01
1.653719e+01	0	3.257100e+01
1.256370e+01	0	3.267100e+01
1.521270e+01	0	3.277200e+01
1.786169e+01	0	3.287200e+01
1.521270e+01	0	3.297200e+01
1.521270e+01	0	3.307200e+01
1.521270e+01	0	3.317200e+01
1.388820e+01	0	3.327200e+01
1.521270e+01	0	3.337300e+01
1.521270e+01	0	3.347300e+01
1.521270e+01	0	3.357300e+01
1.388820e+01	0	3.367400e+01
1.388820e+01	0	3.377400e+01
1.521270e+01	0	3.387400e+01
1.521270e+01	0	3.397400e+01
1.521270e+01	0	3.407400e+01
1.521270e+01	0	3.417400e+01
1.521270e+01	0	3.427500e+01
1.521270e+01	0	3.437500e+01
1.388820e+01	0	3.447600e+01
1.521270e+01	0	3.457600e+01
1.653719e+01	0	3.467600e+01
1.388820e+01	0	3.477600e+01
1.521270e+01	0	3.487600e+01
1.521270e+01	0	3.497600e+01
1.521270e+01	0	3.507700e+01
1.521270e+01	0	3.517700e+01
1.653719e+01	0	3.527700e+01
1.256370e+01	0	3.537800e+01
1.653719e+01	0	3.547800e+01
1.786169e+01	0	3.557800e+01
1.786169e+01	0	3.567800e+01
1.653719e+01	0	3.577800e+01
1.653719e+01	0	3.587800e+01
1.521270e+01	0	3.597900e+01
1.786169e+01	0	3.607900e+01
1.653719e+01	0	3.617900e+01
1.521270e+01	0	3.628000e+01
1.653719e+01	0	3.638000e+01
1.521270e+01	0	3.648000e+01
1.521270e+01	0	3.658000e+01
1.653719e+01	0	3.668000e+01
1.521270e+01	0	3.678100e+01
1.521270e+01	0	3.688100e+01
1.653719e+01	0	3.698100e+01
1.521270e+01	0	3.708200e+01
1.521270e+01	0	3.718200e+01
1.388820e+01	0	3.728200e+01
1.653719e+01	0	3.738200e+01
1.653719e+01	0	3.748200e+01
1.521270e+01	0	3.758200e+01
1.521270e+01	0	3.768300e+01
1.521270e+01	0	3.778300e+01
1.256370e+01	0	3.788300e+01
1.521270e+01	0	3.798400e+01
1.521270e+01	0	3.808400e+01
1.521270e+01	0	3.818400e+01
1.256370e+01	0	3.828400e+01
1.521270e+01	0	3.838400e+01
1.918618e+01	0	3.848400e+01
1.653719e+01	0	3.858500e+01
1.388820e+01	0	3.868500e+01
1.653719e+01	0	3.878600e+01
1.653719e+01	0	3.888600e+01
1.521270e+01	0	3.898600e+01
1.653719e+01	0	3.908700e+01
1.521270e+01	0	3.918600e+01
1.653719e+01	0	3.928600e+01
1.521270e+01	0	3.938700e+01
1.653719e+01	0	3.948700e+01
1.653719e+01	0	3.958700e+01
1.653719e+01	0	3.968800e+01
1.521270e+01	0	3.978800e+01
1.653719e+01	0	3.988800e+01
1.521270e+01	0	3.998800e+01
1.653719e+01	0	4.008800e+01
1.521270e+01	0	4.018800e+01
1.388820e+01	0	4.028900e+01
1.653719e+01	0	4.038900e+01
1.653719e+01	0	4.048900e+01
1.521270e+01	0	4.059000e+01
1.653719e+01	0	4.069000e+01
1.521270e+01	0	4.079100e+01
1.388820e+01	0	4.089000e+01
1.521270e+01	0	4.099000e+01
1.653719e+01	0	4.109100e+01
1.256370e+01	0	4.119100e+01
1.388820e+01	0	4.129100e+01
1.786169e+01	0	4.139200e+01
1.653719e+01	0	4.149200e+01
1.521270e+01	0	4.159200e+01
1.521270e+01	0	4.169200e+01
1.521270e+01	0	4.179200e+01
1.653719e+01	0	4.189200e+01
1.388820e+01	0	4.199300e+01
1.388820e+01	0	4.209300e+01
1.521270e+01	0	4.219300e+01
1.521270e+01	0	4.229400e+01
1.388820e+01	0	4.239400e+01
1.521270e+01	0	4.249400e+01
1.521270e+01	0	4.259400e+01
1.653719e+01	0	4.269400e+01
1.521270e+01	0	4.279500e+01
1.521270e+01	0	4.289500e+01
1.521270e+01	0	4.299500e+01
1.653719e+01	0	4.309600e+01
1.521270e+01	0	4.319600e+01
1.653719e+01	0	4.329600e+01
1.521270e+01	0	4.339600e+01
1.521270e+01	0	4.349600e+01
1.521270e+01	0	4.359600e+01
1.521270e+01	0	4.369700e+01
1.388820e+01	0	4.379700e+01
1.521270e+01	0	4.389700e+01
1.256370e+01	0	4.399800e+01
1.521270e+01	0	4.409800e+01
1.786169e+01	0	4.419800e+01
1.521270e+01	0	4.429800e+01
1.388820e+01	0	4.439800e+01
1.653719e+01	0	4.449800e+01
1.521270e+01	0	4.459900e+01
1.521270e+01	0	4.469900e+01
1.388820e+01	0	4.480000e+01
1.521270e+01	0	4.490000e+01
1.388820e+01	0	45
1.653719e+01	0	4.510100e+01
1.521270e+01	0	4.520000e+01
1.521270e+01	0	4.530000e+01
1.521270e+01	0	4.540100e+01
1.388820e+01	0	4.550100e+01
1.521270e+01	0	4.560100e+01
1.521270e+01	0	4.570200e+01
1.388820e+01	0	4.580200e+01
1.256370e+01	0	4.590200e+01
1.521270e+01	0	4.600200e+01
1.521270e+01	0	4.610200e+01
1.521270e+01	0	4.620200e+01
1.521270e+01	0	4.630300e+01
1.521270e+01	0	4.640300e+01
1.388820e+01	0	4.650300e+01
1.653719e+01	0	4.660400e+01
8.541096e+01	5	4.670400e+01
9.203344e+01	5	4.680400e+01
9.733142e+01	5	4.690500e+01
1.013049e+02	5	4.700400e+01
1.039539e+02	5	4.710500e+01
7.084151e+01	0	4.720500e+01
2.845765e+01	0	4.730500e+01
2.183517e+01	0	4.740600e+01
2.051068e+01	0	4.750600e+01
1.786169e+01	0	4.760600e+01
1.786169e+01	0	4.770700e+01
1.653719e+01	0	4.780700e+01
1.653719e+01	0	4.790700e+01
1.653719e+01	0	4.800700e+01
1.653719e+01	0	4.810700e+01
1.388820e+01	0	4.820700e+01
1.521270e+01	0	4.830800e+01
1.521270e+01	0	4.840800e+01
1.653719e+01	0	4.850800e+01
1.521270e+01	0	4.860900e+01
1.521270e+01	0	4.870900e+01
1.388820e+01	0	4.880900e+01
1.521270e+01	0	4.890900e+01
1.786169e+01	0	4.900900e+01
1.521270e+01	0	4.911000e+01
1.653719e+01	0	4.921000e+01
1.653719e+01	0	4.931000e+01
1.521270e+01	0	4.941100e+01
1.521270e+01	0	4.951100e+01
1.653719e+01	0	4.961100e+01
1.388820e+01	0	4.971100e+01
1.653719e+01	0	4.981100e+01
1.786169e+01	0	4.991100e+01
1.653719e+01	0	5.001200e+01
1.653719e+01	0	5.011200e+01
1.388820e+01	0	5.021200e+01
1.521270e+01	0	5.031300e+01
1.786169e+01	0	5.041300e+01
1.653719e+01	0	5.051300e+01
1.388820e+01	0	5.061300e+01
1.521270e+01	0	5.071300e+01
1.653719e+01	0	5.081300e+01
1.521270e+01	0	5.091400e+01
1.521270e+01	0	5.101400e+01
1.521270e+01	0	5.111500e+01
1.388820e+01	0	5.121500e+01
1.388820e+01	0	5.131500e+01
1.521270e+01	0	5.141600e+01
1.521270e+01	0	5.151500e+01
1.653719e+01	0	5.161500e+01
1.521270e+01	0	5.171600e+01
1.521270e+01	0	5.181600e+01
1.653719e+01	0	5.191600e+01
1.653719e+01	0	5.201700e+01
1.653719e+01	0	5.211700e+01
1.256370e+01	0	5.221700e+01
1.653719e+01	0	5.231800e+01
1.521270e+01	0	5.241700e+01
9.914713e+00	0	5.251700e+01
1.521270e+01	0	5.261800e+01
1.388820e+01	0	5.271800e+01
1.653719e+01	0	5.281800e+01
1.521270e+01	0	5.291900e+01
1.653719e+01	0	5.301900e+01
1.521270e+01	0	5.312000e+01
1.388820e+01	0	5.321900e+01
1.521270e+01	0	5.331900e+01
1.521270e+01	0	5.342000e+01
1.521270e+01	0	5.352000e+01
1.521270e+01	0	5.362000e+01
1.521270e+01	0	5.372100e+01
1.521270e+01	0	5.382100e+01
1.653719e+01	0	5.392100e+01
1.521270e+01	0	5.402200e+01
1.521270e+01	0	5.412100e+01
1.521270e+01	0	5.422100e+01
1.521270e+01	0	5.432200e+01
1.521270e+01	0	5.442200e+01
1.653719e+01	0	5.452200e+01
1.521270e+01	0	5.462300e+01
1.388820e+01	0	5.472300e+01
1.521270e+01	0	5.482300e+01
1.521270e+01	0	5.492400e+01
1.521270e+01	0	5.502300e+01
1.388820e+01	0	5.512300e+01
1.521270e+01	0	5.522400e+01
1.256370e+01	0	5.532400e+01
1.256370e+01	0	5.542500e+01
1.521270e+01	0	5.552500e+01
1.521270e+01	0	5.562500e+01
1.388820e+01	0	5.572600e+01
1.388820e+01	0	5.582500e+01
1.521270e+01	0	5.592500e+01
1.388820e+01	0	5.602600e+01
1.521270e+01	0	5.612600e+01
1.388820e+01	0	5.622600e+01
1.521270e+01	0	5.632700e+01
1.521270e+01	0	5.642700e+01
1.521270e+01	0	5.652700e+01
1.653719e+01	0	5.662800e+01
1.388820e+01	0	5.672700e+01
1.388820e+01	0	5.682700e+01
1.388820e+01	0	5.692800e+01
1.521270e+01	0	5.702800e+01
1.388820e+01	0	5.712800e+01
1.653719e+01	0	5.722900e+01
1.388820e+01	0	5.732900e+01
1.521270e+01	0	5.743000e+01
1.388820e+01	0	5.752900e+01
1.521270e+01	0	5.762900e+01
1.388820e+01	0	5.773000e+01
1.256370e+01	0	5.783000e+01
1.521270e+01	0	5.793000e+01
1.388820e+01	0	5.803100e+01
1.388820e+01	0	5.813100e+01
1.388820e+01	0	5.823100e+01
1.388820e+01	0	5.833200e+01
1.388820e+01	0	5.843100e+01
1.388820e+01	0	5.853100e+01
1.521270e+01	0	5.863200e+01
1.388820e+01	0	5.873200e+01
1.521270e+01	0	5.883200e+01
1.521270e+01	0	5.893300e+01
1.653719e+01	0	5.903300e+01
1.653719e+01	0	5.913300e+01
1.388820e+01	0	5.923400e+01
1.521270e+01	0	5.933300e+01
1.521270e+01	0	5.943300e+01
1.521270e+01	0	5.953400e+01
1.521270e+01	0	5.963400e+01
1.521270e+01	0	5.973500e+01
1.521270e+01	0	5.983500e+01
1.256370e+01	0	5.993500e+01
1.653719e+01	0	6.003600e+01
1.521270e+01	0	6.013500e+01
1.521270e+01	0	6.023500e+01
1.521270e+01	0	6.033600e+01
1.521270e+01	0	6.043600e+01
1.521270e+01	0	6.053600e+01
1.521270e+01	0	6.063700e+01
1.521270e+01	0	6.073700e+01
1.388820e+01	0	6.083700e+01
1.521270e+01	0	6.093800e+01
1.388820e+01	0	6.103700e+01
1.388820e+01	0	6.113700e+01
1.388820e+01	0	6.123800e+01
1.388820e+01	0	6.133800e+01
1.786169e+01	0	6.143800e+01
1.786169e+01	0	6.153900e+01
1.653719e+01	0	6.163900e+01
1.653719e+01	0	6.174000e+01
1.521270e+01	0	6.183900e+01
1.521270e+01	0	6.193900e+01
1.653719e+01	0	6.204000e+01
1.123921e+01	0	6.214000e+01
1.521270e+01	0	6.224000e+01
1.521270e+01	0	6.234100e+01
1.653719e+01	0	6.244100e+01
1.388820e+01	0	6.254100e+01
1.521270e+01	0	6.264200e+01
1.521270e+01	0	6.274100e+01
1.653719e+01	0	6.284100e+01
1.388820e+01	0	6.294200e+01
1.653719e+01	0	6.304200e+01
1.521270e+01	0	6.314200e+01
1.388820e+01	0	6.324300e+01
1.653719e+01	0	6.334300e+01
1.786169e+01	0	6.344300e+01
1.256370e+01	0	6.354400e+01
1.653719e+01	0	6.364300e+01
1.521270e+01	0	6.374400e+01
1.388820e+01	0	6.384400e+01
1.521270e+01	0	6.394400e+01
1.521270e+01	0	6.404500e+01
1.521270e+01	0	6.414500e+01
1.521270e+01	0	6.424500e+01
1.521270e+01	0	6.434600e+01
1.521270e+01	0	6.444600e+01
1.388820e+01	0	6.454500e+01
1.653719e+01	0	6.464600e+01
1.521270e+01	0	6.474600e+01
1.521270e+01	0	6.484600e+01
1.521270e+01	0	6.494700e+01
1.388820e+01	0	6.504700e+01
1.521270e+01	0	6.514700e+01
1.388820e+01	0	6.524800e+01
1.521270e+01	0	6.534700e+01
8.805995e+01	5	6.544700e+01
9.203344e+01	5	6.554800e+01
9.865592e+01	5	6.564800e+01
1.013049e+02	5	6.574800e+01
1.026294e+02	5	6.584900e+01
6.819252e+01	0	6.594900e+01
2.845765e+01	0	6.605000e+01
2.183517e+01	0	6.615000e+01
2.051068e+01	0	6.625000e+01
1.918618e+01	0	6.635100e+01
2.051068e+01	0	6.645100e+01
1.918618e+01	0	6.655000e+01
1.653719e+01	0	6.665100e+01
1.388820e+01	0	6.675100e+01
1.653719e+01	0	6.685100e+01
2.183517e+01	0	6.695200e+01
1.918618e+01	0	6.705200e+01
1.653719e+01	0	6.715200e+01
1.653719e+01	0	6.725300e+01
1.786169e+01	0	6.735300e+01
1.653719e+01	0	6.745200e+01
1.653719e+01	0	6.755300e+01
1.521270e+01	0	6.765300e+01
1.653719e+01	0	6.775300e+01
1.388820e+01	0	6.785400e+01
1.521270e+01	0	6.795400e+01
1.653719e+01	0	6.805500e+01
1.521270e+01	0	6.815500e+01
1.653719e+01	0	6.825400e+01
1.521270e+01	0	6.835500e+01
1.521270e+01	0	6.845500e+01
1.653719e+01	0	6.855500e+01
1.653719e+01	0	6.865600e+01
1.653719e+01	0	6.875600e+01
1.388820e+01	0	6.885600e+01
1.653719e+01	0	6.895700e+01
1.388820e+01	0	6.905700e+01
1.521270e+01	0	6.915600e+01
1.653719e+01	0	6.925700e+01
1.388820e+01	0	6.935700e+01
1.388820e+01	0	6.945700e+01
1.521270e+01	0	6.955800e+01
1.653719e+01	0	6.965800e+01
1.653719e+01	0	6.975800e+01
1.653719e+01	0	6.985900e+01
1.521270e+01	0	6.995900e+01
1.521270e+01	0	7.005900e+01
1.653719e+01	0	7.015900e+01
1.388820e+01	0	7.025900e+01
1.521270e+01	0	7.036000e+01
1.388820e+01	0	7.046000e+01
1.653719e+01	0	7.056000e+01
1.388820e+01	0	7.066100e+01
1.521270e+01	0	7.076100e+01
1.521270e+01	0	7.086000e+01
1.521270e+01	0	7.096100e+01
1.388820e+01	0	7.106100e+01
1.521270e+01	0	7.116100e+01
1.521270e+01	0	7.126200e+01
1.521270e+01	0	7.136200e+01
1.388820e+01	0	7.146200e+01
1.786169e+01	0	7.156300e+01
1.388820e+01	0	7.166300e+01
1.521270e+01	0	7.176200e+01
1.521270e+01	0	7.186300e+01
1.521270e+01	0	7.196300e+01
1.521270e+01	0	7.206400e+01
1.521270e+01	0	7.216400e+01
1.653719e+01	0	7.226400e+01
1.521270e+01	0	7.236500e+01
1.521270e+01	0	7.246500e+01
1.388820e+01	0	7.256500e+01
1.521270e+01	0	7.266500e+01
1.521270e+01	0	7.276500e+01
1.521270e+01	0	7.286500e+01
1.521270e+01	0	7.296600e+01
1.521270e+01	0	7.306600e+01
1.521270e+01	0	7.316600e+01
1.521270e+01	0	7.326700e+01
1.388820e+01	0	7.336700e+01
1.521270e+01	0	7.346600e+01
1.388820e+01	0	7.356700e+01
1.521270e+01	0	7.366700e+01
1.653719e+01	0	7.376700e+01
1.388820e+01	0	7.386800e+01
1.521270e+01	0	7.396800e+01
1.521270e+01	0	7.406800e+01
1.521270e+01	0	7.416900e+01
1.388820e+01	0	7.426900e+01
1.653719e+01	0	7.436900e+01
1.521270e+01	0	7.446900e+01
1.653719e+01	0	7.456900e+01
1.653719e+01	0	7.467000e+01
1.521270e+01	0	7.477000e+01
1.521270e+01	0	7.487000e+01
1.653719e+01	0	7.497100e+01
1.521270e+01	0	7.507100e+01
1.388820e+01	0	7.517100e+01
1.653719e+01	0	7.527100e+01
1.521270e+01	0	7.537100e+01
1.653719e+01	0	7.547100e+01
1.521270e+01	0	7.557200e+01
1.653719e+01	0	7.567200e+01
1.653719e+01	0	7.577200e+01
1.521270e+01	0	7.587300e+01
1.653719e+01	0	7.597300e+01
1.521270e+01	0	7.607200e+01
1.388820e+01	0	7.617300e+01
1.521270e+01	0	7.627300e+01
1.786169e+01	0	7.637400e+01
1.786169e+01	0	7.647400e+01
1.786169e+01	0	7.657400e+01
1.521270e+01	0	7.667500e+01
1.521270e+01	0	7.677500e+01
1.521270e+01	0	7.687500e+01
1.388820e+01	0	7.697500e+01
1.786169e+01	0	7.707500e+01
1.786169e+01	0	7.717500e+01
1.786169e+01	0	7.727600e+01
1.653719e+01	0	7.737600e+01
1.653719e+01	0	7.747600e+01
1.388820e+01	0	7.757700e+01
1.653719e+01	0	7.767700e+01
1.388820e+01	0	7.777600e+01
1.653719e+01	0	7.787700e+01
1.653719e+01	0	7.797700e+01
1.521270e+01	0	7.807700e+01
1.653719e+01	0	7.817800e+01
1.521270e+01	0	7.827800e+01
1.786169e+01	0	7.837900e+01
1.521270e+01	0	7.847900e+01
1.521270e+01	0	7.857900e+01
1.786169e+01	0	7.867900e+01
1.653719e+01	0	7.877900e+01
1.521270e+01	0	7.887900e+01
1.388820e+01	0	7.898000e+01
1.521270e+01	0	7.908000e+01
1.653719e+01	0	7.918000e+01
1.388820e+01	0	7.928100e+01
1.653719e+01	0	7.938100e+01
1.521270e+01	0	7.948100e+01
1.388820e+01	0	7.958100e+01
1.521270e+01	0	7.968100e+01
1.521270e+01	0	7.978100e+01
1.521270e+01	0	7.988200e+01
1.521270e+01	0	7.998200e+01
1.653719e+01	0	8.008200e+01
1.521270e+01	0	8.018300e+01
1.653719e+01	0	8.028300e+01
8.541096e+01	5	8.038400e+01
9.335794e+01	5	8.048300e+01
9.998041e+01	5	8.058300e+01
1.052784e+02	5	8.068400e+01
1.066029e+02	5	8.078400e+01
9.335794e+01	0	8.088400e+01
3.375563e+01	0	8.098500e+01
2.315967e+01	0	8.108500e+01
2.051068e+01	0	8.118500e+01
1.786169e+01	0	8.128600e+01
1.918618e+01	0	8.138600e+01
1.918618e+01	0	8.148600e+01
1.786169e+01	0	8.158600e+01
1.653719e+01	0	8.168600e+01
1.653719e+01	0	8.178600e+01
1.918618e+01	0	8.188700e+01
1.653719e+01	0	8.198700e+01
1.786169e+01	0	8.208700e+01
1.786169e+01	0	8.218800e+01
1.521270e+01	0	8.228800e+01
1.521270e+01	0	8.238800e+01
1.653719e+01	0	8.248800e+01
1.653719e+01	0	8.258800e+01
1.521270e+01	0	8.268900e+01
1.521270e+01	0	8.278900e+01
1.521270e+01	0	8.288900e+01
1.521270e+01	0	8.299000e+01
1.521270e+01	0	8.309000e+01
1.653719e+01	0	8.319000e+01
1.653719e+01	0	8.329100e+01
1.388820e+01	0	8.339000e+01
1.653719e+01	0	8.349000e+01
1.653719e+01	0	8.359100e+01
1.653719e+01	0	8.369100e+01
1.388820e+01	0	8.379100e+01
1.653719e+01	0	8.389200e+01
1.521270e+01	0	8.399200e+01
1.388820e+01	0	8.409200e+01
1.786169e+01	0	8.419200e+01
1.653719e+01	0	8.429200e+01
1.521270e+01	0	8.439200e+01
1.521270e+01	0	8.449300e+01
1.653719e+01	0	8.459300e+01
1.521270e+01	0	8.469400e+01
1.653719e+01	0	8.479400e+01
1.388820e+01	0	8.489400e+01
1.521270e+01	0	8.499500e+01
1.388820e+01	0	8.509400e+01
1.521270e+01	0	8.519400e+01
1.521270e+01	0	8.529500e+01
1.653719e+01	0	8.539500e+01
1.256370e+01	0	8.549500e+01
1.653719e+01	0	8.559600e+01
1.256370e+01	0	8.569600e+01
1.653719e+01	0	8.579600e+01
1.388820e+01	0	8.589600e+01
1.653719e+01	0	8.599600e+01
1.388820e+01	0	8.609600e+01
1.786169e+01	0	8.619700e+01
1.653719e+01	0	8.629700e+01
1.653719e+01	0	8.639700e+01
1.521270e+01	0	8.649800e+01
1.521270e+01	0	8.659800e+01
1.653719e+01	0	8.669900e+01
1.918618e+01	0	8.679800e+01
1.388820e+01	0	8.689800e+01
1.388820e+01	0	8.699900e+01
1.388820e+01	0	8.709900e+01
1.653719e+01	0	8.719900e+01
1.653719e+01	0	8.730000e+01
1.388820e+01	0	8.740000e+01
1.653719e+01	0	8.750000e+01
1.653719e+01	0	8.760100e+01
1.521270e+01	0	8.770000e+01
1.653719e+01	0	8.780000e+01
1.521270e+01	0	8.790100e+01
1.521270e+01	0	8.800100e+01
1.653719e+01	0	8.810100e+01
1.256370e+01	0	8.820200e+01
1.786169e+01	0	8.830200e+01
1.653719e+01	0	8.840200e+01
1.521270e+01	0	8.850200e+01
1.653719e+01	0	8.860200e+01
1.653719e+01	0	8.870200e+01
1.786169e+01	0	8.880300e+01
1.388820e+01	0	8.890300e+01
1.521270e+01	0	8.900400e+01
1.653719e+01	0	8.910400e+01
1.786169e+01	0	8.920400e+01
1.653719e+01	0	8.930500e+01
1.521270e+01	0	8.940400e+01
1.653719e+01	0	8.950400e+01
1.521270e+01	0	8.960500e+01
1.653719e+01	0	8.970500e+01
1.521270e+01	0	8.980500e+01
1.521270e+01	0	8.990600e+01
1.653719e+01	0	9.000600e+01
1.521270e+01	0	9.010600e+01
1.653719e+01	0	9.020700e+01
1.653719e+01	0	9.030600e+01
1.521270e+01	0	9.040600e+01
1.653719e+01	0	9.050700e+01
1.653719e+01	0	9.060700e+01
1.521270e+01	0	9.070700e+01
1.653719e+01	0	9.080800e+01
1.521270e+01	0	9.090800e+01
1.521270e+01	0	9.100900e+01
1.521270e+01	0	9.110900e+01
1.653719e+01	0	9.120800e+01
1.653719e+01	0	9.130900e+01
1.521270e+01	0	9.140900e+01
1.653719e+01	0	9.150900e+01
1.521270e+01	0	9.161000e+01
1.653719e+01	0	9.171000e+01
1.256370e+01	0	9.181000e+01
1.653719e+01	0	9.191100e+01
1.521270e+01	0	9.201000e+01
1.786169e+01	0	9.211000e+01
1.521270e+01	0	9.221100e+01
1.521270e+01	0	9.231100e+01
1.653719e+01	0	9.241100e+01
1.521270e+01	0	9.251200e+01
1.521270e+01	0	9.261200e+01
1.786169e+01	0	9.271200e+01
1.918618e+01	0	9.281300e+01
1.653719e+01	0	9.291200e+01
1.521270e+01	0	9.301200e+01
1.388820e+01	0	9.311300e+01
1.521270e+01	0	9.321300e+01
1.653719e+01	0	9.331400e+01
1.653719e+01	0	9.341400e+01
1.521270e+01	0	9.351400e+01
1.653719e+01	0	9.361500e+01
1.653719e+01	0	9.371500e+01
1.653719e+01	0	9.381400e+01
1.388820e+01	0	9.391500e+01
1.653719e+01	0	9.401500e+01
1.521270e+01	0	9.411500e+01
1.521270e+01	0	9.421600e+01
1.388820e+01	0	9.431600e+01
1.653719e+01	0	9.441600e+01
1.521270e+01	0	9.451700e+01
1.521270e+01	0	9.461600e+01
1.388820e+01	0	9.471600e+01
1.653719e+01	0	9.481700e+01
1.653719e+01	0	9.491700e+01
1.521270e+01	0	9.501700e+01
1.653719e+01	0	9.511800e+01
1.521270e+01	0	9.521800e+01
1.653719e+01	0	9.531900e+01
8.938445e+01	5	9.541900e+01
9.468243e+01	5	9.551900e+01
1.013049e+02	5	9.561900e+01
1.026294e+02	5	9.571900e+01
1.039539e+02	5	9.581900e+01
8.541096e+01	0	9.592000e+01
3.110664e+01	0	9.602000e+01
2.315967e+01	0	9.612000e+01
2.183517e+01	0	9.622100e+01
2.051068e+01	0	9.632100e+01
1.786169e+01	0	9.642100e+01
1.918618e+01	0	9.652200e+01
1.786169e+01	0	9.662100e+01
1.786169e+01	0	9.672100e+01
1.521270e+01	0	9.682200e+01
1.918618e+01	0	9.692200e+01
1.653719e+01	0	9.702200e+01
1.653719e+01	0	9.712300e+01
1.653719e+01	0	9.722300e+01
1.653719e+01	0	9.732400e+01
1.653719e+01	0	9.742400e+01
1.653719e+01	0	9.752300e+01
1.521270e+01	0	9.762400e+01
1.388820e+01	0	9.772400e+01
1.786169e+01	0	9.782400e+01
1.653719e+01	0	9.792500e+01
1.388820e+01	0	9.802500e+01
1.653719e+01	0	9.812500e+01
1.653719e+01	0	9.822600e+01
1.521270e+01	0	9.832600e+01
1.653719e+01	0	9.842500e+01
1.653719e+01	0	9.852600e+01
1.521270e+01	0	9.862600e+01
1.653719e+01	0	9.872600e+01
1.521270e+01	0	9.882700e+01
1.653719e+01	0	9.892700e+01
1.653719e+01	0	9.902700e+01
1.521270e+01	0	9.912800e+01
1.786169e+01	0	9.922700e+01
1.786169e+01	0	9.932800e+01
1.521270e+01	0	9.942800e+01
1.521270e+01	0	9.952800e+01
1.521270e+01	0	9.962900e+01
1.521270e+01	0	9.972900e+01
1.786169e+01	0	9.982900e+01
1.653719e+01	0	9.993000e+01
1.521270e+01	0	1.000300e+02
1.388820e+01	0	1.001290e+02
1.653719e+01	0	1.002300e+02
1.653719e+01	0	1.003300e+02
1.521270e+01	0	1.004300e+02
1.521270e+01	0	1.005310e+02
1.653719e+01	0	1.006310e+02
1.521270e+01	0	1.007310e+02
1.521270e+01	0	1.008320e+02
1.521270e+01	0	1.009320e+02
1.786169e+01	0	1.010320e+02
1.653719e+01	0	1.011330e+02
1.786169e+01	0	1.012330e+02
1.653719e+01	0	1.013340e+02
1.521270e+01	0	1.014340e+02
1.918618e+01	0	1.015340e+02
1.521270e+01	0	1.016350e+02
1.653719e+01	0	1.017340e+02
1.786169e+01	0	1.018340e+02
1.521270e+01	0	1.019350e+02
1.521270e+01	0	1.020350e+02
1.786169e+01	0	1.021350e+02
1.521270e+01	0	1.022360e+02
1.521270e+01	0	1.023360e+02
1.388820e+01	0	1.024360e+02
1.521270e+01	0	1.025370e+02
1.123921e+01	0	1.026370e+02
1.521270e+01	0	1.027370e+02
1.653719e+01	0	1.028380e+02
1.653719e+01	0	1.029380e+02
1.521270e+01	0	1.030380e+02
1.653719e+01	0	1.031390e+02
1.653719e+01	0	1.032390e+02
1.653719e+01	0	1.033390e+02
1.388820e+01	0	1.034390e+02
1.653719e+01	0	1.035390e+02
1.653719e+01	0	1.036400e+02
1.521270e+01	0	1.037400e+02
1.786169e+01	0	1.038400e+02
1.521270e+01	0	1.039410e+02
1.653719e+01	0	1.040410e+02
1.653719e+01	0	1.041410e+02
1.521270e+01	0	1.042420e+02
1.521270e+01	0	1.043420e+02
1.521270e+01	0	1.044420e+02
1.388820e+01	0	1.045430e+02
1.521270e+01	0	1.046430e+02
1.653719e+01	0	1.047430e+02
1.256370e+01	0	1.048440e+02
1.388820e+01	0	1.049430e+02
1.521270e+01	0	1.050430e+02
1.653719e+01	0	1.051440e+02
1.521270e+01	0	1.052440e+02
1.521270e+01	0	1.053450e+02
1.653719e+01	0	1.054450e+02
1.653719e+01	0	1.055450e+02
1.256370e+01	0	1.056460e+02
1.653719e+01	0	1.057460e+02
1.521270e+01	0	1.058460e+02
1.521270e+01	0	1.059470e+02
1.653719e+01	0	1.060470e+02
1.521270e+01	0	1.061470e+02
1.521270e+01	0	1.062480e+02
1.653719e+01	0	1.063480e+02
1.653719e+01	0	1.064480e+02
1.521270e+01	0	1.065480e+02
1.521270e+01	0	1.066480e+02
1.521270e+01	0	1.067480e+02
1.653719e+01	0	1.068490e+02
1.786169e+01	0	1.069490e+02
1.786169e+01	0	1.070490e+02
1.653719e+01	0	1.071500e+02
1.521270e+01	0	1.072500e+02
1.388820e+01	0	1.073510e+02
1.653719e+01	0	1.074510e+02
1.653719e+01	0	1.075510e+02
1.521270e+01	0	1.076520e+02
1.653719e+01	0	1.077520e+02
1.653719e+01	0	1.078520e+02
1.653719e+01	0	1.079530e+02
1.653719e+01	0	1.080530e+02
1.653719e+01	0	1.081520e+02
1.786169e+01	0	1.082530e+02
1.786169e+01	0	1.083530e+02
1.521270e+01	0	1.084530e+02
1.388820e+01	0	1.085540e+02
1.918618e+01	0	1.086540e+02
1.653719e+01	0	1.087540e+02
1.521270e+01	0	1.088550e+02
1.388820e+01	0	1.089550e+02
1.521270e+01	0	1.090560e+02
1.653719e+01	0	1.091560e+02
1.521270e+01	0	1.092560e+02
1.521270e+01	0	1.093570e+02
1.786169e+01	0	1.094570e+02
1.653719e+01	0	1.095570e+02
1.653719e+01	0	1.096580e+02
1.653719e+01	0	1.097570e+02
1.653719e+01	0	1.098570e+02
1.388820e+01	0	1.099580e+02
1.653719e+01	0	1.100580e+02
1.388820e+01	0	1.101580e+02
1.256370e+01	0	1.102590e+02
8.673546e+01	5	1.103590e+02
9.203344e+01	5	1.104590e+02
9.733142e+01	5	1.105600e+02
1.026294e+02	5	1.106600e+02
1.039539e+02	5	1.107600e+02
8.938445e+01	0	1.108610e+02
3.243114e+01	0	1.109610e+02
2.315967e+01	0	1.110620e+02
2.051068e+01	0	1.111620e+02
1.786169e+01	0	1.112620e+02
1.521270e+01	0	1.113630e+02
1.521270e+01	0	1.114630e+02
1.521270e+01	0	1.115630e+02
1.521270e+01	0	1.116640e+02
1.918618e+01	0	1.117640e+02
1.653719e+01	0	1.118640e+02
1.786169e+01	0	1.119650e+02
1.256370e+01	0	1.120640e+02
1.653719e+01	0	1.121640e+02
1.388820e+01	0	1.122650e+02
1.388820e+01	0	1.123650e+02
1.388820e+01	0	1.124650e+02
1.521270e+01	0	1.125660e+02
1.653719e+01	0	1.126660e+02
1.653719e+01	0	1.127660e+02
1.786169e+01	0	1.128670e+02
1.521270e+01	0	1.129670e+02
1.653719e+01	0	1.130680e+02
1.388820e+01	0	1.131680e+02
1.653719e+01	0	1.132680e+02
1.521270e+01	0	1.133690e+02
1.521270e+01	0	1.134690e+02
1.653719e+01	0	1.135690e+02
1.653719e+01	0	1.136690e+02
1.653719e+01	0	1.137690e+02
1.653719e+01	0	1.138690e+02
1.653719e+01	0	1.139700e+02
1.388820e+01	0	1.140700e+02
1.521270e+01	0	1.141700e+02
1.786169e+01	0	1.142710e+02
1.388820e+01	0	1.143710e+02
1.521270e+01	0	1.144710e+02
1.521270e+01	0	1.145720e+02
1.653719e+01	0	1.146720e+02
1.653719e+01	0	1.147720e+02
1.388820e+01	0	1.148730e+02
1.521270e+01	0	1.149730e+02
1.786169e+01	0	1.150740e+02
1.388820e+01	0	1.151740e+02
1.521270e+01	0	1.152730e+02
1.786169e+01	0	1.153740e+02
1.786169e+01	0	1.154740e+02
1.653719e+01	0	1.155740e+02
1.653719e+01	0	1.156750e+02
1.653719e+01	0	1.157750e+02
1.521270e+01	0	1.158750e+02
1.388820e+01	0	1.159760e+02
1.918618e+01	0	1.160760e+02
1.653719e+01	0	1.161760e+02
1.653719e+01	0	1.162770e+02
1.653719e+01	0	1.163770e+02
1.521270e+01	0	1.164770e+02
1.521270e+01	0	1.165780e+02
1.256370e+01	0	1.166780e+02
1.521270e+01	0	1.167790e+02
1.786169e+01	0	1.168780e+02
1.653719e+01	0	1.169780e+02
1.653719e+01	0	1.170790e+02
1.653719e+01	0	1.171790e+02
1.653719e+01	0	1.172790e+02
1.521270e+01	0	1.173800e+02
1.786169e+01	0	1.174800e+02
1.653719e+01	0	1.175800e+02
1.653719e+01	0	1.176810e+02
1.521270e+01	0	1.177810e+02
1.653719e+01	0	1.178810e+02
1.918618e+01	0	1.179820e+02
1.388820e+01	0	1.180820e+02
1.521270e+01	0	1.181820e+02
1.388820e+01	0	1.182830e+02
1.521270e+01	0	1.183830e+02
1.521270e+01	0	1.184820e+02
1.786169e+01	0	1.185830e+02
1.388820e+01	0	1.186830e+02
1.653719e+01	0	1.187840e+02
1.653719e+01	0	1.188840e+02
1.521270e+01	0	1.189840e+02
1.521270e+01	0	1.190850e+02
1.653719e+01	0	1.191850e+02
1.786169e+01	0	1.192850e+02
1.521270e+01	0	1.193860e+02
1.786169e+01	0	1.194860e+02
1.521270e+01	0	1.195860e+02
1.521270e+01	0	1.196870e+02
1.521270e+01	0	1.197870e+02
1.388820e+01	0	1.198870e+02
1.388820e+01	0	1.199880e+02
1.521270e+01	0	1.200870e+02
1.653719e+01	0	1.201870e+02
1.521270e+01	0	1.202880e+02
1.521270e+01	0	1.203880e+02
1.653719e+01	0	1.204880e+02
1.521270e+01	0	1.205890e+02
1.521270e+01	0	1.206890e+02
1.521270e+01	0	1.207900e+02
1.653719e+01	0	1.208900e+02
1.521270e+01	0	1.209900e+02
1.521270e+01	0	1.210910e+02
1.653719e+01	0	1.211910e+02
1.653719e+01	0	1.212910e+02
1.786169e+01	0	1.213920e+02
1.521270e+01	0	1.214920e+02
1.653719e+01	0	1.215920e+02
1.521270e+01	0	1.216920e+02
1.653719e+01	0	1.217920e+02
1.388820e+01	0	1.218920e+02
1.786169e+01	0	1.219930e+02
1.653719e+01	0	1.220930e+02
1.653719e+01	0	1.221930e+02
1.521270e+01	0	1.222940e+02
1.388820e+01	0	1.223940e+02
1.521270e+01	0	1.224940e+02
1.653719e+01	0	1.225950e+02
1.521270e+01	0	1.226950e+02
1.388820e+01	0	1.227960e+02
1.388820e+01	0	1.228960e+02
1.653719e+01	0	1.229960e+02
1.653719e+01	0	1.230970e+02
1.388820e+01	0	1.231970e+02
1.653719e+01	0	1.232960e+02
1.388820e+01	0	1.233970e+02
1.521270e+01	0	1.234970e+02
1.653719e+01	0	1.235970e+02
1.653719e+01	0	1.236980e+02
1.653719e+01	0	1.237980e+02
1.653719e+01	0	1.238980e+02
1.653719e+01	0	1.239990e+02
1.256370e+01	0	1.240990e+02
1.521270e+01	0	1.241990e+02
1.521270e+01	0	1.243000e+02
1.653719e+01	0	1.244000e+02
1.653719e+01	0	1.245000e+02
1.653719e+01	0	1.246010e+02
1.388820e+01	0	1.247010e+02
1.653719e+01	0	1.248010e+02
1.653719e+01	0	1.249010e+02
1.388820e+01	0	1.250010e+02
1.653719e+01	0	1.251020e+02
1.388820e+01	0	1.252020e+02
1.256370e+01	0	1.253020e+02
1.653719e+01	5	1.254030e+02
1.521270e+01	5	1.255030e+02
1.521270e+01	5	1.256030e+02
1.653719e+01	5	1.257040e+02
1.653719e+01	5	1.258040e+02
1.521270e+01	0	1.259040e+02
1.653719e+01	0	1.260050e+02
1.521270e+01	0	1.261050e+02
1.388820e+01	0	1.262050e+02
1.521270e+01	0	1.263050e+02
1.653719e+01	0	1.264050e+02
1.653719e+01	0	1.265050e+02
1.653719e+01	0	1.266060e+02
1.521270e+01	0	1.267060e+02
1.786169e+01	0	1.268070e+02
1.653719e+01	0	1.269070e+02
1.918618e+01	0	1.270070e+02
1.521270e+01	0	1.271080e+02
1.521270e+01	0	1.272080e+02
1.521270e+01	0	1.273080e+02
1.653719e+01	0	1.274090e+02
1.653719e+01	0	1.275090e+02
1.521270e+01	0	1.276090e+02
1.653719e+01	0	1.277100e+02
1.653719e+01	0	1.278100e+02
1.653719e+01	0	1.279100e+02
1.653719e+01	0	1.280100e+02
1.388820e+01	0	1.281100e+02
1.786169e+01	0	1.282100e+02
1.653719e+01	0	1.283110e+02
1.653719e+01	0	1.284110e+02
1.653719e+01	0	1.285120e+02
1.653719e+01	0	1.286120e+02
1.786169e+01	0	1.287120e+02
1.521270e+01	0	1.288130e+02
1.521270e+01	0	1.289130e+02
1.521270e+01	0	1.290130e+02
1.786169e+01	0	1.291140e+02
1.653719e+01	0	1.292140e+02
1.653719e+01	0	1.293140e+02
1.521270e+01	0	1.294150e+02
1.521270e+01	0	1.295150e+02
1.653719e+01	0	1.296140e+02
1.786169e+01	0	1.297150e+02
1.388820e+01	0	1.298150e+02
1.521270e+01	0	1.299150e+02
1.653719e+01	0	1.300160e+02
1.521270e+01	0	1.301160e+02
1.786169e+01	0	1.302160e+02
1.521270e+01	0	1.303170e+02
1.653719e+01	0	1.304170e+02
1.388820e+01	0	1.305180e+02
1.521270e+01	0	1.306180e+02
1.786169e+01	0	1.307180e+02
1.521270e+01	0	1.308190e+02
1.653719e+01	0	1.309190e+02
1.256370e+01	0	1.310190e+02
1.786169e+01	0	1.311200e+02
1.521270e+01	0	1.312190e+02
1.653719e+01	0	1.313190e+02
1.388820e+01	0	1.314200e+02
1.388820e+01	0	1.315200e+02
1.653719e+01	0	1.316200e+02
1.521270e+01	0	1.317210e+02
1.521270e+01	0	1.318210e+02
1.388820e+01	0	1.319210e+02
1.521270e+01	0	1.320220e+02
1.388820e+01	0	1.321220e+02
1.918618e+01	0	1.322220e+02
1.521270e+01	0	1.323230e+02
1.388820e+01	0	1.324230e+02
1.521270e+01	0	1.325240e+02
1.521270e+01	0	1.326240e+02
1.653719e+01	0	1.327240e+02
1.521270e+01	0	1.328240e+02
1.653719e+01	0	1.329240e+02
1.521270e+01	0	1.330240e+02
1.786169e+01	0	1.331250e+02
1.521270e+01	0	1.332250e+02
1.388820e+01	0	1.333250e+02
1.521270e+01	0	1.334260e+02
1.521270e+01	0	1.335260e+02
1.918618e+01	0	1.336260e+02
1.521270e+01	0	1.337270e+02
1.521270e+01	0	1.338270e+02
1.521270e+01	0	1.339270e+02
1.256370e+01	0	1.340280e+02
1.653719e+01	0	1.341280e+02
1.786169e+01	0	1.342280e+02
1.521270e+01	0	1.343290e+02
1.653719e+01	0	1.344280e+02
1.521270e+01	0	1.345290e+02
1.521270e+01	0	1.346290e+02
1.521270e+01	0	1.347290e+02
1.521270e+01	0	1.348300e+02
1.786169e+01	0	1.349300e+02
1.653719e+01	0	1.350300e+02
1.653719e+01	0	1.351310e+02
1.388820e+01	0	1.352310e+02
1.653719e+01	0	1.353310e+02
1.521270e+01	0	1.354320e+02
1.521270e+01	0	1.355320e+02
1.653719e+01	0	1.356320e+02
1.521270e+01	0	1.357330e+02
1.388820e+01	0	1.358330e+02
1.388820e+01	0	1.359330e+02
1.521270e+01	0	1.360330e+02
1.388820e+01	0	1.361330e+02
1.521270e+01	0	1.362330e+02
1.521270e+01	0	1.363340e+02
1.521270e+01	0	1.364340e+02
1.653719e+01	0	1.365350e+02
1.786169e+01	0	1.366350e+02
1.388820e+01	0	1.367350e+02
1.653719e+01	0	1.368360e+02
1.653719e+01	0	1.369360e+02
1.653719e+01	0	1.370360e+02
1.653719e+01	0	1.371370e+02
1.653719e+01	0	1.372370e+02
1.388820e+01	0	1.373370e+02
1.521270e+01	0	1.374380e+02
1.653719e+01	0	1.375380e+02
1.653719e+01	0	1.376370e+02
1.918618e+01	0	1.377380e+02
1.653719e+01	0	1.378380e+02
1.653719e+01	0	1.379380e+02
1.521270e+01	0	1.380390e+02
1.521270e+01	0	1.381390e+02
1.256370e+01	0	1.382400e+02
1.521270e+01	0	1.383400e+02
1.653719e+01	0	1.384400e+02
1.653719e+01	0	1.385410e+02
1.521270e+01	0	1.386410e+02
1.653719e+01	0	1.387410e+02
1.521270e+01	0	1.388420e+02
1.521270e+01	0	1.389420e+02
1.653719e+01	0	1.390420e+02
1.521270e+01	0	1.391430e+02
1.521270e+01	0	1.392420e+02
1.653719e+01	0	1.393420e+02
1.521270e+01	0	1.394430e+02
1.388820e+01	0	1.395430e+02
1.521270e+01	0	1.396430e+02
1.388820e+01	0	1.397440e+02
1.653719e+01	0	1.398440e+02
1.653719e+01	0	1.399440e+02
1.521270e+01	0	1.400450e+02
1.388820e+01	0	1.401450e+02
1.521270e+01	0	1.402460e+02
9.335794e+01	5	1.403460e+02
9.468243e+01	5	1.404460e+02
1.013049e+02	5	1.405470e+02
1.066029e+02	5	1.406470e+02
1.079274e+02	5	1.407470e+02
7.216601e+01	0	1.408480e+02
2.978215e+01	0	1.409480e+02
2.183517e+01	0	1.410480e+02
1.918618e+01	0	1.411490e+02
1.918618e+01	0	1.412490e+02
1.653719e+01	0	1.413490e+02
1.918618e+01	0	1.414490e+02
1.521270e+01	0	1.415490e+02
1.653719e+01	0	1.416490e+02
1.521270e+01	0	1.417500e+02
1.653719e+01	0	1.418500e+02
1.521270e+01	0	1.419500e+02
1.521270e+01	0	1.420510e+02
1.256370e+01	0	1.421510e+02
1.786169e+01	0	1.422520e+02
1.653719e+01	0	1.423520e+02
1.521270e+01	0	1.424520e+02
1.521270e+01	0	1.425530e+02
1.521270e+01	0	1.426530e+02
1.521270e+01	0	1.427530e+02
1.786169e+01	0	1.428540e+02
1.388820e+01	0	1.429540e+02
1.521270e+01	0	1.430530e+02
1.388820e+01	0	1.431540e+02
1.786169e+01	0	1.432540e+02
1.521270e+01	0	1.433540e+02
1.521270e+01	0	1.434550e+02
1.521270e+01	0	1.435550e+02
1.653719e+01	0	1.436550e+02
1.786169e+01	0	1.437560e+02
1.521270e+01	0	1.438560e+02
1.521270e+01	0	1.439560e+02
1.653719e+01	0	1.440570e+02
1.388820e+01	0	1.441570e+02
1.653719e+01	0	1.442580e+02
1.653719e+01	0	1.443580e+02
1.653719e+01	0	1.444580e+02
1.653719e+01	0	1.445590e+02
1.653719e+01	0	1.446580e+02
1.521270e+01	0	1.447580e+02
1.521270e+01	0	1.448590e+02
1.521270e+01	0	1.449590e+02
1.786169e+01	0	1.450590e+02
1.653719e+01	0	1.451600e+02
1.653719e+01	0	1.452600e+02
1.521270e+01	0	1.453600e+02
1.521270e+01	0	1.454610e+02
1.918618e+01	0	1.455610e+02
1.653719e+01	0	1.456610e+02
1.918618e+01	0	1.457620e+02
1.653719e+01	0	1.458620e+02
1.653719e+01	0	1.459630e+02
1.653719e+01	0	1.460630e+02
1.653719e+01	0	1.461630e+02
1.388820e+01	0	1.462630e+02
1.521270e+01	0	1.463630e+02
1.653719e+01	0	1.464630e+02
1.521270e+01	0	1.465640e+02
1.521270e+01	0	1.466640e+02
1.653719e+01	0	1.467640e+02
1.521270e+01	0	1.468650e+02
1.786169e+01	0	1.469650e+02
1.653719e+01	0	1.470650e+02
1.521270e+01	0	1.471660e+02
1.521270e+01	0	1.472660e+02
1.918618e+01	0	1.473660e+02
1.521270e+01	0	1.474670e+02
1.786169e+01	0	1.475670e+02
1.653719e+01	0	1.476670e+02
1.653719e+01	0	1.477680e+02
1.653719e+01	0	1.478670e+02
1.521270e+01	0	1.479680e+02
1.653719e+01	0	1.480680e+02
1.786169e+01	0	1.481680e+02
1.653719e+01	0	1.482690e+02
1.786169e+01	0	1.483690e+02
1.521270e+01	0	1.484690e+02
1.521270e+01	0	1.485700e+02
1.521270e+01	0	1.486700e+02
1.521270e+01	0	1.487700e+02
1.653719e+01	0	1.488710e+02
1.786169e+01	0	1.489710e+02
1.653719e+01	0	1.490710e+02
1.653719e+01	0	1.491720e+02
1.786169e+01	0	1.492720e+02
1.521270e+01	0	1.493720e+02
1.521270e+01	0	1.494720e+02
1.388820e+01	0	1.495720e+02
1.653719e+01	0	1.496720e+02
1.653719e+01	0	1.497730e+02
1.653719e+01	0	1.498730e+02
1.521270e+01	0	1.499740e+02
1.521270e+01	0	1.500740e+02
1.521270e+01	0	1.501740e+02
1.521270e+01	0	1.502750e+02
1.521270e+01	0	1.503750e+02
1.521270e+01	0	1.504750e+02
1.653719e+01	0	1.505760e+02
1.653719e+01	0	1.506760e+02
1.653719e+01	0	1.507760e+02
1.653719e+01	0	1.508770e+02
1.653719e+01	0	1.509770e+02
1.388820e+01	0	1.510770e+02
1.653719e+01	0	1.511770e+02
1.521270e+01	0	1.512770e+02
1.521270e+01	0	1.513770e+02
1.653719e+01	0	1.514780e+02
1.653719e+01	0	1.515780e+02
1.521270e+01	0	1.516780e+02
1.653719e+01	0	1.517790e+02
1.653719e+01	0	1.518790e+02
1.653719e+01	0	1.519800e+02
1.521270e+01	0	1.520800e+02
1.653719e+01	0	1.521800e+02
1.653719e+01	0	1.522810e+02
1.521270e+01	0	1.523810e+02
1.653719e+01	0	1.524810e+02
1.653719e+01	0	1.525820e+02
1.521270e+01	0	1.526820e+02
1.786169e+01	0	1.527810e+02
1.521270e+01	0	1.528820e+02
1.521270e+01	0	1.529820e+02
1.521270e+01	0	1.530820e+02
1.521270e+01	0	1.531830e+02
1.653719e+01	0	1.532830e+02
1.388820e+01	0	1.533830e+02
1.521270e+01	0	1.534840e+02
1.786169e+01	0	1.535840e+02
1.388820e+01	0	1.536840e+02
1.653719e+01	0	1.537850e+02
1.786169e+01	0	1.538850e+02
1.786169e+01	0	1.539860e+02
1.521270e+01	0	1.540860e+02
1.918618e+01	0	1.541860e+02
1.521270e+01	0	1.542870e+02
1.653719e+01	0	1.543860e+02
1.521270e+01	0	1.544860e+02
1.786169e+01	0	1.545870e+02
1.521270e+01	0	1.546870e+02
1.786169e+01	0	1.547870e+02
1.521270e+01	0	1.548880e+02
1.521270e+01	0	1.549880e+02
1.521270e+01	0	1.550880e+02
1.918618e+01	0	1.551890e+02
9.468243e+01	5	1.552890e+02
9.733142e+01	5	1.553890e+02
1.013049e+02	5	1.554900e+02
1.052784e+02	5	1.555900e+02
1.039539e+02	5	1.556910e+02
5.759655e+01	0	1.557910e+02
2.713316e+01	0	1.558910e+02
2.315967e+01	0	1.559920e+02
2.051068e+01	0	1.560920e+02
2.051068e+01	0	1.561920e+02
1.786169e+01	0	1.562930e+02
1.918618e+01	0	1.563930e+02
1.786169e+01	0	1.564930e+02
1.388820e+01	0	1.565940e+02
1.653719e+01	0	1.566930e+02
1.521270e+01	0	1.567930e+02
1.653719e+01	0	1.568940e+02
1.653719e+01	0	1.569940e+02
1.653719e+01	0	1.570940e+02
1.521270e+01	0	1.571950e+02
1.786169e+01	0	1.572950e+02
1.653719e+01	0	1.573950e+02
1.653719e+01	0	1.574960e+02
1.653719e+01	0	1.575960e+02
1.653719e+01	0	1.576970e+02
1.653719e+01	0	1.577970e+02
1.521270e+01	0	1.578970e+02
1.786169e+01	0	1.579980e+02
1.653719e+01	0	1.580980e+02
1.521270e+01	0	1.581980e+02
1.653719e+01	0	1.582980e+02
1.653719e+01	0	1.583980e+02
1.653719e+01	0	1.584980e+02
1.918618e+01	0	1.585990e+02
1.521270e+01	0	1.586990e+02
1.388820e+01	0	1.587990e+02
1.653719e+01	0	1.589000e+02
1.653719e+01	0	159
1.653719e+01	0	1.591000e+02
1.653719e+01	0	1.592010e+02
1.521270e+01	0	1.593010e+02
1.521270e+01	0	1.594010e+02
1.653719e+01	0	1.595020e+02
1.653719e+01	0	1.596020e+02
1.521270e+01	0	1.597030e+02
1.786169e+01	0	1.598030e+02
1.653719e+01	0	1.599020e+02
1.521270e+01	0	1.600030e+02
1.388820e+01	0	1.601030e+02
1.521270e+01	0	1.602030e+02
1.256370e+01	0	1.603040e+02
1.521270e+01	0	1.604040e+02
1.786169e+01	0	1.605040e+02
1.653719e+01	0	1.606050e+02
1.388820e+01	0	1.607050e+02
1.786169e+01	0	1.608050e+02
1.786169e+01	0	1.609060e+02
1.653719e+01	0	1.610060e+02
1.653719e+01	0	1.611060e+02
1.786169e+01	0	1.612070e+02
1.653719e+01	0	1.613070e+02
1.521270e+01	0	1.614080e+02
1.521270e+01	0	1.615070e+02
1.521270e+01	0	1.616070e+02
1.521270e+01	0	1.617080e+02
1.388820e+01	0	1.618080e+02
1.653719e+01	0	1.619080e+02
1.786169e+01	0	1.620090e+02
1.521270e+01	0	1.621090e+02
1.521270e+01	0	1.622090e+02
1.256370e+01	0	1.623100e+02
1.653719e+01	0	1.624100e+02
1.521270e+01	0	1.625100e+02
1.786169e+01	0	1.626110e+02
1.388820e+01	0	1.627110e+02
1.653719e+01	0	1.628110e+02
1.388820e+01	0	1.629120e+02
1.388820e+01	0	1.630120e+02
1.521270e+01	0	1.631110e+02
1.653719e+01	0	1.632120e+02
1.653719e+01	0	1.633120e+02
1.388820e+01	0	1.634120e+02
1.388820e+01	0	1.635130e+02
1.388820e+01	0	1.636130e+02
1.786169e+01	0	1.637140e+02
1.256370e+01	0	1.638140e+02
1.653719e+01	0	1.639140e+02
1.388820e+01	0	1.640150e+02
1.653719e+01	0	1.641150e+02
1.521270e+01	0	1.642150e+02
1.521270e+01	0	1.643160e+02
1.786169e+01	0	1.644160e+02
1.653719e+01	0	1.645160e+02
1.521270e+01	0	1.646170e+02
1.521270e+01	0	1.647160e+02
1.653719e+01	0	1.648160e+02
1.521270e+01	0	1.649170e+02
1.653719e+01	0	1.650170e+02
1.388820e+01	0	1.651170e+02
1.653719e+01	0	1.652180e+02
1.521270e+01	0	1.653180e+02
1.521270e+01	0	1.654190e+02
1.521270e+01	0	1.655190e+02
1.653719e+01	0	1.656190e+02
1.653719e+01	0	1.657200e+02
1.521270e+01	0	1.658200e+02
1.521270e+01	0	1.659200e+02
1.653719e+01	0	1.660210e+02
1.653719e+01	0	1.661210e+02
1.653719e+01	0	1.662210e+02
1.653719e+01	0	1.663210e+02
1.653719e+01	0	1.664210e+02
1.653719e+01	0	1.665210e+02
1.786169e+01	0	1.666220e+02
1.653719e+01	0	1.667220e+02
1.653719e+01	0	1.668220e+02
1.653719e+01	0	1.669230e+02
1.521270e+01	0	1.670230e+02
1.521270e+01	0	1.671230e+02
1.786169e+01	0	1.672240e+02
1.521270e+01	0	1.673240e+02
1.521270e+01	0	1.674250e+02
1.653719e+01	0	1.675250e+02
1.653719e+01	0	1.676250e+02
1.653719e+01	0	1.677260e+02
1.653719e+01	0	1.678260e+02
1.653719e+01	0	1.679250e+02
1.653719e+01	0	1.680260e+02
1.653719e+01	0	1.681260e+02
1.786169e+01	0	1.682260e+02
1.653719e+01	0	1.683270e+02
1.521270e+01	0	1.684270e+02
1.521270e+01	0	1.685270e+02
1.653719e+01	0	1.686280e+02
1.521270e+01	0	1.687280e+02
1.653719e+01	0	1.688280e+02
1.653719e+01	0	1.689290e+02
1.653719e+01	0	1.690290e+02
1.786169e+01	0	1.691290e+02
1.653719e+01	0	1.692300e+02
1.653719e+01	0	1.693300e+02
1.653719e+01	0	1.694310e+02
1.653719e+01	0	1.695300e+02
1.786169e+01	0	1.696300e+02
1.521270e+01	0	1.697310e+02
1.786169e+01	0	1.698310e+02
1.786169e+01	0	1.699310e+02
1.918618e+01	0	1.700320e+02
1.521270e+01	0	1.701320e+02
1.653719e+01	0	1.702320e+02
8.938445e+01	5	1.703330e+02
9.600693e+01	5	1.704330e+02
9.865592e+01	5	1.705330e+02
1.026294e+02	5	1.706340e+02
1.039539e+02	5	1.707340e+02
9.203344e+01	0	1.708340e+02
3.375563e+01	0	1.709350e+02
2.580866e+01	0	1.710350e+02
2.051068e+01	0	1.711360e+02
2.051068e+01	0	1.712360e+02
1.786169e+01	0	1.713360e+02
1.786169e+01	0	1.714370e+02
1.786169e+01	0	1.715370e+02
1.786169e+01	0	1.716370e+02
1.653719e+01	0	1.717380e+02
1.918618e+01	0	1.718370e+02
1.653719e+01	0	1.719370e+02
1.521270e+01	0	1.720380e+02
1.918618e+01	0	1.721380e+02
1.653719e+01	0	1.722380e+02
1.786169e+01	0	1.723390e+02
2.051068e+01	0	1.724390e+02
1.786169e+01	0	1.725390e+02
1.786169e+01	0	1.726400e+02
1.653719e+01	0	1.727400e+02
1.786169e+01	0	1.728400e+02
1.521270e+01	0	1.729410e+02
2.051068e+01	0	1.730410e+02
1.786169e+01	0	1.731420e+02
1.521270e+01	0	1.732420e+02
1.653719e+01	0	1.733420e+02
1.653719e+01	0	1.734420e+02
1.918618e+01	0	1.735420e+02
1.521270e+01	0	1.736420e+02
1.388820e+01	0	1.737430e+02
1.653719e+01	0	1.738430e+02
1.786169e+01	0	1.739430e+02
1.786169e+01	0	1.740440e+02
1.786169e+01	0	1.741440e+02
1.653719e+01	0	1.742440e+02
1.521270e+01	0	1.743450e+02
1.521270e+01	0	1.744450e+02
1.653719e+01	0	1.745450e+02
1.521270e+01	0	1.746460e+02
1.521270e+01	0	1.747460e+02
1.653719e+01	0	1.748460e+02
1.653719e+01	0	1.749470e+02
1.653719e+01	0	1.750460e+02
1.653719e+01	0	1.751470e+02
1.918618e+01	0	1.752470e+02
1.653719e+01	0	1.753470e+02
1.653719e+01	0	1.754480e+02
1.786169e+01	0	1.755480e+02
1.918618e+01	0	1.756480e+02
1.653719e+01	0	1.757490e+02
1.521270e+01	0	1.758490e+02
1.918618e+01	0	1.759490e+02
1.653719e+01	0	1.760500e+02
1.653719e+01	0	1.761500e+02
1.521270e+01	0	1.762500e+02
1.653719e+01	0	1.763510e+02
1.786169e+01	0	1.764510e+02
1.388820e+01	0	1.765510e+02
1.521270e+01	0	1.766510e+02
1.786169e+01	0	1.767510e+02
1.256370e+01	0	1.768510e+02
1.653719e+01	0	1.769520e+02
1.521270e+01	0	1.770520e+02
1.653719e+01	0	1.771530e+02
1.653719e+01	0	1.772530e+02
1.653719e+01	0	1.773530e+02
1.653719e+01	0	1.774540e+02
1.521270e+01	0	1.775540e+02
1.786169e+01	0	1.776540e+02
1.653719e+01	0	1.777550e+02
1.521270e+01	0	1.778550e+02
1.388820e+01	0	1.779550e+02
1.786169e+01	0	1.780560e+02
1.653719e+01	0	1.781550e+02
1.918618e+01	0	1.782550e+02
1.521270e+01	0	1.783560e+02
1.653719e+01	0	1.784560e+02
1.388820e+01	0	1.785560e+02
1.653719e+01	0	1.786570e+02
1.521270e+01	0	1.787570e+02
1.521270e+01	0	1.788570e+02
1.653719e+01	0	1.789580e+02
1.653719e+01	0	1.790580e+02
1.786169e+01	0	1.791590e+02
1.653719e+01	0	1.792590e+02
1.653719e+01	0	1.793590e+02
1.521270e+01	0	1.794600e+02
1.653719e+01	0	1.795600e+02
1.653719e+01	0	1.796600e+02
1.653719e+01	0	1.797600e+02
1.653719e+01	0	1.798600e+02
1.653719e+01	0	1.799600e+02
1.653719e+01	0	1.800610e+02
1.653719e+01	0	1.801610e+02
1.521270e+01	0	1.802610e+02
1.521270e+01	0	1.803620e+02
1.653719e+01	0	1.804620e+02
1.653719e+01	0	1.805620e+02
1.653719e+01	0	1.806630e+02
1.653719e+01	0	1.807630e+02
1.653719e+01	0	1.808640e+02
1.653719e+01	0	1.809640e+02
1.653719e+01	0	1.810640e+02
1.653719e+01	0	1.811650e+02
1.653719e+01	0	1.812650e+02
1.653719e+01	0	1.813640e+02
1.521270e+01	0	1.814650e+02
1.521270e+01	0	1.815650e+02
1.653719e+01	0	1.816650e+02
1.653719e+01	0	1.817660e+02
1.521270e+01	0	1.818660e+02
1.918618e+01	0	1.819660e+02
1.653719e+01	0	1.820670e+02
1.653719e+01	0	1.821670e+02
1.388820e+01	0	1.822670e+02
1.653719e+01	0	1.823680e+02
1.653719e+01	0	1.824680e+02
1.521270e+01	0	1.825680e+02
1.786169e+01	0	1.826690e+02
1.786169e+01	0	1.827690e+02
1.388820e+01	0	1.828700e+02
1.653719e+01	0	1.829690e+02
1.653719e+01	0	1.830690e+02
1.521270e+01	0	1.831700e+02
1.653719e+01	0	1.832700e+02
1.653719e+01	0	1.833700e+02
1.786169e+01	0	1.834710e+02
1.653719e+01	0	1.835710e+02
1.521270e+01	0	1.836710e+02
1.918618e+01	0	1.837720e+02
1.653719e+01	0	1.838720e+02
1.786169e+01	0	1.839720e+02
1.521270e+01	0	1.840730e+02
1.653719e+01	0	1.841730e+02
1.786169e+01	0	1.842730e+02
1.918618e+01	0	1.843740e+02
1.521270e+01	0	1.844740e+02
1.388820e+01	0	1.845730e+02
1.653719e+01	0	1.846740e+02
1.521270e+01	0	1.847740e+02
1.786169e+01	0	1.848750e+02
1.521270e+01	0	1.849750e+02
1.653719e+01	0	1.850750e+02
1.653719e+01	0	1.851760e+02
9.733142e+01	5	1.852760e+02
9.600693e+01	5	1.853760e+02
1.013049e+02	5	1.854770e+02
1.026294e+02	5	1.855770e+02
1.026294e+02	5	1.856770e+02
6.554353e+01	0	1.857780e+02
2.845765e+01	0	1.858780e+02
2.315967e+01	0	1.859780e+02
2.315967e+01	0	1.860790e+02
1.918618e+01	0	1.861790e+02
2.051068e+01	0	1.862790e+02
1.786169e+01	0	1.863800e+02
1.653719e+01	0	1.864800e+02
1.786169e+01	0	1.865800e+02
1.786169e+01	0	1.866810e+02
1.786169e+01	0	1.867810e+02
1.653719e+01	0	1.868810e+02
1.918618e+01	0	1.869810e+02
1.653719e+01	0	1.870810e+02
1.918618e+01	0	1.871820e+02
1.918618e+01	0	1.872820e+02
1.653719e+01	0	1.873820e+02
2.051068e+01	0	1.874830e+02
1.786169e+01	0	1.875830e+02
1.786169e+01	0	1.876830e+02
1.918618e+01	0	1.877840e+02
1.521270e+01	0	1.878840e+02
1.653719e+01	0	1.879840e+02
1.786169e+01	0	1.880850e+02
1.786169e+01	0	1.881850e+02
1.653719e+01	0	1.882850e+02
1.786169e+01	0	1.883860e+02
1.653719e+01	0	1.884850e+02
1.653719e+01	0	1.885850e+02
1.653719e+01	0	1.886860e+02
1.786169e+01	0	1.887860e+02
1.653719e+01	0	1.888870e+02
1.521270e+01	0	1.889870e+02
1.653719e+01	0	1.890870e+02
1.786169e+01	0	1.891880e+02
1.521270e+01	0	1.892880e+02
1.653719e+01	0	1.893880e+02
1.653719e+01	0	1.894890e+02
1.653719e+01	0	1.895890e+02
1.786169e+01	0	1.896890e+02
1.918618e+01	0	1.897900e+02
1.256370e+01	0	1.898900e+02
1.786169e+01	0	1.899900e+02
1.786169e+01	0	1.900900e+02
1.521270e+01	0	1.901900e+02
1.388820e+01	0	1.902900e+02
1.521270e+01	0	1.903910e+02
1.653719e+01	0	1.904910e+02
1.786169e+01	0	1.905920e+02
1.918618e+01	0	1.906920e+02
1.653719e+01	0	1.907920e+02
1.653719e+01	0	1.908930e+02
1.521270e+01	0	1.909930e+02
1.653719e+01	0	1.910930e+02
1.786169e+01	0	1.911940e+02
1.918618e+01	0	1.912940e+02
1.786169e+01	0	1.913940e+02
1.521270e+01	0	1.914950e+02
1.786169e+01	0	1.915950e+02
1.521270e+01	0	1.916940e+02
1.786169e+01	0	1.917950e+02
1.521270e+01	0	1.918950e+02
1.521270e+01	0	1.919950e+02
1.521270e+01	0	1.920960e+02
1.653719e+01	0	1.921960e+02
1.653719e+01	0	1.922960e+02
1.786169e+01	0	1.923970e+02
1.521270e+01	0	1.924970e+02
1.653719e+01	0	1.925980e+02
1.653719e+01	0	1.926980e+02
1.521270e+01	0	1.927980e+02
1.521270e+01	0	1.928990e+02
1.653719e+01	0	1.929990e+02
1.653719e+01	0	1.930990e+02
1.521270e+01	0	1.932000e+02
1.653719e+01	0	1.933000e+02
1.653719e+01	0	1.933990e+02
1.653719e+01	0	1.935000e+02
1.786169e+01	0	1.936000e+02
1.653719e+01	0	1.937000e+02
1.521270e+01	0	1.938010e+02
1.786169e+01	0	1.939010e+02
1.653719e+01	0	1.940010e+02
1.786169e+01	0	1.941020e+02
1.786169e+01	0	1.942020e+02
1.653719e+01	0	1.943020e+02
1.653719e+01	0	1.944030e+02
1.521270e+01	0	1.945030e+02
1.653719e+01	0	1.946040e+02
1.653719e+01	0	1.947040e+02
1.653719e+01	0	1.948040e+02
1.653719e+01	0	1.949050e+02
1.388820e+01	0	1.950040e+02
1.653719e+01	0	1.951040e+02
1.653719e+01	0	1.952050e+02
1.653719e+01	0	1.953050e+02
1.388820e+01	0	1.954050e+02
1.521270e+01	0	1.955060e+02
1.653719e+01	0	1.956060e+02
1.653719e+01	0	1.957060e+02
1.653719e+01	0	1.958070e+02
1.653719e+01	0	1.959070e+02
1.653719e+01	0	1.960070e+02
1.521270e+01	0	1.961080e+02
1.388820e+01	0	1.962080e+02
1.521270e+01	0	1.963080e+02
1.653719e+01	0	1.964090e+02
1.653719e+01	0	1.965090e+02
1.521270e+01	0	1.966090e+02
1.521270e+01	0	1.967090e+02
1.653719e+01	0	1.968090e+02
1.786169e+01	0	1.969100e+02
1.521270e+01	0	1.970100e+02
1.388820e+01	0	1.971100e+02
1.256370e+01	0	1.972110e+02
1.653719e+01	0	1.973110e+02
1.653719e+01	0	1.974110e+02
1.786169e+01	0	1.975120e+02
1.786169e+01	0	1.976120e+02
1.786169e+01	0	1.977120e+02
1.918618e+01	0	1.978130e+02
1.521270e+01	0	1.979130e+02
1.653719e+01	0	1.980130e+02
1.521270e+01	0	1.981140e+02
1.653719e+01	0	1.982130e+02
1.786169e+01	0	1.983130e+02
1.521270e+01	0	1.984140e+02
1.918618e+01	0	1.985140e+02
1.521270e+01	0	1.986150e+02
1.521270e+01	0	1.987150e+02
1.786169e+01	0	1.988150e+02
1.786169e+01	0	1.989160e+02
1.653719e+01	0	1.990160e+02
1.521270e+01	0	1.991160e+02
1.653719e+01	0	1.992170e+02
1.521270e+01	0	1.993170e+02
1.521270e+01	0	1.994170e+02
1.653719e+01	0	1.995180e+02
1.786169e+01	0	1.996180e+02
1.653719e+01	0	1.997180e+02
1.786169e+01	0	1.998180e+02
1.653719e+01	0	1.999180e+02
1.653719e+01	0	2.000180e+02
1.521270e+01	0	2.001190e+02
1.256370e+01	0	2.002190e+02
1.123921e+01	5	2.003200e+02
1.123921e+01	5	2.004200e+02
[truncated: 8,101 more rows]
