# Supplementary material for: Flat electrode contacts for vagus nerve stimulation
Source: PLoS One. 2019 Nov 18;14(11):e0215191. doi: 10.1371/journal.pone.0215191 (PMC6862926; doi:10.1371/journal.pone.0215191)
Supplement: S1 File — (ZIP) [file pone.0215191.s012.zip › rat_sciatic_21_data.txt]

FORCE(g)	STIM	TIME
-6.812519e-01	0	1.010000e-01
-6.812519e-01	0	2.010000e-01
1.967739e+00	0	3.020000e-01
1.967739e+00	0	4.020000e-01
1.967739e+00	0	5.010000e-01
1.967739e+00	0	6.020000e-01
6.432437e-01	0	7.020000e-01
6.432437e-01	0	8.020000e-01
1.967739e+00	0	9.030000e-01
1.967739e+00	0	1.002000e+00
1.967739e+00	0	1.102000e+00
3.292235e+00	0	1.203000e+00
1.967739e+00	0	1.303000e+00
1.967739e+00	0	1.403000e+00
1.967739e+00	0	1.503000e+00
3.292235e+00	0	1.603000e+00
6.432437e-01	0	1.703000e+00
1.967739e+00	0	1.804000e+00
1.967739e+00	0	1.904000e+00
1.967739e+00	0	2.004000e+00
1.967739e+00	0	2.104000e+00
1.967739e+00	0	2.204000e+00
6.432437e-01	0	2.305000e+00
1.967739e+00	0	2.405000e+00
1.967739e+00	0	2.505000e+00
6.432437e-01	0	2.606000e+00
1.967739e+00	0	2.705000e+00
6.432437e-01	0	2.805000e+00
1.967739e+00	0	2.906000e+00
3.292235e+00	0	3.006000e+00
1.967739e+00	0	3.106000e+00
6.432437e-01	0	3.207000e+00
1.967739e+00	0	3.306000e+00
1.967739e+00	0	3.406000e+00
1.967739e+00	0	3.507000e+00
1.967739e+00	0	3.607000e+00
1.967739e+00	0	3.707000e+00
6.432437e-01	0	3.808000e+00
6.432437e-01	0	3.907000e+00
1.967739e+00	0	4.007000e+00
1.967739e+00	0	4.108000e+00
1.967739e+00	0	4.208000e+00
1.967739e+00	0	4.308000e+00
3.292235e+00	0	4.409000e+00
1.967739e+00	0	4.508000e+00
1.967739e+00	0	4.609000e+00
1.967739e+00	0	4.709000e+00
6.432437e-01	0	4.809000e+00
1.967739e+00	0	4.910000e+00
3.292235e+00	0	5.010000e+00
6.432437e-01	0	5.109000e+00
3.292235e+00	0	5.210000e+00
1.967739e+00	0	5.310000e+00
4.616730e+00	0	5.410000e+00
1.967739e+00	0	5.511000e+00
6.432437e-01	0	5.611000e+00
3.292235e+00	0	5.710000e+00
6.432437e-01	0	5.811000e+00
1.967739e+00	0	5.911000e+00
1.967739e+00	0	6.011000e+00
5.941226e+00	0	6.112000e+00
1.967739e+00	0	6.212000e+00
1.967739e+00	0	6.311000e+00
1.967739e+00	0	6.412000e+00
1.967739e+00	0	6.512000e+00
1.967739e+00	0	6.612000e+00
1.967739e+00	0	6.713000e+00
6.432437e-01	0	6.813000e+00
1.967739e+00	0	6.913000e+00
1.967739e+00	0	7.013000e+00
1.967739e+00	0	7.113000e+00
1.967739e+00	0	7.214000e+00
1.967739e+00	0	7.314000e+00
4.616730e+00	0	7.414000e+00
3.292235e+00	0	7.514000e+00
3.292235e+00	0	7.614000e+00
4.616730e+00	0	7.714000e+00
3.292235e+00	0	7.815000e+00
3.292235e+00	0	7.915000e+00
1.967739e+00	0	8.014000e+00
1.967739e+00	0	8.115000e+00
6.432437e-01	0	8.215000e+00
-6.812519e-01	0	8.315000e+00
1.967739e+00	0	8.416000e+00
1.967739e+00	0	8.516000e+00
3.292235e+00	0	8.615000e+00
1.967739e+00	0	8.716000e+00
1.967739e+00	0	8.816000e+00
1.967739e+00	0	8.916000e+00
3.292235e+00	0	9.017000e+00
1.967739e+00	0	9.117000e+00
6.432437e-01	0	9.217000e+00
1.967739e+00	0	9.317000e+00
1.967739e+00	0	9.417000e+00
3.292235e+00	0	9.518000e+00
1.967739e+00	0	9.618000e+00
1.967739e+00	0	9.718000e+00
1.967739e+00	0	9.818000e+00
1.967739e+00	0	9.918000e+00
1.967739e+00	0	1.001800e+01
1.967739e+00	0	1.011900e+01
1.967739e+00	0	1.021900e+01
3.292235e+00	0	1.031900e+01
1.967739e+00	0	1.042000e+01
1.967739e+00	0	1.052000e+01
1.967739e+00	0	1.061900e+01
6.432437e-01	0	1.072000e+01
6.432437e-01	0	1.082000e+01
3.292235e+00	0	1.092000e+01
1.967739e+00	0	1.102100e+01
1.967739e+00	0	1.112100e+01
1.967739e+00	0	1.122200e+01
1.967739e+00	0	1.132200e+01
6.432437e-01	0	1.142100e+01
6.432437e-01	0	1.152200e+01
6.432437e-01	0	1.162200e+01
1.967739e+00	0	1.172200e+01
1.967739e+00	0	1.182300e+01
1.967739e+00	0	1.192300e+01
6.432437e-01	0	1.202300e+01
1.967739e+00	0	1.212400e+01
1.967739e+00	0	1.222400e+01
3.292235e+00	0	1.232300e+01
6.432437e-01	0	1.242400e+01
6.432437e-01	0	1.252400e+01
1.967739e+00	0	1.262400e+01
1.967739e+00	0	1.272500e+01
6.432437e-01	0	1.282500e+01
6.432437e-01	0	1.292500e+01
6.432437e-01	0	1.302600e+01
1.967739e+00	0	1.312600e+01
6.432437e-01	0	1.322500e+01
6.432437e-01	0	1.332600e+01
1.967739e+00	0	1.342600e+01
1.967739e+00	0	1.352700e+01
1.967739e+00	0	1.362700e+01
-6.812519e-01	0	1.372700e+01
1.967739e+00	0	1.382800e+01
1.967739e+00	0	1.392800e+01
6.432437e-01	0	1.402800e+01
1.967739e+00	0	1.412800e+01
1.967739e+00	0	1.422800e+01
3.292235e+00	0	1.432800e+01
6.432437e-01	0	1.442900e+01
3.292235e+00	0	1.452900e+01
1.967739e+00	0	1.462900e+01
6.432437e-01	0	1.473000e+01
1.967739e+00	0	1.483000e+01
3.292235e+00	0	1.492900e+01
1.967739e+00	0	1.503000e+01
6.432437e-01	0	1.513000e+01
1.967739e+00	0	1.523000e+01
6.432437e-01	0	1.533100e+01
1.967739e+00	0	1.543100e+01
1.967739e+00	0	1.553200e+01
1.967739e+00	0	1.563200e+01
3.292235e+00	0	1.573200e+01
1.967739e+00	0	1.583200e+01
1.967739e+00	0	1.593200e+01
1.967739e+00	0	1.603200e+01
6.432437e-01	0	1.613300e+01
-6.812519e-01	0	1.623300e+01
1.967739e+00	0	1.633300e+01
1.967739e+00	0	1.643400e+01
4.616730e+00	0	1.653400e+01
-6.812519e-01	0	1.663300e+01
1.967739e+00	0	1.673400e+01
3.292235e+00	0	1.683400e+01
1.967739e+00	0	1.693400e+01
1.967739e+00	0	1.703500e+01
1.967739e+00	0	1.713500e+01
1.967739e+00	0	1.723500e+01
-6.812519e-01	0	1.733600e+01
6.432437e-01	0	1.743600e+01
3.292235e+00	0	1.753600e+01
1.967739e+00	0	1.763600e+01
3.292235e+00	0	1.773600e+01
3.292235e+00	0	1.783700e+01
1.967739e+00	0	1.793700e+01
1.967739e+00	0	1.803700e+01
6.432437e-01	0	1.813800e+01
1.967739e+00	0	1.823800e+01
6.024555e+01	5	1.833800e+01
5.892105e+01	5	1.843900e+01
6.289454e+01	5	1.853800e+01
6.951701e+01	5	1.863800e+01
7.481500e+01	5	1.873900e+01
6.289454e+01	0	1.883900e+01
2.183517e+01	0	1.893900e+01
9.914713e+00	0	1.904000e+01
4.616730e+00	0	1.914000e+01
6.432437e-01	0	1.924000e+01
3.292235e+00	0	1.934100e+01
3.292235e+00	0	1.944100e+01
6.432437e-01	0	1.954000e+01
1.967739e+00	0	1.964100e+01
1.967739e+00	0	1.974100e+01
6.432437e-01	0	1.984200e+01
6.432437e-01	0	1.994200e+01
1.967739e+00	0	2.004200e+01
1.967739e+00	0	2.014300e+01
1.967739e+00	0	2.024300e+01
6.432437e-01	0	2.034300e+01
1.967739e+00	0	2.044300e+01
6.432437e-01	0	2.054300e+01
1.967739e+00	0	2.064300e+01
6.432437e-01	0	2.074400e+01
1.967739e+00	0	2.084400e+01
6.432437e-01	0	2.094400e+01
6.432437e-01	0	2.104500e+01
1.967739e+00	0	2.114500e+01
1.967739e+00	0	2.124400e+01
6.432437e-01	0	2.134500e+01
6.432437e-01	0	2.144500e+01
1.967739e+00	0	2.154500e+01
3.292235e+00	0	2.164600e+01
1.967739e+00	0	2.174600e+01
1.967739e+00	0	2.184700e+01
-2.005748e+00	0	2.194700e+01
1.967739e+00	0	2.204700e+01
4.616730e+00	0	2.214700e+01
6.432437e-01	0	2.224700e+01
6.432437e-01	0	2.234700e+01
-6.812519e-01	0	2.244800e+01
6.432437e-01	0	2.254800e+01
3.292235e+00	0	2.264800e+01
1.967739e+00	0	2.274900e+01
1.967739e+00	0	2.284900e+01
1.967739e+00	0	2.294800e+01
1.967739e+00	0	2.304900e+01
6.432437e-01	0	2.314900e+01
1.967739e+00	0	2.324900e+01
6.432437e-01	0	2.335000e+01
1.967739e+00	0	2.345000e+01
1.967739e+00	0	2.355000e+01
6.432437e-01	0	2.365100e+01
1.967739e+00	0	2.375100e+01
1.967739e+00	0	2.385100e+01
1.967739e+00	0	2.395100e+01
1.967739e+00	0	2.405100e+01
1.967739e+00	0	2.415200e+01
1.967739e+00	0	2.425200e+01
1.967739e+00	0	2.435200e+01
1.967739e+00	0	2.445300e+01
6.432437e-01	0	2.455300e+01
1.967739e+00	0	2.465200e+01
3.292235e+00	0	2.475300e+01
1.967739e+00	0	2.485300e+01
6.432437e-01	0	2.495300e+01
1.967739e+00	0	2.505400e+01
3.292235e+00	0	2.515400e+01
1.967739e+00	0	2.525400e+01
1.967739e+00	0	2.535500e+01
-6.812519e-01	0	2.545500e+01
6.432437e-01	0	2.555400e+01
6.432437e-01	0	2.565500e+01
1.967739e+00	0	2.575500e+01
1.967739e+00	0	2.585600e+01
6.432437e-01	0	2.595600e+01
1.967739e+00	0	2.605600e+01
1.967739e+00	0	2.615700e+01
1.967739e+00	0	2.625700e+01
1.967739e+00	0	2.635700e+01
1.967739e+00	0	2.645700e+01
6.432437e-01	0	2.655700e+01
3.292235e+00	0	2.665700e+01
1.967739e+00	0	2.675800e+01
3.292235e+00	0	2.685800e+01
6.432437e-01	0	2.695800e+01
1.967739e+00	0	2.705900e+01
1.967739e+00	0	2.715900e+01
6.432437e-01	0	2.725800e+01
6.432437e-01	0	2.735900e+01
-6.812519e-01	0	2.745900e+01
6.432437e-01	0	2.755900e+01
6.432437e-01	0	2.766000e+01
-6.812519e-01	0	2.776000e+01
1.967739e+00	0	2.786000e+01
6.432437e-01	0	2.796100e+01
1.967739e+00	0	2.806100e+01
3.292235e+00	0	2.816100e+01
1.967739e+00	0	2.826100e+01
1.967739e+00	0	2.836100e+01
1.967739e+00	0	2.846200e+01
1.967739e+00	0	2.856200e+01
1.967739e+00	0	2.866200e+01
1.967739e+00	0	2.876300e+01
1.967739e+00	0	2.886300e+01
-6.812519e-01	0	2.896200e+01
6.432437e-01	0	2.906300e+01
6.432437e-01	0	2.916300e+01
1.967739e+00	0	2.926300e+01
1.967739e+00	0	2.936400e+01
6.432437e-01	0	2.946400e+01
1.967739e+00	0	2.956400e+01
1.967739e+00	0	2.966500e+01
1.967739e+00	0	2.976500e+01
1.967739e+00	0	2.986400e+01
6.432437e-01	0	2.996500e+01
1.967739e+00	0	3.006500e+01
1.967739e+00	0	3.016600e+01
1.967739e+00	0	3.026600e+01
1.967739e+00	0	3.036600e+01
1.967739e+00	0	3.046700e+01
6.432437e-01	0	3.056700e+01
-6.812519e-01	0	3.066600e+01
6.432437e-01	0	3.076700e+01
-6.812519e-01	0	3.086700e+01
-6.812519e-01	0	3.096700e+01
1.967739e+00	0	3.106800e+01
3.292235e+00	0	3.116800e+01
6.432437e-01	0	3.126800e+01
1.967739e+00	0	3.136900e+01
1.967739e+00	0	3.146900e+01
1.967739e+00	0	3.156800e+01
1.967739e+00	0	3.166900e+01
-2.005748e+00	0	3.176900e+01
3.292235e+00	0	3.186900e+01
6.432437e-01	0	3.197000e+01
1.967739e+00	0	3.207000e+01
3.292235e+00	0	3.217100e+01
-6.812519e-01	0	3.227100e+01
1.967739e+00	0	3.237100e+01
6.432437e-01	0	3.247100e+01
3.292235e+00	0	3.257100e+01
1.967739e+00	0	3.267100e+01
1.967739e+00	0	3.277200e+01
1.967739e+00	0	3.287200e+01
1.967739e+00	0	3.297200e+01
1.967739e+00	0	3.307300e+01
1.967739e+00	0	3.317300e+01
3.292235e+00	0	3.327200e+01
5.362307e+01	5	3.337300e+01
6.024555e+01	5	3.347300e+01
6.686802e+01	5	3.357300e+01
7.481500e+01	5	3.367400e+01
7.746399e+01	5	3.377400e+01
8.673546e+01	0	3.387400e+01
3.508013e+01	0	3.397500e+01
1.388820e+01	0	3.407500e+01
7.265722e+00	0	3.417600e+01
4.616730e+00	0	3.427600e+01
3.292235e+00	0	3.437600e+01
4.616730e+00	0	3.447600e+01
1.967739e+00	0	3.457600e+01
1.967739e+00	0	3.467600e+01
3.292235e+00	0	3.477700e+01
1.967739e+00	0	3.487700e+01
1.967739e+00	0	3.497700e+01
6.432437e-01	0	3.507800e+01
1.967739e+00	0	3.517800e+01
3.292235e+00	0	3.527800e+01
6.432437e-01	0	3.537800e+01
1.967739e+00	0	3.547800e+01
1.967739e+00	0	3.557800e+01
6.432437e-01	0	3.567900e+01
1.967739e+00	0	3.577900e+01
1.967739e+00	0	3.587900e+01
1.967739e+00	0	3.598000e+01
1.967739e+00	0	3.608000e+01
-6.812519e-01	0	3.618000e+01
-6.812519e-01	0	3.628000e+01
1.967739e+00	0	3.638000e+01
3.292235e+00	0	3.648100e+01
1.967739e+00	0	3.658100e+01
1.967739e+00	0	3.668100e+01
1.967739e+00	0	3.678200e+01
1.967739e+00	0	3.688200e+01
1.967739e+00	0	3.698200e+01
1.967739e+00	0	3.708200e+01
1.967739e+00	0	3.718200e+01
1.967739e+00	0	3.728200e+01
6.432437e-01	0	3.738300e+01
6.432437e-01	0	3.748300e+01
1.967739e+00	0	3.758300e+01
1.967739e+00	0	3.768400e+01
1.967739e+00	0	3.778400e+01
1.967739e+00	0	3.788400e+01
1.967739e+00	0	3.798400e+01
1.967739e+00	0	3.808400e+01
1.967739e+00	0	3.818400e+01
3.292235e+00	0	3.828500e+01
1.967739e+00	0	3.838500e+01
3.292235e+00	0	3.848600e+01
3.292235e+00	0	3.858600e+01
3.292235e+00	0	3.868600e+01
6.432437e-01	0	3.878600e+01
1.967739e+00	0	3.888600e+01
3.292235e+00	0	3.898600e+01
-6.812519e-01	0	3.908700e+01
6.432437e-01	0	3.918700e+01
1.967739e+00	0	3.928700e+01
1.967739e+00	0	3.938800e+01
1.967739e+00	0	3.948800e+01
3.292235e+00	0	3.958800e+01
1.967739e+00	0	3.968800e+01
1.967739e+00	0	3.978800e+01
1.967739e+00	0	3.988800e+01
1.967739e+00	0	3.998900e+01
1.967739e+00	0	4.008900e+01
1.967739e+00	0	4.018900e+01
6.432437e-01	0	4.029000e+01
1.967739e+00	0	4.039000e+01
1.967739e+00	0	4.048900e+01
1.967739e+00	0	4.059000e+01
6.432437e-01	0	4.069000e+01
1.967739e+00	0	4.079100e+01
6.432437e-01	0	4.089100e+01
6.432437e-01	0	4.099100e+01
1.967739e+00	0	4.109200e+01
1.967739e+00	0	4.119200e+01
6.432437e-01	0	4.129200e+01
3.292235e+00	0	4.139200e+01
1.967739e+00	0	4.149200e+01
1.967739e+00	0	4.159200e+01
6.432437e-01	0	4.169300e+01
3.292235e+00	0	4.179300e+01
1.967739e+00	0	4.189300e+01
6.432437e-01	0	4.199400e+01
6.432437e-01	0	4.209400e+01
4.616730e+00	0	4.219300e+01
1.967739e+00	0	4.229400e+01
1.967739e+00	0	4.239400e+01
1.967739e+00	0	4.249400e+01
4.616730e+00	0	4.259500e+01
6.432437e-01	0	4.269500e+01
6.432437e-01	0	4.279600e+01
3.292235e+00	0	4.289600e+01
1.967739e+00	0	4.299600e+01
1.967739e+00	0	4.309600e+01
1.967739e+00	0	4.319600e+01
1.967739e+00	0	4.329600e+01
1.967739e+00	0	4.339700e+01
1.967739e+00	0	4.349700e+01
1.967739e+00	0	4.359700e+01
6.432437e-01	0	4.369800e+01
1.967739e+00	0	4.379800e+01
1.967739e+00	0	4.389700e+01
1.967739e+00	0	4.399800e+01
1.967739e+00	0	4.409800e+01
1.967739e+00	0	4.419800e+01
3.292235e+00	0	4.429900e+01
3.292235e+00	0	4.439900e+01
1.967739e+00	0	4.449900e+01
6.432437e-01	0	4.460000e+01
3.292235e+00	0	4.470000e+01
1.967739e+00	0	4.480000e+01
1.967739e+00	0	4.490000e+01
1.967739e+00	0	45
1.967739e+00	0	4.510100e+01
6.432437e-01	0	4.520100e+01
1.967739e+00	0	4.530100e+01
6.432437e-01	0	4.540200e+01
3.292235e+00	0	4.550200e+01
-6.812519e-01	0	4.560100e+01
3.292235e+00	0	4.570200e+01
1.967739e+00	0	4.580200e+01
3.292235e+00	0	4.590200e+01
1.967739e+00	0	4.600300e+01
1.967739e+00	0	4.610300e+01
6.432437e-01	0	4.620300e+01
6.432437e-01	0	4.630400e+01
1.967739e+00	0	4.640400e+01
1.967739e+00	0	4.650300e+01
6.432437e-01	0	4.660400e+01
6.432437e-01	0	4.670400e+01
1.967739e+00	0	4.680400e+01
1.967739e+00	0	4.690500e+01
1.967739e+00	0	4.700500e+01
1.967739e+00	0	4.710600e+01
1.967739e+00	0	4.720600e+01
1.967739e+00	0	4.730500e+01
1.967739e+00	0	4.740600e+01
1.967739e+00	0	4.750600e+01
-6.812519e-01	0	4.760600e+01
-2.005748e+00	0	4.770700e+01
1.967739e+00	0	4.780700e+01
5.941226e+00	0	4.790700e+01
6.432437e-01	0	4.800800e+01
6.432437e-01	0	4.810800e+01
6.432437e-01	0	4.820700e+01
5.892105e+01	5	4.830800e+01
6.554353e+01	5	4.840800e+01
7.349050e+01	5	4.850800e+01
7.613949e+01	5	4.860900e+01
8.143748e+01	5	4.870900e+01
7.216601e+01	0	4.880900e+01
2.580866e+01	0	4.891000e+01
9.914713e+00	0	4.901000e+01
5.941226e+00	0	4.911100e+01
4.616730e+00	0	4.921100e+01
6.432437e-01	0	4.931100e+01
3.292235e+00	0	4.941100e+01
1.967739e+00	0	4.951100e+01
1.967739e+00	0	4.961100e+01
6.432437e-01	0	4.971200e+01
3.292235e+00	0	4.981200e+01
3.292235e+00	0	4.991200e+01
1.967739e+00	0	5.001300e+01
1.967739e+00	0	5.011300e+01
1.967739e+00	0	5.021300e+01
6.432437e-01	0	5.031300e+01
3.292235e+00	0	5.041300e+01
-6.812519e-01	0	5.051300e+01
1.967739e+00	0	5.061400e+01
5.941226e+00	0	5.071400e+01
3.292235e+00	0	5.081400e+01
6.432437e-01	0	5.091500e+01
3.292235e+00	0	5.101500e+01
1.967739e+00	0	5.111600e+01
1.967739e+00	0	5.121500e+01
1.967739e+00	0	5.131500e+01
1.967739e+00	0	5.141600e+01
1.967739e+00	0	5.151600e+01
1.967739e+00	0	5.161600e+01
1.967739e+00	0	5.171700e+01
1.967739e+00	0	5.181700e+01
3.292235e+00	0	5.191700e+01
3.292235e+00	0	5.201700e+01
6.432437e-01	0	5.211700e+01
3.292235e+00	0	5.221700e+01
6.432437e-01	0	5.231800e+01
6.432437e-01	0	5.241800e+01
3.292235e+00	0	5.251800e+01
3.292235e+00	0	5.261900e+01
1.967739e+00	0	5.271900e+01
6.432437e-01	0	5.281900e+01
1.967739e+00	0	5.291900e+01
1.967739e+00	0	5.301900e+01
-6.812519e-01	0	5.312000e+01
1.967739e+00	0	5.322000e+01
-6.812519e-01	0	5.332000e+01
6.432437e-01	0	5.342100e+01
1.967739e+00	0	5.352100e+01
3.292235e+00	0	5.362100e+01
1.967739e+00	0	5.372100e+01
3.292235e+00	0	5.382100e+01
1.967739e+00	0	5.392100e+01
1.967739e+00	0	5.402200e+01
6.432437e-01	0	5.412200e+01
1.967739e+00	0	5.422200e+01
6.432437e-01	0	5.432300e+01
1.967739e+00	0	5.442300e+01
1.967739e+00	0	5.452300e+01
1.967739e+00	0	5.462300e+01
1.967739e+00	0	5.472300e+01
1.967739e+00	0	5.482300e+01
3.292235e+00	0	5.492400e+01
6.432437e-01	0	5.502400e+01
1.967739e+00	0	5.512400e+01
3.292235e+00	0	5.522500e+01
3.292235e+00	0	5.532500e+01
6.432437e-01	0	5.542600e+01
6.432437e-01	0	5.552500e+01
3.292235e+00	0	5.562500e+01
6.432437e-01	0	5.572600e+01
6.432437e-01	0	5.582600e+01
3.292235e+00	0	5.592600e+01
6.432437e-01	0	5.602700e+01
3.292235e+00	0	5.612700e+01
-2.005748e+00	0	5.622700e+01
1.967739e+00	0	5.632700e+01
1.967739e+00	0	5.642700e+01
3.292235e+00	0	5.652700e+01
3.292235e+00	0	5.662800e+01
1.967739e+00	0	5.672800e+01
3.292235e+00	0	5.682800e+01
1.967739e+00	0	5.692900e+01
1.967739e+00	0	5.702900e+01
1.967739e+00	0	5.712900e+01
3.292235e+00	0	5.722900e+01
6.432437e-01	0	5.732900e+01
1.967739e+00	0	5.743000e+01
3.292235e+00	0	5.753000e+01
6.432437e-01	0	5.763000e+01
1.967739e+00	0	5.773100e+01
3.292235e+00	0	5.783100e+01
1.967739e+00	0	5.793100e+01
1.967739e+00	0	5.803200e+01
1.967739e+00	0	5.813100e+01
1.967739e+00	0	5.823100e+01
1.967739e+00	0	5.833200e+01
1.967739e+00	0	5.843200e+01
1.967739e+00	0	5.853200e+01
1.967739e+00	0	5.863300e+01
1.967739e+00	0	5.873300e+01
1.967739e+00	0	5.883300e+01
1.967739e+00	0	5.893400e+01
6.432437e-01	0	5.903300e+01
6.432437e-01	0	5.913300e+01
1.967739e+00	0	5.923400e+01
1.967739e+00	0	5.933400e+01
3.292235e+00	0	5.943500e+01
1.967739e+00	0	5.953500e+01
3.292235e+00	0	5.963500e+01
1.967739e+00	0	5.973600e+01
1.967739e+00	0	5.983500e+01
1.967739e+00	0	5.993500e+01
1.967739e+00	0	6.003600e+01
-6.812519e-01	0	6.013600e+01
3.292235e+00	0	6.023600e+01
6.432437e-01	0	6.033700e+01
3.292235e+00	0	6.043700e+01
1.967739e+00	0	6.053700e+01
1.967739e+00	0	6.063800e+01
3.292235e+00	0	6.073700e+01
1.967739e+00	0	6.083700e+01
1.967739e+00	0	6.093800e+01
1.967739e+00	0	6.103800e+01
1.967739e+00	0	6.113800e+01
4.616730e+00	0	6.123900e+01
3.292235e+00	0	6.133900e+01
3.292235e+00	0	6.144000e+01
1.967739e+00	0	6.154000e+01
1.967739e+00	0	6.163900e+01
3.292235e+00	0	6.174000e+01
3.292235e+00	0	6.184000e+01
6.432437e-01	0	6.194000e+01
1.967739e+00	0	6.204100e+01
1.967739e+00	0	6.214100e+01
1.967739e+00	0	6.224100e+01
4.616730e+00	0	6.234200e+01
1.967739e+00	0	6.244100e+01
1.967739e+00	0	6.254100e+01
1.967739e+00	0	6.264200e+01
1.967739e+00	0	6.274200e+01
1.967739e+00	0	6.284200e+01
6.432437e-01	0	6.294300e+01
3.292235e+00	0	6.304300e+01
6.432437e-01	0	6.314300e+01
1.967739e+00	0	6.324400e+01
6.024555e+01	5	6.334300e+01
6.554353e+01	5	6.344300e+01
6.819252e+01	5	6.354400e+01
7.084151e+01	5	6.364400e+01
7.613949e+01	5	6.374500e+01
5.892105e+01	0	6.384500e+01
2.315967e+01	0	6.394500e+01
5.941226e+00	0	6.404600e+01
7.265722e+00	0	6.414600e+01
4.616730e+00	0	6.424600e+01
3.292235e+00	0	6.434700e+01
-6.812519e-01	0	6.444600e+01
1.967739e+00	0	6.454600e+01
1.967739e+00	0	6.464700e+01
-2.005748e+00	0	6.474700e+01
6.432437e-01	0	6.484700e+01
4.616730e+00	0	6.494800e+01
1.967739e+00	0	6.504800e+01
3.292235e+00	0	6.514800e+01
1.967739e+00	0	6.524900e+01
1.967739e+00	0	6.534800e+01
1.967739e+00	0	6.544800e+01
1.967739e+00	0	6.554900e+01
3.292235e+00	0	6.564900e+01
3.292235e+00	0	6.575000e+01
3.292235e+00	0	6.585000e+01
1.967739e+00	0	6.595000e+01
3.292235e+00	0	6.605100e+01
1.967739e+00	0	6.615000e+01
3.292235e+00	0	6.625000e+01
1.967739e+00	0	6.635100e+01
1.967739e+00	0	6.645100e+01
3.292235e+00	0	6.655100e+01
3.292235e+00	0	6.665200e+01
1.967739e+00	0	6.675200e+01
6.432437e-01	0	6.685200e+01
1.967739e+00	0	6.695300e+01
3.292235e+00	0	6.705200e+01
1.967739e+00	0	6.715200e+01
6.432437e-01	0	6.725300e+01
1.967739e+00	0	6.735300e+01
1.967739e+00	0	6.745300e+01
1.967739e+00	0	6.755400e+01
6.432437e-01	0	6.765400e+01
3.292235e+00	0	6.775500e+01
3.292235e+00	0	6.785400e+01
3.292235e+00	0	6.795400e+01
3.292235e+00	0	6.805500e+01
3.292235e+00	0	6.815500e+01
4.616730e+00	0	6.825500e+01
1.967739e+00	0	6.835600e+01
3.292235e+00	0	6.845600e+01
3.292235e+00	0	6.855600e+01
1.967739e+00	0	6.865700e+01
3.292235e+00	0	6.875600e+01
1.967739e+00	0	6.885600e+01
3.292235e+00	0	6.895700e+01
3.292235e+00	0	6.905700e+01
6.432437e-01	0	6.915700e+01
1.967739e+00	0	6.925800e+01
3.292235e+00	0	6.935800e+01
1.967739e+00	0	6.945800e+01
1.967739e+00	0	6.955800e+01
1.967739e+00	0	6.965800e+01
1.967739e+00	0	6.975800e+01
6.432437e-01	0	6.985900e+01
6.432437e-01	0	6.995900e+01
6.432437e-01	0	7.006000e+01
-6.812519e-01	0	7.016000e+01
4.616730e+00	0	7.026000e+01
3.292235e+00	0	7.036100e+01
-6.812519e-01	0	7.046000e+01
6.432437e-01	0	7.056000e+01
1.967739e+00	0	7.066100e+01
3.292235e+00	0	7.076100e+01
1.967739e+00	0	7.086100e+01
3.292235e+00	0	7.096200e+01
4.616730e+00	0	7.106200e+01
6.432437e-01	0	7.116200e+01
3.292235e+00	0	7.126300e+01
1.967739e+00	0	7.136200e+01
3.292235e+00	0	7.146200e+01
1.967739e+00	0	7.156300e+01
3.292235e+00	0	7.166300e+01
1.967739e+00	0	7.176300e+01
1.967739e+00	0	7.186400e+01
3.292235e+00	0	7.196400e+01
3.292235e+00	0	7.206500e+01
3.292235e+00	0	7.216500e+01
3.292235e+00	0	7.226400e+01
4.616730e+00	0	7.236500e+01
3.292235e+00	0	7.246500e+01
1.967739e+00	0	7.256500e+01
3.292235e+00	0	7.266600e+01
3.292235e+00	0	7.276600e+01
1.967739e+00	0	7.286600e+01
6.432437e-01	0	7.296700e+01
3.292235e+00	0	7.306700e+01
1.967739e+00	0	7.316600e+01
1.967739e+00	0	7.326700e+01
3.292235e+00	0	7.336700e+01
3.292235e+00	0	7.346700e+01
1.967739e+00	0	7.356800e+01
6.432437e-01	0	7.366800e+01
3.292235e+00	0	7.376800e+01
3.292235e+00	0	7.386900e+01
1.967739e+00	0	7.396800e+01
1.967739e+00	0	7.406800e+01
6.432437e-01	0	7.416900e+01
1.967739e+00	0	7.426900e+01
6.432437e-01	0	7.437000e+01
1.967739e+00	0	7.447000e+01
1.967739e+00	0	7.457000e+01
3.292235e+00	0	7.467100e+01
3.292235e+00	0	7.477100e+01
1.967739e+00	0	7.487000e+01
1.967739e+00	0	7.497100e+01
1.967739e+00	0	7.507100e+01
3.292235e+00	0	7.517100e+01
1.967739e+00	0	7.527200e+01
1.967739e+00	0	7.537200e+01
3.292235e+00	0	7.547200e+01
1.967739e+00	0	7.557300e+01
6.432437e-01	0	7.567200e+01
3.292235e+00	0	7.577200e+01
3.292235e+00	0	7.587300e+01
6.432437e-01	0	7.597300e+01
3.292235e+00	0	7.607300e+01
1.967739e+00	0	7.617400e+01
1.967739e+00	0	7.627400e+01
1.967739e+00	0	7.637500e+01
1.967739e+00	0	7.647500e+01
1.967739e+00	0	7.657400e+01
1.967739e+00	0	7.667500e+01
4.616730e+00	0	7.677500e+01
4.616730e+00	0	7.687500e+01
1.967739e+00	0	7.697600e+01
3.292235e+00	0	7.707600e+01
3.292235e+00	0	7.717600e+01
1.967739e+00	0	7.727700e+01
1.967739e+00	0	7.737700e+01
1.967739e+00	0	7.747600e+01
4.616730e+00	0	7.757700e+01
6.432437e-01	0	7.767700e+01
1.967739e+00	0	7.777700e+01
3.292235e+00	0	7.787800e+01
1.967739e+00	0	7.797800e+01
1.967739e+00	0	7.807800e+01
1.967739e+00	0	7.817900e+01
3.292235e+00	5	7.827800e+01
3.292235e+00	5	7.837900e+01
3.292235e+00	5	7.847900e+01
3.292235e+00	5	7.857900e+01
3.292235e+00	5	7.868000e+01
3.292235e+00	0	7.878000e+01
1.967739e+00	0	7.888000e+01
6.432437e-01	0	7.898100e+01
3.292235e+00	0	7.908100e+01
1.967739e+00	0	7.918000e+01
4.616730e+00	0	7.928100e+01
6.432437e-01	0	7.938100e+01
4.616730e+00	0	7.948100e+01
1.967739e+00	0	7.958200e+01
3.292235e+00	0	7.968200e+01
1.967739e+00	0	7.978200e+01
3.292235e+00	0	7.988300e+01
1.967739e+00	0	7.998300e+01
6.432437e-01	0	8.008200e+01
1.967739e+00	0	8.018300e+01
3.292235e+00	0	8.028300e+01
3.292235e+00	0	8.038400e+01
1.967739e+00	0	8.048400e+01
1.967739e+00	0	8.058400e+01
3.292235e+00	0	8.068500e+01
1.967739e+00	0	8.078500e+01
1.967739e+00	0	8.088500e+01
4.616730e+00	0	8.098500e+01
1.967739e+00	0	8.108500e+01
1.967739e+00	0	8.118500e+01
6.432437e-01	0	8.128600e+01
3.292235e+00	0	8.138600e+01
6.432437e-01	0	8.148600e+01
1.967739e+00	0	8.158700e+01
6.432437e-01	0	8.168700e+01
1.967739e+00	0	8.178600e+01
1.967739e+00	0	8.188700e+01
6.432437e-01	0	8.198700e+01
3.292235e+00	0	8.208700e+01
3.292235e+00	0	8.218800e+01
3.292235e+00	0	8.228800e+01
-6.812519e-01	0	8.238800e+01
3.292235e+00	0	8.248900e+01
1.967739e+00	0	8.258900e+01
3.292235e+00	0	8.268900e+01
1.967739e+00	0	8.278900e+01
6.432437e-01	0	8.288900e+01
1.967739e+00	0	8.299000e+01
-6.812519e-01	0	8.309000e+01
3.292235e+00	0	8.319000e+01
3.292235e+00	0	8.329100e+01
3.292235e+00	0	8.339100e+01
1.967739e+00	0	8.349100e+01
1.967739e+00	0	8.359100e+01
3.292235e+00	0	8.369100e+01
1.967739e+00	0	8.379100e+01
1.967739e+00	0	8.389200e+01
3.292235e+00	0	8.399200e+01
3.292235e+00	0	8.409200e+01
1.967739e+00	0	8.419300e+01
3.292235e+00	0	8.429300e+01
3.292235e+00	0	8.439200e+01
3.292235e+00	0	8.449300e+01
1.967739e+00	0	8.459300e+01
4.616730e+00	0	8.469400e+01
-6.812519e-01	0	8.479400e+01
1.967739e+00	0	8.489400e+01
6.432437e-01	0	8.499500e+01
3.292235e+00	0	8.509500e+01
3.292235e+00	0	8.519500e+01
1.967739e+00	0	8.529500e+01
3.292235e+00	0	8.539500e+01
3.292235e+00	0	8.549500e+01
6.432437e-01	0	8.559600e+01
4.616730e+00	0	8.569600e+01
3.292235e+00	0	8.579600e+01
3.292235e+00	0	8.589700e+01
3.292235e+00	0	8.599700e+01
3.292235e+00	0	8.609600e+01
4.616730e+00	0	8.619700e+01
1.967739e+00	0	8.629700e+01
3.292235e+00	0	8.639700e+01
1.967739e+00	0	8.649800e+01
1.967739e+00	0	8.659800e+01
1.967739e+00	0	8.669900e+01
1.967739e+00	0	8.679900e+01
1.967739e+00	0	8.689900e+01
1.967739e+00	0	8.699900e+01
1.967739e+00	0	8.709900e+01
6.432437e-01	0	8.719900e+01
1.967739e+00	0	8.730000e+01
1.967739e+00	0	8.740000e+01
1.967739e+00	0	8.750000e+01
3.292235e+00	0	8.760100e+01
3.292235e+00	0	8.770100e+01
3.292235e+00	0	8.780000e+01
1.967739e+00	0	8.790100e+01
1.967739e+00	0	8.800100e+01
3.292235e+00	0	8.810100e+01
1.967739e+00	0	8.820200e+01
3.292235e+00	0	8.830200e+01
6.432437e-01	0	8.840200e+01
1.967739e+00	0	8.850300e+01
6.432437e-01	0	8.860300e+01
3.292235e+00	0	8.870200e+01
1.967739e+00	0	8.880300e+01
3.292235e+00	0	8.890300e+01
1.967739e+00	0	8.900400e+01
3.292235e+00	0	8.910400e+01
3.292235e+00	0	8.920400e+01
3.292235e+00	0	8.930500e+01
3.292235e+00	0	8.940500e+01
1.967739e+00	0	8.950400e+01
1.967739e+00	0	8.960500e+01
3.292235e+00	0	8.970500e+01
3.292235e+00	0	8.980500e+01
1.967739e+00	0	8.990600e+01
1.967739e+00	0	9.000600e+01
1.967739e+00	0	9.010600e+01
1.967739e+00	0	9.020700e+01
3.292235e+00	0	9.030700e+01
6.432437e-01	0	9.040600e+01
1.967739e+00	0	9.050700e+01
6.432437e-01	0	9.060700e+01
1.967739e+00	0	9.070700e+01
6.432437e-01	0	9.080800e+01
1.967739e+00	0	9.090800e+01
4.616730e+00	0	9.100900e+01
3.292235e+00	0	9.110900e+01
3.292235e+00	0	9.120900e+01
1.967739e+00	0	9.130900e+01
3.292235e+00	0	9.140900e+01
1.967739e+00	0	9.150900e+01
1.967739e+00	0	9.161000e+01
1.967739e+00	0	9.171000e+01
1.967739e+00	0	9.181000e+01
6.432437e-01	0	9.191100e+01
1.967739e+00	0	9.201100e+01
1.967739e+00	0	9.211000e+01
6.432437e-01	0	9.221100e+01
6.432437e-01	0	9.231100e+01
3.292235e+00	0	9.241100e+01
6.432437e-01	0	9.251200e+01
1.967739e+00	0	9.261200e+01
3.292235e+00	0	9.271200e+01
6.432437e-01	0	9.281300e+01
3.292235e+00	0	9.291300e+01
1.967739e+00	0	9.301200e+01
-6.812519e-01	0	9.311300e+01
6.432437e-01	0	9.321300e+01
6.686802e+01	5	9.331400e+01
7.084151e+01	5	9.341400e+01
7.613949e+01	5	9.351400e+01
8.011298e+01	5	9.361500e+01
8.541096e+01	5	9.371500e+01
8.143748e+01	0	9.381500e+01
2.713316e+01	0	9.391600e+01
9.914713e+00	0	9.401600e+01
4.616730e+00	0	9.411600e+01
5.941226e+00	0	9.421600e+01
1.967739e+00	0	9.431600e+01
6.432437e-01	0	9.441600e+01
4.616730e+00	0	9.451700e+01
3.292235e+00	0	9.461700e+01
4.616730e+00	0	9.471700e+01
3.292235e+00	0	9.481800e+01
6.432437e-01	0	9.491800e+01
4.616730e+00	0	9.501900e+01
1.967739e+00	0	9.511800e+01
1.967739e+00	0	9.521800e+01
3.292235e+00	0	9.531900e+01
3.292235e+00	0	9.541900e+01
6.432437e-01	0	9.551900e+01
1.967739e+00	0	9.562000e+01
4.616730e+00	0	9.572000e+01
1.967739e+00	0	9.582000e+01
3.292235e+00	0	9.592000e+01
1.967739e+00	0	9.602000e+01
1.967739e+00	0	9.612000e+01
3.292235e+00	0	9.622100e+01
6.432437e-01	0	9.632100e+01
3.292235e+00	0	9.642100e+01
1.967739e+00	0	9.652200e+01
3.292235e+00	0	9.662200e+01
1.967739e+00	0	9.672200e+01
1.967739e+00	0	9.682200e+01
-6.812519e-01	0	9.692200e+01
3.292235e+00	0	9.702200e+01
1.967739e+00	0	9.712300e+01
1.967739e+00	0	9.722300e+01
3.292235e+00	0	9.732400e+01
1.967739e+00	0	9.742400e+01
6.432437e-01	0	9.752400e+01
1.967739e+00	0	9.762500e+01
3.292235e+00	0	9.772400e+01
-6.812519e-01	0	9.782400e+01
6.432437e-01	0	9.792500e+01
3.292235e+00	0	9.802500e+01
4.616730e+00	0	9.812500e+01
3.292235e+00	0	9.822600e+01
3.292235e+00	0	9.832600e+01
6.432437e-01	0	9.842600e+01
1.967739e+00	0	9.852600e+01
6.432437e-01	0	9.862600e+01
1.967739e+00	0	9.872600e+01
1.967739e+00	0	9.882700e+01
3.292235e+00	0	9.892700e+01
3.292235e+00	0	9.902700e+01
1.967739e+00	0	9.912800e+01
4.616730e+00	0	9.922800e+01
1.967739e+00	0	9.932900e+01
6.432437e-01	0	9.942800e+01
4.616730e+00	0	9.952800e+01
1.967739e+00	0	9.962900e+01
3.292235e+00	0	9.972900e+01
1.967739e+00	0	9.982900e+01
3.292235e+00	0	9.993000e+01
4.616730e+00	0	1.000300e+02
1.967739e+00	0	1.001300e+02
3.292235e+00	0	1.002310e+02
1.967739e+00	0	1.003310e+02
1.967739e+00	0	1.004310e+02
1.967739e+00	0	1.005310e+02
3.292235e+00	0	1.006310e+02
-6.812519e-01	0	1.007310e+02
1.967739e+00	0	1.008320e+02
1.967739e+00	0	1.009320e+02
6.432437e-01	0	1.010320e+02
1.967739e+00	0	1.011330e+02
3.292235e+00	0	1.012330e+02
4.616730e+00	0	1.013340e+02
1.967739e+00	0	1.014340e+02
1.967739e+00	0	1.015340e+02
4.616730e+00	0	1.016350e+02
1.967739e+00	0	1.017350e+02
-2.005748e+00	0	1.018350e+02
6.432437e-01	0	1.019360e+02
1.967739e+00	0	1.020360e+02
1.967739e+00	0	1.021350e+02
3.292235e+00	0	1.022360e+02
6.432437e-01	0	1.023360e+02
6.432437e-01	0	1.024360e+02
3.292235e+00	0	1.025370e+02
3.292235e+00	0	1.026370e+02
1.967739e+00	0	1.027370e+02
1.967739e+00	0	1.028380e+02
1.967739e+00	0	1.029380e+02
1.967739e+00	0	1.030380e+02
3.292235e+00	0	1.031390e+02
3.292235e+00	0	1.032390e+02
1.967739e+00	0	1.033400e+02
1.967739e+00	0	1.034400e+02
3.292235e+00	0	1.035400e+02
1.967739e+00	0	1.036410e+02
4.616730e+00	0	1.037400e+02
3.292235e+00	0	1.038400e+02
1.967739e+00	0	1.039410e+02
3.292235e+00	0	1.040410e+02
1.967739e+00	0	1.041410e+02
1.967739e+00	0	1.042420e+02
1.967739e+00	0	1.043420e+02
3.292235e+00	0	1.044420e+02
1.967739e+00	0	1.045430e+02
6.432437e-01	0	1.046430e+02
3.292235e+00	0	1.047430e+02
3.292235e+00	0	1.048440e+02
1.967739e+00	0	1.049440e+02
1.967739e+00	0	1.050440e+02
3.292235e+00	0	1.051450e+02
1.967739e+00	0	1.052450e+02
3.292235e+00	0	1.053450e+02
1.967739e+00	0	1.054450e+02
3.292235e+00	0	1.055450e+02
6.432437e-01	0	1.056460e+02
3.292235e+00	0	1.057460e+02
3.292235e+00	0	1.058460e+02
3.292235e+00	0	1.059470e+02
3.292235e+00	0	1.060470e+02
1.967739e+00	0	1.061470e+02
6.432437e-01	0	1.062480e+02
1.967739e+00	0	1.063480e+02
3.292235e+00	0	1.064480e+02
4.616730e+00	0	1.065490e+02
3.292235e+00	0	1.066490e+02
3.292235e+00	0	1.067490e+02
1.967739e+00	0	1.068500e+02
1.967739e+00	0	1.069490e+02
4.616730e+00	0	1.070490e+02
1.967739e+00	0	1.071500e+02
3.292235e+00	0	1.072500e+02
3.292235e+00	0	1.073510e+02
4.616730e+00	0	1.074510e+02
1.967739e+00	0	1.075510e+02
3.292235e+00	0	1.076520e+02
1.967739e+00	0	1.077520e+02
3.292235e+00	0	1.078520e+02
1.967739e+00	0	1.079530e+02
1.967739e+00	0	1.080530e+02
6.432437e-01	0	1.081530e+02
6.686802e+01	5	1.082540e+02
7.349050e+01	5	1.083540e+02
7.746399e+01	5	1.084540e+02
8.143748e+01	5	1.085550e+02
8.673546e+01	5	1.086550e+02
6.819252e+01	0	1.087550e+02
2.315967e+01	0	1.088560e+02
1.256370e+01	0	1.089560e+02
8.590217e+00	0	1.090560e+02
5.941226e+00	0	1.091560e+02
3.292235e+00	0	1.092560e+02
4.616730e+00	0	1.093570e+02
4.616730e+00	0	1.094570e+02
6.432437e-01	0	1.095570e+02
6.432437e-01	0	1.096580e+02
1.967739e+00	0	1.097580e+02
6.432437e-01	0	1.098580e+02
6.432437e-01	0	1.099590e+02
3.292235e+00	0	1.100590e+02
3.292235e+00	0	1.101590e+02
1.967739e+00	0	1.102600e+02
-6.812519e-01	0	1.103600e+02
1.967739e+00	0	1.104600e+02
6.432437e-01	0	1.105610e+02
6.432437e-01	0	1.106600e+02
6.432437e-01	0	1.107600e+02
1.967739e+00	0	1.108610e+02
1.967739e+00	0	1.109610e+02
3.292235e+00	0	1.110620e+02
1.967739e+00	0	1.111620e+02
6.432437e-01	0	1.112620e+02
4.616730e+00	0	1.113630e+02
3.292235e+00	0	1.114630e+02
1.967739e+00	0	1.115630e+02
6.432437e-01	0	1.116640e+02
1.967739e+00	0	1.117640e+02
3.292235e+00	0	1.118640e+02
1.967739e+00	0	1.119650e+02
1.967739e+00	0	1.120650e+02
1.967739e+00	0	1.121650e+02
-6.812519e-01	0	1.122650e+02
1.967739e+00	0	1.123650e+02
1.967739e+00	0	1.124650e+02
1.967739e+00	0	1.125660e+02
1.967739e+00	0	1.126660e+02
3.292235e+00	0	1.127660e+02
3.292235e+00	0	1.128670e+02
3.292235e+00	0	1.129670e+02
3.292235e+00	0	1.130680e+02
3.292235e+00	0	1.131680e+02
3.292235e+00	0	1.132680e+02
6.432437e-01	0	1.133690e+02
3.292235e+00	0	1.134690e+02
6.432437e-01	0	1.135690e+02
1.967739e+00	0	1.136700e+02
1.967739e+00	0	1.137700e+02
5.941226e+00	0	1.138690e+02
1.967739e+00	0	1.139700e+02
1.967739e+00	0	1.140700e+02
6.432437e-01	0	1.141700e+02
6.432437e-01	0	1.142710e+02
1.967739e+00	0	1.143710e+02
1.967739e+00	0	1.144710e+02
1.967739e+00	0	1.145720e+02
6.432437e-01	0	1.146720e+02
1.967739e+00	0	1.147720e+02
-6.812519e-01	0	1.148730e+02
3.292235e+00	0	1.149730e+02
3.292235e+00	0	1.150740e+02
1.967739e+00	0	1.151740e+02
6.432437e-01	0	1.152740e+02
1.967739e+00	0	1.153750e+02
1.967739e+00	0	1.154740e+02
-6.812519e-01	0	1.155740e+02
1.967739e+00	0	1.156750e+02
3.292235e+00	0	1.157750e+02
1.967739e+00	0	1.158750e+02
6.432437e-01	0	1.159760e+02
3.292235e+00	0	1.160760e+02
1.967739e+00	0	1.161760e+02
1.967739e+00	0	1.162770e+02
6.432437e-01	0	1.163770e+02
1.967739e+00	0	1.164770e+02
6.432437e-01	0	1.165780e+02
3.292235e+00	0	1.166780e+02
1.967739e+00	0	1.167790e+02
3.292235e+00	0	1.168790e+02
3.292235e+00	0	1.169790e+02
3.292235e+00	0	1.170790e+02
6.432437e-01	0	1.171790e+02
1.967739e+00	0	1.172790e+02
1.967739e+00	0	1.173800e+02
1.967739e+00	0	1.174800e+02
3.292235e+00	0	1.175800e+02
-6.812519e-01	0	1.176810e+02
6.432437e-01	0	1.177810e+02
1.967739e+00	0	1.178810e+02
1.967739e+00	0	1.179820e+02
3.292235e+00	0	1.180820e+02
1.967739e+00	0	1.181820e+02
1.967739e+00	0	1.182830e+02
3.292235e+00	0	1.183830e+02
1.967739e+00	0	1.184830e+02
1.967739e+00	0	1.185840e+02
3.292235e+00	0	1.186830e+02
1.967739e+00	0	1.187840e+02
3.292235e+00	0	1.188840e+02
3.292235e+00	0	1.189840e+02
1.967739e+00	0	1.190850e+02
3.292235e+00	0	1.191850e+02
1.967739e+00	0	1.192850e+02
1.967739e+00	0	1.193860e+02
1.967739e+00	0	1.194860e+02
1.967739e+00	0	1.195860e+02
1.967739e+00	0	1.196870e+02
1.967739e+00	0	1.197870e+02
1.967739e+00	0	1.198870e+02
6.432437e-01	0	1.199880e+02
6.432437e-01	0	1.200880e+02
3.292235e+00	0	1.201880e+02
3.292235e+00	0	1.202880e+02
1.967739e+00	0	1.203880e+02
1.967739e+00	0	1.204880e+02
1.967739e+00	0	1.205890e+02
6.432437e-01	0	1.206890e+02
3.292235e+00	0	1.207900e+02
1.967739e+00	0	1.208900e+02
1.967739e+00	0	1.209900e+02
6.432437e-01	0	1.210910e+02
3.292235e+00	0	1.211910e+02
6.432437e-01	0	1.212910e+02
3.292235e+00	0	1.213920e+02
3.292235e+00	0	1.214920e+02
1.967739e+00	0	1.215920e+02
3.292235e+00	0	1.216930e+02
1.967739e+00	0	1.217930e+02
1.967739e+00	0	1.218920e+02
1.967739e+00	0	1.219930e+02
1.967739e+00	0	1.220930e+02
1.967739e+00	0	1.221930e+02
1.967739e+00	0	1.222940e+02
1.967739e+00	0	1.223940e+02
3.292235e+00	0	1.224940e+02
1.967739e+00	0	1.225950e+02
6.432437e-01	0	1.226950e+02
1.967739e+00	0	1.227960e+02
1.967739e+00	0	1.228960e+02
6.432437e-01	0	1.229960e+02
6.432437e-01	0	1.230970e+02
6.554353e+01	5	1.231970e+02
7.349050e+01	5	1.232970e+02
7.878848e+01	5	1.233980e+02
8.143748e+01	5	1.234980e+02
8.673546e+01	5	1.235980e+02
7.216601e+01	0	1.236990e+02
2.448416e+01	0	1.237990e+02
1.388820e+01	0	1.238990e+02
7.265722e+00	0	124
8.590217e+00	0	1.240990e+02
4.616730e+00	0	1.241990e+02
3.292235e+00	0	1.243000e+02
6.432437e-01	0	1.244000e+02
1.967739e+00	0	1.245000e+02
4.616730e+00	0	1.246010e+02
3.292235e+00	0	1.247010e+02
3.292235e+00	0	1.248020e+02
1.967739e+00	0	1.249020e+02
3.292235e+00	0	1.250020e+02
1.967739e+00	0	1.251030e+02
1.967739e+00	0	1.252030e+02
3.292235e+00	0	1.253030e+02
1.967739e+00	0	1.254040e+02
1.967739e+00	0	1.255040e+02
6.432437e-01	0	1.256040e+02
1.967739e+00	0	1.257040e+02
4.616730e+00	0	1.258040e+02
1.967739e+00	0	1.259040e+02
4.616730e+00	0	1.260050e+02
1.967739e+00	0	1.261050e+02
6.432437e-01	0	1.262050e+02
1.967739e+00	0	1.263060e+02
3.292235e+00	0	1.264060e+02
1.967739e+00	0	1.265070e+02
1.967739e+00	0	1.266070e+02
1.967739e+00	0	1.267070e+02
4.616730e+00	0	1.268080e+02
1.967739e+00	0	1.269080e+02
4.616730e+00	0	1.270080e+02
-6.812519e-01	0	1.271090e+02
1.967739e+00	0	1.272090e+02
1.967739e+00	0	1.273080e+02
1.967739e+00	0	1.274090e+02
1.967739e+00	0	1.275090e+02
1.967739e+00	0	1.276090e+02
1.967739e+00	0	1.277100e+02
3.292235e+00	0	1.278100e+02
6.432437e-01	0	1.279100e+02
6.432437e-01	0	1.280110e+02
-6.812519e-01	0	1.281110e+02
3.292235e+00	0	1.282110e+02
-2.005748e+00	0	1.283120e+02
6.432437e-01	0	1.284120e+02
3.292235e+00	0	1.285130e+02
1.967739e+00	0	1.286130e+02
3.292235e+00	0	1.287130e+02
3.292235e+00	0	1.288140e+02
6.432437e-01	0	1.289130e+02
1.967739e+00	0	1.290130e+02
1.967739e+00	0	1.291140e+02
3.292235e+00	0	1.292140e+02
-6.812519e-01	0	1.293140e+02
3.292235e+00	0	1.294150e+02
6.432437e-01	0	1.295150e+02
4.616730e+00	0	1.296150e+02
-2.005748e+00	0	1.297160e+02
3.292235e+00	0	1.298160e+02
5.941226e+00	0	1.299160e+02
-2.005748e+00	0	1.300170e+02
3.292235e+00	0	1.301170e+02
3.292235e+00	0	1.302170e+02
3.292235e+00	0	1.303180e+02
1.967739e+00	0	1.304180e+02
1.967739e+00	0	1.305180e+02
4.616730e+00	0	1.306180e+02
3.292235e+00	0	1.307180e+02
3.292235e+00	0	1.308190e+02
6.432437e-01	0	1.309190e+02
3.292235e+00	0	1.310190e+02
1.967739e+00	0	1.311200e+02
1.967739e+00	0	1.312200e+02
6.432437e-01	0	1.313200e+02
6.432437e-01	0	1.314210e+02
1.967739e+00	0	1.315210e+02
4.616730e+00	0	1.316210e+02
3.292235e+00	0	1.317220e+02
3.292235e+00	0	1.318220e+02
3.292235e+00	0	1.319220e+02
1.967739e+00	0	1.320230e+02
1.967739e+00	0	1.321220e+02
3.292235e+00	0	1.322220e+02
4.616730e+00	0	1.323230e+02
3.292235e+00	0	1.324230e+02
3.292235e+00	0	1.325240e+02
6.432437e-01	0	1.326240e+02
6.432437e-01	0	1.327240e+02
1.967739e+00	0	1.328250e+02
1.967739e+00	0	1.329250e+02
1.967739e+00	0	1.330250e+02
1.967739e+00	0	1.331260e+02
1.967739e+00	0	1.332260e+02
3.292235e+00	0	1.333260e+02
1.967739e+00	0	1.334270e+02
3.292235e+00	0	1.335270e+02
1.967739e+00	0	1.336270e+02
6.432437e-01	0	1.337270e+02
3.292235e+00	0	1.338270e+02
3.292235e+00	0	1.339270e+02
4.616730e+00	0	1.340280e+02
3.292235e+00	0	1.341280e+02
3.292235e+00	0	1.342280e+02
1.967739e+00	0	1.343290e+02
1.967739e+00	0	1.344290e+02
1.967739e+00	0	1.345300e+02
1.967739e+00	0	1.346300e+02
3.292235e+00	0	1.347300e+02
3.292235e+00	0	1.348310e+02
1.967739e+00	0	1.349310e+02
3.292235e+00	0	1.350310e+02
1.967739e+00	0	1.351320e+02
6.432437e-01	0	1.352320e+02
1.967739e+00	0	1.353310e+02
3.292235e+00	0	1.354320e+02
3.292235e+00	0	1.355320e+02
3.292235e+00	0	1.356320e+02
1.967739e+00	0	1.357330e+02
5.941226e+00	0	1.358330e+02
4.616730e+00	0	1.359330e+02
1.967739e+00	0	1.360340e+02
6.432437e-01	0	1.361340e+02
4.616730e+00	0	1.362350e+02
1.967739e+00	0	1.363350e+02
1.967739e+00	0	1.364350e+02
1.967739e+00	0	1.365360e+02
1.967739e+00	0	1.366360e+02
1.967739e+00	0	1.367360e+02
3.292235e+00	0	1.368370e+02
3.292235e+00	0	1.369360e+02
1.967739e+00	0	1.370360e+02
1.967739e+00	0	1.371370e+02
1.967739e+00	0	1.372370e+02
1.967739e+00	0	1.373370e+02
4.616730e+00	0	1.374380e+02
3.292235e+00	0	1.375380e+02
3.292235e+00	0	1.376380e+02
6.432437e-01	0	1.377390e+02
4.616730e+00	0	1.378390e+02
1.967739e+00	0	1.379390e+02
1.967739e+00	0	1.380400e+02
3.292235e+00	0	1.381400e+02
6.686802e+01	5	1.382410e+02
7.216601e+01	5	1.383410e+02
7.216601e+01	5	1.384410e+02
7.349050e+01	5	1.385420e+02
7.216601e+01	5	1.386420e+02
5.097408e+01	0	1.387420e+02
1.653719e+01	0	1.388430e+02
5.941226e+00	0	1.389430e+02
5.941226e+00	0	1.390420e+02
3.292235e+00	0	1.391430e+02
3.292235e+00	0	1.392430e+02
1.967739e+00	0	1.393430e+02
1.967739e+00	0	1.394440e+02
3.292235e+00	0	1.395440e+02
1.967739e+00	0	1.396440e+02
-6.812519e-01	0	1.397450e+02
6.432437e-01	0	1.398450e+02
6.432437e-01	0	1.399450e+02
6.432437e-01	0	1.400460e+02
4.616730e+00	0	1.401460e+02
1.967739e+00	0	1.402470e+02
1.967739e+00	0	1.403470e+02
3.292235e+00	0	1.404470e+02
6.432437e-01	0	1.405480e+02
3.292235e+00	0	1.406470e+02
1.967739e+00	0	1.407470e+02
1.967739e+00	0	1.408480e+02
6.432437e-01	0	1.409480e+02
3.292235e+00	0	1.410480e+02
6.432437e-01	0	1.411490e+02
3.292235e+00	0	1.412490e+02
-6.812519e-01	0	1.413490e+02
1.967739e+00	0	1.414500e+02
6.432437e-01	0	1.415500e+02
1.967739e+00	0	1.416500e+02
6.432437e-01	0	1.417510e+02
3.292235e+00	0	1.418510e+02
6.432437e-01	0	1.419520e+02
1.967739e+00	0	1.420520e+02
6.432437e-01	0	1.421520e+02
1.967739e+00	0	1.422520e+02
6.432437e-01	0	1.423520e+02
1.967739e+00	0	1.424520e+02
1.967739e+00	0	1.425530e+02
1.967739e+00	0	1.426530e+02
1.967739e+00	0	1.427530e+02
1.967739e+00	0	1.428540e+02
1.967739e+00	0	1.429540e+02
6.432437e-01	0	1.430540e+02
1.967739e+00	0	1.431550e+02
-6.812519e-01	0	1.432550e+02
6.432437e-01	0	1.433550e+02
1.967739e+00	0	1.434560e+02
1.967739e+00	0	1.435560e+02
1.967739e+00	0	1.436560e+02
1.967739e+00	0	1.437570e+02
1.967739e+00	0	1.438560e+02
1.967739e+00	0	1.439560e+02
1.967739e+00	0	1.440570e+02
6.432437e-01	0	1.441570e+02
6.432437e-01	0	1.442580e+02
3.292235e+00	0	1.443580e+02
1.967739e+00	0	1.444580e+02
6.432437e-01	0	1.445590e+02
6.432437e-01	0	1.446590e+02
1.967739e+00	0	1.447590e+02
1.967739e+00	0	1.448600e+02
-6.812519e-01	0	1.449600e+02
3.292235e+00	0	1.450600e+02
1.967739e+00	0	1.451610e+02
-2.005748e+00	0	1.452610e+02
6.432437e-01	0	1.453610e+02
6.432437e-01	0	1.454610e+02
-2.005748e+00	0	1.455610e+02
3.292235e+00	0	1.456610e+02
6.432437e-01	0	1.457620e+02
3.292235e+00	0	1.458620e+02
1.967739e+00	0	1.459630e+02
1.967739e+00	0	1.460630e+02
1.967739e+00	0	1.461630e+02
1.967739e+00	0	1.462640e+02
6.432437e-01	0	1.463640e+02
1.967739e+00	0	1.464640e+02
1.967739e+00	0	1.465650e+02
1.967739e+00	0	1.466650e+02
4.616730e+00	0	1.467650e+02
1.967739e+00	0	1.468660e+02
-6.812519e-01	0	1.469660e+02
-6.812519e-01	0	1.470650e+02
1.967739e+00	0	1.471660e+02
1.967739e+00	0	1.472660e+02
6.432437e-01	0	1.473660e+02
-2.005748e+00	0	1.474670e+02
6.432437e-01	0	1.475670e+02
6.432437e-01	0	1.476670e+02
6.432437e-01	0	1.477680e+02
6.432437e-01	0	1.478680e+02
6.432437e-01	0	1.479690e+02
6.432437e-01	0	1.480690e+02
1.967739e+00	0	1.481690e+02
1.967739e+00	0	1.482700e+02
1.967739e+00	0	1.483700e+02
6.432437e-01	0	1.484700e+02
1.967739e+00	0	1.485710e+02
-6.812519e-01	0	1.486700e+02
6.432437e-01	0	1.487700e+02
1.967739e+00	0	1.488710e+02
1.967739e+00	0	1.489710e+02
6.432437e-01	0	1.490710e+02
6.432437e-01	0	1.491720e+02
1.967739e+00	0	1.492720e+02
1.967739e+00	0	1.493720e+02
1.967739e+00	0	1.494730e+02
6.432437e-01	0	1.495730e+02
6.432437e-01	0	1.496730e+02
1.967739e+00	0	1.497740e+02
1.967739e+00	0	1.498740e+02
1.967739e+00	0	1.499750e+02
1.967739e+00	0	1.500750e+02
1.967739e+00	0	1.501740e+02
6.432437e-01	0	1.502750e+02
6.432437e-01	0	1.503750e+02
1.967739e+00	0	1.504750e+02
-6.812519e-01	0	1.505760e+02
6.432437e-01	0	1.506760e+02
6.432437e-01	0	1.507760e+02
1.967739e+00	0	1.508770e+02
6.432437e-01	0	1.509770e+02
6.432437e-01	0	1.510770e+02
6.432437e-01	0	1.511780e+02
-6.812519e-01	0	1.512780e+02
6.432437e-01	0	1.513780e+02
1.967739e+00	0	1.514790e+02
6.432437e-01	0	1.515790e+02
6.432437e-01	0	1.516800e+02
3.292235e+00	0	1.517800e+02
3.292235e+00	0	1.518790e+02
-6.812519e-01	0	1.519800e+02
-6.812519e-01	0	1.520800e+02
3.292235e+00	0	1.521800e+02
6.432437e-01	0	1.522810e+02
1.967739e+00	0	1.523810e+02
1.967739e+00	0	1.524810e+02
1.967739e+00	0	1.525820e+02
3.292235e+00	0	1.526820e+02
4.616730e+00	0	1.527820e+02
3.292235e+00	0	1.528830e+02
1.967739e+00	0	1.529830e+02
4.616730e+00	0	1.530830e+02
7.084151e+01	5	1.531840e+02
7.613949e+01	5	1.532840e+02
7.878848e+01	5	1.533840e+02
8.011298e+01	5	1.534850e+02
8.276197e+01	5	1.535850e+02
6.289454e+01	0	1.536860e+02
2.051068e+01	0	1.537860e+02
1.123921e+01	0	1.538860e+02
8.590217e+00	0	1.539860e+02
4.616730e+00	0	1.540860e+02
3.292235e+00	0	1.541860e+02
4.616730e+00	0	1.542870e+02
4.616730e+00	0	1.543870e+02
1.967739e+00	0	1.544870e+02
1.967739e+00	0	1.545880e+02
3.292235e+00	0	1.546880e+02
3.292235e+00	0	1.547880e+02
6.432437e-01	0	1.548890e+02
3.292235e+00	0	1.549890e+02
6.432437e-01	0	1.550890e+02
3.292235e+00	0	1.551900e+02
1.967739e+00	0	1.552900e+02
3.292235e+00	0	1.553900e+02
1.967739e+00	0	1.554910e+02
1.967739e+00	0	1.555900e+02
4.616730e+00	0	1.556910e+02
3.292235e+00	0	1.557910e+02
1.967739e+00	0	1.558910e+02
3.292235e+00	0	1.559920e+02
6.432437e-01	0	1.560920e+02
1.967739e+00	0	1.561920e+02
6.432437e-01	0	1.562930e+02
6.432437e-01	0	1.563930e+02
1.967739e+00	0	1.564930e+02
-6.812519e-01	0	1.565940e+02
3.292235e+00	0	1.566940e+02
3.292235e+00	0	1.567940e+02
-6.812519e-01	0	1.568950e+02
3.292235e+00	0	1.569950e+02
3.292235e+00	0	1.570950e+02
6.432437e-01	0	1.571950e+02
3.292235e+00	0	1.572950e+02
-6.812519e-01	0	1.573950e+02
6.432437e-01	0	1.574960e+02
3.292235e+00	0	1.575960e+02
1.967739e+00	0	1.576970e+02
1.967739e+00	0	1.577970e+02
4.616730e+00	0	1.578970e+02
3.292235e+00	0	1.579980e+02
1.967739e+00	0	1.580980e+02
6.432437e-01	0	1.581980e+02
1.967739e+00	0	1.582990e+02
-6.812519e-01	0	1.583990e+02
1.967739e+00	0	1.584990e+02
4.616730e+00	0	1.586000e+02
1.967739e+00	0	1.587000e+02
6.432437e-01	0	1.587990e+02
1.967739e+00	0	1.589000e+02
6.432437e-01	0	159
1.967739e+00	0	1.591000e+02
1.967739e+00	0	1.592010e+02
1.967739e+00	0	1.593010e+02
-6.812519e-01	0	1.594010e+02
1.967739e+00	0	1.595020e+02
6.432437e-01	0	1.596020e+02
4.616730e+00	0	1.597030e+02
3.292235e+00	0	1.598030e+02
1.967739e+00	0	1.599030e+02
3.292235e+00	0	1.600040e+02
1.967739e+00	0	1.601040e+02
3.292235e+00	0	1.602040e+02
3.292235e+00	0	1.603050e+02
6.432437e-01	0	1.604040e+02
1.967739e+00	0	1.605040e+02
-6.812519e-01	0	1.606050e+02
3.292235e+00	0	1.607050e+02
3.292235e+00	0	1.608050e+02
3.292235e+00	0	1.609060e+02
1.967739e+00	0	1.610060e+02
3.292235e+00	0	1.611060e+02
1.967739e+00	0	1.612070e+02
1.967739e+00	0	1.613070e+02
1.967739e+00	0	1.614080e+02
4.616730e+00	0	1.615080e+02
3.292235e+00	0	1.616080e+02
1.967739e+00	0	1.617090e+02
4.616730e+00	0	1.618090e+02
1.967739e+00	0	1.619090e+02
6.432437e-01	0	1.620090e+02
1.967739e+00	0	1.621090e+02
6.432437e-01	0	1.622090e+02
4.616730e+00	0	1.623100e+02
3.292235e+00	0	1.624100e+02
1.967739e+00	0	1.625100e+02
6.432437e-01	0	1.626110e+02
-6.812519e-01	0	1.627110e+02
1.967739e+00	0	1.628110e+02
1.967739e+00	0	1.629120e+02
1.967739e+00	0	1.630120e+02
1.967739e+00	0	1.631120e+02
1.967739e+00	0	1.632130e+02
1.967739e+00	0	1.633130e+02
1.967739e+00	0	1.634140e+02
3.292235e+00	0	1.635140e+02
6.432437e-01	0	1.636130e+02
1.967739e+00	0	1.637140e+02
1.967739e+00	0	1.638140e+02
6.432437e-01	0	1.639140e+02
1.967739e+00	0	1.640150e+02
1.967739e+00	0	1.641150e+02
1.967739e+00	0	1.642150e+02
1.967739e+00	0	1.643160e+02
1.967739e+00	0	1.644160e+02
1.967739e+00	0	1.645160e+02
3.292235e+00	0	1.646170e+02
1.967739e+00	0	1.647170e+02
1.967739e+00	0	1.648170e+02
4.616730e+00	0	1.649180e+02
3.292235e+00	0	1.650180e+02
6.432437e-01	0	1.651180e+02
1.967739e+00	0	1.652180e+02
6.432437e-01	0	1.653180e+02
3.292235e+00	0	1.654190e+02
6.432437e-01	0	1.655190e+02
6.432437e-01	0	1.656190e+02
6.432437e-01	0	1.657200e+02
3.292235e+00	0	1.658200e+02
3.292235e+00	0	1.659200e+02
6.432437e-01	0	1.660210e+02
3.292235e+00	0	1.661210e+02
-6.812519e-01	0	1.662210e+02
1.967739e+00	0	1.663220e+02
1.967739e+00	0	1.664220e+02
1.967739e+00	0	1.665220e+02
1.967739e+00	0	1.666230e+02
3.292235e+00	0	1.667230e+02
6.432437e-01	0	1.668220e+02
4.616730e+00	0	1.669230e+02
1.967739e+00	0	1.670230e+02
6.432437e-01	0	1.671230e+02
1.967739e+00	0	1.672240e+02
4.616730e+00	0	1.673240e+02
-6.812519e-01	0	1.674250e+02
6.432437e-01	0	1.675250e+02
-6.812519e-01	0	1.676250e+02
3.292235e+00	0	1.677260e+02
1.967739e+00	0	1.678260e+02
1.967739e+00	0	1.679260e+02
6.432437e-01	0	1.680270e+02
1.967739e+00	0	1.681270e+02
5.362307e+01	5	1.682270e+02
4.170261e+01	5	1.683280e+02
4.435160e+01	5	1.684280e+02
4.435160e+01	5	1.685280e+02
4.302710e+01	5	1.686290e+02
1.521270e+01	0	1.687290e+02
4.616730e+00	0	1.688280e+02
4.616730e+00	0	1.689290e+02
4.616730e+00	0	1.690290e+02
1.967739e+00	0	1.691290e+02
6.432437e-01	0	1.692300e+02
6.432437e-01	0	1.693300e+02
1.967739e+00	0	1.694310e+02
1.967739e+00	0	1.695310e+02
3.292235e+00	0	1.696310e+02
3.292235e+00	0	1.697320e+02
1.967739e+00	0	1.698320e+02
3.292235e+00	0	1.699320e+02
1.967739e+00	0	1.700330e+02
6.432437e-01	0	1.701330e+02
1.967739e+00	0	1.702330e+02
1.967739e+00	0	1.703340e+02
1.967739e+00	0	1.704330e+02
6.432437e-01	0	1.705330e+02
6.432437e-01	0	1.706340e+02
6.432437e-01	0	1.707340e+02
6.432437e-01	0	1.708340e+02
1.967739e+00	0	1.709350e+02
4.616730e+00	0	1.710350e+02
3.292235e+00	0	1.711360e+02
3.292235e+00	0	1.712360e+02
1.967739e+00	0	1.713360e+02
6.432437e-01	0	1.714370e+02
1.967739e+00	0	1.715370e+02
1.967739e+00	0	1.716370e+02
-6.812519e-01	0	1.717380e+02
1.967739e+00	0	1.718380e+02
6.432437e-01	0	1.719380e+02
-6.812519e-01	0	1.720380e+02
6.432437e-01	0	1.721380e+02
1.967739e+00	0	1.722380e+02
6.432437e-01	0	1.723390e+02
6.432437e-01	0	1.724390e+02
6.432437e-01	0	1.725390e+02
3.292235e+00	0	1.726400e+02
4.616730e+00	0	1.727400e+02
1.967739e+00	0	1.728400e+02
6.432437e-01	0	1.729410e+02
6.432437e-01	0	1.730410e+02
-6.812519e-01	0	1.731420e+02
3.292235e+00	0	1.732420e+02
1.967739e+00	0	1.733420e+02
3.292235e+00	0	1.734430e+02
1.967739e+00	0	1.735430e+02
1.967739e+00	0	1.736420e+02
3.292235e+00	0	1.737430e+02
1.967739e+00	0	1.738430e+02
5.941226e+00	0	1.739430e+02
3.292235e+00	0	1.740440e+02
1.967739e+00	0	1.741440e+02
1.967739e+00	0	1.742440e+02
1.967739e+00	0	1.743450e+02
4.616730e+00	0	1.744450e+02
3.292235e+00	0	1.745450e+02
1.967739e+00	0	1.746460e+02
6.432437e-01	0	1.747460e+02
3.292235e+00	0	1.748460e+02
1.967739e+00	0	1.749470e+02
3.292235e+00	0	1.750470e+02
1.967739e+00	0	1.751480e+02
1.967739e+00	0	1.752470e+02
1.967739e+00	0	1.753470e+02
1.967739e+00	0	1.754480e+02
6.432437e-01	0	1.755480e+02
6.432437e-01	0	1.756480e+02
1.967739e+00	0	1.757490e+02
1.967739e+00	0	1.758490e+02
1.967739e+00	0	1.759490e+02
-6.812519e-01	0	1.760500e+02
6.432437e-01	0	1.761500e+02
-6.812519e-01	0	1.762500e+02
1.967739e+00	0	1.763510e+02
3.292235e+00	0	1.764510e+02
1.967739e+00	0	1.765510e+02
6.432437e-01	0	1.766520e+02
1.967739e+00	0	1.767520e+02
1.967739e+00	0	1.768510e+02
1.967739e+00	0	1.769520e+02
6.432437e-01	0	1.770520e+02
4.616730e+00	0	1.771530e+02
1.967739e+00	0	1.772530e+02
1.967739e+00	0	1.773530e+02
1.967739e+00	0	1.774540e+02
3.292235e+00	0	1.775540e+02
6.432437e-01	0	1.776540e+02
1.967739e+00	0	1.777550e+02
1.967739e+00	0	1.778550e+02
1.967739e+00	0	1.779550e+02
1.967739e+00	0	1.780560e+02
3.292235e+00	0	1.781560e+02
1.967739e+00	0	1.782560e+02
6.432437e-01	0	1.783570e+02
1.967739e+00	0	1.784560e+02
1.967739e+00	0	1.785560e+02
1.967739e+00	0	1.786570e+02
1.967739e+00	0	1.787570e+02
1.967739e+00	0	1.788570e+02
3.292235e+00	0	1.789580e+02
1.967739e+00	0	1.790580e+02
1.967739e+00	0	1.791590e+02
1.967739e+00	0	1.792590e+02
6.432437e-01	0	1.793590e+02
1.967739e+00	0	1.794600e+02
6.432437e-01	0	1.795600e+02
6.432437e-01	0	1.796600e+02
1.967739e+00	0	1.797610e+02
1.967739e+00	0	1.798610e+02
6.432437e-01	0	1.799610e+02
3.292235e+00	0	1.800610e+02
1.967739e+00	0	1.801610e+02
6.432437e-01	0	1.802610e+02
3.292235e+00	0	1.803620e+02
1.967739e+00	0	1.804620e+02
3.292235e+00	0	1.805620e+02
6.432437e-01	0	1.806630e+02
3.292235e+00	0	1.807630e+02
6.432437e-01	0	1.808640e+02
3.292235e+00	0	1.809640e+02
1.967739e+00	0	1.810640e+02
3.292235e+00	0	1.811650e+02
1.967739e+00	0	1.812650e+02
6.432437e-01	0	1.813650e+02
3.292235e+00	0	1.814660e+02
1.967739e+00	0	1.815660e+02
3.292235e+00	0	1.816650e+02
6.432437e-01	0	1.817660e+02
1.967739e+00	0	1.818660e+02
-6.812519e-01	0	1.819660e+02
1.967739e+00	0	1.820670e+02
6.432437e-01	0	1.821670e+02
1.967739e+00	0	1.822670e+02
1.967739e+00	0	1.823680e+02
1.967739e+00	0	1.824680e+02
-6.812519e-01	0	1.825680e+02
6.432437e-01	0	1.826690e+02
1.967739e+00	0	1.827690e+02
1.967739e+00	0	1.828700e+02
1.967739e+00	0	1.829700e+02
1.967739e+00	0	1.830700e+02
6.157004e+01	5	1.831710e+02
7.613949e+01	5	1.832710e+02
7.878848e+01	5	1.833710e+02
8.011298e+01	5	1.834720e+02
8.143748e+01	5	1.835720e+02
8.541096e+01	0	1.836720e+02
2.978215e+01	0	1.837730e+02
1.123921e+01	0	1.838720e+02
7.265722e+00	0	1.839720e+02
7.265722e+00	0	1.840730e+02
3.292235e+00	0	1.841730e+02
1.967739e+00	0	1.842730e+02
3.292235e+00	0	1.843740e+02
1.967739e+00	0	1.844740e+02
3.292235e+00	0	1.845740e+02
3.292235e+00	0	1.846750e+02
1.967739e+00	0	1.847750e+02
1.967739e+00	0	1.848760e+02
1.967739e+00	0	1.849760e+02
1.967739e+00	0	1.850760e+02
1.967739e+00	0	1.851770e+02
3.292235e+00	0	1.852770e+02
1.967739e+00	0	1.853770e+02
3.292235e+00	0	1.854780e+02
1.967739e+00	0	1.855770e+02
6.432437e-01	0	1.856770e+02
3.292235e+00	0	1.857780e+02
3.292235e+00	0	1.858780e+02
3.292235e+00	0	1.859780e+02
1.967739e+00	0	1.860790e+02
1.967739e+00	0	1.861790e+02
1.967739e+00	0	1.862790e+02
1.967739e+00	0	1.863800e+02
6.432437e-01	0	1.864800e+02
1.967739e+00	0	1.865800e+02
3.292235e+00	0	1.866810e+02
1.967739e+00	0	1.867810e+02
3.292235e+00	0	1.868820e+02
3.292235e+00	0	1.869820e+02
1.967739e+00	0	1.870820e+02
3.292235e+00	0	1.871820e+02
3.292235e+00	0	1.872820e+02
3.292235e+00	0	1.873820e+02
3.292235e+00	0	1.874830e+02
1.967739e+00	0	1.875830e+02
1.967739e+00	0	1.876830e+02
-6.812519e-01	0	1.877840e+02
1.967739e+00	0	1.878840e+02
6.432437e-01	0	1.879840e+02
1.967739e+00	0	1.880850e+02
-6.812519e-01	0	1.881850e+02
3.292235e+00	0	1.882850e+02
1.967739e+00	0	1.883860e+02
3.292235e+00	0	1.884860e+02
3.292235e+00	0	1.885870e+02
3.292235e+00	0	1.886870e+02
3.292235e+00	0	1.887860e+02
1.967739e+00	0	1.888870e+02
6.432437e-01	0	1.889870e+02
1.967739e+00	0	1.890870e+02
1.967739e+00	0	1.891880e+02
1.967739e+00	0	1.892880e+02
1.967739e+00	0	1.893880e+02
1.967739e+00	0	1.894890e+02
6.432437e-01	0	1.895890e+02
3.292235e+00	0	1.896890e+02
1.967739e+00	0	1.897900e+02
1.967739e+00	0	1.898900e+02
1.967739e+00	0	1.899900e+02
6.432437e-01	0	1.900910e+02
4.616730e+00	0	1.901910e+02
1.967739e+00	0	1.902910e+02
3.292235e+00	0	1.903910e+02
1.967739e+00	0	1.904910e+02
3.292235e+00	0	1.905920e+02
3.292235e+00	0	1.906920e+02
1.967739e+00	0	1.907920e+02
3.292235e+00	0	1.908930e+02
-6.812519e-01	0	1.909930e+02
6.432437e-01	0	1.910930e+02
1.967739e+00	0	1.911940e+02
3.292235e+00	0	1.912940e+02
3.292235e+00	0	1.913940e+02
3.292235e+00	0	1.914950e+02
3.292235e+00	0	1.915950e+02
1.967739e+00	0	1.916950e+02
1.967739e+00	0	1.917960e+02
1.967739e+00	0	1.918960e+02
6.432437e-01	0	1.919950e+02
1.967739e+00	0	1.920960e+02
4.616730e+00	0	1.921960e+02
1.967739e+00	0	1.922960e+02
3.292235e+00	0	1.923970e+02
1.967739e+00	0	1.924970e+02
3.292235e+00	0	1.925980e+02
3.292235e+00	0	1.926980e+02
1.967739e+00	0	1.927980e+02
1.967739e+00	0	1.928990e+02
6.432437e-01	0	1.929990e+02
1.967739e+00	0	1.930990e+02
1.967739e+00	0	1.932000e+02
1.967739e+00	0	1.933000e+02
1.967739e+00	0	1.934000e+02
6.432437e-01	0	1.935010e+02
1.967739e+00	0	1.936000e+02
3.292235e+00	0	1.937000e+02
3.292235e+00	0	1.938010e+02
1.967739e+00	0	1.939010e+02
1.967739e+00	0	1.940010e+02
3.292235e+00	0	1.941020e+02
1.967739e+00	0	1.942020e+02
3.292235e+00	0	1.943020e+02
1.967739e+00	0	1.944030e+02
1.967739e+00	0	1.945030e+02
3.292235e+00	0	1.946040e+02
1.967739e+00	0	1.947040e+02
1.967739e+00	0	1.948040e+02
6.432437e-01	0	1.949050e+02
3.292235e+00	0	1.950050e+02
3.292235e+00	0	1.951050e+02
3.292235e+00	0	1.952050e+02
1.967739e+00	0	1.953050e+02
6.432437e-01	0	1.954050e+02
1.967739e+00	0	1.955060e+02
1.967739e+00	0	1.956060e+02
-6.812519e-01	0	1.957060e+02
1.967739e+00	0	1.958070e+02
1.967739e+00	0	1.959070e+02
1.967739e+00	0	1.960070e+02
1.967739e+00	0	1.961080e+02
1.967739e+00	0	1.962080e+02
6.432437e-01	0	1.963080e+02
3.292235e+00	0	1.964090e+02
3.292235e+00	0	1.965090e+02
3.292235e+00	0	1.966100e+02
1.967739e+00	0	1.967100e+02
3.292235e+00	0	1.968090e+02
1.967739e+00	0	1.969100e+02
1.967739e+00	0	1.970100e+02
1.967739e+00	0	1.971100e+02
3.292235e+00	0	1.972110e+02
3.292235e+00	0	1.973110e+02
3.292235e+00	0	1.974110e+02
1.967739e+00	0	1.975120e+02
6.432437e-01	0	1.976120e+02
6.432437e-01	0	1.977120e+02
1.967739e+00	0	1.978130e+02
3.292235e+00	0	1.979130e+02
3.292235e+00	0	1.980130e+02
7.084151e+01	5	1.981140e+02
7.481500e+01	5	1.982140e+02
7.746399e+01	5	1.983150e+02
7.878848e+01	5	1.984150e+02
8.276197e+01	5	1.985150e+02
6.421903e+01	0	1.986160e+02
2.183517e+01	0	1.987160e+02
1.256370e+01	0	1.988160e+02
8.590217e+00	0	1.989160e+02
4.616730e+00	0	1.990160e+02
3.292235e+00	0	1.991160e+02
3.292235e+00	0	1.992170e+02
1.967739e+00	0	1.993170e+02
3.292235e+00	0	1.994170e+02
3.292235e+00	0	1.995180e+02
4.616730e+00	0	1.996180e+02
1.967739e+00	0	1.997180e+02
1.967739e+00	0	1.998190e+02
1.967739e+00	0	1.999190e+02
4.616730e+00	0	2.000190e+02
1.967739e+00	0	2.001200e+02
1.967739e+00	0	2.002200e+02
1.967739e+00	0	2.003210e+02
1.967739e+00	0	2.004210e+02
[truncated: 7,056 more rows]
