# Supplementary material for: Flat electrode contacts for vagus nerve stimulation
Source: PLoS One. 2019 Nov 18;14(11):e0215191. doi: 10.1371/journal.pone.0215191 (PMC6862926; doi:10.1371/journal.pone.0215191)
Supplement: S1 File — (ZIP) [file pone.0215191.s012.zip › rat_sciatic_9_data.txt]

FORCE(g)	STIM	TIME
5.941226e+00	0	1.010000e-01
7.265722e+00	0	2.010000e-01
5.941226e+00	0	3.020000e-01
5.941226e+00	0	4.020000e-01
5.941226e+00	0	5.010000e-01
4.616730e+00	0	6.020000e-01
5.941226e+00	0	7.020000e-01
7.265722e+00	0	8.020000e-01
7.265722e+00	0	9.030000e-01
7.265722e+00	0	1.002000e+00
7.265722e+00	0	1.102000e+00
7.265722e+00	0	1.203000e+00
8.590217e+00	0	1.303000e+00
5.941226e+00	0	1.403000e+00
5.941226e+00	0	1.503000e+00
5.941226e+00	0	1.603000e+00
7.265722e+00	0	1.703000e+00
5.941226e+00	0	1.804000e+00
4.616730e+00	0	1.904000e+00
5.941226e+00	0	2.004000e+00
1.123921e+01	0	2.104000e+00
7.265722e+00	0	2.204000e+00
5.941226e+00	0	2.305000e+00
7.265722e+00	0	2.405000e+00
5.941226e+00	0	2.505000e+00
7.265722e+00	0	2.606000e+00
7.265722e+00	0	2.705000e+00
4.616730e+00	0	2.805000e+00
7.265722e+00	0	2.906000e+00
5.941226e+00	0	3.006000e+00
7.265722e+00	0	3.106000e+00
5.941226e+00	0	3.207000e+00
4.616730e+00	0	3.306000e+00
5.941226e+00	0	3.406000e+00
5.941226e+00	0	3.507000e+00
4.616730e+00	0	3.607000e+00
5.941226e+00	0	3.707000e+00
7.265722e+00	0	3.808000e+00
5.941226e+00	0	3.907000e+00
7.265722e+00	0	4.007000e+00
4.616730e+00	0	4.108000e+00
7.265722e+00	0	4.208000e+00
7.265722e+00	0	4.308000e+00
7.265722e+00	0	4.409000e+00
5.941226e+00	0	4.508000e+00
4.616730e+00	0	4.609000e+00
7.265722e+00	0	4.709000e+00
5.941226e+00	0	4.809000e+00
3.292235e+00	0	4.910000e+00
7.265722e+00	0	5.010000e+00
4.616730e+00	0	5.109000e+00
5.941226e+00	0	5.210000e+00
8.590217e+00	0	5.310000e+00
7.265722e+00	0	5.410000e+00
7.265722e+00	0	5.511000e+00
5.941226e+00	0	5.611000e+00
7.265722e+00	0	5.710000e+00
7.265722e+00	0	5.811000e+00
5.941226e+00	0	5.911000e+00
5.941226e+00	0	6.011000e+00
7.265722e+00	0	6.112000e+00
7.265722e+00	0	6.212000e+00
5.941226e+00	0	6.311000e+00
8.590217e+00	0	6.412000e+00
8.590217e+00	0	6.512000e+00
7.265722e+00	0	6.612000e+00
7.265722e+00	0	6.713000e+00
7.265722e+00	0	6.813000e+00
7.265722e+00	0	6.913000e+00
7.265722e+00	0	7.013000e+00
7.265722e+00	0	7.113000e+00
7.265722e+00	0	7.214000e+00
4.616730e+00	0	7.314000e+00
5.941226e+00	0	7.414000e+00
7.265722e+00	0	7.514000e+00
7.265722e+00	0	7.614000e+00
8.590217e+00	0	7.714000e+00
7.265722e+00	0	7.815000e+00
7.265722e+00	0	7.915000e+00
8.590217e+00	0	8.014000e+00
7.265722e+00	0	8.115000e+00
4.616730e+00	0	8.215000e+00
5.941226e+00	0	8.315000e+00
5.941226e+00	0	8.416000e+00
5.941226e+00	0	8.516000e+00
7.265722e+00	0	8.615000e+00
7.265722e+00	0	8.716000e+00
8.590217e+00	0	8.816000e+00
5.941226e+00	0	8.916000e+00
7.265722e+00	0	9.017000e+00
7.265722e+00	0	9.117000e+00
7.265722e+00	0	9.217000e+00
7.265722e+00	0	9.317000e+00
5.941226e+00	0	9.417000e+00
5.941226e+00	0	9.518000e+00
7.265722e+00	0	9.618000e+00
7.265722e+00	0	9.718000e+00
7.265722e+00	0	9.818000e+00
5.941226e+00	0	9.918000e+00
5.941226e+00	0	1.001800e+01
7.265722e+00	0	1.011900e+01
5.941226e+00	0	1.021900e+01
5.941226e+00	0	1.031900e+01
5.941226e+00	0	1.042000e+01
5.941226e+00	0	1.052000e+01
4.616730e+00	0	1.061900e+01
7.265722e+00	0	1.072000e+01
7.265722e+00	0	1.082000e+01
7.265722e+00	0	1.092000e+01
7.265722e+00	0	1.102100e+01
5.941226e+00	0	1.112100e+01
3.292235e+00	0	1.122200e+01
5.941226e+00	0	1.132200e+01
9.914713e+00	0	1.142100e+01
5.941226e+00	0	1.152200e+01
7.265722e+00	0	1.162200e+01
7.265722e+00	0	1.172200e+01
4.616730e+00	0	1.182300e+01
4.616730e+00	0	1.192300e+01
5.941226e+00	0	1.202300e+01
7.265722e+00	0	1.212400e+01
5.941226e+00	0	1.222400e+01
8.590217e+00	0	1.232300e+01
7.265722e+00	0	1.242400e+01
5.941226e+00	0	1.252400e+01
7.265722e+00	0	1.262400e+01
5.941226e+00	0	1.272500e+01
5.941226e+00	0	1.282500e+01
5.941226e+00	0	1.292500e+01
7.265722e+00	0	1.302600e+01
8.590217e+00	0	1.312600e+01
8.590217e+00	0	1.322500e+01
7.265722e+00	0	1.332600e+01
7.265722e+00	0	1.342600e+01
7.265722e+00	0	1.352700e+01
7.265722e+00	0	1.362700e+01
7.265722e+00	0	1.372700e+01
8.590217e+00	0	1.382800e+01
7.265722e+00	0	1.392800e+01
8.590217e+00	0	1.402800e+01
4.616730e+00	0	1.412800e+01
7.265722e+00	0	1.422800e+01
7.265722e+00	0	1.432800e+01
7.265722e+00	0	1.442900e+01
8.590217e+00	0	1.452900e+01
9.914713e+00	0	1.462900e+01
7.265722e+00	0	1.473000e+01
8.590217e+00	0	1.483000e+01
7.265722e+00	0	1.492900e+01
7.265722e+00	0	1.503000e+01
8.590217e+00	0	1.513000e+01
5.941226e+00	0	1.523000e+01
7.265722e+00	0	1.533100e+01
5.941226e+00	0	1.543100e+01
7.265722e+00	0	1.553200e+01
8.590217e+00	0	1.563200e+01
7.265722e+00	0	1.573200e+01
5.941226e+00	0	1.583200e+01
7.265722e+00	0	1.593200e+01
5.941226e+00	0	1.603200e+01
7.265722e+00	0	1.613300e+01
5.941226e+00	0	1.623300e+01
5.941226e+00	0	1.633300e+01
7.265722e+00	0	1.643400e+01
4.616730e+00	0	1.653400e+01
5.941226e+00	0	1.663300e+01
7.265722e+00	0	1.673400e+01
5.941226e+00	0	1.683400e+01
3.292235e+00	0	1.693400e+01
4.616730e+00	0	1.703500e+01
5.941226e+00	0	1.713500e+01
8.590217e+00	0	1.723500e+01
7.265722e+00	0	1.733600e+01
7.265722e+00	0	1.743600e+01
5.941226e+00	0	1.753600e+01
7.265722e+00	0	1.763600e+01
7.265722e+00	0	1.773600e+01
5.941226e+00	0	1.783700e+01
7.265722e+00	0	1.793700e+01
7.265722e+00	0	1.803700e+01
7.265722e+00	0	1.813800e+01
8.590217e+00	0	1.823800e+01
4.616730e+00	0	1.833800e+01
7.265722e+00	0	1.843800e+01
5.941226e+00	0	1.853800e+01
5.941226e+00	0	1.863800e+01
5.941226e+00	0	1.873900e+01
5.941226e+00	0	1.883900e+01
8.590217e+00	0	1.893900e+01
5.941226e+00	0	1.904000e+01
5.941226e+00	0	1.914000e+01
7.265722e+00	0	1.923900e+01
7.265722e+00	0	1.934000e+01
9.914713e+00	0	1.944000e+01
1.123921e+01	0	1.954000e+01
9.914713e+00	0	1.964100e+01
1.123921e+01	0	1.974100e+01
5.941226e+00	0	1.984200e+01
1.123921e+01	0	1.994200e+01
1.388820e+01	0	2.004200e+01
8.590217e+00	0	2.014200e+01
7.265722e+00	0	2.024200e+01
7.265722e+00	0	2.034200e+01
7.265722e+00	0	2.044300e+01
7.265722e+00	0	2.054300e+01
7.265722e+00	0	2.064300e+01
5.941226e+00	0	2.074400e+01
7.265722e+00	0	2.084400e+01
7.265722e+00	0	2.094400e+01
7.265722e+00	0	2.104400e+01
7.265722e+00	0	2.114400e+01
7.265722e+00	0	2.124400e+01
7.265722e+00	0	2.134500e+01
7.265722e+00	0	2.144500e+01
8.590217e+00	0	2.154500e+01
7.265722e+00	0	2.164600e+01
7.265722e+00	0	2.174600e+01
7.265722e+00	0	2.184600e+01
5.941226e+00	0	2.194600e+01
7.265722e+00	0	2.204600e+01
8.590217e+00	0	2.214700e+01
7.265722e+00	0	2.224700e+01
5.941226e+00	0	2.234700e+01
7.265722e+00	0	2.244800e+01
7.265722e+00	0	2.254800e+01
7.265722e+00	0	2.264800e+01
7.265722e+00	0	2.274800e+01
7.265722e+00	0	2.284800e+01
7.265722e+00	0	2.294800e+01
7.265722e+00	0	2.304900e+01
7.265722e+00	0	2.314900e+01
7.265722e+00	0	2.324900e+01
7.265722e+00	0	2.335000e+01
5.941226e+00	0	2.345000e+01
7.265722e+00	0	2.355000e+01
7.265722e+00	0	2.365000e+01
7.265722e+00	0	2.375000e+01
7.265722e+00	0	2.385100e+01
7.265722e+00	0	2.395100e+01
8.590217e+00	0	2.405100e+01
7.265722e+00	0	2.415200e+01
7.265722e+00	0	2.425200e+01
7.265722e+00	0	2.435200e+01
7.265722e+00	0	2.445200e+01
7.265722e+00	0	2.455200e+01
7.265722e+00	0	2.465200e+01
7.265722e+00	0	2.475300e+01
7.265722e+00	0	2.485300e+01
7.265722e+00	0	2.495300e+01
7.265722e+00	0	2.505400e+01
7.265722e+00	0	2.515400e+01
7.265722e+00	0	2.525400e+01
7.265722e+00	0	2.535400e+01
5.941226e+00	0	2.545400e+01
7.265722e+00	0	2.555400e+01
4.616730e+00	0	2.565500e+01
5.941226e+00	0	2.575500e+01
7.265722e+00	0	2.585600e+01
8.590217e+00	0	2.595600e+01
5.941226e+00	0	2.605600e+01
7.265722e+00	0	2.615700e+01
5.941226e+00	0	2.625600e+01
7.265722e+00	0	2.635600e+01
8.590217e+00	0	2.645700e+01
1.521270e+01	0	2.655700e+01
1.521270e+01	0	2.665700e+01
1.653719e+01	0	2.675800e+01
1.918618e+01	0	2.685800e+01
2.315967e+01	0	2.695800e+01
2.051068e+01	0	2.705800e+01
2.051068e+01	0	2.715800e+01
1.918618e+01	0	2.725800e+01
1.918618e+01	0	2.735900e+01
1.786169e+01	0	2.745900e+01
1.918618e+01	0	2.755900e+01
1.786169e+01	0	2.766000e+01
1.653719e+01	0	2.776000e+01
1.918618e+01	0	2.786000e+01
1.918618e+01	0	2.796000e+01
1.786169e+01	0	2.806000e+01
1.918618e+01	0	2.816100e+01
1.786169e+01	0	2.826100e+01
1.918618e+01	0	2.836100e+01
1.918618e+01	0	2.846200e+01
2.051068e+01	0	2.856200e+01
1.918618e+01	0	2.866200e+01
1.786169e+01	0	2.876200e+01
2.051068e+01	0	2.886200e+01
1.653719e+01	0	2.896200e+01
1.786169e+01	0	2.906300e+01
1.786169e+01	0	2.916300e+01
1.653719e+01	0	2.926300e+01
1.786169e+01	0	2.936400e+01
1.653719e+01	0	2.946400e+01
1.521270e+01	0	2.956400e+01
1.521270e+01	0	2.966400e+01
1.786169e+01	0	2.976400e+01
1.786169e+01	0	2.986400e+01
1.653719e+01	0	2.996500e+01
1.786169e+01	0	3.006500e+01
1.653719e+01	0	3.016600e+01
1.123921e+01	0	3.026600e+01
9.914713e+00	0	3.036600e+01
9.914713e+00	0	3.046600e+01
4.616730e+00	0	3.056600e+01
4.616730e+00	0	3.066600e+01
4.616730e+00	0	3.076700e+01
3.292235e+00	0	3.086700e+01
5.941226e+00	0	3.096700e+01
4.616730e+00	0	3.106800e+01
7.265722e+00	0	3.116800e+01
3.292235e+00	0	3.126800e+01
4.616730e+00	0	3.136800e+01
3.292235e+00	0	3.146800e+01
4.616730e+00	0	3.156800e+01
4.616730e+00	0	3.166900e+01
3.292235e+00	0	3.176900e+01
4.616730e+00	0	3.186900e+01
5.941226e+00	0	3.197000e+01
5.941226e+00	0	3.207000e+01
5.941226e+00	0	3.216900e+01
4.616730e+00	0	3.227000e+01
4.616730e+00	0	3.237000e+01
5.941226e+00	0	3.247100e+01
4.616730e+00	0	3.257100e+01
5.941226e+00	0	3.267100e+01
7.265722e+00	0	3.277200e+01
4.616730e+00	0	3.287200e+01
5.941226e+00	0	3.297200e+01
5.941226e+00	0	3.307200e+01
7.265722e+00	0	3.317200e+01
7.265722e+00	0	3.327200e+01
9.914713e+00	0	3.337300e+01
1.256370e+01	0	3.347300e+01
9.914713e+00	0	3.357300e+01
1.256370e+01	0	3.367400e+01
1.388820e+01	0	3.377400e+01
1.388820e+01	0	3.387400e+01
1.388820e+01	0	3.397400e+01
1.653719e+01	0	3.407400e+01
1.786169e+01	0	3.417400e+01
2.183517e+01	0	3.427500e+01
2.183517e+01	0	3.437500e+01
2.448416e+01	0	3.447600e+01
2.183517e+01	0	3.457600e+01
2.315967e+01	0	3.467600e+01
2.051068e+01	0	3.477600e+01
2.183517e+01	0	3.487600e+01
2.051068e+01	0	3.497600e+01
2.183517e+01	0	3.507700e+01
2.315967e+01	0	3.517700e+01
2.051068e+01	0	3.527700e+01
2.183517e+01	0	3.537800e+01
2.051068e+01	0	3.547800e+01
2.051068e+01	0	3.557800e+01
1.918618e+01	0	3.567800e+01
2.183517e+01	0	3.577800e+01
1.918618e+01	0	3.587800e+01
2.183517e+01	0	3.597900e+01
2.051068e+01	0	3.607900e+01
2.051068e+01	0	3.617900e+01
2.051068e+01	0	3.628000e+01
2.183517e+01	0	3.638000e+01
2.051068e+01	0	3.648000e+01
1.918618e+01	0	3.658000e+01
2.051068e+01	0	3.668000e+01
1.918618e+01	0	3.678100e+01
1.653719e+01	0	3.688100e+01
1.918618e+01	0	3.698100e+01
1.521270e+01	0	3.708200e+01
1.653719e+01	0	3.718200e+01
2.051068e+01	0	3.728200e+01
1.786169e+01	0	3.738200e+01
1.653719e+01	0	3.748200e+01
1.388820e+01	0	3.758200e+01
1.521270e+01	0	3.768300e+01
1.521270e+01	0	3.778300e+01
1.521270e+01	0	3.788300e+01
1.521270e+01	0	3.798400e+01
1.521270e+01	0	3.808400e+01
1.521270e+01	0	3.818400e+01
1.521270e+01	0	3.828400e+01
1.521270e+01	0	3.838400e+01
1.388820e+01	0	3.848400e+01
1.521270e+01	0	3.858500e+01
1.521270e+01	0	3.868500e+01
1.521270e+01	0	3.878600e+01
1.521270e+01	0	3.888600e+01
1.521270e+01	0	3.898600e+01
1.388820e+01	0	3.908700e+01
1.653719e+01	0	3.918600e+01
1.388820e+01	0	3.928600e+01
1.521270e+01	0	3.938700e+01
1.521270e+01	0	3.948700e+01
1.521270e+01	0	3.958700e+01
1.521270e+01	0	3.968800e+01
1.521270e+01	0	3.978800e+01
1.256370e+01	0	3.988800e+01
1.256370e+01	0	3.998800e+01
1.521270e+01	0	4.008800e+01
1.653719e+01	0	4.018800e+01
1.653719e+01	0	4.028900e+01
1.388820e+01	0	4.038900e+01
1.521270e+01	0	4.048900e+01
1.521270e+01	0	4.059000e+01
1.521270e+01	0	4.069000e+01
1.653719e+01	0	4.079100e+01
1.521270e+01	0	4.089000e+01
1.388820e+01	0	4.099000e+01
1.521270e+01	0	4.109100e+01
1.521270e+01	0	4.119100e+01
1.388820e+01	0	4.129100e+01
1.521270e+01	0	4.139200e+01
1.521270e+01	0	4.149200e+01
1.388820e+01	0	4.159200e+01
1.388820e+01	0	4.169200e+01
1.388820e+01	0	4.179200e+01
1.653719e+01	0	4.189200e+01
1.521270e+01	0	4.199300e+01
1.521270e+01	0	4.209300e+01
1.256370e+01	0	4.219300e+01
1.521270e+01	0	4.229400e+01
1.521270e+01	0	4.239400e+01
1.256370e+01	0	4.249400e+01
1.521270e+01	0	4.259400e+01
1.521270e+01	0	4.269400e+01
1.256370e+01	0	4.279500e+01
1.123921e+01	0	4.289500e+01
1.388820e+01	0	4.299500e+01
1.521270e+01	0	4.309600e+01
1.521270e+01	0	4.319600e+01
1.521270e+01	0	4.329600e+01
1.521270e+01	0	4.339600e+01
1.521270e+01	0	4.349600e+01
1.521270e+01	0	4.359600e+01
1.521270e+01	0	4.369700e+01
1.521270e+01	0	4.379700e+01
1.388820e+01	0	4.389700e+01
1.653719e+01	0	4.399800e+01
1.388820e+01	0	4.409800e+01
1.521270e+01	0	4.419800e+01
1.256370e+01	0	4.429800e+01
1.653719e+01	0	4.439800e+01
1.653719e+01	0	4.449800e+01
1.521270e+01	0	4.459900e+01
1.521270e+01	0	4.469900e+01
1.521270e+01	0	4.480000e+01
1.653719e+01	0	4.490000e+01
1.653719e+01	0	45
1.521270e+01	0	4.510100e+01
1.521270e+01	0	4.520000e+01
1.521270e+01	0	4.530000e+01
1.521270e+01	0	4.540100e+01
1.388820e+01	0	4.550100e+01
1.653719e+01	0	4.560100e+01
9.914713e+00	0	4.570200e+01
1.388820e+01	0	4.580200e+01
1.521270e+01	0	4.590200e+01
1.388820e+01	0	4.600200e+01
1.653719e+01	0	4.610200e+01
1.653719e+01	0	4.620200e+01
1.388820e+01	0	4.630300e+01
1.653719e+01	0	4.640300e+01
1.521270e+01	0	4.650300e+01
1.521270e+01	0	4.660400e+01
1.388820e+01	0	4.670400e+01
1.521270e+01	0	4.680400e+01
1.521270e+01	0	4.690400e+01
1.388820e+01	0	4.700400e+01
1.521270e+01	0	4.710500e+01
1.653719e+01	0	4.720500e+01
1.521270e+01	0	4.730500e+01
1.388820e+01	0	4.740600e+01
1.521270e+01	0	4.750600e+01
1.388820e+01	0	4.760600e+01
1.521270e+01	0	4.770600e+01
1.521270e+01	0	4.780600e+01
1.256370e+01	0	4.790600e+01
1.388820e+01	0	4.800700e+01
1.388820e+01	0	4.810700e+01
1.388820e+01	0	4.820700e+01
1.388820e+01	0	4.830800e+01
1.256370e+01	0	4.840800e+01
1.388820e+01	0	4.850800e+01
1.256370e+01	0	4.860800e+01
1.653719e+01	0	4.870800e+01
1.521270e+01	0	4.880800e+01
1.388820e+01	0	4.890900e+01
1.388820e+01	0	4.900900e+01
1.388820e+01	0	4.911000e+01
1.521270e+01	0	4.921000e+01
1.388820e+01	0	4.931000e+01
1.521270e+01	0	4.941000e+01
1.653719e+01	0	4.951000e+01
1.388820e+01	0	4.961000e+01
1.521270e+01	0	4.971100e+01
1.521270e+01	0	4.981100e+01
1.388820e+01	0	4.991100e+01
1.521270e+01	0	5.001200e+01
1.256370e+01	0	5.011200e+01
1.388820e+01	0	5.021200e+01
1.388820e+01	0	5.031200e+01
1.388820e+01	0	5.041200e+01
1.521270e+01	0	5.051200e+01
1.521270e+01	0	5.061300e+01
1.521270e+01	0	5.071300e+01
1.521270e+01	0	5.081300e+01
1.388820e+01	0	5.091400e+01
1.521270e+01	0	5.101400e+01
1.521270e+01	0	5.111300e+01
1.521270e+01	0	5.121400e+01
1.388820e+01	0	5.131400e+01
1.388820e+01	0	5.141500e+01
1.388820e+01	0	5.151500e+01
1.653719e+01	0	5.161500e+01
1.521270e+01	0	5.171600e+01
1.521270e+01	0	5.181600e+01
1.521270e+01	0	5.191600e+01
1.521270e+01	0	5.201600e+01
1.256370e+01	0	5.211600e+01
1.521270e+01	0	5.221600e+01
1.521270e+01	0	5.231700e+01
1.521270e+01	0	5.241700e+01
1.521270e+01	0	5.251700e+01
1.521270e+01	0	5.261800e+01
1.388820e+01	0	5.271800e+01
1.388820e+01	0	5.281700e+01
1.521270e+01	0	5.291800e+01
1.521270e+01	0	5.301800e+01
1.388820e+01	0	5.311800e+01
1.521270e+01	0	5.321900e+01
1.521270e+01	0	5.331900e+01
1.388820e+01	0	5.342000e+01
1.388820e+01	0	5.352000e+01
1.388820e+01	0	5.362000e+01
1.521270e+01	0	5.372000e+01
1.521270e+01	0	5.382000e+01
1.388820e+01	0	5.392000e+01
1.653719e+01	0	5.402100e+01
1.521270e+01	0	5.412100e+01
1.521270e+01	0	5.422100e+01
1.256370e+01	0	5.432200e+01
1.521270e+01	0	5.442200e+01
1.786169e+01	0	5.452100e+01
1.388820e+01	0	5.462200e+01
1.521270e+01	0	5.472200e+01
1.388820e+01	0	5.482200e+01
1.521270e+01	0	5.492300e+01
1.521270e+01	0	5.502300e+01
1.521270e+01	0	5.512300e+01
1.388820e+01	0	5.522400e+01
1.388820e+01	0	5.532400e+01
1.521270e+01	0	5.542400e+01
1.388820e+01	0	5.552400e+01
1.388820e+01	0	5.562400e+01
1.521270e+01	0	5.572500e+01
1.653719e+01	0	5.582500e+01
1.256370e+01	0	5.592500e+01
1.521270e+01	0	5.602600e+01
1.521270e+01	0	5.612600e+01
1.521270e+01	0	5.622500e+01
1.521270e+01	0	5.632600e+01
1.521270e+01	0	5.642600e+01
1.521270e+01	0	5.652600e+01
1.521270e+01	0	5.662700e+01
1.521270e+01	0	5.672700e+01
1.388820e+01	0	5.682700e+01
1.521270e+01	0	5.692800e+01
1.521270e+01	0	5.702800e+01
1.256370e+01	0	5.712700e+01
1.388820e+01	0	5.722800e+01
1.786169e+01	0	5.732800e+01
1.521270e+01	0	5.742800e+01
1.521270e+01	0	5.752900e+01
1.653719e+01	0	5.762900e+01
1.521270e+01	0	5.773000e+01
1.521270e+01	0	5.783000e+01
1.521270e+01	0	5.793000e+01
1.653719e+01	0	5.803000e+01
1.521270e+01	0	5.813000e+01
1.521270e+01	0	5.823000e+01
1.653719e+01	0	5.833100e+01
1.256370e+01	0	5.843100e+01
1.388820e+01	0	5.853100e+01
1.521270e+01	0	5.863200e+01
1.388820e+01	0	5.873200e+01
1.521270e+01	0	5.883200e+01
1.521270e+01	0	5.893200e+01
1.521270e+01	0	5.903200e+01
1.521270e+01	0	5.913200e+01
1.521270e+01	0	5.923300e+01
1.521270e+01	0	5.933300e+01
1.388820e+01	0	5.943300e+01
1.521270e+01	0	5.953400e+01
1.521270e+01	0	5.963400e+01
1.521270e+01	0	5.973400e+01
1.256370e+01	0	5.983400e+01
1.388820e+01	0	5.993400e+01
1.256370e+01	0	6.003500e+01
1.653719e+01	0	6.013500e+01
1.256370e+01	0	6.023500e+01
1.786169e+01	0	6.033600e+01
1.653719e+01	0	6.043600e+01
1.388820e+01	0	6.053600e+01
1.653719e+01	0	6.063600e+01
1.521270e+01	0	6.073600e+01
1.521270e+01	0	6.083600e+01
1.521270e+01	0	6.093700e+01
1.786169e+01	0	6.103700e+01
1.388820e+01	0	6.113700e+01
1.521270e+01	0	6.123800e+01
1.388820e+01	0	6.133800e+01
1.918618e+01	0	6.143700e+01
1.388820e+01	0	6.153800e+01
1.388820e+01	0	6.163800e+01
1.521270e+01	0	6.173900e+01
1.653719e+01	0	6.183900e+01
1.388820e+01	0	6.193900e+01
1.786169e+01	0	6.204000e+01
1.388820e+01	0	6.214000e+01
1.521270e+01	0	6.224000e+01
1.521270e+01	0	6.234000e+01
1.653719e+01	0	6.244000e+01
1.521270e+01	0	6.254000e+01
1.653719e+01	0	6.264100e+01
1.521270e+01	0	6.274100e+01
1.256370e+01	0	6.284100e+01
1.256370e+01	0	6.294200e+01
1.256370e+01	0	6.304200e+01
1.388820e+01	0	6.314200e+01
1.521270e+01	0	6.324200e+01
1.123921e+01	0	6.334200e+01
1.388820e+01	0	6.344200e+01
1.521270e+01	0	6.354300e+01
1.521270e+01	0	6.364300e+01
1.653719e+01	0	6.374400e+01
1.388820e+01	0	6.384400e+01
1.388820e+01	0	6.394400e+01
1.123921e+01	0	6.404400e+01
1.388820e+01	0	6.414400e+01
1.388820e+01	0	6.424400e+01
1.256370e+01	0	6.434500e+01
1.256370e+01	0	6.444500e+01
1.388820e+01	0	6.454500e+01
1.123921e+01	0	6.464600e+01
1.388820e+01	0	6.474600e+01
1.123921e+01	0	6.484600e+01
1.256370e+01	0	6.494600e+01
1.521270e+01	0	6.504600e+01
1.653719e+01	0	6.514600e+01
1.256370e+01	0	6.524700e+01
1.388820e+01	0	6.534700e+01
1.256370e+01	0	6.544700e+01
1.123921e+01	0	6.554800e+01
1.388820e+01	0	6.564800e+01
1.521270e+01	0	6.574700e+01
1.256370e+01	0	6.584800e+01
1.388820e+01	0	6.594800e+01
1.521270e+01	0	6.604900e+01
1.388820e+01	0	6.614900e+01
1.521270e+01	0	6.624900e+01
9.914713e+00	0	6.635000e+01
1.653719e+01	0	6.645000e+01
1.388820e+01	0	6.655000e+01
1.256370e+01	0	6.665000e+01
1.388820e+01	0	6.675000e+01
1.388820e+01	0	6.685000e+01
1.388820e+01	0	6.695100e+01
1.521270e+01	0	6.705100e+01
1.653719e+01	0	6.715100e+01
1.256370e+01	0	6.725200e+01
1.521270e+01	0	6.735200e+01
1.123921e+01	0	6.745100e+01
1.521270e+01	0	6.755200e+01
1.256370e+01	0	6.765200e+01
1.521270e+01	0	6.775200e+01
1.786169e+01	0	6.785300e+01
1.521270e+01	0	6.795300e+01
1.521270e+01	0	6.805400e+01
1.388820e+01	0	6.815400e+01
1.653719e+01	0	6.825400e+01
1.786169e+01	0	6.835400e+01
1.786169e+01	0	6.845400e+01
1.786169e+01	0	6.855400e+01
1.388820e+01	0	6.865500e+01
1.653719e+01	0	6.875500e+01
1.388820e+01	0	6.885500e+01
1.653719e+01	0	6.895600e+01
1.521270e+01	0	6.905600e+01
1.521270e+01	0	6.915500e+01
1.521270e+01	0	6.925600e+01
1.388820e+01	0	6.935600e+01
1.653719e+01	0	6.945600e+01
1.653719e+01	0	6.955700e+01
1.786169e+01	0	6.965700e+01
1.653719e+01	0	6.975700e+01
1.521270e+01	0	6.985800e+01
1.653719e+01	0	6.995800e+01
1.521270e+01	0	7.005700e+01
1.653719e+01	0	7.015800e+01
1.653719e+01	0	7.025800e+01
1.653719e+01	0	7.035900e+01
1.653719e+01	0	7.045900e+01
1.786169e+01	0	7.055900e+01
1.786169e+01	0	7.066000e+01
1.786169e+01	0	7.076000e+01
1.521270e+01	0	7.085900e+01
1.918618e+01	0	7.096000e+01
1.918618e+01	0	7.106000e+01
1.786169e+01	0	7.116000e+01
1.521270e+01	0	7.126100e+01
1.521270e+01	0	7.136100e+01
1.786169e+01	0	7.146100e+01
1.918618e+01	0	7.156200e+01
1.521270e+01	0	7.166200e+01
1.521270e+01	0	7.176100e+01
1.786169e+01	0	7.186200e+01
1.653719e+01	0	7.196200e+01
1.653719e+01	0	7.206200e+01
1.653719e+01	0	7.216300e+01
1.918618e+01	0	7.226300e+01
1.653719e+01	0	7.236400e+01
1.521270e+01	0	7.246400e+01
1.521270e+01	0	7.256300e+01
1.521270e+01	0	7.266400e+01
1.653719e+01	0	7.276400e+01
1.521270e+01	0	7.286400e+01
1.388820e+01	0	7.296500e+01
1.653719e+01	0	7.306500e+01
1.388820e+01	0	7.316500e+01
1.521270e+01	0	7.326600e+01
1.786169e+01	0	7.336600e+01
1.388820e+01	0	7.346500e+01
1.521270e+01	0	7.356600e+01
1.388820e+01	0	7.366600e+01
1.653719e+01	0	7.376600e+01
1.653719e+01	0	7.386700e+01
1.653719e+01	0	7.396700e+01
1.521270e+01	0	7.406700e+01
1.521270e+01	0	7.416800e+01
1.521270e+01	0	7.426700e+01
1.521270e+01	0	7.436800e+01
1.521270e+01	0	7.446800e+01
1.521270e+01	0	7.456800e+01
1.388820e+01	0	7.466900e+01
1.256370e+01	0	7.476900e+01
1.653719e+01	0	7.486900e+01
1.521270e+01	0	7.497000e+01
1.521270e+01	0	7.507000e+01
1.256370e+01	0	7.516900e+01
1.521270e+01	0	7.527000e+01
1.521270e+01	0	7.537000e+01
1.521270e+01	0	7.547000e+01
1.388820e+01	0	7.557100e+01
1.521270e+01	0	7.567100e+01
1.521270e+01	0	7.577100e+01
1.521270e+01	0	7.587200e+01
1.256370e+01	0	7.597100e+01
1.521270e+01	0	7.607100e+01
1.521270e+01	0	7.617200e+01
1.521270e+01	0	7.627200e+01
1.521270e+01	0	7.637200e+01
1.521270e+01	0	7.647300e+01
1.521270e+01	0	7.657300e+01
1.653719e+01	0	7.667400e+01
1.653719e+01	0	7.677400e+01
1.521270e+01	0	7.687300e+01
1.521270e+01	0	7.697400e+01
1.653719e+01	0	7.707400e+01
1.521270e+01	0	7.717400e+01
1.653719e+01	0	7.727500e+01
1.256370e+01	0	7.737500e+01
1.388820e+01	0	7.747500e+01
1.521270e+01	0	7.757600e+01
1.388820e+01	0	7.767600e+01
1.388820e+01	0	7.777500e+01
1.521270e+01	0	7.787600e+01
1.653719e+01	0	7.797600e+01
1.653719e+01	0	7.807600e+01
1.388820e+01	0	7.817700e+01
1.521270e+01	0	7.827700e+01
1.388820e+01	0	7.837700e+01
1.521270e+01	0	7.847800e+01
1.521270e+01	0	7.857800e+01
1.521270e+01	0	7.867800e+01
1.653719e+01	0	7.877800e+01
1.521270e+01	0	7.887800e+01
1.653719e+01	0	7.897900e+01
1.388820e+01	0	7.907900e+01
1.388820e+01	0	7.917900e+01
1.388820e+01	0	7.928000e+01
1.521270e+01	0	7.938000e+01
1.388820e+01	0	7.947900e+01
1.653719e+01	0	7.958000e+01
1.521270e+01	0	7.968000e+01
1.521270e+01	0	7.978000e+01
1.653719e+01	0	7.988100e+01
1.521270e+01	0	7.998100e+01
1.256370e+01	0	8.008100e+01
1.653719e+01	0	8.018200e+01
1.388820e+01	0	8.028200e+01
1.521270e+01	0	8.038100e+01
1.521270e+01	0	8.048200e+01
1.786169e+01	0	8.058200e+01
1.521270e+01	0	8.068300e+01
1.521270e+01	0	8.078300e+01
1.653719e+01	0	8.088300e+01
1.521270e+01	0	8.098400e+01
1.653719e+01	0	8.108400e+01
1.786169e+01	0	8.118300e+01
1.786169e+01	0	8.128400e+01
1.521270e+01	0	8.138400e+01
1.388820e+01	0	8.148400e+01
1.653719e+01	0	8.158500e+01
1.653719e+01	0	8.168500e+01
1.521270e+01	0	8.178500e+01
1.653719e+01	0	8.188600e+01
1.653719e+01	0	8.198600e+01
1.521270e+01	0	8.208500e+01
1.653719e+01	0	8.218600e+01
1.521270e+01	0	8.228600e+01
1.653719e+01	0	8.238600e+01
1.918618e+01	0	8.248700e+01
1.653719e+01	0	8.258700e+01
1.653719e+01	0	8.268800e+01
1.521270e+01	0	8.278800e+01
1.786169e+01	0	8.288800e+01
1.388820e+01	0	8.298800e+01
1.653719e+01	0	8.308800e+01
1.653719e+01	0	8.318800e+01
1.653719e+01	0	8.328900e+01
1.653719e+01	0	8.338900e+01
1.918618e+01	0	8.348900e+01
1.653719e+01	0	8.359000e+01
1.521270e+01	0	8.369000e+01
1.786169e+01	0	8.378900e+01
1.653719e+01	0	8.389000e+01
1.653719e+01	0	8.399000e+01
1.521270e+01	0	8.409000e+01
1.653719e+01	0	8.419100e+01
1.653719e+01	0	8.429100e+01
1.653719e+01	0	8.439100e+01
1.786169e+01	0	8.449200e+01
1.786169e+01	0	8.459200e+01
1.786169e+01	0	8.469100e+01
1.653719e+01	0	8.479200e+01
1.521270e+01	0	8.489200e+01
1.521270e+01	0	8.499300e+01
1.786169e+01	0	8.509300e+01
1.653719e+01	0	8.519300e+01
1.786169e+01	0	8.529400e+01
1.786169e+01	0	8.539400e+01
1.521270e+01	0	8.549400e+01
1.521270e+01	0	8.559400e+01
1.521270e+01	0	8.569400e+01
1.521270e+01	0	8.579400e+01
1.786169e+01	0	8.589500e+01
1.653719e+01	0	8.599500e+01
1.653719e+01	0	8.609500e+01
1.653719e+01	0	8.619600e+01
1.653719e+01	0	8.629600e+01
1.786169e+01	0	8.639500e+01
1.521270e+01	0	8.649600e+01
1.521270e+01	0	8.659600e+01
1.786169e+01	0	8.669600e+01
1.653719e+01	0	8.679700e+01
1.653719e+01	0	8.689700e+01
1.521270e+01	0	8.699800e+01
1.521270e+01	0	8.709800e+01
1.653719e+01	0	8.719800e+01
1.653719e+01	0	8.729800e+01
1.786169e+01	0	8.739800e+01
1.786169e+01	0	8.749800e+01
1.786169e+01	0	8.759900e+01
1.786169e+01	0	8.769900e+01
1.786169e+01	0	8.779900e+01
1.521270e+01	0	8.790000e+01
1.653719e+01	0	88
1.786169e+01	0	8.810000e+01
1.388820e+01	0	8.820000e+01
1.653719e+01	0	8.830000e+01
1.388820e+01	0	8.840000e+01
1.786169e+01	0	8.850100e+01
1.786169e+01	0	8.860100e+01
1.786169e+01	0	8.870100e+01
1.388820e+01	0	8.880200e+01
1.786169e+01	0	8.890200e+01
1.786169e+01	0	8.900100e+01
1.786169e+01	0	8.910200e+01
1.653719e+01	0	8.920200e+01
1.521270e+01	0	8.930300e+01
1.521270e+01	0	8.940300e+01
1.653719e+01	0	8.950300e+01
1.653719e+01	0	8.960400e+01
1.786169e+01	0	8.970400e+01
1.653719e+01	0	8.980400e+01
1.653719e+01	0	8.990400e+01
1.786169e+01	0	9.000400e+01
1.786169e+01	0	9.010400e+01
1.653719e+01	0	9.020500e+01
1.786169e+01	0	9.030500e+01
1.653719e+01	0	9.040500e+01
1.521270e+01	0	9.050600e+01
1.521270e+01	0	9.060600e+01
1.653719e+01	0	9.070500e+01
1.521270e+01	0	9.080600e+01
1.653719e+01	0	9.090600e+01
1.521270e+01	0	9.100600e+01
1.918618e+01	0	9.110700e+01
1.521270e+01	0	9.120700e+01
1.786169e+01	0	9.130800e+01
1.653719e+01	0	9.140800e+01
1.653719e+01	0	9.150800e+01
1.653719e+01	0	9.160800e+01
1.653719e+01	0	9.170800e+01
1.388820e+01	0	9.180800e+01
1.653719e+01	0	9.190900e+01
1.388820e+01	0	9.200900e+01
1.653719e+01	0	9.210900e+01
1.388820e+01	0	9.221000e+01
1.521270e+01	0	9.231000e+01
1.521270e+01	0	9.241000e+01
1.388820e+01	0	9.251000e+01
1.256370e+01	0	9.261000e+01
1.521270e+01	0	9.271000e+01
1.388820e+01	0	9.281100e+01
1.521270e+01	0	9.291100e+01
1.388820e+01	0	9.301100e+01
1.256370e+01	0	9.311200e+01
1.521270e+01	0	9.321200e+01
1.521270e+01	0	9.331200e+01
1.521270e+01	0	9.341200e+01
1.388820e+01	0	9.351200e+01
1.388820e+01	0	9.361300e+01
1.653719e+01	0	9.371300e+01
1.388820e+01	0	9.381300e+01
1.521270e+01	0	9.391400e+01
1.388820e+01	0	9.401400e+01
1.256370e+01	0	9.411400e+01
1.521270e+01	0	9.421400e+01
1.388820e+01	0	9.431400e+01
1.388820e+01	0	9.441400e+01
1.521270e+01	0	9.451500e+01
1.256370e+01	0	9.461500e+01
1.521270e+01	0	9.471500e+01
1.521270e+01	0	9.481600e+01
1.388820e+01	0	9.491600e+01
1.786169e+01	0	9.501500e+01
1.521270e+01	0	9.511600e+01
1.521270e+01	0	9.521600e+01
1.521270e+01	0	9.531600e+01
1.388820e+01	0	9.541700e+01
1.786169e+01	0	9.551700e+01
1.521270e+01	0	9.561800e+01
1.521270e+01	0	9.571800e+01
1.388820e+01	0	9.581800e+01
1.388820e+01	0	9.591800e+01
1.521270e+01	0	9.601800e+01
1.388820e+01	0	9.611800e+01
1.521270e+01	0	9.621900e+01
1.388820e+01	0	9.631900e+01
1.521270e+01	0	9.641900e+01
1.256370e+01	0	9.652000e+01
1.388820e+01	0	9.662000e+01
1.521270e+01	0	9.672000e+01
1.521270e+01	0	9.682000e+01
1.521270e+01	0	9.692000e+01
1.521270e+01	0	9.702000e+01
1.388820e+01	0	9.712100e+01
1.388820e+01	0	9.722100e+01
1.388820e+01	0	9.732100e+01
1.521270e+01	0	9.742200e+01
1.786169e+01	0	9.752200e+01
1.521270e+01	0	9.762200e+01
1.256370e+01	0	9.772200e+01
1.256370e+01	0	9.782200e+01
1.388820e+01	0	9.792300e+01
1.256370e+01	0	9.802300e+01
1.256370e+01	0	9.812300e+01
1.388820e+01	0	9.822400e+01
1.521270e+01	0	9.832400e+01
1.521270e+01	0	9.842400e+01
1.388820e+01	0	9.852400e+01
1.388820e+01	0	9.862400e+01
1.653719e+01	0	9.872400e+01
1.388820e+01	0	9.882500e+01
1.521270e+01	0	9.892500e+01
1.521270e+01	0	9.902500e+01
1.388820e+01	0	9.912600e+01
1.388820e+01	0	9.922600e+01
1.521270e+01	0	9.932500e+01
1.388820e+01	0	9.942600e+01
1.388820e+01	0	9.952600e+01
1.388820e+01	0	9.962700e+01
1.653719e+01	0	9.972700e+01
1.388820e+01	0	9.982700e+01
1.388820e+01	0	9.992800e+01
1.653719e+01	0	1.000280e+02
1.521270e+01	0	1.001280e+02
1.388820e+01	0	1.002290e+02
1.256370e+01	0	1.003290e+02
1.256370e+01	0	1.004280e+02
1.388820e+01	0	1.005290e+02
1.256370e+01	0	1.006290e+02
1.521270e+01	0	1.007290e+02
1.123921e+01	0	1.008300e+02
1.521270e+01	0	1.009300e+02
1.521270e+01	0	1.010300e+02
1.521270e+01	0	1.011310e+02
1.388820e+01	0	1.012310e+02
1.256370e+01	0	1.013310e+02
1.388820e+01	0	1.014320e+02
1.388820e+01	0	1.015320e+02
1.653719e+01	0	1.016330e+02
1.388820e+01	0	1.017330e+02
1.521270e+01	0	1.018330e+02
1.256370e+01	0	1.019340e+02
1.388820e+01	0	1.020330e+02
1.256370e+01	0	1.021330e+02
1.388820e+01	0	1.022340e+02
1.256370e+01	0	1.023340e+02
1.653719e+01	0	1.024340e+02
1.388820e+01	0	1.025350e+02
1.521270e+01	0	1.026350e+02
1.388820e+01	0	1.027350e+02
1.521270e+01	0	1.028360e+02
1.256370e+01	0	1.029360e+02
1.521270e+01	0	1.030360e+02
1.388820e+01	0	1.031370e+02
1.521270e+01	0	1.032370e+02
1.388820e+01	0	1.033370e+02
1.388820e+01	0	1.034380e+02
1.521270e+01	0	1.035370e+02
1.388820e+01	0	1.036380e+02
1.521270e+01	0	1.037380e+02
1.256370e+01	0	1.038380e+02
1.388820e+01	0	1.039390e+02
1.388820e+01	0	1.040390e+02
1.388820e+01	0	1.041390e+02
1.653719e+01	0	1.042400e+02
1.388820e+01	0	1.043400e+02
1.521270e+01	0	1.044400e+02
1.256370e+01	0	1.045410e+02
9.914713e+00	0	1.046410e+02
1.388820e+01	0	1.047410e+02
1.123921e+01	0	1.048420e+02
1.123921e+01	0	1.049420e+02
7.265722e+00	0	1.050420e+02
1.123921e+01	0	1.051420e+02
1.123921e+01	0	1.052420e+02
9.914713e+00	0	1.053420e+02
1.123921e+01	0	1.054430e+02
1.256370e+01	0	1.055430e+02
1.388820e+01	0	1.056440e+02
1.123921e+01	0	1.057440e+02
1.123921e+01	0	1.058440e+02
1.123921e+01	0	1.059450e+02
1.123921e+01	0	1.060450e+02
1.123921e+01	0	1.061450e+02
1.123921e+01	0	1.062460e+02
1.123921e+01	0	1.063460e+02
1.123921e+01	0	1.064460e+02
8.590217e+00	0	1.065470e+02
1.123921e+01	0	1.066470e+02
1.256370e+01	0	1.067460e+02
1.256370e+01	0	1.068470e+02
8.590217e+00	0	1.069470e+02
1.123921e+01	0	1.070470e+02
1.256370e+01	0	1.071480e+02
1.123921e+01	0	1.072480e+02
1.256370e+01	0	1.073480e+02
1.256370e+01	0	1.074490e+02
9.914713e+00	0	1.075490e+02
1.123921e+01	0	1.076500e+02
1.123921e+01	0	1.077500e+02
1.123921e+01	0	1.078500e+02
1.123921e+01	0	1.079510e+02
1.256370e+01	0	1.080510e+02
1.123921e+01	0	1.081510e+02
1.388820e+01	0	1.082520e+02
1.256370e+01	0	1.083510e+02
1.123921e+01	0	1.084510e+02
9.914713e+00	0	1.085520e+02
1.256370e+01	0	1.086520e+02
1.256370e+01	0	1.087520e+02
1.388820e+01	0	1.088530e+02
1.123921e+01	0	1.089530e+02
1.123921e+01	0	1.090530e+02
1.123921e+01	0	1.091540e+02
9.914713e+00	0	1.092540e+02
1.123921e+01	0	1.093550e+02
1.256370e+01	0	1.094550e+02
9.914713e+00	0	1.095550e+02
9.914713e+00	0	1.096560e+02
8.590217e+00	0	1.097560e+02
1.123921e+01	0	1.098560e+02
1.256370e+01	0	1.099560e+02
1.123921e+01	0	1.100560e+02
9.914713e+00	0	1.101560e+02
1.388820e+01	0	1.102570e+02
1.123921e+01	0	1.103570e+02
9.914713e+00	0	1.104570e+02
1.123921e+01	0	1.105580e+02
1.123921e+01	0	1.106580e+02
1.388820e+01	0	1.107580e+02
1.256370e+01	0	1.108590e+02
1.256370e+01	0	1.109590e+02
9.914713e+00	0	1.110590e+02
1.123921e+01	0	1.111600e+02
1.123921e+01	0	1.112600e+02
1.256370e+01	0	1.113610e+02
1.256370e+01	0	1.114610e+02
1.123921e+01	0	1.115600e+02
1.388820e+01	0	1.116610e+02
1.123921e+01	0	1.117610e+02
9.914713e+00	0	1.118610e+02
1.256370e+01	0	1.119620e+02
1.388820e+01	0	1.120620e+02
9.914713e+00	0	1.121620e+02
1.256370e+01	0	1.122630e+02
1.256370e+01	0	1.123630e+02
1.256370e+01	0	1.124630e+02
1.123921e+01	0	1.125640e+02
1.256370e+01	0	1.126640e+02
7.265722e+00	0	1.127640e+02
9.914713e+00	0	1.128650e+02
9.914713e+00	0	1.129650e+02
1.123921e+01	0	1.130650e+02
1.123921e+01	0	1.131650e+02
1.123921e+01	0	1.132650e+02
1.256370e+01	0	1.133660e+02
1.256370e+01	0	1.134660e+02
1.123921e+01	0	1.135660e+02
1.388820e+01	0	1.136670e+02
9.914713e+00	0	1.137670e+02
1.123921e+01	0	1.138670e+02
1.388820e+01	0	1.139680e+02
1.123921e+01	0	1.140680e+02
1.123921e+01	0	1.141680e+02
1.123921e+01	0	1.142690e+02
1.256370e+01	0	1.143690e+02
1.256370e+01	0	1.144690e+02
1.256370e+01	0	1.145700e+02
1.256370e+01	0	1.146700e+02
9.914713e+00	0	1.147690e+02
8.590217e+00	0	1.148700e+02
1.256370e+01	0	1.149700e+02
1.123921e+01	0	1.150700e+02
9.914713e+00	0	1.151710e+02
9.914713e+00	0	1.152710e+02
1.256370e+01	0	1.153720e+02
1.123921e+01	0	1.154720e+02
1.123921e+01	0	1.155720e+02
1.123921e+01	0	1.156730e+02
1.388820e+01	0	1.157730e+02
1.123921e+01	0	1.158730e+02
1.256370e+01	0	1.159740e+02
1.256370e+01	0	1.160740e+02
1.256370e+01	0	1.161740e+02
9.914713e+00	0	1.162750e+02
1.123921e+01	0	1.163740e+02
9.914713e+00	0	1.164740e+02
9.914713e+00	0	1.165750e+02
9.914713e+00	0	1.166750e+02
8.590217e+00	0	1.167750e+02
1.388820e+01	0	1.168760e+02
1.123921e+01	0	1.169760e+02
1.256370e+01	0	1.170760e+02
1.256370e+01	0	1.171770e+02
1.123921e+01	0	1.172770e+02
9.914713e+00	0	1.173780e+02
1.256370e+01	0	1.174780e+02
9.914713e+00	0	1.175780e+02
1.388820e+01	0	1.176790e+02
1.256370e+01	0	1.177790e+02
9.914713e+00	0	1.178790e+02
1.123921e+01	0	1.179790e+02
1.123921e+01	0	1.180790e+02
1.123921e+01	0	1.181790e+02
1.256370e+01	0	1.182800e+02
1.123921e+01	0	1.183800e+02
1.256370e+01	0	1.184800e+02
7.265722e+00	0	1.185810e+02
1.256370e+01	0	1.186810e+02
1.123921e+01	0	1.187810e+02
9.914713e+00	0	1.188820e+02
1.123921e+01	0	1.189820e+02
1.123921e+01	0	1.190830e+02
1.256370e+01	0	1.191830e+02
1.123921e+01	0	1.192830e+02
1.123921e+01	0	1.193840e+02
9.914713e+00	0	1.194840e+02
1.256370e+01	0	1.195830e+02
1.123921e+01	0	1.196840e+02
9.914713e+00	0	1.197840e+02
1.123921e+01	0	1.198840e+02
1.256370e+01	0	1.199850e+02
1.256370e+01	0	1.200850e+02
1.123921e+01	0	1.201850e+02
1.123921e+01	0	1.202860e+02
9.914713e+00	0	1.203860e+02
9.914713e+00	0	1.204860e+02
1.123921e+01	0	1.205870e+02
1.256370e+01	0	1.206870e+02
1.388820e+01	0	1.207870e+02
1.256370e+01	0	1.208880e+02
1.256370e+01	0	1.209880e+02
1.256370e+01	0	1.210890e+02
1.256370e+01	0	1.211880e+02
1.256370e+01	0	1.212880e+02
9.914713e+00	0	1.213890e+02
9.914713e+00	0	1.214890e+02
1.123921e+01	0	1.215890e+02
1.123921e+01	0	1.216900e+02
1.123921e+01	0	1.217900e+02
1.123921e+01	0	1.218900e+02
1.123921e+01	0	1.219910e+02
1.123921e+01	0	1.220910e+02
9.914713e+00	0	1.221910e+02
1.123921e+01	0	1.222920e+02
1.123921e+01	0	1.223920e+02
9.914713e+00	0	1.224920e+02
1.123921e+01	0	1.225930e+02
1.123921e+01	0	1.226930e+02
1.256370e+01	0	1.227920e+02
1.123921e+01	0	1.228930e+02
9.914713e+00	0	1.229930e+02
1.123921e+01	0	1.230940e+02
9.914713e+00	0	1.231940e+02
1.123921e+01	0	1.232940e+02
9.914713e+00	0	1.233950e+02
1.256370e+01	0	1.234950e+02
1.123921e+01	0	1.235950e+02
1.256370e+01	0	1.236960e+02
1.123921e+01	0	1.237960e+02
1.123921e+01	0	1.238960e+02
1.123921e+01	0	1.239970e+02
1.388820e+01	0	1.240970e+02
1.123921e+01	0	1.241970e+02
1.123921e+01	0	1.242980e+02
1.123921e+01	0	1.243970e+02
1.123921e+01	0	1.244970e+02
1.123921e+01	0	1.245980e+02
9.914713e+00	0	1.246980e+02
1.256370e+01	0	1.247980e+02
1.123921e+01	0	1.248990e+02
9.914713e+00	0	1.249990e+02
1.123921e+01	0	1.251000e+02
1.123921e+01	0	1.252000e+02
1.256370e+01	0	1.253000e+02
1.123921e+01	0	1.254010e+02
9.914713e+00	0	1.255010e+02
1.123921e+01	0	1.256010e+02
9.914713e+00	0	1.257020e+02
1.123921e+01	0	1.258020e+02
1.123921e+01	0	1.259020e+02
1.123921e+01	0	1.260020e+02
1.388820e+01	0	1.261020e+02
1.123921e+01	0	1.262020e+02
1.123921e+01	0	1.263030e+02
8.590217e+00	0	1.264030e+02
8.590217e+00	0	1.265030e+02
1.123921e+01	0	1.266040e+02
9.914713e+00	0	1.267040e+02
1.123921e+01	0	1.268040e+02
1.123921e+01	0	1.269050e+02
9.914713e+00	0	1.270050e+02
1.123921e+01	0	1.271060e+02
1.256370e+01	0	1.272060e+02
1.256370e+01	0	1.273060e+02
1.123921e+01	0	1.274070e+02
9.914713e+00	0	1.275070e+02
1.123921e+01	0	1.276070e+02
1.256370e+01	0	1.277070e+02
1.256370e+01	0	1.278070e+02
1.256370e+01	0	1.279070e+02
1.123921e+01	0	1.280080e+02
9.914713e+00	0	1.281080e+02
9.914713e+00	0	1.282080e+02
1.123921e+01	0	1.283090e+02
9.914713e+00	0	1.284090e+02
9.914713e+00	0	1.285090e+02
1.388820e+01	0	1.286100e+02
1.123921e+01	0	1.287100e+02
1.123921e+01	0	1.288110e+02
1.256370e+01	0	1.289110e+02
9.914713e+00	0	1.290110e+02
1.123921e+01	0	1.291120e+02
1.123921e+01	0	1.292120e+02
1.123921e+01	0	1.293110e+02
9.914713e+00	0	1.294120e+02
1.123921e+01	0	1.295120e+02
9.914713e+00	0	1.296120e+02
1.256370e+01	0	1.297130e+02
1.123921e+01	0	1.298130e+02
9.914713e+00	0	1.299130e+02
1.123921e+01	0	1.300140e+02
9.914713e+00	0	1.301140e+02
9.914713e+00	0	1.302140e+02
9.914713e+00	0	1.303150e+02
1.256370e+01	0	1.304150e+02
9.914713e+00	0	1.305150e+02
1.123921e+01	0	1.306160e+02
1.123921e+01	0	1.307160e+02
1.123921e+01	0	1.308170e+02
1.256370e+01	0	1.309160e+02
1.123921e+01	0	1.310160e+02
1.123921e+01	0	1.311170e+02
1.256370e+01	0	1.312170e+02
1.123921e+01	0	1.313170e+02
8.011298e+01	5	1.314180e+02
7.481500e+01	5	1.315180e+02
7.216601e+01	5	1.316180e+02
7.216601e+01	5	1.317190e+02
7.481500e+01	5	1.318190e+02
6.554353e+01	0	1.319190e+02
2.448416e+01	0	1.320200e+02
1.653719e+01	0	1.321200e+02
1.256370e+01	0	1.322200e+02
1.388820e+01	0	1.323210e+02
1.123921e+01	0	1.324210e+02
9.914713e+00	0	1.325210e+02
9.914713e+00	0	1.326220e+02
1.388820e+01	0	1.327220e+02
1.123921e+01	0	1.328230e+02
1.256370e+01	0	1.329230e+02
8.590217e+00	0	1.330230e+02
1.123921e+01	0	1.331230e+02
1.256370e+01	0	1.332230e+02
1.123921e+01	0	1.333230e+02
7.265722e+00	0	1.334240e+02
1.123921e+01	0	1.335240e+02
1.256370e+01	0	1.336240e+02
1.123921e+01	0	1.337250e+02
1.123921e+01	0	1.338250e+02
8.590217e+00	0	1.339250e+02
1.123921e+01	0	1.340260e+02
9.914713e+00	0	1.341260e+02
1.123921e+01	0	1.342260e+02
9.914713e+00	0	1.343270e+02
9.914713e+00	0	1.344270e+02
1.123921e+01	0	1.345280e+02
9.914713e+00	0	1.346280e+02
8.590217e+00	0	1.347270e+02
9.914713e+00	0	1.348280e+02
1.123921e+01	0	1.349280e+02
1.123921e+01	0	1.350280e+02
9.914713e+00	0	1.351290e+02
1.123921e+01	0	1.352290e+02
1.123921e+01	0	1.353290e+02
1.123921e+01	0	1.354300e+02
9.914713e+00	0	1.355300e+02
9.914713e+00	0	1.356300e+02
8.590217e+00	0	1.357310e+02
9.914713e+00	0	1.358310e+02
9.914713e+00	0	1.359310e+02
1.123921e+01	0	1.360320e+02
1.123921e+01	0	1.361320e+02
9.914713e+00	0	1.362320e+02
1.123921e+01	0	1.363320e+02
9.914713e+00	0	1.364320e+02
8.590217e+00	0	1.365320e+02
1.123921e+01	0	1.366330e+02
9.914713e+00	0	1.367330e+02
1.388820e+01	0	1.368340e+02
1.256370e+01	0	1.369340e+02
1.123921e+01	0	1.370340e+02
9.914713e+00	0	1.371350e+02
9.914713e+00	0	1.372350e+02
9.914713e+00	0	1.373350e+02
1.123921e+01	0	1.374360e+02
1.123921e+01	0	1.375360e+02
1.123921e+01	0	1.376360e+02
1.388820e+01	0	1.377370e+02
1.123921e+01	0	1.378370e+02
1.388820e+01	0	1.379360e+02
9.914713e+00	0	1.380370e+02
1.123921e+01	0	1.381370e+02
1.123921e+01	0	1.382370e+02
1.123921e+01	0	1.383380e+02
1.256370e+01	0	1.384380e+02
1.123921e+01	0	1.385390e+02
1.123921e+01	0	1.386390e+02
9.914713e+00	0	1.387390e+02
9.914713e+00	0	1.388400e+02
1.123921e+01	0	1.389400e+02
1.123921e+01	0	1.390400e+02
9.914713e+00	0	1.391410e+02
9.914713e+00	0	1.392410e+02
1.123921e+01	0	1.393410e+02
7.265722e+00	0	1.394420e+02
9.914713e+00	0	1.395410e+02
1.123921e+01	0	1.396410e+02
1.123921e+01	0	1.397420e+02
1.256370e+01	0	1.398420e+02
1.123921e+01	0	1.399420e+02
1.123921e+01	0	1.400430e+02
9.914713e+00	0	1.401430e+02
1.123921e+01	0	1.402430e+02
9.914713e+00	0	1.403440e+02
1.123921e+01	0	1.404440e+02
1.256370e+01	0	1.405450e+02
1.123921e+01	0	1.406450e+02
1.123921e+01	0	1.407450e+02
7.265722e+00	0	1.408460e+02
1.123921e+01	0	1.409460e+02
8.590217e+00	0	1.410450e+02
9.914713e+00	0	1.411460e+02
1.123921e+01	0	1.412460e+02
1.123921e+01	0	1.413460e+02
1.256370e+01	0	1.414470e+02
9.914713e+00	0	1.415470e+02
8.590217e+00	0	1.416470e+02
1.256370e+01	0	1.417480e+02
1.123921e+01	0	1.418480e+02
9.914713e+00	0	1.419480e+02
9.914713e+00	0	1.420490e+02
9.914713e+00	0	1.421490e+02
1.123921e+01	0	1.422490e+02
1.388820e+01	0	1.423500e+02
8.590217e+00	0	1.424500e+02
1.123921e+01	0	1.425510e+02
1.123921e+01	0	1.426500e+02
1.123921e+01	0	1.427500e+02
9.914713e+00	0	1.428510e+02
9.914713e+00	0	1.429510e+02
9.914713e+00	0	1.430510e+02
7.265722e+00	0	1.431520e+02
9.914713e+00	0	1.432520e+02
1.123921e+01	0	1.433520e+02
1.256370e+01	0	1.434530e+02
9.914713e+00	0	1.435530e+02
9.914713e+00	0	1.436530e+02
1.123921e+01	0	1.437540e+02
9.914713e+00	0	1.438540e+02
1.123921e+01	0	1.439540e+02
1.123921e+01	0	1.440550e+02
9.914713e+00	0	1.441550e+02
7.265722e+00	0	1.442540e+02
1.123921e+01	0	1.443550e+02
1.388820e+01	0	1.444550e+02
9.914713e+00	0	1.445560e+02
1.123921e+01	0	1.446560e+02
8.590217e+00	0	1.447560e+02
1.123921e+01	0	1.448570e+02
1.123921e+01	0	1.449570e+02
1.123921e+01	0	1.450570e+02
1.123921e+01	0	1.451580e+02
9.914713e+00	0	1.452580e+02
1.123921e+01	0	1.453580e+02
9.914713e+00	0	1.454590e+02
9.914713e+00	0	1.455590e+02
9.914713e+00	0	1.456590e+02
1.256370e+01	0	1.457600e+02
8.590217e+00	0	1.458590e+02
8.590217e+00	0	1.459590e+02
1.123921e+01	0	1.460600e+02
8.590217e+00	0	1.461600e+02
9.914713e+00	0	1.462600e+02
8.590217e+00	0	1.463610e+02
9.914713e+00	0	1.464610e+02
1.123921e+01	0	1.465620e+02
1.256370e+01	0	1.466620e+02
9.914713e+00	0	1.467620e+02
9.914713e+00	0	1.468630e+02
9.914713e+00	0	1.469630e+02
8.590217e+00	0	1.470630e+02
1.123921e+01	0	1.471640e+02
9.914713e+00	0	1.472640e+02
1.256370e+01	0	1.473640e+02
1.123921e+01	0	1.474640e+02
1.256370e+01	0	1.475640e+02
1.123921e+01	0	1.476640e+02
8.590217e+00	0	1.477650e+02
8.590217e+00	0	1.478650e+02
9.914713e+00	0	1.479650e+02
9.914713e+00	0	1.480660e+02
9.914713e+00	0	1.481660e+02
8.590217e+00	0	1.482670e+02
1.123921e+01	0	1.483670e+02
1.123921e+01	0	1.484670e+02
1.123921e+01	0	1.485680e+02
9.914713e+00	0	1.486680e+02
1.123921e+01	0	1.487680e+02
9.914713e+00	0	1.488690e+02
9.914713e+00	0	1.489690e+02
9.914713e+00	0	1.490680e+02
1.123921e+01	0	1.491690e+02
1.123921e+01	0	1.492690e+02
1.123921e+01	0	1.493690e+02
9.914713e+00	0	1.494700e+02
9.914713e+00	0	1.495700e+02
1.256370e+01	0	1.496700e+02
1.123921e+01	0	1.497710e+02
8.590217e+00	0	1.498710e+02
1.123921e+01	0	1.499710e+02
1.123921e+01	0	1.500720e+02
8.590217e+00	0	1.501720e+02
9.914713e+00	0	1.502730e+02
1.123921e+01	0	1.503730e+02
1.256370e+01	0	1.504730e+02
8.590217e+00	0	1.505730e+02
8.590217e+00	0	1.506730e+02
9.914713e+00	0	1.507730e+02
9.914713e+00	0	1.508740e+02
1.123921e+01	0	1.509740e+02
9.914713e+00	0	1.510740e+02
1.123921e+01	0	1.511750e+02
1.123921e+01	0	1.512750e+02
8.590217e+00	0	1.513750e+02
9.914713e+00	0	1.514760e+02
8.590217e+00	0	1.515760e+02
8.590217e+00	0	1.516760e+02
8.590217e+00	0	1.517770e+02
1.256370e+01	0	1.518770e+02
9.914713e+00	0	1.519770e+02
9.914713e+00	0	1.520780e+02
1.123921e+01	0	1.521770e+02
7.265722e+00	0	1.522780e+02
9.914713e+00	0	1.523780e+02
1.123921e+01	0	1.524780e+02
1.123921e+01	0	1.525790e+02
8.590217e+00	0	1.526790e+02
1.123921e+01	0	1.527790e+02
1.256370e+01	0	1.528800e+02
1.123921e+01	0	1.529800e+02
9.914713e+00	0	1.530800e+02
9.914713e+00	0	1.531810e+02
1.123921e+01	0	1.532810e+02
1.123921e+01	0	1.533810e+02
1.123921e+01	0	1.534820e+02
8.590217e+00	0	1.535820e+02
1.256370e+01	0	1.536820e+02
1.123921e+01	0	1.537820e+02
8.590217e+00	0	1.538820e+02
9.914713e+00	0	1.539820e+02
1.123921e+01	0	1.540830e+02
8.590217e+00	0	1.541830e+02
9.914713e+00	0	1.542840e+02
9.914713e+00	0	1.543840e+02
1.123921e+01	0	1.544840e+02
9.914713e+00	0	1.545850e+02
1.123921e+01	0	1.546850e+02
8.590217e+00	0	1.547850e+02
9.914713e+00	0	1.548860e+02
8.590217e+00	0	1.549860e+02
1.123921e+01	0	1.550860e+02
7.265722e+00	0	1.551870e+02
9.914713e+00	0	1.552870e+02
9.914713e+00	0	1.553860e+02
1.123921e+01	0	1.554870e+02
1.123921e+01	0	1.555870e+02
9.914713e+00	0	1.556870e+02
8.590217e+00	0	1.557880e+02
9.914713e+00	0	1.558880e+02
1.123921e+01	0	1.559880e+02
1.123921e+01	0	1.560890e+02
1.123921e+01	0	1.561890e+02
9.914713e+00	0	1.562900e+02
8.590217e+00	0	1.563900e+02
1.123921e+01	0	1.564900e+02
1.123921e+01	0	1.565910e+02
1.123921e+01	0	1.566910e+02
9.914713e+00	0	1.567910e+02
1.256370e+01	0	1.568920e+02
9.914713e+00	0	1.569910e+02
9.914713e+00	0	1.570910e+02
1.123921e+01	0	1.571920e+02
9.914713e+00	0	1.572920e+02
1.388820e+01	0	1.573920e+02
1.256370e+01	0	1.574930e+02
9.914713e+00	0	1.575930e+02
1.123921e+01	0	1.576930e+02
9.914713e+00	0	1.577940e+02
8.590217e+00	0	1.578940e+02
9.914713e+00	0	1.579950e+02
1.256370e+01	0	1.580950e+02
8.590217e+00	0	1.581950e+02
9.914713e+00	0	1.582960e+02
9.914713e+00	0	1.583960e+02
1.256370e+01	0	1.584960e+02
9.914713e+00	0	1.585960e+02
1.123921e+01	0	1.586960e+02
1.256370e+01	0	1.587960e+02
1.123921e+01	0	1.588970e+02
9.914713e+00	0	1.589970e+02
1.123921e+01	0	1.590970e+02
1.123921e+01	0	1.591980e+02
9.914713e+00	0	1.592980e+02
8.590217e+00	0	1.593980e+02
1.123921e+01	0	1.594990e+02
9.914713e+00	0	1.595990e+02
1.123921e+01	0	1.596990e+02
9.914713e+00	0	1.598000e+02
9.914713e+00	0	1.599000e+02
7.265722e+00	0	1.600010e+02
1.123921e+01	0	1.601010e+02
1.123921e+01	0	1.602010e+02
1.123921e+01	0	1.603010e+02
1.256370e+01	0	1.604010e+02
9.914713e+00	0	1.605010e+02
1.256370e+01	0	1.606020e+02
1.123921e+01	0	1.607020e+02
1.123921e+01	0	1.608020e+02
1.123921e+01	0	1.609030e+02
9.914713e+00	0	1.610030e+02
1.123921e+01	0	1.611030e+02
1.123921e+01	0	1.612040e+02
9.914713e+00	0	1.613040e+02
9.914713e+00	0	1.614040e+02
8.590217e+00	0	1.615050e+02
1.123921e+01	0	1.616050e+02
9.914713e+00	0	1.617050e+02
1.123921e+01	0	1.618060e+02
1.123921e+01	0	1.619050e+02
8.590217e+00	0	1.620060e+02
9.914713e+00	0	1.621060e+02
8.590217e+00	0	1.622060e+02
9.914713e+00	0	1.623070e+02
9.914713e+00	0	1.624070e+02
9.914713e+00	0	1.625070e+02
9.914713e+00	0	1.626080e+02
9.914713e+00	0	1.627080e+02
1.123921e+01	0	1.628080e+02
9.914713e+00	0	1.629090e+02
8.590217e+00	0	1.630090e+02
9.914713e+00	0	1.631090e+02
9.914713e+00	0	1.632100e+02
9.914713e+00	0	1.633100e+02
1.123921e+01	0	1.634100e+02
9.914713e+00	0	1.635100e+02
9.914713e+00	0	1.636100e+02
9.914713e+00	0	1.637100e+02
9.914713e+00	0	1.638110e+02
9.914713e+00	0	1.639110e+02
9.914713e+00	0	1.640120e+02
8.590217e+00	0	1.641120e+02
9.914713e+00	0	1.642120e+02
8.590217e+00	0	1.643130e+02
1.123921e+01	0	1.644130e+02
9.914713e+00	0	1.645130e+02
9.914713e+00	0	1.646140e+02
1.123921e+01	0	1.647140e+02
1.256370e+01	0	1.648140e+02
9.914713e+00	0	1.649150e+02
8.590217e+00	0	1.650150e+02
1.123921e+01	0	1.651140e+02
1.123921e+01	0	1.652150e+02
9.914713e+00	0	1.653150e+02
1.256370e+01	0	1.654150e+02
9.914713e+00	0	1.655160e+02
9.914713e+00	0	1.656160e+02
9.914713e+00	0	1.657160e+02
9.914713e+00	0	1.658170e+02
9.914713e+00	0	1.659170e+02
1.123921e+01	0	1.660180e+02
1.256370e+01	0	1.661180e+02
1.256370e+01	0	1.662180e+02
6.951701e+01	5	1.663190e+02
7.613949e+01	5	1.664190e+02
7.084151e+01	5	1.665190e+02
6.951701e+01	5	1.666200e+02
7.084151e+01	5	1.667200e+02
5.892105e+01	0	1.668200e+02
2.580866e+01	0	1.669210e+02
1.653719e+01	0	1.670210e+02
1.653719e+01	0	1.671210e+02
1.256370e+01	0	1.672220e+02
1.256370e+01	0	1.673210e+02
1.123921e+01	0	1.674210e+02
9.914713e+00	0	1.675220e+02
8.590217e+00	0	1.676220e+02
9.914713e+00	0	1.677230e+02
9.914713e+00	0	1.678230e+02
9.914713e+00	0	1.679230e+02
8.590217e+00	0	1.680240e+02
9.914713e+00	0	1.681240e+02
7.265722e+00	0	1.682240e+02
8.590217e+00	0	1.683250e+02
8.590217e+00	0	1.684250e+02
9.914713e+00	0	1.685250e+02
1.123921e+01	0	1.686260e+02
1.388820e+01	0	1.687260e+02
9.914713e+00	0	1.688260e+02
9.914713e+00	0	1.689260e+02
8.590217e+00	0	1.690260e+02
9.914713e+00	0	1.691260e+02
8.590217e+00	0	1.692270e+02
1.123921e+01	0	1.693270e+02
8.590217e+00	0	1.694270e+02
1.123921e+01	0	1.695280e+02
1.256370e+01	0	1.696280e+02
9.914713e+00	0	1.697290e+02
9.914713e+00	0	1.698290e+02
9.914713e+00	0	1.699290e+02
9.914713e+00	0	1.700300e+02
9.914713e+00	0	1.701300e+02
1.123921e+01	0	1.702300e+02
9.914713e+00	0	1.703310e+02
1.123921e+01	0	1.704310e+02
9.914713e+00	0	1.705300e+02
9.914713e+00	0	1.706310e+02
1.123921e+01	0	1.707310e+02
1.256370e+01	0	1.708310e+02
1.123921e+01	0	1.709320e+02
8.590217e+00	0	1.710320e+02
9.914713e+00	0	1.711320e+02
9.914713e+00	0	1.712330e+02
1.123921e+01	0	1.713330e+02
1.123921e+01	0	1.714330e+02
8.590217e+00	0	1.715340e+02
1.123921e+01	0	1.716340e+02
1.256370e+01	0	1.717350e+02
8.590217e+00	0	1.718350e+02
8.590217e+00	0	1.719350e+02
8.590217e+00	0	1.720360e+02
9.914713e+00	0	1.721350e+02
8.590217e+00	0	1.722350e+02
9.914713e+00	0	1.723360e+02
8.590217e+00	0	1.724360e+02
1.123921e+01	0	1.725360e+02
9.914713e+00	0	1.726370e+02
8.590217e+00	0	1.727370e+02
1.388820e+01	0	1.728370e+02
8.590217e+00	0	1.729380e+02
1.123921e+01	0	1.730380e+02
9.914713e+00	0	1.731380e+02
1.388820e+01	0	1.732390e+02
9.914713e+00	0	1.733390e+02
8.590217e+00	0	1.734400e+02
1.123921e+01	0	1.735400e+02
9.914713e+00	0	1.736400e+02
1.123921e+01	0	1.737400e+02
9.914713e+00	0	1.738400e+02
1.123921e+01	0	1.739400e+02
9.914713e+00	0	1.740410e+02
1.123921e+01	0	1.741410e+02
9.914713e+00	0	1.742410e+02
1.123921e+01	0	1.743420e+02
9.914713e+00	0	1.744420e+02
1.123921e+01	0	1.745420e+02
9.914713e+00	0	1.746430e+02
8.590217e+00	0	1.747430e+02
8.590217e+00	0	1.748430e+02
9.914713e+00	0	1.749440e+02
1.123921e+01	0	1.750440e+02
7.265722e+00	0	1.751440e+02
9.914713e+00	0	1.752440e+02
1.123921e+01	0	1.753440e+02
8.590217e+00	0	1.754440e+02
9.914713e+00	0	1.755450e+02
9.914713e+00	0	1.756450e+02
9.914713e+00	0	1.757460e+02
9.914713e+00	0	1.758460e+02
9.914713e+00	0	1.759460e+02
9.914713e+00	0	1.760470e+02
9.914713e+00	0	1.761470e+02
9.914713e+00	0	1.762470e+02
9.914713e+00	0	1.763480e+02
1.123921e+01	0	1.764480e+02
7.265722e+00	0	1.765480e+02
9.914713e+00	0	1.766490e+02
9.914713e+00	0	1.767490e+02
9.914713e+00	0	1.768480e+02
9.914713e+00	0	1.769490e+02
1.123921e+01	0	1.770490e+02
9.914713e+00	0	1.771490e+02
9.914713e+00	0	1.772500e+02
8.590217e+00	0	1.773500e+02
9.914713e+00	0	1.774510e+02
9.914713e+00	0	1.775510e+02
9.914713e+00	0	1.776510e+02
9.914713e+00	0	1.777520e+02
9.914713e+00	0	1.778520e+02
1.123921e+01	0	1.779520e+02
8.590217e+00	0	1.780530e+02
9.914713e+00	0	1.781530e+02
9.914713e+00	0	1.782530e+02
9.914713e+00	0	1.783540e+02
1.123921e+01	0	1.784530e+02
9.914713e+00	0	1.785530e+02
9.914713e+00	0	1.786540e+02
9.914713e+00	0	1.787540e+02
9.914713e+00	0	1.788540e+02
9.914713e+00	0	1.789550e+02
1.123921e+01	0	1.790550e+02
8.590217e+00	0	1.791550e+02
9.914713e+00	0	1.792560e+02
1.123921e+01	0	1.793560e+02
1.123921e+01	0	1.794570e+02
9.914713e+00	0	1.795570e+02
7.265722e+00	0	1.796570e+02
9.914713e+00	0	1.797580e+02
8.590217e+00	0	1.798580e+02
8.590217e+00	0	1.799580e+02
1.388820e+01	0	1.800580e+02
9.914713e+00	0	1.801580e+02
9.914713e+00	0	1.802580e+02
9.914713e+00	0	1.803590e+02
9.914713e+00	0	1.804590e+02
1.123921e+01	0	1.805590e+02
9.914713e+00	0	1.806600e+02
9.914713e+00	0	1.807600e+02
1.256370e+01	0	1.808600e+02
8.590217e+00	0	1.809610e+02
9.914713e+00	0	1.810610e+02
8.590217e+00	0	1.811610e+02
9.914713e+00	0	1.812620e+02
8.011298e+01	5	1.813620e+02
7.613949e+01	5	1.814630e+02
6.951701e+01	5	1.815630e+02
6.554353e+01	5	1.816630e+02
6.819252e+01	5	1.817640e+02
5.097408e+01	0	1.818640e+02
2.183517e+01	0	1.819640e+02
1.653719e+01	0	1.820650e+02
1.256370e+01	0	1.821640e+02
8.590217e+00	0	1.822640e+02
8.590217e+00	0	1.823650e+02
9.914713e+00	0	1.824650e+02
9.914713e+00	0	1.825650e+02
8.590217e+00	0	1.826660e+02
9.914713e+00	0	1.827660e+02
8.590217e+00	0	1.828660e+02
9.914713e+00	0	1.829670e+02
7.265722e+00	0	1.830670e+02
8.590217e+00	0	1.831680e+02
8.590217e+00	0	1.832680e+02
9.914713e+00	0	1.833680e+02
9.914713e+00	0	1.834690e+02
9.914713e+00	0	1.835690e+02
8.590217e+00	0	1.836690e+02
9.914713e+00	0	1.837690e+02
9.914713e+00	0	1.838690e+02
8.590217e+00	0	1.839690e+02
8.590217e+00	0	1.840700e+02
8.590217e+00	0	1.841700e+02
8.590217e+00	0	1.842700e+02
8.590217e+00	0	1.843710e+02
9.914713e+00	0	1.844710e+02
9.914713e+00	0	1.845710e+02
8.590217e+00	0	1.846720e+02
9.914713e+00	0	1.847720e+02
4.616730e+00	0	1.848720e+02
8.590217e+00	0	1.849730e+02
7.265722e+00	0	1.850730e+02
8.590217e+00	0	1.851740e+02
5.941226e+00	0	1.852740e+02
8.590217e+00	0	1.853730e+02
9.914713e+00	0	1.854740e+02
7.265722e+00	0	1.855740e+02
9.914713e+00	0	1.856740e+02
9.914713e+00	0	1.857750e+02
8.590217e+00	0	1.858750e+02
8.590217e+00	0	1.859750e+02
9.914713e+00	0	1.860760e+02
8.590217e+00	0	1.861760e+02
8.590217e+00	0	1.862760e+02
9.914713e+00	0	1.863770e+02
7.265722e+00	0	1.864770e+02
8.590217e+00	0	1.865770e+02
9.914713e+00	0	1.866780e+02
8.590217e+00	0	1.867780e+02
8.590217e+00	0	1.868780e+02
7.265722e+00	0	1.869780e+02
8.590217e+00	0	1.870780e+02
9.914713e+00	0	1.871790e+02
9.914713e+00	0	1.872790e+02
9.914713e+00	0	1.873790e+02
7.265722e+00	0	1.874800e+02
8.590217e+00	0	1.875800e+02
8.590217e+00	0	1.876800e+02
8.590217e+00	0	1.877810e+02
8.590217e+00	0	1.878810e+02
7.265722e+00	0	1.879810e+02
9.914713e+00	0	1.880820e+02
8.590217e+00	0	1.881820e+02
9.914713e+00	0	1.882820e+02
9.914713e+00	0	1.883830e+02
9.914713e+00	0	1.884830e+02
9.914713e+00	0	1.885820e+02
7.265722e+00	0	1.886830e+02
8.590217e+00	0	1.887830e+02
1.123921e+01	0	1.888830e+02
8.590217e+00	0	1.889840e+02
8.590217e+00	0	1.890840e+02
8.590217e+00	0	1.891850e+02
1.123921e+01	0	1.892850e+02
8.590217e+00	0	1.893850e+02
8.590217e+00	0	1.894860e+02
7.265722e+00	0	1.895860e+02
9.914713e+00	0	1.896860e+02
9.914713e+00	0	1.897870e+02
8.590217e+00	0	1.898870e+02
7.265722e+00	0	1.899870e+02
9.914713e+00	0	1.900880e+02
1.123921e+01	0	1.901870e+02
8.590217e+00	0	1.902870e+02
1.123921e+01	0	1.903880e+02
1.256370e+01	0	1.904880e+02
8.590217e+00	0	1.905880e+02
8.590217e+00	0	1.906890e+02
8.590217e+00	0	1.907890e+02
8.590217e+00	0	1.908890e+02
7.265722e+00	0	1.909900e+02
1.521270e+01	0	1.910900e+02
8.590217e+00	0	1.911910e+02
7.265722e+00	0	1.912910e+02
8.590217e+00	0	1.913910e+02
8.590217e+00	0	1.914920e+02
8.590217e+00	0	1.915920e+02
8.590217e+00	0	1.916920e+02
7.265722e+00	0	1.917920e+02
1.521270e+01	0	1.918920e+02
8.590217e+00	0	1.919920e+02
9.914713e+00	0	1.920930e+02
8.590217e+00	0	1.921930e+02
7.265722e+00	0	1.922930e+02
8.590217e+00	0	1.923940e+02
1.123921e+01	0	1.924940e+02
8.590217e+00	0	1.925940e+02
8.590217e+00	0	1.926950e+02
7.265722e+00	0	1.927950e+02
9.914713e+00	0	1.928960e+02
5.941226e+00	0	1.929960e+02
8.590217e+00	0	1.930960e+02
8.590217e+00	0	1.931970e+02
7.265722e+00	0	1.932970e+02
7.265722e+00	0	1.933970e+02
9.914713e+00	0	1.934970e+02
8.590217e+00	0	1.935970e+02
8.590217e+00	0	1.936970e+02
8.590217e+00	0	1.937980e+02
8.590217e+00	0	1.938980e+02
8.590217e+00	0	1.939980e+02
7.265722e+00	0	1.940990e+02
7.265722e+00	0	1.941990e+02
8.590217e+00	0	1.942990e+02
4.616730e+00	0	1.944000e+02
8.590217e+00	0	1.945000e+02
7.265722e+00	0	1.946000e+02
8.590217e+00	0	1.947010e+02
7.265722e+00	0	1.948010e+02
7.265722e+00	0	1.949020e+02
8.590217e+00	0	1.950020e+02
7.265722e+00	0	1.951010e+02
7.265722e+00	0	1.952020e+02
7.265722e+00	0	1.953020e+02
7.265722e+00	0	1.954020e+02
8.590217e+00	0	1.955030e+02
8.590217e+00	0	1.956030e+02
8.590217e+00	0	1.957030e+02
9.914713e+00	0	1.958040e+02
9.914713e+00	0	1.959040e+02
8.590217e+00	0	1.960040e+02
5.941226e+00	0	1.961050e+02
7.265722e+00	0	1.962050e+02
8.011298e+01	5	1.963050e+02
6.951701e+01	5	1.964060e+02
6.819252e+01	5	1.965060e+02
6.686802e+01	5	1.966060e+02
6.951701e+01	5	1.967070e+02
4.964958e+01	0	1.968070e+02
2.051068e+01	0	1.969080e+02
1.388820e+01	0	1.970080e+02
1.123921e+01	0	1.971080e+02
9.914713e+00	0	1.972090e+02
1.123921e+01	0	1.973080e+02
8.590217e+00	0	1.974080e+02
8.590217e+00	0	1.975090e+02
1.123921e+01	0	1.976090e+02
7.265722e+00	0	1.977090e+02
1.123921e+01	0	1.978100e+02
9.914713e+00	0	1.979100e+02
8.590217e+00	0	1.980100e+02
7.265722e+00	0	1.981110e+02
8.590217e+00	0	1.982110e+02
9.914713e+00	0	1.983110e+02
8.590217e+00	0	1.984120e+02
8.590217e+00	0	1.985120e+02
9.914713e+00	0	1.986120e+02
9.914713e+00	0	1.987130e+02
1.123921e+01	0	1.988130e+02
8.590217e+00	0	1.989130e+02
9.914713e+00	0	1.990130e+02
9.914713e+00	0	1.991130e+02
8.590217e+00	0	1.992140e+02
9.914713e+00	0	1.993140e+02
7.265722e+00	0	1.994140e+02
7.265722e+00	0	1.995150e+02
9.914713e+00	0	1.996150e+02
7.265722e+00	0	1.997150e+02
8.590217e+00	0	1.998160e+02
9.914713e+00	0	1.999160e+02
8.590217e+00	0	2.000160e+02
7.265722e+00	0	2.001170e+02
9.914713e+00	0	2.002170e+02
7.265722e+00	0	2.003170e+02
7.265722e+00	0	2.004180e+02
[truncated: 8,590 more rows]
