# Supplementary material for: Flat electrode contacts for vagus nerve stimulation
Source: PLoS One. 2019 Nov 18;14(11):e0215191. doi: 10.1371/journal.pone.0215191 (PMC6862926; doi:10.1371/journal.pone.0215191)
Supplement: S1 File — (ZIP) [file pone.0215191.s012.zip › readme.txt]

Rat Sciatic Stimulation Data

This data set contains two files for each experiment conducted.

The first file, "rat_sciatic_?_info.txt", contains the rat identification number, the type of electrode used, and the stimulation paramaters for each stimulation.
All stimulation waveforms were biphasic, current controlled, square waves.

The second file, "rat_sciatic_?_data.txt", contains the physiological recordings over the course of the experiment.
Force measurements were conducted with a simple force-transducer attached to the rat's achilles tendon.
Each column is a different measure and the rows are the value of that measure at the given time-point (column 3).
The first column is force in grams.
The second column indicates whether or not stimulation was on at the given time.
The third column is the time-point in seconds.
