# Supplementary material for: Flat electrode contacts for vagus nerve stimulation
Source: PLoS One. 2019 Nov 18;14(11):e0215191. doi: 10.1371/journal.pone.0215191 (PMC6862926; doi:10.1371/journal.pone.0215191)
Supplement: S2 File — (ZIP) [file pone.0215191.s013.zip]

Archive with 37 entries (37 files):
- rat_vagus_1_data.txt
- rat_vagus_1_info.txt
- rat_vagus_10_data.txt
- rat_vagus_10_info.txt
- rat_vagus_11_data.txt
- rat_vagus_11_info.txt
- rat_vagus_12_data.txt
- rat_vagus_12_info.txt
- rat_vagus_13_data.txt
- rat_vagus_13_info.txt
- rat_vagus_14_data.txt
- rat_vagus_14_info.txt
- rat_vagus_15_data.txt
- rat_vagus_15_info.txt
- rat_vagus_16_data.txt
- rat_vagus_16_info.txt
- rat_vagus_17_data.txt
- rat_vagus_17_info.txt
- rat_vagus_18_data.txt
- rat_vagus_18_info.txt
- rat_vagus_2_data.txt
- rat_vagus_2_info.txt
- rat_vagus_3_data.txt
- rat_vagus_3_info.txt
- rat_vagus_4_data.txt
- rat_vagus_4_info.txt
- rat_vagus_5_data.txt
- rat_vagus_5_info.txt
- rat_vagus_6_data.txt
- rat_vagus_6_info.txt
- rat_vagus_7_data.txt
- rat_vagus_7_info.txt
- rat_vagus_8_data.txt
- rat_vagus_8_info.txt
- rat_vagus_9_data.txt
- rat_vagus_9_info.txt
- readme.txt
