# Supplementary material for: Flat electrode contacts for vagus nerve stimulation
Source: PLoS One. 2019 Nov 18;14(11):e0215191. doi: 10.1371/journal.pone.0215191 (PMC6862926; doi:10.1371/journal.pone.0215191)
Supplement: S2 File — (ZIP) [file pone.0215191.s013.zip › rat_vagus_1_data.txt]

SpO2	HR	PD	BD	RESP	ERROR	STIM	TIME
8.973607e+01	1.827957e+02	5.630499e+01	5.278592e+00	7.038123e+01	0	0	1.020000e-01
8.973607e+01	1.827957e+02	5.454545e+01	5.278592e+00	7.038123e+01	0	0	2.030000e-01
8.985337e+01	1.827957e+02	5.630499e+01	5.278592e+00	7.096774e+01	0	0	3.040000e-01
8.973607e+01	1.827957e+02	5.630499e+01	5.278592e+00	6.979472e+01	0	0	4.040000e-01
8.973607e+01	1.827957e+02	5.454545e+01	5.278592e+00	6.979472e+01	0	0	5.040000e-01
8.973607e+01	1.827957e+02	5.454545e+01	5.278592e+00	7.038123e+01	0	0	6.060000e-01
8.973607e+01	1.808407e+02	5.454545e+01	5.278592e+00	7.038123e+01	3	0	7.060000e-01
8.961877e+01	1.808407e+02	5.278592e+01	5.278592e+00	7.038123e+01	0	0	8.060000e-01
8.985337e+01	1.808407e+02	5.454545e+01	5.278592e+00	7.038123e+01	0	0	9.070000e-01
8.985337e+01	1.808407e+02	5.454545e+01	5.278592e+00	7.038123e+01	0	0	1.008000e+00
8.973607e+01	1.818182e+02	5.454545e+01	5.278592e+00	7.038123e+01	0	0	1.108000e+00
8.973607e+01	1.808407e+02	5.630499e+01	5.278592e+00	7.038123e+01	0	0	1.209000e+00
8.985337e+01	1.808407e+02	5.278592e+01	5.278592e+00	7.038123e+01	0	0	1.310000e+00
8.961877e+01	1.818182e+02	5.630499e+01	3.519062e+00	7.038123e+01	0	0	1.411000e+00
8.950147e+01	1.827957e+02	5.806452e+01	5.278592e+00	7.038123e+01	3	0	1.511000e+00
8.950147e+01	1.808407e+02	5.806452e+01	5.278592e+00	7.038123e+01	0	0	1.612000e+00
8.973607e+01	1.818182e+02	5.982405e+01	3.519062e+00	7.038123e+01	0	0	1.713000e+00
8.950147e+01	1.818182e+02	5.982405e+01	3.519062e+00	7.038123e+01	0	0	1.813000e+00
8.950147e+01	1.818182e+02	5.982405e+01	3.519062e+00	7.038123e+01	0	0	1.914000e+00
8.973607e+01	1.818182e+02	5.982405e+01	5.278592e+00	7.038123e+01	0	0	2.015000e+00
8.961877e+01	1.818182e+02	5.982405e+01	5.278592e+00	7.038123e+01	0	0	2.115000e+00
8.961877e+01	1.837732e+02	5.806452e+01	5.278592e+00	7.038123e+01	3	0	2.216000e+00
8.950147e+01	1.827957e+02	5.806452e+01	5.278592e+00	7.038123e+01	0	0	2.317000e+00
8.961877e+01	1.837732e+02	5.806452e+01	3.519062e+00	7.038123e+01	0	0	2.417000e+00
8.950147e+01	1.827957e+02	5.806452e+01	3.519062e+00	7.038123e+01	0	0	2.518000e+00
8.950147e+01	1.837732e+02	5.806452e+01	5.278592e+00	7.038123e+01	0	0	2.619000e+00
8.950147e+01	1.827957e+02	5.806452e+01	5.278592e+00	7.038123e+01	0	0	2.719000e+00
8.961877e+01	1.827957e+02	5.806452e+01	3.519062e+00	6.979472e+01	0	0	2.820000e+00
8.950147e+01	1.847507e+02	5.630499e+01	5.278592e+00	6.744868e+01	3	0	2.921000e+00
8.950147e+01	1.847507e+02	5.630499e+01	5.278592e+00	6.803519e+01	0	0	3.021000e+00
8.938416e+01	1.847507e+02	5.630499e+01	3.519062e+00	6.803519e+01	0	0	3.122000e+00
8.961877e+01	1.847507e+02	5.630499e+01	5.278592e+00	6.803519e+01	0	0	3.223000e+00
8.938416e+01	1.847507e+02	5.630499e+01	5.278592e+00	6.744868e+01	0	0	3.323000e+00
8.938416e+01	1.847507e+02	5.454545e+01	5.278592e+00	6.744868e+01	0	0	3.424000e+00
8.938416e+01	1.857283e+02	5.454545e+01	3.519062e+00	6.744868e+01	0	0	3.525000e+00
8.961877e+01	1.837732e+02	5.454545e+01	3.519062e+00	6.568915e+01	3	0	3.625000e+00
8.950147e+01	1.827957e+02	5.454545e+01	3.519062e+00	6.510264e+01	0	0	3.726000e+00
8.961877e+01	1.827957e+02	5.278592e+01	5.278592e+00	6.510264e+01	0	0	3.827000e+00
8.950147e+01	1.827957e+02	5.454545e+01	5.278592e+00	6.510264e+01	0	0	3.928000e+00
8.961877e+01	1.827957e+02	5.278592e+01	5.278592e+00	6.510264e+01	0	0	4.028000e+00
8.950147e+01	1.827957e+02	5.278592e+01	3.519062e+00	6.510264e+01	0	0	4.128000e+00
8.961877e+01	1.837732e+02	5.278592e+01	7.038123e+00	6.510264e+01	0	0	4.230000e+00
8.973607e+01	1.837732e+02	5.278592e+01	5.278592e+00	6.510264e+01	0	0	4.330000e+00
8.950147e+01	1.818182e+02	4.926686e+01	5.278592e+00	6.510264e+01	0	0	4.430000e+00
8.961877e+01	1.818182e+02	4.926686e+01	5.278592e+00	6.510264e+01	0	0	4.532000e+00
8.950147e+01	1.818182e+02	5.102639e+01	5.278592e+00	6.510264e+01	0	0	4.632000e+00
8.961877e+01	1.818182e+02	4.926686e+01	5.278592e+00	6.568915e+01	0	0	4.732000e+00
8.961877e+01	1.827957e+02	4.926686e+01	5.278592e+00	6.510264e+01	0	0	4.834000e+00
8.961877e+01	1.818182e+02	4.926686e+01	5.278592e+00	6.510264e+01	0	0	4.934000e+00
8.961877e+01	1.818182e+02	4.926686e+01	5.278592e+00	6.275660e+01	0	0	5.035000e+00
8.950147e+01	1.818182e+02	4.574780e+01	5.278592e+00	6.275660e+01	0	0	5.135000e+00
8.950147e+01	1.808407e+02	4.574780e+01	5.278592e+00	6.275660e+01	0	0	5.236000e+00
8.950147e+01	1.818182e+02	4.574780e+01	5.278592e+00	6.275660e+01	0	0	5.337000e+00
8.950147e+01	1.818182e+02	4.574780e+01	5.278592e+00	6.275660e+01	0	0	5.437000e+00
8.938416e+01	1.818182e+02	4.574780e+01	5.278592e+00	6.275660e+01	0	0	5.538000e+00
8.938416e+01	1.818182e+02	4.574780e+01	5.278592e+00	6.334311e+01	0	0	5.639000e+00
8.950147e+01	1.818182e+02	4.398827e+01	3.519062e+00	6.275660e+01	0	0	5.739000e+00
8.950147e+01	1.837732e+02	4.046921e+01	5.278592e+00	6.041056e+01	0	0	5.840000e+00
8.950147e+01	1.827957e+02	4.046921e+01	5.278592e+00	6.099707e+01	0	0	5.941000e+00
8.950147e+01	1.827957e+02	4.046921e+01	5.278592e+00	6.041056e+01	0	0	6.041000e+00
8.938416e+01	1.837732e+02	4.046921e+01	5.278592e+00	6.041056e+01	0	0	6.142000e+00
8.938416e+01	1.827957e+02	4.046921e+01	5.278592e+00	6.041056e+01	0	0	6.243000e+00
8.950147e+01	1.827957e+02	4.222874e+01	5.278592e+00	6.041056e+01	0	0	6.343000e+00
8.938416e+01	1.827957e+02	4.046921e+01	5.278592e+00	6.099707e+01	0	0	6.444000e+00
8.926686e+01	1.837732e+02	3.870968e+01	5.278592e+00	5.571848e+01	3	0	6.545000e+00
8.938416e+01	1.876833e+02	3.870968e+01	5.278592e+00	5.630499e+01	0	0	6.645000e+00
8.926686e+01	1.867058e+02	3.870968e+01	5.278592e+00	5.513196e+01	0	0	6.746000e+00
8.938416e+01	1.876833e+02	3.870968e+01	5.278592e+00	5.571848e+01	0	0	6.847000e+00
8.926686e+01	1.876833e+02	3.870968e+01	7.038123e+00	5.571848e+01	0	0	6.947000e+00
8.938416e+01	1.876833e+02	3.695015e+01	5.278592e+00	5.571848e+01	0	0	7.048000e+00
8.926686e+01	1.867058e+02	3.870968e+01	5.278592e+00	5.571848e+01	0	0	7.148000e+00
8.914956e+01	1.808407e+02	4.222874e+01	7.038123e+00	4.809384e+01	3	0	7.249000e+00
8.914956e+01	1.808407e+02	4.398827e+01	7.038123e+00	4.809384e+01	0	0	7.350000e+00
8.914956e+01	1.808407e+02	4.222874e+01	7.038123e+00	4.809384e+01	0	0	7.450000e+00
8.914956e+01	1.808407e+02	4.222874e+01	5.278592e+00	4.809384e+01	0	0	7.550000e+00
8.914956e+01	1.808407e+02	4.398827e+01	5.278592e+00	4.809384e+01	0	0	7.652000e+00
8.914956e+01	1.808407e+02	4.222874e+01	7.038123e+00	4.809384e+01	0	0	7.752000e+00
8.914956e+01	1.798631e+02	4.222874e+01	7.038123e+00	4.809384e+01	0	0	7.853000e+00
8.914956e+01	1.808407e+02	4.398827e+01	8.797654e+00	4.574780e+01	0	0	7.953000e+00
8.914956e+01	1.808407e+02	4.398827e+01	7.038123e+00	4.574780e+01	3	0	8.054000e+00
8.903226e+01	1.808407e+02	4.398827e+01	7.038123e+00	4.633431e+01	3	0	8.155000e+00
8.903226e+01	1.798631e+02	4.574780e+01	8.797654e+00	4.574780e+01	3	0	8.256000e+00
8.903226e+01	1.808407e+02	4.574780e+01	7.038123e+00	4.633431e+01	3	0	8.356000e+00
8.903226e+01	1.808407e+02	4.398827e+01	7.038123e+00	4.574780e+01	3	0	8.457000e+00
8.903226e+01	1.798631e+02	4.398827e+01	5.278592e+00	4.574780e+01	3	0	8.558000e+00
8.903226e+01	1.788856e+02	4.750733e+01	7.038123e+00	4.574780e+01	0	0	8.658000e+00
8.926686e+01	1.788856e+02	4.926686e+01	7.038123e+00	4.633431e+01	0	0	8.759000e+00
8.903226e+01	1.788856e+02	4.926686e+01	7.038123e+00	4.574780e+01	0	0	8.859000e+00
8.891496e+01	1.788856e+02	4.926686e+01	7.038123e+00	4.574780e+01	0	0	8.961000e+00
8.903226e+01	1.788856e+02	4.926686e+01	7.038123e+00	4.574780e+01	0	0	9.061000e+00
8.891496e+01	1.788856e+02	4.926686e+01	7.038123e+00	4.574780e+01	0	0	9.161000e+00
8.926686e+01	1.788856e+02	5.102639e+01	7.038123e+00	4.574780e+01	0	0	9.262000e+00
8.903226e+01	1.788856e+02	4.926686e+01	7.038123e+00	4.574780e+01	0	0	9.363000e+00
8.891496e+01	1.739980e+02	5.454545e+01	7.038123e+00	4.574780e+01	0	0	9.463000e+00
8.903226e+01	1.739980e+02	5.454545e+01	7.038123e+00	4.574780e+01	0	0	9.564000e+00
8.879765e+01	1.739980e+02	5.454545e+01	7.038123e+00	4.574780e+01	0	0	9.664000e+00
8.891496e+01	1.739980e+02	5.454545e+01	7.038123e+00	4.574780e+01	0	0	9.765000e+00
8.891496e+01	1.739980e+02	5.454545e+01	7.038123e+00	4.574780e+01	0	0	9.866000e+00
8.891496e+01	1.739980e+02	5.454545e+01	7.038123e+00	4.574780e+01	0	0	9.966000e+00
8.891496e+01	1.739980e+02	5.454545e+01	7.038123e+00	4.574780e+01	0	0	1.006600e+01
8.891496e+01	1.769306e+02	5.630499e+01	7.038123e+00	4.574780e+01	3	0	1.016800e+01
8.891496e+01	1.788856e+02	5.806452e+01	8.797654e+00	4.574780e+01	0	0	1.026800e+01
8.891496e+01	1.788856e+02	5.806452e+01	7.038123e+00	4.574780e+01	0	0	1.036900e+01
8.891496e+01	1.788856e+02	5.806452e+01	7.038123e+00	4.574780e+01	0	0	1.047000e+01
8.879765e+01	1.788856e+02	5.806452e+01	7.038123e+00	4.574780e+01	0	0	1.057000e+01
8.879765e+01	1.788856e+02	5.806452e+01	7.038123e+00	4.516129e+01	0	0	1.067100e+01
8.879765e+01	1.788856e+02	5.806452e+01	7.038123e+00	4.574780e+01	0	0	1.077200e+01
8.903226e+01	1.788856e+02	5.806452e+01	7.038123e+00	4.574780e+01	3	0	1.087200e+01
8.903226e+01	1.808407e+02	5.806452e+01	7.038123e+00	4.574780e+01	0	0	1.097300e+01
8.891496e+01	1.818182e+02	5.630499e+01	7.038123e+00	4.574780e+01	0	0	1.107400e+01
8.903226e+01	1.808407e+02	5.806452e+01	8.797654e+00	4.574780e+01	0	0	1.117400e+01
8.903226e+01	1.808407e+02	5.806452e+01	7.038123e+00	4.516129e+01	0	5	1.127500e+01
8.938416e+01	1.818182e+02	5.806452e+01	7.038123e+00	4.574780e+01	0	5	1.137600e+01
8.938416e+01	1.818182e+02	5.806452e+01	5.278592e+00	4.574780e+01	0	5	1.147600e+01
8.938416e+01	1.837732e+02	5.806452e+01	7.038123e+00	4.574780e+01	3	5	1.157700e+01
8.938416e+01	1.827957e+02	5.806452e+01	7.038123e+00	4.574780e+01	0	5	1.167800e+01
8.938416e+01	1.827957e+02	5.806452e+01	7.038123e+00	4.574780e+01	0	5	1.177900e+01
8.950147e+01	1.827957e+02	5.806452e+01	7.038123e+00	4.574780e+01	0	5	1.187900e+01
8.950147e+01	1.827957e+02	5.806452e+01	7.038123e+00	4.574780e+01	0	5	1.198000e+01
8.961877e+01	1.837732e+02	5.806452e+01	7.038123e+00	4.574780e+01	0	5	1.208100e+01
8.938416e+01	1.827957e+02	5.806452e+01	7.038123e+00	4.516129e+01	0	5	1.218100e+01
8.973607e+01	1.827957e+02	5.982405e+01	7.038123e+00	4.574780e+01	3	5	1.228200e+01
8.973607e+01	1.818182e+02	6.158358e+01	7.038123e+00	4.574780e+01	0	5	1.238300e+01
8.961877e+01	1.808407e+02	5.982405e+01	5.278592e+00	4.574780e+01	0	5	1.248300e+01
8.950147e+01	1.808407e+02	5.982405e+01	7.038123e+00	4.574780e+01	0	5	1.258300e+01
8.950147e+01	1.818182e+02	5.982405e+01	7.038123e+00	4.574780e+01	0	5	1.268500e+01
8.950147e+01	1.808407e+02	5.982405e+01	7.038123e+00	4.574780e+01	0	5	1.278500e+01
8.950147e+01	1.808407e+02	5.982405e+01	7.038123e+00	4.574780e+01	0	5	1.288600e+01
8.961877e+01	1.808407e+02	5.982405e+01	7.038123e+00	4.574780e+01	3	5	1.298700e+01
8.961877e+01	1.827957e+02	5.982405e+01	7.038123e+00	4.574780e+01	0	5	1.308700e+01
8.950147e+01	1.827957e+02	5.982405e+01	7.038123e+00	4.574780e+01	0	5	1.318800e+01
8.961877e+01	1.827957e+02	5.982405e+01	7.038123e+00	4.574780e+01	0	5	1.328900e+01
8.961877e+01	1.827957e+02	5.982405e+01	5.278592e+00	4.574780e+01	0	5	1.338900e+01
8.961877e+01	1.827957e+02	5.982405e+01	7.038123e+00	4.574780e+01	0	5	1.349000e+01
8.961877e+01	1.827957e+02	5.982405e+01	7.038123e+00	4.574780e+01	0	5	1.359100e+01
8.961877e+01	1.827957e+02	5.982405e+01	7.038123e+00	4.574780e+01	0	5	1.369100e+01
8.961877e+01	1.818182e+02	6.158358e+01	7.038123e+00	4.574780e+01	0	5	1.379200e+01
8.961877e+01	1.818182e+02	5.982405e+01	7.038123e+00	4.574780e+01	0	5	1.389300e+01
8.961877e+01	1.818182e+02	6.158358e+01	7.038123e+00	4.574780e+01	0	5	1.399300e+01
8.961877e+01	1.827957e+02	5.982405e+01	7.038123e+00	4.574780e+01	0	5	1.409400e+01
8.961877e+01	1.818182e+02	6.158358e+01	7.038123e+00	4.574780e+01	0	5	1.419500e+01
8.961877e+01	1.818182e+02	6.158358e+01	7.038123e+00	4.516129e+01	0	5	1.429600e+01
8.961877e+01	1.818182e+02	5.982405e+01	7.038123e+00	4.574780e+01	0	5	1.439600e+01
8.961877e+01	1.769306e+02	6.158358e+01	7.038123e+00	4.574780e+01	3	5	1.449700e+01
8.950147e+01	1.779081e+02	5.806452e+01	7.038123e+00	4.574780e+01	0	5	1.459800e+01
8.950147e+01	1.769306e+02	5.806452e+01	5.278592e+00	4.574780e+01	0	5	1.469800e+01
8.950147e+01	1.769306e+02	5.806452e+01	7.038123e+00	4.574780e+01	0	5	1.479800e+01
8.961877e+01	1.769306e+02	5.806452e+01	7.038123e+00	4.574780e+01	0	5	1.490000e+01
8.950147e+01	1.769306e+02	5.806452e+01	7.038123e+00	4.574780e+01	0	5	15
8.950147e+01	1.769306e+02	5.806452e+01	7.038123e+00	4.574780e+01	0	5	1.510000e+01
8.961877e+01	1.749756e+02	5.982405e+01	7.038123e+00	4.574780e+01	3	5	1.520200e+01
8.973607e+01	1.749756e+02	5.630499e+01	7.038123e+00	4.574780e+01	3	5	1.530200e+01
8.961877e+01	1.749756e+02	5.630499e+01	7.038123e+00	4.574780e+01	3	5	1.540400e+01
8.961877e+01	1.749756e+02	5.806452e+01	5.278592e+00	4.574780e+01	3	5	1.550400e+01
8.961877e+01	1.749756e+02	5.806452e+01	7.038123e+00	4.574780e+01	3	5	1.560400e+01
8.961877e+01	1.749756e+02	5.806452e+01	7.038123e+00	4.574780e+01	3	5	1.570600e+01
8.961877e+01	1.749756e+02	5.806452e+01	7.038123e+00	4.574780e+01	3	5	1.580600e+01
8.961877e+01	1.671554e+02	5.806452e+01	7.038123e+00	4.574780e+01	3	5	1.590700e+01
8.961877e+01	1.612903e+02	5.806452e+01	7.038123e+00	4.574780e+01	0	5	1.600800e+01
8.973607e+01	1.612903e+02	5.806452e+01	7.038123e+00	4.574780e+01	0	5	1.610800e+01
8.961877e+01	1.612903e+02	5.806452e+01	7.038123e+00	4.574780e+01	0	0	1.620900e+01
8.950147e+01	1.612903e+02	5.806452e+01	7.038123e+00	4.574780e+01	0	0	1.631000e+01
8.950147e+01	1.612903e+02	5.806452e+01	7.038123e+00	4.574780e+01	0	0	1.641000e+01
8.950147e+01	1.612903e+02	5.630499e+01	7.038123e+00	4.574780e+01	0	0	1.651000e+01
8.950147e+01	1.612903e+02	5.806452e+01	7.038123e+00	4.574780e+01	0	0	1.661200e+01
8.950147e+01	1.544477e+02	5.630499e+01	7.038123e+00	4.574780e+01	3	0	1.671200e+01
8.973607e+01	1.544477e+02	5.630499e+01	7.038123e+00	4.633431e+01	3	0	1.681400e+01
8.950147e+01	1.544477e+02	5.806452e+01	7.038123e+00	4.574780e+01	3	0	1.691400e+01
8.950147e+01	1.544477e+02	5.806452e+01	7.038123e+00	4.574780e+01	3	0	1.701400e+01
8.950147e+01	1.544477e+02	5.630499e+01	7.038123e+00	4.633431e+01	3	0	1.711600e+01
8.950147e+01	1.544477e+02	5.806452e+01	7.038123e+00	4.574780e+01	3	0	1.721600e+01
8.950147e+01	1.544477e+02	5.806452e+01	7.038123e+00	4.633431e+01	3	0	1.731700e+01
8.938416e+01	1.544477e+02	5.806452e+01	7.038123e+00	4.633431e+01	0	0	1.741800e+01
8.950147e+01	1.544477e+02	5.806452e+01	7.038123e+00	4.574780e+01	0	0	1.751800e+01
8.950147e+01	1.544477e+02	5.806452e+01	7.038123e+00	4.633431e+01	0	0	1.761900e+01
8.938416e+01	1.544477e+02	5.806452e+01	8.797654e+00	4.633431e+01	0	0	1.772000e+01
8.950147e+01	1.544477e+02	5.806452e+01	7.038123e+00	4.633431e+01	0	0	1.782000e+01
8.950147e+01	1.554252e+02	5.630499e+01	7.038123e+00	4.633431e+01	0	0	1.792100e+01
8.950147e+01	1.544477e+02	5.806452e+01	7.038123e+00	4.633431e+01	0	0	1.802200e+01
8.961877e+01	1.524927e+02	5.806452e+01	8.797654e+00	4.633431e+01	0	0	1.812200e+01
8.950147e+01	1.524927e+02	5.630499e+01	7.038123e+00	4.633431e+01	0	0	1.822300e+01
8.950147e+01	1.524927e+02	5.806452e+01	7.038123e+00	4.633431e+01	0	0	1.832400e+01
8.950147e+01	1.524927e+02	5.806452e+01	7.038123e+00	4.633431e+01	0	0	1.842400e+01
8.950147e+01	1.524927e+02	5.806452e+01	7.038123e+00	4.633431e+01	0	0	1.852500e+01
8.950147e+01	1.524927e+02	5.806452e+01	7.038123e+00	4.633431e+01	0	0	1.862600e+01
8.938416e+01	1.524927e+02	5.630499e+01	7.038123e+00	4.633431e+01	0	0	1.872600e+01
8.950147e+01	1.593353e+02	5.806452e+01	5.278592e+00	4.574780e+01	0	0	1.882700e+01
8.950147e+01	1.593353e+02	5.806452e+01	7.038123e+00	4.633431e+01	0	0	1.892800e+01
8.950147e+01	1.593353e+02	5.806452e+01	7.038123e+00	4.633431e+01	0	0	1.902800e+01
8.950147e+01	1.593353e+02	5.806452e+01	7.038123e+00	4.574780e+01	0	0	1.912900e+01
8.950147e+01	1.593353e+02	5.806452e+01	7.038123e+00	4.633431e+01	0	0	1.922900e+01
8.950147e+01	1.603128e+02	5.630499e+01	7.038123e+00	4.574780e+01	0	0	1.933100e+01
8.950147e+01	1.593353e+02	5.806452e+01	7.038123e+00	4.574780e+01	0	0	1.943100e+01
8.950147e+01	1.632454e+02	5.806452e+01	7.038123e+00	4.633431e+01	3	0	1.953100e+01
8.950147e+01	1.671554e+02	5.806452e+01	7.038123e+00	4.633431e+01	0	0	1.963300e+01
8.961877e+01	1.671554e+02	5.806452e+01	7.038123e+00	4.574780e+01	0	0	1.973300e+01
8.950147e+01	1.671554e+02	5.806452e+01	7.038123e+00	4.574780e+01	0	0	1.983300e+01
8.938416e+01	1.671554e+02	5.806452e+01	7.038123e+00	4.633431e+01	0	0	1.993500e+01
8.961877e+01	1.671554e+02	5.806452e+01	7.038123e+00	4.633431e+01	0	0	2.003500e+01
8.950147e+01	1.671554e+02	5.806452e+01	7.038123e+00	4.574780e+01	0	0	2.013500e+01
8.950147e+01	1.720430e+02	5.806452e+01	7.038123e+00	4.633431e+01	3	0	2.023700e+01
8.950147e+01	1.759531e+02	5.806452e+01	7.038123e+00	4.633431e+01	4	0	2.033700e+01
8.950147e+01	1.759531e+02	5.806452e+01	7.038123e+00	4.574780e+01	4	0	2.043800e+01
8.950147e+01	1.759531e+02	5.806452e+01	8.797654e+00	4.633431e+01	4	0	2.053900e+01
8.950147e+01	1.759531e+02	5.806452e+01	8.797654e+00	4.633431e+01	4	0	2.063900e+01
8.950147e+01	1.759531e+02	5.806452e+01	7.038123e+00	4.633431e+01	4	0	2.074100e+01
8.938416e+01	1.759531e+02	5.806452e+01	7.038123e+00	4.633431e+01	4	0	2.084100e+01
8.950147e+01	1.779081e+02	5.806452e+01	7.038123e+00	4.574780e+01	4	0	2.094200e+01
8.961877e+01	1.867058e+02	5.806452e+01	7.038123e+00	4.574780e+01	4	0	2.104300e+01
8.950147e+01	1.857283e+02	5.630499e+01	7.038123e+00	4.633431e+01	4	0	2.114300e+01
8.950147e+01	1.867058e+02	5.806452e+01	7.038123e+00	4.633431e+01	4	0	2.124400e+01
8.950147e+01	1.867058e+02	5.630499e+01	5.278592e+00	4.574780e+01	4	0	2.134500e+01
8.950147e+01	1.857283e+02	5.630499e+01	7.038123e+00	4.633431e+01	4	0	2.144600e+01
8.938416e+01	1.867058e+02	5.806452e+01	7.038123e+00	4.574780e+01	4	0	2.154700e+01
8.950147e+01	1.886608e+02	5.806452e+01	7.038123e+00	4.574780e+01	4	0	2.164700e+01
8.844575e+01	1.896383e+02	5.630499e+01	7.038123e+00	4.574780e+01	0	0	2.174800e+01
8.821114e+01	1.896383e+02	5.630499e+01	7.038123e+00	4.574780e+01	0	0	2.184900e+01
8.832845e+01	1.896383e+02	5.630499e+01	7.038123e+00	4.574780e+01	0	0	2.194900e+01
8.821114e+01	1.896383e+02	5.630499e+01	7.038123e+00	4.574780e+01	0	0	2.205000e+01
8.832845e+01	1.906158e+02	5.630499e+01	7.038123e+00	4.633431e+01	0	0	2.215100e+01
8.821114e+01	1.896383e+02	5.630499e+01	5.278592e+00	4.574780e+01	0	0	2.225100e+01
8.832845e+01	1.906158e+02	5.630499e+01	7.038123e+00	4.574780e+01	0	0	2.235200e+01
8.563050e+01	1.925709e+02	5.630499e+01	7.038123e+00	4.574780e+01	0	0	2.245300e+01
8.551320e+01	1.925709e+02	5.630499e+01	7.038123e+00	4.574780e+01	0	0	2.255300e+01
8.563050e+01	1.925709e+02	5.630499e+01	7.038123e+00	4.633431e+01	0	0	2.265300e+01
8.551320e+01	1.925709e+02	5.630499e+01	7.038123e+00	4.574780e+01	0	0	2.275500e+01
8.551320e+01	1.915934e+02	5.630499e+01	7.038123e+00	4.633431e+01	0	0	2.285500e+01
8.551320e+01	1.925709e+02	5.806452e+01	7.038123e+00	4.574780e+01	0	0	2.295600e+01
8.551320e+01	1.915934e+02	5.630499e+01	7.038123e+00	4.574780e+01	0	0	2.305700e+01
8.340176e+01	1.945259e+02	5.630499e+01	7.038123e+00	4.633431e+01	0	0	2.315700e+01
8.363636e+01	1.945259e+02	5.454545e+01	8.797654e+00	4.633431e+01	0	0	2.325800e+01
8.340176e+01	1.945259e+02	5.454545e+01	7.038123e+00	4.633431e+01	0	0	2.335900e+01
8.340176e+01	1.945259e+02	5.454545e+01	7.038123e+00	4.574780e+01	0	0	2.345900e+01
8.340176e+01	1.945259e+02	5.454545e+01	8.797654e+00	4.574780e+01	0	0	2.356000e+01
8.340176e+01	1.945259e+02	5.454545e+01	7.038123e+00	4.574780e+01	0	0	2.366000e+01
8.340176e+01	1.945259e+02	5.454545e+01	7.038123e+00	4.633431e+01	0	0	2.376100e+01
8.293255e+01	1.925709e+02	5.454545e+01	7.038123e+00	4.574780e+01	3	0	2.386200e+01
8.187683e+01	1.935484e+02	5.454545e+01	7.038123e+00	4.574780e+01	0	0	2.396300e+01
8.199413e+01	1.935484e+02	5.454545e+01	7.038123e+00	4.574780e+01	0	0	2.406400e+01
8.187683e+01	1.925709e+02	5.278592e+01	7.038123e+00	4.574780e+01	0	0	2.416400e+01
8.199413e+01	1.945259e+02	5.454545e+01	7.038123e+00	4.633431e+01	0	0	2.426400e+01
8.199413e+01	1.935484e+02	5.278592e+01	8.797654e+00	4.633431e+01	0	0	2.436600e+01
8.187683e+01	1.935484e+02	5.278592e+01	7.038123e+00	4.574780e+01	0	0	2.446600e+01
8.117302e+01	1.925709e+02	5.102639e+01	8.797654e+00	4.516129e+01	3	0	2.456600e+01
8.046921e+01	1.925709e+02	5.278592e+01	7.038123e+00	4.574780e+01	0	0	2.466800e+01
8.046921e+01	1.925709e+02	5.278592e+01	7.038123e+00	4.516129e+01	0	0	2.476800e+01
8.046921e+01	1.935484e+02	5.278592e+01	7.038123e+00	4.574780e+01	0	0	2.486800e+01
8.035191e+01	1.925709e+02	5.278592e+01	7.038123e+00	4.574780e+01	0	0	2.497000e+01
8.023460e+01	1.925709e+02	5.102639e+01	7.038123e+00	4.574780e+01	0	0	2.507000e+01
8.023460e+01	1.925709e+02	5.102639e+01	7.038123e+00	4.574780e+01	0	0	2.517000e+01
7.941349e+01	1.935484e+02	5.454545e+01	7.038123e+00	4.633431e+01	3	0	2.527200e+01
7.988270e+01	1.915934e+02	5.630499e+01	7.038123e+00	4.633431e+01	0	0	2.537200e+01
7.976540e+01	1.915934e+02	5.630499e+01	7.038123e+00	4.633431e+01	0	0	2.547300e+01
7.988270e+01	1.915934e+02	5.630499e+01	7.038123e+00	4.574780e+01	0	0	2.557400e+01
7.976540e+01	1.925709e+02	5.630499e+01	7.038123e+00	4.574780e+01	0	0	2.567400e+01
7.976540e+01	1.925709e+02	5.630499e+01	7.038123e+00	4.574780e+01	0	0	2.577500e+01
7.976540e+01	1.915934e+02	5.630499e+01	7.038123e+00	4.633431e+01	0	0	2.587600e+01
7.988270e+01	1.925709e+02	5.630499e+01	7.038123e+00	4.868035e+01	0	0	2.597600e+01
8.140762e+01	1.906158e+02	5.630499e+01	7.038123e+00	4.926686e+01	0	0	2.607700e+01
8.140762e+01	1.906158e+02	5.630499e+01	7.038123e+00	4.868035e+01	0	0	2.617700e+01
8.140762e+01	1.906158e+02	5.630499e+01	7.038123e+00	4.926686e+01	0	0	2.627800e+01
8.140762e+01	1.906158e+02	5.454545e+01	7.038123e+00	4.926686e+01	0	0	2.637900e+01
8.140762e+01	1.906158e+02	5.630499e+01	7.038123e+00	4.926686e+01	0	0	2.647900e+01
8.140762e+01	1.906158e+02	5.630499e+01	8.797654e+00	4.926686e+01	0	0	2.658000e+01
8.140762e+01	1.906158e+02	5.454545e+01	7.038123e+00	4.926686e+01	0	0	2.668100e+01
8.340176e+01	1.915934e+02	5.630499e+01	7.038123e+00	5.102639e+01	0	0	2.678100e+01
8.328446e+01	1.906158e+02	5.630499e+01	7.038123e+00	5.043988e+01	0	0	2.688300e+01
8.328446e+01	1.906158e+02	5.630499e+01	7.038123e+00	5.043988e+01	0	0	2.698300e+01
8.328446e+01	1.906158e+02	5.630499e+01	7.038123e+00	5.102639e+01	0	0	2.708300e+01
8.328446e+01	1.906158e+02	5.630499e+01	7.038123e+00	5.043988e+01	0	0	2.718500e+01
8.328446e+01	1.906158e+02	5.630499e+01	7.038123e+00	5.043988e+01	0	0	2.728500e+01
8.328446e+01	1.906158e+02	5.630499e+01	8.797654e+00	5.043988e+01	0	0	2.738500e+01
8.398827e+01	1.896383e+02	5.806452e+01	7.038123e+00	5.102639e+01	0	0	2.748600e+01
8.469208e+01	1.886608e+02	5.806452e+01	7.038123e+00	5.043988e+01	0	0	2.758700e+01
8.480938e+01	1.886608e+02	5.806452e+01	7.038123e+00	5.043988e+01	0	0	2.768700e+01
8.480938e+01	1.886608e+02	5.806452e+01	7.038123e+00	5.102639e+01	0	0	2.778800e+01
8.469208e+01	1.886608e+02	5.806452e+01	7.038123e+00	5.043988e+01	0	0	2.788900e+01
8.480938e+01	1.886608e+02	5.806452e+01	7.038123e+00	5.043988e+01	0	0	2.799000e+01
8.469208e+01	1.896383e+02	5.806452e+01	7.038123e+00	5.102639e+01	0	0	2.809000e+01
8.527859e+01	1.876833e+02	6.158358e+01	8.797654e+00	5.395894e+01	3	0	2.819100e+01
8.563050e+01	1.857283e+02	5.982405e+01	8.797654e+00	5.395894e+01	0	0	2.829200e+01
8.563050e+01	1.857283e+02	5.982405e+01	8.797654e+00	5.395894e+01	0	0	2.839200e+01
8.563050e+01	1.857283e+02	5.806452e+01	8.797654e+00	5.454545e+01	0	0	2.849300e+01
8.563050e+01	1.867058e+02	5.982405e+01	7.038123e+00	5.395894e+01	0	0	2.859400e+01
8.563050e+01	1.857283e+02	5.982405e+01	8.797654e+00	5.395894e+01	0	0	2.869400e+01
8.563050e+01	1.857283e+02	5.806452e+01	8.797654e+00	5.395894e+01	0	0	2.879400e+01
8.586510e+01	1.847507e+02	5.806452e+01	8.797654e+00	5.571848e+01	0	0	2.889600e+01
8.598240e+01	1.847507e+02	5.630499e+01	8.797654e+00	5.571848e+01	0	0	2.899600e+01
8.609971e+01	1.847507e+02	5.630499e+01	8.797654e+00	5.571848e+01	0	0	2.909600e+01
8.609971e+01	1.847507e+02	5.806452e+01	8.797654e+00	5.571848e+01	0	0	2.919800e+01
8.609971e+01	1.847507e+02	5.630499e+01	8.797654e+00	5.571848e+01	0	0	2.929800e+01
8.609971e+01	1.847507e+02	5.630499e+01	8.797654e+00	5.571848e+01	0	0	2.939900e+01
8.609971e+01	1.847507e+02	5.630499e+01	1.055718e+01	5.630499e+01	0	0	2.950000e+01
8.633431e+01	1.847507e+02	5.630499e+01	8.797654e+00	5.571848e+01	0	0	2.960000e+01
8.680352e+01	1.847507e+02	5.454545e+01	8.797654e+00	5.571848e+01	0	0	2.970100e+01
8.692082e+01	1.847507e+02	5.278592e+01	8.797654e+00	5.571848e+01	0	0	2.980200e+01
8.680352e+01	1.847507e+02	5.278592e+01	8.797654e+00	5.571848e+01	0	0	2.990200e+01
8.680352e+01	1.847507e+02	5.278592e+01	8.797654e+00	5.571848e+01	0	0	3.000300e+01
8.668622e+01	1.847507e+02	5.278592e+01	8.797654e+00	5.571848e+01	0	0	3.010300e+01
8.680352e+01	1.847507e+02	5.454545e+01	8.797654e+00	5.571848e+01	0	0	3.020400e+01
8.703812e+01	1.847507e+02	5.102639e+01	8.797654e+00	5.571848e+01	3	0	3.030500e+01
8.703812e+01	1.857283e+02	5.278592e+01	8.797654e+00	5.747801e+01	0	0	3.040500e+01
8.715543e+01	1.847507e+02	5.454545e+01	8.797654e+00	5.806452e+01	0	0	3.050700e+01
8.703812e+01	1.857283e+02	5.102639e+01	8.797654e+00	5.806452e+01	0	0	3.060700e+01
8.703812e+01	1.847507e+02	5.278592e+01	1.055718e+01	5.806452e+01	0	0	3.070700e+01
8.703812e+01	1.847507e+02	5.278592e+01	1.055718e+01	5.806452e+01	0	0	3.080900e+01
8.703812e+01	1.847507e+02	5.454545e+01	8.797654e+00	5.806452e+01	0	0	3.090900e+01
8.703812e+01	1.857283e+02	5.278592e+01	8.797654e+00	5.806452e+01	0	0	3.100900e+01
8.715543e+01	1.857283e+02	5.278592e+01	8.797654e+00	5.806452e+01	3	0	3.111100e+01
8.727273e+01	1.857283e+02	5.278592e+01	8.797654e+00	5.806452e+01	0	0	3.121100e+01
8.727273e+01	1.857283e+02	5.278592e+01	1.055718e+01	5.747801e+01	0	0	3.131100e+01
8.727273e+01	1.867058e+02	5.278592e+01	8.797654e+00	5.806452e+01	0	0	3.141300e+01
8.715543e+01	1.857283e+02	5.102639e+01	8.797654e+00	5.806452e+01	0	0	3.151300e+01
8.727273e+01	1.857283e+02	5.278592e+01	8.797654e+00	5.806452e+01	0	0	3.161300e+01
8.739003e+01	1.857283e+02	5.278592e+01	1.055718e+01	5.806452e+01	0	0	3.171500e+01
8.727273e+01	1.876833e+02	5.454545e+01	1.055718e+01	5.806452e+01	0	0	3.181500e+01
8.715543e+01	1.867058e+02	5.454545e+01	8.797654e+00	5.806452e+01	0	0	3.191600e+01
8.727273e+01	1.867058e+02	5.454545e+01	8.797654e+00	5.806452e+01	0	0	3.201600e+01
8.727273e+01	1.867058e+02	5.454545e+01	8.797654e+00	5.806452e+01	0	0	3.211700e+01
8.727273e+01	1.867058e+02	5.454545e+01	8.797654e+00	5.747801e+01	0	0	3.221800e+01
8.727273e+01	1.867058e+02	5.278592e+01	8.797654e+00	5.806452e+01	0	0	3.231800e+01
8.727273e+01	1.867058e+02	5.454545e+01	8.797654e+00	5.806452e+01	0	0	3.241900e+01
8.739003e+01	1.876833e+02	5.454545e+01	8.797654e+00	5.865103e+01	0	0	3.252000e+01
8.750733e+01	1.876833e+02	5.454545e+01	1.055718e+01	5.806452e+01	0	0	3.262000e+01
8.762463e+01	1.876833e+02	5.454545e+01	1.055718e+01	5.806452e+01	0	0	3.272100e+01
8.750733e+01	1.867058e+02	5.454545e+01	8.797654e+00	5.806452e+01	0	0	3.282200e+01
8.750733e+01	1.876833e+02	5.278592e+01	8.797654e+00	5.806452e+01	0	0	3.292200e+01
8.750733e+01	1.876833e+02	5.454545e+01	1.055718e+01	5.806452e+01	0	0	3.302400e+01
8.750733e+01	1.876833e+02	5.454545e+01	8.797654e+00	5.806452e+01	0	0	3.312400e+01
8.750733e+01	1.876833e+02	5.454545e+01	1.055718e+01	5.982405e+01	0	0	3.322400e+01
8.785924e+01	1.857283e+02	5.278592e+01	1.055718e+01	5.923754e+01	0	0	3.332600e+01
8.785924e+01	1.867058e+02	5.278592e+01	1.055718e+01	5.923754e+01	0	0	3.342600e+01
8.785924e+01	1.857283e+02	5.278592e+01	1.055718e+01	5.923754e+01	0	0	3.352600e+01
8.785924e+01	1.857283e+02	5.278592e+01	8.797654e+00	5.865103e+01	0	0	3.362800e+01
8.785924e+01	1.857283e+02	5.278592e+01	1.231672e+01	5.923754e+01	0	0	3.372800e+01
8.785924e+01	1.857283e+02	5.278592e+01	1.055718e+01	5.923754e+01	0	0	3.382800e+01
8.785924e+01	1.857283e+02	5.278592e+01	1.055718e+01	6.041056e+01	0	0	3.393000e+01
8.809384e+01	1.827957e+02	5.102639e+01	8.797654e+00	6.041056e+01	0	0	3.403000e+01
8.797654e+01	1.827957e+02	5.102639e+01	1.055718e+01	6.041056e+01	0	0	3.413000e+01
8.797654e+01	1.827957e+02	5.102639e+01	8.797654e+00	6.041056e+01	0	0	3.423200e+01
8.797654e+01	1.827957e+02	5.102639e+01	1.055718e+01	6.041056e+01	0	0	3.433200e+01
8.797654e+01	1.827957e+02	5.102639e+01	1.055718e+01	6.041056e+01	0	0	3.443300e+01
8.809384e+01	1.827957e+02	5.278592e+01	1.055718e+01	6.099707e+01	0	0	3.453400e+01
8.797654e+01	1.837732e+02	5.102639e+01	1.055718e+01	5.865103e+01	0	0	3.463400e+01
8.821114e+01	1.827957e+02	4.926686e+01	1.055718e+01	5.806452e+01	0	0	3.473600e+01
8.821114e+01	1.827957e+02	5.102639e+01	8.797654e+00	5.806452e+01	0	0	3.483600e+01
8.821114e+01	1.827957e+02	5.102639e+01	1.055718e+01	5.806452e+01	0	0	3.493600e+01
8.809384e+01	1.827957e+02	4.926686e+01	1.055718e+01	5.806452e+01	0	0	3.503700e+01
8.821114e+01	1.827957e+02	5.102639e+01	8.797654e+00	5.806452e+01	0	0	3.513800e+01
8.809384e+01	1.827957e+02	5.102639e+01	1.055718e+01	5.806452e+01	0	0	3.523800e+01
8.809384e+01	1.827957e+02	5.102639e+01	8.797654e+00	5.806452e+01	0	0	3.533900e+01
8.832845e+01	1.818182e+02	5.102639e+01	1.055718e+01	5.689150e+01	3	0	3.544000e+01
8.832845e+01	1.818182e+02	4.926686e+01	1.055718e+01	5.689150e+01	0	0	3.554000e+01
8.844575e+01	1.818182e+02	5.102639e+01	1.055718e+01	5.689150e+01	0	0	3.564100e+01
8.832845e+01	1.818182e+02	5.102639e+01	1.055718e+01	5.689150e+01	0	0	3.574200e+01
8.844575e+01	1.818182e+02	5.102639e+01	8.797654e+00	5.689150e+01	0	0	3.584300e+01
8.832845e+01	1.827957e+02	4.926686e+01	8.797654e+00	5.689150e+01	0	0	3.594300e+01
8.832845e+01	1.818182e+02	5.102639e+01	1.055718e+01	5.689150e+01	0	0	3.604400e+01
8.832845e+01	1.808407e+02	5.278592e+01	8.797654e+00	5.571848e+01	3	0	3.614500e+01
8.856305e+01	1.818182e+02	5.278592e+01	8.797654e+00	5.630499e+01	0	0	3.624500e+01
8.832845e+01	1.798631e+02	5.454545e+01	1.055718e+01	5.571848e+01	0	0	3.634600e+01
8.832845e+01	1.798631e+02	5.278592e+01	8.797654e+00	5.630499e+01	0	0	3.644700e+01
8.832845e+01	1.798631e+02	5.454545e+01	1.055718e+01	5.571848e+01	0	0	3.654700e+01
8.832845e+01	1.798631e+02	5.278592e+01	8.797654e+00	5.630499e+01	0	0	3.664800e+01
8.832845e+01	1.798631e+02	5.454545e+01	1.055718e+01	5.571848e+01	0	0	3.674900e+01
8.821114e+01	1.808407e+02	5.454545e+01	8.797654e+00	5.571848e+01	0	0	3.684900e+01
8.821114e+01	1.798631e+02	5.454545e+01	8.797654e+00	5.571848e+01	0	0	3.695000e+01
8.821114e+01	1.798631e+02	5.454545e+01	1.055718e+01	5.571848e+01	0	0	3.705100e+01
8.809384e+01	1.798631e+02	5.454545e+01	1.055718e+01	5.630499e+01	0	0	3.715100e+01
8.809384e+01	1.808407e+02	5.278592e+01	1.055718e+01	5.630499e+01	0	0	3.725200e+01
8.821114e+01	1.798631e+02	5.454545e+01	1.055718e+01	5.630499e+01	0	0	3.735300e+01
8.821114e+01	1.798631e+02	5.454545e+01	1.055718e+01	5.571848e+01	0	0	3.745300e+01
8.832845e+01	1.808407e+02	5.630499e+01	1.055718e+01	5.337243e+01	3	0	3.755400e+01
8.832845e+01	1.808407e+02	5.454545e+01	1.055718e+01	5.395894e+01	0	0	3.765500e+01
8.844575e+01	1.808407e+02	5.454545e+01	1.055718e+01	5.337243e+01	0	0	3.775500e+01
8.844575e+01	1.808407e+02	5.630499e+01	8.797654e+00	5.337243e+01	0	0	3.785600e+01
8.832845e+01	1.808407e+02	5.630499e+01	8.797654e+00	5.337243e+01	0	0	3.795700e+01
8.832845e+01	1.808407e+02	5.630499e+01	8.797654e+00	5.337243e+01	0	0	3.805700e+01
8.821114e+01	1.808407e+02	5.630499e+01	1.055718e+01	5.337243e+01	0	0	3.815800e+01
8.844575e+01	1.808407e+02	5.454545e+01	1.055718e+01	5.278592e+01	0	0	3.825900e+01
8.844575e+01	1.798631e+02	5.454545e+01	8.797654e+00	5.278592e+01	0	0	3.836000e+01
8.844575e+01	1.798631e+02	5.278592e+01	8.797654e+00	5.278592e+01	0	0	3.846000e+01
8.844575e+01	1.798631e+02	5.102639e+01	8.797654e+00	5.278592e+01	0	0	3.856000e+01
8.844575e+01	1.808407e+02	5.278592e+01	8.797654e+00	5.278592e+01	0	0	3.866200e+01
8.856305e+01	1.798631e+02	5.278592e+01	1.055718e+01	5.278592e+01	0	0	3.876200e+01
8.844575e+01	1.808407e+02	5.278592e+01	8.797654e+00	5.278592e+01	0	0	3.886200e+01
8.856305e+01	1.798631e+02	5.278592e+01	8.797654e+00	5.278592e+01	0	0	3.896400e+01
8.856305e+01	1.798631e+02	5.278592e+01	8.797654e+00	5.219941e+01	0	0	3.906400e+01
8.868035e+01	1.798631e+02	5.278592e+01	1.055718e+01	5.278592e+01	0	0	3.916400e+01
8.856305e+01	1.798631e+02	5.454545e+01	8.797654e+00	5.219941e+01	0	0	3.926600e+01
8.868035e+01	1.808407e+02	5.278592e+01	8.797654e+00	5.219941e+01	0	0	3.936600e+01
8.856305e+01	1.798631e+02	5.278592e+01	8.797654e+00	5.219941e+01	0	0	3.946700e+01
8.856305e+01	1.798631e+02	5.454545e+01	8.797654e+00	5.219941e+01	0	0	3.956800e+01
8.868035e+01	1.798631e+02	5.278592e+01	7.038123e+00	5.219941e+01	0	0	3.966800e+01
8.879765e+01	1.808407e+02	5.454545e+01	8.797654e+00	5.219941e+01	3	0	3.976900e+01
8.891496e+01	1.827957e+02	5.278592e+01	8.797654e+00	5.161290e+01	0	0	3.987000e+01
8.891496e+01	1.827957e+02	5.102639e+01	5.278592e+00	5.219941e+01	0	0	3.997000e+01
8.891496e+01	1.827957e+02	5.102639e+01	8.797654e+00	5.219941e+01	0	0	4.007100e+01
8.879765e+01	1.827957e+02	5.102639e+01	8.797654e+00	5.161290e+01	0	0	4.017100e+01
8.891496e+01	1.827957e+02	5.278592e+01	8.797654e+00	5.219941e+01	0	0	4.027200e+01
8.879765e+01	1.827957e+02	5.278592e+01	1.055718e+01	5.219941e+01	0	0	4.037300e+01
8.891496e+01	1.827957e+02	5.102639e+01	8.797654e+00	5.043988e+01	3	0	4.047300e+01
8.891496e+01	1.818182e+02	5.102639e+01	8.797654e+00	5.043988e+01	0	0	4.057400e+01
8.891496e+01	1.827957e+02	5.102639e+01	7.038123e+00	5.102639e+01	0	0	4.067500e+01
8.891496e+01	1.827957e+02	5.102639e+01	8.797654e+00	5.043988e+01	0	0	4.077500e+01
8.891496e+01	1.818182e+02	5.102639e+01	1.055718e+01	5.043988e+01	0	0	4.087700e+01
8.891496e+01	1.818182e+02	5.102639e+01	8.797654e+00	5.043988e+01	0	0	4.097700e+01
8.903226e+01	1.818182e+02	5.102639e+01	8.797654e+00	5.102639e+01	0	0	4.107700e+01
8.903226e+01	1.827957e+02	5.102639e+01	8.797654e+00	5.043988e+01	0	0	4.117900e+01
8.914956e+01	1.808407e+02	5.278592e+01	8.797654e+00	5.102639e+01	0	0	4.127900e+01
8.926686e+01	1.818182e+02	5.278592e+01	8.797654e+00	5.043988e+01	0	0	4.137900e+01
8.950147e+01	1.818182e+02	5.278592e+01	8.797654e+00	5.102639e+01	0	0	4.148100e+01
8.914956e+01	1.808407e+02	5.454545e+01	8.797654e+00	5.043988e+01	0	0	4.158100e+01
8.903226e+01	1.808407e+02	5.278592e+01	8.797654e+00	5.102639e+01	0	0	4.168100e+01
8.903226e+01	1.808407e+02	5.278592e+01	8.797654e+00	5.043988e+01	0	0	4.178200e+01
8.914956e+01	1.808407e+02	5.278592e+01	8.797654e+00	5.043988e+01	0	0	4.188300e+01
8.903226e+01	1.818182e+02	5.278592e+01	8.797654e+00	4.985337e+01	0	0	4.198400e+01
8.903226e+01	1.827957e+02	5.278592e+01	8.797654e+00	4.985337e+01	0	0	4.208400e+01
8.891496e+01	1.827957e+02	5.102639e+01	8.797654e+00	4.985337e+01	0	0	4.218500e+01
8.903226e+01	1.818182e+02	5.102639e+01	8.797654e+00	4.985337e+01	0	0	4.228600e+01
8.891496e+01	1.818182e+02	5.278592e+01	8.797654e+00	4.985337e+01	0	0	4.238600e+01
8.891496e+01	1.818182e+02	5.278592e+01	8.797654e+00	4.985337e+01	0	0	4.248700e+01
8.903226e+01	1.818182e+02	5.278592e+01	8.797654e+00	4.985337e+01	0	0	4.258800e+01
8.891496e+01	1.818182e+02	4.926686e+01	8.797654e+00	4.985337e+01	3	0	4.268800e+01
8.903226e+01	1.827957e+02	4.926686e+01	7.038123e+00	5.043988e+01	3	0	4.278900e+01
8.891496e+01	1.818182e+02	4.926686e+01	8.797654e+00	4.985337e+01	3	0	4.289000e+01
8.891496e+01	1.818182e+02	4.926686e+01	8.797654e+00	4.985337e+01	3	0	4.299100e+01
8.891496e+01	1.818182e+02	4.926686e+01	8.797654e+00	4.985337e+01	3	0	4.309100e+01
8.891496e+01	1.818182e+02	4.926686e+01	8.797654e+00	4.985337e+01	3	0	4.319200e+01
8.903226e+01	1.827957e+02	4.926686e+01	8.797654e+00	5.043988e+01	3	0	4.329300e+01
8.903226e+01	1.818182e+02	4.574780e+01	8.797654e+00	4.985337e+01	3	0	4.339400e+01
8.903226e+01	1.818182e+02	4.750733e+01	8.797654e+00	4.985337e+01	3	0	4.349500e+01
8.903226e+01	1.818182e+02	4.574780e+01	8.797654e+00	4.985337e+01	3	0	4.359500e+01
8.903226e+01	1.818182e+02	4.750733e+01	8.797654e+00	4.985337e+01	3	0	4.369600e+01
8.903226e+01	1.818182e+02	4.574780e+01	8.797654e+00	4.985337e+01	3	0	4.379700e+01
8.903226e+01	1.827957e+02	4.750733e+01	7.038123e+00	5.043988e+01	3	0	4.389700e+01
8.914956e+01	1.818182e+02	4.574780e+01	8.797654e+00	5.043988e+01	3	0	4.399900e+01
8.914956e+01	1.818182e+02	4.926686e+01	8.797654e+00	4.985337e+01	3	0	4.409900e+01
8.926686e+01	1.808407e+02	5.102639e+01	8.797654e+00	4.926686e+01	0	0	4.419900e+01
8.926686e+01	1.808407e+02	5.102639e+01	8.797654e+00	4.985337e+01	0	0	4.430100e+01
8.926686e+01	1.808407e+02	5.278592e+01	7.038123e+00	4.985337e+01	0	0	4.440100e+01
8.938416e+01	1.808407e+02	5.102639e+01	8.797654e+00	4.985337e+01	0	0	4.450200e+01
8.914956e+01	1.808407e+02	5.278592e+01	8.797654e+00	4.926686e+01	0	0	4.460300e+01
8.914956e+01	1.808407e+02	5.102639e+01	8.797654e+00	4.985337e+01	0	0	4.470300e+01
8.926686e+01	1.788856e+02	5.278592e+01	8.797654e+00	4.926686e+01	3	0	4.480400e+01
8.914956e+01	1.798631e+02	5.278592e+01	8.797654e+00	4.926686e+01	0	0	4.490500e+01
8.926686e+01	1.798631e+02	5.278592e+01	8.797654e+00	4.985337e+01	0	0	4.500500e+01
8.914956e+01	1.798631e+02	5.278592e+01	1.055718e+01	4.985337e+01	0	0	4.510600e+01
8.926686e+01	1.798631e+02	5.278592e+01	8.797654e+00	4.926686e+01	0	0	4.520600e+01
8.914956e+01	1.808407e+02	5.278592e+01	8.797654e+00	4.985337e+01	0	0	4.530700e+01
8.914956e+01	1.798631e+02	5.278592e+01	8.797654e+00	4.926686e+01	0	0	4.540800e+01
8.926686e+01	1.798631e+02	5.278592e+01	1.055718e+01	4.985337e+01	0	0	4.550800e+01
8.926686e+01	1.808407e+02	5.454545e+01	8.797654e+00	4.926686e+01	0	0	4.560900e+01
8.926686e+01	1.808407e+02	5.278592e+01	8.797654e+00	4.926686e+01	0	0	4.571000e+01
8.926686e+01	1.808407e+02	5.278592e+01	8.797654e+00	4.985337e+01	0	0	4.581000e+01
8.938416e+01	1.808407e+02	5.278592e+01	1.055718e+01	4.926686e+01	0	0	4.591200e+01
8.926686e+01	1.808407e+02	5.278592e+01	8.797654e+00	4.985337e+01	0	0	4.601200e+01
8.926686e+01	1.808407e+02	5.278592e+01	8.797654e+00	4.985337e+01	0	0	4.611200e+01
8.926686e+01	1.808407e+02	5.278592e+01	1.055718e+01	4.926686e+01	0	0	4.621300e+01
8.938416e+01	1.798631e+02	5.454545e+01	1.055718e+01	4.926686e+01	0	0	4.631400e+01
8.938416e+01	1.798631e+02	5.278592e+01	8.797654e+00	4.926686e+01	0	0	4.641400e+01
8.938416e+01	1.808407e+02	5.454545e+01	8.797654e+00	4.926686e+01	0	0	4.651500e+01
8.938416e+01	1.798631e+02	5.454545e+01	8.797654e+00	4.926686e+01	0	0	4.661600e+01
8.938416e+01	1.798631e+02	5.454545e+01	8.797654e+00	4.985337e+01	0	0	4.671600e+01
8.938416e+01	1.798631e+02	5.454545e+01	8.797654e+00	4.926686e+01	0	0	4.681700e+01
8.938416e+01	1.798631e+02	5.454545e+01	1.055718e+01	4.985337e+01	0	0	4.691800e+01
8.950147e+01	1.788856e+02	5.806452e+01	8.797654e+00	4.985337e+01	0	0	4.701900e+01
8.950147e+01	1.779081e+02	5.806452e+01	1.055718e+01	4.926686e+01	0	0	4.711900e+01
8.950147e+01	1.788856e+02	5.806452e+01	1.055718e+01	4.985337e+01	0	0	4.722000e+01
8.938416e+01	1.788856e+02	5.806452e+01	1.055718e+01	4.985337e+01	0	0	4.732100e+01
8.938416e+01	1.779081e+02	5.806452e+01	8.797654e+00	4.926686e+01	0	0	4.742100e+01
8.938416e+01	1.779081e+02	5.806452e+01	8.797654e+00	4.985337e+01	0	0	4.752100e+01
8.938416e+01	1.788856e+02	5.806452e+01	1.055718e+01	4.985337e+01	0	0	4.762300e+01
8.938416e+01	1.788856e+02	5.806452e+01	8.797654e+00	4.985337e+01	3	0	4.772300e+01
8.926686e+01	1.779081e+02	5.982405e+01	1.055718e+01	4.985337e+01	0	0	4.782300e+01
8.926686e+01	1.788856e+02	5.982405e+01	1.055718e+01	4.985337e+01	0	0	4.792500e+01
8.926686e+01	1.788856e+02	5.982405e+01	1.055718e+01	4.985337e+01	0	0	4.802500e+01
8.926686e+01	1.788856e+02	5.982405e+01	8.797654e+00	4.926686e+01	0	0	4.812500e+01
8.926686e+01	1.779081e+02	5.806452e+01	8.797654e+00	4.985337e+01	0	0	4.822700e+01
8.926686e+01	1.788856e+02	5.982405e+01	1.055718e+01	4.985337e+01	0	0	4.832700e+01
8.938416e+01	1.779081e+02	5.982405e+01	1.055718e+01	4.985337e+01	3	0	4.842800e+01
8.926686e+01	1.788856e+02	5.982405e+01	1.055718e+01	4.985337e+01	3	0	4.852900e+01
8.926686e+01	1.788856e+02	5.982405e+01	1.055718e+01	4.985337e+01	3	0	4.862900e+01
8.926686e+01	1.788856e+02	5.982405e+01	8.797654e+00	4.926686e+01	3	0	4.873100e+01
8.926686e+01	1.788856e+02	5.982405e+01	1.055718e+01	4.985337e+01	3	0	4.883100e+01
8.926686e+01	1.788856e+02	5.982405e+01	8.797654e+00	4.985337e+01	3	0	4.893100e+01
8.926686e+01	1.788856e+02	5.982405e+01	8.797654e+00	4.985337e+01	3	0	4.903300e+01
8.926686e+01	1.798631e+02	6.158358e+01	1.055718e+01	4.868035e+01	0	0	4.913300e+01
8.938416e+01	1.798631e+02	6.158358e+01	1.055718e+01	4.868035e+01	3	0	4.923400e+01
8.926686e+01	1.788856e+02	6.158358e+01	1.055718e+01	4.926686e+01	3	0	4.933500e+01
8.914956e+01	1.798631e+02	6.158358e+01	8.797654e+00	4.868035e+01	3	0	4.943500e+01
8.926686e+01	1.788856e+02	5.982405e+01	1.055718e+01	4.868035e+01	3	0	4.953700e+01
8.926686e+01	1.798631e+02	6.158358e+01	8.797654e+00	4.868035e+01	3	0	4.963700e+01
8.926686e+01	1.798631e+02	6.158358e+01	1.055718e+01	4.868035e+01	3	0	4.973800e+01
8.926686e+01	1.798631e+02	6.158358e+01	1.055718e+01	4.868035e+01	3	0	4.983900e+01
8.914956e+01	1.788856e+02	5.806452e+01	1.055718e+01	4.868035e+01	0	0	4.993900e+01
8.914956e+01	1.798631e+02	5.982405e+01	8.797654e+00	4.926686e+01	0	0	5.004000e+01
8.914956e+01	1.788856e+02	5.982405e+01	8.797654e+00	4.868035e+01	0	0	5.014100e+01
8.914956e+01	1.788856e+02	5.982405e+01	1.055718e+01	4.868035e+01	0	0	5.024100e+01
8.914956e+01	1.788856e+02	5.982405e+01	1.055718e+01	4.868035e+01	0	0	5.034200e+01
8.926686e+01	1.788856e+02	5.806452e+01	1.055718e+01	4.868035e+01	0	0	5.044300e+01
8.914956e+01	1.788856e+02	5.806452e+01	1.055718e+01	4.868035e+01	0	0	5.054300e+01
8.914956e+01	1.798631e+02	5.806452e+01	8.797654e+00	4.868035e+01	0	0	5.064300e+01
8.914956e+01	1.798631e+02	5.806452e+01	8.797654e+00	4.868035e+01	0	0	5.074500e+01
8.914956e+01	1.788856e+02	5.806452e+01	8.797654e+00	4.868035e+01	0	0	5.084500e+01
8.903226e+01	1.798631e+02	5.630499e+01	1.055718e+01	4.868035e+01	0	0	5.094600e+01
8.914956e+01	1.798631e+02	5.806452e+01	1.055718e+01	4.868035e+01	0	0	5.104700e+01
8.903226e+01	1.798631e+02	5.806452e+01	8.797654e+00	4.868035e+01	0	0	5.114700e+01
8.914956e+01	1.798631e+02	5.806452e+01	1.055718e+01	4.868035e+01	0	0	5.124800e+01
8.914956e+01	1.798631e+02	5.630499e+01	8.797654e+00	4.750733e+01	3	0	5.134900e+01
8.914956e+01	1.798631e+02	5.630499e+01	8.797654e+00	4.750733e+01	0	0	5.144900e+01
8.914956e+01	1.788856e+02	5.630499e+01	8.797654e+00	4.750733e+01	0	0	5.155000e+01
8.914956e+01	1.788856e+02	5.806452e+01	8.797654e+00	4.750733e+01	0	0	5.165100e+01
8.926686e+01	1.798631e+02	5.806452e+01	8.797654e+00	4.750733e+01	0	0	5.175100e+01
8.926686e+01	1.798631e+02	5.630499e+01	8.797654e+00	4.750733e+01	0	0	5.185200e+01
8.926686e+01	1.788856e+02	5.630499e+01	8.797654e+00	4.809384e+01	0	0	5.195300e+01
8.914956e+01	1.808407e+02	5.806452e+01	8.797654e+00	4.809384e+01	3	0	5.205400e+01
8.914956e+01	1.798631e+02	5.630499e+01	8.797654e+00	4.750733e+01	0	0	5.215400e+01
8.914956e+01	1.788856e+02	5.630499e+01	8.797654e+00	4.750733e+01	0	0	5.225500e+01
8.950147e+01	1.788856e+02	5.630499e+01	8.797654e+00	4.809384e+01	0	0	5.235600e+01
8.914956e+01	1.788856e+02	5.630499e+01	8.797654e+00	4.809384e+01	0	0	5.245600e+01
8.914956e+01	1.788856e+02	5.806452e+01	8.797654e+00	4.809384e+01	0	0	5.255600e+01
8.914956e+01	1.788856e+02	5.630499e+01	8.797654e+00	4.809384e+01	0	0	5.265800e+01
8.914956e+01	1.798631e+02	5.630499e+01	8.797654e+00	4.750733e+01	3	0	5.275800e+01
8.914956e+01	1.788856e+02	5.630499e+01	8.797654e+00	4.692082e+01	3	0	5.285900e+01
8.926686e+01	1.798631e+02	5.630499e+01	8.797654e+00	4.692082e+01	3	0	5.296000e+01
8.914956e+01	1.788856e+02	5.630499e+01	8.797654e+00	4.692082e+01	3	0	5.306000e+01
8.914956e+01	1.788856e+02	5.630499e+01	8.797654e+00	4.692082e+01	3	0	5.316100e+01
8.914956e+01	1.788856e+02	5.630499e+01	8.797654e+00	4.692082e+01	3	0	5.326200e+01
8.914956e+01	1.788856e+02	5.806452e+01	8.797654e+00	4.633431e+01	3	0	5.336300e+01
8.903226e+01	1.788856e+02	5.630499e+01	8.797654e+00	4.692082e+01	0	0	5.346400e+01
8.914956e+01	1.788856e+02	5.806452e+01	8.797654e+00	4.692082e+01	3	0	5.356400e+01
8.914956e+01	1.788856e+02	5.806452e+01	7.038123e+00	4.692082e+01	3	0	5.366500e+01
8.926686e+01	1.788856e+02	5.630499e+01	7.038123e+00	4.692082e+01	3	0	5.376600e+01
8.926686e+01	1.788856e+02	5.630499e+01	7.038123e+00	4.692082e+01	3	0	5.386700e+01
8.926686e+01	1.788856e+02	5.630499e+01	7.038123e+00	4.692082e+01	3	0	5.396700e+01
8.914956e+01	1.798631e+02	5.630499e+01	8.797654e+00	4.750733e+01	3	0	5.406800e+01
8.914956e+01	1.788856e+02	5.982405e+01	7.038123e+00	4.692082e+01	3	0	5.416900e+01
8.914956e+01	1.769306e+02	6.158358e+01	7.038123e+00	4.692082e+01	0	0	5.426900e+01
8.926686e+01	1.769306e+02	6.334311e+01	8.797654e+00	4.692082e+01	0	0	5.437000e+01
8.914956e+01	1.779081e+02	6.158358e+01	7.038123e+00	4.692082e+01	0	0	5.447100e+01
8.914956e+01	1.779081e+02	6.158358e+01	7.038123e+00	4.692082e+01	0	0	5.457200e+01
8.914956e+01	1.779081e+02	6.334311e+01	7.038123e+00	4.692082e+01	0	0	5.467200e+01
8.914956e+01	1.779081e+02	6.158358e+01	7.038123e+00	4.692082e+01	0	0	5.477300e+01
8.914956e+01	1.779081e+02	6.334311e+01	7.038123e+00	4.633431e+01	0	0	5.487400e+01
8.903226e+01	1.769306e+02	6.158358e+01	8.797654e+00	4.692082e+01	0	0	5.497400e+01
8.903226e+01	1.779081e+02	6.158358e+01	8.797654e+00	4.692082e+01	0	0	5.507500e+01
8.903226e+01	1.769306e+02	6.334311e+01	8.797654e+00	4.692082e+01	0	0	5.517600e+01
8.903226e+01	1.779081e+02	6.334311e+01	8.797654e+00	4.633431e+01	0	0	5.527600e+01
8.903226e+01	1.769306e+02	6.158358e+01	7.038123e+00	4.633431e+01	0	0	5.537600e+01
8.914956e+01	1.769306e+02	6.158358e+01	8.797654e+00	4.692082e+01	0	0	5.547800e+01
8.914956e+01	1.769306e+02	6.158358e+01	7.038123e+00	4.692082e+01	0	0	5.557800e+01
8.914956e+01	1.788856e+02	5.630499e+01	8.797654e+00	4.633431e+01	0	0	5.567800e+01
8.903226e+01	1.788856e+02	5.630499e+01	7.038123e+00	4.692082e+01	0	0	5.578000e+01
8.903226e+01	1.779081e+02	5.630499e+01	7.038123e+00	4.692082e+01	0	0	5.588000e+01
8.903226e+01	1.779081e+02	5.454545e+01	8.797654e+00	4.692082e+01	0	0	5.598100e+01
8.903226e+01	1.779081e+02	5.630499e+01	7.038123e+00	4.633431e+01	0	0	5.608200e+01
8.903226e+01	1.779081e+02	5.454545e+01	8.797654e+00	4.692082e+01	0	0	5.618200e+01
8.903226e+01	1.779081e+02	5.630499e+01	8.797654e+00	4.633431e+01	0	0	5.628300e+01
8.903226e+01	1.779081e+02	5.278592e+01	7.038123e+00	4.692082e+01	3	0	5.638400e+01
8.903226e+01	1.779081e+02	5.454545e+01	7.038123e+00	4.633431e+01	3	0	5.648400e+01
8.914956e+01	1.779081e+02	5.454545e+01	5.278592e+00	4.633431e+01	3	0	5.658500e+01
8.914956e+01	1.779081e+02	5.278592e+01	7.038123e+00	4.692082e+01	3	0	5.668600e+01
8.914956e+01	1.779081e+02	5.454545e+01	7.038123e+00	4.633431e+01	3	0	5.678600e+01
8.903226e+01	1.779081e+02	5.278592e+01	7.038123e+00	4.633431e+01	3	0	5.688800e+01
8.914956e+01	1.779081e+02	5.278592e+01	7.038123e+00	4.692082e+01	3	0	5.698800e+01
8.891496e+01	1.788856e+02	5.278592e+01	5.278592e+00	4.633431e+01	3	0	5.709000e+01
8.914956e+01	1.818182e+02	4.926686e+01	5.278592e+00	4.633431e+01	0	0	5.719000e+01
8.891496e+01	1.808407e+02	5.102639e+01	5.278592e+00	4.692082e+01	0	0	5.729000e+01
8.891496e+01	1.808407e+02	5.102639e+01	7.038123e+00	4.633431e+01	0	0	5.739100e+01
8.926686e+01	1.818182e+02	4.926686e+01	7.038123e+00	4.692082e+01	0	0	5.749200e+01
8.903226e+01	1.818182e+02	5.102639e+01	5.278592e+00	4.633431e+01	0	0	5.759200e+01
8.903226e+01	1.808407e+02	5.102639e+01	7.038123e+00	4.633431e+01	0	0	5.769300e+01
8.891496e+01	1.808407e+02	4.926686e+01	5.278592e+00	4.633431e+01	0	0	5.779400e+01
8.891496e+01	1.798631e+02	4.750733e+01	5.278592e+00	4.692082e+01	3	0	5.789400e+01
8.903226e+01	1.798631e+02	4.750733e+01	5.278592e+00	4.692082e+01	3	0	5.799500e+01
8.903226e+01	1.798631e+02	4.750733e+01	5.278592e+00	4.692082e+01	3	0	5.809600e+01
8.891496e+01	1.798631e+02	4.926686e+01	5.278592e+00	4.633431e+01	3	0	5.819600e+01
8.903226e+01	1.798631e+02	4.750733e+01	5.278592e+00	4.633431e+01	3	0	5.829800e+01
8.903226e+01	1.798631e+02	4.750733e+01	5.278592e+00	4.633431e+01	3	0	5.839800e+01
8.903226e+01	1.798631e+02	4.750733e+01	7.038123e+00	4.692082e+01	3	0	5.850000e+01
8.891496e+01	1.769306e+02	4.750733e+01	5.278592e+00	4.692082e+01	0	0	5.860000e+01
8.914956e+01	1.769306e+02	4.750733e+01	7.038123e+00	4.692082e+01	0	0	5.870000e+01
8.914956e+01	1.779081e+02	4.750733e+01	7.038123e+00	4.633431e+01	0	0	5.880100e+01
8.891496e+01	1.779081e+02	4.750733e+01	5.278592e+00	4.633431e+01	0	0	5.890200e+01
8.891496e+01	1.779081e+02	4.750733e+01	5.278592e+00	4.633431e+01	0	0	5.900200e+01
8.903226e+01	1.779081e+02	4.750733e+01	5.278592e+00	4.692082e+01	0	0	5.910300e+01
8.903226e+01	1.779081e+02	4.750733e+01	7.038123e+00	4.692082e+01	0	0	5.920400e+01
8.891496e+01	1.759531e+02	5.102639e+01	5.278592e+00	4.633431e+01	0	0	5.930400e+01
8.891496e+01	1.769306e+02	5.102639e+01	5.278592e+00	4.633431e+01	0	0	5.940500e+01
8.891496e+01	1.769306e+02	4.926686e+01	5.278592e+00	4.692082e+01	0	0	5.950600e+01
8.891496e+01	1.769306e+02	5.102639e+01	7.038123e+00	4.692082e+01	0	0	5.960700e+01
8.891496e+01	1.769306e+02	5.102639e+01	5.278592e+00	4.633431e+01	0	0	5.970700e+01
8.891496e+01	1.769306e+02	4.926686e+01	5.278592e+00	4.692082e+01	0	0	5.980800e+01
8.891496e+01	1.769306e+02	5.102639e+01	5.278592e+00	4.633431e+01	0	0	5.990900e+01
8.891496e+01	1.779081e+02	5.278592e+01	5.278592e+00	4.633431e+01	0	0	6.000900e+01
8.891496e+01	1.769306e+02	5.630499e+01	5.278592e+00	4.633431e+01	0	0	6.010900e+01
8.879765e+01	1.769306e+02	5.630499e+01	5.278592e+00	4.633431e+01	0	0	6.021100e+01
8.891496e+01	1.769306e+02	5.630499e+01	5.278592e+00	4.633431e+01	0	0	6.031100e+01
8.879765e+01	1.779081e+02	5.630499e+01	7.038123e+00	4.633431e+01	0	0	6.041100e+01
8.879765e+01	1.779081e+02	5.630499e+01	5.278592e+00	4.633431e+01	0	0	6.051300e+01
8.879765e+01	1.779081e+02	5.630499e+01	5.278592e+00	4.633431e+01	0	0	6.061300e+01
8.891496e+01	1.769306e+02	5.630499e+01	5.278592e+00	4.750733e+01	3	0	6.071300e+01
8.891496e+01	1.769306e+02	5.630499e+01	5.278592e+00	4.750733e+01	0	0	6.081500e+01
8.903226e+01	1.769306e+02	5.630499e+01	5.278592e+00	4.809384e+01	0	0	6.091500e+01
8.891496e+01	1.779081e+02	5.630499e+01	3.519062e+00	4.750733e+01	0	0	6.101600e+01
8.891496e+01	1.779081e+02	5.630499e+01	5.278592e+00	4.750733e+01	0	0	6.111700e+01
8.891496e+01	1.769306e+02	5.630499e+01	5.278592e+00	4.750733e+01	0	0	6.121700e+01
8.891496e+01	1.769306e+02	5.630499e+01	5.278592e+00	4.809384e+01	0	0	6.131800e+01
8.891496e+01	1.779081e+02	5.806452e+01	5.278592e+00	4.750733e+01	3	0	6.141900e+01
8.891496e+01	1.769306e+02	5.806452e+01	7.038123e+00	4.809384e+01	3	0	6.151900e+01
8.903226e+01	1.769306e+02	5.806452e+01	3.519062e+00	4.750733e+01	3	0	6.162000e+01
8.903226e+01	1.769306e+02	5.806452e+01	5.278592e+00	4.750733e+01	3	0	6.172100e+01
8.903226e+01	1.779081e+02	5.982405e+01	5.278592e+00	4.750733e+01	3	0	6.182100e+01
8.903226e+01	1.769306e+02	5.982405e+01	7.038123e+00	4.809384e+01	3	0	6.192300e+01
8.891496e+01	1.779081e+02	5.806452e+01	5.278592e+00	4.750733e+01	3	0	6.202300e+01
8.903226e+01	1.749756e+02	6.158358e+01	5.278592e+00	4.868035e+01	3	0	6.212500e+01
8.903226e+01	1.749756e+02	5.982405e+01	5.278592e+00	4.868035e+01	0	0	6.222500e+01
8.903226e+01	1.749756e+02	6.158358e+01	5.278592e+00	4.868035e+01	0	0	6.232500e+01
8.914956e+01	1.749756e+02	5.982405e+01	5.278592e+00	4.868035e+01	0	0	6.242600e+01
8.914956e+01	1.749756e+02	5.982405e+01	5.278592e+00	4.868035e+01	0	0	6.252700e+01
8.903226e+01	1.749756e+02	6.158358e+01	5.278592e+00	4.868035e+01	0	0	6.262700e+01
8.903226e+01	1.749756e+02	6.158358e+01	5.278592e+00	4.868035e+01	0	0	6.272800e+01
8.914956e+01	1.759531e+02	5.806452e+01	5.278592e+00	4.926686e+01	0	0	6.282900e+01
8.926686e+01	1.759531e+02	5.454545e+01	5.278592e+00	4.926686e+01	0	0	6.292900e+01
8.926686e+01	1.759531e+02	5.454545e+01	5.278592e+00	4.926686e+01	0	0	6.303000e+01
8.914956e+01	1.759531e+02	5.454545e+01	5.278592e+00	4.926686e+01	0	0	6.313100e+01
8.914956e+01	1.759531e+02	5.454545e+01	5.278592e+00	4.926686e+01	0	0	6.323200e+01
8.926686e+01	1.759531e+02	5.454545e+01	3.519062e+00	4.985337e+01	0	0	6.333200e+01
8.926686e+01	1.759531e+02	5.278592e+01	3.519062e+00	4.926686e+01	0	0	6.343200e+01
8.938416e+01	1.759531e+02	5.278592e+01	5.278592e+00	4.985337e+01	0	0	6.353400e+01
8.938416e+01	1.759531e+02	5.102639e+01	5.278592e+00	4.985337e+01	3	0	6.363400e+01
8.938416e+01	1.779081e+02	4.926686e+01	5.278592e+00	4.985337e+01	0	0	6.373500e+01
8.938416e+01	1.779081e+02	4.926686e+01	5.278592e+00	4.926686e+01	0	0	6.383600e+01
8.950147e+01	1.779081e+02	4.926686e+01	7.038123e+00	4.985337e+01	0	0	6.393600e+01
8.938416e+01	1.779081e+02	4.926686e+01	7.038123e+00	4.926686e+01	0	0	6.403600e+01
8.950147e+01	1.779081e+02	4.926686e+01	5.278592e+00	4.926686e+01	0	0	6.413800e+01
8.938416e+01	1.779081e+02	4.926686e+01	5.278592e+00	4.926686e+01	0	0	6.423800e+01
8.950147e+01	1.808407e+02	4.926686e+01	5.278592e+00	4.926686e+01	0	0	6.433800e+01
8.950147e+01	1.808407e+02	5.102639e+01	5.278592e+00	4.985337e+01	0	0	6.444000e+01
8.950147e+01	1.798631e+02	4.926686e+01	5.278592e+00	4.926686e+01	0	0	6.454000e+01
8.950147e+01	1.798631e+02	4.926686e+01	5.278592e+00	4.926686e+01	0	0	6.464100e+01
8.950147e+01	1.798631e+02	4.926686e+01	5.278592e+00	4.926686e+01	0	0	6.474200e+01
8.950147e+01	1.798631e+02	4.926686e+01	5.278592e+00	4.926686e+01	0	0	6.484200e+01
8.950147e+01	1.798631e+02	4.926686e+01	5.278592e+00	4.985337e+01	0	0	6.494300e+01
8.950147e+01	1.788856e+02	4.750733e+01	7.038123e+00	5.043988e+01	3	0	6.504400e+01
8.950147e+01	1.788856e+02	4.750733e+01	5.278592e+00	5.043988e+01	0	0	6.514400e+01
8.950147e+01	1.788856e+02	4.926686e+01	5.278592e+00	5.043988e+01	0	0	6.524500e+01
8.950147e+01	1.788856e+02	4.926686e+01	7.038123e+00	5.043988e+01	0	0	6.534500e+01
8.938416e+01	1.788856e+02	4.926686e+01	5.278592e+00	4.985337e+01	0	0	6.544600e+01
8.950147e+01	1.779081e+02	4.926686e+01	5.278592e+00	4.985337e+01	0	0	6.554700e+01
8.950147e+01	1.788856e+02	4.926686e+01	5.278592e+00	5.043988e+01	0	0	6.564700e+01
8.950147e+01	1.788856e+02	4.750733e+01	5.278592e+00	4.985337e+01	3	0	6.574800e+01
8.961877e+01	1.788856e+02	4.750733e+01	5.278592e+00	4.985337e+01	0	0	6.584900e+01
8.961877e+01	1.788856e+02	4.750733e+01	5.278592e+00	5.043988e+01	0	0	6.594900e+01
8.985337e+01	1.798631e+02	4.750733e+01	5.278592e+00	4.985337e+01	0	0	6.605100e+01
8.961877e+01	1.798631e+02	4.926686e+01	5.278592e+00	4.926686e+01	0	0	6.615100e+01
8.950147e+01	1.788856e+02	4.750733e+01	5.278592e+00	4.985337e+01	0	0	6.625100e+01
8.961877e+01	1.788856e+02	4.926686e+01	5.278592e+00	4.985337e+01	0	0	6.635300e+01
8.961877e+01	1.788856e+02	4.750733e+01	5.278592e+00	4.985337e+01	0	0	6.645300e+01
8.973607e+01	1.798631e+02	5.102639e+01	5.278592e+00	5.043988e+01	0	0	6.655300e+01
8.973607e+01	1.798631e+02	5.278592e+01	5.278592e+00	4.985337e+01	0	0	6.665500e+01
8.961877e+01	1.798631e+02	5.102639e+01	7.038123e+00	4.985337e+01	0	0	6.675500e+01
8.961877e+01	1.798631e+02	5.278592e+01	5.278592e+00	4.985337e+01	0	0	6.685500e+01
8.961877e+01	1.798631e+02	5.278592e+01	5.278592e+00	4.985337e+01	0	0	6.695600e+01
8.973607e+01	1.798631e+02	5.102639e+01	5.278592e+00	4.985337e+01	0	0	6.705700e+01
8.961877e+01	1.798631e+02	5.278592e+01	5.278592e+00	5.043988e+01	0	0	6.715800e+01
8.961877e+01	1.808407e+02	5.454545e+01	3.519062e+00	5.043988e+01	3	0	6.725900e+01
8.961877e+01	1.798631e+02	5.630499e+01	5.278592e+00	4.985337e+01	3	0	6.735900e+01
8.961877e+01	1.808407e+02	5.454545e+01	5.278592e+00	4.985337e+01	3	0	6.746000e+01
8.961877e+01	1.808407e+02	5.454545e+01	5.278592e+00	4.985337e+01	3	0	6.756100e+01
8.997067e+01	1.808407e+02	5.630499e+01	5.278592e+00	4.985337e+01	3	0	6.766100e+01
8.973607e+01	1.808407e+02	5.454545e+01	7.038123e+00	5.043988e+01	3	0	6.776300e+01
8.973607e+01	1.808407e+02	5.630499e+01	7.038123e+00	4.985337e+01	3	0	6.786300e+01
8.973607e+01	1.798631e+02	6.158358e+01	5.278592e+00	4.985337e+01	0	0	6.796300e+01
8.973607e+01	1.798631e+02	5.982405e+01	5.278592e+00	4.926686e+01	0	0	6.806500e+01
8.973607e+01	1.798631e+02	5.982405e+01	5.278592e+00	4.985337e+01	0	0	6.816500e+01
8.961877e+01	1.808407e+02	5.982405e+01	5.278592e+00	4.985337e+01	0	0	6.826500e+01
8.961877e+01	1.798631e+02	6.158358e+01	5.278592e+00	4.985337e+01	0	0	6.836600e+01
8.961877e+01	1.798631e+02	5.982405e+01	7.038123e+00	4.926686e+01	0	0	6.846700e+01
8.985337e+01	1.808407e+02	5.982405e+01	5.278592e+00	4.985337e+01	0	0	6.856800e+01
8.950147e+01	1.798631e+02	5.982405e+01	5.278592e+00	4.926686e+01	3	0	6.866900e+01
8.997067e+01	1.798631e+02	6.158358e+01	5.278592e+00	4.926686e+01	0	0	6.876900e+01
8.961877e+01	1.798631e+02	5.982405e+01	5.278592e+00	4.926686e+01	0	0	6.887000e+01
8.961877e+01	1.798631e+02	6.158358e+01	7.038123e+00	4.868035e+01	0	0	6.897000e+01
8.985337e+01	1.808407e+02	5.982405e+01	5.278592e+00	4.985337e+01	0	0	6.907100e+01
8.973607e+01	1.808407e+02	5.982405e+01	5.278592e+00	4.926686e+01	0	0	6.917200e+01
8.973607e+01	1.798631e+02	6.158358e+01	5.278592e+00	4.868035e+01	0	0	6.927200e+01
8.961877e+01	1.788856e+02	5.982405e+01	5.278592e+00	4.926686e+01	0	0	6.937300e+01
8.985337e+01	1.788856e+02	6.334311e+01	5.278592e+00	4.926686e+01	0	0	6.947400e+01
8.961877e+01	1.798631e+02	6.158358e+01	5.278592e+00	4.868035e+01	0	0	6.957400e+01
8.961877e+01	1.788856e+02	6.334311e+01	3.519062e+00	4.926686e+01	0	0	6.967600e+01
8.973607e+01	1.788856e+02	6.158358e+01	5.278592e+00	4.926686e+01	0	0	6.977600e+01
8.973607e+01	1.788856e+02	6.158358e+01	5.278592e+00	4.926686e+01	0	0	6.987600e+01
8.973607e+01	1.788856e+02	6.334311e+01	7.038123e+00	4.926686e+01	0	0	6.997800e+01
8.973607e+01	1.788856e+02	6.158358e+01	5.278592e+00	4.926686e+01	0	0	7.007800e+01
8.997067e+01	1.779081e+02	6.334311e+01	5.278592e+00	4.926686e+01	3	0	7.017800e+01
8.997067e+01	1.779081e+02	6.334311e+01	3.519062e+00	4.985337e+01	3	0	7.028000e+01
8.997067e+01	1.779081e+02	6.334311e+01	5.278592e+00	4.926686e+01	3	0	7.038000e+01
8.950147e+01	1.779081e+02	6.334311e+01	5.278592e+00	4.868035e+01	3	0	7.048000e+01
8.961877e+01	1.769306e+02	6.334311e+01	5.278592e+00	4.926686e+01	3	0	7.058200e+01
8.973607e+01	1.779081e+02	6.334311e+01	5.278592e+00	4.926686e+01	3	0	7.068200e+01
8.938416e+01	1.759531e+02	6.334311e+01	5.278592e+00	4.868035e+01	3	0	7.078400e+01
8.950147e+01	1.759531e+02	6.334311e+01	5.278592e+00	4.868035e+01	0	0	7.088400e+01
8.973607e+01	1.769306e+02	6.334311e+01	5.278592e+00	4.926686e+01	0	0	7.098400e+01
8.950147e+01	1.759531e+02	6.334311e+01	5.278592e+00	4.809384e+01	0	0	7.108600e+01
8.938416e+01	1.769306e+02	6.334311e+01	5.278592e+00	4.809384e+01	0	0	7.118600e+01
8.950147e+01	1.759531e+02	6.158358e+01	5.278592e+00	4.868035e+01	0	0	7.128600e+01
8.938416e+01	1.769306e+02	6.334311e+01	7.038123e+00	4.868035e+01	0	0	7.138800e+01
8.950147e+01	1.759531e+02	6.334311e+01	5.278592e+00	4.809384e+01	0	0	7.148800e+01
8.938416e+01	1.759531e+02	6.158358e+01	5.278592e+00	4.809384e+01	0	0	7.158800e+01
8.950147e+01	1.769306e+02	6.158358e+01	5.278592e+00	4.809384e+01	0	0	7.168900e+01
8.950147e+01	1.769306e+02	6.334311e+01	7.038123e+00	4.868035e+01	0	0	7.179000e+01
8.938416e+01	1.759531e+02	6.158358e+01	5.278592e+00	4.809384e+01	0	0	7.189000e+01
8.938416e+01	1.759531e+02	6.158358e+01	5.278592e+00	4.809384e+01	0	0	7.199100e+01
8.938416e+01	1.759531e+02	6.158358e+01	7.038123e+00	4.809384e+01	0	0	7.209200e+01
8.938416e+01	1.759531e+02	6.158358e+01	5.278592e+00	4.809384e+01	0	0	7.219300e+01
8.926686e+01	1.759531e+02	5.982405e+01	7.038123e+00	4.868035e+01	3	0	7.229300e+01
8.926686e+01	1.749756e+02	6.158358e+01	7.038123e+00	4.926686e+01	0	0	7.239400e+01
8.926686e+01	1.749756e+02	6.158358e+01	7.038123e+00	4.868035e+01	0	0	7.249500e+01
8.926686e+01	1.749756e+02	6.158358e+01	7.038123e+00	4.868035e+01	0	0	7.259500e+01
8.926686e+01	1.749756e+02	6.158358e+01	5.278592e+00	4.868035e+01	0	0	7.269600e+01
8.926686e+01	1.749756e+02	6.158358e+01	5.278592e+00	4.868035e+01	0	0	7.279700e+01
8.926686e+01	1.749756e+02	6.158358e+01	7.038123e+00	4.926686e+01	0	0	7.289700e+01
8.926686e+01	1.749756e+02	6.158358e+01	7.038123e+00	4.926686e+01	3	0	7.299800e+01
8.914956e+01	1.749756e+02	6.158358e+01	5.278592e+00	4.926686e+01	3	0	7.309900e+01
8.938416e+01	1.749756e+02	6.158358e+01	7.038123e+00	4.926686e+01	3	0	7.319900e+01
8.914956e+01	1.739980e+02	6.158358e+01	7.038123e+00	4.926686e+01	3	0	7.330000e+01
8.950147e+01	1.749756e+02	6.158358e+01	5.278592e+00	4.926686e+01	3	0	7.340100e+01
8.926686e+01	1.739980e+02	5.982405e+01	5.278592e+00	4.926686e+01	3	0	7.350200e+01
8.914956e+01	1.739980e+02	5.982405e+01	5.278592e+00	4.985337e+01	3	0	7.360300e+01
8.914956e+01	1.749756e+02	5.982405e+01	5.278592e+00	4.926686e+01	0	0	7.370300e+01
8.914956e+01	1.769306e+02	5.982405e+01	7.038123e+00	4.926686e+01	0	0	7.380400e+01
8.914956e+01	1.759531e+02	5.982405e+01	5.278592e+00	4.926686e+01	0	0	7.390500e+01
8.914956e+01	1.759531e+02	5.982405e+01	5.278592e+00	4.926686e+01	0	0	7.400500e+01
8.914956e+01	1.759531e+02	5.982405e+01	5.278592e+00	4.926686e+01	0	0	7.410600e+01
8.914956e+01	1.759531e+02	5.982405e+01	7.038123e+00	4.926686e+01	0	0	7.420700e+01
8.914956e+01	1.759531e+02	5.982405e+01	7.038123e+00	4.926686e+01	0	0	7.430700e+01
8.914956e+01	1.759531e+02	5.982405e+01	7.038123e+00	4.926686e+01	3	0	7.440800e+01
8.926686e+01	1.769306e+02	5.982405e+01	7.038123e+00	4.868035e+01	0	0	7.450900e+01
8.914956e+01	1.759531e+02	5.806452e+01	7.038123e+00	4.868035e+01	0	0	7.460900e+01
8.926686e+01	1.759531e+02	5.982405e+01	7.038123e+00	4.868035e+01	0	0	7.471100e+01
8.914956e+01	1.759531e+02	5.806452e+01	7.038123e+00	4.868035e+01	0	0	7.481100e+01
8.914956e+01	1.769306e+02	5.806452e+01	5.278592e+00	4.868035e+01	0	0	7.491100e+01
8.961877e+01	1.769306e+02	5.982405e+01	7.038123e+00	4.926686e+01	0	0	7.501200e+01
8.914956e+01	1.759531e+02	5.806452e+01	7.038123e+00	4.868035e+01	0	5	7.511300e+01
8.950147e+01	1.769306e+02	5.982405e+01	7.038123e+00	4.868035e+01	0	5	7.521300e+01
8.950147e+01	1.779081e+02	5.982405e+01	5.278592e+00	4.868035e+01	0	5	7.531400e+01
8.950147e+01	1.769306e+02	5.806452e+01	7.038123e+00	4.868035e+01	0	5	7.541500e+01
8.950147e+01	1.769306e+02	5.982405e+01	5.278592e+00	4.868035e+01	0	5	7.551500e+01
8.950147e+01	1.779081e+02	5.982405e+01	7.038123e+00	4.868035e+01	0	5	7.561600e+01
8.950147e+01	1.769306e+02	5.982405e+01	5.278592e+00	4.926686e+01	0	5	7.571700e+01
8.950147e+01	1.779081e+02	5.982405e+01	7.038123e+00	4.809384e+01	0	5	7.581700e+01
8.950147e+01	1.769306e+02	5.982405e+01	5.278592e+00	4.809384e+01	3	5	7.591800e+01
8.938416e+01	1.759531e+02	5.982405e+01	7.038123e+00	4.809384e+01	3	5	7.601900e+01
8.938416e+01	1.769306e+02	5.982405e+01	5.278592e+00	4.750733e+01	3	5	7.612000e+01
8.938416e+01	1.759531e+02	5.982405e+01	7.038123e+00	4.809384e+01	3	5	7.622100e+01
8.950147e+01	1.759531e+02	5.982405e+01	5.278592e+00	4.809384e+01	3	5	7.632100e+01
8.950147e+01	1.759531e+02	5.982405e+01	5.278592e+00	4.809384e+01	3	5	7.642200e+01
8.973607e+01	1.769306e+02	5.806452e+01	5.278592e+00	4.809384e+01	3	5	7.652300e+01
8.961877e+01	1.739980e+02	5.982405e+01	7.038123e+00	4.692082e+01	0	5	7.662300e+01
8.961877e+01	1.739980e+02	5.982405e+01	5.278592e+00	4.633431e+01	0	5	7.672400e+01
8.950147e+01	1.739980e+02	5.982405e+01	7.038123e+00	4.633431e+01	0	5	7.682500e+01
8.961877e+01	1.739980e+02	5.806452e+01	7.038123e+00	4.692082e+01	0	5	7.692500e+01
8.950147e+01	1.730205e+02	6.158358e+01	5.278592e+00	4.692082e+01	0	5	7.702600e+01
8.961877e+01	1.739980e+02	5.982405e+01	5.278592e+00	4.692082e+01	0	5	7.712700e+01
8.950147e+01	1.739980e+02	5.982405e+01	5.278592e+00	4.633431e+01	0	5	7.722800e+01
8.961877e+01	1.759531e+02	5.982405e+01	5.278592e+00	4.692082e+01	3	5	7.732800e+01
8.961877e+01	1.749756e+02	6.158358e+01	5.278592e+00	4.692082e+01	0	5	7.742900e+01
8.950147e+01	1.749756e+02	6.158358e+01	7.038123e+00	4.633431e+01	0	5	7.753000e+01
8.973607e+01	1.759531e+02	5.982405e+01	7.038123e+00	4.692082e+01	0	5	7.763000e+01
8.950147e+01	1.749756e+02	6.158358e+01	5.278592e+00	4.633431e+01	0	5	7.773100e+01
8.950147e+01	1.749756e+02	6.158358e+01	7.038123e+00	4.750733e+01	0	5	7.783200e+01
8.973607e+01	1.759531e+02	6.158358e+01	7.038123e+00	4.692082e+01	0	5	7.793200e+01
8.961877e+01	1.749756e+02	6.158358e+01	5.278592e+00	4.692082e+01	3	5	7.803300e+01
8.973607e+01	1.691105e+02	6.334311e+01	5.278592e+00	4.750733e+01	0	5	7.813400e+01
8.985337e+01	1.700880e+02	6.334311e+01	5.278592e+00	4.692082e+01	0	5	7.823400e+01
8.961877e+01	1.691105e+02	6.334311e+01	7.038123e+00	4.692082e+01	0	5	7.833600e+01
8.961877e+01	1.691105e+02	6.334311e+01	5.278592e+00	4.633431e+01	0	5	7.843600e+01
8.950147e+01	1.691105e+02	6.334311e+01	5.278592e+00	4.692082e+01	0	5	7.853600e+01
8.961877e+01	1.691105e+02	6.334311e+01	5.278592e+00	4.692082e+01	0	5	7.863700e+01
8.961877e+01	1.691105e+02	6.510264e+01	7.038123e+00	4.692082e+01	0	5	7.873800e+01
8.961877e+01	1.691105e+02	6.510264e+01	5.278592e+00	4.750733e+01	9	5	7.883800e+01
8.961877e+01	1.691105e+02	6.334311e+01	7.038123e+00	4.692082e+01	9	5	7.894000e+01
8.961877e+01	1.691105e+02	6.334311e+01	7.038123e+00	4.692082e+01	9	5	7.904000e+01
8.961877e+01	1.691105e+02	6.334311e+01	5.278592e+00	4.750733e+01	9	5	7.914000e+01
8.997067e+01	1.700880e+02	6.334311e+01	7.038123e+00	4.692082e+01	9	5	7.924200e+01
8.961877e+01	1.691105e+02	6.334311e+01	5.278592e+00	4.692082e+01	9	5	7.934200e+01
8.973607e+01	1.691105e+02	6.334311e+01	5.278592e+00	4.692082e+01	9	5	7.944300e+01
8.973607e+01	1.691105e+02	6.334311e+01	7.038123e+00	4.692082e+01	9	5	7.954400e+01
8.961877e+01	1.691105e+02	6.334311e+01	5.278592e+00	4.692082e+01	9	5	7.964400e+01
8.973607e+01	1.691105e+02	6.334311e+01	7.038123e+00	4.692082e+01	9	5	7.974600e+01
8.985337e+01	1.691105e+02	6.334311e+01	5.278592e+00	4.692082e+01	9	5	7.984600e+01
8.961877e+01	1.691105e+02	6.334311e+01	7.038123e+00	4.692082e+01	9	5	7.994700e+01
8.985337e+01	1.691105e+02	6.334311e+01	7.038123e+00	4.692082e+01	9	5	8.004800e+01
8.973607e+01	1.700880e+02	6.510264e+01	5.278592e+00	4.868035e+01	9	0	8.014900e+01
9.032258e+01	1.691105e+02	6.510264e+01	5.278592e+00	4.868035e+01	0	0	8.024900e+01
9.008798e+01	1.681329e+02	6.510264e+01	5.278592e+00	4.868035e+01	0	0	8.035000e+01
8.997067e+01	1.691105e+02	6.686217e+01	5.278592e+00	4.868035e+01	0	0	8.045000e+01
9.008798e+01	1.691105e+02	6.686217e+01	5.278592e+00	4.868035e+01	0	0	8.055100e+01
9.008798e+01	1.681329e+02	6.510264e+01	5.278592e+00	4.868035e+01	0	0	8.065200e+01
9.008798e+01	1.681329e+02	6.510264e+01	5.278592e+00	4.868035e+01	0	0	8.075200e+01
9.008798e+01	1.691105e+02	6.510264e+01	5.278592e+00	4.809384e+01	0	0	8.085400e+01
8.985337e+01	1.652004e+02	6.862170e+01	7.038123e+00	4.868035e+01	3	0	8.095400e+01
9.032258e+01	1.612903e+02	6.862170e+01	5.278592e+00	4.868035e+01	0	0	8.105400e+01
9.020528e+01	1.612903e+02	6.862170e+01	5.278592e+00	4.868035e+01	0	0	8.115600e+01
9.020528e+01	1.612903e+02	6.862170e+01	5.278592e+00	4.868035e+01	0	0	8.125600e+01
9.020528e+01	1.603128e+02	6.862170e+01	5.278592e+00	4.868035e+01	0	0	8.135600e+01
9.020528e+01	1.612903e+02	7.038123e+01	5.278592e+00	4.868035e+01	0	0	8.145800e+01
9.020528e+01	1.612903e+02	6.862170e+01	5.278592e+00	4.868035e+01	0	0	8.155800e+01
9.079179e+01	1.603128e+02	7.214076e+01	5.278592e+00	5.102639e+01	3	0	8.165800e+01
9.067449e+01	1.612903e+02	7.038123e+01	5.278592e+00	5.102639e+01	3	0	8.176000e+01
9.079179e+01	1.612903e+02	7.214076e+01	5.278592e+00	5.102639e+01	3	0	8.186000e+01
9.067449e+01	1.612903e+02	7.214076e+01	5.278592e+00	5.102639e+01	3	0	8.196100e+01
9.079179e+01	1.603128e+02	7.214076e+01	5.278592e+00	5.102639e+01	3	0	8.206200e+01
9.067449e+01	1.612903e+02	7.038123e+01	5.278592e+00	5.102639e+01	3	0	8.216200e+01
9.067449e+01	1.612903e+02	7.214076e+01	5.278592e+00	5.102639e+01	3	0	8.226400e+01
9.043988e+01	1.700880e+02	7.390029e+01	7.038123e+00	5.102639e+01	0	0	8.236400e+01
9.043988e+01	1.564027e+02	7.565982e+01	5.278592e+00	5.102639e+01	0	0	8.246400e+01
9.043988e+01	1.573803e+02	7.565982e+01	5.278592e+00	5.161290e+01	0	0	8.256600e+01
9.055718e+01	1.573803e+02	7.390029e+01	5.278592e+00	5.102639e+01	0	0	8.266600e+01
9.043988e+01	1.573803e+02	7.565982e+01	5.278592e+00	5.102639e+01	0	0	8.276600e+01
9.043988e+01	1.573803e+02	7.390029e+01	5.278592e+00	5.102639e+01	0	0	8.286800e+01
9.043988e+01	1.573803e+02	7.565982e+01	5.278592e+00	5.161290e+01	0	0	8.296800e+01
9.055718e+01	1.573803e+02	7.390029e+01	5.278592e+00	5.161290e+01	0	0	8.306800e+01
9.043988e+01	1.573803e+02	7.565982e+01	5.278592e+00	5.102639e+01	0	0	8.316900e+01
9.043988e+01	1.573803e+02	7.565982e+01	7.038123e+00	5.102639e+01	0	0	8.327000e+01
9.043988e+01	1.573803e+02	7.565982e+01	7.038123e+00	5.102639e+01	0	0	8.337100e+01
9.043988e+01	1.564027e+02	7.565982e+01	5.278592e+00	5.161290e+01	0	0	8.347100e+01
9.043988e+01	1.573803e+02	7.565982e+01	5.278592e+00	5.102639e+01	0	0	8.357200e+01
9.043988e+01	1.573803e+02	7.565982e+01	5.278592e+00	5.161290e+01	0	0	8.367300e+01
9.043988e+01	1.573803e+02	7.565982e+01	5.278592e+00	5.161290e+01	0	0	8.377300e+01
9.043988e+01	1.583578e+02	7.565982e+01	7.038123e+00	5.102639e+01	3	0	8.387400e+01
9.043988e+01	1.573803e+02	7.741935e+01	5.278592e+00	5.161290e+01	3	0	8.397500e+01
9.043988e+01	1.573803e+02	7.565982e+01	5.278592e+00	5.161290e+01	3	0	8.407600e+01
9.043988e+01	1.573803e+02	7.390029e+01	7.038123e+00	5.102639e+01	3	0	8.417600e+01
9.043988e+01	1.573803e+02	7.565982e+01	5.278592e+00	5.161290e+01	3	0	8.427700e+01
9.043988e+01	1.573803e+02	7.741935e+01	5.278592e+00	5.161290e+01	3	0	8.437800e+01
9.008798e+01	1.505376e+02	7.565982e+01	5.278592e+00	5.102639e+01	3	0	8.447800e+01
8.973607e+01	1.564027e+02	7.565982e+01	5.278592e+00	5.102639e+01	0	0	8.457900e+01
8.973607e+01	1.564027e+02	7.390029e+01	7.038123e+00	5.102639e+01	0	0	8.468000e+01
8.973607e+01	1.564027e+02	7.390029e+01	5.278592e+00	5.161290e+01	0	0	8.478100e+01
8.973607e+01	1.573803e+02	7.390029e+01	5.278592e+00	5.161290e+01	0	0	8.488100e+01
8.985337e+01	1.564027e+02	7.390029e+01	5.278592e+00	5.161290e+01	0	0	8.498200e+01
8.973607e+01	1.573803e+02	7.390029e+01	5.278592e+00	5.161290e+01	0	0	8.508300e+01
8.973607e+01	1.564027e+02	7.390029e+01	5.278592e+00	5.161290e+01	0	0	8.518300e+01
8.985337e+01	1.534702e+02	7.214076e+01	5.278592e+00	5.161290e+01	0	0	8.528400e+01
8.985337e+01	1.524927e+02	7.038123e+01	5.278592e+00	5.102639e+01	0	0	8.538500e+01
8.985337e+01	1.534702e+02	7.038123e+01	5.278592e+00	5.102639e+01	0	0	8.548500e+01
8.985337e+01	1.534702e+02	7.038123e+01	5.278592e+00	5.102639e+01	0	0	8.558600e+01
8.985337e+01	1.524927e+02	7.214076e+01	5.278592e+00	5.102639e+01	0	0	8.568700e+01
8.997067e+01	1.524927e+02	7.038123e+01	5.278592e+00	5.102639e+01	0	0	8.578700e+01
8.985337e+01	1.534702e+02	7.038123e+01	5.278592e+00	5.161290e+01	0	0	8.588800e+01
8.938416e+01	1.534702e+02	6.862170e+01	5.278592e+00	5.161290e+01	3	0	8.598900e+01
8.903226e+01	1.808407e+02	6.862170e+01	5.278592e+00	5.161290e+01	0	0	8.608900e+01
8.903226e+01	1.808407e+02	6.862170e+01	5.278592e+00	5.161290e+01	0	0	8.619000e+01
8.891496e+01	1.808407e+02	6.686217e+01	5.278592e+00	5.102639e+01	0	0	8.629100e+01
8.903226e+01	1.808407e+02	6.862170e+01	5.278592e+00	5.102639e+01	0	0	8.639100e+01
8.891496e+01	1.808407e+02	6.862170e+01	7.038123e+00	5.102639e+01	0	0	8.649200e+01
8.891496e+01	1.808407e+02	6.862170e+01	5.278592e+00	5.161290e+01	0	0	8.659300e+01
8.797654e+01	1.867058e+02	6.510264e+01	5.278592e+00	5.161290e+01	0	0	8.669300e+01
8.516129e+01	1.925709e+02	6.334311e+01	5.278592e+00	5.102639e+01	0	0	8.679400e+01
8.516129e+01	1.925709e+02	6.510264e+01	5.278592e+00	5.102639e+01	0	0	8.689500e+01
8.516129e+01	1.925709e+02	6.510264e+01	5.278592e+00	5.161290e+01	0	0	8.699500e+01
8.527859e+01	1.925709e+02	6.334311e+01	5.278592e+00	5.161290e+01	0	0	8.709600e+01
8.527859e+01	1.925709e+02	6.510264e+01	7.038123e+00	5.161290e+01	0	0	8.719700e+01
8.527859e+01	1.915934e+02	6.510264e+01	5.278592e+00	5.161290e+01	0	0	8.729800e+01
8.516129e+01	1.915934e+02	6.510264e+01	5.278592e+00	5.102639e+01	0	0	8.739800e+01
8.527859e+01	1.935484e+02	6.510264e+01	5.278592e+00	5.161290e+01	0	0	8.749800e+01
8.516129e+01	1.945259e+02	6.510264e+01	5.278592e+00	5.161290e+01	0	0	8.760000e+01
8.516129e+01	1.935484e+02	6.510264e+01	5.278592e+00	5.102639e+01	0	0	8.770000e+01
8.516129e+01	1.935484e+02	6.510264e+01	5.278592e+00	5.161290e+01	0	0	8.780000e+01
8.516129e+01	1.935484e+02	6.334311e+01	7.038123e+00	5.161290e+01	0	0	8.790200e+01
8.527859e+01	1.935484e+02	6.510264e+01	5.278592e+00	5.161290e+01	0	0	8.800200e+01
8.516129e+01	1.935484e+02	6.510264e+01	5.278592e+00	5.161290e+01	0	0	8.810200e+01
8.527859e+01	1.925709e+02	6.510264e+01	5.278592e+00	5.161290e+01	0	0	8.820400e+01
8.516129e+01	1.935484e+02	6.510264e+01	3.519062e+00	5.102639e+01	0	0	8.830400e+01
8.516129e+01	1.925709e+02	6.510264e+01	5.278592e+00	5.102639e+01	0	0	8.840400e+01
8.527859e+01	1.925709e+02	6.510264e+01	5.278592e+00	5.161290e+01	0	0	8.850500e+01
8.516129e+01	1.935484e+02	6.510264e+01	3.519062e+00	5.161290e+01	0	0	8.860600e+01
8.516129e+01	1.925709e+02	6.510264e+01	5.278592e+00	5.161290e+01	0	0	8.870700e+01
8.516129e+01	1.935484e+02	6.334311e+01	5.278592e+00	5.102639e+01	0	0	8.880700e+01
8.516129e+01	1.925709e+02	6.510264e+01	5.278592e+00	4.985337e+01	3	0	8.890800e+01
8.516129e+01	1.915934e+02	6.334311e+01	3.519062e+00	4.985337e+01	0	0	8.900900e+01
8.527859e+01	1.925709e+02	6.510264e+01	3.519062e+00	4.985337e+01	0	0	8.910900e+01
8.516129e+01	1.915934e+02	6.510264e+01	5.278592e+00	4.985337e+01	0	0	8.921000e+01
8.516129e+01	1.925709e+02	6.510264e+01	5.278592e+00	4.985337e+01	0	0	8.931100e+01
8.516129e+01	1.915934e+02	6.510264e+01	5.278592e+00	4.985337e+01	0	0	8.941100e+01
8.516129e+01	1.925709e+02	6.510264e+01	5.278592e+00	4.985337e+01	0	0	8.951200e+01
8.516129e+01	1.925709e+02	6.510264e+01	5.278592e+00	4.985337e+01	3	0	8.961300e+01
8.516129e+01	1.925709e+02	6.510264e+01	5.278592e+00	4.985337e+01	3	0	8.971300e+01
8.516129e+01	1.925709e+02	6.510264e+01	5.278592e+00	4.985337e+01	3	0	8.981500e+01
8.516129e+01	1.935484e+02	6.334311e+01	5.278592e+00	4.985337e+01	3	0	8.991500e+01
8.516129e+01	1.925709e+02	6.510264e+01	5.278592e+00	4.985337e+01	3	0	9.001600e+01
8.516129e+01	1.925709e+02	6.334311e+01	5.278592e+00	4.985337e+01	3	0	9.011700e+01
8.516129e+01	1.925709e+02	6.510264e+01	5.278592e+00	4.926686e+01	3	0	9.021800e+01
8.527859e+01	1.915934e+02	6.510264e+01	5.278592e+00	4.985337e+01	3	0	9.031800e+01
8.516129e+01	1.915934e+02	6.510264e+01	5.278592e+00	4.985337e+01	4	0	9.041900e+01
8.516129e+01	1.906158e+02	6.510264e+01	5.278592e+00	4.985337e+01	4	0	9.052000e+01
8.516129e+01	1.906158e+02	6.334311e+01	3.519062e+00	4.926686e+01	4	0	9.062000e+01
8.516129e+01	1.906158e+02	6.510264e+01	5.278592e+00	4.926686e+01	4	0	9.072200e+01
8.527859e+01	1.915934e+02	6.334311e+01	3.519062e+00	4.926686e+01	4	0	9.082200e+01
8.527859e+01	1.906158e+02	6.510264e+01	5.278592e+00	4.985337e+01	4	0	9.092300e+01
8.516129e+01	1.886608e+02	6.510264e+01	5.278592e+00	4.985337e+01	7	0	9.102400e+01
8.527859e+01	1.886608e+02	6.510264e+01	5.278592e+00	4.985337e+01	4	0	9.112400e+01
8.516129e+01	1.896383e+02	6.334311e+01	5.278592e+00	4.926686e+01	4	0	9.122600e+01
8.527859e+01	1.886608e+02	6.334311e+01	5.278592e+00	4.985337e+01	4	0	9.132600e+01
8.516129e+01	1.886608e+02	6.334311e+01	3.519062e+00	4.985337e+01	4	0	9.142600e+01
8.516129e+01	1.886608e+02	6.510264e+01	3.519062e+00	4.985337e+01	4	0	9.152800e+01
8.516129e+01	1.886608e+02	6.510264e+01	5.278592e+00	4.926686e+01	4	0	9.162800e+01
8.527859e+01	1.886608e+02	6.334311e+01	5.278592e+00	4.985337e+01	4	0	9.172900e+01
8.516129e+01	1.886608e+02	6.510264e+01	5.278592e+00	4.985337e+01	4	0	9.183000e+01
8.527859e+01	1.886608e+02	6.510264e+01	5.278592e+00	4.985337e+01	4	0	9.193000e+01
8.516129e+01	1.886608e+02	6.510264e+01	5.278592e+00	4.985337e+01	4	0	9.203200e+01
8.516129e+01	1.886608e+02	6.510264e+01	5.278592e+00	4.985337e+01	4	0	9.213200e+01
8.516129e+01	1.886608e+02	6.510264e+01	5.278592e+00	4.926686e+01	4	0	9.223300e+01
8.527859e+01	1.886608e+02	6.510264e+01	3.519062e+00	4.985337e+01	4	0	9.233400e+01
8.516129e+01	1.886608e+02	6.510264e+01	5.278592e+00	4.985337e+01	4	0	9.243500e+01
8.398827e+01	1.847507e+02	6.510264e+01	5.278592e+00	4.985337e+01	0	0	9.253500e+01
8.375367e+01	1.847507e+02	6.510264e+01	5.278592e+00	4.985337e+01	0	0	9.263600e+01
8.387097e+01	1.847507e+02	6.510264e+01	5.278592e+00	4.985337e+01	0	0	9.273600e+01
8.387097e+01	1.847507e+02	6.510264e+01	5.278592e+00	4.926686e+01	0	0	9.283700e+01
8.387097e+01	1.847507e+02	6.510264e+01	3.519062e+00	4.926686e+01	0	0	9.293800e+01
8.387097e+01	1.857283e+02	6.510264e+01	5.278592e+00	4.985337e+01	0	0	9.303800e+01
8.387097e+01	1.857283e+02	6.510264e+01	5.278592e+00	4.985337e+01	0	0	9.313900e+01
8.304985e+01	1.818182e+02	6.334311e+01	5.278592e+00	4.985337e+01	0	0	9.324000e+01
8.304985e+01	1.818182e+02	6.334311e+01	5.278592e+00	4.985337e+01	0	0	9.334000e+01
8.304985e+01	1.818182e+02	6.334311e+01	5.278592e+00	4.985337e+01	0	0	9.344200e+01
8.304985e+01	1.818182e+02	6.334311e+01	5.278592e+00	4.985337e+01	0	0	9.354200e+01
8.304985e+01	1.818182e+02	6.334311e+01	3.519062e+00	4.926686e+01	0	0	9.364200e+01
8.304985e+01	1.818182e+02	6.334311e+01	3.519062e+00	4.985337e+01	0	0	9.374300e+01
8.316716e+01	1.827957e+02	6.334311e+01	5.278592e+00	4.985337e+01	0	0	9.384400e+01
8.293255e+01	1.818182e+02	5.982405e+01	5.278592e+00	4.985337e+01	3	0	9.394400e+01
8.258065e+01	1.798631e+02	6.158358e+01	3.519062e+00	4.926686e+01	0	0	9.404600e+01
8.258065e+01	1.808407e+02	5.982405e+01	5.278592e+00	4.926686e+01	0	0	9.414600e+01
8.281525e+01	1.808407e+02	6.158358e+01	3.519062e+00	4.985337e+01	0	0	9.424600e+01
8.258065e+01	1.808407e+02	6.158358e+01	5.278592e+00	4.985337e+01	0	0	9.434700e+01
8.246334e+01	1.808407e+02	6.158358e+01	5.278592e+00	4.926686e+01	0	0	9.444800e+01
8.258065e+01	1.808407e+02	6.158358e+01	5.278592e+00	4.985337e+01	0	0	9.454800e+01
8.258065e+01	1.808407e+02	6.158358e+01	5.278592e+00	4.985337e+01	3	0	9.464900e+01
8.281525e+01	1.808407e+02	6.334311e+01	5.278592e+00	4.926686e+01	0	0	9.475000e+01
8.269795e+01	1.798631e+02	6.334311e+01	5.278592e+00	4.985337e+01	0	0	9.485100e+01
8.269795e+01	1.798631e+02	6.334311e+01	5.278592e+00	4.985337e+01	0	0	9.495100e+01
8.281525e+01	1.798631e+02	6.158358e+01	5.278592e+00	4.985337e+01	0	0	9.505200e+01
8.269795e+01	1.798631e+02	6.334311e+01	5.278592e+00	4.926686e+01	0	0	9.515300e+01
8.281525e+01	1.808407e+02	6.334311e+01	5.278592e+00	4.985337e+01	0	0	9.525300e+01
8.363636e+01	1.798631e+02	6.334311e+01	5.278592e+00	4.985337e+01	3	0	9.535400e+01
8.480938e+01	1.788856e+02	6.510264e+01	5.278592e+00	4.985337e+01	0	0	9.545500e+01
8.492669e+01	1.788856e+02	6.686217e+01	5.278592e+00	4.926686e+01	0	0	9.555500e+01
8.492669e+01	1.788856e+02	6.686217e+01	5.278592e+00	4.926686e+01	0	0	9.565600e+01
8.492669e+01	1.779081e+02	6.510264e+01	5.278592e+00	4.985337e+01	0	0	9.575700e+01
8.492669e+01	1.788856e+02	6.510264e+01	5.278592e+00	4.926686e+01	0	0	9.585700e+01
8.504399e+01	1.788856e+02	6.510264e+01	5.278592e+00	4.985337e+01	0	0	9.595900e+01
8.492669e+01	1.788856e+02	6.686217e+01	5.278592e+00	4.985337e+01	0	0	9.605900e+01
8.586510e+01	1.779081e+02	6.686217e+01	5.278592e+00	4.985337e+01	3	0	9.615900e+01
8.574780e+01	1.779081e+02	6.686217e+01	5.278592e+00	4.985337e+01	3	0	9.626100e+01
8.586510e+01	1.779081e+02	6.686217e+01	3.519062e+00	4.926686e+01	3	0	9.636100e+01
8.574780e+01	1.779081e+02	6.686217e+01	3.519062e+00	4.985337e+01	3	0	9.646200e+01
8.574780e+01	1.788856e+02	6.686217e+01	5.278592e+00	4.985337e+01	3	0	9.656300e+01
8.586510e+01	1.788856e+02	6.686217e+01	5.278592e+00	4.985337e+01	3	0	9.666300e+01
8.598240e+01	1.788856e+02	6.686217e+01	5.278592e+00	4.985337e+01	3	0	9.676400e+01
8.621701e+01	1.788856e+02	6.686217e+01	5.278592e+00	4.985337e+01	3	0	9.686500e+01
8.609971e+01	1.779081e+02	6.686217e+01	5.278592e+00	4.985337e+01	3	0	9.696600e+01
8.621701e+01	1.779081e+02	6.686217e+01	5.278592e+00	4.985337e+01	3	0	9.706700e+01
8.609971e+01	1.779081e+02	6.862170e+01	5.278592e+00	4.985337e+01	3	0	9.716700e+01
8.609971e+01	1.779081e+02	6.686217e+01	5.278592e+00	4.926686e+01	3	0	9.726800e+01
8.621701e+01	1.788856e+02	6.686217e+01	3.519062e+00	4.985337e+01	3	0	9.736900e+01
8.621701e+01	1.788856e+02	6.686217e+01	3.519062e+00	4.926686e+01	3	0	9.747000e+01
8.739003e+01	1.788856e+02	7.565982e+01	5.278592e+00	4.985337e+01	3	0	9.757000e+01
8.762463e+01	1.788856e+02	7.038123e+01	3.519062e+00	4.985337e+01	3	0	9.767100e+01
8.750733e+01	1.788856e+02	7.038123e+01	5.278592e+00	4.985337e+01	3	0	9.777200e+01
8.774194e+01	1.788856e+02	7.214076e+01	5.278592e+00	4.985337e+01	3	0	9.787200e+01
8.750733e+01	1.788856e+02	7.038123e+01	3.519062e+00	4.985337e+01	3	0	9.797400e+01
8.750733e+01	1.788856e+02	7.214076e+01	3.519062e+00	4.985337e+01	3	0	9.807400e+01
8.750733e+01	1.788856e+02	7.038123e+01	5.278592e+00	4.985337e+01	3	0	9.817400e+01
8.774194e+01	1.808407e+02	6.862170e+01	5.278592e+00	4.692082e+01	0	0	9.827600e+01
8.809384e+01	1.847507e+02	6.510264e+01	3.519062e+00	4.750733e+01	0	0	9.837600e+01
8.821114e+01	1.847507e+02	6.686217e+01	5.278592e+00	4.750733e+01	0	0	9.847700e+01
8.809384e+01	1.847507e+02	6.510264e+01	5.278592e+00	4.750733e+01	0	0	9.857800e+01
8.809384e+01	1.837732e+02	6.510264e+01	5.278592e+00	4.692082e+01	0	0	9.867800e+01
8.821114e+01	1.847507e+02	6.510264e+01	5.278592e+00	4.750733e+01	0	0	9.877900e+01
8.809384e+01	1.837732e+02	6.686217e+01	5.278592e+00	4.750733e+01	0	0	9.888000e+01
8.856305e+01	1.847507e+02	6.510264e+01	5.278592e+00	4.574780e+01	0	0	9.898000e+01
8.844575e+01	1.857283e+02	6.686217e+01	3.519062e+00	4.516129e+01	0	0	9.908100e+01
8.844575e+01	1.847507e+02	6.510264e+01	3.519062e+00	4.516129e+01	0	0	9.918200e+01
8.844575e+01	1.847507e+02	6.686217e+01	3.519062e+00	4.516129e+01	0	0	9.928200e+01
8.844575e+01	1.847507e+02	6.686217e+01	3.519062e+00	4.574780e+01	0	0	9.938300e+01
8.856305e+01	1.847507e+02	6.510264e+01	3.519062e+00	4.516129e+01	0	0	9.948300e+01
8.856305e+01	1.847507e+02	6.510264e+01	3.519062e+00	4.516129e+01	0	0	9.958500e+01
8.868035e+01	1.847507e+02	6.510264e+01	3.519062e+00	4.516129e+01	0	0	9.968500e+01
8.891496e+01	1.847507e+02	6.510264e+01	5.278592e+00	4.574780e+01	0	0	9.978500e+01
8.879765e+01	1.857283e+02	6.510264e+01	3.519062e+00	4.574780e+01	0	0	9.988700e+01
8.879765e+01	1.847507e+02	6.510264e+01	3.519062e+00	4.516129e+01	0	0	9.998700e+01
8.879765e+01	1.847507e+02	6.686217e+01	3.519062e+00	4.516129e+01	0	0	1.000870e+02
8.879765e+01	1.847507e+02	6.510264e+01	3.519062e+00	4.516129e+01	0	0	1.001890e+02
8.879765e+01	1.847507e+02	6.510264e+01	3.519062e+00	4.516129e+01	0	0	1.002890e+02
8.903226e+01	1.857283e+02	6.686217e+01	3.519062e+00	4.926686e+01	0	0	1.003890e+02
8.903226e+01	1.837732e+02	6.510264e+01	3.519062e+00	4.926686e+01	0	0	1.004910e+02
8.914956e+01	1.837732e+02	6.510264e+01	3.519062e+00	4.926686e+01	0	0	1.005910e+02
8.903226e+01	1.837732e+02	6.510264e+01	5.278592e+00	4.985337e+01	0	0	1.006910e+02
8.903226e+01	1.837732e+02	6.510264e+01	3.519062e+00	4.926686e+01	0	0	1.007930e+02
8.903226e+01	1.837732e+02	6.510264e+01	5.278592e+00	4.926686e+01	0	0	1.008930e+02
8.903226e+01	1.847507e+02	6.510264e+01	3.519062e+00	4.926686e+01	0	0	1.009940e+02
8.914956e+01	1.837732e+02	6.510264e+01	3.519062e+00	5.161290e+01	0	0	1.010950e+02
8.973607e+01	1.827957e+02	6.158358e+01	3.519062e+00	5.161290e+01	0	0	1.011950e+02
8.961877e+01	1.827957e+02	6.158358e+01	5.278592e+00	5.161290e+01	0	0	1.012970e+02
8.973607e+01	1.827957e+02	6.158358e+01	5.278592e+00	5.219941e+01	0	0	1.013970e+02
8.961877e+01	1.827957e+02	6.158358e+01	3.519062e+00	5.161290e+01	0	0	1.014970e+02
8.961877e+01	1.827957e+02	6.158358e+01	5.278592e+00	5.161290e+01	0	0	1.015990e+02
8.961877e+01	1.827957e+02	6.334311e+01	3.519062e+00	5.161290e+01	0	0	1.016990e+02
8.961877e+01	1.827957e+02	6.158358e+01	3.519062e+00	5.219941e+01	0	0	1.017990e+02
8.997067e+01	1.837732e+02	6.158358e+01	3.519062e+00	5.219941e+01	0	0	1.019010e+02
9.032258e+01	1.818182e+02	6.158358e+01	3.519062e+00	5.161290e+01	0	0	1.020010e+02
9.032258e+01	1.827957e+02	6.158358e+01	3.519062e+00	5.161290e+01	0	0	1.021020e+02
9.020528e+01	1.827957e+02	6.158358e+01	5.278592e+00	5.161290e+01	0	0	1.022030e+02
9.020528e+01	1.827957e+02	6.158358e+01	5.278592e+00	5.161290e+01	0	0	1.023030e+02
9.020528e+01	1.818182e+02	6.158358e+01	5.278592e+00	5.161290e+01	0	0	1.024040e+02
9.032258e+01	1.818182e+02	6.158358e+01	3.519062e+00	5.219941e+01	0	0	1.025050e+02
9.055718e+01	1.808407e+02	6.334311e+01	3.519062e+00	6.510264e+01	0	0	1.026050e+02
9.079179e+01	1.808407e+02	6.510264e+01	3.519062e+00	6.510264e+01	0	0	1.027070e+02
9.079179e+01	1.808407e+02	6.334311e+01	5.278592e+00	6.510264e+01	0	0	1.028070e+02
9.079179e+01	1.808407e+02	6.334311e+01	3.519062e+00	6.451613e+01	0	0	1.029070e+02
9.079179e+01	1.808407e+02	6.334311e+01	3.519062e+00	6.510264e+01	0	0	1.030090e+02
9.079179e+01	1.808407e+02	6.334311e+01	5.278592e+00	6.510264e+01	0	0	1.031090e+02
9.079179e+01	1.808407e+02	6.334311e+01	3.519062e+00	6.510264e+01	0	0	1.032110e+02
9.090909e+01	1.779081e+02	6.334311e+01	3.519062e+00	6.627566e+01	3	0	1.033110e+02
9.090909e+01	1.749756e+02	6.158358e+01	5.278592e+00	6.568915e+01	0	0	1.034120e+02
9.102639e+01	1.739980e+02	6.158358e+01	3.519062e+00	6.568915e+01	0	0	1.035130e+02
9.102639e+01	1.739980e+02	6.158358e+01	3.519062e+00	6.627566e+01	0	0	1.036130e+02
9.102639e+01	1.739980e+02	6.158358e+01	3.519062e+00	6.568915e+01	0	0	1.037140e+02
9.102639e+01	1.739980e+02	6.158358e+01	3.519062e+00	6.627566e+01	0	0	1.038150e+02
9.102639e+01	1.739980e+02	6.158358e+01	5.278592e+00	6.568915e+01	0	0	1.039160e+02
9.102639e+01	1.749756e+02	6.158358e+01	5.278592e+00	6.803519e+01	0	0	1.040160e+02
9.102639e+01	1.779081e+02	6.158358e+01	5.278592e+00	6.803519e+01	3	0	1.041170e+02
9.102639e+01	1.779081e+02	5.982405e+01	5.278592e+00	6.744868e+01	3	0	1.042180e+02
9.114370e+01	1.779081e+02	6.158358e+01	5.278592e+00	6.803519e+01	3	0	1.043180e+02
9.102639e+01	1.779081e+02	6.158358e+01	5.278592e+00	6.803519e+01	3	0	1.044200e+02
9.102639e+01	1.769306e+02	6.158358e+01	5.278592e+00	6.744868e+01	3	0	1.045210e+02
9.102639e+01	1.788856e+02	6.158358e+01	3.519062e+00	6.803519e+01	3	0	1.046220e+02
9.126100e+01	1.779081e+02	6.158358e+01	5.278592e+00	6.979472e+01	3	0	1.047230e+02
9.126100e+01	1.779081e+02	5.982405e+01	5.278592e+00	6.979472e+01	0	0	1.048230e+02
9.126100e+01	1.788856e+02	5.982405e+01	5.278592e+00	6.979472e+01	0	0	1.049240e+02
9.114370e+01	1.779081e+02	5.982405e+01	5.278592e+00	6.979472e+01	0	0	1.050250e+02
9.114370e+01	1.788856e+02	5.982405e+01	5.278592e+00	6.979472e+01	0	0	1.051250e+02
9.114370e+01	1.779081e+02	5.982405e+01	3.519062e+00	6.979472e+01	0	0	1.052270e+02
9.114370e+01	1.779081e+02	5.982405e+01	3.519062e+00	6.979472e+01	0	0	1.053270e+02
9.114370e+01	1.779081e+02	5.982405e+01	5.278592e+00	7.038123e+01	0	0	1.054270e+02
9.137830e+01	1.769306e+02	6.510264e+01	5.278592e+00	7.038123e+01	0	0	1.055290e+02
9.126100e+01	1.769306e+02	6.686217e+01	5.278592e+00	7.038123e+01	0	0	1.056290e+02
9.137830e+01	1.769306e+02	6.510264e+01	5.278592e+00	6.979472e+01	0	0	1.057310e+02
9.126100e+01	1.769306e+02	6.510264e+01	5.278592e+00	7.038123e+01	0	0	1.058310e+02
9.137830e+01	1.779081e+02	6.510264e+01	3.519062e+00	7.038123e+01	0	0	1.059310e+02
9.137830e+01	1.779081e+02	6.510264e+01	5.278592e+00	7.038123e+01	0	0	1.060330e+02
9.137830e+01	1.779081e+02	6.510264e+01	5.278592e+00	7.038123e+01	0	0	1.061330e+02
9.149560e+01	1.769306e+02	6.510264e+01	5.278592e+00	7.038123e+01	0	0	1.062340e+02
9.137830e+01	1.769306e+02	6.686217e+01	3.519062e+00	7.038123e+01	0	0	1.063350e+02
9.137830e+01	1.769306e+02	6.686217e+01	5.278592e+00	7.038123e+01	0	0	1.064350e+02
9.137830e+01	1.779081e+02	6.686217e+01	5.278592e+00	7.038123e+01	0	0	1.065360e+02
9.137830e+01	1.769306e+02	6.686217e+01	5.278592e+00	6.979472e+01	0	0	1.066370e+02
9.126100e+01	1.769306e+02	6.686217e+01	5.278592e+00	7.038123e+01	0	0	1.067380e+02
9.126100e+01	1.769306e+02	6.510264e+01	5.278592e+00	6.979472e+01	0	0	1.068390e+02
9.149560e+01	1.769306e+02	6.510264e+01	5.278592e+00	6.979472e+01	3	0	1.069390e+02
9.149560e+01	1.769306e+02	6.510264e+01	5.278592e+00	7.038123e+01	3	0	1.070400e+02
9.149560e+01	1.759531e+02	6.510264e+01	5.278592e+00	7.038123e+01	3	0	1.071420e+02
9.149560e+01	1.759531e+02	6.510264e+01	5.278592e+00	7.038123e+01	3	0	1.072420e+02
9.149560e+01	1.769306e+02	6.334311e+01	5.278592e+00	7.038123e+01	3	0	1.073430e+02
9.161290e+01	1.769306e+02	6.334311e+01	5.278592e+00	7.038123e+01	3	0	1.074440e+02
9.149560e+01	1.759531e+02	6.510264e+01	5.278592e+00	7.038123e+01	3	0	1.075450e+02
9.161290e+01	1.769306e+02	6.334311e+01	5.278592e+00	7.038123e+01	0	0	1.076450e+02
9.149560e+01	1.759531e+02	6.334311e+01	5.278592e+00	7.038123e+01	0	0	1.077460e+02
9.149560e+01	1.759531e+02	6.334311e+01	3.519062e+00	7.038123e+01	0	0	1.078470e+02
9.149560e+01	1.759531e+02	6.334311e+01	5.278592e+00	7.038123e+01	0	0	1.079480e+02
9.161290e+01	1.759531e+02	6.334311e+01	3.519062e+00	6.979472e+01	0	0	1.080490e+02
9.161290e+01	1.759531e+02	6.158358e+01	5.278592e+00	7.038123e+01	0	0	1.081490e+02
9.161290e+01	1.759531e+02	6.334311e+01	3.519062e+00	7.038123e+01	0	0	1.082500e+02
9.161290e+01	1.769306e+02	6.158358e+01	3.519062e+00	7.624633e+01	0	0	1.083510e+02
9.149560e+01	1.769306e+02	5.982405e+01	5.278592e+00	7.624633e+01	0	0	1.084510e+02
9.149560e+01	1.769306e+02	6.158358e+01	5.278592e+00	7.624633e+01	0	0	1.085530e+02
9.149560e+01	1.769306e+02	6.158358e+01	5.278592e+00	7.624633e+01	0	0	1.086530e+02
9.149560e+01	1.759531e+02	6.158358e+01	3.519062e+00	7.624633e+01	0	0	1.087530e+02
9.161290e+01	1.769306e+02	6.158358e+01	5.278592e+00	7.624633e+01	0	0	1.088550e+02
9.161290e+01	1.769306e+02	6.158358e+01	3.519062e+00	7.683284e+01	0	0	1.089550e+02
9.161290e+01	1.769306e+02	6.158358e+01	5.278592e+00	7.565982e+01	0	0	1.090570e+02
9.161290e+01	1.769306e+02	6.158358e+01	5.278592e+00	7.507331e+01	0	0	1.091570e+02
9.173021e+01	1.769306e+02	6.158358e+01	5.278592e+00	7.507331e+01	0	0	1.092570e+02
9.161290e+01	1.769306e+02	6.158358e+01	7.038123e+00	7.507331e+01	0	0	1.093590e+02
9.161290e+01	1.769306e+02	5.982405e+01	5.278592e+00	7.507331e+01	0	0	1.094590e+02
9.161290e+01	1.769306e+02	6.158358e+01	5.278592e+00	7.448680e+01	0	0	1.095600e+02
9.161290e+01	1.769306e+02	5.982405e+01	5.278592e+00	7.507331e+01	0	0	1.096610e+02
9.173021e+01	1.779081e+02	6.158358e+01	5.278592e+00	7.507331e+01	0	0	1.097610e+02
9.173021e+01	1.779081e+02	5.806452e+01	5.278592e+00	7.507331e+01	3	0	1.098620e+02
9.173021e+01	1.779081e+02	5.982405e+01	5.278592e+00	7.565982e+01	3	0	1.099630e+02
9.173021e+01	1.779081e+02	5.982405e+01	3.519062e+00	7.507331e+01	3	0	1.100640e+02
9.173021e+01	1.779081e+02	5.982405e+01	3.519062e+00	7.507331e+01	3	0	1.101640e+02
9.161290e+01	1.779081e+02	5.982405e+01	5.278592e+00	7.507331e+01	3	0	1.102660e+02
9.173021e+01	1.769306e+02	5.982405e+01	5.278592e+00	7.507331e+01	3	0	1.103660e+02
9.184751e+01	1.769306e+02	5.982405e+01	5.278592e+00	7.565982e+01	3	0	1.104680e+02
9.196481e+01	1.779081e+02	5.982405e+01	5.278592e+00	7.507331e+01	3	0	1.105680e+02
9.184751e+01	1.769306e+02	5.982405e+01	5.278592e+00	7.507331e+01	0	0	1.106690e+02
9.208211e+01	1.779081e+02	5.806452e+01	5.278592e+00	7.565982e+01	0	0	1.107700e+02
9.184751e+01	1.769306e+02	5.806452e+01	5.278592e+00	7.565982e+01	0	0	1.108710e+02
9.184751e+01	1.779081e+02	5.806452e+01	5.278592e+00	7.565982e+01	0	0	1.109710e+02
9.196481e+01	1.769306e+02	5.806452e+01	3.519062e+00	7.507331e+01	0	0	1.110730e+02
9.184751e+01	1.779081e+02	5.806452e+01	3.519062e+00	7.507331e+01	0	0	1.111730e+02
9.184751e+01	1.769306e+02	5.806452e+01	5.278592e+00	7.507331e+01	0	0	1.112730e+02
9.196481e+01	1.779081e+02	5.806452e+01	3.519062e+00	7.507331e+01	0	0	1.113750e+02
9.196481e+01	1.779081e+02	5.806452e+01	5.278592e+00	7.507331e+01	0	0	1.114750e+02
9.196481e+01	1.769306e+02	5.806452e+01	5.278592e+00	7.507331e+01	0	0	1.115770e+02
9.208211e+01	1.779081e+02	5.630499e+01	5.278592e+00	7.507331e+01	0	0	1.116770e+02
9.196481e+01	1.779081e+02	5.806452e+01	5.278592e+00	7.507331e+01	0	0	1.117770e+02
9.208211e+01	1.769306e+02	5.806452e+01	5.278592e+00	7.507331e+01	0	0	1.118790e+02
9.219941e+01	1.769306e+02	5.806452e+01	5.278592e+00	6.979472e+01	3	0	1.119790e+02
9.219941e+01	1.769306e+02	5.630499e+01	3.519062e+00	7.038123e+01	3	0	1.120800e+02
9.208211e+01	1.769306e+02	5.630499e+01	5.278592e+00	6.979472e+01	3	0	1.121810e+02
9.208211e+01	1.759531e+02	5.806452e+01	5.278592e+00	6.979472e+01	3	0	1.122820e+02
9.208211e+01	1.769306e+02	5.630499e+01	5.278592e+00	7.038123e+01	3	0	1.123820e+02
9.208211e+01	1.769306e+02	5.806452e+01	5.278592e+00	7.038123e+01	3	0	1.124840e+02
9.208211e+01	1.769306e+02	5.630499e+01	1.759531e+00	7.038123e+01	3	0	1.125840e+02
9.219941e+01	1.769306e+02	5.806452e+01	5.278592e+00	7.038123e+01	0	0	1.126860e+02
9.231672e+01	1.779081e+02	5.630499e+01	7.038123e+00	6.979472e+01	3	0	1.127860e+02
9.231672e+01	1.779081e+02	5.630499e+01	5.278592e+00	6.979472e+01	3	0	1.128870e+02
9.219941e+01	1.779081e+02	5.630499e+01	5.278592e+00	7.038123e+01	3	0	1.129880e+02
9.231672e+01	1.779081e+02	5.630499e+01	5.278592e+00	6.979472e+01	3	0	1.130890e+02
9.231672e+01	1.779081e+02	5.630499e+01	5.278592e+00	7.038123e+01	3	0	1.131890e+02
9.231672e+01	1.779081e+02	5.630499e+01	3.519062e+00	7.038123e+01	3	0	1.132910e+02
9.243402e+01	1.779081e+02	5.454545e+01	5.278592e+00	6.627566e+01	3	0	1.133910e+02
9.255132e+01	1.779081e+02	5.454545e+01	7.038123e+00	6.627566e+01	0	0	1.134920e+02
9.255132e+01	1.779081e+02	5.454545e+01	5.278592e+00	6.568915e+01	0	0	1.135930e+02
9.243402e+01	1.779081e+02	5.454545e+01	5.278592e+00	6.627566e+01	0	0	1.136930e+02
9.243402e+01	1.779081e+02	5.454545e+01	5.278592e+00	6.627566e+01	0	0	1.137950e+02
9.243402e+01	1.779081e+02	5.454545e+01	5.278592e+00	6.627566e+01	0	0	1.138950e+02
9.255132e+01	1.788856e+02	5.454545e+01	5.278592e+00	6.627566e+01	0	0	1.139960e+02
9.255132e+01	1.779081e+02	5.454545e+01	5.278592e+00	6.627566e+01	0	0	1.140970e+02
9.266862e+01	1.779081e+02	5.454545e+01	5.278592e+00	6.627566e+01	0	0	1.141970e+02
9.255132e+01	1.779081e+02	5.454545e+01	7.038123e+00	6.627566e+01	0	0	1.142980e+02
9.255132e+01	1.779081e+02	5.630499e+01	5.278592e+00	6.627566e+01	0	0	1.143990e+02
9.266862e+01	1.779081e+02	5.630499e+01	5.278592e+00	6.627566e+01	0	0	1.145000e+02
9.255132e+01	1.769306e+02	5.630499e+01	3.519062e+00	6.627566e+01	0	0	1.146000e+02
9.266862e+01	1.769306e+02	5.630499e+01	5.278592e+00	6.627566e+01	0	0	1.147010e+02
9.266862e+01	1.779081e+02	5.454545e+01	5.278592e+00	6.627566e+01	0	0	1.148020e+02
9.266862e+01	1.779081e+02	5.630499e+01	5.278592e+00	6.627566e+01	3	0	1.149030e+02
9.255132e+01	1.769306e+02	5.630499e+01	5.278592e+00	6.568915e+01	3	0	1.150040e+02
9.255132e+01	1.779081e+02	5.630499e+01	5.278592e+00	6.568915e+01	3	0	1.151040e+02
9.290323e+01	1.779081e+02	5.630499e+01	5.278592e+00	6.627566e+01	3	0	1.152060e+02
9.255132e+01	1.769306e+02	5.630499e+01	5.278592e+00	6.568915e+01	3	0	1.153060e+02
9.255132e+01	1.769306e+02	5.630499e+01	5.278592e+00	6.568915e+01	3	0	1.154070e+02
9.255132e+01	1.779081e+02	5.630499e+01	5.278592e+00	6.627566e+01	3	0	1.155080e+02
9.243402e+01	1.759531e+02	5.630499e+01	5.278592e+00	6.627566e+01	0	0	1.156090e+02
9.266862e+01	1.759531e+02	5.630499e+01	5.278592e+00	6.568915e+01	0	0	1.157090e+02
9.243402e+01	1.749756e+02	5.630499e+01	5.278592e+00	6.568915e+01	0	0	1.158110e+02
9.231672e+01	1.759531e+02	5.806452e+01	5.278592e+00	6.568915e+01	0	0	1.159110e+02
9.231672e+01	1.759531e+02	5.630499e+01	5.278592e+00	6.627566e+01	0	0	1.160120e+02
9.243402e+01	1.759531e+02	5.630499e+01	5.278592e+00	6.568915e+01	0	0	1.161130e+02
9.243402e+01	1.759531e+02	5.630499e+01	5.278592e+00	6.568915e+01	0	0	1.162130e+02
9.243402e+01	1.749756e+02	5.630499e+01	5.278592e+00	6.568915e+01	3	0	1.163150e+02
9.243402e+01	1.730205e+02	5.630499e+01	5.278592e+00	6.627566e+01	0	0	1.164150e+02
9.243402e+01	1.730205e+02	5.806452e+01	5.278592e+00	6.568915e+01	0	0	1.165160e+02
9.243402e+01	1.730205e+02	5.806452e+01	5.278592e+00	6.627566e+01	0	0	1.166170e+02
9.243402e+01	1.730205e+02	5.982405e+01	5.278592e+00	6.568915e+01	0	0	1.167170e+02
9.243402e+01	1.730205e+02	5.806452e+01	5.278592e+00	6.627566e+01	0	0	1.168180e+02
9.243402e+01	1.739980e+02	5.806452e+01	5.278592e+00	6.627566e+01	0	0	1.169190e+02
9.243402e+01	1.730205e+02	5.806452e+01	5.278592e+00	6.627566e+01	3	0	1.170200e+02
9.243402e+01	1.720430e+02	5.806452e+01	5.278592e+00	6.627566e+01	0	0	1.171210e+02
9.255132e+01	1.710655e+02	5.806452e+01	5.278592e+00	6.627566e+01	0	0	1.172210e+02
9.243402e+01	1.710655e+02	5.806452e+01	5.278592e+00	6.627566e+01	0	0	1.173220e+02
9.266862e+01	1.720430e+02	5.806452e+01	5.278592e+00	6.627566e+01	0	0	1.174230e+02
9.231672e+01	1.720430e+02	5.982405e+01	5.278592e+00	6.627566e+01	0	0	1.175240e+02
9.231672e+01	1.710655e+02	5.982405e+01	5.278592e+00	6.568915e+01	0	0	1.176240e+02
9.255132e+01	1.720430e+02	5.982405e+01	3.519062e+00	6.510264e+01	0	0	1.177250e+02
9.255132e+01	1.730205e+02	5.806452e+01	5.278592e+00	6.568915e+01	0	0	1.178260e+02
9.255132e+01	1.739980e+02	5.982405e+01	5.278592e+00	6.568915e+01	0	0	1.179260e+02
9.231672e+01	1.730205e+02	5.806452e+01	5.278592e+00	6.568915e+01	0	0	1.180280e+02
9.255132e+01	1.730205e+02	6.158358e+01	7.038123e+00	6.568915e+01	0	0	1.181280e+02
9.266862e+01	1.730205e+02	5.982405e+01	5.278592e+00	6.568915e+01	0	0	1.182300e+02
9.231672e+01	1.730205e+02	5.806452e+01	5.278592e+00	6.568915e+01	0	0	1.183300e+02
9.255132e+01	1.739980e+02	5.982405e+01	5.278592e+00	6.510264e+01	0	0	1.184300e+02
9.231672e+01	1.730205e+02	5.982405e+01	5.278592e+00	6.510264e+01	3	0	1.185320e+02
9.231672e+01	1.739980e+02	5.982405e+01	5.278592e+00	6.510264e+01	3	0	1.186320e+02
9.243402e+01	1.739980e+02	5.982405e+01	5.278592e+00	6.510264e+01	3	0	1.187330e+02
9.231672e+01	1.730205e+02	5.806452e+01	5.278592e+00	6.451613e+01	3	0	1.188340e+02
9.243402e+01	1.739980e+02	5.806452e+01	5.278592e+00	6.510264e+01	3	0	1.189350e+02
9.231672e+01	1.730205e+02	5.982405e+01	5.278592e+00	6.510264e+01	3	0	1.190350e+02
9.231672e+01	1.739980e+02	5.982405e+01	5.278592e+00	6.451613e+01	3	0	1.191370e+02
9.231672e+01	1.759531e+02	5.982405e+01	5.278592e+00	6.099707e+01	3	0	1.192370e+02
9.219941e+01	1.759531e+02	5.982405e+01	5.278592e+00	6.041056e+01	0	0	1.193390e+02
9.208211e+01	1.749756e+02	5.982405e+01	5.278592e+00	6.041056e+01	0	0	1.194390e+02
9.219941e+01	1.759531e+02	5.982405e+01	5.278592e+00	6.041056e+01	0	0	1.195400e+02
9.219941e+01	1.749756e+02	5.982405e+01	5.278592e+00	6.041056e+01	0	0	1.196410e+02
9.243402e+01	1.759531e+02	5.982405e+01	5.278592e+00	6.099707e+01	0	0	1.197410e+02
9.219941e+01	1.759531e+02	5.982405e+01	5.278592e+00	6.041056e+01	0	0	1.198420e+02
9.196481e+01	1.759531e+02	5.982405e+01	5.278592e+00	6.041056e+01	0	0	1.199430e+02
9.184751e+01	1.759531e+02	5.982405e+01	5.278592e+00	6.041056e+01	0	0	1.200440e+02
9.184751e+01	1.769306e+02	5.982405e+01	3.519062e+00	6.041056e+01	0	0	1.201440e+02
9.184751e+01	1.769306e+02	5.982405e+01	7.038123e+00	6.041056e+01	0	0	1.202450e+02
9.173021e+01	1.769306e+02	5.982405e+01	3.519062e+00	6.041056e+01	0	0	1.203460e+02
9.219941e+01	1.779081e+02	5.982405e+01	5.278592e+00	6.099707e+01	0	0	1.204460e+02
9.184751e+01	1.769306e+02	5.982405e+01	5.278592e+00	6.041056e+01	0	0	1.205480e+02
9.173021e+01	1.769306e+02	5.806452e+01	5.278592e+00	5.806452e+01	3	0	1.206480e+02
9.161290e+01	1.769306e+02	5.982405e+01	5.278592e+00	5.747801e+01	3	0	1.207500e+02
9.173021e+01	1.769306e+02	5.982405e+01	3.519062e+00	5.747801e+01	3	0	1.208500e+02
9.173021e+01	1.769306e+02	5.982405e+01	5.278592e+00	5.747801e+01	3	0	1.209500e+02
9.208211e+01	1.779081e+02	5.982405e+01	5.278592e+00	5.806452e+01	3	0	1.210520e+02
9.173021e+01	1.769306e+02	5.982405e+01	5.278592e+00	5.747801e+01	3	0	1.211520e+02
9.161290e+01	1.769306e+02	5.982405e+01	5.278592e+00	5.806452e+01	3	0	1.212530e+02
9.173021e+01	1.779081e+02	5.806452e+01	5.278592e+00	5.513196e+01	0	0	1.213540e+02
9.161290e+01	1.788856e+02	5.982405e+01	5.278592e+00	5.513196e+01	3	0	1.214550e+02
9.173021e+01	1.788856e+02	6.158358e+01	5.278592e+00	5.513196e+01	3	0	1.215550e+02
9.149560e+01	1.779081e+02	5.982405e+01	5.278592e+00	5.513196e+01	3	0	1.216570e+02
9.137830e+01	1.788856e+02	6.158358e+01	7.038123e+00	5.513196e+01	3	0	1.217570e+02
9.149560e+01	1.779081e+02	5.982405e+01	5.278592e+00	5.454545e+01	3	0	1.218580e+02
9.149560e+01	1.779081e+02	5.982405e+01	5.278592e+00	5.513196e+01	3	0	1.219590e+02
9.149560e+01	1.788856e+02	5.982405e+01	5.278592e+00	5.219941e+01	3	0	1.220590e+02
9.149560e+01	1.779081e+02	5.982405e+01	5.278592e+00	5.219941e+01	0	0	1.221610e+02
9.149560e+01	1.779081e+02	6.158358e+01	5.278592e+00	5.278592e+01	0	0	1.222610e+02
9.137830e+01	1.788856e+02	5.982405e+01	7.038123e+00	5.278592e+01	0	0	1.223610e+02
9.137830e+01	1.779081e+02	5.982405e+01	5.278592e+00	5.278592e+01	0	0	1.224630e+02
9.137830e+01	1.779081e+02	6.158358e+01	5.278592e+00	5.278592e+01	0	0	1.225630e+02
9.137830e+01	1.779081e+02	5.982405e+01	5.278592e+00	5.278592e+01	0	0	1.226640e+02
9.161290e+01	1.779081e+02	5.982405e+01	5.278592e+00	5.161290e+01	0	0	1.227650e+02
9.137830e+01	1.759531e+02	5.982405e+01	5.278592e+00	5.219941e+01	0	0	1.228650e+02
9.126100e+01	1.759531e+02	6.158358e+01	5.278592e+00	5.219941e+01	0	0	1.229670e+02
9.137830e+01	1.759531e+02	6.158358e+01	5.278592e+00	5.219941e+01	0	0	1.230670e+02
9.126100e+01	1.749756e+02	6.158358e+01	5.278592e+00	5.219941e+01	0	0	1.231670e+02
9.126100e+01	1.759531e+02	6.158358e+01	5.278592e+00	5.161290e+01	0	0	1.232690e+02
9.137830e+01	1.759531e+02	6.158358e+01	5.278592e+00	5.161290e+01	0	0	1.233690e+02
9.137830e+01	1.759531e+02	6.158358e+01	5.278592e+00	5.161290e+01	0	0	1.234690e+02
9.149560e+01	1.749756e+02	5.982405e+01	5.278592e+00	5.161290e+01	3	0	1.235710e+02
9.137830e+01	1.749756e+02	5.982405e+01	5.278592e+00	5.161290e+01	3	0	1.236710e+02
9.137830e+01	1.749756e+02	6.158358e+01	5.278592e+00	5.161290e+01	3	0	1.237720e+02
9.149560e+01	1.749756e+02	6.158358e+01	5.278592e+00	5.161290e+01	3	0	1.238730e+02
9.149560e+01	1.749756e+02	6.158358e+01	5.278592e+00	5.219941e+01	3	0	1.239740e+02
9.173021e+01	1.749756e+02	6.158358e+01	5.278592e+00	5.161290e+01	3	0	1.240750e+02
9.173021e+01	1.759531e+02	5.982405e+01	5.278592e+00	5.219941e+01	3	0	1.241760e+02
9.161290e+01	1.739980e+02	5.982405e+01	5.278592e+00	5.043988e+01	3	0	1.242760e+02
9.173021e+01	1.739980e+02	5.982405e+01	5.278592e+00	4.985337e+01	3	0	1.243780e+02
9.149560e+01	1.739980e+02	6.334311e+01	5.278592e+00	4.985337e+01	3	0	1.244780e+02
9.149560e+01	1.739980e+02	6.158358e+01	5.278592e+00	4.926686e+01	3	0	1.245780e+02
9.161290e+01	1.739980e+02	6.158358e+01	5.278592e+00	5.043988e+01	3	0	1.246800e+02
9.149560e+01	1.739980e+02	6.158358e+01	5.278592e+00	4.985337e+01	3	0	1.247800e+02
9.161290e+01	1.739980e+02	6.158358e+01	5.278592e+00	5.043988e+01	3	0	1.248810e+02
9.137830e+01	1.730205e+02	6.334311e+01	5.278592e+00	5.043988e+01	0	0	1.249820e+02
9.173021e+01	1.730205e+02	6.158358e+01	5.278592e+00	4.985337e+01	0	0	1.250820e+02
9.149560e+01	1.739980e+02	5.982405e+01	5.278592e+00	4.985337e+01	0	0	1.251840e+02
9.149560e+01	1.730205e+02	6.158358e+01	5.278592e+00	4.985337e+01	0	0	1.252840e+02
9.149560e+01	1.730205e+02	6.158358e+01	7.038123e+00	4.985337e+01	0	0	1.253850e+02
9.149560e+01	1.730205e+02	6.158358e+01	7.038123e+00	4.985337e+01	0	0	1.254860e+02
9.149560e+01	1.730205e+02	6.158358e+01	7.038123e+00	4.985337e+01	0	0	1.255860e+02
9.161290e+01	1.730205e+02	5.982405e+01	5.278592e+00	5.043988e+01	3	0	1.256870e+02
9.149560e+01	1.720430e+02	6.158358e+01	5.278592e+00	5.043988e+01	0	0	1.257880e+02
9.161290e+01	1.720430e+02	6.158358e+01	3.519062e+00	5.043988e+01	0	0	1.258880e+02
9.126100e+01	1.730205e+02	5.982405e+01	5.278592e+00	4.985337e+01	0	0	1.259890e+02
9.137830e+01	1.730205e+02	5.982405e+01	7.038123e+00	4.985337e+01	0	0	1.260900e+02
9.126100e+01	1.720430e+02	6.158358e+01	5.278592e+00	5.043988e+01	0	0	1.261910e+02
9.137830e+01	1.730205e+02	6.158358e+01	5.278592e+00	4.985337e+01	0	0	1.262910e+02
9.137830e+01	1.720430e+02	6.158358e+01	5.278592e+00	5.043988e+01	0	0	1.263920e+02
9.114370e+01	1.730205e+02	6.158358e+01	5.278592e+00	5.043988e+01	3	0	1.264930e+02
9.114370e+01	1.730205e+02	6.158358e+01	5.278592e+00	5.043988e+01	3	0	1.265940e+02
9.126100e+01	1.730205e+02	6.158358e+01	7.038123e+00	5.043988e+01	3	0	1.266950e+02
9.126100e+01	1.730205e+02	6.158358e+01	5.278592e+00	5.102639e+01	3	0	1.267950e+02
9.114370e+01	1.720430e+02	6.158358e+01	5.278592e+00	5.043988e+01	3	0	1.268970e+02
9.126100e+01	1.720430e+02	6.158358e+01	5.278592e+00	5.043988e+01	3	0	1.269970e+02
9.149560e+01	1.739980e+02	6.158358e+01	5.278592e+00	4.868035e+01	0	0	1.270970e+02
9.090909e+01	1.749756e+02	6.158358e+01	5.278592e+00	4.868035e+01	3	0	1.271990e+02
9.102639e+01	1.749756e+02	6.158358e+01	5.278592e+00	4.926686e+01	3	0	1.272990e+02
9.090909e+01	1.739980e+02	6.158358e+01	5.278592e+00	4.868035e+01	3	0	1.274000e+02
9.090909e+01	1.739980e+02	6.158358e+01	5.278592e+00	4.868035e+01	3	0	1.275010e+02
9.090909e+01	1.739980e+02	6.158358e+01	3.519062e+00	4.868035e+01	3	0	1.276020e+02
9.079179e+01	1.739980e+02	6.158358e+01	5.278592e+00	4.868035e+01	3	0	1.277030e+02
9.114370e+01	1.749756e+02	6.158358e+01	7.038123e+00	4.868035e+01	3	0	1.278040e+02
9.043988e+01	1.739980e+02	6.158358e+01	5.278592e+00	4.750733e+01	0	0	1.279040e+02
9.055718e+01	1.749756e+02	6.158358e+01	5.278592e+00	4.809384e+01	0	0	1.280050e+02
9.043988e+01	1.749756e+02	5.982405e+01	5.278592e+00	4.750733e+01	0	0	1.281060e+02
9.043988e+01	1.739980e+02	6.158358e+01	5.278592e+00	4.809384e+01	0	0	1.282060e+02
9.043988e+01	1.749756e+02	6.158358e+01	5.278592e+00	4.750733e+01	0	0	1.283070e+02
9.043988e+01	1.749756e+02	6.158358e+01	5.278592e+00	4.809384e+01	0	0	1.284080e+02
9.055718e+01	1.749756e+02	6.158358e+01	5.278592e+00	4.809384e+01	0	0	1.285080e+02
9.032258e+01	1.739980e+02	5.982405e+01	5.278592e+00	4.692082e+01	3	0	1.286090e+02
9.020528e+01	1.730205e+02	5.982405e+01	5.278592e+00	4.633431e+01	0	0	1.287100e+02
9.032258e+01	1.739980e+02	6.158358e+01	5.278592e+00	4.633431e+01	0	0	1.288110e+02
9.032258e+01	1.739980e+02	5.982405e+01	5.278592e+00	4.692082e+01	0	0	1.289120e+02
9.020528e+01	1.730205e+02	6.158358e+01	5.278592e+00	4.692082e+01	0	0	1.290120e+02
9.020528e+01	1.730205e+02	5.982405e+01	5.278592e+00	4.692082e+01	0	0	1.291130e+02
9.032258e+01	1.739980e+02	6.158358e+01	5.278592e+00	4.692082e+01	0	0	1.292140e+02
9.020528e+01	1.759531e+02	5.806452e+01	5.278592e+00	4.692082e+01	0	0	1.293140e+02
9.008798e+01	1.769306e+02	5.630499e+01	5.278592e+00	4.692082e+01	0	0	1.294150e+02
9.008798e+01	1.769306e+02	5.630499e+01	5.278592e+00	4.692082e+01	0	0	1.295160e+02
9.008798e+01	1.779081e+02	5.630499e+01	5.278592e+00	4.692082e+01	0	0	1.296160e+02
9.020528e+01	1.769306e+02	5.454545e+01	5.278592e+00	4.633431e+01	0	0	1.297170e+02
9.020528e+01	1.769306e+02	5.630499e+01	5.278592e+00	4.692082e+01	0	0	1.298180e+02
9.020528e+01	1.779081e+02	5.630499e+01	7.038123e+00	4.692082e+01	0	0	1.299180e+02
9.008798e+01	1.769306e+02	5.454545e+01	5.278592e+00	4.574780e+01	3	0	1.300200e+02
9.020528e+01	1.788856e+02	5.102639e+01	5.278592e+00	4.574780e+01	0	0	1.301200e+02
9.008798e+01	1.788856e+02	5.102639e+01	5.278592e+00	4.574780e+01	0	0	1.302210e+02
8.997067e+01	1.788856e+02	5.278592e+01	5.278592e+00	4.574780e+01	0	0	1.303220e+02
9.020528e+01	1.788856e+02	5.102639e+01	5.278592e+00	4.633431e+01	0	0	1.304220e+02
8.997067e+01	1.788856e+02	5.102639e+01	5.278592e+00	4.574780e+01	0	0	1.305230e+02
9.008798e+01	1.788856e+02	5.102639e+01	5.278592e+00	4.574780e+01	0	0	1.306240e+02
9.008798e+01	1.798631e+02	5.102639e+01	5.278592e+00	4.574780e+01	3	0	1.307240e+02
8.997067e+01	1.798631e+02	5.278592e+01	5.278592e+00	4.574780e+01	0	0	1.308260e+02
8.997067e+01	1.798631e+02	5.278592e+01	5.278592e+00	4.574780e+01	0	0	1.309260e+02
8.997067e+01	1.788856e+02	5.278592e+01	5.278592e+00	4.574780e+01	0	0	1.310260e+02
9.008798e+01	1.788856e+02	5.278592e+01	5.278592e+00	4.574780e+01	0	0	1.311280e+02
9.008798e+01	1.798631e+02	5.278592e+01	5.278592e+00	4.574780e+01	0	0	1.312280e+02
9.008798e+01	1.788856e+02	5.278592e+01	3.519062e+00	4.516129e+01	0	0	1.313290e+02
8.997067e+01	1.798631e+02	5.102639e+01	5.278592e+00	4.574780e+01	0	0	1.314300e+02
9.008798e+01	1.788856e+02	5.278592e+01	5.278592e+00	4.516129e+01	0	0	1.315300e+02
9.008798e+01	1.788856e+02	5.454545e+01	3.519062e+00	4.574780e+01	0	0	1.316310e+02
9.008798e+01	1.788856e+02	5.278592e+01	5.278592e+00	4.516129e+01	0	0	1.317320e+02
9.008798e+01	1.788856e+02	5.454545e+01	5.278592e+00	4.574780e+01	0	0	1.318320e+02
9.008798e+01	1.788856e+02	5.278592e+01	5.278592e+00	4.574780e+01	0	0	1.319330e+02
9.008798e+01	1.788856e+02	5.278592e+01	5.278592e+00	4.516129e+01	0	0	1.320340e+02
9.008798e+01	1.788856e+02	5.454545e+01	5.278592e+00	4.516129e+01	0	0	1.321340e+02
8.997067e+01	1.798631e+02	5.454545e+01	5.278592e+00	4.574780e+01	3	0	1.322360e+02
9.008798e+01	1.798631e+02	5.278592e+01	5.278592e+00	4.574780e+01	0	0	1.323360e+02
8.997067e+01	1.798631e+02	5.454545e+01	5.278592e+00	4.574780e+01	0	0	1.324360e+02
9.008798e+01	1.808407e+02	5.454545e+01	5.278592e+00	4.574780e+01	0	0	1.325380e+02
8.997067e+01	1.808407e+02	5.278592e+01	5.278592e+00	4.574780e+01	0	0	1.326380e+02
8.997067e+01	1.798631e+02	5.454545e+01	5.278592e+00	4.574780e+01	0	0	1.327390e+02
9.008798e+01	1.808407e+02	5.278592e+01	7.038123e+00	4.574780e+01	0	0	1.328400e+02
8.997067e+01	1.798631e+02	5.630499e+01	5.278592e+00	4.574780e+01	3	0	1.329400e+02
8.985337e+01	1.788856e+02	5.806452e+01	5.278592e+00	4.574780e+01	0	0	1.330420e+02
8.997067e+01	1.798631e+02	5.806452e+01	5.278592e+00	4.574780e+01	0	0	1.331420e+02
8.997067e+01	1.798631e+02	5.806452e+01	5.278592e+00	4.516129e+01	0	0	1.332420e+02
8.985337e+01	1.788856e+02	5.982405e+01	5.278592e+00	4.574780e+01	0	0	1.333440e+02
8.997067e+01	1.798631e+02	5.806452e+01	5.278592e+00	4.574780e+01	0	0	1.334440e+02
8.985337e+01	1.788856e+02	5.806452e+01	5.278592e+00	4.574780e+01	0	0	1.335440e+02
9.008798e+01	1.808407e+02	5.806452e+01	5.278592e+00	4.633431e+01	3	0	1.336460e+02
9.008798e+01	1.788856e+02	6.158358e+01	5.278592e+00	4.692082e+01	0	0	1.337460e+02
8.997067e+01	1.788856e+02	6.158358e+01	5.278592e+00	4.692082e+01	0	0	1.338470e+02
8.997067e+01	1.779081e+02	6.158358e+01	5.278592e+00	4.692082e+01	0	0	1.339480e+02
8.997067e+01	1.788856e+02	6.158358e+01	5.278592e+00	4.692082e+01	0	0	1.340480e+02
8.997067e+01	1.788856e+02	6.158358e+01	5.278592e+00	4.692082e+01	0	0	1.341500e+02
8.997067e+01	1.779081e+02	6.158358e+01	5.278592e+00	4.633431e+01	0	0	1.342500e+02
8.997067e+01	1.788856e+02	6.158358e+01	5.278592e+00	4.692082e+01	0	0	1.343500e+02
8.985337e+01	1.769306e+02	6.158358e+01	5.278592e+00	4.633431e+01	0	0	1.344520e+02
8.985337e+01	1.769306e+02	5.982405e+01	5.278592e+00	4.633431e+01	0	0	1.345520e+02
8.985337e+01	1.769306e+02	5.982405e+01	7.038123e+00	4.692082e+01	0	0	1.346520e+02
8.985337e+01	1.769306e+02	6.158358e+01	7.038123e+00	4.692082e+01	0	0	1.347540e+02
8.985337e+01	1.769306e+02	6.158358e+01	5.278592e+00	4.633431e+01	0	0	1.348540e+02
8.985337e+01	1.769306e+02	6.158358e+01	5.278592e+00	4.692082e+01	0	0	1.349550e+02
8.997067e+01	1.779081e+02	5.982405e+01	5.278592e+00	4.868035e+01	3	0	1.350560e+02
8.997067e+01	1.759531e+02	5.982405e+01	5.278592e+00	4.868035e+01	0	0	1.351560e+02
8.997067e+01	1.759531e+02	5.806452e+01	5.278592e+00	4.926686e+01	0	0	1.352580e+02
8.997067e+01	1.759531e+02	5.982405e+01	5.278592e+00	4.926686e+01	0	0	1.353580e+02
8.985337e+01	1.769306e+02	5.982405e+01	5.278592e+00	4.926686e+01	0	0	1.354580e+02
8.973607e+01	1.759531e+02	5.982405e+01	5.278592e+00	4.868035e+01	0	0	1.355600e+02
8.985337e+01	1.759531e+02	5.982405e+01	5.278592e+00	4.868035e+01	0	0	1.356600e+02
8.985337e+01	1.759531e+02	5.982405e+01	5.278592e+00	4.868035e+01	0	0	1.357600e+02
8.997067e+01	1.769306e+02	5.806452e+01	5.278592e+00	4.868035e+01	0	0	1.358620e+02
8.997067e+01	1.769306e+02	5.806452e+01	5.278592e+00	4.926686e+01	0	0	1.359620e+02
8.997067e+01	1.759531e+02	5.806452e+01	5.278592e+00	4.868035e+01	0	0	1.360620e+02
8.997067e+01	1.769306e+02	5.806452e+01	5.278592e+00	4.868035e+01	0	0	1.361640e+02
8.997067e+01	1.769306e+02	5.806452e+01	7.038123e+00	4.926686e+01	0	0	1.362640e+02
8.997067e+01	1.759531e+02	5.806452e+01	5.278592e+00	4.868035e+01	0	0	1.363650e+02
8.997067e+01	1.769306e+02	5.806452e+01	5.278592e+00	4.868035e+01	0	0	1.364660e+02
8.997067e+01	1.759531e+02	5.982405e+01	5.278592e+00	4.868035e+01	3	0	1.365660e+02
9.008798e+01	1.749756e+02	6.158358e+01	5.278592e+00	4.926686e+01	0	0	1.366680e+02
9.020528e+01	1.749756e+02	5.982405e+01	5.278592e+00	4.926686e+01	0	0	1.367680e+02
9.008798e+01	1.759531e+02	5.982405e+01	5.278592e+00	4.926686e+01	0	0	1.368680e+02
8.997067e+01	1.749756e+02	5.982405e+01	5.278592e+00	4.868035e+01	0	0	1.369700e+02
9.008798e+01	1.749756e+02	5.982405e+01	5.278592e+00	4.926686e+01	0	0	1.370700e+02
8.997067e+01	1.749756e+02	5.982405e+01	5.278592e+00	4.868035e+01	0	0	1.371700e+02
9.032258e+01	1.759531e+02	6.158358e+01	7.038123e+00	4.868035e+01	3	0	1.372720e+02
9.008798e+01	1.749756e+02	5.982405e+01	5.278592e+00	4.926686e+01	3	0	1.373720e+02
9.008798e+01	1.749756e+02	5.982405e+01	5.278592e+00	4.926686e+01	3	0	1.374740e+02
9.008798e+01	1.759531e+02	5.982405e+01	5.278592e+00	4.868035e+01	3	0	1.375740e+02
9.008798e+01	1.759531e+02	5.982405e+01	5.278592e+00	4.926686e+01	3	0	1.376750e+02
9.008798e+01	1.759531e+02	6.158358e+01	5.278592e+00	4.868035e+01	3	0	1.377760e+02
9.008798e+01	1.749756e+02	5.982405e+01	5.278592e+00	4.868035e+01	3	0	1.378770e+02
9.008798e+01	1.749756e+02	6.334311e+01	5.278592e+00	4.868035e+01	3	0	1.379770e+02
9.020528e+01	1.749756e+02	6.334311e+01	5.278592e+00	4.868035e+01	0	0	1.380780e+02
9.020528e+01	1.749756e+02	6.334311e+01	5.278592e+00	4.868035e+01	0	0	1.381790e+02
9.020528e+01	1.739980e+02	6.334311e+01	5.278592e+00	4.926686e+01	0	0	1.382790e+02
9.032258e+01	1.749756e+02	6.334311e+01	5.278592e+00	4.926686e+01	0	0	1.383810e+02
9.020528e+01	1.749756e+02	6.510264e+01	7.038123e+00	4.926686e+01	0	0	1.384810e+02
9.020528e+01	1.749756e+02	6.334311e+01	5.278592e+00	4.868035e+01	0	0	1.385820e+02
9.032258e+01	1.749756e+02	6.334311e+01	5.278592e+00	4.926686e+01	0	0	1.386830e+02
9.032258e+01	1.749756e+02	6.334311e+01	7.038123e+00	4.868035e+01	0	0	1.387830e+02
9.032258e+01	1.749756e+02	6.334311e+01	5.278592e+00	4.868035e+01	0	0	1.388840e+02
9.032258e+01	1.749756e+02	6.334311e+01	5.278592e+00	4.868035e+01	0	0	1.389850e+02
9.032258e+01	1.749756e+02	6.334311e+01	7.038123e+00	4.868035e+01	0	0	1.390850e+02
9.032258e+01	1.749756e+02	6.334311e+01	7.038123e+00	4.868035e+01	0	0	1.391860e+02
9.032258e+01	1.739980e+02	6.334311e+01	5.278592e+00	4.868035e+01	0	0	1.392870e+02
9.032258e+01	1.739980e+02	6.510264e+01	7.038123e+00	4.868035e+01	0	0	1.393870e+02
9.032258e+01	1.739980e+02	6.334311e+01	5.278592e+00	4.868035e+01	0	0	1.394880e+02
9.032258e+01	1.739980e+02	6.510264e+01	5.278592e+00	4.868035e+01	0	0	1.395890e+02
9.055718e+01	1.749756e+02	6.334311e+01	5.278592e+00	4.868035e+01	0	0	1.396890e+02
9.032258e+01	1.739980e+02	6.334311e+01	5.278592e+00	4.868035e+01	0	0	1.397910e+02
9.032258e+01	1.739980e+02	6.510264e+01	5.278592e+00	4.868035e+01	0	0	1.398910e+02
9.032258e+01	1.739980e+02	6.334311e+01	5.278592e+00	4.926686e+01	0	0	1.399920e+02
9.032258e+01	1.749756e+02	6.334311e+01	5.278592e+00	4.868035e+01	0	0	1.400930e+02
9.032258e+01	1.739980e+02	6.334311e+01	5.278592e+00	4.868035e+01	3	0	1.401930e+02
9.032258e+01	1.739980e+02	6.334311e+01	5.278592e+00	4.868035e+01	3	0	1.402950e+02
9.032258e+01	1.739980e+02	6.334311e+01	5.278592e+00	4.868035e+01	3	0	1.403950e+02
9.043988e+01	1.739980e+02	6.334311e+01	5.278592e+00	4.868035e+01	3	0	1.404950e+02
9.032258e+01	1.739980e+02	6.510264e+01	5.278592e+00	4.868035e+01	3	0	1.405970e+02
9.032258e+01	1.739980e+02	6.334311e+01	5.278592e+00	4.868035e+01	3	0	1.406970e+02
9.032258e+01	1.739980e+02	6.510264e+01	7.038123e+00	4.868035e+01	3	0	1.407980e+02
9.032258e+01	1.739980e+02	6.510264e+01	5.278592e+00	4.868035e+01	3	0	1.408990e+02
9.043988e+01	1.739980e+02	6.334311e+01	7.038123e+00	4.809384e+01	0	0	141
9.032258e+01	1.739980e+02	6.334311e+01	5.278592e+00	4.868035e+01	0	0	1.411010e+02
9.032258e+01	1.730205e+02	6.334311e+01	5.278592e+00	4.868035e+01	0	0	1.412010e+02
9.032258e+01	1.739980e+02	6.334311e+01	1.759531e+00	4.868035e+01	0	0	1.413020e+02
9.020528e+01	1.739980e+02	6.334311e+01	7.038123e+00	4.809384e+01	0	0	1.414030e+02
9.020528e+01	1.739980e+02	6.334311e+01	5.278592e+00	4.868035e+01	0	0	1.415030e+02
9.020528e+01	1.749756e+02	6.334311e+01	5.278592e+00	4.868035e+01	3	0	1.416040e+02
9.032258e+01	1.769306e+02	6.334311e+01	5.278592e+00	4.926686e+01	0	0	1.417050e+02
9.032258e+01	1.759531e+02	6.334311e+01	5.278592e+00	4.868035e+01	0	0	1.418060e+02
9.020528e+01	1.759531e+02	6.334311e+01	5.278592e+00	4.868035e+01	0	0	1.419060e+02
9.020528e+01	1.759531e+02	6.334311e+01	5.278592e+00	4.868035e+01	0	0	1.420070e+02
9.020528e+01	1.759531e+02	6.334311e+01	7.038123e+00	4.868035e+01	0	0	1.421080e+02
9.020528e+01	1.759531e+02	6.334311e+01	5.278592e+00	4.868035e+01	0	0	1.422090e+02
9.020528e+01	1.759531e+02	6.158358e+01	5.278592e+00	4.868035e+01	3	0	1.423090e+02
9.020528e+01	1.759531e+02	6.334311e+01	7.038123e+00	4.868035e+01	0	0	1.424100e+02
9.043988e+01	1.769306e+02	6.334311e+01	5.278592e+00	4.868035e+01	0	0	1.425110e+02
9.020528e+01	1.759531e+02	6.334311e+01	5.278592e+00	4.868035e+01	0	0	1.426110e+02
9.020528e+01	1.759531e+02	6.158358e+01	7.038123e+00	4.809384e+01	0	0	1.427120e+02
9.020528e+01	1.759531e+02	6.158358e+01	5.278592e+00	4.868035e+01	0	0	1.428130e+02
9.020528e+01	1.759531e+02	6.158358e+01	5.278592e+00	4.809384e+01	0	0	1.429140e+02
9.032258e+01	1.759531e+02	6.158358e+01	5.278592e+00	4.750733e+01	0	0	1.430140e+02
9.020528e+01	1.759531e+02	6.334311e+01	7.038123e+00	4.750733e+01	3	0	1.431150e+02
9.020528e+01	1.769306e+02	6.158358e+01	5.278592e+00	4.750733e+01	3	0	1.432160e+02
9.032258e+01	1.759531e+02	6.158358e+01	5.278592e+00	4.750733e+01	3	0	1.433160e+02
9.020528e+01	1.759531e+02	6.158358e+01	7.038123e+00	4.809384e+01	3	0	1.434180e+02
9.020528e+01	1.759531e+02	6.158358e+01	5.278592e+00	4.750733e+01	3	0	1.435180e+02
9.020528e+01	1.759531e+02	6.158358e+01	5.278592e+00	4.750733e+01	3	0	1.436200e+02
9.020528e+01	1.769306e+02	6.334311e+01	5.278592e+00	4.750733e+01	3	0	1.437200e+02
9.008798e+01	1.779081e+02	6.334311e+01	7.038123e+00	4.750733e+01	0	0	1.438200e+02
9.020528e+01	1.779081e+02	6.334311e+01	5.278592e+00	4.809384e+01	0	0	1.439220e+02
9.032258e+01	1.779081e+02	6.334311e+01	7.038123e+00	4.809384e+01	0	0	1.440220e+02
9.008798e+01	1.779081e+02	6.334311e+01	5.278592e+00	4.809384e+01	0	0	1.441230e+02
9.008798e+01	1.779081e+02	6.334311e+01	7.038123e+00	4.750733e+01	0	0	1.442240e+02
9.008798e+01	1.779081e+02	6.334311e+01	7.038123e+00	4.809384e+01	0	0	1.443240e+02
9.020528e+01	1.779081e+02	6.334311e+01	5.278592e+00	4.750733e+01	0	0	1.444250e+02
9.008798e+01	1.788856e+02	6.334311e+01	5.278592e+00	4.750733e+01	3	0	1.445260e+02
9.020528e+01	1.798631e+02	6.510264e+01	7.038123e+00	4.750733e+01	0	0	1.446260e+02
9.008798e+01	1.788856e+02	6.334311e+01	5.278592e+00	4.750733e+01	0	0	1.447280e+02
9.008798e+01	1.798631e+02	6.510264e+01	5.278592e+00	4.750733e+01	0	0	1.448280e+02
9.008798e+01	1.798631e+02	6.334311e+01	5.278592e+00	4.750733e+01	0	0	1.449280e+02
9.008798e+01	1.788856e+02	6.334311e+01	7.038123e+00	4.750733e+01	0	0	1.450300e+02
9.008798e+01	1.798631e+02	6.334311e+01	7.038123e+00	4.750733e+01	0	0	1.451300e+02
9.020528e+01	1.749756e+02	6.510264e+01	5.278592e+00	4.809384e+01	3	0	1.452310e+02
9.020528e+01	1.730205e+02	6.334311e+01	5.278592e+00	4.750733e+01	0	0	1.453320e+02
9.020528e+01	1.730205e+02	6.510264e+01	5.278592e+00	4.750733e+01	0	0	1.454320e+02
9.020528e+01	1.730205e+02	6.510264e+01	5.278592e+00	4.750733e+01	0	0	1.455330e+02
9.008798e+01	1.730205e+02	6.334311e+01	7.038123e+00	4.809384e+01	0	0	1.456340e+02
9.020528e+01	1.730205e+02	6.510264e+01	5.278592e+00	4.750733e+01	0	0	1.457340e+02
9.020528e+01	1.739980e+02	6.334311e+01	7.038123e+00	4.750733e+01	0	0	1.458360e+02
9.020528e+01	1.730205e+02	6.334311e+01	5.278592e+00	4.809384e+01	3	0	1.459360e+02
9.008798e+01	1.730205e+02	6.510264e+01	5.278592e+00	4.750733e+01	3	0	1.460370e+02
9.020528e+01	1.730205e+02	6.510264e+01	5.278592e+00	4.750733e+01	3	0	1.461380e+02
9.020528e+01	1.730205e+02	6.510264e+01	5.278592e+00	4.750733e+01	3	0	1.462390e+02
9.020528e+01	1.720430e+02	6.510264e+01	5.278592e+00	4.750733e+01	3	0	1.463390e+02
9.020528e+01	1.730205e+02	6.510264e+01	5.278592e+00	4.750733e+01	3	0	1.464410e+02
9.008798e+01	1.720430e+02	6.510264e+01	7.038123e+00	4.750733e+01	3	0	1.465410e+02
9.020528e+01	1.720430e+02	6.686217e+01	5.278592e+00	4.633431e+01	3	5	1.466410e+02
9.043988e+01	1.730205e+02	6.686217e+01	7.038123e+00	4.692082e+01	0	5	1.467430e+02
9.043988e+01	1.720430e+02	6.686217e+01	5.278592e+00	4.633431e+01	0	5	1.468430e+02
9.032258e+01	1.720430e+02	6.686217e+01	5.278592e+00	4.692082e+01	0	5	1.469450e+02
9.055718e+01	1.730205e+02	6.862170e+01	7.038123e+00	4.633431e+01	0	5	1.470450e+02
9.067449e+01	1.730205e+02	6.686217e+01	7.038123e+00	4.692082e+01	0	5	1.471450e+02
9.032258e+01	1.720430e+02	6.686217e+01	5.278592e+00	4.692082e+01	0	5	1.472470e+02
9.055718e+01	1.739980e+02	6.686217e+01	5.278592e+00	4.692082e+01	0	5	1.473470e+02
9.032258e+01	1.730205e+02	6.686217e+01	5.278592e+00	4.692082e+01	0	5	1.474470e+02
9.032258e+01	1.730205e+02	6.686217e+01	7.038123e+00	4.692082e+01	0	5	1.475490e+02
9.043988e+01	1.730205e+02	6.686217e+01	5.278592e+00	4.633431e+01	0	5	1.476490e+02
9.020528e+01	1.730205e+02	6.686217e+01	5.278592e+00	4.692082e+01	0	5	1.477490e+02
9.032258e+01	1.730205e+02	6.686217e+01	7.038123e+00	4.692082e+01	0	5	1.478510e+02
9.032258e+01	1.739980e+02	6.686217e+01	5.278592e+00	4.692082e+01	0	5	1.479510e+02
9.032258e+01	1.730205e+02	6.686217e+01	5.278592e+00	4.633431e+01	0	5	1.480510e+02
9.043988e+01	1.730205e+02	6.686217e+01	7.038123e+00	4.692082e+01	0	5	1.481530e+02
9.032258e+01	1.730205e+02	6.686217e+01	5.278592e+00	4.692082e+01	0	5	1.482530e+02
9.043988e+01	1.739980e+02	6.686217e+01	7.038123e+00	4.692082e+01	0	5	1.483550e+02
9.032258e+01	1.730205e+02	6.686217e+01	5.278592e+00	4.692082e+01	0	5	1.484550e+02
9.032258e+01	1.730205e+02	6.686217e+01	5.278592e+00	4.692082e+01	0	5	1.485550e+02
9.043988e+01	1.730205e+02	6.686217e+01	5.278592e+00	4.633431e+01	0	5	1.486570e+02
9.032258e+01	1.730205e+02	6.510264e+01	5.278592e+00	4.692082e+01	0	5	1.487570e+02
9.032258e+01	1.730205e+02	6.686217e+01	5.278592e+00	4.692082e+01	3	5	1.488570e+02
9.032258e+01	1.730205e+02	6.686217e+01	7.038123e+00	4.692082e+01	3	5	1.489590e+02
9.032258e+01	1.730205e+02	6.510264e+01	5.278592e+00	4.692082e+01	3	5	1.490590e+02
9.043988e+01	1.730205e+02	6.510264e+01	5.278592e+00	4.692082e+01	3	5	1.491600e+02
9.032258e+01	1.730205e+02	6.510264e+01	7.038123e+00	4.633431e+01	3	5	1.492610e+02
9.032258e+01	1.730205e+02	6.510264e+01	5.278592e+00	4.633431e+01	3	5	1.493620e+02
9.032258e+01	1.739980e+02	6.686217e+01	5.278592e+00	4.692082e+01	3	5	1.494630e+02
9.032258e+01	1.700880e+02	5.982405e+01	5.278592e+00	4.692082e+01	3	5	1.495640e+02
9.020528e+01	1.691105e+02	5.982405e+01	7.038123e+00	4.692082e+01	0	5	1.496640e+02
9.043988e+01	1.700880e+02	5.806452e+01	5.278592e+00	4.633431e+01	0	5	1.497650e+02
9.032258e+01	1.691105e+02	5.982405e+01	5.278592e+00	4.692082e+01	0	5	1.498660e+02
9.032258e+01	1.700880e+02	5.806452e+01	5.278592e+00	4.692082e+01	0	5	1.499660e+02
9.032258e+01	1.700880e+02	5.982405e+01	7.038123e+00	4.633431e+01	0	5	1.500670e+02
9.032258e+01	1.700880e+02	5.806452e+01	5.278592e+00	4.633431e+01	0	5	1.501680e+02
9.043988e+01	1.700880e+02	5.630499e+01	5.278592e+00	4.692082e+01	3	5	1.502680e+02
9.055718e+01	1.700880e+02	5.278592e+01	5.278592e+00	4.692082e+01	0	5	1.503700e+02
9.043988e+01	1.691105e+02	5.278592e+01	5.278592e+00	4.692082e+01	0	5	1.504700e+02
9.043988e+01	1.700880e+02	5.278592e+01	5.278592e+00	4.692082e+01	0	5	1.505710e+02
9.043988e+01	1.700880e+02	5.278592e+01	5.278592e+00	4.692082e+01	0	5	1.506720e+02
9.043988e+01	1.700880e+02	5.278592e+01	5.278592e+00	4.692082e+01	0	5	1.507720e+02
9.043988e+01	1.700880e+02	5.102639e+01	5.278592e+00	4.692082e+01	0	5	1.508730e+02
9.067449e+01	1.700880e+02	4.926686e+01	5.278592e+00	4.692082e+01	0	5	1.509740e+02
9.079179e+01	1.700880e+02	4.926686e+01	5.278592e+00	4.692082e+01	8	5	1.510740e+02
9.079179e+01	1.710655e+02	4.750733e+01	5.278592e+00	4.692082e+01	8	5	1.511760e+02
9.079179e+01	1.691105e+02	4.926686e+01	5.278592e+00	4.633431e+01	8	5	1.512760e+02
9.090909e+01	1.700880e+02	4.926686e+01	5.278592e+00	4.750733e+01	8	5	1.513770e+02
9.079179e+01	1.691105e+02	4.926686e+01	5.278592e+00	4.692082e+01	8	5	1.514780e+02
9.079179e+01	1.700880e+02	4.750733e+01	5.278592e+00	4.692082e+01	8	0	1.515780e+02
9.067449e+01	1.691105e+02	4.926686e+01	5.278592e+00	4.633431e+01	8	0	1.516800e+02
9.079179e+01	1.593353e+02	4.574780e+01	5.278592e+00	4.692082e+01	3	0	1.517800e+02
9.067449e+01	1.593353e+02	4.574780e+01	5.278592e+00	4.692082e+01	3	0	1.518810e+02
9.079179e+01	1.593353e+02	4.574780e+01	5.278592e+00	4.692082e+01	3	0	1.519820e+02
9.079179e+01	1.593353e+02	4.574780e+01	7.038123e+00	4.692082e+01	3	0	1.520830e+02
9.079179e+01	1.593353e+02	4.398827e+01	5.278592e+00	4.692082e+01	3	0	1.521830e+02
9.079179e+01	1.593353e+02	4.574780e+01	7.038123e+00	4.692082e+01	3	0	1.522850e+02
9.090909e+01	1.505376e+02	4.398827e+01	7.038123e+00	4.692082e+01	0	0	1.523850e+02
9.090909e+01	1.495601e+02	4.398827e+01	7.038123e+00	4.692082e+01	0	0	1.524850e+02
9.090909e+01	1.495601e+02	4.398827e+01	7.038123e+00	4.692082e+01	0	0	1.525870e+02
9.090909e+01	1.495601e+02	4.574780e+01	5.278592e+00	4.633431e+01	0	0	1.526870e+02
9.090909e+01	1.505376e+02	4.398827e+01	5.278592e+00	4.633431e+01	0	0	1.527870e+02
9.090909e+01	1.505376e+02	4.574780e+01	5.278592e+00	4.692082e+01	0	0	1.528890e+02
9.090909e+01	1.495601e+02	4.574780e+01	7.038123e+00	4.633431e+01	0	0	1.529890e+02
9.090909e+01	1.495601e+02	4.398827e+01	7.038123e+00	4.692082e+01	0	0	1.530900e+02
9.102639e+01	1.495601e+02	4.574780e+01	5.278592e+00	4.692082e+01	0	0	1.531910e+02
9.114370e+01	1.388074e+02	4.398827e+01	5.278592e+00	4.692082e+01	0	0	1.532910e+02
9.126100e+01	1.388074e+02	4.398827e+01	5.278592e+00	4.692082e+01	0	0	1.533930e+02
9.126100e+01	1.388074e+02	4.398827e+01	7.038123e+00	4.633431e+01	0	0	1.534930e+02
9.126100e+01	1.388074e+02	4.574780e+01	5.278592e+00	4.692082e+01	0	0	1.535930e+02
9.126100e+01	1.388074e+02	4.574780e+01	5.278592e+00	4.692082e+01	0	0	1.536950e+02
9.137830e+01	1.388074e+02	4.574780e+01	7.038123e+00	4.692082e+01	0	0	1.537950e+02
9.137830e+01	1.388074e+02	4.574780e+01	7.038123e+00	4.692082e+01	3	0	1.538950e+02
9.137830e+01	1.329423e+02	4.398827e+01	7.038123e+00	4.633431e+01	0	0	1.539970e+02
9.137830e+01	1.339198e+02	4.398827e+01	5.278592e+00	4.692082e+01	0	0	1.540970e+02
9.137830e+01	1.329423e+02	4.574780e+01	5.278592e+00	4.692082e+01	0	0	1.541990e+02
9.126100e+01	1.329423e+02	4.398827e+01	7.038123e+00	4.692082e+01	0	0	1.542990e+02
9.137830e+01	1.329423e+02	4.398827e+01	7.038123e+00	4.692082e+01	0	0	1.543990e+02
9.137830e+01	1.339198e+02	4.398827e+01	7.038123e+00	4.692082e+01	0	0	1.545010e+02
9.137830e+01	1.339198e+02	4.398827e+01	5.278592e+00	4.750733e+01	0	0	1.546010e+02
9.161290e+01	1.280547e+02	4.574780e+01	7.038123e+00	4.692082e+01	3	0	1.547010e+02
9.149560e+01	1.290323e+02	4.574780e+01	5.278592e+00	4.692082e+01	3	0	1.548030e+02
9.137830e+01	1.280547e+02	4.574780e+01	7.038123e+00	4.692082e+01	3	0	1.549030e+02
9.137830e+01	1.280547e+02	4.574780e+01	7.038123e+00	4.633431e+01	3	0	1.550040e+02
9.149560e+01	1.280547e+02	4.398827e+01	7.038123e+00	4.692082e+01	3	0	1.551050e+02
9.149560e+01	1.280547e+02	4.574780e+01	5.278592e+00	4.692082e+01	3	0	1.552060e+02
9.149560e+01	1.280547e+02	4.574780e+01	7.038123e+00	1.196481e+02	3	0	1.553070e+02
9.149560e+01	1.280547e+02	4.574780e+01	7.038123e+00	1.196481e+02	3	0	1.554080e+02
9.149560e+01	1.280547e+02	4.574780e+01	5.278592e+00	1.196481e+02	3	0	1.555080e+02
9.149560e+01	1.290323e+02	4.574780e+01	7.038123e+00	1.196481e+02	3	0	1.556100e+02
9.149560e+01	1.290323e+02	4.750733e+01	7.038123e+00	1.190616e+02	3	0	1.557100e+02
9.161290e+01	1.280547e+02	4.574780e+01	5.278592e+00	1.196481e+02	3	0	1.558110e+02
9.149560e+01	1.290323e+02	4.574780e+01	5.278592e+00	1.196481e+02	3	0	1.559120e+02
9.173021e+01	1.280547e+02	9.501466e+01	5.278592e+00	1.196481e+02	0	0	1.560130e+02
9.161290e+01	1.290323e+02	9.501466e+01	5.278592e+00	1.196481e+02	0	0	1.561130e+02
9.173021e+01	1.280547e+02	9.501466e+01	7.038123e+00	1.196481e+02	0	0	1.562140e+02
9.173021e+01	1.290323e+02	9.501466e+01	5.278592e+00	1.196481e+02	0	0	1.563150e+02
9.161290e+01	1.280547e+02	9.501466e+01	5.278592e+00	1.196481e+02	0	0	1.564160e+02
9.184751e+01	1.290323e+02	9.501466e+01	5.278592e+00	1.202346e+02	0	0	1.565170e+02
9.173021e+01	1.280547e+02	9.325513e+01	7.038123e+00	1.196481e+02	0	0	1.566170e+02
9.173021e+01	1.280547e+02	9.501466e+01	7.038123e+00	1.167155e+02	0	0	1.567180e+02
9.173021e+01	1.974585e+02	9.501466e+01	5.278592e+00	1.167155e+02	0	0	1.568190e+02
9.149560e+01	1.964809e+02	9.325513e+01	5.278592e+00	1.167155e+02	0	0	1.569190e+02
9.161290e+01	1.974585e+02	9.325513e+01	7.038123e+00	1.167155e+02	0	0	1.570210e+02
9.161290e+01	1.964809e+02	9.501466e+01	5.278592e+00	1.167155e+02	0	0	1.571210e+02
9.161290e+01	1.974585e+02	9.501466e+01	7.038123e+00	1.167155e+02	0	0	1.572220e+02
9.161290e+01	1.974585e+02	9.325513e+01	7.038123e+00	1.167155e+02	0	0	1.573230e+02
9.161290e+01	1.964809e+02	9.501466e+01	5.278592e+00	1.167155e+02	0	0	1.574230e+02
9.126100e+01	1.886608e+02	8.093842e+01	7.038123e+00	1.167155e+02	2	0	1.575240e+02
9.161290e+01	1.896383e+02	8.269795e+01	7.038123e+00	1.173021e+02	2	0	1.576250e+02
9.137830e+01	1.886608e+02	8.269795e+01	7.038123e+00	1.167155e+02	2	0	1.577260e+02
9.126100e+01	1.886608e+02	8.269795e+01	7.038123e+00	1.167155e+02	2	0	1.578270e+02
9.126100e+01	1.886608e+02	8.269795e+01	7.038123e+00	1.167155e+02	2	0	1.579280e+02
9.137830e+01	1.896383e+02	8.269795e+01	5.278592e+00	1.167155e+02	2	0	1.580280e+02
9.126100e+01	1.886608e+02	8.269795e+01	7.038123e+00	1.167155e+02	2	0	1.581300e+02
9.043988e+01	1.945259e+02	8.269795e+01	7.038123e+00	1.155425e+02	0	0	1.582300e+02
9.032258e+01	1.945259e+02	8.269795e+01	7.038123e+00	1.155425e+02	0	0	1.583310e+02
9.032258e+01	1.955034e+02	8.269795e+01	7.038123e+00	1.155425e+02	0	0	1.584320e+02
9.032258e+01	1.945259e+02	8.269795e+01	7.038123e+00	1.155425e+02	0	0	1.585320e+02
9.020528e+01	1.955034e+02	8.093842e+01	5.278592e+00	1.155425e+02	0	0	1.586330e+02
9.020528e+01	1.945259e+02	8.269795e+01	7.038123e+00	1.155425e+02	0	0	1.587340e+02
9.020528e+01	1.945259e+02	8.269795e+01	7.038123e+00	1.149560e+02	0	0	1.588350e+02
8.938416e+01	1.935484e+02	7.917889e+01	5.278592e+00	1.149560e+02	0	0	1.589360e+02
8.844575e+01	1.945259e+02	7.917889e+01	7.038123e+00	1.149560e+02	0	0	1.590360e+02
8.832845e+01	1.945259e+02	7.741935e+01	7.038123e+00	1.155425e+02	0	0	1.591370e+02
8.832845e+01	1.935484e+02	7.741935e+01	5.278592e+00	1.149560e+02	0	0	1.592380e+02
8.832845e+01	1.945259e+02	7.741935e+01	7.038123e+00	1.149560e+02	0	0	1.593390e+02
8.832845e+01	1.945259e+02	7.741935e+01	5.278592e+00	1.149560e+02	0	0	1.594390e+02
8.832845e+01	1.935484e+02	7.741935e+01	5.278592e+00	1.149560e+02	0	0	1.595410e+02
8.703812e+01	1.974585e+02	7.917889e+01	7.038123e+00	1.149560e+02	0	0	1.596410e+02
8.340176e+01	1.984360e+02	7.565982e+01	5.278592e+00	1.149560e+02	0	0	1.597410e+02
8.351906e+01	1.984360e+02	7.565982e+01	7.038123e+00	1.155425e+02	0	0	1.598430e+02
8.340176e+01	1.984360e+02	7.390029e+01	5.278592e+00	1.149560e+02	0	0	1.599430e+02
8.340176e+01	1.984360e+02	7.390029e+01	7.038123e+00	1.155425e+02	0	0	1.600450e+02
8.340176e+01	1.984360e+02	7.565982e+01	7.038123e+00	1.149560e+02	0	0	1.601450e+02
8.340176e+01	1.984360e+02	7.390029e+01	7.038123e+00	1.149560e+02	0	0	1.602450e+02
8.351906e+01	1.984360e+02	7.390029e+01	7.038123e+00	1.196481e+02	0	0	1.603470e+02
7.859238e+01	1.964809e+02	6.862170e+01	5.278592e+00	1.190616e+02	0	0	1.604470e+02
7.894428e+01	1.964809e+02	6.862170e+01	5.278592e+00	1.190616e+02	0	0	1.605480e+02
7.894428e+01	1.974585e+02	6.686217e+01	7.038123e+00	1.196481e+02	0	0	1.606490e+02
7.859238e+01	1.974585e+02	6.686217e+01	5.278592e+00	1.196481e+02	0	0	1.607490e+02
7.859238e+01	1.964809e+02	6.862170e+01	7.038123e+00	1.196481e+02	0	0	1.608500e+02
7.882698e+01	1.964809e+02	6.862170e+01	7.038123e+00	1.196481e+02	0	0	1.609510e+02
7.859238e+01	1.964809e+02	6.686217e+01	5.278592e+00	1.214076e+02	0	0	1.610520e+02
7.366569e+01	1.925709e+02	6.334311e+01	7.038123e+00	1.214076e+02	0	0	1.611530e+02
7.354839e+01	1.925709e+02	6.510264e+01	5.278592e+00	1.208211e+02	0	0	1.612530e+02
7.366569e+01	1.925709e+02	6.510264e+01	7.038123e+00	1.214076e+02	0	0	1.613540e+02
7.366569e+01	1.925709e+02	6.334311e+01	7.038123e+00	1.214076e+02	0	0	1.614550e+02
7.354839e+01	1.925709e+02	6.334311e+01	7.038123e+00	1.214076e+02	0	0	1.615560e+02
7.366569e+01	1.935484e+02	6.334311e+01	7.038123e+00	1.214076e+02	0	0	1.616560e+02
7.378299e+01	1.935484e+02	6.510264e+01	7.038123e+00	1.208211e+02	0	0	1.617570e+02
7.155425e+01	1.935484e+02	6.158358e+01	7.038123e+00	1.214076e+02	0	0	1.618580e+02
6.967742e+01	1.935484e+02	6.158358e+01	5.278592e+00	1.214076e+02	0	0	1.619580e+02
6.991202e+01	1.935484e+02	6.334311e+01	7.038123e+00	1.214076e+02	0	0	1.620600e+02
6.967742e+01	1.935484e+02	6.334311e+01	7.038123e+00	1.214076e+02	0	0	1.621600e+02
6.967742e+01	1.935484e+02	6.334311e+01	7.038123e+00	1.214076e+02	0	0	1.622600e+02
6.967742e+01	1.935484e+02	6.334311e+01	7.038123e+00	1.214076e+02	0	0	1.623620e+02
6.967742e+01	1.945259e+02	6.334311e+01	7.038123e+00	1.214076e+02	0	0	1.624620e+02
6.803519e+01	1.935484e+02	6.158358e+01	7.038123e+00	1.260997e+02	0	0	1.625640e+02
6.662757e+01	1.886608e+02	5.982405e+01	5.278592e+00	1.260997e+02	0	0	1.626640e+02
6.662757e+01	1.886608e+02	5.982405e+01	7.038123e+00	1.255132e+02	0	0	1.627640e+02
6.662757e+01	1.886608e+02	5.806452e+01	7.038123e+00	1.260997e+02	0	0	1.628660e+02
6.662757e+01	1.876833e+02	5.806452e+01	5.278592e+00	1.260997e+02	0	0	1.629660e+02
6.662757e+01	1.886608e+02	5.806452e+01	7.038123e+00	1.260997e+02	0	0	1.630670e+02
6.662757e+01	1.876833e+02	5.982405e+01	7.038123e+00	1.255132e+02	0	0	1.631680e+02
6.568915e+01	1.906158e+02	5.806452e+01	5.278592e+00	1.090909e+02	0	0	1.632680e+02
6.521994e+01	1.867058e+02	6.158358e+01	7.038123e+00	1.090909e+02	0	0	1.633690e+02
6.521994e+01	1.867058e+02	5.806452e+01	5.278592e+00	1.090909e+02	0	0	1.634700e+02
6.521994e+01	1.867058e+02	5.982405e+01	7.038123e+00	1.090909e+02	0	0	1.635710e+02
6.521994e+01	1.867058e+02	5.982405e+01	5.278592e+00	1.090909e+02	0	0	1.636720e+02
6.521994e+01	1.867058e+02	5.982405e+01	7.038123e+00	1.090909e+02	0	0	1.637720e+02
6.510264e+01	1.867058e+02	5.982405e+01	5.278592e+00	1.090909e+02	0	0	1.638730e+02
6.521994e+01	1.867058e+02	5.982405e+01	7.038123e+00	9.618768e+01	0	0	1.639740e+02
6.580645e+01	1.837732e+02	5.982405e+01	5.278592e+00	9.618768e+01	0	0	1.640750e+02
6.568915e+01	1.837732e+02	5.806452e+01	5.278592e+00	9.618768e+01	0	0	1.641750e+02
6.557185e+01	1.827957e+02	5.982405e+01	7.038123e+00	9.618768e+01	0	0	1.642760e+02
6.568915e+01	1.827957e+02	5.982405e+01	7.038123e+00	9.618768e+01	0	0	1.643770e+02
6.568915e+01	1.827957e+02	5.806452e+01	7.038123e+00	9.618768e+01	0	0	1.644770e+02
6.568915e+01	1.837732e+02	5.982405e+01	7.038123e+00	9.618768e+01	0	0	1.645790e+02
6.568915e+01	1.827957e+02	5.982405e+01	7.038123e+00	8.914956e+01	0	0	1.646790e+02
6.744868e+01	1.798631e+02	5.982405e+01	7.038123e+00	8.856305e+01	0	0	1.647800e+02
6.733138e+01	1.798631e+02	5.982405e+01	5.278592e+00	8.856305e+01	0	0	1.648810e+02
6.733138e+01	1.798631e+02	5.982405e+01	5.278592e+00	8.914956e+01	0	0	1.649810e+02
6.744868e+01	1.798631e+02	5.982405e+01	5.278592e+00	8.856305e+01	0	0	1.650830e+02
6.733138e+01	1.798631e+02	5.806452e+01	7.038123e+00	8.856305e+01	0	0	1.651830e+02
6.744868e+01	1.788856e+02	5.982405e+01	7.038123e+00	8.856305e+01	0	0	1.652840e+02
6.733138e+01	1.798631e+02	5.982405e+01	5.278592e+00	7.448680e+01	0	0	1.653850e+02
6.909091e+01	1.808407e+02	6.334311e+01	5.278592e+00	7.448680e+01	0	0	1.654850e+02
6.909091e+01	1.808407e+02	6.334311e+01	5.278592e+00	7.448680e+01	0	0	1.655860e+02
6.909091e+01	1.808407e+02	6.158358e+01	7.038123e+00	7.448680e+01	0	0	1.656870e+02
6.909091e+01	1.808407e+02	6.334311e+01	7.038123e+00	7.390029e+01	0	0	1.657880e+02
6.909091e+01	1.808407e+02	6.158358e+01	5.278592e+00	7.448680e+01	0	0	1.658890e+02
6.909091e+01	1.808407e+02	6.334311e+01	5.278592e+00	7.448680e+01	0	0	1.659890e+02
6.909091e+01	1.808407e+02	6.334311e+01	7.038123e+00	7.448680e+01	0	0	1.660900e+02
7.155425e+01	1.808407e+02	6.510264e+01	7.038123e+00	7.507331e+01	0	0	1.661910e+02
7.167155e+01	1.808407e+02	6.510264e+01	5.278592e+00	7.507331e+01	0	0	1.662920e+02
7.155425e+01	1.818182e+02	6.510264e+01	7.038123e+00	7.507331e+01	0	0	1.663920e+02
7.155425e+01	1.808407e+02	6.510264e+01	5.278592e+00	7.448680e+01	0	0	1.664930e+02
7.155425e+01	1.818182e+02	6.334311e+01	7.038123e+00	7.507331e+01	0	0	1.665940e+02
7.155425e+01	1.808407e+02	6.510264e+01	7.038123e+00	7.507331e+01	0	0	1.666940e+02
7.155425e+01	1.808407e+02	6.334311e+01	5.278592e+00	7.448680e+01	0	0	1.667960e+02
7.401760e+01	1.827957e+02	5.982405e+01	7.038123e+00	7.507331e+01	0	0	1.668960e+02
7.401760e+01	1.818182e+02	5.982405e+01	7.038123e+00	7.507331e+01	0	0	1.669960e+02
7.401760e+01	1.827957e+02	5.982405e+01	7.038123e+00	7.507331e+01	0	0	1.670980e+02
7.413490e+01	1.818182e+02	6.158358e+01	7.038123e+00	7.448680e+01	0	0	1.671980e+02
7.401760e+01	1.818182e+02	5.982405e+01	7.038123e+00	7.507331e+01	0	0	1.673000e+02
7.413490e+01	1.827957e+02	6.158358e+01	7.038123e+00	7.507331e+01	0	0	1.674000e+02
7.401760e+01	1.827957e+02	6.158358e+01	7.038123e+00	7.507331e+01	0	0	1.675000e+02
7.495601e+01	1.818182e+02	6.158358e+01	5.278592e+00	7.624633e+01	3	0	1.676020e+02
7.601173e+01	1.827957e+02	6.510264e+01	7.038123e+00	7.624633e+01	0	0	1.677020e+02
7.589443e+01	1.818182e+02	6.686217e+01	5.278592e+00	7.624633e+01	0	0	1.678030e+02
7.589443e+01	1.827957e+02	6.510264e+01	5.278592e+00	7.624633e+01	0	0	1.679040e+02
7.589443e+01	1.827957e+02	6.510264e+01	7.038123e+00	7.624633e+01	0	0	1.680050e+02
7.589443e+01	1.827957e+02	6.686217e+01	7.038123e+00	7.624633e+01	0	0	1.681050e+02
7.589443e+01	1.818182e+02	6.686217e+01	5.278592e+00	7.624633e+01	0	0	1.682060e+02
7.695015e+01	1.818182e+02	6.862170e+01	7.038123e+00	7.741935e+01	3	0	1.683070e+02
7.777126e+01	1.818182e+02	6.862170e+01	7.038123e+00	7.800587e+01	0	0	1.684080e+02
7.777126e+01	1.827957e+02	6.862170e+01	7.038123e+00	7.741935e+01	0	0	1.685090e+02
7.777126e+01	1.818182e+02	6.862170e+01	7.038123e+00	7.741935e+01	0	0	1.686090e+02
7.777126e+01	1.818182e+02	6.862170e+01	5.278592e+00	7.741935e+01	0	0	1.687100e+02
7.765396e+01	1.818182e+02	6.862170e+01	7.038123e+00	7.741935e+01	0	0	1.688110e+02
7.777126e+01	1.818182e+02	7.038123e+01	7.038123e+00	7.741935e+01	0	0	1.689110e+02
7.812317e+01	1.827957e+02	6.510264e+01	8.797654e+00	8.035191e+01	0	0	1.690130e+02
7.906158e+01	1.827957e+02	6.334311e+01	7.038123e+00	8.035191e+01	0	0	1.691130e+02
7.894428e+01	1.827957e+02	6.334311e+01	7.038123e+00	8.035191e+01	0	0	1.692130e+02
7.894428e+01	1.827957e+02	6.334311e+01	7.038123e+00	8.035191e+01	0	0	1.693150e+02
7.906158e+01	1.827957e+02	6.158358e+01	7.038123e+00	8.035191e+01	0	0	1.694150e+02
7.894428e+01	1.827957e+02	6.334311e+01	7.038123e+00	8.093842e+01	0	0	1.695170e+02
7.929619e+01	1.837732e+02	6.334311e+01	7.038123e+00	8.093842e+01	0	0	1.696170e+02
7.964809e+01	1.827957e+02	6.334311e+01	7.038123e+00	7.917889e+01	0	0	1.697180e+02
8.035191e+01	1.827957e+02	6.510264e+01	7.038123e+00	7.976540e+01	0	0	1.698190e+02
8.129032e+01	1.818182e+02	6.686217e+01	7.038123e+00	7.976540e+01	0	0	1.699190e+02
8.129032e+01	1.818182e+02	6.686217e+01	7.038123e+00	7.976540e+01	0	0	1.700200e+02
8.117302e+01	1.818182e+02	6.686217e+01	7.038123e+00	7.976540e+01	0	0	1.701210e+02
8.117302e+01	1.818182e+02	6.686217e+01	7.038123e+00	7.976540e+01	0	0	1.702220e+02
8.129032e+01	1.818182e+02	6.686217e+01	7.038123e+00	7.976540e+01	0	0	1.703220e+02
8.117302e+01	1.827957e+02	6.686217e+01	7.038123e+00	7.976540e+01	0	0	1.704230e+02
8.187683e+01	1.827957e+02	6.862170e+01	7.038123e+00	7.624633e+01	0	0	1.705240e+02
8.211144e+01	1.818182e+02	6.862170e+01	7.038123e+00	7.624633e+01	0	0	1.706250e+02
8.246334e+01	1.827957e+02	6.862170e+01	7.038123e+00	7.624633e+01	0	0	1.707260e+02
8.211144e+01	1.827957e+02	6.862170e+01	7.038123e+00	7.624633e+01	0	0	1.708260e+02
8.211144e+01	1.818182e+02	6.862170e+01	7.038123e+00	7.624633e+01	0	0	1.709270e+02
8.211144e+01	1.818182e+02	6.862170e+01	7.038123e+00	7.624633e+01	0	0	1.710280e+02
8.211144e+01	1.818182e+02	6.862170e+01	7.038123e+00	7.565982e+01	0	0	1.711280e+02
8.269795e+01	1.818182e+02	6.862170e+01	7.038123e+00	7.624633e+01	0	0	1.712300e+02
8.281525e+01	1.818182e+02	6.862170e+01	8.797654e+00	7.624633e+01	0	0	1.713300e+02
8.269795e+01	1.818182e+02	6.862170e+01	7.038123e+00	7.624633e+01	0	0	1.714300e+02
8.281525e+01	1.818182e+02	6.862170e+01	7.038123e+00	7.683284e+01	0	0	1.715320e+02
8.269795e+01	1.818182e+02	6.862170e+01	7.038123e+00	7.624633e+01	0	0	1.716320e+02
8.258065e+01	1.818182e+02	6.862170e+01	8.797654e+00	7.624633e+01	0	0	1.717340e+02
8.281525e+01	1.818182e+02	6.862170e+01	7.038123e+00	7.624633e+01	0	0	1.718340e+02
8.328446e+01	1.818182e+02	6.686217e+01	7.038123e+00	7.331378e+01	0	0	1.719340e+02
8.398827e+01	1.818182e+02	6.862170e+01	7.038123e+00	7.331378e+01	0	0	1.720360e+02
8.410557e+01	1.818182e+02	6.862170e+01	7.038123e+00	7.331378e+01	0	0	1.721360e+02
8.410557e+01	1.818182e+02	6.686217e+01	7.038123e+00	7.331378e+01	0	0	1.722370e+02
8.398827e+01	1.818182e+02	6.862170e+01	7.038123e+00	7.331378e+01	0	0	1.723380e+02
8.410557e+01	1.818182e+02	6.686217e+01	7.038123e+00	7.331378e+01	0	0	1.724380e+02
8.410557e+01	1.818182e+02	6.686217e+01	7.038123e+00	7.331378e+01	0	0	1.725390e+02
8.516129e+01	1.759531e+02	7.038123e+01	7.038123e+00	7.214076e+01	0	0	1.726400e+02
8.539589e+01	1.749756e+02	7.214076e+01	7.038123e+00	7.272727e+01	0	0	1.727410e+02
8.527859e+01	1.749756e+02	7.214076e+01	7.038123e+00	7.214076e+01	0	0	1.728410e+02
8.539589e+01	1.749756e+02	7.214076e+01	7.038123e+00	7.272727e+01	0	0	1.729420e+02
8.539589e+01	1.749756e+02	7.214076e+01	7.038123e+00	7.214076e+01	0	0	1.730430e+02
8.539589e+01	1.749756e+02	7.214076e+01	7.038123e+00	7.214076e+01	0	0	1.731440e+02
8.539589e+01	1.759531e+02	7.214076e+01	7.038123e+00	7.214076e+01	0	0	1.732450e+02
8.551320e+01	1.749756e+02	7.214076e+01	5.278592e+00	7.390029e+01	0	0	1.733450e+02
8.633431e+01	1.730205e+02	7.214076e+01	7.038123e+00	7.390029e+01	0	0	1.734460e+02
8.633431e+01	1.720430e+02	7.214076e+01	5.278592e+00	7.390029e+01	0	0	1.735470e+02
8.633431e+01	1.730205e+02	7.214076e+01	7.038123e+00	7.390029e+01	0	0	1.736470e+02
8.633431e+01	1.730205e+02	7.214076e+01	5.278592e+00	7.390029e+01	0	0	1.737490e+02
8.633431e+01	1.730205e+02	7.214076e+01	7.038123e+00	7.390029e+01	0	0	1.738490e+02
8.633431e+01	1.730205e+02	7.214076e+01	7.038123e+00	7.390029e+01	0	0	1.739490e+02
8.645161e+01	1.730205e+02	7.214076e+01	7.038123e+00	7.565982e+01	0	0	1.740510e+02
8.692082e+01	1.730205e+02	7.038123e+01	7.038123e+00	7.565982e+01	0	0	1.741510e+02
8.680352e+01	1.730205e+02	7.214076e+01	7.038123e+00	7.565982e+01	0	0	1.742530e+02
8.680352e+01	1.730205e+02	7.214076e+01	7.038123e+00	7.565982e+01	0	0	1.743530e+02
8.680352e+01	1.739980e+02	7.214076e+01	7.038123e+00	7.565982e+01	0	0	1.744530e+02
8.680352e+01	1.730205e+02	7.214076e+01	7.038123e+00	7.565982e+01	0	0	1.745550e+02
8.680352e+01	1.730205e+02	7.214076e+01	7.038123e+00	7.565982e+01	0	0	1.746550e+02
8.680352e+01	1.730205e+02	7.214076e+01	7.038123e+00	7.565982e+01	0	0	1.747560e+02
8.727273e+01	1.749756e+02	6.862170e+01	7.038123e+00	7.390029e+01	0	0	1.748570e+02
8.727273e+01	1.749756e+02	7.038123e+01	5.278592e+00	7.390029e+01	0	0	1.749570e+02
8.727273e+01	1.749756e+02	7.038123e+01	7.038123e+00	7.448680e+01	0	0	1.750580e+02
8.739003e+01	1.749756e+02	7.038123e+01	5.278592e+00	7.390029e+01	0	0	1.751590e+02
8.715543e+01	1.749756e+02	7.038123e+01	7.038123e+00	7.390029e+01	0	0	1.752600e+02
8.727273e+01	1.749756e+02	7.214076e+01	7.038123e+00	7.390029e+01	0	0	1.753610e+02
8.727273e+01	1.749756e+02	7.214076e+01	5.278592e+00	7.390029e+01	0	0	1.754610e+02
8.762463e+01	1.749756e+02	6.862170e+01	7.038123e+00	7.390029e+01	0	0	1.755620e+02
8.774194e+01	1.749756e+02	6.862170e+01	5.278592e+00	7.390029e+01	0	0	1.756630e+02
8.762463e+01	1.749756e+02	7.038123e+01	7.038123e+00	7.390029e+01	0	0	1.757640e+02
8.762463e+01	1.749756e+02	6.862170e+01	7.038123e+00	7.331378e+01	0	0	1.758640e+02
8.762463e+01	1.749756e+02	6.862170e+01	5.278592e+00	7.331378e+01	0	0	1.759650e+02
8.762463e+01	1.749756e+02	6.862170e+01	5.278592e+00	7.331378e+01	0	0	1.760660e+02
8.785924e+01	1.759531e+02	6.862170e+01	5.278592e+00	7.390029e+01	0	0	1.761660e+02
8.785924e+01	1.739980e+02	6.686217e+01	5.278592e+00	7.331378e+01	0	0	1.762680e+02
8.797654e+01	1.739980e+02	6.686217e+01	5.278592e+00	7.331378e+01	0	0	1.763680e+02
8.797654e+01	1.739980e+02	6.686217e+01	7.038123e+00	7.390029e+01	0	0	1.764680e+02
8.785924e+01	1.739980e+02	6.686217e+01	7.038123e+00	7.390029e+01	0	0	1.765700e+02
8.797654e+01	1.739980e+02	6.686217e+01	5.278592e+00	7.390029e+01	0	0	1.766700e+02
8.809384e+01	1.749756e+02	6.686217e+01	5.278592e+00	7.390029e+01	0	0	1.767720e+02
8.797654e+01	1.739980e+02	6.686217e+01	5.278592e+00	7.331378e+01	0	0	1.768720e+02
8.797654e+01	1.739980e+02	6.686217e+01	5.278592e+00	7.565982e+01	0	0	1.769720e+02
8.832845e+01	1.749756e+02	6.510264e+01	5.278592e+00	7.624633e+01	0	0	1.770740e+02
8.809384e+01	1.749756e+02	6.510264e+01	5.278592e+00	7.624633e+01	0	0	1.771740e+02
8.809384e+01	1.759531e+02	6.510264e+01	7.038123e+00	7.624633e+01	0	0	1.772750e+02
8.809384e+01	1.749756e+02	6.510264e+01	5.278592e+00	7.565982e+01	0	0	1.773760e+02
8.809384e+01	1.749756e+02	6.510264e+01	5.278592e+00	7.565982e+01	0	0	1.774760e+02
8.809384e+01	1.749756e+02	6.510264e+01	7.038123e+00	7.565982e+01	0	0	1.775770e+02
8.832845e+01	1.759531e+02	6.510264e+01	5.278592e+00	7.976540e+01	0	0	1.776780e+02
8.856305e+01	1.769306e+02	6.334311e+01	5.278592e+00	7.976540e+01	0	0	1.777790e+02
8.844575e+01	1.769306e+02	6.334311e+01	5.278592e+00	7.976540e+01	0	0	1.778800e+02
8.856305e+01	1.769306e+02	6.334311e+01	5.278592e+00	7.976540e+01	0	0	1.779800e+02
8.844575e+01	1.769306e+02	6.334311e+01	5.278592e+00	7.976540e+01	0	0	1.780810e+02
8.856305e+01	1.779081e+02	6.334311e+01	5.278592e+00	7.976540e+01	0	0	1.781820e+02
8.856305e+01	1.769306e+02	6.334311e+01	5.278592e+00	7.976540e+01	0	0	1.782830e+02
8.868035e+01	1.779081e+02	5.982405e+01	7.038123e+00	8.211144e+01	0	0	1.783830e+02
8.891496e+01	1.779081e+02	5.630499e+01	7.038123e+00	8.211144e+01	0	0	1.784840e+02
8.903226e+01	1.788856e+02	5.630499e+01	5.278592e+00	8.152493e+01	0	0	1.785850e+02
8.891496e+01	1.779081e+02	5.630499e+01	5.278592e+00	8.211144e+01	0	0	1.786850e+02
8.891496e+01	1.788856e+02	5.630499e+01	7.038123e+00	8.211144e+01	0	0	1.787870e+02
8.879765e+01	1.788856e+02	5.630499e+01	5.278592e+00	8.211144e+01	0	0	1.788870e+02
8.868035e+01	1.788856e+02	5.630499e+01	5.278592e+00	8.211144e+01	0	0	1.789890e+02
8.868035e+01	1.779081e+02	5.630499e+01	5.278592e+00	8.211144e+01	0	0	1.790890e+02
8.914956e+01	1.788856e+02	5.278592e+01	5.278592e+00	8.211144e+01	0	0	1.791890e+02
8.914956e+01	1.798631e+02	5.278592e+01	7.038123e+00	8.269795e+01	0	0	1.792910e+02
8.926686e+01	1.798631e+02	5.278592e+01	5.278592e+00	8.269795e+01	0	0	1.793910e+02
8.926686e+01	1.788856e+02	5.102639e+01	5.278592e+00	8.269795e+01	0	0	1.794920e+02
8.926686e+01	1.788856e+02	5.454545e+01	5.278592e+00	8.269795e+01	0	0	1.795930e+02
8.926686e+01	1.788856e+02	5.278592e+01	5.278592e+00	8.211144e+01	0	0	1.796930e+02
8.914956e+01	1.798631e+02	5.278592e+01	5.278592e+00	8.211144e+01	0	0	1.797940e+02
8.997067e+01	1.779081e+02	5.278592e+01	5.278592e+00	7.800587e+01	0	0	1.798950e+02
9.032258e+01	1.779081e+02	5.454545e+01	5.278592e+00	7.859238e+01	0	0	1.799960e+02
9.032258e+01	1.779081e+02	5.630499e+01	5.278592e+00	7.800587e+01	0	0	1.800970e+02
9.032258e+01	1.779081e+02	5.454545e+01	5.278592e+00	7.800587e+01	0	0	1.801970e+02
9.032258e+01	1.779081e+02	5.454545e+01	5.278592e+00	7.800587e+01	0	0	1.802980e+02
9.043988e+01	1.779081e+02	5.454545e+01	5.278592e+00	7.800587e+01	0	0	1.803990e+02
9.032258e+01	1.779081e+02	5.454545e+01	5.278592e+00	7.800587e+01	0	0	1.805000e+02
9.067449e+01	5.024438e+02	5.454545e+01	5.278592e+00	7.800587e+01	2	0	1.806000e+02
9.079179e+01	5.161290e+02	5.630499e+01	5.278592e+00	7.800587e+01	2	0	1.807020e+02
9.067449e+01	5.161290e+02	5.630499e+01	5.278592e+00	7.859238e+01	2	0	1.808020e+02
9.079179e+01	5.171065e+02	5.630499e+01	5.278592e+00	7.800587e+01	2	0	1.809030e+02
9.067449e+01	5.161290e+02	5.630499e+01	7.038123e+00	7.800587e+01	2	0	1.810040e+02
9.067449e+01	5.161290e+02	5.454545e+01	5.278592e+00	7.800587e+01	2	0	1.811050e+02
9.067449e+01	5.161290e+02	5.630499e+01	5.278592e+00	7.800587e+01	2	0	1.812060e+02
9.079179e+01	5.161290e+02	5.630499e+01	5.278592e+00	7.214076e+01	2	0	1.813070e+02
9.114370e+01	5.161290e+02	5.454545e+01	7.038123e+00	7.214076e+01	0	0	1.814070e+02
9.114370e+01	5.161290e+02	5.454545e+01	5.278592e+00	7.214076e+01	0	0	1.815080e+02
9.102639e+01	5.161290e+02	5.630499e+01	5.278592e+00	7.214076e+01	0	0	1.816090e+02
9.114370e+01	5.161290e+02	5.454545e+01	5.278592e+00	7.214076e+01	0	0	1.817090e+02
9.114370e+01	5.161290e+02	5.630499e+01	5.278592e+00	7.214076e+01	0	0	1.818110e+02
9.114370e+01	5.161290e+02	5.454545e+01	5.278592e+00	7.214076e+01	0	0	1.819110e+02
9.126100e+01	5.161290e+02	5.630499e+01	5.278592e+00	1.782991e+02	0	0	1.820110e+02
9.161290e+01	5.268817e+02	5.630499e+01	5.278592e+00	1.788856e+02	0	0	1.821130e+02
9.161290e+01	5.278592e+02	5.454545e+01	5.278592e+00	1.788856e+02	0	0	1.822130e+02
9.161290e+01	5.278592e+02	5.630499e+01	5.278592e+00	1.788856e+02	0	0	1.823150e+02
9.161290e+01	5.278592e+02	5.630499e+01	5.278592e+00	1.782991e+02	0	0	1.824150e+02
9.161290e+01	5.268817e+02	5.630499e+01	5.278592e+00	1.782991e+02	0	0	1.825150e+02
9.149560e+01	5.268817e+02	5.630499e+01	5.278592e+00	1.782991e+02	0	0	1.826170e+02
9.161290e+01	5.268817e+02	5.454545e+01	5.278592e+00	1.753666e+02	0	0	1.827170e+02
9.161290e+01	5.337243e+02	5.630499e+01	5.278592e+00	1.753666e+02	0	0	1.828180e+02
9.161290e+01	5.337243e+02	5.630499e+01	5.278592e+00	1.753666e+02	0	0	1.829190e+02
9.161290e+01	5.337243e+02	5.630499e+01	7.038123e+00	1.759531e+02	0	0	1.830200e+02
9.161290e+01	5.337243e+02	5.630499e+01	5.278592e+00	1.753666e+02	0	0	1.831200e+02
9.149560e+01	5.337243e+02	5.630499e+01	5.278592e+00	1.753666e+02	0	0	1.832210e+02
9.161290e+01	5.337243e+02	5.630499e+01	5.278592e+00	1.759531e+02	0	0	1.833220e+02
9.161290e+01	5.337243e+02	5.630499e+01	7.038123e+00	1.753666e+02	0	0	1.834220e+02
9.149560e+01	5.210166e+02	5.630499e+01	5.278592e+00	1.724340e+02	0	0	1.835240e+02
9.149560e+01	5.268817e+02	5.630499e+01	5.278592e+00	1.724340e+02	0	0	1.836240e+02
9.149560e+01	5.268817e+02	5.454545e+01	5.278592e+00	1.724340e+02	0	0	1.837250e+02
9.161290e+01	5.268817e+02	5.630499e+01	7.038123e+00	1.724340e+02	0	0	1.838260e+02
9.149560e+01	5.268817e+02	5.630499e+01	5.278592e+00	1.724340e+02	0	0	1.839260e+02
9.149560e+01	5.268817e+02	5.630499e+01	5.278592e+00	1.724340e+02	0	0	1.840280e+02
9.161290e+01	5.268817e+02	5.630499e+01	5.278592e+00	1.724340e+02	0	0	1.841280e+02
9.149560e+01	5.327468e+02	5.630499e+01	5.278592e+00	1.747801e+02	0	0	1.842280e+02
9.149560e+01	5.102639e+02	5.630499e+01	5.278592e+00	1.747801e+02	0	0	1.843300e+02
9.161290e+01	5.112414e+02	5.630499e+01	5.278592e+00	1.741935e+02	0	0	1.844300e+02
9.137830e+01	5.102639e+02	5.630499e+01	5.278592e+00	1.741935e+02	0	0	1.845310e+02
9.149560e+01	5.102639e+02	5.454545e+01	7.038123e+00	1.741935e+02	0	0	1.846320e+02
9.161290e+01	5.102639e+02	5.454545e+01	5.278592e+00	1.741935e+02	0	0	1.847320e+02
9.137830e+01	5.112414e+02	5.630499e+01	5.278592e+00	1.741935e+02	0	0	1.848340e+02
9.184751e+01	5.122190e+02	5.630499e+01	5.278592e+00	1.747801e+02	0	0	1.849340e+02
9.184751e+01	5.200391e+02	1.055718e+01	5.278592e+00	1.741935e+02	0	0	1.850350e+02
9.161290e+01	5.190616e+02	1.055718e+01	5.278592e+00	1.741935e+02	0	0	1.851360e+02
9.173021e+01	5.200391e+02	1.231672e+01	5.278592e+00	1.741935e+02	0	0	1.852360e+02
9.161290e+01	5.190616e+02	1.231672e+01	5.278592e+00	1.741935e+02	0	0	1.853370e+02
9.161290e+01	5.200391e+02	1.055718e+01	5.278592e+00	1.741935e+02	0	0	1.854380e+02
9.161290e+01	5.190616e+02	1.231672e+01	5.278592e+00	1.741935e+02	0	0	1.855380e+02
9.184751e+01	5.229717e+02	1.231672e+01	5.278592e+00	1.736070e+02	0	0	1.856390e+02
9.219941e+01	5.268817e+02	1.231672e+01	5.278592e+00	1.736070e+02	0	0	1.857400e+02
9.219941e+01	5.268817e+02	1.231672e+01	5.278592e+00	1.736070e+02	0	0	1.858400e+02
9.231672e+01	5.268817e+02	1.231672e+01	5.278592e+00	1.736070e+02	0	0	1.859420e+02
9.219941e+01	5.278592e+02	1.231672e+01	5.278592e+00	1.736070e+02	0	0	1.860420e+02
9.219941e+01	5.268817e+02	1.055718e+01	5.278592e+00	1.736070e+02	0	0	1.861420e+02
9.231672e+01	5.278592e+02	1.231672e+01	5.278592e+00	1.741935e+02	0	0	1.862440e+02
9.231672e+01	5.268817e+02	1.231672e+01	5.278592e+00	1.730205e+02	0	0	1.863440e+02
9.231672e+01	5.288368e+02	1.231672e+01	5.278592e+00	1.736070e+02	0	0	1.864440e+02
9.243402e+01	5.298143e+02	1.055718e+01	5.278592e+00	1.736070e+02	0	0	1.865460e+02
9.231672e+01	5.288368e+02	1.231672e+01	5.278592e+00	1.736070e+02	0	0	1.866460e+02
9.231672e+01	5.298143e+02	1.231672e+01	5.278592e+00	1.736070e+02	0	0	1.867460e+02
9.231672e+01	5.288368e+02	1.231672e+01	5.278592e+00	1.736070e+02	0	0	1.868480e+02
9.231672e+01	5.288368e+02	1.055718e+01	5.278592e+00	1.736070e+02	0	0	1.869480e+02
9.243402e+01	5.298143e+02	1.055718e+01	7.038123e+00	1.771261e+02	0	0	1.870490e+02
9.231672e+01	5.239492e+02	1.055718e+01	5.278592e+00	1.771261e+02	0	0	1.871500e+02
9.231672e+01	5.288368e+02	1.055718e+01	5.278592e+00	1.765396e+02	0	0	1.872500e+02
9.243402e+01	5.298143e+02	1.055718e+01	5.278592e+00	1.771261e+02	0	0	1.873520e+02
9.231672e+01	5.298143e+02	1.055718e+01	5.278592e+00	1.771261e+02	0	0	1.874520e+02
9.231672e+01	5.288368e+02	1.055718e+01	5.278592e+00	1.765396e+02	0	0	1.875520e+02
9.231672e+01	5.298143e+02	1.055718e+01	5.278592e+00	1.765396e+02	0	0	1.876540e+02
9.231672e+01	5.298143e+02	1.055718e+01	5.278592e+00	1.765396e+02	0	0	1.877540e+02
9.219941e+01	5.307918e+02	1.055718e+01	5.278592e+00	1.782991e+02	0	0	1.878540e+02
9.219941e+01	5.307918e+02	1.055718e+01	5.278592e+00	1.782991e+02	0	0	1.879560e+02
9.231672e+01	5.307918e+02	1.055718e+01	5.278592e+00	1.782991e+02	0	0	1.880560e+02
9.219941e+01	5.307918e+02	1.055718e+01	3.519062e+00	1.782991e+02	0	0	1.881560e+02
9.219941e+01	5.307918e+02	1.055718e+01	7.038123e+00	1.782991e+02	0	0	1.882580e+02
9.219941e+01	5.307918e+02	1.055718e+01	5.278592e+00	1.788856e+02	0	0	1.883580e+02
9.219941e+01	5.307918e+02	1.055718e+01	5.278592e+00	1.782991e+02	0	0	1.884590e+02
9.255132e+01	5.249267e+02	1.231672e+01	5.278592e+00	1.753666e+02	0	0	1.885600e+02
9.266862e+01	5.131965e+02	1.231672e+01	5.278592e+00	1.753666e+02	0	0	1.886600e+02
9.266862e+01	5.122190e+02	1.231672e+01	5.278592e+00	1.753666e+02	0	0	1.887610e+02
9.278592e+01	5.122190e+02	1.231672e+01	5.278592e+00	1.753666e+02	0	0	1.888620e+02
9.266862e+01	5.122190e+02	1.231672e+01	5.278592e+00	1.753666e+02	0	0	1.889620e+02
9.266862e+01	5.122190e+02	1.055718e+01	5.278592e+00	1.753666e+02	0	0	1.890640e+02
9.266862e+01	5.122190e+02	1.231672e+01	5.278592e+00	1.753666e+02	0	0	1.891640e+02
9.290323e+01	5.131965e+02	1.231672e+01	5.278592e+00	1.753666e+02	0	0	1.892640e+02
9.278592e+01	5.229717e+02	1.055718e+01	5.278592e+00	1.753666e+02	0	0	1.893660e+02
9.255132e+01	5.219941e+02	1.055718e+01	5.278592e+00	1.753666e+02	0	0	1.894660e+02
9.255132e+01	5.219941e+02	1.231672e+01	5.278592e+00	1.753666e+02	0	0	1.895660e+02
9.255132e+01	5.219941e+02	1.231672e+01	5.278592e+00	1.753666e+02	0	0	1.896680e+02
9.255132e+01	5.229717e+02	1.231672e+01	7.038123e+00	1.753666e+02	0	0	1.897680e+02
9.255132e+01	5.229717e+02	1.055718e+01	5.278592e+00	1.753666e+02	0	0	1.898690e+02
9.255132e+01	5.219941e+02	1.055718e+01	5.278592e+00	1.753666e+02	0	0	1.899700e+02
9.219941e+01	5.141740e+02	1.231672e+01	5.278592e+00	1.753666e+02	0	0	1.900700e+02
9.208211e+01	5.131965e+02	1.231672e+01	5.278592e+00	1.753666e+02	0	0	1.901710e+02
9.208211e+01	5.131965e+02	1.231672e+01	5.278592e+00	1.753666e+02	0	0	1.902720e+02
9.208211e+01	5.131965e+02	1.055718e+01	5.278592e+00	1.753666e+02	0	0	1.903720e+02
9.208211e+01	5.131965e+02	1.231672e+01	5.278592e+00	1.753666e+02	0	0	1.904730e+02
9.208211e+01	5.131965e+02	1.231672e+01	5.278592e+00	1.753666e+02	0	0	1.905740e+02
9.208211e+01	5.131965e+02	1.231672e+01	5.278592e+00	1.771261e+02	0	0	1.906740e+02
9.219941e+01	5.190616e+02	1.231672e+01	5.278592e+00	1.771261e+02	0	0	1.907750e+02
9.255132e+01	5.210166e+02	1.231672e+01	7.038123e+00	1.771261e+02	0	0	1.908760e+02
9.219941e+01	5.200391e+02	1.231672e+01	7.038123e+00	1.765396e+02	0	0	1.909770e+02
9.219941e+01	5.190616e+02	1.231672e+01	5.278592e+00	1.771261e+02	0	0	1.910780e+02
9.219941e+01	5.190616e+02	1.231672e+01	5.278592e+00	1.771261e+02	0	0	1.911780e+02
9.219941e+01	5.190616e+02	1.231672e+01	5.278592e+00	1.765396e+02	0	0	1.912790e+02
9.219941e+01	5.200391e+02	1.231672e+01	5.278592e+00	1.765396e+02	0	0	1.913800e+02
9.219941e+01	5.278592e+02	1.231672e+01	6.510264e+01	1.771261e+02	0	0	1.914800e+02
9.219941e+01	5.278592e+02	1.231672e+01	6.334311e+01	1.771261e+02	0	0	1.915810e+02
9.243402e+01	5.278592e+02	1.231672e+01	6.334311e+01	1.771261e+02	0	0	1.916820e+02
9.219941e+01	5.268817e+02	1.231672e+01	6.510264e+01	1.771261e+02	0	0	1.917820e+02
9.231672e+01	5.278592e+02	1.231672e+01	6.334311e+01	1.771261e+02	0	0	1.918840e+02
9.219941e+01	5.278592e+02	1.231672e+01	6.334311e+01	1.771261e+02	0	0	1.919840e+02
9.231672e+01	5.278592e+02	1.231672e+01	6.334311e+01	1.771261e+02	0	0	1.920840e+02
9.231672e+01	5.327468e+02	1.231672e+01	6.510264e+01	1.753666e+02	0	0	1.921860e+02
9.208211e+01	5.210166e+02	1.231672e+01	6.510264e+01	1.753666e+02	0	0	1.922860e+02
9.219941e+01	5.210166e+02	1.231672e+01	6.510264e+01	1.753666e+02	0	0	1.923880e+02
9.219941e+01	5.210166e+02	1.231672e+01	6.510264e+01	1.753666e+02	0	0	1.924880e+02
9.208211e+01	5.210166e+02	1.407625e+01	6.334311e+01	1.753666e+02	0	0	1.925880e+02
9.208211e+01	5.210166e+02	1.231672e+01	6.510264e+01	1.753666e+02	0	0	1.926900e+02
9.208211e+01	5.210166e+02	1.231672e+01	6.510264e+01	1.759531e+02	0	0	1.927900e+02
9.208211e+01	5.288368e+02	1.231672e+01	6.510264e+01	1.736070e+02	0	0	1.928910e+02
9.208211e+01	5.268817e+02	1.231672e+01	6.510264e+01	1.736070e+02	0	0	1.929920e+02
9.196481e+01	5.259042e+02	1.231672e+01	6.510264e+01	1.730205e+02	0	0	1.930920e+02
9.196481e+01	5.268817e+02	1.231672e+01	6.510264e+01	1.736070e+02	0	0	1.931930e+02
9.196481e+01	5.268817e+02	1.231672e+01	6.510264e+01	1.730205e+02	0	0	1.932940e+02
9.196481e+01	5.259042e+02	1.231672e+01	6.510264e+01	1.730205e+02	0	0	1.933950e+02
9.196481e+01	5.259042e+02	1.231672e+01	6.510264e+01	1.736070e+02	0	0	1.934960e+02
9.243402e+01	5.161290e+02	1.231672e+01	6.510264e+01	1.724340e+02	0	0	1.935960e+02
9.243402e+01	5.268817e+02	1.231672e+01	6.510264e+01	1.718475e+02	0	0	1.936970e+02
9.243402e+01	5.278592e+02	1.055718e+01	6.686217e+01	1.718475e+02	0	0	1.937980e+02
9.243402e+01	5.278592e+02	1.231672e+01	6.686217e+01	1.718475e+02	0	0	1.938990e+02
9.243402e+01	5.268817e+02	1.231672e+01	6.686217e+01	1.718475e+02	0	0	1.939990e+02
9.255132e+01	5.278592e+02	1.231672e+01	6.510264e+01	1.718475e+02	0	0	1.941010e+02
9.243402e+01	5.268817e+02	1.231672e+01	6.686217e+01	1.718475e+02	0	0	1.942010e+02
9.243402e+01	5.278592e+02	1.231672e+01	6.686217e+01	1.718475e+02	0	0	1.943010e+02
9.231672e+01	5.356794e+02	1.231672e+01	6.686217e+01	1.724340e+02	0	0	1.944030e+02
9.243402e+01	5.366569e+02	1.231672e+01	6.510264e+01	1.718475e+02	0	0	1.945030e+02
9.243402e+01	5.356794e+02	1.231672e+01	6.686217e+01	1.718475e+02	0	0	1.946050e+02
9.243402e+01	5.366569e+02	1.231672e+01	6.686217e+01	1.718475e+02	0	0	1.947050e+02
9.243402e+01	5.366569e+02	1.231672e+01	6.510264e+01	1.718475e+02	0	0	1.948050e+02
9.255132e+01	5.366569e+02	1.231672e+01	6.510264e+01	1.724340e+02	0	0	1.949070e+02
9.255132e+01	5.219941e+02	1.231672e+01	6.686217e+01	1.724340e+02	0	0	1.950070e+02
9.255132e+01	5.219941e+02	1.231672e+01	6.686217e+01	1.718475e+02	0	0	1.951080e+02
9.255132e+01	5.219941e+02	1.055718e+01	6.686217e+01	1.718475e+02	0	0	1.952090e+02
9.255132e+01	5.219941e+02	1.231672e+01	6.686217e+01	1.718475e+02	0	0	1.953090e+02
9.255132e+01	5.229717e+02	1.055718e+01	6.686217e+01	1.718475e+02	0	0	1.954100e+02
9.266862e+01	5.229717e+02	1.231672e+01	6.686217e+01	1.718475e+02	0	0	1.955110e+02
9.255132e+01	5.219941e+02	1.055718e+01	6.686217e+01	1.718475e+02	0	0	1.956120e+02
9.255132e+01	5.219941e+02	1.055718e+01	6.510264e+01	1.718475e+02	0	0	1.957130e+02
9.278592e+01	5.161290e+02	1.231672e+01	6.686217e+01	1.747801e+02	0	0	1.958130e+02
9.290323e+01	5.161290e+02	1.055718e+01	6.510264e+01	1.747801e+02	0	0	1.959140e+02
9.266862e+01	5.161290e+02	1.055718e+01	6.686217e+01	1.747801e+02	0	0	1.960150e+02
9.266862e+01	5.161290e+02	1.231672e+01	6.686217e+01	1.747801e+02	0	0	1.961160e+02
9.266862e+01	5.161290e+02	1.231672e+01	6.686217e+01	1.747801e+02	0	0	1.962160e+02
9.278592e+01	5.161290e+02	1.231672e+01	6.510264e+01	1.747801e+02	0	0	1.963170e+02
9.266862e+01	5.161290e+02	1.055718e+01	6.510264e+01	1.753666e+02	0	0	1.964180e+02
9.313783e+01	5.219941e+02	1.231672e+01	6.510264e+01	1.771261e+02	0	0	1.965180e+02
9.325513e+01	5.259042e+02	1.231672e+01	6.686217e+01	1.765396e+02	0	0	1.966200e+02
9.325513e+01	5.249267e+02	1.055718e+01	6.510264e+01	1.765396e+02	0	0	1.967200e+02
9.325513e+01	5.259042e+02	1.231672e+01	6.686217e+01	1.765396e+02	0	0	1.968200e+02
9.313783e+01	5.249267e+02	1.055718e+01	6.686217e+01	1.765396e+02	0	0	1.969220e+02
9.325513e+01	5.259042e+02	1.055718e+01	6.686217e+01	1.765396e+02	0	0	1.970220e+02
9.325513e+01	5.259042e+02	1.231672e+01	6.686217e+01	1.765396e+02	0	0	1.971240e+02
9.325513e+01	5.376344e+02	1.055718e+01	6.686217e+01	1.771261e+02	0	0	1.972240e+02
9.337243e+01	5.376344e+02	1.055718e+01	6.686217e+01	1.771261e+02	0	0	1.973240e+02
9.325513e+01	5.376344e+02	1.055718e+01	6.510264e+01	1.771261e+02	0	0	1.974260e+02
9.325513e+01	5.376344e+02	1.055718e+01	6.510264e+01	1.771261e+02	0	0	1.975260e+02
9.325513e+01	5.376344e+02	1.055718e+01	6.686217e+01	1.765396e+02	0	0	1.976270e+02
9.325513e+01	5.376344e+02	1.055718e+01	6.510264e+01	1.765396e+02	0	0	1.977280e+02
9.337243e+01	5.376344e+02	1.055718e+01	6.510264e+01	1.765396e+02	0	0	1.978280e+02
9.325513e+01	5.249267e+02	1.055718e+01	6.510264e+01	1.765396e+02	0	0	1.979290e+02
9.302053e+01	5.268817e+02	1.055718e+01	6.510264e+01	1.759531e+02	0	0	1.980300e+02
9.302053e+01	5.268817e+02	1.055718e+01	6.686217e+01	1.759531e+02	0	0	1.981310e+02
9.313783e+01	5.268817e+02	1.055718e+01	6.510264e+01	1.759531e+02	0	0	1.982320e+02
9.302053e+01	5.278592e+02	1.055718e+01	6.510264e+01	1.759531e+02	0	0	1.983320e+02
9.313783e+01	5.278592e+02	1.055718e+01	6.510264e+01	1.759531e+02	0	0	1.984330e+02
9.313783e+01	5.278592e+02	1.055718e+01	6.686217e+01	1.759531e+02	0	0	1.985340e+02
9.313783e+01	5.259042e+02	1.055718e+01	6.510264e+01	1.741935e+02	0	0	1.986350e+02
9.290323e+01	5.376344e+02	1.055718e+01	6.510264e+01	1.741935e+02	0	0	1.987350e+02
9.290323e+01	5.376344e+02	1.231672e+01	6.510264e+01	1.741935e+02	0	0	1.988360e+02
9.290323e+01	5.366569e+02	1.231672e+01	6.510264e+01	1.747801e+02	0	0	1.989370e+02
9.302053e+01	5.366569e+02	1.055718e+01	6.510264e+01	1.741935e+02	0	0	1.990370e+02
9.290323e+01	5.376344e+02	1.055718e+01	6.510264e+01	1.741935e+02	0	0	1.991390e+02
9.290323e+01	5.366569e+02	1.055718e+01	6.510264e+01	1.741935e+02	0	0	1.992390e+02
9.302053e+01	5.376344e+02	1.055718e+01	6.510264e+01	1.747801e+02	0	0	1.993400e+02
9.290323e+01	5.239492e+02	1.055718e+01	6.686217e+01	1.747801e+02	0	0	1.994410e+02
9.290323e+01	5.239492e+02	1.231672e+01	6.510264e+01	1.741935e+02	0	0	1.995410e+02
9.302053e+01	5.249267e+02	1.055718e+01	6.510264e+01	1.753666e+02	0	0	1.996430e+02
9.290323e+01	5.239492e+02	1.055718e+01	6.510264e+01	1.741935e+02	0	0	1.997430e+02
9.290323e+01	5.239492e+02	1.055718e+01	6.510264e+01	1.741935e+02	0	0	1.998430e+02
9.290323e+01	5.249267e+02	1.055718e+01	6.510264e+01	1.747801e+02	0	0	1.999450e+02
9.290323e+01	5.239492e+02	1.055718e+01	6.510264e+01	1.741935e+02	0	0	2.000450e+02
9.302053e+01	5.141740e+02	1.231672e+01	6.510264e+01	1.741935e+02	0	0	2.001460e+02
9.290323e+01	5.141740e+02	1.055718e+01	6.334311e+01	1.741935e+02	0	0	2.002470e+02
9.278592e+01	5.131965e+02	1.055718e+01	6.510264e+01	1.741935e+02	0	0	2.003470e+02
9.290323e+01	5.141740e+02	1.055718e+01	6.510264e+01	1.736070e+02	0	0	2.004490e+02
9.290323e+01	5.141740e+02	1.055718e+01	6.334311e+01	1.736070e+02	0	0	2.005490e+02
9.290323e+01	5.151515e+02	8.797654e+00	6.334311e+01	1.741935e+02	0	0	2.006500e+02
9.278592e+01	5.131965e+02	1.055718e+01	6.510264e+01	1.736070e+02	0	0	2.007510e+02
9.255132e+01	5.024438e+02	1.055718e+01	6.334311e+01	1.759531e+02	0	0	2.008510e+02
9.255132e+01	5.024438e+02	1.055718e+01	6.510264e+01	1.759531e+02	0	0	2.009520e+02
9.266862e+01	5.024438e+02	1.055718e+01	6.334311e+01	1.759531e+02	0	0	2.010530e+02
9.255132e+01	5.024438e+02	1.055718e+01	6.334311e+01	1.759531e+02	0	0	2.011540e+02
9.266862e+01	5.024438e+02	1.055718e+01	6.334311e+01	1.765396e+02	0	0	2.012540e+02
9.255132e+01	5.024438e+02	1.055718e+01	6.334311e+01	1.759531e+02	0	0	2.013560e+02
[truncated: 15,572 more rows]
