# Supplementary material for: Flat electrode contacts for vagus nerve stimulation
Source: PLoS One. 2019 Nov 18;14(11):e0215191. doi: 10.1371/journal.pone.0215191 (PMC6862926; doi:10.1371/journal.pone.0215191)
Supplement: S2 File — (ZIP) [file pone.0215191.s013.zip › rat_vagus_10_data.txt]

SpO2	HR	PD	BD	RESP	ERROR	STIM	TIME
8.222874e+01	2.678397e+02	5.278592e+01	7.038123e+00	5.043988e+01	0	0	1.020000e-01
8.222874e+01	2.688172e+02	5.278592e+01	7.038123e+00	4.926686e+01	0	0	2.020000e-01
8.222874e+01	2.678397e+02	5.454545e+01	5.278592e+00	4.926686e+01	0	0	3.040000e-01
8.222874e+01	2.678397e+02	5.454545e+01	7.038123e+00	4.926686e+01	0	0	4.040000e-01
8.211144e+01	2.678397e+02	5.454545e+01	5.278592e+00	4.926686e+01	0	0	5.040000e-01
8.211144e+01	2.678397e+02	5.454545e+01	5.278592e+00	4.926686e+01	0	0	6.050000e-01
8.211144e+01	2.678397e+02	5.454545e+01	5.278592e+00	4.926686e+01	0	0	7.050000e-01
8.211144e+01	2.688172e+02	5.278592e+01	5.278592e+00	4.926686e+01	0	0	8.060000e-01
8.222874e+01	2.678397e+02	5.278592e+01	7.038123e+00	4.985337e+01	0	0	9.070000e-01
8.234604e+01	2.678397e+02	5.278592e+01	7.038123e+00	5.043988e+01	0	0	1.007000e+00
8.234604e+01	2.678397e+02	5.278592e+01	7.038123e+00	4.985337e+01	0	0	1.107000e+00
8.234604e+01	2.678397e+02	5.454545e+01	7.038123e+00	5.043988e+01	0	0	1.208000e+00
8.234604e+01	2.678397e+02	5.278592e+01	5.278592e+00	5.043988e+01	0	0	1.309000e+00
8.234604e+01	2.678397e+02	5.454545e+01	7.038123e+00	5.043988e+01	0	0	1.410000e+00
8.234604e+01	2.678397e+02	5.454545e+01	7.038123e+00	5.043988e+01	0	0	1.510000e+00
8.246334e+01	2.688172e+02	5.278592e+01	5.278592e+00	4.985337e+01	0	0	1.610000e+00
8.246334e+01	2.697947e+02	5.278592e+01	7.038123e+00	5.043988e+01	0	0	1.712000e+00
8.234604e+01	2.697947e+02	5.278592e+01	7.038123e+00	5.043988e+01	0	0	1.812000e+00
8.246334e+01	2.707722e+02	5.278592e+01	7.038123e+00	5.043988e+01	0	0	1.912000e+00
8.234604e+01	2.707722e+02	5.278592e+01	7.038123e+00	4.985337e+01	0	0	2.013000e+00
8.234604e+01	2.697947e+02	5.278592e+01	5.278592e+00	4.985337e+01	0	0	2.114000e+00
8.234604e+01	2.697947e+02	5.278592e+01	5.278592e+00	5.043988e+01	0	0	2.214000e+00
8.234604e+01	2.697947e+02	5.278592e+01	7.038123e+00	4.985337e+01	0	0	2.315000e+00
8.246334e+01	2.707722e+02	5.278592e+01	7.038123e+00	4.926686e+01	0	0	2.415000e+00
8.246334e+01	2.707722e+02	5.278592e+01	7.038123e+00	4.926686e+01	0	0	2.516000e+00
8.258065e+01	2.707722e+02	5.278592e+01	5.278592e+00	4.985337e+01	0	0	2.617000e+00
8.246334e+01	2.717498e+02	5.278592e+01	7.038123e+00	4.985337e+01	0	0	2.717000e+00
8.258065e+01	2.707722e+02	5.278592e+01	7.038123e+00	4.926686e+01	0	0	2.818000e+00
8.246334e+01	2.707722e+02	5.278592e+01	5.278592e+00	4.985337e+01	0	0	2.919000e+00
8.246334e+01	2.707722e+02	5.278592e+01	5.278592e+00	4.985337e+01	0	0	3.019000e+00
8.269795e+01	2.697947e+02	5.454545e+01	5.278592e+00	4.985337e+01	0	0	3.120000e+00
8.269795e+01	2.688172e+02	5.278592e+01	5.278592e+00	4.985337e+01	0	0	3.220000e+00
8.258065e+01	2.688172e+02	5.454545e+01	5.278592e+00	4.985337e+01	0	0	3.321000e+00
8.258065e+01	2.678397e+02	5.278592e+01	5.278592e+00	4.985337e+01	0	0	3.422000e+00
8.269795e+01	2.688172e+02	5.278592e+01	5.278592e+00	4.985337e+01	0	0	3.522000e+00
8.269795e+01	2.688172e+02	5.278592e+01	5.278592e+00	4.985337e+01	0	0	3.622000e+00
8.269795e+01	2.688172e+02	5.278592e+01	7.038123e+00	4.985337e+01	0	0	3.724000e+00
8.258065e+01	2.707722e+02	5.278592e+01	5.278592e+00	5.102639e+01	0	0	3.824000e+00
8.258065e+01	2.697947e+02	5.278592e+01	5.278592e+00	5.102639e+01	0	0	3.924000e+00
8.258065e+01	2.688172e+02	5.102639e+01	5.278592e+00	5.102639e+01	0	0	4.025000e+00
8.258065e+01	2.697947e+02	5.278592e+01	5.278592e+00	5.102639e+01	0	0	4.126000e+00
8.258065e+01	2.688172e+02	5.278592e+01	5.278592e+00	5.043988e+01	0	0	4.227000e+00
8.258065e+01	2.697947e+02	5.278592e+01	5.278592e+00	5.102639e+01	0	0	4.327000e+00
8.269795e+01	2.688172e+02	5.278592e+01	5.278592e+00	5.102639e+01	0	0	4.427000e+00
8.246334e+01	2.697947e+02	5.102639e+01	5.278592e+00	5.161290e+01	0	0	4.529000e+00
8.234604e+01	2.688172e+02	5.102639e+01	5.278592e+00	5.102639e+01	0	0	4.629000e+00
8.234604e+01	2.688172e+02	5.102639e+01	5.278592e+00	5.161290e+01	0	0	4.729000e+00
8.234604e+01	2.688172e+02	5.102639e+01	7.038123e+00	5.161290e+01	0	0	4.830000e+00
8.234604e+01	2.697947e+02	5.102639e+01	5.278592e+00	5.102639e+01	0	0	4.931000e+00
8.234604e+01	2.688172e+02	5.278592e+01	5.278592e+00	5.161290e+01	0	0	5.031000e+00
8.234604e+01	2.688172e+02	5.102639e+01	7.038123e+00	5.161290e+01	0	0	5.132000e+00
8.246334e+01	2.688172e+02	5.102639e+01	5.278592e+00	5.395894e+01	0	0	5.232000e+00
8.222874e+01	2.697947e+02	5.102639e+01	7.038123e+00	5.395894e+01	0	0	5.334000e+00
8.222874e+01	2.697947e+02	5.102639e+01	5.278592e+00	5.395894e+01	0	0	5.434000e+00
8.222874e+01	2.707722e+02	5.102639e+01	5.278592e+00	5.395894e+01	0	0	5.534000e+00
8.222874e+01	2.697947e+02	5.278592e+01	5.278592e+00	5.395894e+01	0	0	5.635000e+00
8.211144e+01	2.697947e+02	5.102639e+01	5.278592e+00	5.454545e+01	0	0	5.736000e+00
8.222874e+01	2.707722e+02	5.102639e+01	7.038123e+00	5.395894e+01	0	0	5.836000e+00
8.222874e+01	2.697947e+02	5.102639e+01	5.278592e+00	5.395894e+01	0	0	5.937000e+00
8.222874e+01	2.697947e+02	5.102639e+01	5.278592e+00	5.454545e+01	0	0	6.037000e+00
8.222874e+01	2.697947e+02	5.102639e+01	5.278592e+00	5.395894e+01	0	0	6.138000e+00
8.222874e+01	2.697947e+02	4.926686e+01	5.278592e+00	5.395894e+01	0	0	6.239000e+00
8.222874e+01	2.697947e+02	4.926686e+01	5.278592e+00	5.395894e+01	0	0	6.339000e+00
8.222874e+01	2.697947e+02	4.926686e+01	5.278592e+00	5.395894e+01	0	0	6.439000e+00
8.222874e+01	2.697947e+02	4.926686e+01	5.278592e+00	5.454545e+01	0	0	6.541000e+00
8.222874e+01	2.707722e+02	4.926686e+01	5.278592e+00	5.454545e+01	0	0	6.641000e+00
8.234604e+01	2.707722e+02	4.926686e+01	5.278592e+00	5.513196e+01	0	0	6.742000e+00
8.246334e+01	2.707722e+02	4.926686e+01	5.278592e+00	5.513196e+01	0	0	6.842000e+00
8.246334e+01	2.707722e+02	4.750733e+01	5.278592e+00	5.513196e+01	0	0	6.943000e+00
8.258065e+01	2.707722e+02	4.750733e+01	5.278592e+00	5.454545e+01	0	0	7.044000e+00
8.246334e+01	2.697947e+02	4.926686e+01	5.278592e+00	5.454545e+01	0	0	7.144000e+00
8.246334e+01	2.707722e+02	4.750733e+01	7.038123e+00	5.454545e+01	0	0	7.244000e+00
8.258065e+01	2.707722e+02	4.750733e+01	5.278592e+00	5.454545e+01	0	0	7.346000e+00
8.269795e+01	2.707722e+02	4.750733e+01	7.038123e+00	5.454545e+01	0	0	7.446000e+00
8.293255e+01	2.697947e+02	4.574780e+01	5.278592e+00	5.454545e+01	0	0	7.546000e+00
8.293255e+01	2.697947e+02	4.750733e+01	5.278592e+00	5.454545e+01	0	0	7.647000e+00
8.293255e+01	2.707722e+02	4.750733e+01	5.278592e+00	5.454545e+01	0	0	7.748000e+00
8.293255e+01	2.697947e+02	4.750733e+01	5.278592e+00	5.454545e+01	0	0	7.848000e+00
8.293255e+01	2.697947e+02	4.574780e+01	5.278592e+00	5.454545e+01	0	0	7.949000e+00
8.304985e+01	2.697947e+02	4.750733e+01	3.519062e+00	5.454545e+01	0	0	8.049000e+00
8.340176e+01	2.707722e+02	4.574780e+01	5.278592e+00	5.513196e+01	0	0	8.151000e+00
8.375367e+01	2.697947e+02	4.750733e+01	5.278592e+00	5.513196e+01	0	0	8.251000e+00
8.375367e+01	2.707722e+02	4.574780e+01	5.278592e+00	5.454545e+01	0	0	8.351000e+00
8.375367e+01	2.697947e+02	4.750733e+01	5.278592e+00	5.513196e+01	0	0	8.452000e+00
8.375367e+01	2.697947e+02	4.574780e+01	5.278592e+00	5.513196e+01	0	0	8.553000e+00
8.375367e+01	2.707722e+02	4.574780e+01	7.038123e+00	5.513196e+01	0	0	8.653000e+00
8.375367e+01	2.697947e+02	4.750733e+01	5.278592e+00	5.513196e+01	0	0	8.754000e+00
8.375367e+01	2.707722e+02	4.750733e+01	5.278592e+00	5.630499e+01	0	0	8.854000e+00
8.398827e+01	2.707722e+02	4.574780e+01	3.519062e+00	5.630499e+01	0	0	8.955000e+00
8.398827e+01	2.707722e+02	4.574780e+01	7.038123e+00	5.571848e+01	0	0	9.056000e+00
8.398827e+01	2.707722e+02	4.574780e+01	3.519062e+00	5.630499e+01	0	0	9.156000e+00
8.398827e+01	2.707722e+02	4.574780e+01	5.278592e+00	5.571848e+01	0	0	9.256000e+00
8.398827e+01	2.707722e+02	4.574780e+01	5.278592e+00	5.571848e+01	0	0	9.358000e+00
8.398827e+01	2.707722e+02	4.750733e+01	5.278592e+00	5.630499e+01	0	0	9.458000e+00
8.410557e+01	2.707722e+02	4.750733e+01	5.278592e+00	5.689150e+01	0	0	9.559000e+00
8.422287e+01	2.707722e+02	4.750733e+01	5.278592e+00	5.689150e+01	0	0	9.659000e+00
8.422287e+01	2.707722e+02	4.574780e+01	5.278592e+00	5.689150e+01	0	0	9.760000e+00
8.422287e+01	2.707722e+02	4.750733e+01	5.278592e+00	5.689150e+01	0	0	9.861000e+00
8.422287e+01	2.707722e+02	4.750733e+01	3.519062e+00	5.689150e+01	0	0	9.961000e+00
8.422287e+01	2.707722e+02	4.574780e+01	5.278592e+00	5.689150e+01	0	0	1.006100e+01
8.422287e+01	2.707722e+02	4.574780e+01	3.519062e+00	5.747801e+01	0	0	1.016300e+01
8.422287e+01	2.707722e+02	4.750733e+01	5.278592e+00	5.630499e+01	0	0	1.026300e+01
8.410557e+01	2.707722e+02	4.574780e+01	5.278592e+00	5.747801e+01	0	0	1.036300e+01
8.375367e+01	2.707722e+02	4.750733e+01	5.278592e+00	5.806452e+01	0	0	1.046500e+01
8.375367e+01	2.707722e+02	4.574780e+01	5.278592e+00	5.747801e+01	0	0	1.056500e+01
8.375367e+01	2.707722e+02	4.574780e+01	3.519062e+00	5.747801e+01	0	0	1.066500e+01
8.375367e+01	2.707722e+02	4.750733e+01	5.278592e+00	5.806452e+01	0	0	1.076700e+01
8.375367e+01	2.707722e+02	4.750733e+01	5.278592e+00	5.747801e+01	0	0	1.086700e+01
8.375367e+01	2.707722e+02	4.750733e+01	5.278592e+00	5.747801e+01	0	0	1.096800e+01
8.363636e+01	2.717498e+02	4.750733e+01	5.278592e+00	5.747801e+01	0	0	1.106900e+01
8.351906e+01	2.707722e+02	4.750733e+01	3.519062e+00	5.806452e+01	0	0	1.116900e+01
8.351906e+01	2.717498e+02	4.750733e+01	5.278592e+00	5.806452e+01	0	0	1.127000e+01
8.351906e+01	2.717498e+02	4.750733e+01	5.278592e+00	5.747801e+01	0	0	1.137000e+01
8.351906e+01	2.707722e+02	4.750733e+01	3.519062e+00	5.806452e+01	0	0	1.147100e+01
8.351906e+01	2.707722e+02	4.750733e+01	5.278592e+00	5.747801e+01	0	0	1.157200e+01
8.351906e+01	2.707722e+02	4.750733e+01	3.519062e+00	5.747801e+01	0	0	1.167200e+01
8.340176e+01	2.717498e+02	4.750733e+01	3.519062e+00	5.806452e+01	0	0	1.177300e+01
8.340176e+01	2.717498e+02	4.750733e+01	3.519062e+00	5.806452e+01	0	0	1.187400e+01
8.328446e+01	2.717498e+02	4.750733e+01	5.278592e+00	5.806452e+01	0	0	1.197400e+01
8.316716e+01	2.717498e+02	4.926686e+01	5.278592e+00	5.806452e+01	0	0	1.207600e+01
8.316716e+01	2.717498e+02	4.750733e+01	5.278592e+00	5.806452e+01	0	0	1.217600e+01
8.328446e+01	2.717498e+02	4.750733e+01	5.278592e+00	5.806452e+01	0	0	1.227600e+01
8.328446e+01	2.727273e+02	4.574780e+01	5.278592e+00	5.806452e+01	0	0	1.237800e+01
8.340176e+01	2.727273e+02	4.926686e+01	5.278592e+00	5.806452e+01	0	0	1.247800e+01
8.340176e+01	2.727273e+02	4.926686e+01	5.278592e+00	5.806452e+01	0	0	1.257800e+01
8.340176e+01	2.727273e+02	4.926686e+01	3.519062e+00	5.806452e+01	0	0	1.267900e+01
8.340176e+01	2.727273e+02	4.926686e+01	3.519062e+00	5.806452e+01	0	0	1.278000e+01
8.340176e+01	2.727273e+02	4.926686e+01	3.519062e+00	5.806452e+01	0	0	1.288000e+01
8.328446e+01	2.727273e+02	4.926686e+01	5.278592e+00	5.865103e+01	0	0	1.298100e+01
8.328446e+01	2.727273e+02	4.926686e+01	3.519062e+00	5.806452e+01	0	0	1.308200e+01
8.351906e+01	2.727273e+02	4.926686e+01	3.519062e+00	5.806452e+01	0	0	1.318200e+01
8.351906e+01	2.727273e+02	5.102639e+01	5.278592e+00	5.806452e+01	0	0	1.328300e+01
8.351906e+01	2.727273e+02	5.102639e+01	5.278592e+00	5.806452e+01	0	0	1.338400e+01
8.351906e+01	2.737048e+02	5.102639e+01	5.278592e+00	5.806452e+01	0	0	1.348500e+01
8.351906e+01	2.727273e+02	5.102639e+01	5.278592e+00	5.806452e+01	0	0	1.358500e+01
8.363636e+01	2.727273e+02	5.102639e+01	3.519062e+00	5.865103e+01	0	5	1.368600e+01
8.375367e+01	2.737048e+02	5.102639e+01	3.519062e+00	5.806452e+01	0	5	1.378700e+01
8.387097e+01	2.737048e+02	5.102639e+01	5.278592e+00	5.865103e+01	0	5	1.388700e+01
8.398827e+01	2.737048e+02	5.102639e+01	3.519062e+00	5.806452e+01	0	5	1.398700e+01
8.410557e+01	2.727273e+02	5.102639e+01	3.519062e+00	5.865103e+01	0	5	1.408900e+01
8.422287e+01	2.737048e+02	5.102639e+01	5.278592e+00	5.806452e+01	0	5	1.418900e+01
8.422287e+01	2.737048e+02	5.102639e+01	3.519062e+00	5.806452e+01	0	5	1.428900e+01
8.422287e+01	2.737048e+02	4.926686e+01	3.519062e+00	5.806452e+01	0	5	1.439100e+01
8.410557e+01	2.737048e+02	5.102639e+01	5.278592e+00	5.806452e+01	0	5	1.449100e+01
8.422287e+01	2.727273e+02	5.102639e+01	3.519062e+00	5.806452e+01	0	5	1.459200e+01
8.434018e+01	2.737048e+02	5.278592e+01	3.519062e+00	5.865103e+01	0	5	1.469300e+01
8.434018e+01	2.737048e+02	5.102639e+01	3.519062e+00	5.865103e+01	0	5	1.479300e+01
8.422287e+01	2.727273e+02	5.102639e+01	3.519062e+00	5.865103e+01	0	5	1.489400e+01
8.422287e+01	2.737048e+02	5.102639e+01	3.519062e+00	5.806452e+01	0	5	1.499500e+01
8.422287e+01	2.727273e+02	5.102639e+01	3.519062e+00	5.865103e+01	0	5	1.509500e+01
8.422287e+01	2.727273e+02	5.102639e+01	3.519062e+00	5.806452e+01	0	5	1.519600e+01
8.422287e+01	2.727273e+02	5.102639e+01	3.519062e+00	5.865103e+01	0	5	1.529700e+01
8.434018e+01	2.727273e+02	5.102639e+01	5.278592e+00	5.806452e+01	0	5	1.539700e+01
8.422287e+01	2.727273e+02	5.278592e+01	5.278592e+00	5.865103e+01	0	5	1.549800e+01
8.422287e+01	2.727273e+02	5.102639e+01	3.519062e+00	5.865103e+01	0	5	1.559900e+01
8.434018e+01	2.727273e+02	5.278592e+01	3.519062e+00	5.865103e+01	0	5	1.569900e+01
8.434018e+01	2.727273e+02	5.278592e+01	3.519062e+00	5.865103e+01	0	5	1.580000e+01
8.434018e+01	2.727273e+02	5.278592e+01	5.278592e+00	5.865103e+01	0	5	1.590100e+01
8.422287e+01	2.727273e+02	5.278592e+01	3.519062e+00	5.865103e+01	0	5	1.600200e+01
8.422287e+01	2.727273e+02	5.278592e+01	3.519062e+00	5.806452e+01	0	5	1.610300e+01
8.410557e+01	2.717498e+02	5.278592e+01	3.519062e+00	5.806452e+01	0	5	1.620300e+01
8.410557e+01	2.717498e+02	5.102639e+01	3.519062e+00	5.806452e+01	0	5	1.630400e+01
8.398827e+01	2.717498e+02	5.102639e+01	5.278592e+00	5.806452e+01	0	5	1.640400e+01
8.398827e+01	2.717498e+02	5.102639e+01	3.519062e+00	5.806452e+01	0	5	1.650500e+01
8.410557e+01	2.717498e+02	5.102639e+01	3.519062e+00	5.747801e+01	0	5	1.660600e+01
8.410557e+01	2.717498e+02	5.102639e+01	3.519062e+00	5.806452e+01	0	5	1.670600e+01
8.387097e+01	2.717498e+02	5.102639e+01	3.519062e+00	5.747801e+01	0	5	1.680700e+01
8.340176e+01	2.717498e+02	5.102639e+01	3.519062e+00	5.747801e+01	0	5	1.690800e+01
8.340176e+01	2.707722e+02	5.102639e+01	3.519062e+00	5.747801e+01	0	5	1.700800e+01
8.328446e+01	2.717498e+02	5.278592e+01	3.519062e+00	5.747801e+01	0	5	1.711000e+01
8.340176e+01	2.717498e+02	5.278592e+01	3.519062e+00	5.747801e+01	0	5	1.721000e+01
8.328446e+01	2.707722e+02	5.102639e+01	3.519062e+00	5.747801e+01	0	5	1.731000e+01
8.328446e+01	2.707722e+02	5.278592e+01	3.519062e+00	5.747801e+01	0	5	1.741100e+01
8.340176e+01	2.717498e+02	5.278592e+01	3.519062e+00	5.689150e+01	0	5	1.751200e+01
8.293255e+01	2.717498e+02	5.278592e+01	3.519062e+00	5.689150e+01	0	5	1.761200e+01
8.269795e+01	2.707722e+02	5.102639e+01	3.519062e+00	5.689150e+01	0	5	1.771300e+01
8.258065e+01	2.707722e+02	5.102639e+01	5.278592e+00	5.689150e+01	0	5	1.781400e+01
8.269795e+01	2.707722e+02	5.102639e+01	3.519062e+00	5.747801e+01	0	5	1.791400e+01
8.258065e+01	2.717498e+02	5.102639e+01	5.278592e+00	5.689150e+01	0	5	1.801500e+01
8.269795e+01	2.707722e+02	5.102639e+01	3.519062e+00	5.747801e+01	0	5	1.811600e+01
8.269795e+01	2.707722e+02	5.278592e+01	3.519062e+00	5.689150e+01	0	5	1.821600e+01
8.222874e+01	2.707722e+02	5.102639e+01	5.278592e+00	5.630499e+01	0	5	1.831700e+01
8.187683e+01	2.717498e+02	5.102639e+01	3.519062e+00	5.689150e+01	0	5	1.841700e+01
8.187683e+01	2.717498e+02	5.102639e+01	3.519062e+00	5.689150e+01	0	5	1.851900e+01
8.175953e+01	2.717498e+02	5.102639e+01	3.519062e+00	5.630499e+01	0	0	1.861900e+01
8.164223e+01	2.707722e+02	5.102639e+01	3.519062e+00	5.630499e+01	0	0	1.871900e+01
8.164223e+01	2.707722e+02	5.102639e+01	5.278592e+00	5.630499e+01	0	0	1.882100e+01
8.164223e+01	2.707722e+02	5.102639e+01	5.278592e+00	5.630499e+01	0	0	1.892100e+01
8.046921e+01	2.707722e+02	5.102639e+01	5.278592e+00	5.571848e+01	0	0	1.902100e+01
7.906158e+01	2.707722e+02	5.102639e+01	3.519062e+00	5.571848e+01	0	0	1.912300e+01
7.906158e+01	2.707722e+02	4.926686e+01	3.519062e+00	5.513196e+01	0	0	1.922300e+01
7.906158e+01	2.707722e+02	5.102639e+01	3.519062e+00	5.513196e+01	0	0	1.932300e+01
7.894428e+01	2.707722e+02	5.102639e+01	5.278592e+00	5.513196e+01	0	0	1.942500e+01
7.906158e+01	2.707722e+02	5.102639e+01	5.278592e+00	5.513196e+01	0	0	1.952500e+01
7.906158e+01	2.707722e+02	5.102639e+01	3.519062e+00	5.513196e+01	0	0	1.962500e+01
7.554252e+01	2.707722e+02	4.926686e+01	3.519062e+00	5.513196e+01	0	0	1.972600e+01
7.343109e+01	2.717498e+02	5.102639e+01	3.519062e+00	5.513196e+01	0	0	1.982700e+01
7.343109e+01	2.707722e+02	4.926686e+01	3.519062e+00	5.513196e+01	0	0	1.992800e+01
7.366569e+01	2.717498e+02	5.102639e+01	5.278592e+00	5.513196e+01	0	0	2.002800e+01
7.343109e+01	2.707722e+02	4.926686e+01	3.519062e+00	5.513196e+01	0	0	2.012900e+01
7.354839e+01	2.707722e+02	5.102639e+01	3.519062e+00	5.513196e+01	0	0	2.023000e+01
7.343109e+01	2.707722e+02	5.102639e+01	1.759531e+00	5.513196e+01	0	0	2.033000e+01
7.120235e+01	2.707722e+02	4.926686e+01	3.519062e+00	5.513196e+01	0	0	2.043100e+01
6.580645e+01	2.707722e+02	4.926686e+01	3.519062e+00	5.513196e+01	0	0	2.053200e+01
6.568915e+01	2.707722e+02	4.926686e+01	3.519062e+00	5.513196e+01	0	0	2.063200e+01
6.580645e+01	2.707722e+02	5.102639e+01	3.519062e+00	5.513196e+01	0	0	2.073300e+01
6.580645e+01	2.707722e+02	4.926686e+01	5.278592e+00	5.513196e+01	0	0	2.083400e+01
6.580645e+01	2.717498e+02	4.926686e+01	3.519062e+00	5.571848e+01	0	0	2.093400e+01
6.580645e+01	2.707722e+02	4.926686e+01	3.519062e+00	5.454545e+01	0	0	2.103500e+01
6.310850e+01	2.707722e+02	4.926686e+01	3.519062e+00	5.454545e+01	0	0	2.113600e+01
5.841642e+01	2.717498e+02	4.750733e+01	5.278592e+00	5.513196e+01	0	0	2.123600e+01
5.853372e+01	2.707722e+02	4.750733e+01	3.519062e+00	5.513196e+01	0	0	2.133700e+01
5.841642e+01	2.717498e+02	4.574780e+01	3.519062e+00	5.513196e+01	0	0	2.143800e+01
5.841642e+01	2.717498e+02	4.750733e+01	5.278592e+00	5.454545e+01	0	0	2.153800e+01
5.853372e+01	2.717498e+02	4.750733e+01	3.519062e+00	5.513196e+01	0	0	2.163900e+01
5.841642e+01	2.717498e+02	4.750733e+01	5.278592e+00	5.454545e+01	0	0	2.174000e+01
5.865103e+01	2.717498e+02	4.750733e+01	3.519062e+00	5.454545e+01	0	0	2.184000e+01
5.513196e+01	2.717498e+02	4.750733e+01	5.278592e+00	5.454545e+01	0	0	2.194100e+01
5.513196e+01	2.717498e+02	4.750733e+01	5.278592e+00	5.454545e+01	0	0	2.204100e+01
5.513196e+01	2.717498e+02	4.750733e+01	3.519062e+00	5.454545e+01	0	0	2.214200e+01
5.513196e+01	2.717498e+02	4.750733e+01	3.519062e+00	5.454545e+01	0	0	2.224300e+01
5.513196e+01	2.717498e+02	4.574780e+01	3.519062e+00	5.513196e+01	0	0	2.234300e+01
5.513196e+01	2.717498e+02	4.750733e+01	3.519062e+00	5.454545e+01	0	0	2.244500e+01
5.513196e+01	2.717498e+02	4.574780e+01	3.519062e+00	5.454545e+01	0	0	2.254500e+01
5.278592e+01	2.717498e+02	4.574780e+01	5.278592e+00	5.454545e+01	0	0	2.264500e+01
5.219941e+01	2.717498e+02	4.750733e+01	3.519062e+00	5.454545e+01	0	0	2.274700e+01
5.219941e+01	2.717498e+02	4.750733e+01	3.519062e+00	5.454545e+01	0	0	2.284700e+01
5.231672e+01	2.717498e+02	4.574780e+01	3.519062e+00	5.513196e+01	0	0	2.294700e+01
5.231672e+01	2.717498e+02	4.750733e+01	3.519062e+00	5.513196e+01	0	0	2.304900e+01
5.231672e+01	2.717498e+02	4.574780e+01	5.278592e+00	5.454545e+01	0	0	2.314900e+01
5.231672e+01	2.717498e+02	4.574780e+01	3.519062e+00	5.513196e+01	0	0	2.324900e+01
5.302053e+01	2.717498e+02	4.574780e+01	3.519062e+00	5.454545e+01	0	0	2.335000e+01
5.431085e+01	2.727273e+02	4.750733e+01	3.519062e+00	5.513196e+01	0	0	2.345100e+01
5.431085e+01	2.727273e+02	4.750733e+01	3.519062e+00	5.454545e+01	0	0	2.355200e+01
5.431085e+01	2.717498e+02	4.750733e+01	3.519062e+00	5.454545e+01	0	0	2.365200e+01
5.419355e+01	2.717498e+02	4.574780e+01	3.519062e+00	5.454545e+01	0	0	2.375300e+01
5.419355e+01	2.717498e+02	4.574780e+01	5.278592e+00	5.454545e+01	0	0	2.385400e+01
5.419355e+01	2.717498e+02	4.574780e+01	3.519062e+00	5.395894e+01	0	0	2.395400e+01
5.618768e+01	2.717498e+02	4.750733e+01	3.519062e+00	5.395894e+01	0	0	2.405500e+01
6.275660e+01	2.727273e+02	4.750733e+01	5.278592e+00	5.454545e+01	0	0	2.415600e+01
6.275660e+01	2.717498e+02	4.750733e+01	5.278592e+00	5.454545e+01	0	0	2.425600e+01
6.263930e+01	2.717498e+02	4.926686e+01	5.278592e+00	5.454545e+01	0	0	2.435600e+01
6.275660e+01	2.727273e+02	4.750733e+01	3.519062e+00	5.454545e+01	0	0	2.445800e+01
6.275660e+01	2.717498e+02	4.750733e+01	3.519062e+00	5.454545e+01	0	0	2.455800e+01
6.275660e+01	2.727273e+02	4.750733e+01	3.519062e+00	5.454545e+01	0	0	2.465800e+01
6.662757e+01	2.717498e+02	4.750733e+01	3.519062e+00	5.454545e+01	0	0	2.476000e+01
7.073314e+01	2.717498e+02	5.102639e+01	5.278592e+00	5.454545e+01	0	0	2.486000e+01
7.073314e+01	2.717498e+02	4.926686e+01	5.278592e+00	5.395894e+01	0	0	2.496100e+01
7.096774e+01	2.727273e+02	4.926686e+01	3.519062e+00	5.395894e+01	0	0	2.506200e+01
7.073314e+01	2.717498e+02	4.926686e+01	3.519062e+00	5.454545e+01	0	0	2.516200e+01
7.085044e+01	2.717498e+02	4.926686e+01	3.519062e+00	5.395894e+01	0	0	2.526300e+01
7.073314e+01	2.717498e+02	4.926686e+01	3.519062e+00	5.454545e+01	0	0	2.536400e+01
7.507331e+01	2.717498e+02	5.102639e+01	5.278592e+00	5.454545e+01	0	0	2.546400e+01
8.281525e+01	2.727273e+02	5.102639e+01	5.278592e+00	5.454545e+01	0	0	2.556500e+01
8.281525e+01	2.727273e+02	5.102639e+01	3.519062e+00	5.454545e+01	0	0	2.566500e+01
8.269795e+01	2.727273e+02	5.102639e+01	3.519062e+00	5.395894e+01	0	0	2.576600e+01
8.281525e+01	2.737048e+02	5.278592e+01	3.519062e+00	5.454545e+01	0	0	2.586700e+01
8.281525e+01	2.727273e+02	5.102639e+01	3.519062e+00	5.513196e+01	0	0	2.596700e+01
8.281525e+01	2.727273e+02	5.102639e+01	5.278592e+00	5.454545e+01	0	0	2.606800e+01
8.281525e+01	2.727273e+02	5.102639e+01	3.519062e+00	5.395894e+01	0	0	2.616900e+01
8.950147e+01	2.727273e+02	5.278592e+01	3.519062e+00	5.454545e+01	0	0	2.626900e+01
8.961877e+01	2.717498e+02	5.454545e+01	5.278592e+00	5.454545e+01	0	0	2.637100e+01
8.950147e+01	2.717498e+02	5.278592e+01	3.519062e+00	5.395894e+01	0	0	2.647100e+01
8.950147e+01	2.727273e+02	5.278592e+01	3.519062e+00	5.395894e+01	0	0	2.657100e+01
8.950147e+01	2.717498e+02	5.278592e+01	5.278592e+00	5.454545e+01	0	0	2.667200e+01
8.950147e+01	2.717498e+02	5.278592e+01	5.278592e+00	5.454545e+01	0	0	2.677300e+01
8.938416e+01	2.727273e+02	5.278592e+01	3.519062e+00	5.454545e+01	0	0	2.687300e+01
9.032258e+01	2.717498e+02	5.454545e+01	3.519062e+00	5.454545e+01	0	0	2.697400e+01
9.008798e+01	2.717498e+02	5.454545e+01	3.519062e+00	5.454545e+01	0	0	2.707500e+01
9.008798e+01	2.717498e+02	5.454545e+01	3.519062e+00	5.454545e+01	0	0	2.717500e+01
9.020528e+01	2.727273e+02	5.278592e+01	3.519062e+00	5.454545e+01	0	0	2.727600e+01
9.020528e+01	2.717498e+02	5.454545e+01	5.278592e+00	5.454545e+01	0	0	2.737700e+01
9.008798e+01	2.717498e+02	5.454545e+01	3.519062e+00	5.454545e+01	0	0	2.747800e+01
9.020528e+01	2.717498e+02	5.278592e+01	3.519062e+00	5.454545e+01	0	0	2.757800e+01
8.985337e+01	2.727273e+02	5.278592e+01	5.278592e+00	5.454545e+01	0	0	2.767900e+01
8.926686e+01	2.727273e+02	5.454545e+01	5.278592e+00	5.513196e+01	0	0	2.778000e+01
8.926686e+01	2.727273e+02	5.454545e+01	3.519062e+00	5.454545e+01	0	0	2.788000e+01
8.926686e+01	2.727273e+02	5.454545e+01	5.278592e+00	5.454545e+01	0	0	2.798000e+01
8.926686e+01	2.727273e+02	5.454545e+01	3.519062e+00	5.513196e+01	0	0	2.808200e+01
8.926686e+01	2.727273e+02	5.454545e+01	5.278592e+00	5.513196e+01	0	0	2.818200e+01
8.926686e+01	2.727273e+02	5.454545e+01	5.278592e+00	5.454545e+01	0	0	2.828200e+01
8.938416e+01	2.746823e+02	5.454545e+01	3.519062e+00	5.806452e+01	0	0	2.838400e+01
8.914956e+01	2.727273e+02	5.454545e+01	3.519062e+00	5.747801e+01	0	0	2.848400e+01
8.914956e+01	2.727273e+02	5.454545e+01	5.278592e+00	5.747801e+01	0	0	2.858400e+01
8.914956e+01	2.727273e+02	5.454545e+01	3.519062e+00	5.747801e+01	0	0	2.868600e+01
8.914956e+01	2.727273e+02	5.454545e+01	5.278592e+00	5.747801e+01	0	0	2.878600e+01
8.914956e+01	2.727273e+02	5.454545e+01	5.278592e+00	5.747801e+01	0	0	2.888700e+01
8.914956e+01	2.727273e+02	5.454545e+01	5.278592e+00	5.747801e+01	0	0	2.898800e+01
8.914956e+01	2.727273e+02	5.278592e+01	5.278592e+00	5.747801e+01	0	0	2.908800e+01
8.938416e+01	2.727273e+02	5.454545e+01	5.278592e+00	5.747801e+01	0	0	2.918900e+01
8.926686e+01	2.727273e+02	5.454545e+01	5.278592e+00	5.689150e+01	0	0	2.928900e+01
8.938416e+01	2.727273e+02	5.454545e+01	5.278592e+00	5.689150e+01	0	0	2.939000e+01
8.938416e+01	2.727273e+02	5.454545e+01	5.278592e+00	5.747801e+01	0	0	2.949100e+01
8.938416e+01	2.737048e+02	5.454545e+01	3.519062e+00	5.689150e+01	0	0	2.959100e+01
8.938416e+01	2.727273e+02	5.454545e+01	3.519062e+00	5.747801e+01	0	0	2.969200e+01
8.950147e+01	2.746823e+02	5.630499e+01	3.519062e+00	6.627566e+01	0	0	2.979300e+01
8.973607e+01	2.737048e+02	5.630499e+01	5.278592e+00	6.510264e+01	0	0	2.989300e+01
8.973607e+01	2.737048e+02	5.630499e+01	5.278592e+00	6.568915e+01	0	0	2.999500e+01
8.997067e+01	2.737048e+02	5.454545e+01	5.278592e+00	6.510264e+01	0	0	3.009500e+01
8.961877e+01	2.737048e+02	5.630499e+01	3.519062e+00	6.568915e+01	0	0	3.019500e+01
8.973607e+01	2.737048e+02	5.630499e+01	5.278592e+00	6.568915e+01	0	0	3.029700e+01
8.973607e+01	2.737048e+02	5.630499e+01	5.278592e+00	6.568915e+01	0	0	3.039700e+01
8.985337e+01	2.737048e+02	5.630499e+01	5.278592e+00	6.568915e+01	0	0	3.049700e+01
9.079179e+01	2.737048e+02	5.630499e+01	5.278592e+00	7.096774e+01	0	0	3.059900e+01
9.161290e+01	2.746823e+02	5.806452e+01	5.278592e+00	7.096774e+01	0	0	3.069900e+01
9.161290e+01	2.746823e+02	5.630499e+01	5.278592e+00	7.155425e+01	0	0	3.080000e+01
9.161290e+01	2.746823e+02	5.806452e+01	3.519062e+00	7.096774e+01	0	0	3.090100e+01
9.161290e+01	2.737048e+02	5.806452e+01	5.278592e+00	7.096774e+01	0	0	3.100100e+01
9.161290e+01	2.746823e+02	5.630499e+01	5.278592e+00	7.096774e+01	0	0	3.110200e+01
9.161290e+01	2.746823e+02	5.806452e+01	5.278592e+00	7.096774e+01	0	0	3.120300e+01
9.243402e+01	2.737048e+02	5.806452e+01	5.278592e+00	7.507331e+01	0	0	3.130300e+01
9.231672e+01	2.756598e+02	5.982405e+01	5.278592e+00	7.448680e+01	0	0	3.140500e+01
9.231672e+01	2.756598e+02	5.982405e+01	5.278592e+00	7.448680e+01	0	0	3.150500e+01
9.231672e+01	2.756598e+02	5.982405e+01	5.278592e+00	7.448680e+01	0	0	3.160500e+01
9.219941e+01	2.756598e+02	5.982405e+01	3.519062e+00	7.507331e+01	0	0	3.170700e+01
9.219941e+01	2.756598e+02	5.982405e+01	5.278592e+00	7.507331e+01	0	0	3.180700e+01
9.219941e+01	2.756598e+02	5.982405e+01	3.519062e+00	7.448680e+01	0	0	3.190700e+01
9.161290e+01	2.756598e+02	5.982405e+01	5.278592e+00	6.862170e+01	0	0	3.200900e+01
9.079179e+01	2.746823e+02	5.982405e+01	5.278592e+00	6.862170e+01	0	0	3.210900e+01
9.079179e+01	2.756598e+02	5.982405e+01	5.278592e+00	6.862170e+01	0	0	3.220900e+01
9.079179e+01	2.756598e+02	5.982405e+01	7.038123e+00	6.862170e+01	0	0	3.231100e+01
9.079179e+01	2.756598e+02	5.982405e+01	5.278592e+00	6.862170e+01	0	0	3.241100e+01
9.079179e+01	2.756598e+02	5.982405e+01	5.278592e+00	6.862170e+01	0	0	3.251300e+01
9.079179e+01	2.756598e+02	5.982405e+01	5.278592e+00	6.862170e+01	0	0	3.261300e+01
8.985337e+01	2.766373e+02	5.982405e+01	5.278592e+00	6.627566e+01	0	0	3.271300e+01
8.762463e+01	2.756598e+02	5.806452e+01	5.278592e+00	6.686217e+01	0	0	3.281500e+01
8.774194e+01	2.756598e+02	5.806452e+01	5.278592e+00	6.627566e+01	0	0	3.291500e+01
8.762463e+01	2.756598e+02	5.982405e+01	7.038123e+00	6.627566e+01	0	0	3.301500e+01
8.762463e+01	2.756598e+02	5.982405e+01	5.278592e+00	6.686217e+01	0	0	3.311700e+01
8.762463e+01	2.756598e+02	5.982405e+01	5.278592e+00	6.627566e+01	0	0	3.321700e+01
8.762463e+01	2.756598e+02	5.982405e+01	7.038123e+00	6.627566e+01	0	0	3.331700e+01
8.621701e+01	2.756598e+02	5.806452e+01	7.038123e+00	6.627566e+01	0	0	3.341900e+01
8.398827e+01	2.746823e+02	5.806452e+01	7.038123e+00	6.627566e+01	0	0	3.351900e+01
8.398827e+01	2.756598e+02	5.630499e+01	7.038123e+00	6.627566e+01	0	0	3.361900e+01
8.398827e+01	2.756598e+02	5.806452e+01	5.278592e+00	6.686217e+01	0	0	3.372100e+01
8.398827e+01	2.756598e+02	5.806452e+01	7.038123e+00	6.627566e+01	0	0	3.382100e+01
8.398827e+01	2.756598e+02	5.806452e+01	5.278592e+00	6.686217e+01	0	0	3.392200e+01
8.398827e+01	2.746823e+02	5.630499e+01	7.038123e+00	6.627566e+01	0	0	3.402300e+01
8.398827e+01	2.756598e+02	5.806452e+01	5.278592e+00	6.627566e+01	0	0	3.412300e+01
8.281525e+01	2.746823e+02	5.630499e+01	7.038123e+00	6.627566e+01	0	0	3.422500e+01
8.281525e+01	2.756598e+02	5.806452e+01	7.038123e+00	6.627566e+01	0	0	3.432500e+01
8.281525e+01	2.746823e+02	5.806452e+01	7.038123e+00	6.627566e+01	0	0	3.442500e+01
8.281525e+01	2.746823e+02	5.806452e+01	5.278592e+00	6.627566e+01	0	0	3.452700e+01
8.281525e+01	2.746823e+02	5.806452e+01	7.038123e+00	6.627566e+01	0	0	3.462700e+01
8.281525e+01	2.746823e+02	5.630499e+01	5.278592e+00	6.627566e+01	0	0	3.472700e+01
8.281525e+01	2.746823e+02	5.806452e+01	7.038123e+00	6.627566e+01	0	0	3.482900e+01
8.351906e+01	2.756598e+02	5.806452e+01	7.038123e+00	6.627566e+01	0	0	3.492900e+01
8.340176e+01	2.756598e+02	5.806452e+01	5.278592e+00	6.627566e+01	0	0	3.503000e+01
8.351906e+01	2.756598e+02	5.806452e+01	7.038123e+00	6.627566e+01	0	0	3.513100e+01
8.340176e+01	2.746823e+02	5.806452e+01	7.038123e+00	6.627566e+01	0	0	3.523100e+01
8.351906e+01	2.756598e+02	5.806452e+01	7.038123e+00	6.627566e+01	0	0	3.533200e+01
8.351906e+01	2.756598e+02	5.630499e+01	7.038123e+00	6.627566e+01	0	0	3.543300e+01
8.340176e+01	2.756598e+02	5.806452e+01	7.038123e+00	6.627566e+01	0	0	3.553300e+01
8.410557e+01	2.756598e+02	5.630499e+01	7.038123e+00	6.627566e+01	0	0	3.563500e+01
8.434018e+01	2.766373e+02	5.630499e+01	8.797654e+00	6.686217e+01	0	0	3.573500e+01
8.422287e+01	2.766373e+02	5.806452e+01	7.038123e+00	6.627566e+01	0	0	3.583500e+01
8.422287e+01	2.756598e+02	5.630499e+01	7.038123e+00	6.686217e+01	0	0	3.593700e+01
8.422287e+01	2.756598e+02	5.630499e+01	7.038123e+00	6.686217e+01	0	0	3.603700e+01
8.410557e+01	2.756598e+02	5.630499e+01	7.038123e+00	6.627566e+01	0	0	3.613700e+01
8.410557e+01	2.756598e+02	5.630499e+01	7.038123e+00	6.627566e+01	0	0	3.623900e+01
8.422287e+01	2.766373e+02	5.454545e+01	7.038123e+00	6.803519e+01	0	0	3.633900e+01
8.422287e+01	2.766373e+02	5.630499e+01	7.038123e+00	6.744868e+01	0	0	3.644000e+01
8.410557e+01	2.776149e+02	5.454545e+01	7.038123e+00	6.744868e+01	0	0	3.654100e+01
8.410557e+01	2.766373e+02	5.454545e+01	7.038123e+00	6.744868e+01	0	0	3.664100e+01
8.410557e+01	2.776149e+02	5.454545e+01	7.038123e+00	6.744868e+01	0	0	3.674200e+01
8.410557e+01	2.766373e+02	5.454545e+01	7.038123e+00	6.744868e+01	0	0	3.684300e+01
8.410557e+01	2.766373e+02	5.454545e+01	5.278592e+00	6.744868e+01	0	0	3.694300e+01
8.410557e+01	2.766373e+02	5.454545e+01	7.038123e+00	6.803519e+01	0	0	3.704400e+01
8.422287e+01	2.766373e+02	5.278592e+01	7.038123e+00	6.803519e+01	0	0	3.714500e+01
8.422287e+01	2.766373e+02	5.454545e+01	5.278592e+00	6.803519e+01	0	0	3.724500e+01
8.422287e+01	2.756598e+02	5.454545e+01	7.038123e+00	6.744868e+01	0	0	3.734600e+01
8.422287e+01	2.756598e+02	5.278592e+01	7.038123e+00	6.803519e+01	0	0	3.744700e+01
8.422287e+01	2.756598e+02	5.278592e+01	7.038123e+00	6.803519e+01	0	0	3.754800e+01
8.422287e+01	2.766373e+02	5.278592e+01	7.038123e+00	6.803519e+01	0	0	3.764900e+01
8.445748e+01	2.756598e+02	5.278592e+01	7.038123e+00	6.803519e+01	0	0	3.774900e+01
8.480938e+01	2.766373e+02	5.278592e+01	7.038123e+00	6.803519e+01	0	0	3.785000e+01
8.504399e+01	2.766373e+02	5.278592e+01	7.038123e+00	6.803519e+01	0	0	3.795100e+01
8.469208e+01	2.766373e+02	5.278592e+01	7.038123e+00	6.803519e+01	0	0	3.805100e+01
8.469208e+01	2.766373e+02	5.278592e+01	7.038123e+00	6.803519e+01	0	0	3.815200e+01
8.469208e+01	2.766373e+02	5.102639e+01	7.038123e+00	6.744868e+01	0	0	3.825300e+01
8.480938e+01	2.766373e+02	5.102639e+01	7.038123e+00	6.803519e+01	0	0	3.835300e+01
8.469208e+01	2.766373e+02	5.278592e+01	7.038123e+00	6.803519e+01	0	0	3.845400e+01
8.492669e+01	2.766373e+02	5.278592e+01	7.038123e+00	6.744868e+01	0	0	3.855500e+01
8.480938e+01	2.766373e+02	5.102639e+01	5.278592e+00	6.803519e+01	0	0	3.865600e+01
8.480938e+01	2.766373e+02	5.278592e+01	7.038123e+00	6.803519e+01	0	0	3.875600e+01
8.480938e+01	2.766373e+02	5.278592e+01	7.038123e+00	6.803519e+01	0	0	3.885700e+01
8.480938e+01	2.766373e+02	5.102639e+01	7.038123e+00	6.803519e+01	0	0	3.895800e+01
8.492669e+01	2.766373e+02	5.102639e+01	7.038123e+00	6.803519e+01	0	0	3.905900e+01
8.480938e+01	2.766373e+02	5.278592e+01	7.038123e+00	6.803519e+01	0	0	3.915900e+01
8.516129e+01	2.756598e+02	5.278592e+01	5.278592e+00	6.803519e+01	0	0	3.926000e+01
8.504399e+01	2.756598e+02	5.102639e+01	7.038123e+00	6.803519e+01	0	0	3.936100e+01
8.504399e+01	2.756598e+02	5.102639e+01	7.038123e+00	6.744868e+01	0	0	3.946100e+01
8.504399e+01	2.756598e+02	5.102639e+01	5.278592e+00	6.803519e+01	0	0	3.956200e+01
8.504399e+01	2.756598e+02	5.102639e+01	7.038123e+00	6.803519e+01	0	0	3.966300e+01
8.504399e+01	2.756598e+02	5.102639e+01	5.278592e+00	6.744868e+01	0	0	3.976300e+01
8.516129e+01	2.756598e+02	5.102639e+01	7.038123e+00	6.803519e+01	0	0	3.986400e+01
8.516129e+01	2.756598e+02	4.926686e+01	7.038123e+00	6.803519e+01	0	0	3.996500e+01
8.527859e+01	2.756598e+02	4.926686e+01	7.038123e+00	6.803519e+01	0	0	4.006600e+01
8.516129e+01	2.756598e+02	4.926686e+01	7.038123e+00	6.803519e+01	0	0	4.016600e+01
8.527859e+01	2.756598e+02	4.926686e+01	7.038123e+00	6.803519e+01	0	0	4.026700e+01
8.527859e+01	2.756598e+02	4.926686e+01	7.038123e+00	6.862170e+01	0	0	4.036800e+01
8.527859e+01	2.756598e+02	4.926686e+01	5.278592e+00	6.803519e+01	0	0	4.046800e+01
8.527859e+01	2.756598e+02	4.926686e+01	7.038123e+00	6.803519e+01	0	0	4.056900e+01
8.527859e+01	2.746823e+02	4.926686e+01	8.797654e+00	6.803519e+01	0	0	4.067000e+01
8.551320e+01	2.756598e+02	4.750733e+01	7.038123e+00	6.803519e+01	0	0	4.077100e+01
8.539589e+01	2.756598e+02	4.750733e+01	7.038123e+00	6.803519e+01	0	0	4.087100e+01
8.539589e+01	2.756598e+02	4.926686e+01	7.038123e+00	6.862170e+01	0	0	4.097200e+01
8.551320e+01	2.756598e+02	4.750733e+01	5.278592e+00	6.803519e+01	0	0	4.107300e+01
8.539589e+01	2.756598e+02	4.750733e+01	7.038123e+00	6.803519e+01	0	0	4.117400e+01
8.551320e+01	2.756598e+02	4.750733e+01	7.038123e+00	6.862170e+01	0	0	4.127400e+01
8.563050e+01	2.756598e+02	4.750733e+01	5.278592e+00	6.627566e+01	0	0	4.137500e+01
8.609971e+01	2.776149e+02	4.574780e+01	7.038123e+00	6.627566e+01	0	0	4.147600e+01
8.609971e+01	2.766373e+02	4.574780e+01	7.038123e+00	6.627566e+01	0	0	4.157600e+01
8.609971e+01	2.766373e+02	4.750733e+01	7.038123e+00	6.627566e+01	0	0	4.167700e+01
8.609971e+01	2.766373e+02	4.574780e+01	7.038123e+00	6.627566e+01	0	0	4.177800e+01
8.598240e+01	2.766373e+02	4.574780e+01	7.038123e+00	6.627566e+01	0	0	4.187800e+01
8.598240e+01	2.766373e+02	4.398827e+01	5.278592e+00	6.568915e+01	0	0	4.197900e+01
8.609971e+01	2.766373e+02	4.574780e+01	5.278592e+00	6.568915e+01	0	0	4.208000e+01
8.645161e+01	2.756598e+02	4.574780e+01	7.038123e+00	6.568915e+01	0	0	4.218000e+01
8.645161e+01	2.766373e+02	4.574780e+01	7.038123e+00	6.627566e+01	0	0	4.228100e+01
8.633431e+01	2.766373e+02	4.574780e+01	5.278592e+00	6.627566e+01	0	0	4.238200e+01
8.633431e+01	2.766373e+02	4.574780e+01	5.278592e+00	6.627566e+01	0	0	4.248300e+01
8.645161e+01	2.766373e+02	4.574780e+01	5.278592e+00	6.568915e+01	0	0	4.258400e+01
8.633431e+01	2.756598e+02	4.574780e+01	5.278592e+00	6.568915e+01	0	0	4.268400e+01
8.656891e+01	2.766373e+02	4.398827e+01	5.278592e+00	6.568915e+01	0	0	4.278500e+01
8.656891e+01	2.756598e+02	4.398827e+01	5.278592e+00	6.686217e+01	0	0	4.288600e+01
8.645161e+01	2.756598e+02	4.398827e+01	5.278592e+00	6.627566e+01	0	0	4.298600e+01
8.645161e+01	2.746823e+02	4.574780e+01	5.278592e+00	6.627566e+01	0	0	4.308700e+01
8.656891e+01	2.756598e+02	4.574780e+01	7.038123e+00	6.627566e+01	0	0	4.318800e+01
8.680352e+01	2.766373e+02	4.398827e+01	7.038123e+00	6.627566e+01	0	0	4.328800e+01
8.680352e+01	2.766373e+02	4.574780e+01	5.278592e+00	6.627566e+01	0	0	4.338900e+01
8.668622e+01	2.756598e+02	4.398827e+01	5.278592e+00	6.627566e+01	0	0	4.349000e+01
8.656891e+01	2.756598e+02	4.398827e+01	5.278592e+00	6.627566e+01	0	0	4.359000e+01
8.656891e+01	2.766373e+02	4.574780e+01	5.278592e+00	6.627566e+01	0	0	4.369200e+01
8.668622e+01	2.756598e+02	4.398827e+01	5.278592e+00	6.627566e+01	0	0	4.379200e+01
8.656891e+01	2.756598e+02	4.398827e+01	5.278592e+00	6.627566e+01	0	0	4.389200e+01
8.656891e+01	2.756598e+02	4.574780e+01	5.278592e+00	6.627566e+01	0	0	4.399400e+01
8.656891e+01	2.766373e+02	4.398827e+01	5.278592e+00	6.627566e+01	0	0	4.409400e+01
8.656891e+01	2.766373e+02	4.398827e+01	5.278592e+00	6.627566e+01	0	0	4.419500e+01
8.668622e+01	2.776149e+02	4.398827e+01	5.278592e+00	6.627566e+01	0	0	4.429600e+01
8.668622e+01	2.766373e+02	4.574780e+01	5.278592e+00	6.627566e+01	0	0	4.439600e+01
8.668622e+01	2.766373e+02	4.398827e+01	5.278592e+00	6.627566e+01	0	0	4.449700e+01
8.680352e+01	2.776149e+02	4.398827e+01	5.278592e+00	6.627566e+01	0	0	4.459800e+01
8.680352e+01	2.766373e+02	4.398827e+01	5.278592e+00	6.627566e+01	0	0	4.469800e+01
8.668622e+01	2.766373e+02	4.398827e+01	5.278592e+00	6.627566e+01	0	0	4.480000e+01
8.668622e+01	2.766373e+02	4.398827e+01	5.278592e+00	6.627566e+01	0	0	4.490000e+01
8.680352e+01	2.766373e+02	4.574780e+01	3.519062e+00	6.686217e+01	0	0	45
8.692082e+01	2.756598e+02	4.574780e+01	5.278592e+00	6.686217e+01	0	0	4.510200e+01
8.692082e+01	2.766373e+02	4.574780e+01	5.278592e+00	6.686217e+01	0	0	4.520200e+01
8.680352e+01	2.756598e+02	4.574780e+01	3.519062e+00	6.686217e+01	0	0	4.530200e+01
8.680352e+01	2.756598e+02	4.574780e+01	5.278592e+00	6.744868e+01	0	0	4.540400e+01
8.680352e+01	2.766373e+02	4.574780e+01	5.278592e+00	6.686217e+01	0	0	4.550400e+01
8.680352e+01	2.756598e+02	4.398827e+01	5.278592e+00	6.686217e+01	0	0	4.560400e+01
8.715543e+01	2.766373e+02	4.574780e+01	5.278592e+00	6.686217e+01	0	0	4.570600e+01
8.703812e+01	2.766373e+02	4.574780e+01	5.278592e+00	6.744868e+01	0	0	4.580600e+01
8.692082e+01	2.756598e+02	4.750733e+01	5.278592e+00	6.686217e+01	0	0	4.590600e+01
8.703812e+01	2.766373e+02	4.574780e+01	5.278592e+00	6.686217e+01	0	0	4.600800e+01
8.703812e+01	2.766373e+02	4.750733e+01	5.278592e+00	6.686217e+01	0	0	4.610800e+01
8.692082e+01	2.756598e+02	4.574780e+01	3.519062e+00	6.744868e+01	0	0	4.621000e+01
8.703812e+01	2.756598e+02	4.574780e+01	5.278592e+00	6.686217e+01	0	0	4.631000e+01
8.692082e+01	2.766373e+02	4.750733e+01	5.278592e+00	6.627566e+01	0	0	4.641000e+01
8.692082e+01	2.766373e+02	4.750733e+01	5.278592e+00	6.686217e+01	0	0	4.651200e+01
8.703812e+01	2.766373e+02	4.750733e+01	5.278592e+00	6.627566e+01	0	0	4.661200e+01
8.692082e+01	2.766373e+02	4.574780e+01	5.278592e+00	6.627566e+01	0	0	4.671200e+01
8.703812e+01	2.766373e+02	4.750733e+01	5.278592e+00	6.627566e+01	0	0	4.681400e+01
8.692082e+01	2.766373e+02	4.574780e+01	5.278592e+00	6.627566e+01	0	0	4.691400e+01
8.692082e+01	2.766373e+02	4.926686e+01	5.278592e+00	6.627566e+01	0	0	4.701400e+01
8.692082e+01	2.766373e+02	4.750733e+01	5.278592e+00	6.510264e+01	0	0	4.711600e+01
8.680352e+01	2.766373e+02	4.926686e+01	5.278592e+00	6.510264e+01	0	0	4.721600e+01
8.668622e+01	2.766373e+02	4.926686e+01	5.278592e+00	6.451613e+01	0	0	4.731600e+01
8.680352e+01	2.766373e+02	4.926686e+01	5.278592e+00	6.510264e+01	0	0	4.741800e+01
8.656891e+01	2.766373e+02	4.926686e+01	5.278592e+00	6.510264e+01	0	0	4.751800e+01
8.656891e+01	2.766373e+02	4.926686e+01	5.278592e+00	6.510264e+01	0	0	4.762000e+01
8.668622e+01	2.766373e+02	4.926686e+01	5.278592e+00	6.510264e+01	0	0	4.772000e+01
8.668622e+01	2.766373e+02	4.926686e+01	5.278592e+00	6.510264e+01	0	0	4.782000e+01
8.633431e+01	2.766373e+02	4.750733e+01	7.038123e+00	6.510264e+01	0	0	4.792200e+01
8.598240e+01	2.766373e+02	4.926686e+01	5.278592e+00	6.510264e+01	0	0	4.802200e+01
8.598240e+01	2.766373e+02	4.750733e+01	5.278592e+00	6.510264e+01	0	0	4.812200e+01
8.598240e+01	2.766373e+02	4.926686e+01	5.278592e+00	6.510264e+01	0	0	4.822400e+01
8.598240e+01	2.766373e+02	4.926686e+01	3.519062e+00	6.510264e+01	0	0	4.832400e+01
8.586510e+01	2.766373e+02	4.926686e+01	5.278592e+00	6.510264e+01	0	0	4.842400e+01
8.598240e+01	2.766373e+02	4.926686e+01	5.278592e+00	6.510264e+01	0	0	4.852600e+01
8.586510e+01	2.766373e+02	5.102639e+01	7.038123e+00	6.510264e+01	0	0	4.862600e+01
8.574780e+01	2.776149e+02	4.926686e+01	5.278592e+00	6.510264e+01	0	0	4.872700e+01
8.574780e+01	2.766373e+02	4.926686e+01	5.278592e+00	6.510264e+01	0	0	4.882800e+01
8.574780e+01	2.766373e+02	4.926686e+01	5.278592e+00	6.510264e+01	0	0	4.892800e+01
8.586510e+01	2.776149e+02	4.926686e+01	5.278592e+00	6.510264e+01	0	0	4.902900e+01
8.574780e+01	2.776149e+02	4.750733e+01	5.278592e+00	6.510264e+01	0	0	4.913000e+01
8.574780e+01	2.766373e+02	4.926686e+01	5.278592e+00	6.510264e+01	0	0	4.923000e+01
8.598240e+01	2.776149e+02	4.926686e+01	5.278592e+00	6.392962e+01	0	0	4.933100e+01
8.609971e+01	2.776149e+02	5.102639e+01	5.278592e+00	6.451613e+01	0	0	4.943200e+01
8.598240e+01	2.766373e+02	4.926686e+01	5.278592e+00	6.392962e+01	0	0	4.953200e+01
8.609971e+01	2.766373e+02	4.926686e+01	5.278592e+00	6.392962e+01	0	0	4.963400e+01
8.598240e+01	2.766373e+02	4.926686e+01	5.278592e+00	6.451613e+01	0	0	4.973400e+01
8.609971e+01	2.766373e+02	5.102639e+01	5.278592e+00	6.392962e+01	0	0	4.983500e+01
8.598240e+01	2.766373e+02	5.102639e+01	5.278592e+00	6.392962e+01	0	0	4.993600e+01
8.633431e+01	2.766373e+02	4.926686e+01	5.278592e+00	6.451613e+01	0	0	5.003600e+01
8.668622e+01	2.776149e+02	5.102639e+01	5.278592e+00	6.451613e+01	0	0	5.013700e+01
8.668622e+01	2.776149e+02	5.102639e+01	5.278592e+00	6.392962e+01	0	0	5.023800e+01
8.668622e+01	2.776149e+02	5.102639e+01	5.278592e+00	6.451613e+01	0	0	5.033800e+01
8.668622e+01	2.776149e+02	5.102639e+01	7.038123e+00	6.451613e+01	0	0	5.043900e+01
8.680352e+01	2.776149e+02	5.102639e+01	5.278592e+00	6.451613e+01	0	0	5.054000e+01
8.668622e+01	2.776149e+02	5.278592e+01	7.038123e+00	6.392962e+01	0	0	5.064000e+01
8.680352e+01	2.785924e+02	5.102639e+01	5.278592e+00	6.217009e+01	0	0	5.074100e+01
8.692082e+01	2.766373e+02	5.102639e+01	5.278592e+00	6.217009e+01	0	0	5.084200e+01
8.692082e+01	2.766373e+02	5.102639e+01	5.278592e+00	6.217009e+01	0	0	5.094200e+01
8.692082e+01	2.766373e+02	5.102639e+01	5.278592e+00	6.217009e+01	0	0	5.104400e+01
8.680352e+01	2.766373e+02	5.278592e+01	3.519062e+00	6.158358e+01	0	0	5.114400e+01
8.692082e+01	2.776149e+02	5.102639e+01	5.278592e+00	6.158358e+01	0	0	5.124500e+01
8.680352e+01	2.776149e+02	5.278592e+01	5.278592e+00	6.158358e+01	0	0	5.134600e+01
8.692082e+01	2.766373e+02	5.102639e+01	5.278592e+00	6.217009e+01	0	0	5.144600e+01
8.668622e+01	2.766373e+02	5.278592e+01	5.278592e+00	6.158358e+01	0	0	5.154700e+01
8.656891e+01	2.766373e+02	5.278592e+01	5.278592e+00	6.099707e+01	0	0	5.164800e+01
8.668622e+01	2.766373e+02	5.278592e+01	5.278592e+00	6.158358e+01	0	0	5.174800e+01
8.656891e+01	2.766373e+02	5.102639e+01	3.519062e+00	6.158358e+01	0	0	5.184900e+01
8.668622e+01	2.766373e+02	5.102639e+01	5.278592e+00	6.099707e+01	0	0	5.195000e+01
8.656891e+01	2.766373e+02	5.278592e+01	3.519062e+00	6.099707e+01	0	0	5.205000e+01
8.656891e+01	2.766373e+02	5.278592e+01	5.278592e+00	6.099707e+01	0	0	5.215100e+01
8.598240e+01	2.766373e+02	5.278592e+01	5.278592e+00	6.158358e+01	0	0	5.225200e+01
8.586510e+01	2.766373e+02	5.278592e+01	3.519062e+00	6.099707e+01	0	0	5.235300e+01
8.586510e+01	2.766373e+02	5.278592e+01	5.278592e+00	6.158358e+01	0	0	5.245300e+01
8.598240e+01	2.756598e+02	5.278592e+01	5.278592e+00	6.158358e+01	0	0	5.255400e+01
8.598240e+01	2.756598e+02	5.278592e+01	5.278592e+00	6.158358e+01	0	0	5.265500e+01
8.598240e+01	2.756598e+02	5.102639e+01	5.278592e+00	6.099707e+01	0	0	5.275600e+01
8.598240e+01	2.756598e+02	5.102639e+01	3.519062e+00	6.158358e+01	0	0	5.285600e+01
8.563050e+01	2.766373e+02	5.102639e+01	5.278592e+00	6.158358e+01	0	0	5.295700e+01
8.551320e+01	2.766373e+02	5.102639e+01	5.278592e+00	6.158358e+01	0	0	5.305800e+01
8.551320e+01	2.776149e+02	5.278592e+01	5.278592e+00	6.158358e+01	0	0	5.315800e+01
8.563050e+01	2.766373e+02	5.278592e+01	3.519062e+00	6.099707e+01	0	0	5.325900e+01
8.551320e+01	2.766373e+02	5.278592e+01	3.519062e+00	6.099707e+01	0	0	5.336000e+01
8.551320e+01	2.766373e+02	5.278592e+01	5.278592e+00	6.099707e+01	0	0	5.346000e+01
8.551320e+01	2.766373e+02	5.102639e+01	5.278592e+00	6.099707e+01	0	0	5.356100e+01
8.551320e+01	2.776149e+02	5.278592e+01	5.278592e+00	6.158358e+01	0	0	5.366200e+01
8.551320e+01	2.785924e+02	5.102639e+01	3.519062e+00	6.099707e+01	0	0	5.376300e+01
8.551320e+01	2.785924e+02	5.102639e+01	5.278592e+00	6.099707e+01	0	0	5.386300e+01
8.551320e+01	2.785924e+02	5.102639e+01	7.038123e+00	6.158358e+01	0	0	5.396400e+01
8.551320e+01	2.785924e+02	5.102639e+01	3.519062e+00	6.099707e+01	0	0	5.406500e+01
8.551320e+01	2.785924e+02	4.926686e+01	5.278592e+00	6.158358e+01	0	0	5.416500e+01
8.563050e+01	2.785924e+02	5.278592e+01	5.278592e+00	6.099707e+01	0	0	5.426600e+01
8.551320e+01	2.785924e+02	5.102639e+01	7.038123e+00	6.041056e+01	0	0	5.436700e+01
8.539589e+01	2.776149e+02	5.102639e+01	5.278592e+00	6.041056e+01	0	0	5.446700e+01
8.539589e+01	2.776149e+02	5.102639e+01	3.519062e+00	6.041056e+01	0	0	5.456800e+01
8.539589e+01	2.776149e+02	5.102639e+01	5.278592e+00	6.041056e+01	0	0	5.466900e+01
8.539589e+01	2.776149e+02	5.102639e+01	5.278592e+00	6.041056e+01	0	0	5.477000e+01
8.539589e+01	2.776149e+02	5.102639e+01	5.278592e+00	6.041056e+01	0	0	5.487100e+01
8.539589e+01	2.776149e+02	5.102639e+01	5.278592e+00	6.041056e+01	0	0	5.497100e+01
8.539589e+01	2.785924e+02	5.102639e+01	5.278592e+00	5.982405e+01	0	0	5.507200e+01
8.527859e+01	2.785924e+02	5.102639e+01	3.519062e+00	5.982405e+01	0	0	5.517300e+01
8.551320e+01	2.776149e+02	4.926686e+01	5.278592e+00	5.982405e+01	0	0	5.527300e+01
8.551320e+01	2.776149e+02	5.102639e+01	5.278592e+00	5.982405e+01	0	0	5.537400e+01
8.527859e+01	2.776149e+02	5.102639e+01	5.278592e+00	5.982405e+01	0	0	5.547500e+01
8.527859e+01	2.776149e+02	5.102639e+01	7.038123e+00	5.982405e+01	0	0	5.557500e+01
8.527859e+01	2.776149e+02	5.102639e+01	5.278592e+00	5.982405e+01	0	0	5.567600e+01
8.527859e+01	2.776149e+02	5.102639e+01	5.278592e+00	5.982405e+01	0	0	5.577700e+01
8.516129e+01	2.785924e+02	4.926686e+01	5.278592e+00	5.747801e+01	0	0	5.587700e+01
8.516129e+01	2.776149e+02	5.102639e+01	5.278592e+00	5.747801e+01	0	0	5.597900e+01
8.516129e+01	2.785924e+02	4.926686e+01	3.519062e+00	5.689150e+01	0	0	5.607900e+01
8.527859e+01	2.785924e+02	4.926686e+01	5.278592e+00	5.747801e+01	0	0	5.617900e+01
8.516129e+01	2.785924e+02	4.926686e+01	5.278592e+00	5.747801e+01	0	0	5.628100e+01
8.527859e+01	2.785924e+02	5.102639e+01	5.278592e+00	5.747801e+01	0	0	5.638100e+01
8.516129e+01	2.776149e+02	5.102639e+01	5.278592e+00	5.747801e+01	0	0	5.648100e+01
8.551320e+01	2.776149e+02	4.926686e+01	5.278592e+00	5.513196e+01	0	0	5.658200e+01
8.574780e+01	2.776149e+02	4.926686e+01	3.519062e+00	5.513196e+01	0	0	5.668300e+01
8.551320e+01	2.776149e+02	5.102639e+01	3.519062e+00	5.571848e+01	0	0	5.678300e+01
8.563050e+01	2.776149e+02	4.926686e+01	3.519062e+00	5.513196e+01	0	0	5.688400e+01
8.563050e+01	2.776149e+02	4.926686e+01	5.278592e+00	5.513196e+01	0	0	5.698500e+01
8.563050e+01	2.785924e+02	5.102639e+01	5.278592e+00	5.513196e+01	0	0	5.708500e+01
8.551320e+01	2.776149e+02	5.102639e+01	5.278592e+00	5.571848e+01	0	0	5.718600e+01
8.563050e+01	2.776149e+02	5.102639e+01	3.519062e+00	5.571848e+01	0	0	5.728700e+01
8.539589e+01	2.766373e+02	4.926686e+01	5.278592e+00	5.513196e+01	0	0	5.738800e+01
8.539589e+01	2.766373e+02	4.926686e+01	3.519062e+00	5.513196e+01	0	0	5.748800e+01
8.551320e+01	2.766373e+02	4.926686e+01	5.278592e+00	5.513196e+01	0	0	5.758900e+01
8.551320e+01	2.766373e+02	4.926686e+01	5.278592e+00	5.513196e+01	0	0	5.769000e+01
8.539589e+01	2.766373e+02	5.102639e+01	5.278592e+00	5.513196e+01	0	0	5.779000e+01
8.551320e+01	2.766373e+02	4.926686e+01	5.278592e+00	5.513196e+01	0	0	5.789000e+01
8.527859e+01	2.776149e+02	4.926686e+01	5.278592e+00	5.102639e+01	0	0	5.799200e+01
8.492669e+01	2.776149e+02	4.926686e+01	3.519062e+00	5.102639e+01	0	0	5.809200e+01
8.492669e+01	2.776149e+02	4.750733e+01	5.278592e+00	5.102639e+01	0	0	5.819200e+01
8.492669e+01	2.776149e+02	4.926686e+01	3.519062e+00	5.102639e+01	0	0	5.829400e+01
8.492669e+01	2.776149e+02	4.926686e+01	3.519062e+00	5.102639e+01	0	0	5.839400e+01
8.492669e+01	2.776149e+02	4.926686e+01	5.278592e+00	5.161290e+01	0	0	5.849400e+01
8.492669e+01	2.776149e+02	4.926686e+01	1.759531e+00	5.161290e+01	0	0	5.859600e+01
8.480938e+01	2.776149e+02	4.750733e+01	3.519062e+00	4.985337e+01	0	0	5.869600e+01
8.480938e+01	2.785924e+02	4.750733e+01	5.278592e+00	4.985337e+01	0	0	5.879700e+01
8.480938e+01	2.776149e+02	4.750733e+01	5.278592e+00	4.926686e+01	0	0	5.889800e+01
8.469208e+01	2.776149e+02	4.574780e+01	5.278592e+00	4.926686e+01	0	0	5.899800e+01
8.480938e+01	2.776149e+02	4.574780e+01	3.519062e+00	4.926686e+01	0	0	5.909900e+01
8.480938e+01	2.776149e+02	4.750733e+01	3.519062e+00	4.985337e+01	0	0	5.919900e+01
8.480938e+01	2.776149e+02	4.574780e+01	3.519062e+00	5.043988e+01	0	0	5.930000e+01
8.480938e+01	2.776149e+02	4.750733e+01	3.519062e+00	4.926686e+01	0	0	5.940100e+01
8.422287e+01	2.776149e+02	4.926686e+01	3.519062e+00	4.985337e+01	0	0	5.950100e+01
8.422287e+01	2.776149e+02	4.750733e+01	3.519062e+00	4.985337e+01	0	0	5.960200e+01
8.434018e+01	2.776149e+02	4.750733e+01	3.519062e+00	4.985337e+01	0	0	5.970300e+01
8.434018e+01	2.785924e+02	4.574780e+01	3.519062e+00	4.985337e+01	0	0	5.980300e+01
8.422287e+01	2.776149e+02	4.750733e+01	5.278592e+00	4.985337e+01	0	0	5.990500e+01
8.422287e+01	2.776149e+02	4.750733e+01	3.519062e+00	4.926686e+01	0	0	6.000500e+01
8.422287e+01	2.776149e+02	4.750733e+01	3.519062e+00	4.926686e+01	0	0	6.010500e+01
8.445748e+01	2.776149e+02	4.750733e+01	5.278592e+00	4.926686e+01	0	0	6.020600e+01
8.469208e+01	2.776149e+02	4.750733e+01	3.519062e+00	4.926686e+01	0	0	6.030700e+01
8.445748e+01	2.776149e+02	4.750733e+01	5.278592e+00	4.926686e+01	0	0	6.040700e+01
8.445748e+01	2.776149e+02	4.926686e+01	5.278592e+00	4.926686e+01	0	0	6.050800e+01
8.445748e+01	2.776149e+02	4.750733e+01	5.278592e+00	4.926686e+01	0	0	6.060900e+01
8.445748e+01	2.776149e+02	4.926686e+01	5.278592e+00	4.926686e+01	0	0	6.070900e+01
8.445748e+01	2.776149e+02	4.750733e+01	3.519062e+00	4.985337e+01	0	0	6.081000e+01
8.469208e+01	2.776149e+02	4.750733e+01	5.278592e+00	4.926686e+01	0	0	6.091100e+01
8.457478e+01	2.776149e+02	4.750733e+01	3.519062e+00	4.868035e+01	0	0	6.101100e+01
8.457478e+01	2.776149e+02	4.750733e+01	5.278592e+00	4.926686e+01	0	0	6.111200e+01
8.469208e+01	2.776149e+02	4.750733e+01	5.278592e+00	4.985337e+01	0	0	6.121300e+01
8.457478e+01	2.776149e+02	4.750733e+01	5.278592e+00	4.868035e+01	0	0	6.131400e+01
8.457478e+01	2.776149e+02	4.750733e+01	5.278592e+00	4.926686e+01	0	0	6.141400e+01
8.457478e+01	2.776149e+02	4.750733e+01	5.278592e+00	4.926686e+01	0	0	6.151400e+01
8.445748e+01	2.776149e+02	4.750733e+01	3.519062e+00	4.926686e+01	0	0	6.161600e+01
8.434018e+01	2.776149e+02	4.750733e+01	5.278592e+00	4.926686e+01	0	0	6.171600e+01
8.434018e+01	2.785924e+02	4.750733e+01	5.278592e+00	4.926686e+01	0	0	6.181600e+01
8.434018e+01	2.785924e+02	4.750733e+01	5.278592e+00	4.926686e+01	0	0	6.191800e+01
8.434018e+01	2.785924e+02	4.926686e+01	5.278592e+00	4.926686e+01	0	0	6.201800e+01
8.434018e+01	2.785924e+02	4.750733e+01	5.278592e+00	4.926686e+01	0	0	6.211800e+01
8.434018e+01	2.785924e+02	4.750733e+01	5.278592e+00	4.926686e+01	0	0	6.222000e+01
8.434018e+01	2.785924e+02	4.750733e+01	5.278592e+00	4.868035e+01	0	0	6.232000e+01
8.410557e+01	2.776149e+02	4.750733e+01	1.759531e+00	4.926686e+01	0	0	6.242000e+01
8.410557e+01	2.776149e+02	4.750733e+01	5.278592e+00	4.868035e+01	0	0	6.252200e+01
8.410557e+01	2.776149e+02	4.750733e+01	5.278592e+00	4.926686e+01	0	0	6.262200e+01
8.434018e+01	2.776149e+02	4.574780e+01	5.278592e+00	4.926686e+01	0	0	6.272300e+01
8.410557e+01	2.776149e+02	4.750733e+01	5.278592e+00	4.868035e+01	0	0	6.282300e+01
8.422287e+01	2.776149e+02	4.750733e+01	5.278592e+00	4.868035e+01	0	0	6.292400e+01
8.410557e+01	2.776149e+02	4.750733e+01	5.278592e+00	4.985337e+01	0	0	6.302500e+01
8.434018e+01	2.785924e+02	4.750733e+01	3.519062e+00	4.985337e+01	0	0	6.312500e+01
8.434018e+01	2.776149e+02	4.750733e+01	5.278592e+00	4.985337e+01	0	0	6.322600e+01
8.445748e+01	2.785924e+02	4.574780e+01	5.278592e+00	4.985337e+01	0	0	6.332700e+01
8.434018e+01	2.776149e+02	4.750733e+01	3.519062e+00	4.985337e+01	0	0	6.342700e+01
8.434018e+01	2.776149e+02	4.750733e+01	5.278592e+00	4.926686e+01	0	0	6.352800e+01
8.434018e+01	2.776149e+02	4.750733e+01	5.278592e+00	4.985337e+01	0	0	6.362900e+01
8.434018e+01	2.776149e+02	4.750733e+01	3.519062e+00	4.985337e+01	0	0	6.372900e+01
8.457478e+01	2.776149e+02	4.574780e+01	5.278592e+00	4.985337e+01	0	0	6.383100e+01
8.480938e+01	2.776149e+02	4.750733e+01	3.519062e+00	4.985337e+01	0	0	6.393100e+01
8.480938e+01	2.785924e+02	4.750733e+01	5.278592e+00	4.985337e+01	0	0	6.403100e+01
8.480938e+01	2.785924e+02	4.750733e+01	5.278592e+00	4.985337e+01	0	0	6.413200e+01
8.480938e+01	2.785924e+02	4.750733e+01	5.278592e+00	4.985337e+01	0	0	6.423300e+01
8.480938e+01	2.785924e+02	4.750733e+01	3.519062e+00	4.985337e+01	0	0	6.433300e+01
8.480938e+01	2.785924e+02	4.574780e+01	5.278592e+00	4.985337e+01	0	0	6.443400e+01
8.527859e+01	2.785924e+02	4.750733e+01	5.278592e+00	5.043988e+01	0	0	6.453500e+01
8.527859e+01	2.785924e+02	4.750733e+01	5.278592e+00	5.043988e+01	0	0	6.463500e+01
8.527859e+01	2.785924e+02	4.750733e+01	3.519062e+00	4.985337e+01	0	0	6.473600e+01
8.527859e+01	2.785924e+02	4.750733e+01	5.278592e+00	5.043988e+01	0	0	6.483700e+01
8.527859e+01	2.785924e+02	4.750733e+01	5.278592e+00	5.043988e+01	0	0	6.493700e+01
8.527859e+01	2.785924e+02	4.750733e+01	3.519062e+00	5.043988e+01	0	0	6.503800e+01
8.527859e+01	2.785924e+02	4.750733e+01	5.278592e+00	5.043988e+01	0	0	6.513800e+01
8.563050e+01	2.776149e+02	4.750733e+01	5.278592e+00	5.219941e+01	0	0	6.524000e+01
8.574780e+01	2.785924e+02	4.750733e+01	3.519062e+00	5.219941e+01	0	0	6.534000e+01
8.574780e+01	2.776149e+02	4.750733e+01	5.278592e+00	5.278592e+01	0	0	6.544000e+01
8.563050e+01	2.776149e+02	4.750733e+01	5.278592e+00	5.278592e+01	0	0	6.554200e+01
8.563050e+01	2.776149e+02	4.926686e+01	5.278592e+00	5.219941e+01	0	0	6.564200e+01
8.563050e+01	2.776149e+02	4.926686e+01	5.278592e+00	5.219941e+01	0	0	6.574200e+01
8.574780e+01	2.785924e+02	4.750733e+01	5.278592e+00	5.219941e+01	0	0	6.584400e+01
8.539589e+01	2.785924e+02	4.750733e+01	5.278592e+00	5.337243e+01	0	0	6.594400e+01
8.516129e+01	2.795699e+02	4.926686e+01	5.278592e+00	5.395894e+01	0	0	6.604400e+01
8.527859e+01	2.795699e+02	4.750733e+01	3.519062e+00	5.337243e+01	0	0	6.614600e+01
8.527859e+01	2.795699e+02	4.926686e+01	5.278592e+00	5.395894e+01	0	0	6.624600e+01
8.527859e+01	2.795699e+02	4.750733e+01	5.278592e+00	5.395894e+01	0	0	6.634700e+01
8.527859e+01	2.795699e+02	4.750733e+01	3.519062e+00	5.337243e+01	0	0	6.644700e+01
8.527859e+01	2.795699e+02	4.750733e+01	5.278592e+00	5.337243e+01	0	0	6.654800e+01
8.504399e+01	2.795699e+02	4.750733e+01	5.278592e+00	5.337243e+01	0	0	6.664900e+01
8.434018e+01	2.795699e+02	4.926686e+01	5.278592e+00	5.395894e+01	0	0	6.674900e+01
8.434018e+01	2.785924e+02	4.750733e+01	5.278592e+00	5.337243e+01	0	0	6.685000e+01
8.434018e+01	2.785924e+02	4.750733e+01	5.278592e+00	5.337243e+01	0	0	6.695100e+01
8.422287e+01	2.795699e+02	4.750733e+01	5.278592e+00	5.337243e+01	0	0	6.705100e+01
8.422287e+01	2.785924e+02	4.750733e+01	5.278592e+00	5.337243e+01	0	0	6.715200e+01
8.422287e+01	2.795699e+02	4.750733e+01	1.759531e+00	5.337243e+01	0	0	6.725300e+01
8.422287e+01	2.795699e+02	4.750733e+01	5.278592e+00	5.395894e+01	0	0	6.735300e+01
8.398827e+01	2.785924e+02	4.750733e+01	3.519062e+00	5.395894e+01	0	0	6.745400e+01
8.387097e+01	2.795699e+02	4.750733e+01	5.278592e+00	5.395894e+01	0	0	6.755500e+01
8.387097e+01	2.795699e+02	4.750733e+01	7.038123e+00	5.395894e+01	0	0	6.765500e+01
8.398827e+01	2.795699e+02	4.926686e+01	5.278592e+00	5.395894e+01	0	0	6.775600e+01
8.398827e+01	2.795699e+02	4.926686e+01	5.278592e+00	5.337243e+01	0	0	6.785700e+01
8.387097e+01	2.795699e+02	4.750733e+01	5.278592e+00	5.337243e+01	0	0	6.795700e+01
8.387097e+01	2.795699e+02	4.926686e+01	5.278592e+00	5.337243e+01	0	0	6.805800e+01
8.410557e+01	2.805474e+02	4.750733e+01	7.038123e+00	5.395894e+01	0	0	6.815900e+01
8.398827e+01	2.795699e+02	4.750733e+01	5.278592e+00	5.395894e+01	0	0	6.825900e+01
8.398827e+01	2.795699e+02	4.750733e+01	5.278592e+00	5.395894e+01	0	0	6.836000e+01
8.398827e+01	2.795699e+02	4.750733e+01	5.278592e+00	5.454545e+01	0	0	6.846100e+01
8.410557e+01	2.795699e+02	4.750733e+01	5.278592e+00	5.395894e+01	0	0	6.856100e+01
8.398827e+01	2.795699e+02	4.750733e+01	5.278592e+00	5.395894e+01	0	0	6.866200e+01
8.410557e+01	2.795699e+02	4.750733e+01	5.278592e+00	5.395894e+01	0	0	6.876200e+01
8.445748e+01	2.795699e+02	4.750733e+01	5.278592e+00	5.571848e+01	0	0	6.886400e+01
8.469208e+01	2.795699e+02	4.750733e+01	5.278592e+00	5.571848e+01	0	0	6.896400e+01
8.469208e+01	2.795699e+02	4.750733e+01	5.278592e+00	5.571848e+01	0	0	6.906400e+01
8.480938e+01	2.795699e+02	4.926686e+01	7.038123e+00	5.571848e+01	0	0	6.916600e+01
8.469208e+01	2.795699e+02	4.750733e+01	5.278592e+00	5.571848e+01	0	0	6.926600e+01
8.469208e+01	2.795699e+02	4.750733e+01	5.278592e+00	5.571848e+01	0	0	6.936600e+01
8.469208e+01	2.795699e+02	4.750733e+01	5.278592e+00	5.571848e+01	0	0	6.946800e+01
8.516129e+01	2.795699e+02	4.750733e+01	5.278592e+00	5.513196e+01	0	0	6.956800e+01
8.516129e+01	2.785924e+02	4.750733e+01	5.278592e+00	5.513196e+01	0	0	6.966800e+01
8.527859e+01	2.795699e+02	4.926686e+01	5.278592e+00	5.454545e+01	0	0	6.977000e+01
8.516129e+01	2.795699e+02	4.926686e+01	3.519062e+00	5.513196e+01	0	0	6.987000e+01
8.516129e+01	2.785924e+02	4.926686e+01	5.278592e+00	5.454545e+01	0	0	6.997000e+01
8.527859e+01	2.785924e+02	4.750733e+01	5.278592e+00	5.513196e+01	0	0	7.007100e+01
8.527859e+01	2.785924e+02	4.750733e+01	5.278592e+00	5.513196e+01	0	0	7.017200e+01
8.516129e+01	2.795699e+02	4.926686e+01	5.278592e+00	5.513196e+01	0	0	7.027300e+01
8.457478e+01	2.785924e+02	4.926686e+01	5.278592e+00	5.513196e+01	0	0	7.037300e+01
8.457478e+01	2.795699e+02	4.926686e+01	5.278592e+00	5.454545e+01	0	0	7.047400e+01
8.457478e+01	2.795699e+02	4.926686e+01	3.519062e+00	5.454545e+01	0	0	7.057500e+01
8.457478e+01	2.795699e+02	4.926686e+01	5.278592e+00	5.454545e+01	0	0	7.067500e+01
8.469208e+01	2.795699e+02	4.926686e+01	5.278592e+00	5.513196e+01	0	0	7.077600e+01
8.457478e+01	2.795699e+02	4.926686e+01	5.278592e+00	5.454545e+01	0	0	7.087700e+01
8.445748e+01	2.805474e+02	4.926686e+01	5.278592e+00	5.454545e+01	0	0	7.097700e+01
8.422287e+01	2.795699e+02	4.926686e+01	5.278592e+00	5.454545e+01	0	0	7.107800e+01
8.410557e+01	2.795699e+02	4.926686e+01	5.278592e+00	5.454545e+01	0	0	7.117900e+01
8.410557e+01	2.785924e+02	4.926686e+01	7.038123e+00	5.454545e+01	0	0	7.127900e+01
8.422287e+01	2.785924e+02	4.926686e+01	5.278592e+00	5.454545e+01	0	0	7.137900e+01
8.422287e+01	2.795699e+02	4.926686e+01	5.278592e+00	5.454545e+01	0	0	7.148100e+01
8.410557e+01	2.795699e+02	4.926686e+01	5.278592e+00	5.454545e+01	0	0	7.158100e+01
8.422287e+01	2.795699e+02	5.102639e+01	7.038123e+00	5.454545e+01	0	0	7.168200e+01
8.434018e+01	2.805474e+02	5.102639e+01	5.278592e+00	5.513196e+01	0	0	7.178300e+01
8.410557e+01	2.795699e+02	4.926686e+01	5.278592e+00	5.454545e+01	0	0	7.188300e+01
8.410557e+01	2.805474e+02	4.926686e+01	5.278592e+00	5.454545e+01	0	0	7.198400e+01
8.422287e+01	2.795699e+02	5.102639e+01	5.278592e+00	5.454545e+01	0	0	7.208500e+01
8.410557e+01	2.795699e+02	5.102639e+01	5.278592e+00	5.454545e+01	0	0	7.218500e+01
8.422287e+01	2.795699e+02	5.102639e+01	5.278592e+00	5.454545e+01	0	0	7.228600e+01
8.410557e+01	2.795699e+02	4.750733e+01	5.278592e+00	5.454545e+01	0	0	7.238700e+01
8.422287e+01	2.795699e+02	4.926686e+01	5.278592e+00	5.630499e+01	0	0	7.248700e+01
8.410557e+01	2.785924e+02	4.926686e+01	5.278592e+00	5.630499e+01	0	0	7.258800e+01
8.410557e+01	2.795699e+02	4.926686e+01	5.278592e+00	5.571848e+01	0	0	7.268800e+01
8.410557e+01	2.785924e+02	4.750733e+01	5.278592e+00	5.630499e+01	0	0	7.279000e+01
8.410557e+01	2.785924e+02	4.926686e+01	7.038123e+00	5.630499e+01	0	0	7.289000e+01
8.422287e+01	2.785924e+02	4.926686e+01	5.278592e+00	5.571848e+01	0	0	7.299000e+01
8.410557e+01	2.785924e+02	4.750733e+01	5.278592e+00	5.630499e+01	0	0	7.309200e+01
8.434018e+01	2.795699e+02	4.926686e+01	5.278592e+00	5.689150e+01	0	0	7.319200e+01
8.434018e+01	2.795699e+02	4.750733e+01	3.519062e+00	5.630499e+01	0	0	7.329200e+01
8.434018e+01	2.795699e+02	4.926686e+01	5.278592e+00	5.630499e+01	0	0	7.339400e+01
8.434018e+01	2.795699e+02	4.926686e+01	5.278592e+00	5.630499e+01	0	0	7.349400e+01
8.445748e+01	2.795699e+02	4.926686e+01	5.278592e+00	5.689150e+01	0	0	7.359400e+01
8.434018e+01	2.795699e+02	4.926686e+01	5.278592e+00	5.689150e+01	0	0	7.369500e+01
8.434018e+01	2.805474e+02	4.926686e+01	5.278592e+00	5.630499e+01	0	0	7.379600e+01
8.434018e+01	2.795699e+02	4.750733e+01	5.278592e+00	5.747801e+01	0	0	7.389600e+01
8.445748e+01	2.795699e+02	4.750733e+01	5.278592e+00	5.747801e+01	0	0	7.399700e+01
8.434018e+01	2.795699e+02	4.926686e+01	3.519062e+00	5.747801e+01	0	0	7.409800e+01
8.445748e+01	2.805474e+02	4.926686e+01	5.278592e+00	5.747801e+01	0	0	7.419900e+01
8.445748e+01	2.795699e+02	4.926686e+01	5.278592e+00	5.747801e+01	0	0	7.429900e+01
8.434018e+01	2.795699e+02	4.926686e+01	5.278592e+00	5.747801e+01	0	0	7.440000e+01
8.434018e+01	2.795699e+02	4.750733e+01	5.278592e+00	5.747801e+01	0	0	7.450100e+01
8.434018e+01	2.795699e+02	4.926686e+01	5.278592e+00	5.806452e+01	0	0	7.460100e+01
8.422287e+01	2.795699e+02	4.926686e+01	5.278592e+00	5.865103e+01	0	0	7.470200e+01
8.422287e+01	2.795699e+02	4.750733e+01	5.278592e+00	5.806452e+01	0	0	7.480300e+01
8.422287e+01	2.795699e+02	4.926686e+01	5.278592e+00	5.865103e+01	0	0	7.490300e+01
8.422287e+01	2.805474e+02	4.750733e+01	5.278592e+00	5.865103e+01	0	0	7.500400e+01
8.434018e+01	2.795699e+02	4.926686e+01	5.278592e+00	5.806452e+01	0	0	7.510500e+01
8.422287e+01	2.795699e+02	4.926686e+01	5.278592e+00	5.865103e+01	0	0	7.520500e+01
8.422287e+01	2.795699e+02	4.926686e+01	3.519062e+00	5.865103e+01	0	0	7.530700e+01
8.457478e+01	2.795699e+02	4.750733e+01	5.278592e+00	5.923754e+01	0	0	7.540700e+01
8.457478e+01	2.795699e+02	4.926686e+01	5.278592e+00	5.865103e+01	0	0	7.550700e+01
8.445748e+01	2.795699e+02	4.926686e+01	5.278592e+00	5.923754e+01	0	0	7.560900e+01
8.445748e+01	2.795699e+02	4.926686e+01	5.278592e+00	5.865103e+01	0	0	7.570900e+01
8.445748e+01	2.785924e+02	4.926686e+01	5.278592e+00	5.923754e+01	0	0	7.580900e+01
8.445748e+01	2.795699e+02	4.926686e+01	3.519062e+00	5.865103e+01	0	0	7.591100e+01
8.457478e+01	2.795699e+02	4.926686e+01	5.278592e+00	5.923754e+01	0	0	7.601100e+01
8.434018e+01	2.795699e+02	4.750733e+01	5.278592e+00	5.865103e+01	0	0	7.611100e+01
8.434018e+01	2.805474e+02	4.750733e+01	5.278592e+00	5.865103e+01	0	0	7.621300e+01
8.434018e+01	2.795699e+02	4.750733e+01	7.038123e+00	5.865103e+01	0	0	7.631300e+01
8.434018e+01	2.795699e+02	4.750733e+01	5.278592e+00	5.865103e+01	0	0	7.641400e+01
8.434018e+01	2.805474e+02	4.926686e+01	5.278592e+00	5.865103e+01	0	0	7.651500e+01
8.434018e+01	2.795699e+02	4.926686e+01	5.278592e+00	5.923754e+01	0	0	7.661500e+01
8.434018e+01	2.795699e+02	4.750733e+01	5.278592e+00	5.923754e+01	0	0	7.671700e+01
8.410557e+01	2.805474e+02	4.750733e+01	5.278592e+00	5.865103e+01	0	0	7.681700e+01
8.410557e+01	2.805474e+02	4.926686e+01	5.278592e+00	5.923754e+01	0	0	7.691700e+01
8.398827e+01	2.795699e+02	4.750733e+01	5.278592e+00	5.865103e+01	0	0	7.701900e+01
8.398827e+01	2.795699e+02	4.750733e+01	5.278592e+00	5.923754e+01	0	0	7.711900e+01
8.398827e+01	2.795699e+02	4.750733e+01	5.278592e+00	5.865103e+01	0	0	7.721900e+01
8.398827e+01	2.795699e+02	4.750733e+01	5.278592e+00	5.865103e+01	0	0	7.732100e+01
8.398827e+01	2.805474e+02	4.926686e+01	5.278592e+00	5.865103e+01	0	0	7.742100e+01
8.398827e+01	2.785924e+02	4.750733e+01	5.278592e+00	5.923754e+01	0	0	7.752100e+01
8.398827e+01	2.795699e+02	4.750733e+01	5.278592e+00	5.865103e+01	0	0	7.762300e+01
8.398827e+01	2.795699e+02	4.750733e+01	5.278592e+00	5.865103e+01	0	0	7.772300e+01
8.398827e+01	2.785924e+02	4.750733e+01	5.278592e+00	5.865103e+01	0	0	7.782400e+01
8.398827e+01	2.785924e+02	4.750733e+01	5.278592e+00	5.865103e+01	0	0	7.792500e+01
8.398827e+01	2.795699e+02	4.750733e+01	3.519062e+00	5.865103e+01	0	0	7.802500e+01
8.398827e+01	2.785924e+02	4.750733e+01	5.278592e+00	5.865103e+01	0	0	7.812700e+01
8.398827e+01	2.805474e+02	4.926686e+01	7.038123e+00	5.865103e+01	0	0	7.822700e+01
8.375367e+01	2.805474e+02	4.750733e+01	5.278592e+00	5.806452e+01	0	0	7.832700e+01
8.363636e+01	2.805474e+02	4.750733e+01	5.278592e+00	5.806452e+01	0	0	7.842900e+01
8.363636e+01	2.805474e+02	4.750733e+01	3.519062e+00	5.865103e+01	0	0	7.852900e+01
8.363636e+01	2.805474e+02	4.750733e+01	5.278592e+00	5.806452e+01	0	0	7.862900e+01
8.363636e+01	2.805474e+02	4.750733e+01	5.278592e+00	5.806452e+01	0	0	7.873000e+01
8.363636e+01	2.805474e+02	4.750733e+01	5.278592e+00	5.806452e+01	0	0	7.883100e+01
8.375367e+01	2.805474e+02	4.750733e+01	5.278592e+00	5.689150e+01	0	0	7.893100e+01
8.434018e+01	2.805474e+02	4.750733e+01	5.278592e+00	5.689150e+01	0	0	7.903200e+01
8.422287e+01	2.805474e+02	4.750733e+01	5.278592e+00	5.689150e+01	0	0	7.913300e+01
8.422287e+01	2.805474e+02	4.750733e+01	5.278592e+00	5.689150e+01	0	0	7.923400e+01
8.422287e+01	2.805474e+02	4.750733e+01	5.278592e+00	5.630499e+01	0	0	7.933400e+01
8.434018e+01	2.805474e+02	4.750733e+01	5.278592e+00	5.630499e+01	0	0	7.943500e+01
8.422287e+01	2.805474e+02	4.750733e+01	7.038123e+00	5.689150e+01	0	0	7.953600e+01
8.469208e+01	2.805474e+02	4.750733e+01	5.278592e+00	5.454545e+01	0	0	7.963600e+01
8.504399e+01	2.795699e+02	4.926686e+01	5.278592e+00	5.513196e+01	0	0	7.973700e+01
8.527859e+01	2.795699e+02	4.926686e+01	7.038123e+00	5.513196e+01	0	0	7.983800e+01
8.527859e+01	2.795699e+02	4.750733e+01	5.278592e+00	5.454545e+01	0	0	7.993800e+01
8.504399e+01	2.795699e+02	4.926686e+01	5.278592e+00	5.454545e+01	0	0	8.003900e+01
8.504399e+01	2.795699e+02	4.750733e+01	5.278592e+00	5.454545e+01	0	0	8.014000e+01
8.504399e+01	2.795699e+02	4.926686e+01	5.278592e+00	5.513196e+01	0	0	8.024000e+01
8.504399e+01	2.805474e+02	4.926686e+01	5.278592e+00	5.454545e+01	0	0	8.034000e+01
8.527859e+01	2.795699e+02	4.926686e+01	5.278592e+00	5.513196e+01	0	0	8.044200e+01
8.539589e+01	2.785924e+02	4.926686e+01	5.278592e+00	5.513196e+01	0	0	8.054200e+01
8.539589e+01	2.785924e+02	4.926686e+01	5.278592e+00	5.513196e+01	0	0	8.064300e+01
8.539589e+01	2.795699e+02	5.102639e+01	7.038123e+00	5.454545e+01	0	0	8.074400e+01
8.539589e+01	2.785924e+02	4.926686e+01	3.519062e+00	5.454545e+01	0	0	8.084400e+01
8.539589e+01	2.785924e+02	4.926686e+01	5.278592e+00	5.454545e+01	0	0	8.094500e+01
8.539589e+01	2.785924e+02	4.926686e+01	5.278592e+00	5.454545e+01	0	0	8.104600e+01
8.527859e+01	2.795699e+02	5.102639e+01	5.278592e+00	5.454545e+01	0	0	8.114600e+01
8.516129e+01	2.795699e+02	5.102639e+01	5.278592e+00	5.454545e+01	0	0	8.124700e+01
8.504399e+01	2.795699e+02	5.102639e+01	5.278592e+00	5.513196e+01	0	0	8.134700e+01
8.516129e+01	2.795699e+02	5.102639e+01	7.038123e+00	5.454545e+01	0	0	8.144800e+01
8.504399e+01	2.795699e+02	5.102639e+01	5.278592e+00	5.454545e+01	0	0	8.154900e+01
8.504399e+01	2.795699e+02	5.102639e+01	5.278592e+00	5.454545e+01	0	0	8.164900e+01
8.504399e+01	2.795699e+02	4.926686e+01	3.519062e+00	5.454545e+01	0	0	8.175100e+01
8.504399e+01	2.795699e+02	4.926686e+01	5.278592e+00	5.337243e+01	0	0	8.185100e+01
8.492669e+01	2.795699e+02	5.102639e+01	5.278592e+00	5.278592e+01	0	0	8.195100e+01
8.480938e+01	2.805474e+02	5.102639e+01	5.278592e+00	5.337243e+01	0	0	8.205300e+01
8.480938e+01	2.805474e+02	5.102639e+01	5.278592e+00	5.337243e+01	0	0	8.215300e+01
8.480938e+01	2.805474e+02	5.102639e+01	5.278592e+00	5.337243e+01	0	0	8.225300e+01
8.492669e+01	2.795699e+02	5.102639e+01	5.278592e+00	5.278592e+01	0	0	8.235500e+01
8.492669e+01	2.805474e+02	5.102639e+01	5.278592e+00	5.337243e+01	0	0	8.245500e+01
8.480938e+01	2.795699e+02	5.102639e+01	5.278592e+00	5.161290e+01	0	0	8.255500e+01
8.457478e+01	2.795699e+02	5.102639e+01	5.278592e+00	5.161290e+01	0	0	8.265600e+01
8.457478e+01	2.795699e+02	5.102639e+01	7.038123e+00	5.161290e+01	0	0	8.275700e+01
8.457478e+01	2.795699e+02	5.102639e+01	7.038123e+00	5.161290e+01	0	0	8.285700e+01
8.457478e+01	2.795699e+02	5.102639e+01	7.038123e+00	5.161290e+01	0	0	8.295800e+01
8.457478e+01	2.795699e+02	5.278592e+01	5.278592e+00	5.161290e+01	0	0	8.305900e+01
8.457478e+01	2.795699e+02	5.102639e+01	5.278592e+00	5.161290e+01	0	0	8.316000e+01
8.457478e+01	2.795699e+02	5.278592e+01	5.278592e+00	5.161290e+01	0	0	8.326000e+01
8.480938e+01	2.805474e+02	5.278592e+01	5.278592e+00	5.102639e+01	0	0	8.336100e+01
8.492669e+01	2.795699e+02	5.102639e+01	5.278592e+00	5.161290e+01	0	0	8.346200e+01
8.492669e+01	2.795699e+02	5.278592e+01	5.278592e+00	5.161290e+01	0	0	8.356200e+01
8.480938e+01	2.795699e+02	5.278592e+01	5.278592e+00	5.161290e+01	0	0	8.366300e+01
8.480938e+01	2.805474e+02	5.102639e+01	5.278592e+00	5.102639e+01	0	0	8.376400e+01
8.480938e+01	2.795699e+02	5.102639e+01	7.038123e+00	5.161290e+01	0	0	8.386400e+01
8.480938e+01	2.795699e+02	5.102639e+01	3.519062e+00	5.043988e+01	0	0	8.396400e+01
8.469208e+01	2.805474e+02	5.278592e+01	5.278592e+00	5.043988e+01	0	0	8.406600e+01
8.469208e+01	2.805474e+02	5.278592e+01	3.519062e+00	5.043988e+01	0	0	8.416600e+01
8.469208e+01	2.805474e+02	5.102639e+01	5.278592e+00	5.043988e+01	0	0	8.426700e+01
8.469208e+01	2.805474e+02	5.278592e+01	5.278592e+00	5.043988e+01	0	0	8.436800e+01
8.469208e+01	2.805474e+02	5.102639e+01	5.278592e+00	5.043988e+01	0	0	8.446800e+01
8.469208e+01	2.805474e+02	5.278592e+01	3.519062e+00	5.043988e+01	0	0	8.456900e+01
8.469208e+01	2.805474e+02	5.278592e+01	7.038123e+00	5.043988e+01	0	0	8.467000e+01
8.434018e+01	2.805474e+02	5.102639e+01	5.278592e+00	5.043988e+01	0	0	8.477000e+01
8.445748e+01	2.805474e+02	5.278592e+01	5.278592e+00	5.102639e+01	0	0	8.487100e+01
8.422287e+01	2.805474e+02	5.102639e+01	5.278592e+00	5.043988e+01	0	0	8.497100e+01
8.422287e+01	2.805474e+02	5.278592e+01	5.278592e+00	5.102639e+01	0	0	8.507200e+01
8.410557e+01	2.795699e+02	5.102639e+01	5.278592e+00	5.102639e+01	0	0	8.517300e+01
8.410557e+01	2.805474e+02	5.102639e+01	5.278592e+00	5.043988e+01	0	0	8.527300e+01
8.410557e+01	2.795699e+02	5.102639e+01	5.278592e+00	5.043988e+01	0	0	8.537400e+01
8.398827e+01	2.795699e+02	5.102639e+01	5.278592e+00	5.043988e+01	0	0	8.547500e+01
8.375367e+01	2.795699e+02	5.102639e+01	5.278592e+00	5.043988e+01	0	0	8.557500e+01
8.375367e+01	2.795699e+02	5.102639e+01	5.278592e+00	5.102639e+01	0	0	8.567700e+01
8.375367e+01	2.795699e+02	5.102639e+01	7.038123e+00	5.043988e+01	0	0	8.577700e+01
8.387097e+01	2.795699e+02	5.102639e+01	5.278592e+00	5.102639e+01	0	0	8.587700e+01
8.375367e+01	2.795699e+02	5.102639e+01	5.278592e+00	5.043988e+01	0	0	8.597900e+01
8.387097e+01	2.805474e+02	5.102639e+01	5.278592e+00	5.102639e+01	0	0	8.607900e+01
8.328446e+01	2.805474e+02	5.102639e+01	5.278592e+00	4.985337e+01	0	0	8.617900e+01
8.316716e+01	2.805474e+02	5.102639e+01	5.278592e+00	5.043988e+01	0	0	8.628000e+01
8.328446e+01	2.805474e+02	5.102639e+01	5.278592e+00	5.043988e+01	0	0	8.638100e+01
8.328446e+01	2.805474e+02	5.102639e+01	5.278592e+00	4.985337e+01	0	0	8.648100e+01
8.316716e+01	2.805474e+02	5.102639e+01	5.278592e+00	4.985337e+01	0	0	8.658200e+01
8.328446e+01	2.805474e+02	5.102639e+01	5.278592e+00	5.043988e+01	0	0	8.668300e+01
8.328446e+01	2.805474e+02	5.102639e+01	5.278592e+00	5.043988e+01	0	0	8.678400e+01
8.328446e+01	2.805474e+02	5.278592e+01	5.278592e+00	5.102639e+01	0	0	8.688400e+01
8.316716e+01	2.815249e+02	5.102639e+01	5.278592e+00	5.161290e+01	0	0	8.698500e+01
8.316716e+01	2.805474e+02	5.102639e+01	5.278592e+00	5.102639e+01	0	0	8.708600e+01
8.316716e+01	2.815249e+02	5.102639e+01	3.519062e+00	5.102639e+01	0	0	8.718600e+01
8.316716e+01	2.805474e+02	4.926686e+01	5.278592e+00	5.102639e+01	0	0	8.728700e+01
8.316716e+01	2.815249e+02	5.102639e+01	5.278592e+00	5.102639e+01	0	0	8.738800e+01
8.304985e+01	2.805474e+02	5.102639e+01	5.278592e+00	5.102639e+01	0	0	8.748800e+01
8.328446e+01	2.825024e+02	5.102639e+01	5.278592e+00	5.337243e+01	0	0	8.758800e+01
8.340176e+01	2.805474e+02	5.102639e+01	5.278592e+00	5.337243e+01	0	0	8.769000e+01
8.340176e+01	2.805474e+02	4.926686e+01	5.278592e+00	5.337243e+01	0	0	8.779000e+01
8.340176e+01	2.815249e+02	5.102639e+01	5.278592e+00	5.337243e+01	0	0	8.789000e+01
8.340176e+01	2.805474e+02	5.102639e+01	5.278592e+00	5.337243e+01	0	0	8.799200e+01
8.340176e+01	2.805474e+02	4.926686e+01	3.519062e+00	5.337243e+01	0	0	8.809200e+01
8.340176e+01	2.805474e+02	5.278592e+01	5.278592e+00	5.337243e+01	0	0	8.819300e+01
8.351906e+01	2.795699e+02	5.102639e+01	5.278592e+00	5.571848e+01	0	0	8.829400e+01
8.375367e+01	2.805474e+02	5.102639e+01	7.038123e+00	5.571848e+01	0	0	8.839400e+01
8.375367e+01	2.795699e+02	4.926686e+01	5.278592e+00	5.571848e+01	0	0	8.849500e+01
8.375367e+01	2.795699e+02	5.102639e+01	5.278592e+00	5.513196e+01	0	0	8.859500e+01
8.375367e+01	2.795699e+02	5.102639e+01	5.278592e+00	5.571848e+01	0	0	8.869600e+01
8.375367e+01	2.795699e+02	5.102639e+01	5.278592e+00	5.571848e+01	0	0	8.879700e+01
8.387097e+01	2.795699e+02	5.102639e+01	5.278592e+00	5.571848e+01	0	0	8.889700e+01
8.375367e+01	2.805474e+02	5.102639e+01	5.278592e+00	5.571848e+01	0	0	8.899800e+01
8.398827e+01	2.805474e+02	5.102639e+01	5.278592e+00	5.630499e+01	0	0	8.909900e+01
8.410557e+01	2.795699e+02	4.926686e+01	3.519062e+00	5.630499e+01	0	0	8.919900e+01
8.398827e+01	2.795699e+02	5.102639e+01	3.519062e+00	5.630499e+01	0	0	8.930000e+01
8.410557e+01	2.805474e+02	5.102639e+01	5.278592e+00	5.630499e+01	0	0	8.940100e+01
8.410557e+01	2.795699e+02	4.926686e+01	5.278592e+00	5.630499e+01	0	0	8.950100e+01
8.398827e+01	2.795699e+02	5.102639e+01	5.278592e+00	5.571848e+01	0	0	8.960300e+01
8.398827e+01	2.795699e+02	5.102639e+01	5.278592e+00	5.630499e+01	0	0	8.970300e+01
8.422287e+01	2.805474e+02	5.102639e+01	3.519062e+00	5.630499e+01	0	0	8.980300e+01
8.422287e+01	2.815249e+02	4.750733e+01	3.519062e+00	5.630499e+01	0	0	8.990400e+01
8.422287e+01	2.805474e+02	4.926686e+01	5.278592e+00	5.630499e+01	0	0	9.000500e+01
8.422287e+01	2.815249e+02	4.750733e+01	5.278592e+00	5.630499e+01	0	0	9.010500e+01
8.410557e+01	2.805474e+02	4.926686e+01	5.278592e+00	5.630499e+01	0	0	9.020600e+01
8.410557e+01	2.805474e+02	4.750733e+01	3.519062e+00	5.630499e+01	0	0	9.030700e+01
8.422287e+01	2.805474e+02	4.926686e+01	5.278592e+00	5.630499e+01	0	0	9.040700e+01
8.410557e+01	2.815249e+02	4.926686e+01	7.038123e+00	5.454545e+01	0	0	9.050800e+01
8.398827e+01	2.805474e+02	4.750733e+01	3.519062e+00	5.513196e+01	0	0	9.060900e+01
8.398827e+01	2.805474e+02	4.750733e+01	5.278592e+00	5.454545e+01	0	0	9.071000e+01
8.410557e+01	2.805474e+02	4.750733e+01	5.278592e+00	5.454545e+01	0	0	9.081000e+01
8.410557e+01	2.805474e+02	4.750733e+01	5.278592e+00	5.454545e+01	0	0	9.091000e+01
8.410557e+01	2.805474e+02	4.750733e+01	5.278592e+00	5.454545e+01	0	0	9.101200e+01
8.410557e+01	2.805474e+02	4.750733e+01	5.278592e+00	5.454545e+01	0	0	9.111200e+01
8.398827e+01	2.805474e+02	4.750733e+01	5.278592e+00	5.395894e+01	0	0	9.121200e+01
8.387097e+01	2.795699e+02	4.574780e+01	5.278592e+00	5.395894e+01	0	0	9.131400e+01
8.387097e+01	2.805474e+02	4.574780e+01	5.278592e+00	5.395894e+01	0	0	9.141400e+01
8.398827e+01	2.805474e+02	4.574780e+01	5.278592e+00	5.395894e+01	0	0	9.151400e+01
8.387097e+01	2.795699e+02	4.398827e+01	3.519062e+00	5.395894e+01	0	0	9.161600e+01
8.375367e+01	2.805474e+02	4.574780e+01	5.278592e+00	5.395894e+01	0	0	9.171600e+01
8.387097e+01	2.795699e+02	4.574780e+01	3.519062e+00	5.395894e+01	0	0	9.181600e+01
8.387097e+01	2.805474e+02	4.574780e+01	3.519062e+00	5.278592e+01	0	0	9.191800e+01
8.387097e+01	2.805474e+02	4.574780e+01	3.519062e+00	5.278592e+01	0	0	9.201800e+01
8.387097e+01	2.805474e+02	4.398827e+01	5.278592e+00	5.278592e+01	0	0	9.211900e+01
8.387097e+01	2.815249e+02	4.574780e+01	5.278592e+00	5.278592e+01	0	0	9.221900e+01
8.387097e+01	2.815249e+02	4.574780e+01	5.278592e+00	5.278592e+01	0	0	9.232000e+01
8.387097e+01	2.805474e+02	4.574780e+01	5.278592e+00	5.278592e+01	0	0	9.242100e+01
8.387097e+01	2.805474e+02	4.574780e+01	5.278592e+00	5.278592e+01	0	0	9.252100e+01
8.387097e+01	2.805474e+02	4.574780e+01	5.278592e+00	5.337243e+01	0	0	9.262200e+01
8.422287e+01	2.815249e+02	4.574780e+01	5.278592e+00	5.337243e+01	0	0	9.272300e+01
8.445748e+01	2.805474e+02	4.574780e+01	5.278592e+00	5.278592e+01	0	0	9.282300e+01
8.445748e+01	2.805474e+02	4.574780e+01	3.519062e+00	5.278592e+01	0	0	9.292400e+01
8.445748e+01	2.815249e+02	4.574780e+01	5.278592e+00	5.337243e+01	0	0	9.302500e+01
8.445748e+01	2.815249e+02	4.574780e+01	5.278592e+00	5.337243e+01	0	0	9.312500e+01
8.445748e+01	2.805474e+02	4.574780e+01	5.278592e+00	5.337243e+01	0	0	9.322700e+01
8.445748e+01	2.815249e+02	4.574780e+01	5.278592e+00	5.278592e+01	0	0	9.332700e+01
8.469208e+01	2.805474e+02	4.574780e+01	5.278592e+00	5.513196e+01	0	0	9.342700e+01
8.480938e+01	2.805474e+02	4.574780e+01	5.278592e+00	5.454545e+01	0	0	9.352800e+01
8.480938e+01	2.815249e+02	4.574780e+01	5.278592e+00	5.513196e+01	0	0	9.362900e+01
8.480938e+01	2.805474e+02	4.750733e+01	5.278592e+00	5.454545e+01	0	0	9.372900e+01
8.480938e+01	2.805474e+02	4.398827e+01	5.278592e+00	5.513196e+01	0	0	9.383000e+01
8.480938e+01	2.805474e+02	4.574780e+01	5.278592e+00	5.513196e+01	0	0	9.393100e+01
8.480938e+01	2.805474e+02	4.574780e+01	5.278592e+00	5.513196e+01	0	0	9.403100e+01
8.504399e+01	2.805474e+02	4.574780e+01	5.278592e+00	5.454545e+01	0	0	9.413200e+01
8.539589e+01	2.815249e+02	4.574780e+01	5.278592e+00	5.513196e+01	0	0	9.423300e+01
8.539589e+01	2.815249e+02	4.574780e+01	3.519062e+00	5.513196e+01	0	0	9.433300e+01
8.539589e+01	2.815249e+02	4.750733e+01	5.278592e+00	5.513196e+01	0	0	9.443400e+01
8.539589e+01	2.815249e+02	4.574780e+01	5.278592e+00	5.513196e+01	0	0	9.453500e+01
8.539589e+01	2.815249e+02	4.574780e+01	5.278592e+00	5.513196e+01	0	0	9.463600e+01
8.539589e+01	2.815249e+02	4.574780e+01	3.519062e+00	5.513196e+01	0	0	9.473600e+01
8.551320e+01	2.805474e+02	4.574780e+01	5.278592e+00	5.513196e+01	0	0	9.483600e+01
8.516129e+01	2.805474e+02	4.750733e+01	5.278592e+00	5.513196e+01	0	0	9.493800e+01
8.527859e+01	2.805474e+02	4.750733e+01	5.278592e+00	5.513196e+01	0	0	9.503800e+01
8.527859e+01	2.805474e+02	4.750733e+01	3.519062e+00	5.513196e+01	0	0	9.513800e+01
8.527859e+01	2.805474e+02	4.750733e+01	5.278592e+00	5.513196e+01	0	0	9.524000e+01
8.527859e+01	2.815249e+02	4.750733e+01	5.278592e+00	5.513196e+01	0	0	9.534000e+01
8.516129e+01	2.815249e+02	4.750733e+01	5.278592e+00	5.513196e+01	0	0	9.544000e+01
8.504399e+01	2.805474e+02	4.750733e+01	5.278592e+00	5.395894e+01	0	0	9.554200e+01
8.492669e+01	2.805474e+02	4.750733e+01	5.278592e+00	5.454545e+01	0	0	9.564200e+01
8.480938e+01	2.805474e+02	4.750733e+01	3.519062e+00	5.454545e+01	0	0	9.574200e+01
8.480938e+01	2.805474e+02	4.750733e+01	5.278592e+00	5.454545e+01	0	0	9.584400e+01
8.492669e+01	2.805474e+02	4.750733e+01	5.278592e+00	5.454545e+01	0	0	9.594400e+01
8.480938e+01	2.805474e+02	4.750733e+01	5.278592e+00	5.454545e+01	0	0	9.604500e+01
8.492669e+01	2.805474e+02	4.926686e+01	5.278592e+00	5.395894e+01	0	0	9.614500e+01
8.492669e+01	2.805474e+02	4.750733e+01	5.278592e+00	5.454545e+01	0	0	9.624600e+01
8.469208e+01	2.815249e+02	4.926686e+01	7.038123e+00	5.454545e+01	0	0	9.634700e+01
8.492669e+01	2.815249e+02	4.926686e+01	5.278592e+00	5.454545e+01	0	0	9.644700e+01
8.457478e+01	2.805474e+02	4.750733e+01	5.278592e+00	5.395894e+01	0	0	9.654800e+01
8.457478e+01	2.805474e+02	4.926686e+01	5.278592e+00	5.395894e+01	0	0	9.664900e+01
8.457478e+01	2.805474e+02	4.926686e+01	5.278592e+00	5.454545e+01	0	0	9.674900e+01
8.457478e+01	2.805474e+02	4.926686e+01	5.278592e+00	5.395894e+01	0	0	9.685000e+01
8.457478e+01	2.805474e+02	4.926686e+01	5.278592e+00	5.395894e+01	0	0	9.695100e+01
8.434018e+01	2.805474e+02	4.926686e+01	5.278592e+00	5.454545e+01	0	0	9.705100e+01
8.422287e+01	2.815249e+02	4.926686e+01	5.278592e+00	5.395894e+01	0	0	9.715200e+01
8.422287e+01	2.815249e+02	5.102639e+01	5.278592e+00	5.395894e+01	0	0	9.725300e+01
8.422287e+01	2.815249e+02	4.926686e+01	5.278592e+00	5.395894e+01	0	0	9.735300e+01
8.422287e+01	2.815249e+02	4.926686e+01	5.278592e+00	5.454545e+01	0	0	9.745400e+01
8.422287e+01	2.815249e+02	4.926686e+01	5.278592e+00	5.454545e+01	0	0	9.755500e+01
8.422287e+01	2.815249e+02	4.926686e+01	5.278592e+00	5.395894e+01	0	0	9.765500e+01
8.398827e+01	2.815249e+02	4.750733e+01	5.278592e+00	5.395894e+01	0	0	9.775600e+01
8.398827e+01	2.815249e+02	4.926686e+01	5.278592e+00	5.454545e+01	0	0	9.785700e+01
8.387097e+01	2.815249e+02	4.926686e+01	5.278592e+00	5.454545e+01	0	0	9.795700e+01
8.387097e+01	2.815249e+02	4.926686e+01	5.278592e+00	5.395894e+01	0	0	9.805800e+01
8.387097e+01	2.815249e+02	4.926686e+01	7.038123e+00	5.454545e+01	0	0	9.815900e+01
8.387097e+01	2.815249e+02	4.926686e+01	5.278592e+00	5.395894e+01	0	0	9.825900e+01
8.398827e+01	2.815249e+02	4.926686e+01	7.038123e+00	5.395894e+01	0	0	9.836000e+01
8.340176e+01	2.825024e+02	4.926686e+01	5.278592e+00	5.395894e+01	0	0	9.846000e+01
8.328446e+01	2.815249e+02	4.926686e+01	7.038123e+00	5.395894e+01	0	0	9.856200e+01
8.340176e+01	2.815249e+02	4.926686e+01	5.278592e+00	5.395894e+01	0	0	9.866200e+01
8.328446e+01	2.815249e+02	4.926686e+01	5.278592e+00	5.395894e+01	0	0	9.876200e+01
8.316716e+01	2.815249e+02	4.926686e+01	5.278592e+00	5.454545e+01	0	0	9.886400e+01
8.316716e+01	2.805474e+02	4.926686e+01	5.278592e+00	5.395894e+01	0	0	9.896400e+01
8.328446e+01	2.815249e+02	4.926686e+01	5.278592e+00	5.395894e+01	0	0	9.906400e+01
8.316716e+01	2.815249e+02	4.926686e+01	5.278592e+00	5.454545e+01	0	0	9.916600e+01
8.293255e+01	2.815249e+02	4.926686e+01	5.278592e+00	5.395894e+01	0	0	9.926600e+01
8.293255e+01	2.815249e+02	4.926686e+01	7.038123e+00	5.395894e+01	0	0	9.936600e+01
8.304985e+01	2.815249e+02	4.926686e+01	5.278592e+00	5.395894e+01	0	0	9.946800e+01
8.304985e+01	2.815249e+02	4.926686e+01	5.278592e+00	5.395894e+01	0	0	9.956800e+01
8.293255e+01	2.815249e+02	4.926686e+01	7.038123e+00	5.454545e+01	0	0	9.966800e+01
8.293255e+01	2.815249e+02	4.926686e+01	5.278592e+00	5.395894e+01	0	0	9.976900e+01
8.304985e+01	2.815249e+02	4.926686e+01	7.038123e+00	5.219941e+01	0	0	9.987000e+01
8.351906e+01	2.805474e+02	4.926686e+01	5.278592e+00	5.219941e+01	0	0	9.997100e+01
8.351906e+01	2.805474e+02	4.926686e+01	7.038123e+00	5.219941e+01	0	0	1.000710e+02
8.351906e+01	2.805474e+02	4.926686e+01	5.278592e+00	5.219941e+01	0	0	1.001720e+02
8.351906e+01	2.805474e+02	4.926686e+01	5.278592e+00	5.161290e+01	0	0	1.002730e+02
8.351906e+01	2.805474e+02	4.926686e+01	5.278592e+00	5.219941e+01	0	0	1.003730e+02
8.351906e+01	2.805474e+02	4.926686e+01	5.278592e+00	5.161290e+01	0	0	1.004740e+02
8.351906e+01	2.805474e+02	4.926686e+01	5.278592e+00	4.985337e+01	0	0	1.005750e+02
8.398827e+01	2.805474e+02	4.926686e+01	3.519062e+00	4.985337e+01	0	0	1.006760e+02
8.434018e+01	2.805474e+02	4.926686e+01	5.278592e+00	4.985337e+01	0	0	1.007760e+02
8.422287e+01	2.815249e+02	4.926686e+01	7.038123e+00	4.985337e+01	0	0	1.008770e+02
8.422287e+01	2.815249e+02	4.926686e+01	5.278592e+00	4.985337e+01	0	0	1.009780e+02
8.422287e+01	2.815249e+02	4.926686e+01	5.278592e+00	4.985337e+01	0	0	1.010790e+02
8.422287e+01	2.805474e+02	4.926686e+01	5.278592e+00	4.985337e+01	0	0	1.011790e+02
8.434018e+01	2.805474e+02	4.926686e+01	5.278592e+00	4.985337e+01	0	0	1.012800e+02
8.445748e+01	2.815249e+02	4.926686e+01	5.278592e+00	4.868035e+01	0	0	1.013810e+02
8.434018e+01	2.815249e+02	5.102639e+01	3.519062e+00	4.868035e+01	0	0	1.014810e+02
8.445748e+01	2.805474e+02	4.926686e+01	5.278592e+00	4.868035e+01	0	0	1.015820e+02
8.457478e+01	2.805474e+02	4.926686e+01	5.278592e+00	4.868035e+01	0	0	1.016830e+02
8.445748e+01	2.805474e+02	4.926686e+01	3.519062e+00	4.868035e+01	0	0	1.017830e+02
8.445748e+01	2.805474e+02	4.926686e+01	7.038123e+00	4.868035e+01	0	0	1.018840e+02
8.445748e+01	2.805474e+02	5.102639e+01	5.278592e+00	4.868035e+01	0	0	1.019850e+02
8.445748e+01	2.805474e+02	5.102639e+01	5.278592e+00	4.926686e+01	0	0	1.020850e+02
8.434018e+01	2.805474e+02	4.926686e+01	5.278592e+00	4.985337e+01	0	0	1.021870e+02
8.422287e+01	2.805474e+02	4.926686e+01	5.278592e+00	4.985337e+01	0	0	1.022870e+02
8.434018e+01	2.815249e+02	4.926686e+01	5.278592e+00	4.985337e+01	0	0	1.023880e+02
8.422287e+01	2.805474e+02	4.926686e+01	5.278592e+00	4.926686e+01	0	0	1.024890e+02
8.422287e+01	2.805474e+02	4.926686e+01	5.278592e+00	4.926686e+01	0	0	1.025890e+02
8.422287e+01	2.805474e+02	4.926686e+01	5.278592e+00	4.985337e+01	0	0	1.026900e+02
8.410557e+01	2.815249e+02	4.926686e+01	5.278592e+00	5.161290e+01	0	0	1.027910e+02
8.422287e+01	2.815249e+02	4.926686e+01	5.278592e+00	5.102639e+01	0	0	1.028910e+02
8.398827e+01	2.815249e+02	4.926686e+01	5.278592e+00	5.102639e+01	0	0	1.029920e+02
8.398827e+01	2.815249e+02	5.102639e+01	5.278592e+00	5.161290e+01	0	0	1.030930e+02
8.398827e+01	2.805474e+02	4.926686e+01	5.278592e+00	5.161290e+01	0	0	1.031930e+02
8.398827e+01	2.815249e+02	4.926686e+01	5.278592e+00	5.161290e+01	0	0	1.032940e+02
8.398827e+01	2.815249e+02	5.102639e+01	5.278592e+00	5.102639e+01	0	0	1.033950e+02
8.398827e+01	2.805474e+02	5.102639e+01	5.278592e+00	5.161290e+01	0	0	1.034950e+02
8.375367e+01	2.815249e+02	5.102639e+01	5.278592e+00	5.102639e+01	0	0	1.035970e+02
8.363636e+01	2.805474e+02	5.102639e+01	5.278592e+00	5.161290e+01	0	0	1.036970e+02
8.363636e+01	2.805474e+02	5.102639e+01	5.278592e+00	5.161290e+01	0	0	1.037980e+02
8.375367e+01	2.805474e+02	5.102639e+01	3.519062e+00	5.161290e+01	0	0	1.038990e+02
8.375367e+01	2.805474e+02	5.102639e+01	5.278592e+00	5.161290e+01	0	0	1.039990e+02
8.375367e+01	2.805474e+02	5.102639e+01	5.278592e+00	5.161290e+01	0	0	1.041000e+02
8.363636e+01	2.805474e+02	5.102639e+01	5.278592e+00	5.513196e+01	0	0	1.042010e+02
8.363636e+01	2.815249e+02	5.102639e+01	5.278592e+00	5.454545e+01	0	0	1.043010e+02
8.363636e+01	2.805474e+02	5.102639e+01	5.278592e+00	5.454545e+01	0	0	1.044020e+02
8.375367e+01	2.805474e+02	5.102639e+01	5.278592e+00	5.454545e+01	0	0	1.045030e+02
8.363636e+01	2.805474e+02	5.102639e+01	5.278592e+00	5.513196e+01	0	0	1.046030e+02
8.363636e+01	2.805474e+02	5.102639e+01	5.278592e+00	5.454545e+01	0	0	1.047050e+02
8.351906e+01	2.805474e+02	5.102639e+01	5.278592e+00	5.454545e+01	0	0	1.048050e+02
8.363636e+01	2.805474e+02	5.102639e+01	5.278592e+00	5.689150e+01	0	0	1.049050e+02
8.351906e+01	2.815249e+02	5.278592e+01	3.519062e+00	5.630499e+01	0	0	1.050070e+02
8.351906e+01	2.815249e+02	5.102639e+01	5.278592e+00	5.689150e+01	0	0	1.051070e+02
8.351906e+01	2.805474e+02	5.102639e+01	5.278592e+00	5.630499e+01	0	0	1.052080e+02
8.363636e+01	2.815249e+02	5.102639e+01	5.278592e+00	5.630499e+01	0	0	1.053090e+02
8.363636e+01	2.805474e+02	5.102639e+01	5.278592e+00	5.630499e+01	0	0	1.054090e+02
8.351906e+01	2.805474e+02	5.278592e+01	5.278592e+00	5.630499e+01	0	0	1.055100e+02
8.363636e+01	2.805474e+02	5.102639e+01	3.519062e+00	5.630499e+01	0	0	1.056110e+02
8.351906e+01	2.825024e+02	5.102639e+01	5.278592e+00	5.689150e+01	0	0	1.057110e+02
8.351906e+01	2.825024e+02	5.102639e+01	5.278592e+00	5.689150e+01	0	0	1.058120e+02
8.351906e+01	2.825024e+02	5.102639e+01	5.278592e+00	5.689150e+01	0	0	1.059130e+02
8.351906e+01	2.825024e+02	5.102639e+01	3.519062e+00	5.689150e+01	0	0	1.060130e+02
8.340176e+01	2.825024e+02	5.102639e+01	5.278592e+00	5.689150e+01	0	0	1.061150e+02
8.351906e+01	2.825024e+02	5.102639e+01	5.278592e+00	5.689150e+01	0	0	1.062150e+02
8.351906e+01	2.825024e+02	5.102639e+01	3.519062e+00	5.689150e+01	0	0	1.063150e+02
8.351906e+01	2.805474e+02	5.278592e+01	5.278592e+00	5.571848e+01	0	0	1.064170e+02
8.328446e+01	2.805474e+02	5.278592e+01	5.278592e+00	5.571848e+01	0	0	1.065170e+02
8.328446e+01	2.805474e+02	5.278592e+01	5.278592e+00	5.571848e+01	0	0	1.066180e+02
8.328446e+01	2.815249e+02	5.278592e+01	5.278592e+00	5.571848e+01	0	0	1.067190e+02
8.328446e+01	2.815249e+02	5.278592e+01	3.519062e+00	5.571848e+01	0	0	1.068190e+02
8.328446e+01	2.805474e+02	5.278592e+01	3.519062e+00	5.571848e+01	0	0	1.069200e+02
8.328446e+01	2.805474e+02	5.278592e+01	5.278592e+00	5.571848e+01	0	0	1.070210e+02
8.316716e+01	2.815249e+02	5.278592e+01	3.519062e+00	5.278592e+01	0	0	1.071210e+02
8.304985e+01	2.825024e+02	5.102639e+01	5.278592e+00	5.278592e+01	0	0	1.072230e+02
8.293255e+01	2.825024e+02	5.102639e+01	5.278592e+00	5.278592e+01	0	0	1.073230e+02
8.293255e+01	2.825024e+02	5.102639e+01	5.278592e+00	5.278592e+01	0	0	1.074230e+02
8.293255e+01	2.825024e+02	5.278592e+01	5.278592e+00	5.337243e+01	0	0	1.075250e+02
8.293255e+01	2.825024e+02	5.278592e+01	5.278592e+00	5.278592e+01	0	0	1.076250e+02
8.293255e+01	2.815249e+02	5.102639e+01	5.278592e+00	5.278592e+01	0	0	1.077250e+02
8.293255e+01	2.825024e+02	5.102639e+01	3.519062e+00	5.043988e+01	0	0	1.078270e+02
8.281525e+01	2.815249e+02	5.278592e+01	5.278592e+00	5.043988e+01	0	0	1.079270e+02
8.281525e+01	2.805474e+02	5.278592e+01	3.519062e+00	5.043988e+01	0	0	1.080270e+02
8.281525e+01	2.815249e+02	5.278592e+01	5.278592e+00	4.985337e+01	0	0	1.081290e+02
8.281525e+01	2.805474e+02	5.278592e+01	3.519062e+00	5.043988e+01	0	0	1.082290e+02
8.269795e+01	2.805474e+02	5.278592e+01	3.519062e+00	4.985337e+01	0	0	1.083310e+02
8.281525e+01	2.815249e+02	5.278592e+01	3.519062e+00	4.985337e+01	0	0	1.084310e+02
8.281525e+01	2.815249e+02	5.278592e+01	3.519062e+00	5.043988e+01	0	0	1.085310e+02
8.269795e+01	2.805474e+02	5.102639e+01	5.278592e+00	5.043988e+01	0	0	1.086330e+02
8.258065e+01	2.805474e+02	5.102639e+01	5.278592e+00	5.043988e+01	0	0	1.087330e+02
8.258065e+01	2.805474e+02	5.102639e+01	5.278592e+00	5.043988e+01	0	0	1.088330e+02
8.258065e+01	2.805474e+02	5.102639e+01	3.519062e+00	5.043988e+01	0	0	1.089350e+02
8.258065e+01	2.805474e+02	5.102639e+01	3.519062e+00	5.043988e+01	0	0	1.090350e+02
8.258065e+01	2.805474e+02	5.278592e+01	3.519062e+00	5.043988e+01	0	0	1.091350e+02
8.281525e+01	2.815249e+02	5.102639e+01	3.519062e+00	5.043988e+01	0	0	1.092370e+02
8.351906e+01	2.825024e+02	4.926686e+01	5.278592e+00	4.692082e+01	0	0	1.093370e+02
8.316716e+01	2.815249e+02	4.926686e+01	3.519062e+00	4.750733e+01	0	0	1.094370e+02
8.340176e+01	2.815249e+02	4.926686e+01	5.278592e+00	4.692082e+01	0	0	1.095390e+02
8.328446e+01	2.815249e+02	4.926686e+01	3.519062e+00	4.692082e+01	0	0	1.096390e+02
8.340176e+01	2.815249e+02	4.926686e+01	3.519062e+00	4.750733e+01	0	0	1.097400e+02
8.328446e+01	2.815249e+02	5.102639e+01	3.519062e+00	4.692082e+01	0	0	1.098410e+02
8.328446e+01	2.815249e+02	4.926686e+01	5.278592e+00	4.692082e+01	0	0	1.099410e+02
8.387097e+01	2.825024e+02	4.926686e+01	5.278592e+00	4.750733e+01	0	0	1.100430e+02
8.422287e+01	2.834800e+02	4.926686e+01	5.278592e+00	4.692082e+01	0	0	1.101430e+02
8.422287e+01	2.834800e+02	4.750733e+01	5.278592e+00	4.692082e+01	0	0	1.102430e+02
8.410557e+01	2.825024e+02	4.750733e+01	5.278592e+00	4.692082e+01	0	0	1.103450e+02
8.410557e+01	2.834800e+02	4.750733e+01	5.278592e+00	4.750733e+01	0	0	1.104450e+02
8.422287e+01	2.834800e+02	4.750733e+01	5.278592e+00	4.750733e+01	0	0	1.105450e+02
8.422287e+01	2.834800e+02	4.926686e+01	5.278592e+00	4.692082e+01	0	0	1.106470e+02
8.469208e+01	2.834800e+02	4.750733e+01	3.519062e+00	5.102639e+01	0	0	1.107470e+02
8.504399e+01	2.834800e+02	4.750733e+01	3.519062e+00	5.102639e+01	0	0	1.108480e+02
8.480938e+01	2.825024e+02	4.750733e+01	3.519062e+00	5.043988e+01	0	0	1.109490e+02
8.480938e+01	2.815249e+02	4.574780e+01	3.519062e+00	5.102639e+01	0	0	1.110490e+02
8.492669e+01	2.825024e+02	4.574780e+01	5.278592e+00	5.102639e+01	0	0	1.111500e+02
8.480938e+01	2.825024e+02	4.750733e+01	5.278592e+00	5.102639e+01	0	0	1.112510e+02
8.492669e+01	2.825024e+02	4.574780e+01	5.278592e+00	5.102639e+01	0	0	1.113510e+02
8.563050e+01	2.825024e+02	4.750733e+01	3.519062e+00	5.219941e+01	0	0	1.114530e+02
8.586510e+01	2.825024e+02	4.398827e+01	3.519062e+00	5.219941e+01	0	0	1.115530e+02
8.598240e+01	2.825024e+02	4.398827e+01	5.278592e+00	5.219941e+01	0	0	1.116530e+02
8.586510e+01	2.825024e+02	4.574780e+01	3.519062e+00	5.278592e+01	0	0	1.117550e+02
8.598240e+01	2.825024e+02	4.574780e+01	3.519062e+00	5.219941e+01	0	0	1.118550e+02
8.598240e+01	2.825024e+02	4.574780e+01	5.278592e+00	5.278592e+01	0	0	1.119550e+02
8.586510e+01	2.825024e+02	4.574780e+01	5.278592e+00	5.219941e+01	0	0	1.120570e+02
8.598240e+01	2.834800e+02	4.398827e+01	5.278592e+00	5.454545e+01	0	0	1.121570e+02
8.574780e+01	2.834800e+02	4.398827e+01	5.278592e+00	5.454545e+01	0	0	1.122580e+02
8.574780e+01	2.834800e+02	4.398827e+01	3.519062e+00	5.454545e+01	0	0	1.123590e+02
8.551320e+01	2.825024e+02	4.398827e+01	3.519062e+00	5.454545e+01	0	0	1.124590e+02
8.551320e+01	2.825024e+02	4.398827e+01	5.278592e+00	5.454545e+01	0	0	1.125600e+02
8.551320e+01	2.825024e+02	4.398827e+01	5.278592e+00	5.454545e+01	0	0	1.126610e+02
8.551320e+01	2.825024e+02	4.398827e+01	3.519062e+00	5.454545e+01	0	0	1.127610e+02
8.551320e+01	2.834800e+02	4.398827e+01	5.278592e+00	5.454545e+01	0	0	1.128630e+02
8.516129e+01	2.825024e+02	4.222874e+01	5.278592e+00	5.454545e+01	0	0	1.129630e+02
8.516129e+01	2.815249e+02	4.398827e+01	3.519062e+00	5.454545e+01	0	0	1.130630e+02
8.504399e+01	2.825024e+02	4.398827e+01	3.519062e+00	5.454545e+01	0	0	1.131650e+02
8.516129e+01	2.825024e+02	4.222874e+01	5.278592e+00	5.454545e+01	0	0	1.132650e+02
8.516129e+01	2.825024e+02	4.398827e+01	3.519062e+00	5.454545e+01	0	0	1.133660e+02
8.516129e+01	2.815249e+02	4.398827e+01	3.519062e+00	5.454545e+01	0	0	1.134670e+02
8.516129e+01	2.825024e+02	4.398827e+01	5.278592e+00	5.454545e+01	0	0	1.135670e+02
8.469208e+01	2.825024e+02	4.398827e+01	3.519062e+00	5.395894e+01	0	0	1.136680e+02
8.445748e+01	2.825024e+02	4.398827e+01	5.278592e+00	5.395894e+01	0	0	1.137690e+02
8.457478e+01	2.834800e+02	4.398827e+01	3.519062e+00	5.454545e+01	0	0	1.138690e+02
8.434018e+01	2.825024e+02	4.222874e+01	5.278592e+00	5.395894e+01	0	0	1.139700e+02
8.434018e+01	2.825024e+02	4.398827e+01	3.519062e+00	5.454545e+01	0	0	1.140710e+02
8.434018e+01	2.825024e+02	4.398827e+01	3.519062e+00	5.395894e+01	0	0	1.141710e+02
8.445748e+01	2.825024e+02	4.398827e+01	5.278592e+00	5.395894e+01	0	0	1.142730e+02
8.387097e+01	2.825024e+02	4.398827e+01	3.519062e+00	5.395894e+01	0	0	1.143730e+02
8.387097e+01	2.825024e+02	4.398827e+01	5.278592e+00	5.395894e+01	0	0	1.144730e+02
8.387097e+01	2.825024e+02	4.398827e+01	3.519062e+00	5.395894e+01	0	0	1.145750e+02
8.387097e+01	2.825024e+02	4.398827e+01	5.278592e+00	5.454545e+01	0	0	1.146750e+02
8.387097e+01	2.825024e+02	4.398827e+01	3.519062e+00	5.395894e+01	0	0	1.147760e+02
8.387097e+01	2.815249e+02	4.222874e+01	3.519062e+00	5.454545e+01	0	0	1.148770e+02
8.387097e+01	2.825024e+02	4.398827e+01	5.278592e+00	5.395894e+01	0	0	1.149770e+02
8.398827e+01	2.834800e+02	4.222874e+01	5.278592e+00	5.278592e+01	0	0	1.150780e+02
8.398827e+01	2.825024e+02	4.398827e+01	5.278592e+00	5.278592e+01	0	0	1.151790e+02
8.398827e+01	2.825024e+02	4.398827e+01	5.278592e+00	5.278592e+01	0	0	1.152790e+02
8.410557e+01	2.825024e+02	4.398827e+01	3.519062e+00	5.278592e+01	0	0	1.153800e+02
8.398827e+01	2.825024e+02	4.398827e+01	5.278592e+00	5.278592e+01	0	0	1.154810e+02
8.398827e+01	2.825024e+02	4.398827e+01	5.278592e+00	5.337243e+01	0	0	1.155810e+02
8.398827e+01	2.825024e+02	4.398827e+01	5.278592e+00	5.337243e+01	0	0	1.156830e+02
8.445748e+01	2.834800e+02	4.398827e+01	5.278592e+00	5.161290e+01	0	0	1.157830e+02
8.469208e+01	2.825024e+02	4.574780e+01	5.278592e+00	5.219941e+01	0	0	1.158840e+02
8.469208e+01	2.825024e+02	4.574780e+01	5.278592e+00	5.219941e+01	0	0	1.159850e+02
8.469208e+01	2.834800e+02	4.398827e+01	5.278592e+00	5.161290e+01	0	0	1.160850e+02
8.480938e+01	2.834800e+02	4.750733e+01	3.519062e+00	5.219941e+01	0	0	1.161860e+02
8.469208e+01	2.825024e+02	4.574780e+01	3.519062e+00	5.219941e+01	0	0	1.162870e+02
8.469208e+01	2.825024e+02	4.574780e+01	5.278592e+00	5.219941e+01	0	0	1.163870e+02
8.480938e+01	2.825024e+02	4.574780e+01	5.278592e+00	5.161290e+01	0	0	1.164880e+02
8.480938e+01	2.834800e+02	4.574780e+01	5.278592e+00	5.219941e+01	0	0	1.165890e+02
8.469208e+01	2.834800e+02	4.750733e+01	5.278592e+00	5.219941e+01	0	0	1.166890e+02
8.469208e+01	2.834800e+02	4.574780e+01	3.519062e+00	5.161290e+01	0	0	1.167900e+02
8.469208e+01	2.834800e+02	4.750733e+01	5.278592e+00	5.219941e+01	0	0	1.168910e+02
8.469208e+01	2.834800e+02	4.750733e+01	5.278592e+00	5.219941e+01	0	0	1.169920e+02
8.469208e+01	2.834800e+02	4.750733e+01	5.278592e+00	5.219941e+01	0	0	1.170920e+02
8.469208e+01	2.825024e+02	4.750733e+01	5.278592e+00	5.219941e+01	0	0	1.171930e+02
8.434018e+01	2.844575e+02	4.750733e+01	5.278592e+00	5.219941e+01	0	0	1.172940e+02
8.422287e+01	2.834800e+02	4.750733e+01	3.519062e+00	5.161290e+01	0	0	1.173950e+02
8.422287e+01	2.834800e+02	4.750733e+01	5.278592e+00	5.219941e+01	0	0	1.174950e+02
8.422287e+01	2.834800e+02	4.926686e+01	5.278592e+00	5.219941e+01	0	0	1.175960e+02
8.422287e+01	2.844575e+02	4.750733e+01	3.519062e+00	5.219941e+01	0	0	1.176970e+02
8.422287e+01	2.844575e+02	4.926686e+01	5.278592e+00	5.219941e+01	0	0	1.177970e+02
8.422287e+01	2.834800e+02	4.750733e+01	5.278592e+00	5.219941e+01	0	0	1.178980e+02
8.410557e+01	2.834800e+02	4.926686e+01	3.519062e+00	5.219941e+01	0	0	1.179990e+02
8.410557e+01	2.844575e+02	4.926686e+01	5.278592e+00	5.161290e+01	0	0	1.180990e+02
8.422287e+01	2.834800e+02	4.926686e+01	3.519062e+00	5.161290e+01	0	0	1.182000e+02
8.410557e+01	2.834800e+02	4.926686e+01	5.278592e+00	5.161290e+01	0	0	1.183010e+02
8.410557e+01	2.834800e+02	4.926686e+01	5.278592e+00	5.219941e+01	0	0	1.184020e+02
8.410557e+01	2.844575e+02	4.926686e+01	5.278592e+00	5.161290e+01	0	0	1.185020e+02
8.410557e+01	2.844575e+02	4.926686e+01	5.278592e+00	5.161290e+01	0	0	1.186030e+02
8.363636e+01	2.844575e+02	4.926686e+01	5.278592e+00	5.161290e+01	0	0	1.187040e+02
8.340176e+01	2.844575e+02	5.102639e+01	5.278592e+00	5.219941e+01	0	0	1.188050e+02
8.328446e+01	2.844575e+02	4.926686e+01	5.278592e+00	5.219941e+01	0	0	1.189050e+02
8.340176e+01	2.844575e+02	4.926686e+01	5.278592e+00	5.219941e+01	0	0	1.190060e+02
8.328446e+01	2.844575e+02	4.926686e+01	3.519062e+00	5.161290e+01	0	0	1.191070e+02
8.328446e+01	2.844575e+02	5.102639e+01	3.519062e+00	5.219941e+01	0	0	1.192070e+02
8.340176e+01	2.844575e+02	4.926686e+01	5.278592e+00	5.219941e+01	0	0	1.193080e+02
8.375367e+01	2.844575e+02	5.102639e+01	5.278592e+00	4.926686e+01	0	0	1.194090e+02
8.422287e+01	2.834800e+02	5.102639e+01	5.278592e+00	4.926686e+01	0	0	1.195100e+02
8.434018e+01	2.834800e+02	5.278592e+01	5.278592e+00	4.926686e+01	0	0	1.196100e+02
8.422287e+01	2.834800e+02	5.102639e+01	3.519062e+00	4.985337e+01	0	0	1.197110e+02
8.422287e+01	2.834800e+02	5.278592e+01	5.278592e+00	4.985337e+01	0	0	1.198120e+02
8.422287e+01	2.834800e+02	5.102639e+01	7.038123e+00	4.926686e+01	0	0	1.199120e+02
8.422287e+01	2.834800e+02	5.102639e+01	5.278592e+00	4.985337e+01	0	0	1.200130e+02
8.457478e+01	2.834800e+02	5.102639e+01	5.278592e+00	4.868035e+01	0	0	1.201140e+02
8.504399e+01	2.834800e+02	5.278592e+01	5.278592e+00	4.868035e+01	0	0	1.202150e+02
8.504399e+01	2.834800e+02	5.278592e+01	5.278592e+00	4.868035e+01	0	0	1.203150e+02
8.504399e+01	2.834800e+02	5.102639e+01	5.278592e+00	4.868035e+01	0	0	1.204160e+02
8.492669e+01	2.834800e+02	5.102639e+01	3.519062e+00	4.926686e+01	0	0	1.205170e+02
8.504399e+01	2.834800e+02	5.102639e+01	5.278592e+00	4.868035e+01	0	0	1.206170e+02
8.504399e+01	2.834800e+02	5.278592e+01	5.278592e+00	4.868035e+01	0	0	1.207180e+02
8.504399e+01	2.834800e+02	5.278592e+01	5.278592e+00	4.985337e+01	0	0	1.208190e+02
8.492669e+01	2.825024e+02	5.278592e+01	5.278592e+00	4.985337e+01	0	0	1.209200e+02
8.492669e+01	2.825024e+02	5.102639e+01	5.278592e+00	4.985337e+01	0	0	1.210200e+02
8.480938e+01	2.825024e+02	5.278592e+01	5.278592e+00	4.985337e+01	0	0	1.211210e+02
8.480938e+01	2.825024e+02	5.102639e+01	5.278592e+00	4.926686e+01	0	0	1.212220e+02
8.492669e+01	2.825024e+02	5.278592e+01	5.278592e+00	4.926686e+01	0	0	1.213220e+02
8.480938e+01	2.834800e+02	5.278592e+01	5.278592e+00	4.985337e+01	0	0	1.214230e+02
8.480938e+01	2.834800e+02	5.278592e+01	7.038123e+00	5.102639e+01	0	0	1.215240e+02
8.469208e+01	2.825024e+02	5.102639e+01	5.278592e+00	5.102639e+01	0	0	1.216240e+02
8.480938e+01	2.825024e+02	5.102639e+01	5.278592e+00	5.043988e+01	0	0	1.217250e+02
8.480938e+01	2.834800e+02	5.102639e+01	5.278592e+00	5.043988e+01	0	0	1.218260e+02
8.469208e+01	2.825024e+02	5.102639e+01	5.278592e+00	5.043988e+01	0	0	1.219270e+02
8.457478e+01	2.825024e+02	5.102639e+01	5.278592e+00	5.043988e+01	0	0	1.220280e+02
8.457478e+01	2.825024e+02	5.102639e+01	5.278592e+00	5.043988e+01	0	0	1.221280e+02
8.457478e+01	2.825024e+02	5.102639e+01	5.278592e+00	5.043988e+01	0	0	1.222290e+02
8.434018e+01	2.815249e+02	5.102639e+01	5.278592e+00	5.043988e+01	0	0	1.223300e+02
8.410557e+01	2.825024e+02	5.102639e+01	5.278592e+00	5.043988e+01	0	0	1.224300e+02
8.410557e+01	2.825024e+02	5.102639e+01	7.038123e+00	5.043988e+01	0	0	1.225310e+02
8.410557e+01	2.825024e+02	5.102639e+01	5.278592e+00	5.043988e+01	0	0	1.226320e+02
8.410557e+01	2.825024e+02	5.102639e+01	5.278592e+00	5.043988e+01	0	0	1.227320e+02
8.410557e+01	2.825024e+02	5.102639e+01	5.278592e+00	5.043988e+01	0	0	1.228330e+02
8.410557e+01	2.825024e+02	4.926686e+01	5.278592e+00	5.043988e+01	0	0	1.229340e+02
8.363636e+01	2.834800e+02	4.926686e+01	5.278592e+00	5.161290e+01	0	0	1.230340e+02
8.351906e+01	2.844575e+02	4.926686e+01	5.278592e+00	5.161290e+01	0	0	1.231360e+02
8.351906e+01	2.834800e+02	4.926686e+01	7.038123e+00	5.102639e+01	0	0	1.232360e+02
8.363636e+01	2.844575e+02	4.926686e+01	5.278592e+00	5.161290e+01	0	0	1.233360e+02
8.351906e+01	2.834800e+02	5.102639e+01	5.278592e+00	5.161290e+01	0	0	1.234380e+02
8.351906e+01	2.844575e+02	4.926686e+01	5.278592e+00	5.161290e+01	0	0	1.235380e+02
8.351906e+01	2.834800e+02	5.102639e+01	5.278592e+00	5.161290e+01	0	0	1.236390e+02
8.351906e+01	2.834800e+02	4.926686e+01	5.278592e+00	5.219941e+01	0	0	1.237400e+02
8.351906e+01	2.834800e+02	4.926686e+01	5.278592e+00	5.219941e+01	0	0	1.238400e+02
8.340176e+01	2.834800e+02	5.102639e+01	5.278592e+00	5.219941e+01	0	0	1.239410e+02
8.351906e+01	2.844575e+02	4.926686e+01	5.278592e+00	5.219941e+01	0	0	1.240420e+02
8.340176e+01	2.834800e+02	4.926686e+01	5.278592e+00	5.219941e+01	0	0	1.241420e+02
8.340176e+01	2.834800e+02	4.926686e+01	5.278592e+00	5.219941e+01	0	0	1.242430e+02
8.351906e+01	2.834800e+02	4.926686e+01	5.278592e+00	5.219941e+01	0	0	1.243440e+02
8.351906e+01	2.834800e+02	5.102639e+01	5.278592e+00	5.219941e+01	0	0	1.244440e+02
8.351906e+01	2.834800e+02	5.102639e+01	7.038123e+00	5.219941e+01	0	0	1.245460e+02
8.340176e+01	2.834800e+02	4.926686e+01	5.278592e+00	5.219941e+01	0	0	1.246460e+02
8.340176e+01	2.834800e+02	4.926686e+01	5.278592e+00	5.161290e+01	0	0	1.247460e+02
8.340176e+01	2.834800e+02	4.926686e+01	5.278592e+00	5.161290e+01	0	0	1.248480e+02
8.340176e+01	2.825024e+02	4.926686e+01	5.278592e+00	5.161290e+01	0	0	1.249480e+02
8.340176e+01	2.834800e+02	4.926686e+01	5.278592e+00	5.219941e+01	0	0	1.250490e+02
8.340176e+01	2.834800e+02	4.926686e+01	7.038123e+00	5.395894e+01	0	0	1.251500e+02
8.375367e+01	2.825024e+02	5.102639e+01	7.038123e+00	5.395894e+01	0	0	1.252500e+02
8.375367e+01	2.825024e+02	4.926686e+01	5.278592e+00	5.395894e+01	0	0	1.253510e+02
8.387097e+01	2.834800e+02	5.102639e+01	7.038123e+00	5.395894e+01	0	0	1.254520e+02
8.387097e+01	2.825024e+02	4.926686e+01	5.278592e+00	5.395894e+01	0	0	1.255520e+02
8.387097e+01	2.834800e+02	4.926686e+01	5.278592e+00	5.395894e+01	0	0	1.256540e+02
8.387097e+01	2.834800e+02	4.926686e+01	7.038123e+00	5.395894e+01	0	0	1.257540e+02
8.387097e+01	2.834800e+02	4.926686e+01	5.278592e+00	5.454545e+01	0	0	1.258540e+02
8.445748e+01	2.834800e+02	4.926686e+01	5.278592e+00	5.454545e+01	0	0	1.259560e+02
8.445748e+01	2.844575e+02	4.926686e+01	5.278592e+00	5.454545e+01	0	0	1.260560e+02
8.445748e+01	2.834800e+02	4.926686e+01	5.278592e+00	5.454545e+01	0	0	1.261560e+02
8.445748e+01	2.834800e+02	4.926686e+01	5.278592e+00	5.454545e+01	0	0	1.262580e+02
8.445748e+01	2.844575e+02	4.926686e+01	7.038123e+00	5.454545e+01	0	0	1.263580e+02
8.445748e+01	2.844575e+02	4.926686e+01	5.278592e+00	5.454545e+01	0	0	1.264590e+02
8.445748e+01	2.844575e+02	4.926686e+01	5.278592e+00	5.454545e+01	0	0	1.265600e+02
8.457478e+01	2.834800e+02	4.926686e+01	5.278592e+00	5.454545e+01	0	0	1.266600e+02
8.445748e+01	2.834800e+02	5.102639e+01	5.278592e+00	5.454545e+01	0	0	1.267610e+02
8.445748e+01	2.834800e+02	5.102639e+01	5.278592e+00	5.454545e+01	0	0	1.268620e+02
8.445748e+01	2.834800e+02	4.926686e+01	5.278592e+00	5.454545e+01	0	0	1.269620e+02
8.445748e+01	2.834800e+02	4.926686e+01	5.278592e+00	5.454545e+01	0	0	1.270640e+02
8.445748e+01	2.825024e+02	4.926686e+01	5.278592e+00	5.454545e+01	0	0	1.271640e+02
8.445748e+01	2.825024e+02	5.102639e+01	5.278592e+00	5.454545e+01	0	0	1.272640e+02
8.434018e+01	2.834800e+02	4.750733e+01	7.038123e+00	5.337243e+01	0	0	1.273660e+02
8.445748e+01	2.834800e+02	4.750733e+01	7.038123e+00	5.337243e+01	0	0	1.274660e+02
8.445748e+01	2.834800e+02	4.926686e+01	7.038123e+00	5.337243e+01	0	0	1.275660e+02
8.434018e+01	2.825024e+02	4.926686e+01	5.278592e+00	5.337243e+01	0	0	1.276680e+02
8.445748e+01	2.834800e+02	4.926686e+01	5.278592e+00	5.337243e+01	0	0	1.277680e+02
8.445748e+01	2.834800e+02	4.926686e+01	7.038123e+00	5.337243e+01	0	0	1.278680e+02
8.445748e+01	2.834800e+02	4.926686e+01	5.278592e+00	5.337243e+01	0	0	1.279700e+02
8.457478e+01	2.854350e+02	4.926686e+01	7.038123e+00	5.337243e+01	0	0	1.280700e+02
8.445748e+01	2.834800e+02	4.926686e+01	5.278592e+00	5.337243e+01	0	0	1.281720e+02
8.434018e+01	2.834800e+02	4.926686e+01	5.278592e+00	5.337243e+01	0	0	1.282720e+02
8.422287e+01	2.834800e+02	4.926686e+01	7.038123e+00	5.337243e+01	0	0	1.283720e+02
8.422287e+01	2.834800e+02	4.926686e+01	5.278592e+00	5.337243e+01	0	0	1.284740e+02
8.422287e+01	2.834800e+02	4.750733e+01	5.278592e+00	5.337243e+01	0	0	1.285740e+02
8.422287e+01	2.834800e+02	4.926686e+01	5.278592e+00	5.337243e+01	0	0	1.286740e+02
8.422287e+01	2.834800e+02	4.750733e+01	5.278592e+00	5.337243e+01	0	0	1.287760e+02
8.434018e+01	2.834800e+02	4.750733e+01	5.278592e+00	5.395894e+01	0	0	1.288760e+02
8.434018e+01	2.834800e+02	4.750733e+01	5.278592e+00	5.395894e+01	0	0	1.289760e+02
8.434018e+01	2.834800e+02	4.750733e+01	5.278592e+00	5.337243e+01	0	0	1.290780e+02
8.422287e+01	2.825024e+02	4.750733e+01	7.038123e+00	5.395894e+01	0	0	1.291780e+02
8.422287e+01	2.834800e+02	4.750733e+01	5.278592e+00	5.337243e+01	0	0	1.292780e+02
8.434018e+01	2.825024e+02	4.750733e+01	5.278592e+00	5.395894e+01	0	0	1.293800e+02
8.434018e+01	2.834800e+02	4.750733e+01	5.278592e+00	5.513196e+01	0	0	1.294800e+02
8.492669e+01	2.834800e+02	4.926686e+01	7.038123e+00	5.513196e+01	0	0	1.295820e+02
8.504399e+01	2.844575e+02	4.926686e+01	5.278592e+00	5.571848e+01	0	0	1.296820e+02
8.480938e+01	2.834800e+02	4.926686e+01	5.278592e+00	5.513196e+01	0	0	1.297820e+02
8.480938e+01	2.834800e+02	4.926686e+01	5.278592e+00	5.571848e+01	0	0	1.298840e+02
8.480938e+01	2.825024e+02	4.926686e+01	5.278592e+00	5.513196e+01	0	0	1.299840e+02
8.469208e+01	2.825024e+02	4.926686e+01	7.038123e+00	5.513196e+01	0	0	1.300840e+02
8.492669e+01	2.834800e+02	4.750733e+01	5.278592e+00	5.219941e+01	0	0	1.301860e+02
8.504399e+01	2.825024e+02	4.926686e+01	5.278592e+00	5.219941e+01	0	0	1.302860e+02
8.516129e+01	2.834800e+02	4.750733e+01	5.278592e+00	5.219941e+01	0	0	1.303860e+02
8.504399e+01	2.834800e+02	4.926686e+01	7.038123e+00	5.278592e+01	0	0	1.304880e+02
8.504399e+01	2.834800e+02	4.926686e+01	5.278592e+00	5.219941e+01	0	0	1.305880e+02
8.504399e+01	2.834800e+02	4.750733e+01	5.278592e+00	5.219941e+01	0	0	1.306890e+02
8.504399e+01	2.834800e+02	4.926686e+01	5.278592e+00	5.219941e+01	0	0	1.307900e+02
8.504399e+01	2.834800e+02	4.750733e+01	5.278592e+00	5.278592e+01	0	0	1.308900e+02
8.492669e+01	2.844575e+02	4.750733e+01	5.278592e+00	5.102639e+01	0	0	1.309920e+02
8.492669e+01	2.844575e+02	4.750733e+01	5.278592e+00	5.102639e+01	0	0	1.310920e+02
8.492669e+01	2.844575e+02	4.926686e+01	7.038123e+00	5.102639e+01	0	0	1.311920e+02
8.480938e+01	2.834800e+02	4.926686e+01	5.278592e+00	5.102639e+01	0	0	1.312940e+02
8.492669e+01	2.844575e+02	4.750733e+01	7.038123e+00	5.102639e+01	0	0	1.313940e+02
8.492669e+01	2.844575e+02	4.926686e+01	5.278592e+00	5.102639e+01	0	0	1.314940e+02
8.480938e+01	2.844575e+02	4.750733e+01	5.278592e+00	5.102639e+01	0	0	1.315960e+02
8.480938e+01	2.834800e+02	4.750733e+01	7.038123e+00	5.102639e+01	0	0	1.316960e+02
8.480938e+01	2.825024e+02	4.750733e+01	5.278592e+00	5.102639e+01	0	0	1.317960e+02
8.480938e+01	2.834800e+02	4.750733e+01	5.278592e+00	5.043988e+01	0	0	1.318980e+02
8.480938e+01	2.834800e+02	4.750733e+01	5.278592e+00	5.043988e+01	0	0	1.319980e+02
8.480938e+01	2.834800e+02	4.750733e+01	7.038123e+00	5.102639e+01	0	0	1.320990e+02
8.469208e+01	2.825024e+02	4.750733e+01	7.038123e+00	5.102639e+01	0	0	1.322000e+02
8.469208e+01	2.825024e+02	4.750733e+01	5.278592e+00	5.102639e+01	0	0	1.323000e+02
8.469208e+01	2.834800e+02	4.574780e+01	7.038123e+00	4.809384e+01	0	0	1.324010e+02
8.422287e+01	2.834800e+02	4.750733e+01	7.038123e+00	4.809384e+01	0	0	1.325020e+02
8.422287e+01	2.834800e+02	4.750733e+01	7.038123e+00	4.809384e+01	0	0	1.326020e+02
8.422287e+01	2.844575e+02	4.750733e+01	5.278592e+00	4.809384e+01	0	0	1.327040e+02
8.434018e+01	2.834800e+02	4.750733e+01	5.278592e+00	4.809384e+01	0	0	1.328040e+02
8.422287e+01	2.834800e+02	4.750733e+01	7.038123e+00	4.809384e+01	0	0	1.329040e+02
8.422287e+01	2.834800e+02	4.750733e+01	7.038123e+00	4.750733e+01	0	0	1.330060e+02
8.398827e+01	2.834800e+02	4.750733e+01	7.038123e+00	4.281525e+01	0	0	1.331060e+02
8.363636e+01	2.844575e+02	4.926686e+01	5.278592e+00	4.281525e+01	0	0	1.332070e+02
8.363636e+01	2.844575e+02	4.750733e+01	7.038123e+00	4.281525e+01	0	0	1.333080e+02
8.375367e+01	2.834800e+02	4.750733e+01	5.278592e+00	4.281525e+01	0	0	1.334080e+02
8.363636e+01	2.844575e+02	4.926686e+01	7.038123e+00	4.281525e+01	0	0	1.335090e+02
8.363636e+01	2.834800e+02	4.750733e+01	7.038123e+00	4.281525e+01	0	0	1.336100e+02
8.363636e+01	2.844575e+02	4.750733e+01	7.038123e+00	4.281525e+01	0	0	1.337100e+02
8.363636e+01	2.834800e+02	4.750733e+01	7.038123e+00	4.281525e+01	0	0	1.338110e+02
8.387097e+01	2.844575e+02	4.926686e+01	5.278592e+00	4.281525e+01	0	0	1.339120e+02
8.387097e+01	2.834800e+02	4.926686e+01	5.278592e+00	4.281525e+01	0	0	1.340120e+02
8.387097e+01	2.844575e+02	4.926686e+01	7.038123e+00	4.281525e+01	0	0	1.341140e+02
8.387097e+01	2.844575e+02	4.926686e+01	7.038123e+00	4.281525e+01	0	0	1.342140e+02
8.387097e+01	2.844575e+02	4.926686e+01	5.278592e+00	4.340176e+01	0	0	1.343150e+02
8.387097e+01	2.834800e+02	4.926686e+01	7.038123e+00	4.281525e+01	0	0	1.344160e+02
8.387097e+01	2.834800e+02	4.750733e+01	7.038123e+00	4.281525e+01	0	0	1.345160e+02
8.434018e+01	2.825024e+02	4.926686e+01	5.278592e+00	4.281525e+01	0	0	1.346170e+02
8.434018e+01	2.834800e+02	4.926686e+01	5.278592e+00	4.222874e+01	0	0	1.347180e+02
8.422287e+01	2.834800e+02	4.926686e+01	7.038123e+00	4.281525e+01	0	0	1.348180e+02
8.422287e+01	2.834800e+02	5.102639e+01	5.278592e+00	4.281525e+01	0	0	1.349190e+02
8.422287e+01	2.834800e+02	4.926686e+01	5.278592e+00	4.281525e+01	0	0	1.350200e+02
8.434018e+01	2.825024e+02	4.926686e+01	5.278592e+00	4.281525e+01	0	0	1.351200e+02
8.422287e+01	2.825024e+02	4.926686e+01	7.038123e+00	4.281525e+01	0	0	1.352210e+02
8.504399e+01	2.825024e+02	4.926686e+01	7.038123e+00	3.870968e+01	0	0	1.353220e+02
8.527859e+01	2.825024e+02	5.102639e+01	5.278592e+00	3.870968e+01	0	0	1.354220e+02
8.527859e+01	2.825024e+02	5.102639e+01	5.278592e+00	3.812317e+01	0	0	1.355240e+02
8.527859e+01	2.834800e+02	5.102639e+01	5.278592e+00	3.870968e+01	0	0	1.356240e+02
8.527859e+01	2.834800e+02	4.926686e+01	5.278592e+00	3.870968e+01	0	0	1.357250e+02
8.527859e+01	2.825024e+02	5.102639e+01	7.038123e+00	3.870968e+01	0	0	1.358260e+02
8.527859e+01	2.825024e+02	5.102639e+01	5.278592e+00	3.870968e+01	0	0	1.359260e+02
8.539589e+01	2.825024e+02	5.278592e+01	5.278592e+00	3.870968e+01	0	0	1.360270e+02
8.516129e+01	2.825024e+02	5.102639e+01	5.278592e+00	3.870968e+01	0	0	1.361280e+02
8.516129e+01	2.834800e+02	5.102639e+01	5.278592e+00	3.812317e+01	0	0	1.362280e+02
8.516129e+01	2.834800e+02	5.278592e+01	7.038123e+00	3.870968e+01	0	0	1.363290e+02
8.516129e+01	2.825024e+02	5.102639e+01	5.278592e+00	3.870968e+01	0	0	1.364300e+02
8.527859e+01	2.834800e+02	5.102639e+01	5.278592e+00	3.812317e+01	0	0	1.365300e+02
8.516129e+01	2.834800e+02	5.278592e+01	7.038123e+00	3.870968e+01	0	0	1.366310e+02
8.504399e+01	2.834800e+02	5.278592e+01	5.278592e+00	3.812317e+01	0	0	1.367320e+02
8.480938e+01	2.834800e+02	5.278592e+01	5.278592e+00	3.870968e+01	0	0	1.368330e+02
8.480938e+01	2.834800e+02	5.278592e+01	5.278592e+00	3.812317e+01	0	0	1.369340e+02
8.492669e+01	2.834800e+02	5.278592e+01	7.038123e+00	3.812317e+01	0	0	1.370340e+02
8.492669e+01	2.834800e+02	5.278592e+01	5.278592e+00	3.812317e+01	0	0	1.371350e+02
8.480938e+01	2.834800e+02	5.278592e+01	5.278592e+00	3.812317e+01	0	0	1.372360e+02
8.480938e+01	2.834800e+02	5.278592e+01	5.278592e+00	3.812317e+01	0	0	1.373360e+02
8.480938e+01	2.834800e+02	5.278592e+01	5.278592e+00	3.812317e+01	0	0	1.374370e+02
8.410557e+01	2.834800e+02	5.278592e+01	5.278592e+00	3.812317e+01	0	0	1.375380e+02
8.410557e+01	2.825024e+02	5.278592e+01	5.278592e+00	3.812317e+01	0	0	1.376380e+02
8.410557e+01	2.825024e+02	5.278592e+01	5.278592e+00	3.812317e+01	0	0	1.377390e+02
8.410557e+01	2.825024e+02	5.454545e+01	5.278592e+00	3.812317e+01	0	0	1.378400e+02
8.410557e+01	2.825024e+02	5.454545e+01	5.278592e+00	3.812317e+01	0	0	1.379400e+02
8.410557e+01	2.825024e+02	5.278592e+01	5.278592e+00	3.753666e+01	0	0	1.380410e+02
8.410557e+01	2.834800e+02	5.278592e+01	5.278592e+00	3.812317e+01	0	0	1.381420e+02
8.387097e+01	2.834800e+02	5.454545e+01	5.278592e+00	3.812317e+01	0	0	1.382430e+02
8.398827e+01	2.834800e+02	5.454545e+01	7.038123e+00	3.812317e+01	0	0	1.383430e+02
8.387097e+01	2.834800e+02	5.454545e+01	5.278592e+00	3.812317e+01	0	0	1.384440e+02
8.387097e+01	2.834800e+02	5.454545e+01	5.278592e+00	3.812317e+01	0	0	1.385450e+02
8.387097e+01	2.825024e+02	5.278592e+01	7.038123e+00	3.812317e+01	0	0	1.386460e+02
8.398827e+01	2.825024e+02	5.454545e+01	5.278592e+00	3.812317e+01	0	0	1.387460e+02
8.398827e+01	2.834800e+02	5.278592e+01	5.278592e+00	3.812317e+01	0	0	1.388470e+02
8.422287e+01	2.834800e+02	5.454545e+01	5.278592e+00	3.753666e+01	0	0	1.389480e+02
8.422287e+01	2.834800e+02	5.630499e+01	5.278592e+00	3.753666e+01	0	0	1.390480e+02
8.410557e+01	2.834800e+02	5.454545e+01	7.038123e+00	3.695015e+01	0	0	1.391490e+02
8.422287e+01	2.834800e+02	5.454545e+01	7.038123e+00	3.753666e+01	0	0	1.392500e+02
8.422287e+01	2.834800e+02	5.454545e+01	5.278592e+00	3.753666e+01	0	0	1.393510e+02
8.422287e+01	2.834800e+02	5.454545e+01	5.278592e+00	3.753666e+01	0	0	1.394510e+02
8.422287e+01	2.834800e+02	5.454545e+01	5.278592e+00	3.753666e+01	0	0	1.395520e+02
8.422287e+01	2.834800e+02	5.454545e+01	7.038123e+00	3.812317e+01	0	0	1.396530e+02
8.410557e+01	2.834800e+02	5.454545e+01	7.038123e+00	3.812317e+01	0	0	1.397530e+02
8.410557e+01	2.844575e+02	5.454545e+01	7.038123e+00	3.812317e+01	0	0	1.398540e+02
8.410557e+01	2.834800e+02	5.454545e+01	7.038123e+00	3.812317e+01	0	0	1.399550e+02
8.410557e+01	2.834800e+02	5.454545e+01	7.038123e+00	3.812317e+01	0	0	1.400560e+02
8.410557e+01	2.834800e+02	5.454545e+01	7.038123e+00	3.812317e+01	0	0	1.401560e+02
8.410557e+01	2.844575e+02	5.630499e+01	5.278592e+00	3.812317e+01	0	0	1.402570e+02
8.398827e+01	2.854350e+02	5.454545e+01	7.038123e+00	3.870968e+01	0	0	1.403580e+02
8.422287e+01	2.844575e+02	5.278592e+01	7.038123e+00	3.812317e+01	0	0	1.404590e+02
8.422287e+01	2.854350e+02	5.454545e+01	7.038123e+00	3.812317e+01	0	0	1.405590e+02
8.422287e+01	2.844575e+02	5.454545e+01	7.038123e+00	3.812317e+01	0	0	1.406600e+02
8.422287e+01	2.844575e+02	5.278592e+01	7.038123e+00	3.812317e+01	0	0	1.407610e+02
8.422287e+01	2.854350e+02	5.454545e+01	7.038123e+00	3.812317e+01	0	0	1.408610e+02
8.422287e+01	2.854350e+02	5.454545e+01	7.038123e+00	3.812317e+01	0	0	1.409620e+02
8.434018e+01	2.854350e+02	5.278592e+01	5.278592e+00	3.812317e+01	0	0	1.410630e+02
8.445748e+01	2.844575e+02	5.278592e+01	7.038123e+00	3.812317e+01	0	0	1.411630e+02
8.445748e+01	2.844575e+02	5.278592e+01	7.038123e+00	3.812317e+01	0	0	1.412640e+02
8.445748e+01	2.844575e+02	5.278592e+01	5.278592e+00	3.812317e+01	0	0	1.413650e+02
8.457478e+01	2.844575e+02	5.278592e+01	7.038123e+00	3.812317e+01	0	0	1.414660e+02
8.445748e+01	2.854350e+02	5.454545e+01	5.278592e+00	3.812317e+01	0	0	1.415660e+02
8.445748e+01	2.844575e+02	5.278592e+01	7.038123e+00	3.812317e+01	0	0	1.416670e+02
8.469208e+01	2.854350e+02	5.278592e+01	7.038123e+00	3.929619e+01	0	0	1.417680e+02
8.434018e+01	2.844575e+02	5.278592e+01	7.038123e+00	3.870968e+01	0	0	1.418690e+02
8.434018e+01	2.844575e+02	5.278592e+01	7.038123e+00	3.870968e+01	0	0	1.419690e+02
8.434018e+01	2.844575e+02	5.102639e+01	7.038123e+00	3.870968e+01	0	0	1.420700e+02
8.434018e+01	2.844575e+02	5.102639e+01	7.038123e+00	3.929619e+01	0	0	1.421710e+02
8.434018e+01	2.844575e+02	5.278592e+01	7.038123e+00	3.870968e+01	0	0	1.422710e+02
8.434018e+01	2.844575e+02	5.278592e+01	5.278592e+00	3.870968e+01	0	0	1.423720e+02
8.434018e+01	2.844575e+02	5.102639e+01	7.038123e+00	4.340176e+01	0	0	1.424730e+02
8.398827e+01	2.844575e+02	5.102639e+01	7.038123e+00	4.340176e+01	0	0	1.425730e+02
8.398827e+01	2.844575e+02	5.102639e+01	7.038123e+00	4.398827e+01	0	0	1.426740e+02
8.410557e+01	2.844575e+02	5.102639e+01	7.038123e+00	4.340176e+01	0	0	1.427750e+02
8.387097e+01	2.844575e+02	5.102639e+01	8.797654e+00	4.340176e+01	0	0	1.428750e+02
8.398827e+01	2.854350e+02	5.102639e+01	7.038123e+00	4.340176e+01	0	0	1.429770e+02
8.398827e+01	2.844575e+02	5.102639e+01	7.038123e+00	4.340176e+01	0	0	1.430770e+02
8.398827e+01	2.844575e+02	5.102639e+01	8.797654e+00	4.340176e+01	0	0	1.431780e+02
8.363636e+01	2.854350e+02	4.926686e+01	7.038123e+00	4.516129e+01	0	0	1.432790e+02
8.328446e+01	2.854350e+02	4.926686e+01	7.038123e+00	4.516129e+01	0	0	1.433790e+02
8.340176e+01	2.844575e+02	4.926686e+01	7.038123e+00	4.516129e+01	0	0	1.434800e+02
8.328446e+01	2.844575e+02	4.926686e+01	8.797654e+00	4.457478e+01	0	0	1.435810e+02
8.340176e+01	2.844575e+02	4.926686e+01	7.038123e+00	4.516129e+01	0	0	1.436810e+02
8.328446e+01	2.844575e+02	4.926686e+01	7.038123e+00	4.457478e+01	0	0	1.437820e+02
8.328446e+01	2.844575e+02	4.926686e+01	8.797654e+00	4.516129e+01	0	0	1.438830e+02
8.293255e+01	2.834800e+02	4.926686e+01	7.038123e+00	4.516129e+01	0	0	1.439830e+02
8.304985e+01	2.834800e+02	4.926686e+01	7.038123e+00	4.457478e+01	0	0	1.440840e+02
8.304985e+01	2.834800e+02	4.926686e+01	7.038123e+00	4.457478e+01	0	0	1.441850e+02
8.304985e+01	2.834800e+02	4.926686e+01	7.038123e+00	4.516129e+01	0	0	1.442850e+02
8.304985e+01	2.834800e+02	4.926686e+01	7.038123e+00	4.457478e+01	0	0	1.443870e+02
8.304985e+01	2.834800e+02	4.926686e+01	7.038123e+00	4.457478e+01	0	0	1.444870e+02
8.304985e+01	2.834800e+02	4.926686e+01	7.038123e+00	4.457478e+01	0	0	1.445880e+02
8.328446e+01	2.834800e+02	4.750733e+01	8.797654e+00	4.633431e+01	0	0	1.446890e+02
8.340176e+01	2.834800e+02	4.750733e+01	7.038123e+00	4.692082e+01	0	0	1.447890e+02
8.340176e+01	2.844575e+02	4.750733e+01	8.797654e+00	4.692082e+01	0	0	1.448900e+02
8.340176e+01	2.844575e+02	4.750733e+01	7.038123e+00	4.692082e+01	0	0	1.449910e+02
8.340176e+01	2.834800e+02	4.750733e+01	7.038123e+00	4.633431e+01	0	0	1.450910e+02
8.340176e+01	2.844575e+02	4.750733e+01	7.038123e+00	4.692082e+01	0	0	1.451920e+02
8.340176e+01	2.844575e+02	4.750733e+01	8.797654e+00	4.692082e+01	0	0	1.452930e+02
8.351906e+01	2.834800e+02	4.750733e+01	8.797654e+00	4.692082e+01	0	0	1.453930e+02
8.387097e+01	2.854350e+02	4.750733e+01	7.038123e+00	4.692082e+01	0	0	1.454950e+02
8.375367e+01	2.844575e+02	4.574780e+01	7.038123e+00	4.633431e+01	0	0	1.455950e+02
8.375367e+01	2.844575e+02	4.574780e+01	8.797654e+00	4.692082e+01	0	0	1.456950e+02
8.375367e+01	2.844575e+02	4.750733e+01	8.797654e+00	4.692082e+01	0	0	1.457970e+02
8.375367e+01	2.854350e+02	4.574780e+01	8.797654e+00	4.692082e+01	0	0	1.458970e+02
8.375367e+01	2.844575e+02	4.574780e+01	7.038123e+00	4.692082e+01	0	0	1.459970e+02
8.375367e+01	2.854350e+02	4.750733e+01	7.038123e+00	4.692082e+01	0	0	1.460990e+02
8.398827e+01	2.854350e+02	4.574780e+01	7.038123e+00	4.692082e+01	0	0	1.461990e+02
8.387097e+01	2.854350e+02	4.574780e+01	8.797654e+00	4.692082e+01	0	0	1.463000e+02
8.398827e+01	2.854350e+02	4.574780e+01	8.797654e+00	4.692082e+01	0	0	1.464010e+02
8.398827e+01	2.854350e+02	4.574780e+01	7.038123e+00	4.692082e+01	0	0	1.465010e+02
8.387097e+01	2.854350e+02	4.574780e+01	8.797654e+00	4.692082e+01	0	0	1.466030e+02
8.387097e+01	2.844575e+02	4.750733e+01	8.797654e+00	4.692082e+01	0	0	1.467030e+02
8.398827e+01	2.854350e+02	4.574780e+01	8.797654e+00	4.692082e+01	0	0	1.468030e+02
8.445748e+01	2.854350e+02	4.574780e+01	7.038123e+00	4.692082e+01	0	0	1.469050e+02
8.422287e+01	2.854350e+02	4.574780e+01	7.038123e+00	4.633431e+01	0	0	1.470050e+02
8.422287e+01	2.844575e+02	4.574780e+01	8.797654e+00	4.633431e+01	0	0	1.471050e+02
8.422287e+01	2.844575e+02	4.574780e+01	7.038123e+00	4.692082e+01	0	0	1.472070e+02
8.422287e+01	2.854350e+02	4.574780e+01	8.797654e+00	4.633431e+01	0	0	1.473070e+02
8.422287e+01	2.844575e+02	4.574780e+01	8.797654e+00	4.633431e+01	0	0	1.474070e+02
8.422287e+01	2.844575e+02	4.574780e+01	8.797654e+00	4.633431e+01	0	0	1.475090e+02
8.422287e+01	2.854350e+02	4.574780e+01	7.038123e+00	4.692082e+01	0	0	1.476090e+02
8.410557e+01	2.844575e+02	4.574780e+01	8.797654e+00	4.692082e+01	0	0	1.477100e+02
8.398827e+01	2.844575e+02	4.574780e+01	7.038123e+00	4.633431e+01	0	0	1.478110e+02
8.398827e+01	2.844575e+02	4.574780e+01	8.797654e+00	4.692082e+01	0	0	1.479110e+02
8.410557e+01	2.854350e+02	4.574780e+01	7.038123e+00	4.633431e+01	0	0	1.480130e+02
8.410557e+01	2.844575e+02	4.750733e+01	8.797654e+00	4.692082e+01	0	0	1.481130e+02
8.410557e+01	2.844575e+02	4.574780e+01	8.797654e+00	4.692082e+01	0	0	1.482130e+02
8.387097e+01	2.844575e+02	4.574780e+01	7.038123e+00	4.692082e+01	0	0	1.483150e+02
8.387097e+01	2.844575e+02	4.574780e+01	7.038123e+00	4.692082e+01	0	0	1.484150e+02
8.387097e+01	2.844575e+02	4.574780e+01	7.038123e+00	4.692082e+01	0	0	1.485150e+02
8.387097e+01	2.844575e+02	4.574780e+01	8.797654e+00	4.692082e+01	0	0	1.486170e+02
8.387097e+01	2.854350e+02	4.574780e+01	8.797654e+00	4.692082e+01	0	0	1.487170e+02
8.387097e+01	2.844575e+02	4.574780e+01	7.038123e+00	4.633431e+01	0	0	1.488170e+02
8.387097e+01	2.854350e+02	4.750733e+01	7.038123e+00	4.692082e+01	0	0	1.489190e+02
8.398827e+01	2.854350e+02	4.750733e+01	7.038123e+00	4.809384e+01	0	0	1.490190e+02
8.375367e+01	2.854350e+02	4.750733e+01	7.038123e+00	4.868035e+01	0	0	1.491210e+02
8.387097e+01	2.854350e+02	4.750733e+01	7.038123e+00	4.868035e+01	0	0	1.492210e+02
8.387097e+01	2.854350e+02	4.750733e+01	7.038123e+00	4.809384e+01	0	0	1.493210e+02
8.387097e+01	2.854350e+02	4.574780e+01	7.038123e+00	4.868035e+01	0	0	1.494230e+02
8.387097e+01	2.854350e+02	4.750733e+01	7.038123e+00	4.868035e+01	0	0	1.495230e+02
8.387097e+01	2.854350e+02	4.750733e+01	7.038123e+00	4.868035e+01	0	0	1.496230e+02
8.375367e+01	2.864125e+02	4.750733e+01	7.038123e+00	4.809384e+01	0	0	1.497250e+02
8.398827e+01	2.854350e+02	4.574780e+01	7.038123e+00	4.868035e+01	0	0	1.498250e+02
8.398827e+01	2.864125e+02	4.750733e+01	8.797654e+00	4.868035e+01	0	0	1.499250e+02
8.398827e+01	2.864125e+02	4.574780e+01	8.797654e+00	4.868035e+01	0	0	1.500270e+02
8.398827e+01	2.854350e+02	4.574780e+01	7.038123e+00	4.868035e+01	0	0	1.501270e+02
8.398827e+01	2.864125e+02	4.750733e+01	8.797654e+00	4.868035e+01	0	0	1.502270e+02
8.398827e+01	2.864125e+02	4.926686e+01	7.038123e+00	4.868035e+01	0	0	1.503290e+02
8.398827e+01	2.864125e+02	4.750733e+01	7.038123e+00	4.868035e+01	0	0	1.504290e+02
8.398827e+01	2.844575e+02	4.750733e+01	7.038123e+00	4.868035e+01	0	0	1.505310e+02
8.410557e+01	2.844575e+02	4.750733e+01	7.038123e+00	4.868035e+01	0	0	1.506310e+02
8.398827e+01	2.844575e+02	4.750733e+01	7.038123e+00	4.868035e+01	0	0	1.507310e+02
8.398827e+01	2.844575e+02	4.750733e+01	7.038123e+00	4.809384e+01	0	0	1.508330e+02
8.398827e+01	2.844575e+02	4.750733e+01	7.038123e+00	4.809384e+01	0	0	1.509330e+02
8.422287e+01	2.854350e+02	4.750733e+01	7.038123e+00	4.868035e+01	0	0	1.510330e+02
8.398827e+01	2.854350e+02	4.750733e+01	7.038123e+00	4.926686e+01	0	0	1.511350e+02
8.445748e+01	2.864125e+02	4.750733e+01	7.038123e+00	4.926686e+01	0	0	1.512350e+02
8.445748e+01	2.854350e+02	4.750733e+01	7.038123e+00	4.926686e+01	0	0	1.513350e+02
8.434018e+01	2.864125e+02	4.750733e+01	7.038123e+00	4.926686e+01	0	0	1.514370e+02
8.445748e+01	2.854350e+02	4.926686e+01	8.797654e+00	4.926686e+01	0	0	1.515370e+02
8.434018e+01	2.854350e+02	4.926686e+01	7.038123e+00	4.868035e+01	0	0	1.516380e+02
8.434018e+01	2.854350e+02	4.750733e+01	7.038123e+00	4.926686e+01	0	0	1.517390e+02
8.434018e+01	2.854350e+02	4.750733e+01	8.797654e+00	4.926686e+01	0	0	1.518390e+02
8.469208e+01	2.854350e+02	4.750733e+01	7.038123e+00	5.161290e+01	0	0	1.519400e+02
8.492669e+01	2.854350e+02	4.926686e+01	7.038123e+00	5.161290e+01	0	0	1.520410e+02
8.492669e+01	2.844575e+02	4.750733e+01	7.038123e+00	5.161290e+01	0	0	1.521410e+02
8.492669e+01	2.844575e+02	4.750733e+01	7.038123e+00	5.161290e+01	0	0	1.522430e+02
8.480938e+01	2.854350e+02	4.750733e+01	7.038123e+00	5.161290e+01	0	0	1.523430e+02
8.480938e+01	2.844575e+02	4.750733e+01	7.038123e+00	5.161290e+01	0	0	1.524430e+02
8.480938e+01	2.844575e+02	4.750733e+01	7.038123e+00	5.161290e+01	0	0	1.525450e+02
8.492669e+01	2.854350e+02	4.926686e+01	7.038123e+00	5.219941e+01	0	0	1.526450e+02
8.492669e+01	2.854350e+02	4.750733e+01	7.038123e+00	5.219941e+01	0	0	1.527450e+02
8.504399e+01	2.854350e+02	4.926686e+01	7.038123e+00	5.219941e+01	0	0	1.528470e+02
8.492669e+01	2.844575e+02	4.750733e+01	7.038123e+00	5.219941e+01	0	0	1.529470e+02
8.492669e+01	2.854350e+02	4.750733e+01	7.038123e+00	5.219941e+01	0	0	1.530480e+02
8.492669e+01	2.854350e+02	4.750733e+01	7.038123e+00	5.219941e+01	0	0	1.531490e+02
8.492669e+01	2.844575e+02	4.926686e+01	7.038123e+00	5.219941e+01	0	0	1.532490e+02
8.527859e+01	2.854350e+02	4.926686e+01	7.038123e+00	5.161290e+01	0	0	1.533500e+02
8.516129e+01	2.854350e+02	4.926686e+01	7.038123e+00	5.161290e+01	0	0	1.534510e+02
8.504399e+01	2.844575e+02	4.926686e+01	7.038123e+00	5.161290e+01	0	0	1.535510e+02
8.504399e+01	2.844575e+02	4.926686e+01	7.038123e+00	5.161290e+01	0	0	1.536530e+02
8.504399e+01	2.844575e+02	4.926686e+01	7.038123e+00	5.161290e+01	0	0	1.537530e+02
8.504399e+01	2.854350e+02	4.926686e+01	7.038123e+00	5.161290e+01	0	0	1.538530e+02
8.504399e+01	2.844575e+02	4.926686e+01	7.038123e+00	5.161290e+01	0	0	1.539550e+02
8.457478e+01	2.854350e+02	4.926686e+01	5.278592e+00	5.043988e+01	0	0	1.540550e+02
8.410557e+01	2.854350e+02	4.926686e+01	7.038123e+00	5.043988e+01	0	0	1.541560e+02
8.410557e+01	2.854350e+02	4.926686e+01	5.278592e+00	4.985337e+01	0	0	1.542570e+02
8.410557e+01	2.854350e+02	5.102639e+01	7.038123e+00	5.043988e+01	0	0	1.543570e+02
8.410557e+01	2.854350e+02	4.926686e+01	7.038123e+00	5.043988e+01	0	0	1.544580e+02
8.410557e+01	2.854350e+02	4.926686e+01	5.278592e+00	4.985337e+01	0	0	1.545590e+02
8.410557e+01	2.854350e+02	5.102639e+01	7.038123e+00	5.043988e+01	0	0	1.546590e+02
8.398827e+01	2.854350e+02	4.926686e+01	7.038123e+00	5.043988e+01	0	0	1.547600e+02
8.516129e+01	2.844575e+02	4.926686e+01	7.038123e+00	4.985337e+01	0	0	1.548610e+02
8.551320e+01	2.854350e+02	5.102639e+01	5.278592e+00	5.043988e+01	0	0	1.549610e+02
8.504399e+01	2.854350e+02	5.102639e+01	5.278592e+00	5.043988e+01	0	0	1.550630e+02
8.516129e+01	2.854350e+02	5.102639e+01	7.038123e+00	5.043988e+01	0	0	1.551630e+02
8.516129e+01	2.854350e+02	4.926686e+01	7.038123e+00	5.043988e+01	0	0	1.552640e+02
8.516129e+01	2.844575e+02	5.102639e+01	5.278592e+00	4.985337e+01	0	0	1.553650e+02
8.516129e+01	2.854350e+02	5.102639e+01	5.278592e+00	4.809384e+01	0	0	1.554650e+02
8.645161e+01	2.854350e+02	5.102639e+01	5.278592e+00	4.809384e+01	0	0	1.555660e+02
8.633431e+01	2.854350e+02	4.926686e+01	7.038123e+00	4.809384e+01	0	0	1.556670e+02
8.633431e+01	2.854350e+02	5.102639e+01	5.278592e+00	4.809384e+01	0	0	1.557670e+02
8.633431e+01	2.864125e+02	5.102639e+01	5.278592e+00	4.868035e+01	0	0	1.558680e+02
8.633431e+01	2.864125e+02	4.926686e+01	5.278592e+00	4.868035e+01	0	0	1.559690e+02
8.633431e+01	2.864125e+02	5.102639e+01	5.278592e+00	4.868035e+01	0	0	1.560690e+02
8.656891e+01	2.864125e+02	5.102639e+01	5.278592e+00	4.809384e+01	0	0	1.561700e+02
8.527859e+01	2.854350e+02	5.102639e+01	3.519062e+00	4.574780e+01	0	0	1.562710e+02
8.457478e+01	2.844575e+02	5.102639e+01	5.278592e+00	4.574780e+01	0	0	1.563710e+02
8.434018e+01	2.844575e+02	5.102639e+01	5.278592e+00	4.633431e+01	0	0	1.564720e+02
8.434018e+01	2.844575e+02	5.102639e+01	7.038123e+00	4.633431e+01	0	0	1.565730e+02
8.445748e+01	2.844575e+02	5.102639e+01	5.278592e+00	4.574780e+01	0	0	1.566740e+02
8.434018e+01	2.844575e+02	5.102639e+01	5.278592e+00	4.574780e+01	0	0	1.567750e+02
8.434018e+01	2.844575e+02	5.278592e+01	5.278592e+00	4.574780e+01	0	0	1.568750e+02
8.351906e+01	2.844575e+02	5.102639e+01	5.278592e+00	4.516129e+01	0	0	1.569760e+02
8.164223e+01	2.834800e+02	5.102639e+01	5.278592e+00	4.516129e+01	0	0	1.570770e+02
8.164223e+01	2.834800e+02	5.102639e+01	5.278592e+00	4.516129e+01	0	0	1.571770e+02
8.175953e+01	2.844575e+02	5.102639e+01	5.278592e+00	4.574780e+01	0	0	1.572780e+02
8.164223e+01	2.834800e+02	5.102639e+01	5.278592e+00	4.516129e+01	0	0	1.573790e+02
8.164223e+01	2.844575e+02	5.102639e+01	5.278592e+00	4.516129e+01	0	0	1.574790e+02
8.164223e+01	2.844575e+02	5.102639e+01	5.278592e+00	4.516129e+01	0	0	1.575800e+02
8.058651e+01	2.844575e+02	5.102639e+01	5.278592e+00	4.516129e+01	0	0	1.576810e+02
7.917889e+01	2.844575e+02	5.102639e+01	3.519062e+00	4.516129e+01	0	0	1.577820e+02
7.917889e+01	2.844575e+02	5.102639e+01	5.278592e+00	4.574780e+01	0	0	1.578820e+02
7.917889e+01	2.854350e+02	5.278592e+01	5.278592e+00	4.516129e+01	0	0	1.579830e+02
7.917889e+01	2.854350e+02	5.102639e+01	5.278592e+00	4.516129e+01	0	0	1.580840e+02
7.917889e+01	2.844575e+02	5.102639e+01	5.278592e+00	4.516129e+01	0	0	1.581850e+02
7.917889e+01	2.844575e+02	5.102639e+01	5.278592e+00	4.457478e+01	0	0	1.582850e+02
7.835777e+01	2.844575e+02	5.102639e+01	7.038123e+00	5.102639e+01	0	0	1.583860e+02
7.847507e+01	2.844575e+02	5.102639e+01	5.278592e+00	5.102639e+01	0	0	1.584870e+02
7.847507e+01	2.844575e+02	5.102639e+01	5.278592e+00	5.102639e+01	0	0	1.585870e+02
7.847507e+01	2.854350e+02	5.102639e+01	5.278592e+00	5.102639e+01	0	0	1.586880e+02
7.847507e+01	2.854350e+02	5.102639e+01	7.038123e+00	5.102639e+01	0	0	1.587890e+02
7.847507e+01	2.844575e+02	5.102639e+01	5.278592e+00	5.043988e+01	0	0	1.588890e+02
7.847507e+01	2.844575e+02	4.926686e+01	5.278592e+00	5.043988e+01	0	0	1.589900e+02
7.917889e+01	2.854350e+02	5.102639e+01	5.278592e+00	5.102639e+01	0	0	1.590910e+02
8.105572e+01	2.844575e+02	5.278592e+01	7.038123e+00	5.043988e+01	0	0	1.591920e+02
8.117302e+01	2.864125e+02	5.102639e+01	5.278592e+00	5.102639e+01	0	0	1.592920e+02
8.105572e+01	2.854350e+02	5.278592e+01	5.278592e+00	5.102639e+01	0	0	1.593930e+02
8.105572e+01	2.854350e+02	5.102639e+01	5.278592e+00	5.102639e+01	0	0	1.594940e+02
8.105572e+01	2.844575e+02	5.102639e+01	5.278592e+00	5.102639e+01	0	0	1.595940e+02
8.105572e+01	2.854350e+02	5.102639e+01	5.278592e+00	5.102639e+01	0	0	1.596950e+02
8.117302e+01	2.854350e+02	5.278592e+01	5.278592e+00	5.102639e+01	0	0	1.597960e+02
8.246334e+01	2.854350e+02	5.102639e+01	5.278592e+00	5.278592e+01	0	0	1.598970e+02
8.281525e+01	2.854350e+02	5.102639e+01	5.278592e+00	5.278592e+01	0	0	1.599970e+02
8.293255e+01	2.844575e+02	4.926686e+01	5.278592e+00	5.278592e+01	0	0	1.600980e+02
8.293255e+01	2.844575e+02	5.102639e+01	7.038123e+00	5.278592e+01	0	0	1.601990e+02
8.281525e+01	2.844575e+02	5.278592e+01	5.278592e+00	5.278592e+01	0	0	1.603000e+02
8.293255e+01	2.854350e+02	5.102639e+01	7.038123e+00	5.278592e+01	0	0	1.604000e+02
8.293255e+01	2.854350e+02	5.102639e+01	7.038123e+00	5.278592e+01	0	0	1.605010e+02
8.351906e+01	2.854350e+02	5.278592e+01	5.278592e+00	5.689150e+01	0	0	1.606020e+02
8.351906e+01	2.844575e+02	5.278592e+01	5.278592e+00	5.689150e+01	0	0	1.607020e+02
8.363636e+01	2.844575e+02	5.102639e+01	5.278592e+00	5.689150e+01	0	0	1.608030e+02
8.351906e+01	2.844575e+02	5.102639e+01	7.038123e+00	5.689150e+01	0	0	1.609040e+02
8.351906e+01	2.844575e+02	5.102639e+01	7.038123e+00	5.689150e+01	0	0	1.610040e+02
8.351906e+01	2.854350e+02	5.102639e+01	5.278592e+00	5.747801e+01	0	0	1.611050e+02
8.351906e+01	2.844575e+02	5.102639e+01	7.038123e+00	5.747801e+01	0	0	1.612060e+02
8.387097e+01	2.854350e+02	5.278592e+01	7.038123e+00	6.158358e+01	0	0	1.613070e+02
8.387097e+01	2.844575e+02	5.102639e+01	7.038123e+00	6.158358e+01	0	0	1.614080e+02
8.398827e+01	2.844575e+02	5.102639e+01	7.038123e+00	6.158358e+01	0	0	1.615080e+02
8.387097e+01	2.844575e+02	5.102639e+01	7.038123e+00	6.158358e+01	0	0	1.616090e+02
8.398827e+01	2.854350e+02	5.102639e+01	7.038123e+00	6.217009e+01	0	0	1.617100e+02
8.387097e+01	2.854350e+02	5.102639e+01	5.278592e+00	6.158358e+01	0	0	1.618110e+02
8.387097e+01	2.844575e+02	5.102639e+01	7.038123e+00	6.158358e+01	0	0	1.619110e+02
8.387097e+01	2.844575e+02	5.102639e+01	5.278592e+00	6.627566e+01	0	0	1.620120e+02
8.351906e+01	2.854350e+02	5.102639e+01	5.278592e+00	6.627566e+01	0	0	1.621130e+02
8.351906e+01	2.854350e+02	5.102639e+01	7.038123e+00	6.627566e+01	0	0	1.622130e+02
8.351906e+01	2.844575e+02	5.102639e+01	7.038123e+00	6.627566e+01	0	0	1.623150e+02
8.351906e+01	2.844575e+02	5.102639e+01	7.038123e+00	6.627566e+01	0	0	1.624150e+02
8.340176e+01	2.844575e+02	5.102639e+01	7.038123e+00	6.627566e+01	0	0	1.625150e+02
8.351906e+01	2.854350e+02	5.102639e+01	7.038123e+00	6.686217e+01	0	0	1.626170e+02
8.340176e+01	2.854350e+02	5.102639e+01	7.038123e+00	6.627566e+01	0	0	1.627170e+02
8.304985e+01	2.844575e+02	5.102639e+01	7.038123e+00	6.627566e+01	0	0	1.628190e+02
8.293255e+01	2.844575e+02	5.102639e+01	7.038123e+00	6.627566e+01	0	0	1.629190e+02
8.304985e+01	2.844575e+02	5.102639e+01	7.038123e+00	6.627566e+01	0	0	1.630190e+02
8.304985e+01	2.844575e+02	5.102639e+01	7.038123e+00	6.627566e+01	0	0	1.631210e+02
8.293255e+01	2.854350e+02	5.102639e+01	5.278592e+00	6.627566e+01	0	0	1.632210e+02
8.293255e+01	2.844575e+02	4.926686e+01	5.278592e+00	6.627566e+01	0	0	1.633220e+02
8.304985e+01	2.844575e+02	4.926686e+01	7.038123e+00	6.568915e+01	0	0	1.634230e+02
8.258065e+01	2.844575e+02	5.102639e+01	5.278592e+00	6.568915e+01	0	0	1.635230e+02
8.269795e+01	2.844575e+02	5.102639e+01	5.278592e+00	6.568915e+01	0	0	1.636240e+02
8.258065e+01	2.844575e+02	5.102639e+01	5.278592e+00	6.568915e+01	0	0	1.637250e+02
8.246334e+01	2.834800e+02	4.926686e+01	5.278592e+00	6.568915e+01	0	0	1.638260e+02
8.246334e+01	2.844575e+02	4.926686e+01	5.278592e+00	6.568915e+01	0	0	1.639270e+02
8.246334e+01	2.834800e+02	4.926686e+01	7.038123e+00	6.568915e+01	0	0	1.640270e+02
8.258065e+01	2.844575e+02	5.102639e+01	5.278592e+00	6.568915e+01	0	0	1.641280e+02
8.246334e+01	2.844575e+02	5.102639e+01	7.038123e+00	6.568915e+01	0	0	1.642290e+02
8.234604e+01	2.834800e+02	5.102639e+01	7.038123e+00	6.568915e+01	0	0	1.643300e+02
8.258065e+01	2.844575e+02	4.926686e+01	7.038123e+00	6.568915e+01	0	0	1.644300e+02
8.234604e+01	2.834800e+02	5.102639e+01	7.038123e+00	6.568915e+01	0	0	1.645310e+02
8.234604e+01	2.834800e+02	5.102639e+01	7.038123e+00	6.568915e+01	0	0	1.646320e+02
8.222874e+01	2.834800e+02	5.102639e+01	7.038123e+00	6.568915e+01	0	0	1.647320e+02
8.234604e+01	2.844575e+02	4.926686e+01	7.038123e+00	6.568915e+01	0	0	1.648340e+02
8.222874e+01	2.844575e+02	5.102639e+01	7.038123e+00	6.451613e+01	0	0	1.649340e+02
8.222874e+01	2.834800e+02	5.102639e+01	7.038123e+00	6.510264e+01	0	0	1.650350e+02
8.222874e+01	2.834800e+02	5.102639e+01	5.278592e+00	6.451613e+01	0	0	1.651360e+02
8.246334e+01	2.844575e+02	5.102639e+01	5.278592e+00	6.451613e+01	0	0	1.652360e+02
8.222874e+01	2.844575e+02	5.102639e+01	7.038123e+00	6.451613e+01	0	0	1.653380e+02
8.222874e+01	2.834800e+02	4.926686e+01	7.038123e+00	6.451613e+01	0	0	1.654380e+02
8.246334e+01	2.844575e+02	5.102639e+01	5.278592e+00	6.510264e+01	0	0	1.655380e+02
8.258065e+01	2.844575e+02	4.926686e+01	5.278592e+00	6.275660e+01	0	0	1.656400e+02
8.269795e+01	2.834800e+02	4.926686e+01	7.038123e+00	6.334311e+01	0	0	1.657400e+02
8.281525e+01	2.854350e+02	4.926686e+01	7.038123e+00	6.392962e+01	0	0	1.658410e+02
8.293255e+01	2.844575e+02	4.926686e+01	5.278592e+00	6.334311e+01	0	0	1.659420e+02
8.269795e+01	2.844575e+02	5.102639e+01	7.038123e+00	6.334311e+01	0	0	1.660420e+02
8.281525e+01	2.844575e+02	4.926686e+01	7.038123e+00	6.275660e+01	0	0	1.661440e+02
8.269795e+01	2.844575e+02	4.926686e+01	5.278592e+00	6.334311e+01	0	0	1.662440e+02
8.293255e+01	2.844575e+02	4.926686e+01	7.038123e+00	5.806452e+01	0	0	1.663450e+02
8.340176e+01	2.844575e+02	5.102639e+01	5.278592e+00	5.806452e+01	0	0	1.664460e+02
8.328446e+01	2.844575e+02	5.102639e+01	5.278592e+00	5.806452e+01	0	0	1.665460e+02
8.328446e+01	2.834800e+02	4.926686e+01	5.278592e+00	5.806452e+01	0	0	1.666470e+02
8.328446e+01	2.844575e+02	4.926686e+01	7.038123e+00	5.806452e+01	0	0	1.667480e+02
8.340176e+01	2.834800e+02	4.926686e+01	5.278592e+00	5.865103e+01	0	0	1.668480e+02
8.328446e+01	2.834800e+02	5.102639e+01	5.278592e+00	5.865103e+01	0	0	1.669490e+02
8.351906e+01	2.834800e+02	4.926686e+01	5.278592e+00	5.571848e+01	0	0	1.670500e+02
8.375367e+01	2.844575e+02	4.926686e+01	5.278592e+00	5.571848e+01	0	0	1.671500e+02
8.375367e+01	2.844575e+02	4.926686e+01	5.278592e+00	5.571848e+01	0	0	1.672510e+02
8.363636e+01	2.834800e+02	5.102639e+01	5.278592e+00	5.571848e+01	0	0	1.673520e+02
8.387097e+01	2.844575e+02	5.102639e+01	7.038123e+00	5.571848e+01	0	0	1.674530e+02
8.363636e+01	2.844575e+02	4.926686e+01	5.278592e+00	5.571848e+01	0	0	1.675540e+02
8.387097e+01	2.844575e+02	5.102639e+01	5.278592e+00	5.571848e+01	0	0	1.676540e+02
8.363636e+01	2.844575e+02	5.102639e+01	7.038123e+00	5.337243e+01	0	0	1.677550e+02
8.351906e+01	2.844575e+02	5.102639e+01	5.278592e+00	5.395894e+01	0	0	1.678560e+02
8.375367e+01	2.854350e+02	5.102639e+01	7.038123e+00	5.337243e+01	0	0	1.679560e+02
8.340176e+01	2.844575e+02	5.102639e+01	5.278592e+00	5.395894e+01	0	0	1.680570e+02
8.340176e+01	2.844575e+02	5.102639e+01	5.278592e+00	5.337243e+01	0	0	1.681580e+02
8.340176e+01	2.844575e+02	5.102639e+01	5.278592e+00	5.337243e+01	0	0	1.682580e+02
8.363636e+01	2.844575e+02	5.102639e+01	7.038123e+00	5.337243e+01	0	0	1.683590e+02
8.351906e+01	2.844575e+02	5.102639e+01	5.278592e+00	5.395894e+01	0	0	1.684600e+02
8.340176e+01	2.844575e+02	4.926686e+01	5.278592e+00	5.337243e+01	0	0	1.685600e+02
8.328446e+01	2.834800e+02	4.926686e+01	7.038123e+00	5.395894e+01	0	0	1.686620e+02
8.340176e+01	2.834800e+02	4.926686e+01	5.278592e+00	5.337243e+01	0	0	1.687620e+02
8.363636e+01	2.844575e+02	4.926686e+01	5.278592e+00	5.337243e+01	0	0	1.688630e+02
8.351906e+01	2.844575e+02	5.102639e+01	7.038123e+00	5.337243e+01	0	0	1.689640e+02
8.328446e+01	2.844575e+02	5.102639e+01	5.278592e+00	5.337243e+01	0	0	1.690640e+02
8.340176e+01	2.834800e+02	4.926686e+01	5.278592e+00	5.337243e+01	0	0	1.691650e+02
8.340176e+01	2.854350e+02	5.102639e+01	5.278592e+00	5.337243e+01	0	0	1.692660e+02
8.293255e+01	2.844575e+02	5.102639e+01	5.278592e+00	5.278592e+01	0	0	1.693660e+02
8.293255e+01	2.844575e+02	4.926686e+01	5.278592e+00	5.278592e+01	0	0	1.694670e+02
8.316716e+01	2.854350e+02	5.278592e+01	5.278592e+00	5.278592e+01	0	0	1.695680e+02
8.293255e+01	2.844575e+02	5.102639e+01	7.038123e+00	5.278592e+01	0	0	1.696680e+02
8.328446e+01	2.864125e+02	5.102639e+01	7.038123e+00	5.337243e+01	0	0	1.697690e+02
8.293255e+01	2.844575e+02	5.102639e+01	5.278592e+00	5.278592e+01	0	0	1.698700e+02
8.293255e+01	2.844575e+02	5.102639e+01	5.278592e+00	5.395894e+01	0	0	1.699700e+02
8.269795e+01	2.844575e+02	5.278592e+01	7.038123e+00	5.337243e+01	0	0	1.700720e+02
8.281525e+01	2.844575e+02	5.102639e+01	7.038123e+00	5.337243e+01	0	0	1.701720e+02
8.269795e+01	2.844575e+02	5.102639e+01	7.038123e+00	5.337243e+01	0	0	1.702720e+02
8.281525e+01	2.844575e+02	5.102639e+01	5.278592e+00	5.337243e+01	0	0	1.703740e+02
8.269795e+01	2.844575e+02	5.102639e+01	7.038123e+00	5.337243e+01	0	0	1.704740e+02
8.269795e+01	2.844575e+02	5.102639e+01	7.038123e+00	5.337243e+01	0	0	1.705750e+02
8.258065e+01	2.844575e+02	5.102639e+01	7.038123e+00	5.513196e+01	0	0	1.706760e+02
8.234604e+01	2.844575e+02	5.102639e+01	7.038123e+00	5.454545e+01	0	0	1.707760e+02
8.234604e+01	2.844575e+02	5.102639e+01	7.038123e+00	5.513196e+01	0	0	1.708770e+02
8.269795e+01	2.854350e+02	5.278592e+01	7.038123e+00	5.513196e+01	0	0	1.709780e+02
8.234604e+01	2.844575e+02	5.102639e+01	7.038123e+00	5.513196e+01	0	0	1.710780e+02
8.234604e+01	2.844575e+02	5.102639e+01	7.038123e+00	5.454545e+01	0	0	1.711800e+02
8.234604e+01	2.844575e+02	5.102639e+01	7.038123e+00	5.513196e+01	0	0	1.712800e+02
8.222874e+01	2.844575e+02	5.278592e+01	7.038123e+00	5.395894e+01	0	0	1.713800e+02
8.234604e+01	2.844575e+02	5.102639e+01	8.797654e+00	5.454545e+01	0	0	1.714820e+02
8.234604e+01	2.844575e+02	5.102639e+01	7.038123e+00	5.395894e+01	0	0	1.715820e+02
8.246334e+01	2.854350e+02	5.102639e+01	8.797654e+00	5.454545e+01	0	0	1.716820e+02
8.246334e+01	2.844575e+02	5.278592e+01	8.797654e+00	5.454545e+01	0	0	1.717840e+02
8.246334e+01	2.844575e+02	5.102639e+01	7.038123e+00	5.454545e+01	0	0	1.718840e+02
8.246334e+01	2.854350e+02	4.926686e+01	8.797654e+00	5.454545e+01	0	0	1.719850e+02
8.258065e+01	2.854350e+02	5.102639e+01	7.038123e+00	5.395894e+01	0	0	1.720860e+02
8.293255e+01	2.854350e+02	5.102639e+01	7.038123e+00	5.337243e+01	0	0	1.721860e+02
8.316716e+01	2.854350e+02	5.102639e+01	7.038123e+00	5.395894e+01	0	0	1.722880e+02
8.293255e+01	2.844575e+02	5.278592e+01	7.038123e+00	5.395894e+01	0	0	1.723880e+02
8.293255e+01	2.854350e+02	5.102639e+01	7.038123e+00	5.395894e+01	0	0	1.724880e+02
8.293255e+01	2.844575e+02	5.102639e+01	7.038123e+00	5.395894e+01	0	0	1.725900e+02
8.293255e+01	2.844575e+02	5.278592e+01	7.038123e+00	5.337243e+01	0	0	1.726900e+02
8.304985e+01	2.854350e+02	5.102639e+01	7.038123e+00	5.395894e+01	0	0	1.727900e+02
8.351906e+01	2.844575e+02	5.278592e+01	7.038123e+00	5.219941e+01	0	0	1.728920e+02
8.387097e+01	2.854350e+02	5.278592e+01	7.038123e+00	5.161290e+01	0	0	1.729920e+02
8.363636e+01	2.844575e+02	5.278592e+01	7.038123e+00	5.219941e+01	0	0	1.730920e+02
8.375367e+01	2.834800e+02	5.278592e+01	7.038123e+00	5.219941e+01	0	0	1.731940e+02
8.363636e+01	2.834800e+02	5.278592e+01	7.038123e+00	5.219941e+01	0	0	1.732940e+02
8.363636e+01	2.834800e+02	5.278592e+01	7.038123e+00	5.219941e+01	0	0	1.733950e+02
8.398827e+01	2.854350e+02	5.278592e+01	7.038123e+00	5.219941e+01	0	0	1.734960e+02
8.410557e+01	2.844575e+02	5.278592e+01	8.797654e+00	5.219941e+01	0	0	1.735960e+02
8.398827e+01	2.844575e+02	5.278592e+01	8.797654e+00	5.219941e+01	0	0	1.736980e+02
8.434018e+01	2.854350e+02	5.454545e+01	7.038123e+00	5.219941e+01	0	0	1.737980e+02
8.410557e+01	2.854350e+02	5.278592e+01	7.038123e+00	5.219941e+01	0	0	1.738980e+02
8.398827e+01	2.844575e+02	5.454545e+01	7.038123e+00	5.219941e+01	0	0	174
8.398827e+01	2.854350e+02	5.278592e+01	7.038123e+00	5.278592e+01	0	0	1.741000e+02
8.410557e+01	2.854350e+02	5.278592e+01	7.038123e+00	5.219941e+01	0	0	1.742000e+02
8.398827e+01	2.854350e+02	5.278592e+01	7.038123e+00	5.219941e+01	0	0	1.743020e+02
8.387097e+01	2.844575e+02	5.278592e+01	7.038123e+00	5.278592e+01	0	0	1.744020e+02
8.387097e+01	2.854350e+02	5.278592e+01	7.038123e+00	5.219941e+01	0	0	1.745020e+02
8.387097e+01	2.844575e+02	5.454545e+01	7.038123e+00	5.219941e+01	0	0	1.746040e+02
8.387097e+01	2.844575e+02	5.278592e+01	7.038123e+00	5.219941e+01	0	0	1.747040e+02
8.398827e+01	2.844575e+02	5.278592e+01	7.038123e+00	5.219941e+01	0	0	1.748060e+02
8.387097e+01	2.844575e+02	5.278592e+01	7.038123e+00	5.219941e+01	0	0	1.749060e+02
8.398827e+01	2.854350e+02	5.454545e+01	7.038123e+00	5.102639e+01	0	0	1.750060e+02
8.387097e+01	2.854350e+02	5.278592e+01	7.038123e+00	5.102639e+01	0	0	1.751080e+02
8.387097e+01	2.854350e+02	5.454545e+01	8.797654e+00	5.102639e+01	0	0	1.752080e+02
8.387097e+01	2.844575e+02	5.454545e+01	7.038123e+00	5.102639e+01	0	0	1.753080e+02
8.387097e+01	2.844575e+02	5.278592e+01	7.038123e+00	5.102639e+01	0	0	1.754100e+02
8.387097e+01	2.854350e+02	5.278592e+01	7.038123e+00	5.102639e+01	0	0	1.755100e+02
8.387097e+01	2.854350e+02	5.454545e+01	7.038123e+00	5.043988e+01	0	0	1.756100e+02
8.398827e+01	2.844575e+02	5.454545e+01	8.797654e+00	5.043988e+01	0	0	1.757120e+02
8.410557e+01	2.834800e+02	5.630499e+01	7.038123e+00	5.043988e+01	0	0	1.758120e+02
8.398827e+01	2.834800e+02	5.454545e+01	8.797654e+00	5.043988e+01	0	0	1.759120e+02
8.410557e+01	2.834800e+02	5.454545e+01	7.038123e+00	5.102639e+01	0	0	1.760140e+02
8.398827e+01	2.834800e+02	5.454545e+01	7.038123e+00	5.102639e+01	0	0	1.761140e+02
8.422287e+01	2.844575e+02	5.630499e+01	7.038123e+00	5.043988e+01	0	0	1.762150e+02
8.410557e+01	2.834800e+02	5.630499e+01	8.797654e+00	5.043988e+01	0	0	1.763160e+02
8.410557e+01	2.834800e+02	5.454545e+01	7.038123e+00	5.043988e+01	0	0	1.764160e+02
8.445748e+01	2.844575e+02	5.454545e+01	7.038123e+00	5.043988e+01	0	0	1.765180e+02
8.445748e+01	2.844575e+02	5.630499e+01	7.038123e+00	5.043988e+01	0	0	1.766180e+02
8.480938e+01	2.854350e+02	5.454545e+01	7.038123e+00	5.043988e+01	0	0	1.767180e+02
8.445748e+01	2.844575e+02	5.630499e+01	7.038123e+00	5.043988e+01	0	0	1.768200e+02
8.445748e+01	2.844575e+02	5.630499e+01	7.038123e+00	5.043988e+01	0	0	1.769200e+02
8.445748e+01	2.844575e+02	5.454545e+01	7.038123e+00	5.043988e+01	0	0	1.770200e+02
8.445748e+01	2.834800e+02	5.630499e+01	7.038123e+00	5.043988e+01	0	0	1.771220e+02
8.434018e+01	2.854350e+02	5.630499e+01	7.038123e+00	5.219941e+01	0	0	1.772220e+02
8.410557e+01	2.854350e+02	5.630499e+01	7.038123e+00	5.219941e+01	0	0	1.773230e+02
8.410557e+01	2.864125e+02	5.630499e+01	7.038123e+00	5.219941e+01	0	0	1.774240e+02
8.410557e+01	2.854350e+02	5.454545e+01	7.038123e+00	5.161290e+01	0	0	1.775240e+02
8.410557e+01	2.854350e+02	5.454545e+01	7.038123e+00	5.219941e+01	0	0	1.776250e+02
8.410557e+01	2.854350e+02	5.630499e+01	5.278592e+00	5.219941e+01	0	0	1.777260e+02
8.410557e+01	2.854350e+02	5.630499e+01	7.038123e+00	5.219941e+01	0	0	1.778260e+02
8.410557e+01	2.854350e+02	5.454545e+01	7.038123e+00	5.161290e+01	0	0	1.779280e+02
8.422287e+01	2.844575e+02	5.630499e+01	7.038123e+00	5.161290e+01	0	0	1.780280e+02
8.422287e+01	2.854350e+02	5.454545e+01	7.038123e+00	5.219941e+01	0	0	1.781280e+02
8.422287e+01	2.854350e+02	5.454545e+01	5.278592e+00	5.219941e+01	0	0	1.782300e+02
8.422287e+01	2.844575e+02	5.454545e+01	7.038123e+00	5.161290e+01	0	0	1.783300e+02
8.410557e+01	2.854350e+02	5.454545e+01	7.038123e+00	5.219941e+01	0	0	1.784300e+02
8.410557e+01	2.844575e+02	5.454545e+01	7.038123e+00	5.219941e+01	0	0	1.785320e+02
8.422287e+01	2.844575e+02	5.454545e+01	5.278592e+00	5.513196e+01	0	0	1.786320e+02
8.434018e+01	2.844575e+02	5.454545e+01	7.038123e+00	5.454545e+01	0	0	1.787330e+02
8.434018e+01	2.844575e+02	5.454545e+01	7.038123e+00	5.454545e+01	0	0	1.788340e+02
8.434018e+01	2.844575e+02	5.630499e+01	7.038123e+00	5.454545e+01	0	0	1.789340e+02
8.434018e+01	2.844575e+02	5.454545e+01	7.038123e+00	5.454545e+01	0	0	1.790350e+02
8.434018e+01	2.844575e+02	5.454545e+01	7.038123e+00	5.454545e+01	0	0	1.791360e+02
8.434018e+01	2.844575e+02	5.454545e+01	7.038123e+00	5.454545e+01	0	0	1.792360e+02
8.445748e+01	2.844575e+02	5.278592e+01	5.278592e+00	5.454545e+01	0	0	1.793370e+02
8.434018e+01	2.844575e+02	5.278592e+01	5.278592e+00	5.454545e+01	0	0	1.794380e+02
8.434018e+01	2.844575e+02	5.278592e+01	5.278592e+00	5.454545e+01	0	0	1.795380e+02
8.434018e+01	2.854350e+02	5.278592e+01	5.278592e+00	5.454545e+01	0	0	1.796400e+02
8.434018e+01	2.844575e+02	5.278592e+01	5.278592e+00	5.454545e+01	0	0	1.797400e+02
8.434018e+01	2.844575e+02	5.278592e+01	7.038123e+00	5.454545e+01	0	0	1.798410e+02
8.434018e+01	2.854350e+02	5.278592e+01	5.278592e+00	5.454545e+01	0	0	1.799420e+02
8.434018e+01	2.854350e+02	5.278592e+01	5.278592e+00	5.454545e+01	0	0	1.800420e+02
8.445748e+01	2.844575e+02	5.102639e+01	5.278592e+00	5.513196e+01	0	0	1.801430e+02
8.445748e+01	2.854350e+02	5.102639e+01	5.278592e+00	5.513196e+01	0	0	1.802440e+02
8.445748e+01	2.854350e+02	5.102639e+01	5.278592e+00	5.513196e+01	0	0	1.803440e+02
8.445748e+01	2.844575e+02	5.102639e+01	5.278592e+00	5.513196e+01	0	0	1.804450e+02
8.445748e+01	2.844575e+02	5.102639e+01	5.278592e+00	5.513196e+01	0	0	1.805460e+02
8.445748e+01	2.854350e+02	5.278592e+01	5.278592e+00	5.513196e+01	0	0	1.806460e+02
8.445748e+01	2.844575e+02	5.102639e+01	5.278592e+00	5.513196e+01	0	0	1.807470e+02
8.422287e+01	2.854350e+02	5.102639e+01	5.278592e+00	5.513196e+01	0	0	1.808480e+02
8.422287e+01	2.864125e+02	5.102639e+01	5.278592e+00	5.454545e+01	0	0	1.809480e+02
8.422287e+01	2.854350e+02	4.926686e+01	5.278592e+00	5.513196e+01	0	0	1.810500e+02
8.422287e+01	2.864125e+02	5.102639e+01	5.278592e+00	5.454545e+01	0	0	1.811500e+02
8.422287e+01	2.854350e+02	4.926686e+01	5.278592e+00	5.513196e+01	0	0	1.812510e+02
8.422287e+01	2.854350e+02	4.926686e+01	5.278592e+00	5.513196e+01	0	0	1.813520e+02
8.422287e+01	2.854350e+02	5.102639e+01	5.278592e+00	5.513196e+01	0	0	1.814520e+02
8.375367e+01	2.864125e+02	4.926686e+01	5.278592e+00	5.513196e+01	0	0	1.815530e+02
8.340176e+01	2.854350e+02	4.750733e+01	3.519062e+00	5.454545e+01	0	0	1.816540e+02
8.340176e+01	2.854350e+02	4.750733e+01	5.278592e+00	5.513196e+01	0	0	1.817540e+02
8.340176e+01	2.854350e+02	4.926686e+01	5.278592e+00	5.454545e+01	0	0	1.818550e+02
8.340176e+01	2.854350e+02	4.750733e+01	5.278592e+00	5.513196e+01	0	0	1.819560e+02
8.340176e+01	2.864125e+02	4.750733e+01	3.519062e+00	5.513196e+01	0	0	1.820560e+02
8.340176e+01	2.854350e+02	4.926686e+01	3.519062e+00	5.513196e+01	0	0	1.821570e+02
8.316716e+01	2.854350e+02	4.750733e+01	5.278592e+00	5.454545e+01	0	0	1.822580e+02
8.304985e+01	2.844575e+02	4.574780e+01	3.519062e+00	5.513196e+01	0	0	1.823590e+02
8.304985e+01	2.854350e+02	4.750733e+01	5.278592e+00	5.513196e+01	0	0	1.824590e+02
8.304985e+01	2.844575e+02	4.574780e+01	5.278592e+00	5.513196e+01	0	0	1.825600e+02
8.304985e+01	2.844575e+02	4.574780e+01	5.278592e+00	5.513196e+01	0	0	1.826610e+02
8.304985e+01	2.844575e+02	4.574780e+01	5.278592e+00	5.513196e+01	0	0	1.827620e+02
8.304985e+01	2.844575e+02	4.574780e+01	5.278592e+00	5.513196e+01	0	0	1.828620e+02
8.293255e+01	2.844575e+02	4.750733e+01	5.278592e+00	5.513196e+01	0	0	1.829630e+02
8.281525e+01	2.844575e+02	4.574780e+01	5.278592e+00	5.454545e+01	0	0	1.830640e+02
8.281525e+01	2.844575e+02	4.574780e+01	5.278592e+00	5.454545e+01	0	0	1.831640e+02
8.281525e+01	2.844575e+02	4.574780e+01	5.278592e+00	5.454545e+01	0	0	1.832650e+02
8.281525e+01	2.854350e+02	4.398827e+01	5.278592e+00	5.454545e+01	0	0	1.833660e+02
8.281525e+01	2.854350e+02	4.574780e+01	5.278592e+00	5.454545e+01	0	0	1.834670e+02
8.281525e+01	2.854350e+02	4.574780e+01	3.519062e+00	5.454545e+01	0	0	1.835670e+02
8.293255e+01	2.844575e+02	4.574780e+01	5.278592e+00	5.454545e+01	0	0	1.836680e+02
8.293255e+01	2.854350e+02	4.574780e+01	5.278592e+00	5.454545e+01	0	0	1.837690e+02
8.293255e+01	2.854350e+02	4.574780e+01	5.278592e+00	5.454545e+01	0	0	1.838690e+02
8.281525e+01	2.844575e+02	4.574780e+01	5.278592e+00	5.454545e+01	0	0	1.839700e+02
8.281525e+01	2.854350e+02	4.574780e+01	5.278592e+00	5.454545e+01	0	0	1.840710e+02
8.281525e+01	2.854350e+02	4.574780e+01	5.278592e+00	5.395894e+01	0	0	1.841720e+02
8.293255e+01	2.854350e+02	4.574780e+01	5.278592e+00	5.454545e+01	0	0	1.842720e+02
8.293255e+01	2.854350e+02	4.398827e+01	5.278592e+00	5.395894e+01	0	0	1.843730e+02
8.316716e+01	2.854350e+02	4.398827e+01	5.278592e+00	5.395894e+01	0	0	1.844740e+02
8.351906e+01	2.854350e+02	4.574780e+01	3.519062e+00	5.395894e+01	0	0	1.845740e+02
8.316716e+01	2.854350e+02	4.574780e+01	5.278592e+00	5.395894e+01	0	0	1.846750e+02
8.316716e+01	2.844575e+02	4.398827e+01	5.278592e+00	5.395894e+01	0	0	1.847760e+02
8.316716e+01	2.854350e+02	4.574780e+01	5.278592e+00	5.395894e+01	0	0	1.848770e+02
8.316716e+01	2.844575e+02	4.398827e+01	5.278592e+00	5.395894e+01	0	0	1.849770e+02
8.316716e+01	2.844575e+02	4.398827e+01	5.278592e+00	5.395894e+01	0	0	1.850780e+02
8.316716e+01	2.854350e+02	4.574780e+01	5.278592e+00	5.395894e+01	0	0	1.851790e+02
8.304985e+01	2.854350e+02	4.574780e+01	5.278592e+00	5.395894e+01	0	0	1.852790e+02
8.316716e+01	2.844575e+02	4.574780e+01	5.278592e+00	5.395894e+01	0	0	1.853800e+02
8.316716e+01	2.844575e+02	4.574780e+01	5.278592e+00	5.395894e+01	0	0	1.854810e+02
8.316716e+01	2.854350e+02	4.750733e+01	5.278592e+00	5.395894e+01	0	0	1.855820e+02
8.316716e+01	2.854350e+02	4.574780e+01	5.278592e+00	5.395894e+01	0	0	1.856820e+02
8.304985e+01	2.854350e+02	4.750733e+01	3.519062e+00	5.395894e+01	0	0	1.857830e+02
8.316716e+01	2.854350e+02	4.750733e+01	5.278592e+00	5.395894e+01	0	0	1.858840e+02
8.293255e+01	2.844575e+02	4.574780e+01	5.278592e+00	5.395894e+01	0	0	1.859850e+02
8.281525e+01	2.844575e+02	4.574780e+01	5.278592e+00	5.395894e+01	0	0	1.860850e+02
8.281525e+01	2.854350e+02	4.574780e+01	5.278592e+00	5.395894e+01	0	0	1.861860e+02
8.281525e+01	2.844575e+02	4.750733e+01	5.278592e+00	5.395894e+01	0	0	1.862870e+02
8.281525e+01	2.854350e+02	4.750733e+01	3.519062e+00	5.395894e+01	0	0	1.863870e+02
8.281525e+01	2.844575e+02	4.750733e+01	5.278592e+00	5.395894e+01	0	0	1.864880e+02
8.269795e+01	2.854350e+02	4.750733e+01	5.278592e+00	5.395894e+01	0	0	1.865890e+02
8.258065e+01	2.854350e+02	4.926686e+01	5.278592e+00	5.337243e+01	0	0	1.866890e+02
8.246334e+01	2.864125e+02	4.926686e+01	5.278592e+00	5.337243e+01	0	0	1.867900e+02
8.246334e+01	2.854350e+02	4.750733e+01	5.278592e+00	5.337243e+01	0	0	1.868910e+02
8.258065e+01	2.854350e+02	4.926686e+01	5.278592e+00	5.337243e+01	0	0	1.869910e+02
8.258065e+01	2.854350e+02	4.926686e+01	5.278592e+00	5.337243e+01	0	0	1.870920e+02
8.246334e+01	2.854350e+02	4.750733e+01	5.278592e+00	5.395894e+01	0	0	1.871930e+02
8.246334e+01	2.854350e+02	4.926686e+01	3.519062e+00	5.395894e+01	0	0	1.872940e+02
8.258065e+01	2.844575e+02	4.926686e+01	5.278592e+00	5.337243e+01	0	0	1.873950e+02
8.258065e+01	2.854350e+02	4.926686e+01	5.278592e+00	5.337243e+01	0	0	1.874950e+02
8.269795e+01	2.854350e+02	4.926686e+01	5.278592e+00	5.337243e+01	0	0	1.875960e+02
8.258065e+01	2.854350e+02	4.926686e+01	5.278592e+00	5.337243e+01	0	0	1.876970e+02
8.258065e+01	2.844575e+02	5.102639e+01	5.278592e+00	5.337243e+01	0	0	1.877970e+02
8.269795e+01	2.854350e+02	4.926686e+01	5.278592e+00	5.337243e+01	0	0	1.878980e+02
8.258065e+01	2.844575e+02	4.926686e+01	5.278592e+00	5.278592e+01	0	0	1.879990e+02
8.258065e+01	2.844575e+02	5.102639e+01	5.278592e+00	5.337243e+01	0	0	1.880990e+02
8.258065e+01	2.844575e+02	5.102639e+01	5.278592e+00	5.337243e+01	0	0	1.882000e+02
8.258065e+01	2.844575e+02	5.102639e+01	5.278592e+00	5.337243e+01	0	0	1.883010e+02
8.258065e+01	2.844575e+02	4.926686e+01	5.278592e+00	5.337243e+01	0	0	1.884010e+02
8.269795e+01	2.854350e+02	5.102639e+01	5.278592e+00	5.337243e+01	0	0	1.885030e+02
8.269795e+01	2.844575e+02	5.102639e+01	5.278592e+00	5.337243e+01	0	0	1.886030e+02
8.281525e+01	2.854350e+02	5.102639e+01	5.278592e+00	5.278592e+01	0	0	1.887040e+02
8.328446e+01	2.854350e+02	5.278592e+01	5.278592e+00	5.278592e+01	0	0	1.888050e+02
8.316716e+01	2.844575e+02	5.102639e+01	5.278592e+00	5.278592e+01	0	0	1.889050e+02
8.316716e+01	2.854350e+02	5.102639e+01	5.278592e+00	5.337243e+01	0	0	1.890060e+02
8.316716e+01	2.844575e+02	5.102639e+01	5.278592e+00	5.337243e+01	0	0	1.891070e+02
8.316716e+01	2.844575e+02	5.102639e+01	5.278592e+00	5.337243e+01	0	0	1.892070e+02
8.316716e+01	2.844575e+02	5.102639e+01	5.278592e+00	5.337243e+01	0	5	1.893080e+02
8.351906e+01	2.864125e+02	5.102639e+01	5.278592e+00	5.278592e+01	0	5	1.894090e+02
8.363636e+01	2.844575e+02	5.278592e+01	5.278592e+00	5.337243e+01	0	5	1.895090e+02
8.387097e+01	2.854350e+02	5.278592e+01	5.278592e+00	5.337243e+01	0	5	1.896110e+02
8.387097e+01	2.854350e+02	5.102639e+01	7.038123e+00	5.337243e+01	0	5	1.897110e+02
8.410557e+01	2.864125e+02	5.278592e+01	7.038123e+00	5.337243e+01	0	5	1.898110e+02
8.387097e+01	2.854350e+02	5.102639e+01	5.278592e+00	5.337243e+01	0	5	1.899130e+02
8.387097e+01	2.854350e+02	5.278592e+01	7.038123e+00	5.395894e+01	0	5	1.900130e+02
8.387097e+01	2.854350e+02	5.278592e+01	5.278592e+00	5.337243e+01	0	5	1.901130e+02
8.398827e+01	2.864125e+02	5.278592e+01	5.278592e+00	5.337243e+01	0	5	1.902150e+02
8.410557e+01	2.864125e+02	5.278592e+01	3.519062e+00	5.337243e+01	0	5	1.903150e+02
8.398827e+01	2.854350e+02	5.278592e+01	7.038123e+00	5.337243e+01	0	5	1.904160e+02
8.398827e+01	2.864125e+02	5.102639e+01	5.278592e+00	5.337243e+01	0	5	1.905170e+02
8.410557e+01	2.864125e+02	5.278592e+01	7.038123e+00	5.337243e+01	0	5	1.906170e+02
8.410557e+01	2.864125e+02	5.102639e+01	5.278592e+00	5.278592e+01	0	5	1.907180e+02
8.398827e+01	2.864125e+02	5.278592e+01	5.278592e+00	5.337243e+01	0	5	1.908190e+02
8.445748e+01	2.854350e+02	5.278592e+01	5.278592e+00	5.337243e+01	0	5	1.909190e+02
8.434018e+01	2.854350e+02	5.278592e+01	5.278592e+00	5.337243e+01	0	5	1.910210e+02
8.434018e+01	2.854350e+02	5.102639e+01	5.278592e+00	5.337243e+01	0	5	1.911210e+02
8.434018e+01	2.854350e+02	5.278592e+01	5.278592e+00	5.337243e+01	0	5	1.912210e+02
8.434018e+01	2.854350e+02	5.278592e+01	5.278592e+00	5.337243e+01	0	5	1.913230e+02
8.434018e+01	2.854350e+02	5.278592e+01	5.278592e+00	5.337243e+01	0	5	1.914230e+02
8.434018e+01	2.854350e+02	5.454545e+01	5.278592e+00	5.395894e+01	0	5	1.915230e+02
8.434018e+01	2.844575e+02	5.278592e+01	7.038123e+00	5.337243e+01	0	5	1.916250e+02
8.422287e+01	2.844575e+02	5.278592e+01	5.278592e+00	5.395894e+01	0	5	1.917250e+02
8.410557e+01	2.854350e+02	5.278592e+01	5.278592e+00	5.337243e+01	0	5	1.918260e+02
8.410557e+01	2.844575e+02	5.278592e+01	5.278592e+00	5.337243e+01	0	5	1.919270e+02
8.410557e+01	2.844575e+02	5.278592e+01	1.759531e+00	5.337243e+01	0	5	1.920270e+02
8.410557e+01	2.844575e+02	5.278592e+01	5.278592e+00	5.337243e+01	0	5	1.921290e+02
8.410557e+01	2.844575e+02	5.278592e+01	5.278592e+00	5.337243e+01	0	5	1.922290e+02
8.422287e+01	2.854350e+02	5.278592e+01	5.278592e+00	5.337243e+01	0	5	1.923290e+02
8.398827e+01	2.834800e+02	5.278592e+01	7.038123e+00	5.337243e+01	0	5	1.924310e+02
8.398827e+01	2.844575e+02	5.454545e+01	5.278592e+00	5.337243e+01	0	5	1.925310e+02
8.398827e+01	2.834800e+02	5.454545e+01	5.278592e+00	5.337243e+01	0	5	1.926310e+02
8.398827e+01	2.834800e+02	5.278592e+01	5.278592e+00	5.337243e+01	0	5	1.927330e+02
8.398827e+01	2.834800e+02	5.454545e+01	5.278592e+00	5.337243e+01	0	5	1.928330e+02
8.398827e+01	2.834800e+02	5.278592e+01	7.038123e+00	5.337243e+01	0	5	1.929330e+02
8.398827e+01	2.844575e+02	5.278592e+01	5.278592e+00	5.513196e+01	0	5	1.930350e+02
8.398827e+01	2.844575e+02	5.278592e+01	5.278592e+00	5.454545e+01	0	5	1.931350e+02
8.398827e+01	2.844575e+02	5.278592e+01	5.278592e+00	5.454545e+01	0	5	1.932360e+02
8.398827e+01	2.844575e+02	5.278592e+01	5.278592e+00	5.454545e+01	0	5	1.933370e+02
8.398827e+01	2.844575e+02	5.278592e+01	5.278592e+00	5.454545e+01	0	5	1.934370e+02
8.398827e+01	2.854350e+02	5.278592e+01	7.038123e+00	5.513196e+01	0	5	1.935390e+02
8.398827e+01	2.844575e+02	5.278592e+01	5.278592e+00	5.454545e+01	0	5	1.936390e+02
8.398827e+01	2.844575e+02	5.278592e+01	7.038123e+00	5.454545e+01	0	5	1.937390e+02
8.269795e+01	2.854350e+02	5.278592e+01	5.278592e+00	5.454545e+01	0	5	1.938410e+02
8.281525e+01	2.864125e+02	5.454545e+01	7.038123e+00	5.454545e+01	0	5	1.939410e+02
8.269795e+01	2.854350e+02	5.278592e+01	7.038123e+00	5.395894e+01	0	5	1.940410e+02
8.269795e+01	2.844575e+02	5.278592e+01	7.038123e+00	5.454545e+01	0	5	1.941430e+02
8.258065e+01	2.854350e+02	5.278592e+01	7.038123e+00	5.454545e+01	0	5	1.942430e+02
8.269795e+01	2.854350e+02	5.278592e+01	5.278592e+00	5.454545e+01	0	0	1.943430e+02
8.246334e+01	2.844575e+02	5.278592e+01	5.278592e+00	5.395894e+01	0	0	1.944450e+02
7.976540e+01	2.854350e+02	5.278592e+01	7.038123e+00	5.454545e+01	0	0	1.945450e+02
7.777126e+01	2.844575e+02	5.278592e+01	7.038123e+00	5.454545e+01	0	0	1.946460e+02
7.765396e+01	2.844575e+02	5.278592e+01	7.038123e+00	5.395894e+01	0	0	1.947470e+02
7.777126e+01	2.844575e+02	5.278592e+01	5.278592e+00	5.454545e+01	0	0	1.948470e+02
7.777126e+01	2.844575e+02	5.278592e+01	7.038123e+00	5.454545e+01	0	0	1.949490e+02
7.777126e+01	2.844575e+02	5.278592e+01	5.278592e+00	5.454545e+01	0	0	1.950490e+02
7.777126e+01	2.844575e+02	5.278592e+01	5.278592e+00	5.454545e+01	0	0	1.951490e+02
7.307918e+01	2.844575e+02	5.102639e+01	5.278592e+00	5.454545e+01	0	0	1.952510e+02
7.038123e+01	2.844575e+02	4.926686e+01	7.038123e+00	5.454545e+01	0	0	1.953510e+02
7.026393e+01	2.844575e+02	5.102639e+01	5.278592e+00	5.454545e+01	0	0	1.954510e+02
7.026393e+01	2.834800e+02	5.102639e+01	5.278592e+00	5.454545e+01	0	0	1.955530e+02
7.026393e+01	2.844575e+02	5.102639e+01	5.278592e+00	5.454545e+01	0	0	1.956530e+02
7.026393e+01	2.844575e+02	5.102639e+01	5.278592e+00	5.454545e+01	0	0	1.957530e+02
7.026393e+01	2.844575e+02	5.102639e+01	5.278592e+00	5.454545e+01	0	0	1.958550e+02
6.733138e+01	2.854350e+02	5.102639e+01	7.038123e+00	5.454545e+01	0	0	1.959550e+02
6.170088e+01	2.844575e+02	4.926686e+01	5.278592e+00	5.454545e+01	0	0	1.960560e+02
6.170088e+01	2.834800e+02	4.926686e+01	5.278592e+00	5.454545e+01	0	0	1.961570e+02
6.170088e+01	2.834800e+02	4.926686e+01	5.278592e+00	5.395894e+01	0	0	1.962570e+02
6.170088e+01	2.834800e+02	4.926686e+01	5.278592e+00	5.454545e+01	0	0	1.963590e+02
6.170088e+01	2.844575e+02	4.926686e+01	5.278592e+00	5.454545e+01	0	0	1.964590e+02
6.170088e+01	2.834800e+02	4.926686e+01	5.278592e+00	5.454545e+01	0	0	1.965590e+02
6.170088e+01	2.834800e+02	4.926686e+01	7.038123e+00	5.454545e+01	0	0	1.966610e+02
5.571848e+01	2.854350e+02	4.926686e+01	5.278592e+00	5.454545e+01	0	0	1.967610e+02
5.560117e+01	2.844575e+02	4.926686e+01	5.278592e+00	5.395894e+01	0	0	1.968610e+02
5.560117e+01	2.844575e+02	4.926686e+01	5.278592e+00	5.454545e+01	0	0	1.969630e+02
5.560117e+01	2.844575e+02	4.926686e+01	7.038123e+00	5.395894e+01	0	0	1.970630e+02
5.560117e+01	2.844575e+02	4.926686e+01	5.278592e+00	5.454545e+01	0	0	1.971640e+02
5.560117e+01	2.844575e+02	4.750733e+01	5.278592e+00	5.454545e+01	0	0	1.972650e+02
5.560117e+01	2.844575e+02	4.926686e+01	5.278592e+00	5.395894e+01	0	0	1.973650e+02
5.337243e+01	2.854350e+02	5.102639e+01	5.278592e+00	5.395894e+01	0	0	1.974660e+02
5.325513e+01	2.854350e+02	4.926686e+01	5.278592e+00	5.454545e+01	0	0	1.975670e+02
5.325513e+01	2.844575e+02	4.750733e+01	5.278592e+00	5.395894e+01	0	0	1.976670e+02
5.325513e+01	2.844575e+02	4.926686e+01	5.278592e+00	5.395894e+01	0	0	1.977680e+02
5.337243e+01	2.844575e+02	4.926686e+01	5.278592e+00	5.454545e+01	0	0	1.978690e+02
5.337243e+01	2.854350e+02	4.926686e+01	5.278592e+00	5.395894e+01	0	0	1.979690e+02
5.337243e+01	2.854350e+02	4.926686e+01	5.278592e+00	5.454545e+01	0	0	1.980710e+02
5.173021e+01	2.844575e+02	4.926686e+01	3.519062e+00	5.395894e+01	0	0	1.981710e+02
5.137830e+01	2.834800e+02	4.926686e+01	5.278592e+00	5.395894e+01	0	0	1.982720e+02
5.137830e+01	2.834800e+02	4.926686e+01	5.278592e+00	5.395894e+01	0	0	1.983730e+02
5.126100e+01	2.834800e+02	4.926686e+01	5.278592e+00	5.395894e+01	0	0	1.984730e+02
5.126100e+01	2.844575e+02	4.926686e+01	5.278592e+00	5.395894e+01	0	0	1.985740e+02
5.126100e+01	2.834800e+02	4.926686e+01	3.519062e+00	5.395894e+01	0	0	1.986750e+02
5.126100e+01	2.834800e+02	4.926686e+01	5.278592e+00	5.395894e+01	0	0	1.987750e+02
5.184751e+01	2.834800e+02	4.926686e+01	5.278592e+00	5.395894e+01	0	0	1.988760e+02
5.325513e+01	2.825024e+02	4.926686e+01	5.278592e+00	5.395894e+01	0	0	1.989770e+02
5.325513e+01	2.834800e+02	4.926686e+01	5.278592e+00	5.395894e+01	0	0	1.990770e+02
5.325513e+01	2.825024e+02	5.102639e+01	5.278592e+00	5.395894e+01	0	0	1.991780e+02
5.325513e+01	2.834800e+02	4.926686e+01	3.519062e+00	5.395894e+01	0	0	1.992790e+02
5.325513e+01	2.834800e+02	5.102639e+01	3.519062e+00	5.395894e+01	0	0	1.993790e+02
5.325513e+01	2.834800e+02	5.102639e+01	5.278592e+00	5.395894e+01	0	0	1.994810e+02
5.571848e+01	2.834800e+02	5.102639e+01	5.278592e+00	5.395894e+01	0	0	1.995810e+02
6.310850e+01	2.834800e+02	5.102639e+01	5.278592e+00	5.454545e+01	0	0	1.996820e+02
6.310850e+01	2.834800e+02	5.278592e+01	5.278592e+00	5.395894e+01	0	0	1.997830e+02
6.310850e+01	2.834800e+02	5.278592e+01	5.278592e+00	5.395894e+01	0	0	1.998830e+02
6.310850e+01	2.834800e+02	5.278592e+01	3.519062e+00	5.395894e+01	0	0	1.999840e+02
6.322581e+01	2.834800e+02	5.278592e+01	5.278592e+00	5.395894e+01	0	0	2.000850e+02
6.310850e+01	2.834800e+02	5.454545e+01	5.278592e+00	5.395894e+01	0	0	2.001850e+02
6.756598e+01	2.844575e+02	5.454545e+01	5.278592e+00	5.395894e+01	0	0	2.002860e+02
7.683284e+01	2.844575e+02	5.630499e+01	3.519062e+00	5.395894e+01	0	0	2.003870e+02
7.683284e+01	2.854350e+02	5.630499e+01	5.278592e+00	5.395894e+01	0	0	2.004870e+02
7.671554e+01	2.844575e+02	5.454545e+01	5.278592e+00	5.395894e+01	0	0	2.005880e+02
7.671554e+01	2.844575e+02	5.454545e+01	5.278592e+00	5.395894e+01	0	0	2.006890e+02
7.671554e+01	2.844575e+02	5.630499e+01	5.278592e+00	5.395894e+01	0	0	2.007900e+02
7.671554e+01	2.854350e+02	5.630499e+01	5.278592e+00	5.395894e+01	0	0	2.008900e+02
7.671554e+01	2.844575e+02	5.630499e+01	5.278592e+00	5.395894e+01	0	0	2.009910e+02
8.586510e+01	2.844575e+02	5.806452e+01	5.278592e+00	5.395894e+01	0	0	2.010920e+02
8.586510e+01	2.844575e+02	5.806452e+01	5.278592e+00	5.454545e+01	0	0	2.011930e+02
8.586510e+01	2.854350e+02	5.806452e+01	5.278592e+00	5.395894e+01	0	0	2.012930e+02
[truncated: 13,366 more rows]
