# Supplementary material for: Flat electrode contacts for vagus nerve stimulation
Source: PLoS One. 2019 Nov 18;14(11):e0215191. doi: 10.1371/journal.pone.0215191 (PMC6862926; doi:10.1371/journal.pone.0215191)
Supplement: S2 File — (ZIP) [file pone.0215191.s013.zip › rat_vagus_11_data.txt]

SpO2	HR	PD	BD	RESP	ERROR	STIM	TIME
8.668622e+01	2.903226e+02	4.574780e+01	8.797654e+00	3.343109e+01	0	0	1.020000e-01
8.680352e+01	2.903226e+02	4.574780e+01	8.797654e+00	3.343109e+01	0	0	2.020000e-01
8.692082e+01	2.903226e+02	4.398827e+01	7.038123e+00	3.343109e+01	0	0	3.040000e-01
8.680352e+01	2.903226e+02	4.574780e+01	7.038123e+00	3.284457e+01	0	0	4.040000e-01
8.668622e+01	2.893451e+02	4.574780e+01	7.038123e+00	3.284457e+01	0	0	5.040000e-01
8.668622e+01	2.903226e+02	4.574780e+01	8.797654e+00	3.460411e+01	0	0	6.050000e-01
8.633431e+01	2.903226e+02	4.750733e+01	7.038123e+00	3.519062e+01	0	0	7.050000e-01
8.621701e+01	2.903226e+02	4.574780e+01	8.797654e+00	3.460411e+01	0	0	8.060000e-01
8.621701e+01	2.903226e+02	4.574780e+01	8.797654e+00	3.460411e+01	0	0	9.070000e-01
8.633431e+01	2.903226e+02	4.750733e+01	8.797654e+00	3.460411e+01	0	0	1.007000e+00
8.621701e+01	2.893451e+02	4.574780e+01	7.038123e+00	3.460411e+01	0	0	1.107000e+00
8.633431e+01	2.903226e+02	4.574780e+01	7.038123e+00	3.460411e+01	0	0	1.208000e+00
8.621701e+01	2.903226e+02	4.574780e+01	8.797654e+00	3.460411e+01	0	0	1.309000e+00
8.563050e+01	2.903226e+02	4.750733e+01	8.797654e+00	3.519062e+01	0	0	1.410000e+00
8.563050e+01	2.903226e+02	4.574780e+01	7.038123e+00	3.460411e+01	0	0	1.510000e+00
8.563050e+01	2.903226e+02	4.574780e+01	7.038123e+00	3.460411e+01	0	0	1.610000e+00
8.563050e+01	2.903226e+02	4.750733e+01	8.797654e+00	3.460411e+01	0	0	1.712000e+00
8.563050e+01	2.903226e+02	4.750733e+01	7.038123e+00	3.460411e+01	0	0	1.812000e+00
8.563050e+01	2.903226e+02	4.750733e+01	7.038123e+00	3.460411e+01	0	0	1.912000e+00
8.574780e+01	2.913001e+02	4.574780e+01	7.038123e+00	3.929619e+01	0	0	2.013000e+00
8.539589e+01	2.893451e+02	4.926686e+01	7.038123e+00	3.929619e+01	0	0	2.114000e+00
8.527859e+01	2.893451e+02	4.750733e+01	7.038123e+00	3.870968e+01	0	0	2.214000e+00
8.539589e+01	2.893451e+02	4.926686e+01	7.038123e+00	3.929619e+01	0	0	2.315000e+00
8.539589e+01	2.893451e+02	4.926686e+01	7.038123e+00	3.870968e+01	0	0	2.415000e+00
8.539589e+01	2.893451e+02	4.926686e+01	7.038123e+00	3.929619e+01	0	0	2.516000e+00
8.539589e+01	2.893451e+02	4.750733e+01	7.038123e+00	3.870968e+01	0	0	2.617000e+00
8.539589e+01	2.893451e+02	4.926686e+01	8.797654e+00	3.929619e+01	0	0	2.717000e+00
8.539589e+01	2.893451e+02	4.926686e+01	8.797654e+00	4.633431e+01	0	0	2.818000e+00
8.539589e+01	2.883675e+02	4.926686e+01	7.038123e+00	4.692082e+01	0	0	2.919000e+00
8.563050e+01	2.893451e+02	4.926686e+01	7.038123e+00	4.692082e+01	0	0	3.019000e+00
8.539589e+01	2.893451e+02	5.102639e+01	8.797654e+00	4.692082e+01	0	0	3.120000e+00
8.539589e+01	2.893451e+02	4.926686e+01	7.038123e+00	4.633431e+01	0	0	3.220000e+00
8.563050e+01	2.903226e+02	5.102639e+01	8.797654e+00	4.692082e+01	0	0	3.321000e+00
8.551320e+01	2.893451e+02	4.926686e+01	7.038123e+00	4.692082e+01	0	0	3.422000e+00
8.598240e+01	2.903226e+02	5.278592e+01	8.797654e+00	4.868035e+01	0	0	3.522000e+00
8.586510e+01	2.903226e+02	5.278592e+01	8.797654e+00	4.868035e+01	0	0	3.622000e+00
8.586510e+01	2.883675e+02	5.278592e+01	8.797654e+00	4.868035e+01	0	0	3.724000e+00
8.586510e+01	2.893451e+02	5.278592e+01	1.055718e+01	4.868035e+01	0	0	3.824000e+00
8.586510e+01	2.883675e+02	5.102639e+01	7.038123e+00	4.868035e+01	0	0	3.924000e+00
8.586510e+01	2.893451e+02	5.278592e+01	7.038123e+00	4.868035e+01	0	0	4.025000e+00
8.586510e+01	2.893451e+02	5.102639e+01	7.038123e+00	4.868035e+01	0	0	4.126000e+00
8.598240e+01	2.893451e+02	5.278592e+01	7.038123e+00	5.337243e+01	0	0	4.227000e+00
8.621701e+01	2.903226e+02	5.454545e+01	7.038123e+00	5.337243e+01	0	0	4.327000e+00
8.621701e+01	2.903226e+02	5.278592e+01	8.797654e+00	5.278592e+01	0	0	4.427000e+00
8.586510e+01	2.883675e+02	5.454545e+01	8.797654e+00	5.278592e+01	0	0	4.529000e+00
8.586510e+01	2.883675e+02	5.278592e+01	7.038123e+00	5.278592e+01	0	0	4.629000e+00
8.586510e+01	2.893451e+02	5.454545e+01	8.797654e+00	5.337243e+01	0	0	4.729000e+00
8.586510e+01	2.893451e+02	5.454545e+01	8.797654e+00	5.278592e+01	0	0	4.830000e+00
8.586510e+01	2.893451e+02	5.454545e+01	7.038123e+00	5.513196e+01	0	0	4.931000e+00
8.621701e+01	2.893451e+02	5.630499e+01	7.038123e+00	5.513196e+01	0	0	5.031000e+00
8.621701e+01	2.893451e+02	5.630499e+01	7.038123e+00	5.513196e+01	0	0	5.132000e+00
8.633431e+01	2.893451e+02	5.630499e+01	7.038123e+00	5.513196e+01	0	0	5.232000e+00
8.621701e+01	2.893451e+02	5.630499e+01	7.038123e+00	5.513196e+01	0	0	5.334000e+00
8.621701e+01	2.883675e+02	5.454545e+01	7.038123e+00	5.454545e+01	0	0	5.434000e+00
8.621701e+01	2.893451e+02	5.630499e+01	7.038123e+00	5.513196e+01	0	0	5.534000e+00
8.609971e+01	2.903226e+02	5.630499e+01	7.038123e+00	5.513196e+01	0	0	5.635000e+00
8.586510e+01	2.903226e+02	5.806452e+01	8.797654e+00	5.513196e+01	0	0	5.736000e+00
8.574780e+01	2.893451e+02	5.630499e+01	7.038123e+00	5.513196e+01	0	0	5.836000e+00
8.574780e+01	2.893451e+02	5.630499e+01	7.038123e+00	5.454545e+01	0	0	5.937000e+00
8.586510e+01	2.893451e+02	5.630499e+01	7.038123e+00	5.513196e+01	0	0	6.037000e+00
8.586510e+01	2.903226e+02	5.630499e+01	8.797654e+00	5.513196e+01	0	0	6.138000e+00
8.609971e+01	2.913001e+02	5.806452e+01	7.038123e+00	5.513196e+01	0	0	6.239000e+00
8.574780e+01	2.893451e+02	5.630499e+01	7.038123e+00	5.513196e+01	0	0	6.339000e+00
8.563050e+01	2.893451e+02	5.806452e+01	8.797654e+00	5.571848e+01	0	0	6.439000e+00
8.551320e+01	2.903226e+02	5.806452e+01	7.038123e+00	5.513196e+01	0	0	6.541000e+00
8.551320e+01	2.893451e+02	5.806452e+01	7.038123e+00	5.513196e+01	0	0	6.641000e+00
8.551320e+01	2.903226e+02	5.806452e+01	7.038123e+00	5.571848e+01	0	0	6.742000e+00
8.539589e+01	2.903226e+02	5.806452e+01	8.797654e+00	5.571848e+01	0	0	6.843000e+00
8.539589e+01	2.903226e+02	5.806452e+01	7.038123e+00	5.571848e+01	0	0	6.943000e+00
8.539589e+01	2.903226e+02	5.806452e+01	7.038123e+00	5.571848e+01	0	0	7.044000e+00
8.586510e+01	2.903226e+02	5.982405e+01	7.038123e+00	5.747801e+01	0	0	7.144000e+00
8.586510e+01	2.903226e+02	5.982405e+01	7.038123e+00	5.747801e+01	0	0	7.245000e+00
8.598240e+01	2.903226e+02	5.806452e+01	7.038123e+00	5.747801e+01	0	0	7.346000e+00
8.586510e+01	2.903226e+02	5.806452e+01	7.038123e+00	5.689150e+01	0	0	7.446000e+00
8.586510e+01	2.903226e+02	5.806452e+01	8.797654e+00	5.747801e+01	0	0	7.546000e+00
8.586510e+01	2.903226e+02	5.982405e+01	7.038123e+00	5.689150e+01	0	0	7.648000e+00
8.586510e+01	2.903226e+02	5.982405e+01	7.038123e+00	5.689150e+01	0	0	7.748000e+00
8.598240e+01	2.913001e+02	5.806452e+01	7.038123e+00	5.747801e+01	0	0	7.848000e+00
8.574780e+01	2.893451e+02	5.806452e+01	7.038123e+00	5.689150e+01	0	0	7.949000e+00
8.574780e+01	2.903226e+02	5.982405e+01	7.038123e+00	5.689150e+01	0	0	8.050000e+00
8.586510e+01	2.903226e+02	5.982405e+01	7.038123e+00	5.747801e+01	0	0	8.151000e+00
8.598240e+01	2.893451e+02	5.982405e+01	7.038123e+00	5.747801e+01	0	0	8.251000e+00
8.586510e+01	2.903226e+02	5.982405e+01	7.038123e+00	5.747801e+01	0	0	8.351000e+00
8.586510e+01	2.903226e+02	5.982405e+01	5.278592e+00	5.747801e+01	0	0	8.453000e+00
8.586510e+01	2.893451e+02	5.982405e+01	7.038123e+00	5.865103e+01	0	0	8.553000e+00
8.586510e+01	2.893451e+02	5.982405e+01	8.797654e+00	5.806452e+01	0	0	8.653000e+00
8.586510e+01	2.893451e+02	5.982405e+01	7.038123e+00	5.806452e+01	0	0	8.754000e+00
8.586510e+01	2.893451e+02	5.982405e+01	7.038123e+00	5.806452e+01	0	0	8.855000e+00
8.574780e+01	2.893451e+02	5.982405e+01	7.038123e+00	5.806452e+01	0	0	8.955000e+00
8.586510e+01	2.893451e+02	5.982405e+01	8.797654e+00	5.806452e+01	0	0	9.056000e+00
8.586510e+01	2.893451e+02	5.982405e+01	7.038123e+00	5.806452e+01	0	0	9.156000e+00
8.586510e+01	2.893451e+02	5.982405e+01	7.038123e+00	5.747801e+01	0	0	9.257000e+00
8.574780e+01	2.893451e+02	5.982405e+01	7.038123e+00	5.747801e+01	0	0	9.358000e+00
8.586510e+01	2.903226e+02	6.158358e+01	7.038123e+00	5.747801e+01	0	0	9.458000e+00
8.586510e+01	2.893451e+02	6.158358e+01	7.038123e+00	5.806452e+01	0	0	9.559000e+00
8.586510e+01	2.893451e+02	6.158358e+01	7.038123e+00	5.689150e+01	0	0	9.660000e+00
8.586510e+01	2.893451e+02	5.982405e+01	7.038123e+00	5.747801e+01	0	0	9.760000e+00
8.574780e+01	2.893451e+02	6.158358e+01	7.038123e+00	5.747801e+01	0	0	9.861000e+00
8.586510e+01	2.893451e+02	6.158358e+01	8.797654e+00	5.806452e+01	0	0	9.961000e+00
8.574780e+01	2.903226e+02	5.982405e+01	5.278592e+00	5.747801e+01	0	0	1.006200e+01
8.598240e+01	2.903226e+02	6.158358e+01	7.038123e+00	5.747801e+01	0	0	1.016300e+01
8.586510e+01	2.893451e+02	5.982405e+01	7.038123e+00	5.747801e+01	0	0	1.026300e+01
8.586510e+01	2.893451e+02	5.982405e+01	7.038123e+00	5.747801e+01	0	0	1.036400e+01
8.598240e+01	2.903226e+02	5.982405e+01	7.038123e+00	5.747801e+01	0	0	1.046500e+01
8.598240e+01	2.893451e+02	5.982405e+01	7.038123e+00	5.747801e+01	0	0	1.056500e+01
8.598240e+01	2.903226e+02	5.982405e+01	5.278592e+00	5.747801e+01	0	0	1.066500e+01
8.609971e+01	2.903226e+02	5.982405e+01	7.038123e+00	5.689150e+01	0	0	1.076700e+01
8.598240e+01	2.893451e+02	5.982405e+01	5.278592e+00	5.630499e+01	0	0	1.086700e+01
8.598240e+01	2.893451e+02	5.982405e+01	5.278592e+00	5.630499e+01	0	0	1.096800e+01
8.598240e+01	2.893451e+02	5.982405e+01	7.038123e+00	5.689150e+01	0	0	1.106900e+01
8.598240e+01	2.893451e+02	5.982405e+01	7.038123e+00	5.630499e+01	0	0	1.116900e+01
8.609971e+01	2.903226e+02	5.982405e+01	7.038123e+00	5.630499e+01	0	0	1.127000e+01
8.598240e+01	2.893451e+02	5.982405e+01	7.038123e+00	5.689150e+01	0	0	1.137100e+01
8.621701e+01	2.893451e+02	5.982405e+01	3.519062e+00	5.747801e+01	0	0	1.147100e+01
8.621701e+01	2.893451e+02	5.982405e+01	5.278592e+00	5.630499e+01	0	0	1.157200e+01
8.633431e+01	2.903226e+02	5.982405e+01	5.278592e+00	5.689150e+01	0	0	1.167200e+01
8.633431e+01	2.903226e+02	5.982405e+01	5.278592e+00	5.689150e+01	0	0	1.177300e+01
8.633431e+01	2.903226e+02	5.982405e+01	7.038123e+00	5.689150e+01	0	0	1.187400e+01
8.621701e+01	2.893451e+02	5.806452e+01	7.038123e+00	5.689150e+01	0	0	1.197400e+01
8.633431e+01	2.903226e+02	5.982405e+01	7.038123e+00	5.689150e+01	0	0	1.207600e+01
8.633431e+01	2.903226e+02	5.982405e+01	5.278592e+00	5.689150e+01	0	0	1.217600e+01
8.633431e+01	2.893451e+02	5.982405e+01	3.519062e+00	5.747801e+01	0	0	1.227600e+01
8.621701e+01	2.893451e+02	5.806452e+01	7.038123e+00	5.689150e+01	0	0	1.237800e+01
8.621701e+01	2.893451e+02	5.982405e+01	5.278592e+00	5.689150e+01	0	0	1.247800e+01
8.633431e+01	2.903226e+02	5.806452e+01	5.278592e+00	5.689150e+01	0	0	1.257800e+01
8.621701e+01	2.893451e+02	5.982405e+01	5.278592e+00	5.747801e+01	0	0	1.268000e+01
8.621701e+01	2.893451e+02	5.806452e+01	5.278592e+00	5.689150e+01	0	0	1.278000e+01
8.609971e+01	2.903226e+02	5.806452e+01	5.278592e+00	5.689150e+01	0	0	1.288000e+01
8.598240e+01	2.903226e+02	5.806452e+01	5.278592e+00	5.689150e+01	0	0	1.298100e+01
8.574780e+01	2.893451e+02	5.806452e+01	5.278592e+00	5.689150e+01	0	0	1.308200e+01
8.563050e+01	2.893451e+02	5.806452e+01	3.519062e+00	5.689150e+01	0	0	1.318200e+01
8.574780e+01	2.903226e+02	5.806452e+01	3.519062e+00	5.689150e+01	0	0	1.328300e+01
8.563050e+01	2.893451e+02	5.806452e+01	5.278592e+00	5.747801e+01	0	0	1.338400e+01
8.563050e+01	2.893451e+02	5.806452e+01	5.278592e+00	5.689150e+01	0	0	1.348500e+01
8.574780e+01	2.893451e+02	5.630499e+01	5.278592e+00	5.747801e+01	0	0	1.358500e+01
8.539589e+01	2.903226e+02	5.806452e+01	3.519062e+00	5.747801e+01	0	0	1.368600e+01
8.539589e+01	2.893451e+02	5.630499e+01	5.278592e+00	5.689150e+01	0	0	1.378700e+01
8.539589e+01	2.893451e+02	5.806452e+01	5.278592e+00	5.689150e+01	0	0	1.388700e+01
8.539589e+01	2.893451e+02	5.806452e+01	5.278592e+00	5.747801e+01	0	0	1.398700e+01
8.539589e+01	2.903226e+02	5.630499e+01	5.278592e+00	5.747801e+01	0	0	1.408900e+01
8.539589e+01	2.893451e+02	5.806452e+01	5.278592e+00	5.689150e+01	0	0	1.418900e+01
8.539589e+01	2.893451e+02	5.630499e+01	5.278592e+00	5.747801e+01	0	0	1.428900e+01
8.551320e+01	2.893451e+02	5.806452e+01	5.278592e+00	5.806452e+01	0	0	1.439100e+01
8.563050e+01	2.893451e+02	5.630499e+01	5.278592e+00	5.747801e+01	0	0	1.449100e+01
8.574780e+01	2.903226e+02	5.806452e+01	5.278592e+00	5.747801e+01	0	0	1.459200e+01
8.539589e+01	2.893451e+02	5.806452e+01	5.278592e+00	5.806452e+01	0	0	1.469300e+01
8.551320e+01	2.893451e+02	5.806452e+01	5.278592e+00	5.747801e+01	0	0	1.479300e+01
8.551320e+01	2.903226e+02	5.806452e+01	5.278592e+00	5.747801e+01	0	0	1.489400e+01
8.551320e+01	2.903226e+02	5.806452e+01	5.278592e+00	5.747801e+01	0	0	1.499400e+01
8.551320e+01	2.903226e+02	5.806452e+01	3.519062e+00	5.747801e+01	0	0	1.509500e+01
8.563050e+01	2.893451e+02	5.806452e+01	5.278592e+00	5.806452e+01	0	0	1.519600e+01
8.563050e+01	2.893451e+02	5.806452e+01	5.278592e+00	5.747801e+01	0	0	1.529600e+01
8.574780e+01	2.893451e+02	5.806452e+01	5.278592e+00	5.747801e+01	0	0	1.539700e+01
8.563050e+01	2.893451e+02	5.806452e+01	5.278592e+00	5.747801e+01	0	0	1.549800e+01
8.563050e+01	2.903226e+02	5.630499e+01	5.278592e+00	5.747801e+01	0	0	1.559800e+01
8.563050e+01	2.893451e+02	5.806452e+01	5.278592e+00	5.806452e+01	0	0	1.569900e+01
8.574780e+01	2.893451e+02	5.806452e+01	7.038123e+00	5.689150e+01	0	0	1.580000e+01
8.563050e+01	2.893451e+02	5.806452e+01	5.278592e+00	5.747801e+01	0	0	1.590000e+01
8.563050e+01	2.903226e+02	5.806452e+01	5.278592e+00	5.689150e+01	0	0	1.600200e+01
8.563050e+01	2.893451e+02	5.806452e+01	5.278592e+00	5.747801e+01	0	0	1.610200e+01
8.563050e+01	2.893451e+02	5.630499e+01	5.278592e+00	5.689150e+01	0	0	1.620200e+01
8.574780e+01	2.903226e+02	5.806452e+01	5.278592e+00	5.689150e+01	0	0	1.630300e+01
8.563050e+01	2.893451e+02	5.806452e+01	5.278592e+00	5.689150e+01	0	0	1.640400e+01
8.563050e+01	2.903226e+02	5.630499e+01	5.278592e+00	5.689150e+01	0	0	1.650400e+01
8.563050e+01	2.903226e+02	5.806452e+01	5.278592e+00	5.689150e+01	0	0	1.660500e+01
8.551320e+01	2.893451e+02	5.806452e+01	5.278592e+00	5.689150e+01	0	0	1.670600e+01
8.563050e+01	2.903226e+02	5.806452e+01	5.278592e+00	5.689150e+01	0	0	1.680600e+01
8.563050e+01	2.903226e+02	5.806452e+01	5.278592e+00	5.689150e+01	0	0	1.690700e+01
8.563050e+01	2.903226e+02	5.806452e+01	5.278592e+00	5.689150e+01	0	0	1.700800e+01
8.551320e+01	2.903226e+02	5.806452e+01	5.278592e+00	5.689150e+01	0	0	1.710800e+01
8.551320e+01	2.903226e+02	5.806452e+01	5.278592e+00	5.571848e+01	0	0	1.720900e+01
8.574780e+01	2.903226e+02	5.806452e+01	5.278592e+00	5.630499e+01	0	0	1.730900e+01
8.563050e+01	2.903226e+02	5.806452e+01	5.278592e+00	5.630499e+01	0	0	1.741100e+01
8.563050e+01	2.893451e+02	5.806452e+01	5.278592e+00	5.571848e+01	0	0	1.751100e+01
8.563050e+01	2.893451e+02	5.806452e+01	5.278592e+00	5.571848e+01	0	0	1.761100e+01
8.563050e+01	2.893451e+02	5.806452e+01	5.278592e+00	5.630499e+01	0	0	1.771300e+01
8.563050e+01	2.893451e+02	5.806452e+01	3.519062e+00	5.571848e+01	0	0	1.781300e+01
8.574780e+01	2.893451e+02	5.806452e+01	5.278592e+00	5.513196e+01	0	0	1.791300e+01
8.563050e+01	2.893451e+02	5.982405e+01	5.278592e+00	5.513196e+01	0	0	1.801500e+01
8.551320e+01	2.893451e+02	5.806452e+01	5.278592e+00	5.513196e+01	0	0	1.811500e+01
8.539589e+01	2.883675e+02	5.982405e+01	5.278592e+00	5.513196e+01	0	0	1.821500e+01
8.551320e+01	2.893451e+02	5.806452e+01	5.278592e+00	5.513196e+01	0	0	1.831700e+01
8.551320e+01	2.893451e+02	5.806452e+01	5.278592e+00	5.571848e+01	0	0	1.841700e+01
8.551320e+01	2.893451e+02	5.806452e+01	5.278592e+00	5.513196e+01	0	0	1.851800e+01
8.551320e+01	2.893451e+02	5.806452e+01	5.278592e+00	5.571848e+01	0	0	1.861800e+01
8.586510e+01	2.903226e+02	5.982405e+01	5.278592e+00	5.571848e+01	0	0	1.871900e+01
8.574780e+01	2.883675e+02	5.806452e+01	5.278592e+00	5.513196e+01	0	0	1.882000e+01
8.574780e+01	2.893451e+02	5.806452e+01	5.278592e+00	5.571848e+01	0	0	1.892000e+01
8.586510e+01	2.893451e+02	5.806452e+01	5.278592e+00	5.571848e+01	0	0	1.902100e+01
8.586510e+01	2.893451e+02	5.806452e+01	5.278592e+00	5.571848e+01	0	0	1.912200e+01
8.586510e+01	2.893451e+02	5.806452e+01	5.278592e+00	5.571848e+01	0	0	1.922200e+01
8.586510e+01	2.893451e+02	5.630499e+01	5.278592e+00	5.513196e+01	0	0	1.932300e+01
8.609971e+01	2.893451e+02	5.806452e+01	5.278592e+00	5.571848e+01	0	0	1.942400e+01
8.633431e+01	2.903226e+02	5.806452e+01	7.038123e+00	5.571848e+01	0	0	1.952400e+01
8.621701e+01	2.893451e+02	5.630499e+01	5.278592e+00	5.513196e+01	0	0	1.962400e+01
8.621701e+01	2.893451e+02	5.630499e+01	5.278592e+00	5.571848e+01	0	0	1.972600e+01
8.609971e+01	2.893451e+02	5.630499e+01	5.278592e+00	5.571848e+01	0	0	1.982600e+01
8.609971e+01	2.893451e+02	5.806452e+01	5.278592e+00	5.571848e+01	0	0	1.992700e+01
8.621701e+01	2.893451e+02	5.630499e+01	5.278592e+00	5.571848e+01	0	0	2.002800e+01
8.621701e+01	2.903226e+02	5.630499e+01	5.278592e+00	5.571848e+01	0	0	2.012800e+01
8.621701e+01	2.903226e+02	5.454545e+01	5.278592e+00	5.571848e+01	0	0	2.022900e+01
8.621701e+01	2.893451e+02	5.454545e+01	5.278592e+00	5.571848e+01	0	0	2.033000e+01
8.621701e+01	2.893451e+02	5.278592e+01	5.278592e+00	5.571848e+01	0	0	2.043000e+01
8.609971e+01	2.903226e+02	5.278592e+01	5.278592e+00	5.571848e+01	0	0	2.053100e+01
8.621701e+01	2.893451e+02	5.454545e+01	5.278592e+00	5.571848e+01	0	0	2.063200e+01
8.621701e+01	2.903226e+02	5.454545e+01	5.278592e+00	5.571848e+01	0	0	2.073200e+01
8.633431e+01	2.893451e+02	5.454545e+01	5.278592e+00	5.630499e+01	0	0	2.083300e+01
8.633431e+01	2.903226e+02	5.278592e+01	3.519062e+00	5.630499e+01	0	0	2.093300e+01
8.633431e+01	2.883675e+02	5.278592e+01	5.278592e+00	5.630499e+01	0	0	2.103500e+01
8.633431e+01	2.893451e+02	5.278592e+01	5.278592e+00	5.630499e+01	0	0	2.113500e+01
8.633431e+01	2.893451e+02	5.278592e+01	5.278592e+00	5.630499e+01	0	0	2.123500e+01
8.633431e+01	2.893451e+02	5.278592e+01	5.278592e+00	5.630499e+01	0	0	2.133700e+01
8.645161e+01	2.893451e+02	5.278592e+01	5.278592e+00	5.630499e+01	0	0	2.143700e+01
8.633431e+01	2.903226e+02	5.102639e+01	5.278592e+00	5.689150e+01	0	0	2.153700e+01
8.668622e+01	2.903226e+02	5.278592e+01	5.278592e+00	5.689150e+01	0	0	2.163900e+01
8.645161e+01	2.893451e+02	5.102639e+01	7.038123e+00	5.689150e+01	0	0	2.173900e+01
8.656891e+01	2.883675e+02	5.102639e+01	5.278592e+00	5.689150e+01	0	0	2.183900e+01
8.656891e+01	2.893451e+02	5.278592e+01	5.278592e+00	5.689150e+01	0	0	2.194000e+01
8.645161e+01	2.893451e+02	5.278592e+01	5.278592e+00	5.689150e+01	0	0	2.204100e+01
8.645161e+01	2.883675e+02	5.102639e+01	5.278592e+00	5.689150e+01	0	0	2.214100e+01
8.645161e+01	2.883675e+02	5.278592e+01	5.278592e+00	5.747801e+01	0	0	2.224200e+01
8.609971e+01	2.893451e+02	4.926686e+01	7.038123e+00	5.747801e+01	0	0	2.234300e+01
8.609971e+01	2.893451e+02	4.926686e+01	5.278592e+00	5.806452e+01	0	0	2.244400e+01
8.598240e+01	2.893451e+02	4.750733e+01	5.278592e+00	5.806452e+01	0	0	2.254400e+01
8.609971e+01	2.883675e+02	4.926686e+01	5.278592e+00	5.747801e+01	0	0	2.264500e+01
8.598240e+01	2.883675e+02	4.926686e+01	3.519062e+00	5.747801e+01	0	0	2.274600e+01
8.609971e+01	2.883675e+02	4.750733e+01	5.278592e+00	5.747801e+01	0	0	2.284600e+01
8.598240e+01	2.883675e+02	4.926686e+01	5.278592e+00	5.747801e+01	0	0	2.294700e+01
8.586510e+01	2.893451e+02	4.574780e+01	5.278592e+00	5.747801e+01	0	0	2.304800e+01
8.574780e+01	2.893451e+02	4.574780e+01	5.278592e+00	5.747801e+01	0	0	2.314800e+01
8.574780e+01	2.893451e+02	4.574780e+01	5.278592e+00	5.747801e+01	0	0	2.324800e+01
8.574780e+01	2.903226e+02	4.574780e+01	7.038123e+00	5.747801e+01	0	0	2.335000e+01
8.574780e+01	2.893451e+02	4.574780e+01	5.278592e+00	5.747801e+01	0	0	2.345000e+01
8.574780e+01	2.893451e+02	4.574780e+01	5.278592e+00	5.747801e+01	0	0	2.355000e+01
8.574780e+01	2.893451e+02	4.574780e+01	5.278592e+00	5.747801e+01	0	0	2.365200e+01
8.574780e+01	2.893451e+02	4.398827e+01	5.278592e+00	5.747801e+01	0	0	2.375200e+01
8.574780e+01	2.883675e+02	4.398827e+01	5.278592e+00	5.747801e+01	0	0	2.385300e+01
8.574780e+01	2.883675e+02	4.222874e+01	5.278592e+00	5.747801e+01	0	0	2.395400e+01
8.574780e+01	2.883675e+02	4.398827e+01	5.278592e+00	5.747801e+01	0	0	2.405400e+01
8.574780e+01	2.893451e+02	4.398827e+01	5.278592e+00	5.747801e+01	0	0	2.415500e+01
8.574780e+01	2.893451e+02	4.398827e+01	5.278592e+00	5.689150e+01	0	0	2.425500e+01
8.574780e+01	2.883675e+02	4.222874e+01	5.278592e+00	5.689150e+01	0	0	2.435600e+01
8.586510e+01	2.883675e+02	4.222874e+01	5.278592e+00	5.747801e+01	0	0	2.445700e+01
8.621701e+01	2.903226e+02	4.222874e+01	5.278592e+00	5.747801e+01	0	0	2.455700e+01
8.598240e+01	2.893451e+02	4.222874e+01	5.278592e+00	5.747801e+01	0	0	2.465800e+01
8.586510e+01	2.893451e+02	4.222874e+01	5.278592e+00	5.747801e+01	0	0	2.475900e+01
8.586510e+01	2.893451e+02	4.222874e+01	5.278592e+00	5.747801e+01	0	0	2.485900e+01
8.586510e+01	2.893451e+02	4.222874e+01	5.278592e+00	5.747801e+01	0	0	2.496100e+01
8.586510e+01	2.893451e+02	4.222874e+01	5.278592e+00	5.689150e+01	0	0	2.506100e+01
8.621701e+01	2.903226e+02	4.222874e+01	5.278592e+00	5.513196e+01	0	0	2.516100e+01
8.645161e+01	2.893451e+02	4.222874e+01	5.278592e+00	5.454545e+01	0	0	2.526200e+01
8.633431e+01	2.893451e+02	4.222874e+01	3.519062e+00	5.454545e+01	0	0	2.536300e+01
8.633431e+01	2.893451e+02	4.046921e+01	5.278592e+00	5.454545e+01	0	0	2.546300e+01
8.633431e+01	2.883675e+02	4.222874e+01	5.278592e+00	5.454545e+01	0	0	2.556400e+01
8.633431e+01	2.893451e+02	4.222874e+01	5.278592e+00	5.454545e+01	0	0	2.566500e+01
8.633431e+01	2.893451e+02	4.222874e+01	5.278592e+00	5.454545e+01	0	0	2.576500e+01
8.645161e+01	2.893451e+02	4.222874e+01	5.278592e+00	5.278592e+01	0	0	2.586600e+01
8.668622e+01	2.893451e+02	4.222874e+01	5.278592e+00	5.219941e+01	0	0	2.596700e+01
8.656891e+01	2.893451e+02	4.398827e+01	7.038123e+00	5.219941e+01	0	0	2.606700e+01
8.680352e+01	2.903226e+02	4.398827e+01	5.278592e+00	5.278592e+01	0	0	2.616800e+01
8.656891e+01	2.893451e+02	4.398827e+01	5.278592e+00	5.219941e+01	0	0	2.626900e+01
8.656891e+01	2.893451e+02	4.398827e+01	5.278592e+00	5.219941e+01	0	0	2.637000e+01
8.656891e+01	2.903226e+02	4.398827e+01	3.519062e+00	5.219941e+01	0	0	2.647000e+01
8.656891e+01	2.893451e+02	4.222874e+01	3.519062e+00	5.278592e+01	0	0	2.657000e+01
8.656891e+01	2.893451e+02	4.398827e+01	5.278592e+00	5.219941e+01	0	0	2.667200e+01
8.656891e+01	2.893451e+02	4.398827e+01	5.278592e+00	5.219941e+01	0	0	2.677200e+01
8.668622e+01	2.893451e+02	4.398827e+01	5.278592e+00	5.219941e+01	0	0	2.687200e+01
8.656891e+01	2.893451e+02	4.398827e+01	5.278592e+00	5.219941e+01	0	0	2.697400e+01
8.668622e+01	2.893451e+02	4.574780e+01	5.278592e+00	5.278592e+01	0	0	2.707400e+01
8.656891e+01	2.893451e+02	4.398827e+01	5.278592e+00	5.219941e+01	0	0	2.717400e+01
8.656891e+01	2.893451e+02	4.398827e+01	5.278592e+00	5.219941e+01	0	0	2.727600e+01
8.656891e+01	2.883675e+02	4.750733e+01	5.278592e+00	4.926686e+01	0	0	2.737600e+01
8.680352e+01	2.893451e+02	4.750733e+01	5.278592e+00	4.926686e+01	0	0	2.747600e+01
8.656891e+01	2.893451e+02	4.574780e+01	3.519062e+00	4.926686e+01	0	0	2.757700e+01
8.656891e+01	2.893451e+02	4.750733e+01	5.278592e+00	4.926686e+01	0	0	2.767800e+01
8.668622e+01	2.883675e+02	4.574780e+01	5.278592e+00	4.926686e+01	0	0	2.777900e+01
8.656891e+01	2.893451e+02	4.574780e+01	5.278592e+00	4.926686e+01	0	0	2.787900e+01
8.656891e+01	2.893451e+02	4.574780e+01	5.278592e+00	4.926686e+01	0	0	2.798000e+01
8.633431e+01	2.883675e+02	4.926686e+01	5.278592e+00	4.926686e+01	0	0	2.808100e+01
8.633431e+01	2.883675e+02	4.750733e+01	7.038123e+00	4.926686e+01	0	0	2.818100e+01
8.633431e+01	2.883675e+02	4.750733e+01	5.278592e+00	4.868035e+01	0	0	2.828200e+01
8.645161e+01	2.883675e+02	4.926686e+01	5.278592e+00	4.985337e+01	0	0	2.838300e+01
8.645161e+01	2.883675e+02	4.926686e+01	5.278592e+00	4.926686e+01	0	0	2.848300e+01
8.645161e+01	2.883675e+02	4.750733e+01	5.278592e+00	4.926686e+01	0	0	2.858400e+01
8.645161e+01	2.883675e+02	4.926686e+01	5.278592e+00	4.985337e+01	0	0	2.868500e+01
8.633431e+01	2.893451e+02	4.926686e+01	5.278592e+00	4.926686e+01	0	0	2.878500e+01
8.609971e+01	2.893451e+02	5.102639e+01	7.038123e+00	4.926686e+01	0	0	2.888600e+01
8.598240e+01	2.893451e+02	5.102639e+01	5.278592e+00	4.926686e+01	0	0	2.898700e+01
8.609971e+01	2.893451e+02	5.102639e+01	3.519062e+00	4.926686e+01	0	0	2.908700e+01
8.609971e+01	2.893451e+02	5.102639e+01	5.278592e+00	4.926686e+01	0	0	2.918800e+01
8.609971e+01	2.883675e+02	5.102639e+01	5.278592e+00	4.926686e+01	0	0	2.928900e+01
8.609971e+01	2.893451e+02	5.102639e+01	5.278592e+00	4.926686e+01	0	0	2.938900e+01
8.633431e+01	2.913001e+02	5.102639e+01	3.519062e+00	4.868035e+01	0	0	2.949000e+01
8.527859e+01	2.893451e+02	5.278592e+01	5.278592e+00	4.868035e+01	0	0	2.959100e+01
8.551320e+01	2.893451e+02	5.454545e+01	5.278592e+00	4.926686e+01	0	0	2.969100e+01
8.539589e+01	2.893451e+02	5.278592e+01	5.278592e+00	4.868035e+01	0	0	2.979200e+01
8.539589e+01	2.893451e+02	5.278592e+01	5.278592e+00	4.868035e+01	0	0	2.989200e+01
8.527859e+01	2.893451e+02	5.278592e+01	5.278592e+00	4.926686e+01	0	0	2.999300e+01
8.539589e+01	2.893451e+02	5.278592e+01	5.278592e+00	4.868035e+01	0	0	3.009400e+01
8.527859e+01	2.903226e+02	5.278592e+01	5.278592e+00	4.692082e+01	0	0	3.019400e+01
8.527859e+01	2.893451e+02	5.454545e+01	5.278592e+00	4.692082e+01	0	0	3.029600e+01
8.527859e+01	2.903226e+02	5.454545e+01	5.278592e+00	4.633431e+01	0	0	3.039600e+01
8.527859e+01	2.893451e+02	5.454545e+01	5.278592e+00	4.633431e+01	0	0	3.049600e+01
8.527859e+01	2.893451e+02	5.454545e+01	5.278592e+00	4.692082e+01	0	0	3.059800e+01
8.527859e+01	2.893451e+02	5.630499e+01	5.278592e+00	4.633431e+01	0	0	3.069800e+01
8.527859e+01	2.893451e+02	5.454545e+01	7.038123e+00	4.633431e+01	0	0	3.079800e+01
8.539589e+01	2.893451e+02	5.630499e+01	7.038123e+00	4.633431e+01	0	0	3.089900e+01
8.539589e+01	2.893451e+02	5.806452e+01	5.278592e+00	4.633431e+01	0	0	31
8.551320e+01	2.893451e+02	5.806452e+01	7.038123e+00	4.692082e+01	0	0	3.110000e+01
8.527859e+01	2.893451e+02	5.806452e+01	7.038123e+00	4.633431e+01	0	0	3.120100e+01
8.527859e+01	2.903226e+02	5.630499e+01	5.278592e+00	4.633431e+01	0	0	3.130200e+01
8.527859e+01	2.893451e+02	5.806452e+01	7.038123e+00	4.633431e+01	0	0	3.140300e+01
8.527859e+01	2.893451e+02	5.630499e+01	5.278592e+00	4.574780e+01	0	0	3.150300e+01
8.527859e+01	2.893451e+02	5.806452e+01	5.278592e+00	4.633431e+01	0	0	3.160400e+01
8.563050e+01	2.903226e+02	5.806452e+01	7.038123e+00	4.633431e+01	0	0	3.170500e+01
8.551320e+01	2.903226e+02	5.982405e+01	7.038123e+00	4.692082e+01	0	0	3.180500e+01
8.563050e+01	2.893451e+02	5.982405e+01	5.278592e+00	4.633431e+01	0	0	3.190600e+01
8.551320e+01	2.893451e+02	5.982405e+01	5.278592e+00	4.692082e+01	0	0	3.200700e+01
8.563050e+01	2.903226e+02	5.982405e+01	5.278592e+00	4.692082e+01	0	0	3.210700e+01
8.574780e+01	2.903226e+02	5.982405e+01	7.038123e+00	4.633431e+01	0	0	3.220700e+01
8.563050e+01	2.893451e+02	5.806452e+01	7.038123e+00	4.633431e+01	0	0	3.230900e+01
8.563050e+01	2.893451e+02	5.982405e+01	7.038123e+00	5.043988e+01	0	0	3.240900e+01
8.574780e+01	2.903226e+02	5.982405e+01	7.038123e+00	5.043988e+01	0	0	3.250900e+01
8.574780e+01	2.893451e+02	6.158358e+01	7.038123e+00	5.102639e+01	0	0	3.261100e+01
8.574780e+01	2.893451e+02	6.158358e+01	5.278592e+00	5.043988e+01	0	0	3.271100e+01
8.586510e+01	2.893451e+02	6.158358e+01	5.278592e+00	5.043988e+01	0	0	3.281200e+01
8.574780e+01	2.903226e+02	6.158358e+01	5.278592e+00	5.043988e+01	0	0	3.291300e+01
8.574780e+01	2.893451e+02	6.158358e+01	5.278592e+00	5.043988e+01	0	0	3.301300e+01
8.563050e+01	2.893451e+02	6.158358e+01	7.038123e+00	5.043988e+01	0	0	3.311400e+01
8.539589e+01	2.893451e+02	6.158358e+01	7.038123e+00	5.043988e+01	0	0	3.321400e+01
8.539589e+01	2.893451e+02	6.158358e+01	7.038123e+00	5.043988e+01	0	0	3.331500e+01
8.539589e+01	2.893451e+02	6.158358e+01	7.038123e+00	5.043988e+01	0	0	3.341600e+01
8.539589e+01	2.893451e+02	6.158358e+01	5.278592e+00	5.043988e+01	0	0	3.351600e+01
8.539589e+01	2.883675e+02	6.158358e+01	7.038123e+00	5.043988e+01	0	0	3.361700e+01
8.551320e+01	2.893451e+02	6.334311e+01	7.038123e+00	5.043988e+01	0	0	3.371800e+01
8.551320e+01	2.893451e+02	6.158358e+01	7.038123e+00	5.161290e+01	0	0	3.381800e+01
8.563050e+01	2.893451e+02	6.158358e+01	5.278592e+00	5.161290e+01	0	0	3.392000e+01
8.551320e+01	2.893451e+02	6.158358e+01	7.038123e+00	5.161290e+01	0	0	3.402000e+01
8.551320e+01	2.883675e+02	6.158358e+01	7.038123e+00	5.161290e+01	0	0	3.412000e+01
8.551320e+01	2.893451e+02	6.158358e+01	7.038123e+00	5.161290e+01	0	0	3.422200e+01
8.563050e+01	2.903226e+02	6.334311e+01	7.038123e+00	5.161290e+01	0	0	3.432200e+01
8.551320e+01	2.893451e+02	6.158358e+01	7.038123e+00	5.102639e+01	0	0	3.442200e+01
8.539589e+01	2.883675e+02	6.158358e+01	7.038123e+00	5.278592e+01	0	0	3.452300e+01
8.563050e+01	2.883675e+02	5.982405e+01	7.038123e+00	5.278592e+01	0	0	3.462400e+01
8.563050e+01	2.893451e+02	6.158358e+01	7.038123e+00	5.219941e+01	0	0	3.472400e+01
8.563050e+01	2.883675e+02	6.158358e+01	7.038123e+00	5.219941e+01	0	0	3.482500e+01
8.563050e+01	2.883675e+02	6.158358e+01	7.038123e+00	5.219941e+01	0	0	3.492600e+01
8.563050e+01	2.883675e+02	6.158358e+01	7.038123e+00	5.219941e+01	0	0	3.502600e+01
8.563050e+01	2.883675e+02	6.158358e+01	7.038123e+00	5.278592e+01	0	0	3.512700e+01
8.574780e+01	2.883675e+02	6.158358e+01	7.038123e+00	5.219941e+01	0	0	3.522800e+01
8.527859e+01	2.893451e+02	5.982405e+01	7.038123e+00	5.454545e+01	0	0	3.532900e+01
8.539589e+01	2.893451e+02	5.982405e+01	7.038123e+00	5.454545e+01	0	0	3.542900e+01
8.527859e+01	2.893451e+02	5.982405e+01	7.038123e+00	5.395894e+01	0	0	3.553000e+01
8.527859e+01	2.903226e+02	5.982405e+01	7.038123e+00	5.395894e+01	0	0	3.563100e+01
8.516129e+01	2.893451e+02	5.982405e+01	7.038123e+00	5.454545e+01	0	0	3.573100e+01
8.516129e+01	2.893451e+02	5.982405e+01	7.038123e+00	5.395894e+01	0	0	3.583100e+01
8.516129e+01	2.893451e+02	5.982405e+01	7.038123e+00	5.395894e+01	0	0	3.593300e+01
8.551320e+01	2.893451e+02	5.982405e+01	7.038123e+00	5.571848e+01	0	0	3.603300e+01
8.586510e+01	2.893451e+02	5.806452e+01	7.038123e+00	5.513196e+01	0	0	3.613300e+01
8.551320e+01	2.883675e+02	5.982405e+01	7.038123e+00	5.571848e+01	0	0	3.623500e+01
8.563050e+01	2.883675e+02	5.982405e+01	7.038123e+00	5.571848e+01	0	0	3.633500e+01
8.563050e+01	2.893451e+02	5.806452e+01	5.278592e+00	5.513196e+01	0	0	3.643500e+01
8.551320e+01	2.893451e+02	5.982405e+01	8.797654e+00	5.513196e+01	0	0	3.653700e+01
8.574780e+01	2.883675e+02	5.982405e+01	5.278592e+00	5.513196e+01	0	0	3.663700e+01
8.563050e+01	2.883675e+02	5.806452e+01	5.278592e+00	5.513196e+01	0	0	3.673800e+01
8.586510e+01	2.883675e+02	5.806452e+01	7.038123e+00	5.513196e+01	0	0	3.683900e+01
8.586510e+01	2.883675e+02	5.806452e+01	7.038123e+00	5.513196e+01	0	0	3.693900e+01
8.586510e+01	2.883675e+02	5.806452e+01	5.278592e+00	5.454545e+01	0	0	3.704000e+01
8.586510e+01	2.883675e+02	5.806452e+01	7.038123e+00	5.513196e+01	0	0	3.714000e+01
8.586510e+01	2.883675e+02	5.806452e+01	7.038123e+00	5.513196e+01	0	0	3.724100e+01
8.586510e+01	2.883675e+02	5.806452e+01	5.278592e+00	5.513196e+01	0	0	3.734200e+01
8.598240e+01	2.893451e+02	5.806452e+01	7.038123e+00	5.513196e+01	0	0	3.744200e+01
8.609971e+01	2.893451e+02	5.806452e+01	7.038123e+00	5.513196e+01	0	0	3.754300e+01
8.609971e+01	2.893451e+02	5.630499e+01	7.038123e+00	5.513196e+01	0	0	3.764400e+01
8.609971e+01	2.903226e+02	5.806452e+01	7.038123e+00	5.513196e+01	0	0	3.774400e+01
8.609971e+01	2.893451e+02	5.806452e+01	7.038123e+00	5.513196e+01	0	0	3.784600e+01
8.598240e+01	2.893451e+02	5.806452e+01	5.278592e+00	5.454545e+01	0	0	3.794600e+01
8.598240e+01	2.893451e+02	5.806452e+01	7.038123e+00	5.513196e+01	0	0	3.804600e+01
8.656891e+01	2.893451e+02	5.806452e+01	5.278592e+00	5.513196e+01	0	0	3.814700e+01
8.692082e+01	2.903226e+02	5.806452e+01	7.038123e+00	5.513196e+01	0	0	3.824800e+01
8.680352e+01	2.893451e+02	5.806452e+01	7.038123e+00	5.513196e+01	0	0	3.834800e+01
8.680352e+01	2.893451e+02	5.806452e+01	5.278592e+00	5.454545e+01	0	0	3.844900e+01
8.680352e+01	2.893451e+02	5.806452e+01	7.038123e+00	5.513196e+01	0	0	3.855000e+01
8.692082e+01	2.903226e+02	5.806452e+01	5.278592e+00	5.513196e+01	0	0	3.865000e+01
8.680352e+01	2.893451e+02	5.806452e+01	7.038123e+00	5.513196e+01	0	0	3.875100e+01
8.668622e+01	2.893451e+02	5.806452e+01	7.038123e+00	5.454545e+01	0	0	3.885200e+01
8.703812e+01	2.893451e+02	5.806452e+01	7.038123e+00	5.395894e+01	0	0	3.895200e+01
8.703812e+01	2.893451e+02	5.630499e+01	7.038123e+00	5.395894e+01	0	0	3.905300e+01
8.715543e+01	2.893451e+02	5.806452e+01	5.278592e+00	5.454545e+01	0	0	3.915400e+01
8.703812e+01	2.893451e+02	5.982405e+01	5.278592e+00	5.454545e+01	0	0	3.925500e+01
8.703812e+01	2.893451e+02	5.806452e+01	8.797654e+00	5.454545e+01	0	0	3.935500e+01
8.703812e+01	2.893451e+02	5.982405e+01	7.038123e+00	5.454545e+01	0	0	3.945500e+01
8.715543e+01	2.893451e+02	5.806452e+01	7.038123e+00	5.454545e+01	0	0	3.955700e+01
8.692082e+01	2.893451e+02	5.982405e+01	5.278592e+00	5.454545e+01	0	0	3.965700e+01
8.703812e+01	2.883675e+02	5.982405e+01	7.038123e+00	5.395894e+01	0	0	3.975700e+01
8.703812e+01	2.883675e+02	5.806452e+01	5.278592e+00	5.454545e+01	0	0	3.985900e+01
8.703812e+01	2.893451e+02	5.982405e+01	7.038123e+00	5.454545e+01	0	0	3.995900e+01
8.692082e+01	2.883675e+02	5.982405e+01	7.038123e+00	5.395894e+01	0	0	4.005900e+01
8.692082e+01	2.883675e+02	5.982405e+01	7.038123e+00	5.395894e+01	0	0	4.016100e+01
8.703812e+01	2.883675e+02	5.982405e+01	7.038123e+00	5.395894e+01	0	0	4.026100e+01
8.703812e+01	2.883675e+02	5.982405e+01	5.278592e+00	5.454545e+01	0	0	4.036100e+01
8.692082e+01	2.883675e+02	5.806452e+01	7.038123e+00	5.454545e+01	0	0	4.046300e+01
8.703812e+01	2.883675e+02	5.982405e+01	7.038123e+00	5.454545e+01	0	0	4.056300e+01
8.703812e+01	2.893451e+02	5.982405e+01	7.038123e+00	5.454545e+01	0	0	4.066400e+01
8.692082e+01	2.883675e+02	5.982405e+01	7.038123e+00	5.454545e+01	0	0	4.076400e+01
8.703812e+01	2.883675e+02	5.982405e+01	5.278592e+00	5.513196e+01	0	0	4.086500e+01
8.703812e+01	2.883675e+02	5.982405e+01	7.038123e+00	5.454545e+01	0	0	4.096600e+01
8.692082e+01	2.903226e+02	6.158358e+01	5.278592e+00	5.513196e+01	0	0	4.106600e+01
8.656891e+01	2.893451e+02	5.982405e+01	5.278592e+00	5.513196e+01	0	0	4.116700e+01
8.668622e+01	2.893451e+02	5.982405e+01	5.278592e+00	5.513196e+01	0	0	4.126800e+01
8.656891e+01	2.893451e+02	5.982405e+01	7.038123e+00	5.513196e+01	0	0	4.136800e+01
8.668622e+01	2.893451e+02	5.982405e+01	7.038123e+00	5.513196e+01	0	0	4.146900e+01
8.668622e+01	2.893451e+02	5.982405e+01	7.038123e+00	5.513196e+01	0	0	4.157000e+01
8.668622e+01	2.893451e+02	5.982405e+01	5.278592e+00	5.513196e+01	0	0	4.167000e+01
8.668622e+01	2.893451e+02	5.982405e+01	7.038123e+00	5.454545e+01	0	0	4.177100e+01
8.621701e+01	2.903226e+02	6.158358e+01	7.038123e+00	5.395894e+01	0	0	4.187200e+01
8.609971e+01	2.893451e+02	6.158358e+01	7.038123e+00	5.395894e+01	0	0	4.197200e+01
8.621701e+01	2.893451e+02	6.158358e+01	5.278592e+00	5.454545e+01	0	0	4.207300e+01
8.609971e+01	2.903226e+02	5.982405e+01	5.278592e+00	5.395894e+01	0	0	4.217400e+01
8.609971e+01	2.893451e+02	5.982405e+01	5.278592e+00	5.454545e+01	0	0	4.227400e+01
8.609971e+01	2.893451e+02	6.158358e+01	7.038123e+00	5.454545e+01	0	0	4.237500e+01
8.633431e+01	2.893451e+02	6.158358e+01	7.038123e+00	5.454545e+01	0	0	4.247600e+01
8.598240e+01	2.893451e+02	6.158358e+01	7.038123e+00	5.454545e+01	0	0	4.257600e+01
8.609971e+01	2.893451e+02	6.158358e+01	5.278592e+00	5.454545e+01	0	0	4.267700e+01
8.621701e+01	2.903226e+02	6.158358e+01	5.278592e+00	5.395894e+01	0	0	4.277700e+01
8.598240e+01	2.893451e+02	6.158358e+01	5.278592e+00	5.395894e+01	0	0	4.287800e+01
8.598240e+01	2.883675e+02	6.158358e+01	5.278592e+00	5.395894e+01	0	0	4.297900e+01
8.598240e+01	2.883675e+02	6.158358e+01	7.038123e+00	5.395894e+01	0	0	4.307900e+01
8.609971e+01	2.893451e+02	6.158358e+01	5.278592e+00	5.278592e+01	0	0	4.318100e+01
8.633431e+01	2.883675e+02	6.334311e+01	7.038123e+00	5.278592e+01	0	0	4.328100e+01
8.645161e+01	2.883675e+02	6.334311e+01	7.038123e+00	5.278592e+01	0	0	4.338100e+01
8.645161e+01	2.883675e+02	6.334311e+01	7.038123e+00	5.337243e+01	0	0	4.348300e+01
8.656891e+01	2.893451e+02	6.334311e+01	7.038123e+00	5.278592e+01	0	0	4.358300e+01
8.645161e+01	2.883675e+02	6.334311e+01	7.038123e+00	5.278592e+01	0	0	4.368300e+01
8.656891e+01	2.883675e+02	6.158358e+01	7.038123e+00	5.278592e+01	0	0	4.378500e+01
8.645161e+01	2.883675e+02	6.334311e+01	5.278592e+00	5.337243e+01	0	0	4.388500e+01
8.621701e+01	2.893451e+02	6.158358e+01	5.278592e+00	5.219941e+01	0	0	4.398500e+01
8.621701e+01	2.883675e+02	6.158358e+01	5.278592e+00	5.161290e+01	0	0	4.408600e+01
8.621701e+01	2.883675e+02	6.158358e+01	3.519062e+00	5.219941e+01	0	0	4.418700e+01
8.621701e+01	2.893451e+02	6.158358e+01	7.038123e+00	5.219941e+01	0	0	4.428800e+01
8.621701e+01	2.883675e+02	6.158358e+01	7.038123e+00	5.219941e+01	0	0	4.438800e+01
8.621701e+01	2.883675e+02	6.158358e+01	5.278592e+00	5.219941e+01	0	0	4.448900e+01
8.621701e+01	2.883675e+02	6.158358e+01	5.278592e+00	5.219941e+01	0	0	4.459000e+01
8.668622e+01	2.883675e+02	6.158358e+01	5.278592e+00	5.161290e+01	0	0	4.469000e+01
8.668622e+01	2.893451e+02	5.982405e+01	5.278592e+00	5.161290e+01	0	0	4.479100e+01
8.680352e+01	2.893451e+02	6.158358e+01	5.278592e+00	5.161290e+01	0	0	4.489200e+01
8.668622e+01	2.893451e+02	5.982405e+01	7.038123e+00	5.161290e+01	0	0	4.499200e+01
8.668622e+01	2.893451e+02	5.982405e+01	7.038123e+00	5.161290e+01	0	0	4.509300e+01
8.668622e+01	2.893451e+02	5.982405e+01	5.278592e+00	5.219941e+01	0	0	4.519400e+01
8.680352e+01	2.893451e+02	5.982405e+01	7.038123e+00	5.161290e+01	0	0	4.529400e+01
8.656891e+01	2.883675e+02	5.982405e+01	7.038123e+00	5.337243e+01	0	0	4.539400e+01
8.645161e+01	2.893451e+02	5.630499e+01	5.278592e+00	5.337243e+01	0	0	4.549600e+01
8.645161e+01	2.893451e+02	5.630499e+01	5.278592e+00	5.337243e+01	0	0	4.559600e+01
8.645161e+01	2.893451e+02	5.630499e+01	7.038123e+00	5.337243e+01	0	0	4.569700e+01
8.645161e+01	2.893451e+02	5.630499e+01	7.038123e+00	5.337243e+01	0	0	4.579800e+01
8.656891e+01	2.893451e+02	5.630499e+01	5.278592e+00	5.395894e+01	0	0	4.589800e+01
8.656891e+01	2.893451e+02	5.630499e+01	5.278592e+00	5.337243e+01	0	0	4.599900e+01
8.656891e+01	2.893451e+02	5.630499e+01	7.038123e+00	5.395894e+01	0	0	4.610000e+01
8.656891e+01	2.893451e+02	5.278592e+01	5.278592e+00	5.395894e+01	0	0	4.620000e+01
8.656891e+01	2.893451e+02	5.278592e+01	7.038123e+00	5.395894e+01	0	0	4.630100e+01
8.656891e+01	2.883675e+02	5.278592e+01	7.038123e+00	5.395894e+01	0	0	4.640100e+01
8.656891e+01	2.883675e+02	5.278592e+01	7.038123e+00	5.395894e+01	0	0	4.650200e+01
8.656891e+01	2.883675e+02	5.278592e+01	7.038123e+00	5.395894e+01	0	0	4.660300e+01
8.668622e+01	2.903226e+02	5.278592e+01	7.038123e+00	5.395894e+01	0	0	4.670300e+01
8.656891e+01	2.893451e+02	5.278592e+01	5.278592e+00	5.454545e+01	0	0	4.680400e+01
8.680352e+01	2.883675e+02	4.926686e+01	7.038123e+00	5.454545e+01	0	0	4.690500e+01
8.680352e+01	2.883675e+02	4.926686e+01	5.278592e+00	5.454545e+01	0	0	4.700500e+01
8.680352e+01	2.893451e+02	5.102639e+01	7.038123e+00	5.454545e+01	0	0	4.710700e+01
8.680352e+01	2.893451e+02	4.926686e+01	7.038123e+00	5.454545e+01	0	0	4.720700e+01
8.680352e+01	2.883675e+02	4.926686e+01	7.038123e+00	5.454545e+01	0	0	4.730700e+01
8.680352e+01	2.883675e+02	4.926686e+01	7.038123e+00	5.513196e+01	0	0	4.740900e+01
8.680352e+01	2.893451e+02	4.926686e+01	7.038123e+00	5.454545e+01	0	0	4.750900e+01
8.727273e+01	2.893451e+02	4.574780e+01	7.038123e+00	5.454545e+01	0	0	4.760900e+01
8.739003e+01	2.903226e+02	4.574780e+01	7.038123e+00	5.454545e+01	0	0	4.771000e+01
8.715543e+01	2.883675e+02	4.574780e+01	5.278592e+00	5.454545e+01	0	0	4.781100e+01
8.727273e+01	2.893451e+02	4.574780e+01	7.038123e+00	5.454545e+01	0	0	4.791100e+01
8.715543e+01	2.893451e+02	4.574780e+01	7.038123e+00	5.454545e+01	0	0	4.801200e+01
8.715543e+01	2.893451e+02	4.750733e+01	5.278592e+00	5.454545e+01	0	0	4.811300e+01
8.715543e+01	2.893451e+02	4.750733e+01	7.038123e+00	5.454545e+01	0	0	4.821400e+01
8.762463e+01	2.893451e+02	4.574780e+01	7.038123e+00	5.513196e+01	0	0	4.831400e+01
8.762463e+01	2.883675e+02	4.398827e+01	7.038123e+00	5.513196e+01	0	0	4.841500e+01
8.762463e+01	2.883675e+02	4.398827e+01	5.278592e+00	5.513196e+01	0	0	4.851600e+01
8.762463e+01	2.893451e+02	4.398827e+01	7.038123e+00	5.513196e+01	0	0	4.861600e+01
8.762463e+01	2.883675e+02	4.398827e+01	5.278592e+00	5.513196e+01	0	0	4.871600e+01
8.762463e+01	2.883675e+02	4.398827e+01	7.038123e+00	5.513196e+01	0	0	4.881800e+01
8.750733e+01	2.883675e+02	4.398827e+01	5.278592e+00	5.513196e+01	0	0	4.891800e+01
8.774194e+01	2.893451e+02	4.398827e+01	7.038123e+00	5.571848e+01	0	0	4.901800e+01
8.774194e+01	2.893451e+02	4.398827e+01	5.278592e+00	5.571848e+01	0	0	4.912000e+01
8.774194e+01	2.893451e+02	4.398827e+01	7.038123e+00	5.571848e+01	0	0	4.922000e+01
8.762463e+01	2.893451e+02	4.398827e+01	5.278592e+00	5.571848e+01	0	0	4.932000e+01
8.774194e+01	2.893451e+02	4.398827e+01	5.278592e+00	5.571848e+01	0	0	4.942200e+01
8.774194e+01	2.893451e+02	4.398827e+01	5.278592e+00	5.571848e+01	0	0	4.952200e+01
8.774194e+01	2.893451e+02	4.398827e+01	7.038123e+00	5.571848e+01	0	0	4.962300e+01
8.774194e+01	2.893451e+02	4.222874e+01	5.278592e+00	5.571848e+01	0	0	4.972400e+01
8.762463e+01	2.883675e+02	4.222874e+01	7.038123e+00	5.513196e+01	0	0	4.982400e+01
8.774194e+01	2.893451e+02	4.398827e+01	7.038123e+00	5.513196e+01	0	0	4.992500e+01
8.774194e+01	2.883675e+02	4.398827e+01	7.038123e+00	5.513196e+01	0	0	5.002500e+01
8.774194e+01	2.893451e+02	4.222874e+01	7.038123e+00	5.513196e+01	0	0	5.012600e+01
8.762463e+01	2.883675e+02	4.398827e+01	7.038123e+00	5.513196e+01	0	0	5.022700e+01
8.762463e+01	2.883675e+02	4.222874e+01	7.038123e+00	5.513196e+01	0	0	5.032700e+01
8.774194e+01	2.893451e+02	4.398827e+01	7.038123e+00	5.454545e+01	0	0	5.042800e+01
8.703812e+01	2.893451e+02	4.398827e+01	7.038123e+00	5.454545e+01	0	0	5.052900e+01
8.703812e+01	2.893451e+02	4.398827e+01	7.038123e+00	5.454545e+01	0	0	5.062900e+01
8.703812e+01	2.893451e+02	4.398827e+01	7.038123e+00	5.454545e+01	0	0	5.073100e+01
8.703812e+01	2.893451e+02	4.398827e+01	7.038123e+00	5.454545e+01	0	0	5.083100e+01
8.715543e+01	2.893451e+02	4.398827e+01	8.797654e+00	5.454545e+01	0	0	5.093100e+01
8.703812e+01	2.893451e+02	4.574780e+01	7.038123e+00	5.454545e+01	0	0	5.103200e+01
8.680352e+01	2.893451e+02	4.398827e+01	7.038123e+00	5.395894e+01	0	0	5.113300e+01
8.668622e+01	2.893451e+02	4.750733e+01	7.038123e+00	5.395894e+01	0	0	5.123300e+01
8.680352e+01	2.883675e+02	4.750733e+01	7.038123e+00	5.395894e+01	0	0	5.133400e+01
8.668622e+01	2.903226e+02	4.574780e+01	7.038123e+00	5.395894e+01	0	0	5.143500e+01
8.668622e+01	2.893451e+02	4.574780e+01	7.038123e+00	5.337243e+01	0	0	5.153500e+01
8.668622e+01	2.893451e+02	4.574780e+01	7.038123e+00	5.395894e+01	0	0	5.163600e+01
8.668622e+01	2.893451e+02	4.574780e+01	8.797654e+00	5.395894e+01	0	0	5.173700e+01
8.668622e+01	2.893451e+02	4.574780e+01	7.038123e+00	5.395894e+01	0	0	5.183700e+01
8.668622e+01	2.893451e+02	4.750733e+01	7.038123e+00	5.395894e+01	0	0	5.193800e+01
8.668622e+01	2.893451e+02	4.926686e+01	7.038123e+00	5.395894e+01	0	0	5.203900e+01
8.680352e+01	2.893451e+02	4.926686e+01	7.038123e+00	5.395894e+01	0	0	5.214000e+01
8.668622e+01	2.903226e+02	4.750733e+01	7.038123e+00	5.395894e+01	0	0	5.224000e+01
8.680352e+01	2.893451e+02	4.926686e+01	7.038123e+00	5.337243e+01	0	0	5.234000e+01
8.668622e+01	2.893451e+02	4.750733e+01	7.038123e+00	5.395894e+01	0	0	5.244200e+01
8.680352e+01	2.893451e+02	4.750733e+01	7.038123e+00	5.395894e+01	0	0	5.254200e+01
8.680352e+01	2.903226e+02	5.102639e+01	8.797654e+00	5.278592e+01	0	0	5.264200e+01
8.750733e+01	2.913001e+02	5.102639e+01	8.797654e+00	5.337243e+01	0	0	5.274400e+01
8.739003e+01	2.903226e+02	5.102639e+01	8.797654e+00	5.278592e+01	0	0	5.284400e+01
8.727273e+01	2.903226e+02	5.102639e+01	8.797654e+00	5.278592e+01	0	0	5.294400e+01
8.739003e+01	2.903226e+02	5.102639e+01	8.797654e+00	5.337243e+01	0	0	5.304600e+01
8.750733e+01	2.903226e+02	5.102639e+01	7.038123e+00	5.278592e+01	0	0	5.314600e+01
8.727273e+01	2.903226e+02	5.102639e+01	8.797654e+00	5.278592e+01	0	0	5.324600e+01
8.821114e+01	2.903226e+02	5.102639e+01	7.038123e+00	5.278592e+01	0	0	5.334700e+01
8.985337e+01	2.903226e+02	5.454545e+01	8.797654e+00	5.337243e+01	0	0	5.344800e+01
8.973607e+01	2.903226e+02	5.278592e+01	8.797654e+00	5.337243e+01	0	0	5.354900e+01
8.973607e+01	2.903226e+02	5.278592e+01	8.797654e+00	5.337243e+01	0	0	5.364900e+01
8.961877e+01	2.903226e+02	5.454545e+01	1.055718e+01	5.278592e+01	0	0	5.375000e+01
8.973607e+01	2.903226e+02	5.102639e+01	8.797654e+00	5.278592e+01	0	0	5.385100e+01
8.973607e+01	2.903226e+02	5.278592e+01	8.797654e+00	5.337243e+01	0	0	5.395100e+01
9.008798e+01	2.903226e+02	5.278592e+01	8.797654e+00	5.278592e+01	0	0	5.405200e+01
8.985337e+01	2.903226e+02	5.278592e+01	8.797654e+00	5.337243e+01	0	0	5.415300e+01
8.985337e+01	2.903226e+02	5.454545e+01	8.797654e+00	5.337243e+01	0	0	5.425300e+01
9.008798e+01	2.903226e+02	5.454545e+01	8.797654e+00	5.278592e+01	0	0	5.435400e+01
8.997067e+01	2.903226e+02	5.278592e+01	8.797654e+00	5.278592e+01	0	0	5.445500e+01
8.985337e+01	2.903226e+02	5.278592e+01	8.797654e+00	5.278592e+01	0	0	5.455500e+01
9.008798e+01	2.903226e+02	5.278592e+01	1.055718e+01	5.278592e+01	0	0	5.465600e+01
8.950147e+01	2.903226e+02	5.454545e+01	8.797654e+00	5.395894e+01	0	0	5.475700e+01
8.809384e+01	2.893451e+02	5.278592e+01	8.797654e+00	5.395894e+01	0	0	5.485700e+01
8.797654e+01	2.903226e+02	5.454545e+01	8.797654e+00	5.395894e+01	0	0	5.495800e+01
8.797654e+01	2.903226e+02	5.454545e+01	8.797654e+00	5.454545e+01	0	0	5.505900e+01
8.797654e+01	2.893451e+02	5.454545e+01	8.797654e+00	5.454545e+01	0	0	5.515900e+01
8.797654e+01	2.893451e+02	5.278592e+01	1.055718e+01	5.454545e+01	0	0	5.526000e+01
8.797654e+01	2.893451e+02	5.454545e+01	8.797654e+00	5.454545e+01	0	0	5.536100e+01
8.797654e+01	2.903226e+02	5.454545e+01	8.797654e+00	5.513196e+01	0	0	5.546100e+01
8.516129e+01	2.893451e+02	5.454545e+01	1.055718e+01	5.513196e+01	0	0	5.556200e+01
8.504399e+01	2.903226e+02	5.454545e+01	1.055718e+01	5.454545e+01	0	0	5.566300e+01
8.516129e+01	2.903226e+02	5.454545e+01	1.055718e+01	5.513196e+01	0	0	5.576300e+01
8.504399e+01	2.893451e+02	5.454545e+01	8.797654e+00	5.454545e+01	0	0	5.586400e+01
8.504399e+01	2.903226e+02	5.454545e+01	8.797654e+00	5.513196e+01	0	0	5.596400e+01
8.504399e+01	2.893451e+02	5.454545e+01	8.797654e+00	5.513196e+01	0	0	5.606600e+01
8.504399e+01	2.893451e+02	5.278592e+01	8.797654e+00	5.513196e+01	0	0	5.616600e+01
8.340176e+01	2.913001e+02	5.454545e+01	8.797654e+00	5.513196e+01	0	0	5.626600e+01
8.293255e+01	2.893451e+02	5.454545e+01	8.797654e+00	5.571848e+01	0	0	5.636800e+01
8.293255e+01	2.893451e+02	5.454545e+01	1.055718e+01	5.571848e+01	0	0	5.646800e+01
8.293255e+01	2.893451e+02	5.454545e+01	1.055718e+01	5.571848e+01	0	0	5.656800e+01
8.304985e+01	2.893451e+02	5.454545e+01	1.055718e+01	5.513196e+01	0	0	5.667000e+01
8.281525e+01	2.893451e+02	5.454545e+01	1.055718e+01	5.513196e+01	0	0	5.677000e+01
8.304985e+01	2.893451e+02	5.454545e+01	1.055718e+01	5.513196e+01	0	0	5.687000e+01
8.281525e+01	2.893451e+02	5.454545e+01	8.797654e+00	5.571848e+01	0	0	5.697200e+01
8.281525e+01	2.893451e+02	5.454545e+01	1.055718e+01	5.513196e+01	0	0	5.707200e+01
8.304985e+01	2.903226e+02	5.454545e+01	1.055718e+01	5.571848e+01	0	0	5.717200e+01
8.304985e+01	2.903226e+02	5.454545e+01	8.797654e+00	5.513196e+01	0	0	5.727300e+01
8.281525e+01	2.893451e+02	5.454545e+01	8.797654e+00	5.571848e+01	0	0	5.737400e+01
8.281525e+01	2.893451e+02	5.454545e+01	1.055718e+01	5.571848e+01	0	0	5.747500e+01
8.281525e+01	2.893451e+02	5.278592e+01	8.797654e+00	5.571848e+01	0	0	5.757500e+01
8.410557e+01	2.913001e+02	5.630499e+01	1.055718e+01	5.630499e+01	0	0	5.767600e+01
8.480938e+01	2.913001e+02	5.630499e+01	1.055718e+01	5.630499e+01	0	0	5.777700e+01
8.480938e+01	2.903226e+02	5.630499e+01	8.797654e+00	5.630499e+01	0	0	5.787700e+01
8.469208e+01	2.903226e+02	5.454545e+01	1.055718e+01	5.571848e+01	0	0	5.797800e+01
8.445748e+01	2.893451e+02	5.630499e+01	1.055718e+01	5.571848e+01	0	0	5.807900e+01
8.445748e+01	2.903226e+02	5.630499e+01	1.055718e+01	5.571848e+01	0	0	5.817900e+01
8.457478e+01	2.903226e+02	5.454545e+01	1.055718e+01	5.571848e+01	0	0	5.828000e+01
8.516129e+01	2.903226e+02	5.630499e+01	1.055718e+01	5.630499e+01	0	0	5.838100e+01
8.480938e+01	2.893451e+02	5.630499e+01	1.055718e+01	5.630499e+01	0	0	5.848100e+01
8.527859e+01	2.903226e+02	5.630499e+01	1.055718e+01	5.689150e+01	0	0	5.858200e+01
8.492669e+01	2.903226e+02	5.630499e+01	1.055718e+01	5.630499e+01	0	0	5.868300e+01
8.480938e+01	2.893451e+02	5.630499e+01	1.055718e+01	5.630499e+01	0	0	5.878300e+01
8.492669e+01	2.893451e+02	5.630499e+01	1.055718e+01	5.630499e+01	0	0	5.888400e+01
8.492669e+01	2.893451e+02	5.630499e+01	1.231672e+01	5.630499e+01	0	0	5.898500e+01
8.457478e+01	2.893451e+02	5.630499e+01	1.055718e+01	5.806452e+01	0	0	5.908500e+01
8.434018e+01	2.913001e+02	5.806452e+01	1.055718e+01	5.865103e+01	0	0	5.918600e+01
8.422287e+01	2.903226e+02	5.630499e+01	1.055718e+01	5.806452e+01	0	0	5.928700e+01
8.410557e+01	2.893451e+02	5.630499e+01	1.231672e+01	5.806452e+01	0	0	5.938700e+01
8.434018e+01	2.903226e+02	5.806452e+01	1.055718e+01	5.865103e+01	0	0	5.948800e+01
8.422287e+01	2.903226e+02	5.630499e+01	1.055718e+01	5.865103e+01	0	0	5.958900e+01
8.434018e+01	2.913001e+02	5.630499e+01	1.055718e+01	5.806452e+01	0	0	5.968900e+01
8.410557e+01	2.893451e+02	5.630499e+01	1.055718e+01	5.806452e+01	0	0	5.979000e+01
8.422287e+01	2.893451e+02	5.806452e+01	1.055718e+01	5.689150e+01	0	0	5.989100e+01
8.398827e+01	2.893451e+02	5.630499e+01	1.055718e+01	5.689150e+01	0	0	5.999200e+01
8.422287e+01	2.903226e+02	5.806452e+01	1.055718e+01	5.689150e+01	0	0	6.009200e+01
8.410557e+01	2.893451e+02	5.630499e+01	1.055718e+01	5.630499e+01	0	0	6.019200e+01
8.422287e+01	2.893451e+02	5.630499e+01	1.055718e+01	5.689150e+01	0	0	6.029400e+01
8.410557e+01	2.893451e+02	5.630499e+01	1.055718e+01	5.630499e+01	0	0	6.039400e+01
8.398827e+01	2.893451e+02	5.630499e+01	1.055718e+01	5.630499e+01	0	0	6.049400e+01
8.387097e+01	2.903226e+02	5.630499e+01	1.231672e+01	5.630499e+01	0	0	6.059600e+01
8.410557e+01	2.903226e+02	5.806452e+01	1.055718e+01	5.689150e+01	0	0	6.069600e+01
8.387097e+01	2.893451e+02	5.630499e+01	1.055718e+01	5.689150e+01	0	0	6.079600e+01
8.387097e+01	2.893451e+02	5.806452e+01	1.055718e+01	5.630499e+01	0	0	6.089800e+01
8.410557e+01	2.903226e+02	5.630499e+01	1.055718e+01	5.689150e+01	0	0	6.099800e+01
8.387097e+01	2.893451e+02	5.806452e+01	1.055718e+01	5.630499e+01	0	0	6.109900e+01
8.410557e+01	2.903226e+02	5.630499e+01	1.231672e+01	5.689150e+01	0	0	6.120000e+01
8.398827e+01	2.893451e+02	5.630499e+01	1.055718e+01	5.630499e+01	0	0	6.130000e+01
8.422287e+01	2.893451e+02	5.806452e+01	1.231672e+01	5.689150e+01	0	0	6.140100e+01
8.434018e+01	2.893451e+02	5.630499e+01	1.055718e+01	5.630499e+01	0	0	6.150100e+01
8.434018e+01	2.893451e+02	5.630499e+01	1.055718e+01	5.630499e+01	0	0	6.160200e+01
8.445748e+01	2.893451e+02	5.630499e+01	1.055718e+01	5.689150e+01	0	0	6.170300e+01
8.434018e+01	2.893451e+02	5.630499e+01	1.231672e+01	5.630499e+01	0	0	6.180300e+01
8.434018e+01	2.893451e+02	5.630499e+01	1.055718e+01	5.630499e+01	0	0	6.190400e+01
8.480938e+01	2.893451e+02	5.630499e+01	1.055718e+01	5.513196e+01	0	0	6.200500e+01
8.469208e+01	2.893451e+02	5.630499e+01	1.055718e+01	5.513196e+01	0	0	6.210500e+01
8.469208e+01	2.893451e+02	5.630499e+01	1.055718e+01	5.454545e+01	0	0	6.220600e+01
8.469208e+01	2.893451e+02	5.630499e+01	1.055718e+01	5.513196e+01	0	0	6.230700e+01
8.469208e+01	2.893451e+02	5.806452e+01	1.055718e+01	5.513196e+01	0	0	6.240700e+01
8.480938e+01	2.893451e+02	5.806452e+01	1.055718e+01	5.454545e+01	0	0	6.250900e+01
8.516129e+01	2.903226e+02	5.630499e+01	1.055718e+01	5.513196e+01	0	0	6.260900e+01
8.480938e+01	2.893451e+02	5.630499e+01	1.055718e+01	5.454545e+01	0	0	6.270900e+01
8.480938e+01	2.893451e+02	5.806452e+01	1.055718e+01	5.513196e+01	0	0	6.281000e+01
8.480938e+01	2.893451e+02	5.630499e+01	1.055718e+01	5.513196e+01	0	0	6.291100e+01
8.480938e+01	2.893451e+02	5.630499e+01	1.055718e+01	5.454545e+01	0	0	6.301100e+01
8.480938e+01	2.893451e+02	5.630499e+01	1.055718e+01	5.513196e+01	0	0	6.311200e+01
8.469208e+01	2.883675e+02	5.630499e+01	1.055718e+01	5.513196e+01	0	0	6.321300e+01
8.480938e+01	2.893451e+02	5.806452e+01	1.055718e+01	5.454545e+01	0	0	6.331300e+01
8.469208e+01	2.883675e+02	5.630499e+01	1.055718e+01	5.454545e+01	0	0	6.341400e+01
8.492669e+01	2.893451e+02	5.630499e+01	1.055718e+01	5.513196e+01	0	0	6.351500e+01
8.457478e+01	2.883675e+02	5.806452e+01	1.055718e+01	5.513196e+01	0	0	6.361600e+01
8.480938e+01	2.883675e+02	5.806452e+01	1.055718e+01	5.454545e+01	0	0	6.371600e+01
8.480938e+01	2.883675e+02	5.806452e+01	1.055718e+01	5.513196e+01	0	0	6.381700e+01
8.469208e+01	2.883675e+02	5.806452e+01	1.055718e+01	5.454545e+01	0	0	6.391800e+01
8.469208e+01	2.883675e+02	5.630499e+01	1.055718e+01	5.454545e+01	0	0	6.401800e+01
8.469208e+01	2.883675e+02	5.630499e+01	1.055718e+01	5.454545e+01	0	0	6.411800e+01
8.434018e+01	2.883675e+02	5.630499e+01	1.055718e+01	5.219941e+01	0	0	6.422000e+01
8.445748e+01	2.893451e+02	5.806452e+01	1.231672e+01	5.161290e+01	0	0	6.432000e+01
8.434018e+01	2.883675e+02	5.806452e+01	1.231672e+01	5.161290e+01	0	0	6.442000e+01
8.422287e+01	2.883675e+02	5.806452e+01	1.055718e+01	5.161290e+01	0	0	6.452200e+01
8.434018e+01	2.883675e+02	5.806452e+01	1.055718e+01	5.161290e+01	0	0	6.462200e+01
8.434018e+01	2.883675e+02	5.630499e+01	1.055718e+01	5.161290e+01	0	0	6.472200e+01
8.434018e+01	2.883675e+02	5.806452e+01	1.055718e+01	5.161290e+01	0	0	6.482400e+01
8.434018e+01	2.893451e+02	5.806452e+01	1.055718e+01	4.457478e+01	0	0	6.492400e+01
8.434018e+01	2.883675e+02	5.806452e+01	1.231672e+01	4.457478e+01	0	0	6.502500e+01
8.434018e+01	2.883675e+02	5.982405e+01	1.055718e+01	4.457478e+01	0	0	6.512500e+01
8.434018e+01	2.883675e+02	5.806452e+01	1.231672e+01	4.457478e+01	0	0	6.522600e+01
8.422287e+01	2.883675e+02	5.982405e+01	1.055718e+01	4.457478e+01	0	0	6.532700e+01
8.445748e+01	2.883675e+02	5.982405e+01	1.055718e+01	4.457478e+01	0	0	6.542700e+01
8.445748e+01	2.883675e+02	5.806452e+01	1.055718e+01	4.457478e+01	0	0	6.552800e+01
8.445748e+01	2.883675e+02	5.806452e+01	1.055718e+01	4.457478e+01	0	0	6.562900e+01
8.469208e+01	2.883675e+02	6.158358e+01	1.055718e+01	4.457478e+01	0	0	6.572900e+01
8.480938e+01	2.893451e+02	5.982405e+01	1.055718e+01	4.457478e+01	0	0	6.583000e+01
8.445748e+01	2.873900e+02	5.806452e+01	1.055718e+01	4.457478e+01	0	0	6.593100e+01
8.445748e+01	2.873900e+02	6.158358e+01	1.055718e+01	4.457478e+01	0	0	6.603100e+01
8.434018e+01	2.873900e+02	5.982405e+01	1.055718e+01	4.457478e+01	0	0	6.613100e+01
8.457478e+01	2.883675e+02	5.982405e+01	1.055718e+01	4.457478e+01	0	0	6.623300e+01
8.445748e+01	2.883675e+02	5.982405e+01	1.055718e+01	4.340176e+01	0	0	6.633300e+01
8.445748e+01	2.873900e+02	6.158358e+01	1.055718e+01	4.340176e+01	0	0	6.643400e+01
8.445748e+01	2.873900e+02	6.158358e+01	1.231672e+01	4.340176e+01	0	0	6.653500e+01
8.434018e+01	2.873900e+02	6.158358e+01	1.231672e+01	4.340176e+01	0	0	6.663500e+01
8.434018e+01	2.873900e+02	6.158358e+01	1.055718e+01	4.340176e+01	0	0	6.673600e+01
8.445748e+01	2.873900e+02	6.158358e+01	1.055718e+01	4.340176e+01	0	0	6.683700e+01
8.445748e+01	2.883675e+02	6.158358e+01	1.231672e+01	4.340176e+01	0	0	6.693700e+01
8.445748e+01	2.873900e+02	6.158358e+01	1.055718e+01	4.574780e+01	0	0	6.703800e+01
8.445748e+01	2.883675e+02	6.334311e+01	1.055718e+01	4.574780e+01	0	0	6.713900e+01
8.445748e+01	2.883675e+02	6.334311e+01	1.231672e+01	4.574780e+01	0	0	6.723900e+01
8.445748e+01	2.883675e+02	6.334311e+01	1.055718e+01	4.516129e+01	0	0	6.734000e+01
8.457478e+01	2.883675e+02	6.334311e+01	1.055718e+01	4.574780e+01	0	0	6.744100e+01
8.445748e+01	2.883675e+02	6.334311e+01	1.055718e+01	4.516129e+01	0	0	6.754200e+01
8.445748e+01	2.883675e+02	6.334311e+01	1.231672e+01	4.574780e+01	0	0	6.764200e+01
8.422287e+01	2.873900e+02	6.510264e+01	1.231672e+01	5.337243e+01	0	0	6.774200e+01
8.422287e+01	2.893451e+02	6.510264e+01	1.055718e+01	5.337243e+01	0	0	6.784400e+01
8.410557e+01	2.883675e+02	6.510264e+01	1.055718e+01	5.337243e+01	0	0	6.794400e+01
8.410557e+01	2.883675e+02	6.510264e+01	1.055718e+01	5.337243e+01	0	0	6.804400e+01
8.410557e+01	2.883675e+02	6.510264e+01	1.055718e+01	5.337243e+01	0	0	6.814600e+01
8.422287e+01	2.883675e+02	6.510264e+01	1.055718e+01	5.337243e+01	0	0	6.824600e+01
8.410557e+01	2.883675e+02	6.510264e+01	1.055718e+01	5.337243e+01	0	0	6.834600e+01
8.422287e+01	2.883675e+02	6.510264e+01	1.055718e+01	5.337243e+01	0	0	6.844800e+01
8.422287e+01	2.883675e+02	6.686217e+01	8.797654e+00	5.630499e+01	0	0	6.854800e+01
8.434018e+01	2.883675e+02	6.686217e+01	1.055718e+01	5.630499e+01	0	0	6.864800e+01
8.422287e+01	2.883675e+02	6.686217e+01	1.055718e+01	5.630499e+01	0	0	6.874900e+01
8.422287e+01	2.883675e+02	6.510264e+01	1.055718e+01	5.689150e+01	0	0	6.885000e+01
8.410557e+01	2.883675e+02	6.510264e+01	1.055718e+01	5.689150e+01	0	0	6.895100e+01
8.410557e+01	2.883675e+02	6.686217e+01	1.055718e+01	5.689150e+01	0	0	6.905100e+01
8.410557e+01	2.883675e+02	6.510264e+01	1.055718e+01	5.630499e+01	0	0	6.915200e+01
8.422287e+01	2.883675e+02	6.862170e+01	1.055718e+01	5.689150e+01	0	0	6.925300e+01
8.434018e+01	2.883675e+02	6.686217e+01	8.797654e+00	5.689150e+01	0	0	6.935300e+01
8.434018e+01	2.883675e+02	6.686217e+01	1.055718e+01	5.689150e+01	0	0	6.945400e+01
8.434018e+01	2.883675e+02	6.686217e+01	8.797654e+00	5.747801e+01	0	0	6.955500e+01
8.434018e+01	2.893451e+02	6.862170e+01	8.797654e+00	5.747801e+01	0	0	6.965500e+01
8.422287e+01	2.883675e+02	6.862170e+01	8.797654e+00	5.689150e+01	0	0	6.975500e+01
8.434018e+01	2.883675e+02	6.862170e+01	8.797654e+00	5.747801e+01	0	0	6.985700e+01
8.457478e+01	2.883675e+02	6.686217e+01	7.038123e+00	5.689150e+01	0	0	6.995700e+01
8.492669e+01	2.883675e+02	6.862170e+01	8.797654e+00	5.630499e+01	0	0	7.005700e+01
8.492669e+01	2.893451e+02	6.862170e+01	8.797654e+00	5.630499e+01	0	0	7.015900e+01
8.492669e+01	2.883675e+02	6.862170e+01	8.797654e+00	5.689150e+01	0	0	7.025900e+01
8.492669e+01	2.883675e+02	6.862170e+01	8.797654e+00	5.689150e+01	0	0	7.036000e+01
8.492669e+01	2.883675e+02	6.862170e+01	8.797654e+00	5.630499e+01	0	0	7.046100e+01
8.492669e+01	2.893451e+02	6.862170e+01	7.038123e+00	5.630499e+01	0	0	7.056100e+01
8.539589e+01	2.903226e+02	6.862170e+01	8.797654e+00	5.689150e+01	0	0	7.066200e+01
8.539589e+01	2.883675e+02	6.862170e+01	8.797654e+00	5.689150e+01	0	0	7.076300e+01
8.539589e+01	2.883675e+02	6.862170e+01	8.797654e+00	5.689150e+01	0	0	7.086300e+01
8.527859e+01	2.873900e+02	6.686217e+01	7.038123e+00	5.630499e+01	0	0	7.096400e+01
8.527859e+01	2.883675e+02	6.862170e+01	7.038123e+00	5.630499e+01	0	0	7.106400e+01
8.539589e+01	2.883675e+02	6.862170e+01	8.797654e+00	5.630499e+01	0	0	7.116500e+01
8.539589e+01	2.883675e+02	6.686217e+01	8.797654e+00	5.630499e+01	0	0	7.126600e+01
8.551320e+01	2.883675e+02	6.686217e+01	7.038123e+00	5.571848e+01	0	0	7.136600e+01
8.539589e+01	2.883675e+02	6.510264e+01	5.278592e+00	5.630499e+01	0	0	7.146800e+01
8.539589e+01	2.873900e+02	6.510264e+01	8.797654e+00	5.571848e+01	0	0	7.156800e+01
8.551320e+01	2.873900e+02	6.510264e+01	7.038123e+00	5.630499e+01	0	0	7.166800e+01
8.539589e+01	2.873900e+02	6.510264e+01	7.038123e+00	5.571848e+01	0	0	7.177000e+01
8.539589e+01	2.873900e+02	6.510264e+01	7.038123e+00	5.571848e+01	0	0	7.187000e+01
8.551320e+01	2.873900e+02	6.510264e+01	7.038123e+00	5.571848e+01	0	0	7.197000e+01
8.551320e+01	2.883675e+02	6.510264e+01	7.038123e+00	5.571848e+01	0	0	7.207200e+01
8.539589e+01	2.883675e+02	6.334311e+01	7.038123e+00	5.747801e+01	0	0	7.217200e+01
8.527859e+01	2.883675e+02	5.982405e+01	7.038123e+00	5.747801e+01	0	0	7.227200e+01
8.527859e+01	2.883675e+02	5.982405e+01	8.797654e+00	5.689150e+01	0	0	7.237300e+01
8.527859e+01	2.883675e+02	5.982405e+01	7.038123e+00	5.747801e+01	0	0	7.247400e+01
8.527859e+01	2.883675e+02	5.982405e+01	8.797654e+00	5.747801e+01	0	0	7.257400e+01
8.527859e+01	2.883675e+02	5.982405e+01	8.797654e+00	5.747801e+01	0	0	7.267500e+01
8.527859e+01	2.883675e+02	5.982405e+01	7.038123e+00	5.747801e+01	0	0	7.277600e+01
8.492669e+01	2.873900e+02	5.630499e+01	7.038123e+00	5.806452e+01	0	0	7.287700e+01
8.492669e+01	2.873900e+02	5.278592e+01	7.038123e+00	5.747801e+01	0	0	7.297700e+01
8.492669e+01	2.883675e+02	5.278592e+01	7.038123e+00	5.806452e+01	0	0	7.307800e+01
8.492669e+01	2.883675e+02	5.278592e+01	7.038123e+00	5.806452e+01	0	0	7.317900e+01
8.504399e+01	2.883675e+02	5.278592e+01	8.797654e+00	5.806452e+01	0	0	7.327900e+01
8.492669e+01	2.873900e+02	5.278592e+01	5.278592e+00	5.806452e+01	0	0	7.338000e+01
8.504399e+01	2.883675e+02	5.454545e+01	7.038123e+00	5.806452e+01	0	0	7.348100e+01
8.492669e+01	2.883675e+02	5.278592e+01	7.038123e+00	5.689150e+01	0	0	7.358100e+01
8.480938e+01	2.883675e+02	4.926686e+01	7.038123e+00	5.689150e+01	0	0	7.368100e+01
8.480938e+01	2.873900e+02	5.102639e+01	7.038123e+00	5.747801e+01	0	0	7.378300e+01
8.492669e+01	2.883675e+02	4.926686e+01	7.038123e+00	5.747801e+01	0	0	7.388300e+01
8.492669e+01	2.873900e+02	5.102639e+01	5.278592e+00	5.689150e+01	0	0	7.398400e+01
8.480938e+01	2.873900e+02	5.102639e+01	7.038123e+00	5.689150e+01	0	0	7.408500e+01
8.480938e+01	2.873900e+02	5.102639e+01	7.038123e+00	5.747801e+01	0	0	7.418500e+01
8.480938e+01	2.873900e+02	4.750733e+01	7.038123e+00	5.806452e+01	0	0	7.428600e+01
8.480938e+01	2.873900e+02	4.574780e+01	5.278592e+00	5.806452e+01	0	0	7.438700e+01
8.492669e+01	2.883675e+02	4.574780e+01	7.038123e+00	5.806452e+01	0	0	7.448700e+01
8.504399e+01	2.883675e+02	4.574780e+01	7.038123e+00	5.747801e+01	0	0	7.458800e+01
8.492669e+01	2.883675e+02	4.574780e+01	7.038123e+00	5.806452e+01	0	0	7.468800e+01
8.492669e+01	2.873900e+02	4.574780e+01	5.278592e+00	5.806452e+01	0	0	7.478900e+01
8.492669e+01	2.873900e+02	4.398827e+01	7.038123e+00	5.806452e+01	0	0	7.489000e+01
8.504399e+01	2.883675e+02	4.398827e+01	5.278592e+00	5.806452e+01	0	0	7.499000e+01
8.527859e+01	2.873900e+02	4.222874e+01	7.038123e+00	5.806452e+01	0	0	7.509100e+01
8.527859e+01	2.883675e+02	4.222874e+01	5.278592e+00	5.806452e+01	0	0	7.519200e+01
8.527859e+01	2.873900e+02	4.222874e+01	5.278592e+00	5.806452e+01	0	0	7.529200e+01
8.539589e+01	2.873900e+02	4.222874e+01	5.278592e+00	5.806452e+01	0	0	7.539400e+01
8.527859e+01	2.873900e+02	4.222874e+01	5.278592e+00	5.806452e+01	0	0	7.549400e+01
8.527859e+01	2.873900e+02	4.222874e+01	5.278592e+00	5.806452e+01	0	0	7.559400e+01
8.539589e+01	2.873900e+02	4.398827e+01	7.038123e+00	5.689150e+01	0	0	7.569600e+01
8.539589e+01	2.883675e+02	4.222874e+01	5.278592e+00	5.689150e+01	0	0	7.579600e+01
8.539589e+01	2.873900e+02	4.046921e+01	5.278592e+00	5.747801e+01	0	0	7.589600e+01
8.539589e+01	2.883675e+02	4.046921e+01	7.038123e+00	5.747801e+01	0	0	7.599800e+01
8.527859e+01	2.873900e+02	4.046921e+01	5.278592e+00	5.689150e+01	0	0	7.609800e+01
8.527859e+01	2.873900e+02	4.046921e+01	5.278592e+00	5.747801e+01	0	0	7.619800e+01
8.527859e+01	2.883675e+02	4.222874e+01	7.038123e+00	5.689150e+01	0	0	7.629900e+01
8.539589e+01	2.873900e+02	4.046921e+01	5.278592e+00	5.747801e+01	0	0	7.640000e+01
8.539589e+01	2.883675e+02	4.046921e+01	5.278592e+00	5.689150e+01	0	0	7.650000e+01
8.551320e+01	2.883675e+02	4.046921e+01	5.278592e+00	5.689150e+01	0	0	7.660100e+01
8.551320e+01	2.883675e+02	4.046921e+01	7.038123e+00	5.630499e+01	0	0	7.670200e+01
8.539589e+01	2.883675e+02	3.870968e+01	5.278592e+00	5.630499e+01	0	0	7.680300e+01
8.539589e+01	2.883675e+02	4.046921e+01	5.278592e+00	5.630499e+01	0	0	7.690300e+01
8.551320e+01	2.883675e+02	4.046921e+01	7.038123e+00	5.630499e+01	0	0	7.700400e+01
8.539589e+01	2.883675e+02	4.046921e+01	5.278592e+00	5.630499e+01	0	0	7.710500e+01
8.551320e+01	2.883675e+02	4.046921e+01	7.038123e+00	5.571848e+01	0	0	7.720500e+01
8.539589e+01	2.883675e+02	4.046921e+01	5.278592e+00	5.513196e+01	0	0	7.730500e+01
8.539589e+01	2.873900e+02	4.046921e+01	7.038123e+00	5.571848e+01	0	0	7.740700e+01
8.539589e+01	2.883675e+02	4.046921e+01	5.278592e+00	5.571848e+01	0	0	7.750700e+01
8.539589e+01	2.873900e+02	4.046921e+01	5.278592e+00	5.513196e+01	0	0	7.760700e+01
8.539589e+01	2.873900e+02	4.046921e+01	7.038123e+00	5.571848e+01	0	0	7.770900e+01
8.539589e+01	2.883675e+02	4.046921e+01	7.038123e+00	5.513196e+01	0	0	7.780900e+01
8.504399e+01	2.883675e+02	4.046921e+01	7.038123e+00	5.513196e+01	0	0	7.791000e+01
8.492669e+01	2.883675e+02	4.222874e+01	5.278592e+00	5.513196e+01	0	0	7.801100e+01
8.504399e+01	2.883675e+02	4.222874e+01	5.278592e+00	5.513196e+01	0	0	7.811100e+01
8.504399e+01	2.883675e+02	4.046921e+01	7.038123e+00	5.513196e+01	0	0	7.821200e+01
8.492669e+01	2.873900e+02	4.046921e+01	5.278592e+00	5.513196e+01	0	0	7.831300e+01
8.492669e+01	2.883675e+02	4.046921e+01	7.038123e+00	5.513196e+01	0	0	7.841300e+01
8.492669e+01	2.883675e+02	4.222874e+01	5.278592e+00	5.513196e+01	0	0	7.851400e+01
8.492669e+01	2.883675e+02	4.222874e+01	5.278592e+00	5.513196e+01	0	0	7.861400e+01
8.492669e+01	2.883675e+02	4.398827e+01	5.278592e+00	5.513196e+01	0	0	7.871500e+01
8.480938e+01	2.883675e+02	4.398827e+01	7.038123e+00	5.513196e+01	0	0	7.881600e+01
8.480938e+01	2.883675e+02	4.398827e+01	7.038123e+00	5.454545e+01	0	0	7.891600e+01
8.469208e+01	2.883675e+02	4.398827e+01	7.038123e+00	5.513196e+01	0	0	7.901700e+01
8.469208e+01	2.883675e+02	4.398827e+01	7.038123e+00	5.454545e+01	0	0	7.911800e+01
8.469208e+01	2.883675e+02	4.574780e+01	7.038123e+00	5.513196e+01	0	0	7.921800e+01
8.480938e+01	2.883675e+02	4.574780e+01	8.797654e+00	5.454545e+01	0	0	7.932000e+01
8.492669e+01	2.883675e+02	4.750733e+01	7.038123e+00	5.395894e+01	0	0	7.942000e+01
8.492669e+01	2.883675e+02	4.750733e+01	8.797654e+00	5.395894e+01	0	0	7.952000e+01
8.492669e+01	2.883675e+02	4.750733e+01	7.038123e+00	5.454545e+01	0	0	7.962200e+01
8.492669e+01	2.883675e+02	4.750733e+01	7.038123e+00	5.395894e+01	0	0	7.972200e+01
8.492669e+01	2.883675e+02	4.750733e+01	7.038123e+00	5.395894e+01	0	0	7.982200e+01
8.504399e+01	2.883675e+02	4.750733e+01	7.038123e+00	5.395894e+01	0	0	7.992300e+01
8.504399e+01	2.893451e+02	4.750733e+01	7.038123e+00	5.395894e+01	0	0	8.002400e+01
8.516129e+01	2.893451e+02	4.926686e+01	7.038123e+00	5.395894e+01	0	0	8.012400e+01
8.516129e+01	2.883675e+02	4.926686e+01	7.038123e+00	5.395894e+01	0	0	8.022500e+01
8.516129e+01	2.883675e+02	4.926686e+01	8.797654e+00	5.395894e+01	0	0	8.032600e+01
8.516129e+01	2.893451e+02	4.926686e+01	8.797654e+00	5.395894e+01	0	0	8.042700e+01
8.516129e+01	2.883675e+02	4.926686e+01	8.797654e+00	5.395894e+01	0	0	8.052700e+01
8.516129e+01	2.893451e+02	4.926686e+01	7.038123e+00	5.395894e+01	0	0	8.062800e+01
8.516129e+01	2.883675e+02	4.926686e+01	7.038123e+00	5.395894e+01	0	0	8.072900e+01
8.551320e+01	2.883675e+02	5.102639e+01	7.038123e+00	5.337243e+01	0	0	8.082900e+01
8.563050e+01	2.873900e+02	5.102639e+01	7.038123e+00	5.278592e+01	0	0	8.093000e+01
8.563050e+01	2.883675e+02	5.102639e+01	7.038123e+00	5.337243e+01	0	0	8.103100e+01
8.563050e+01	2.873900e+02	5.102639e+01	7.038123e+00	5.278592e+01	0	0	8.113100e+01
8.563050e+01	2.873900e+02	5.102639e+01	7.038123e+00	5.278592e+01	0	0	8.123100e+01
8.563050e+01	2.873900e+02	5.102639e+01	7.038123e+00	5.337243e+01	0	0	8.133300e+01
8.563050e+01	2.873900e+02	5.102639e+01	7.038123e+00	5.278592e+01	0	0	8.143300e+01
8.563050e+01	2.883675e+02	5.102639e+01	8.797654e+00	4.985337e+01	0	0	8.153300e+01
8.563050e+01	2.873900e+02	5.102639e+01	7.038123e+00	4.985337e+01	0	0	8.163500e+01
8.563050e+01	2.873900e+02	5.102639e+01	8.797654e+00	4.985337e+01	0	0	8.173500e+01
8.563050e+01	2.883675e+02	5.102639e+01	7.038123e+00	4.926686e+01	0	0	8.183600e+01
8.563050e+01	2.883675e+02	5.102639e+01	7.038123e+00	4.985337e+01	0	0	8.193700e+01
8.574780e+01	2.873900e+02	5.102639e+01	7.038123e+00	4.985337e+01	0	0	8.203700e+01
8.563050e+01	2.883675e+02	5.102639e+01	7.038123e+00	4.926686e+01	0	0	8.213800e+01
8.527859e+01	2.873900e+02	5.102639e+01	8.797654e+00	4.750733e+01	0	0	8.223900e+01
8.492669e+01	2.883675e+02	5.102639e+01	8.797654e+00	4.809384e+01	0	0	8.233900e+01
8.480938e+01	2.873900e+02	5.102639e+01	7.038123e+00	4.750733e+01	0	0	8.244000e+01
8.492669e+01	2.883675e+02	5.102639e+01	7.038123e+00	4.750733e+01	0	0	8.254000e+01
8.480938e+01	2.873900e+02	4.926686e+01	7.038123e+00	4.750733e+01	0	0	8.264100e+01
8.480938e+01	2.883675e+02	5.102639e+01	7.038123e+00	4.750733e+01	0	0	8.274200e+01
8.492669e+01	2.883675e+02	5.102639e+01	7.038123e+00	4.750733e+01	0	0	8.284200e+01
8.504399e+01	2.883675e+02	5.102639e+01	7.038123e+00	4.750733e+01	0	0	8.294400e+01
8.492669e+01	2.883675e+02	5.102639e+01	7.038123e+00	4.809384e+01	0	0	8.304400e+01
8.469208e+01	2.883675e+02	4.926686e+01	8.797654e+00	4.750733e+01	0	0	8.314400e+01
8.469208e+01	2.883675e+02	5.102639e+01	7.038123e+00	4.750733e+01	0	0	8.324600e+01
8.469208e+01	2.883675e+02	4.926686e+01	7.038123e+00	4.750733e+01	0	0	8.334600e+01
8.469208e+01	2.883675e+02	5.102639e+01	7.038123e+00	4.809384e+01	0	0	8.344600e+01
8.469208e+01	2.883675e+02	5.102639e+01	7.038123e+00	4.750733e+01	0	0	8.354800e+01
8.480938e+01	2.883675e+02	4.926686e+01	7.038123e+00	4.750733e+01	0	0	8.364800e+01
8.480938e+01	2.883675e+02	5.102639e+01	8.797654e+00	4.750733e+01	0	0	8.374800e+01
8.480938e+01	2.883675e+02	4.926686e+01	8.797654e+00	4.750733e+01	0	0	8.384900e+01
8.504399e+01	2.893451e+02	5.102639e+01	7.038123e+00	4.750733e+01	0	0	8.395000e+01
8.492669e+01	2.883675e+02	5.102639e+01	7.038123e+00	4.750733e+01	0	0	8.405000e+01
8.492669e+01	2.883675e+02	5.102639e+01	7.038123e+00	4.750733e+01	0	0	8.415100e+01
8.492669e+01	2.883675e+02	5.102639e+01	7.038123e+00	4.809384e+01	0	0	8.425200e+01
8.504399e+01	2.883675e+02	5.102639e+01	7.038123e+00	4.750733e+01	0	0	8.435300e+01
8.551320e+01	2.873900e+02	5.102639e+01	7.038123e+00	4.750733e+01	0	0	8.445300e+01
8.551320e+01	2.873900e+02	5.102639e+01	7.038123e+00	4.750733e+01	0	0	8.455400e+01
8.551320e+01	2.883675e+02	5.102639e+01	7.038123e+00	4.750733e+01	0	0	8.465500e+01
8.551320e+01	2.873900e+02	5.102639e+01	7.038123e+00	4.750733e+01	0	0	8.475500e+01
8.539589e+01	2.873900e+02	5.102639e+01	7.038123e+00	4.692082e+01	0	0	8.485500e+01
8.551320e+01	2.883675e+02	5.102639e+01	7.038123e+00	4.750733e+01	0	0	8.495700e+01
8.551320e+01	2.873900e+02	5.102639e+01	7.038123e+00	4.750733e+01	0	0	8.505700e+01
8.645161e+01	2.883675e+02	5.278592e+01	8.797654e+00	5.043988e+01	0	5	8.515700e+01
8.656891e+01	2.883675e+02	5.454545e+01	7.038123e+00	5.043988e+01	0	5	8.525900e+01
8.656891e+01	2.893451e+02	5.278592e+01	7.038123e+00	5.043988e+01	0	5	8.535900e+01
8.668622e+01	2.883675e+02	5.278592e+01	7.038123e+00	5.043988e+01	0	5	8.545900e+01
8.656891e+01	2.883675e+02	5.278592e+01	7.038123e+00	5.043988e+01	0	5	8.556100e+01
8.668622e+01	2.893451e+02	5.278592e+01	8.797654e+00	5.043988e+01	0	5	8.566100e+01
8.656891e+01	2.883675e+02	5.278592e+01	7.038123e+00	5.043988e+01	0	5	8.576200e+01
8.680352e+01	2.903226e+02	5.454545e+01	7.038123e+00	5.630499e+01	0	5	8.586200e+01
8.668622e+01	2.903226e+02	5.454545e+01	7.038123e+00	5.571848e+01	0	5	8.596300e+01
8.668622e+01	2.893451e+02	5.630499e+01	7.038123e+00	5.630499e+01	0	5	8.606400e+01
8.645161e+01	2.893451e+02	5.454545e+01	7.038123e+00	5.571848e+01	0	5	8.616400e+01
8.645161e+01	2.893451e+02	5.630499e+01	7.038123e+00	5.630499e+01	0	5	8.626500e+01
8.656891e+01	2.883675e+02	5.630499e+01	7.038123e+00	5.630499e+01	0	5	8.636600e+01
8.645161e+01	2.883675e+02	5.454545e+01	7.038123e+00	5.630499e+01	0	5	8.646600e+01
8.633431e+01	2.893451e+02	5.630499e+01	7.038123e+00	5.689150e+01	0	5	8.656700e+01
8.621701e+01	2.893451e+02	5.806452e+01	7.038123e+00	5.689150e+01	0	5	8.666800e+01
8.621701e+01	2.893451e+02	5.806452e+01	7.038123e+00	5.689150e+01	0	5	8.676800e+01
8.621701e+01	2.893451e+02	5.806452e+01	7.038123e+00	5.689150e+01	0	5	8.687000e+01
8.621701e+01	2.893451e+02	5.806452e+01	8.797654e+00	5.689150e+01	0	5	8.697000e+01
8.633431e+01	2.893451e+02	5.806452e+01	7.038123e+00	5.689150e+01	0	5	8.707000e+01
8.633431e+01	2.893451e+02	5.806452e+01	7.038123e+00	5.689150e+01	0	5	8.717100e+01
8.633431e+01	2.903226e+02	5.982405e+01	5.278592e+00	5.689150e+01	0	5	8.727200e+01
8.539589e+01	2.893451e+02	6.158358e+01	7.038123e+00	5.689150e+01	0	5	8.737200e+01
8.539589e+01	2.883675e+02	5.806452e+01	7.038123e+00	5.689150e+01	0	5	8.747300e+01
8.551320e+01	2.883675e+02	5.982405e+01	7.038123e+00	5.689150e+01	0	5	8.757400e+01
8.551320e+01	2.893451e+02	5.982405e+01	7.038123e+00	5.689150e+01	0	5	8.767400e+01
8.539589e+01	2.883675e+02	5.982405e+01	5.278592e+00	5.689150e+01	0	5	8.777500e+01
8.551320e+01	2.883675e+02	5.982405e+01	7.038123e+00	5.747801e+01	0	5	8.787600e+01
8.516129e+01	2.893451e+02	5.982405e+01	5.278592e+00	5.571848e+01	0	5	8.797600e+01
8.504399e+01	2.893451e+02	6.158358e+01	5.278592e+00	5.513196e+01	0	5	8.807700e+01
8.516129e+01	2.893451e+02	6.158358e+01	5.278592e+00	5.571848e+01	0	5	8.817700e+01
8.516129e+01	2.893451e+02	5.982405e+01	5.278592e+00	5.571848e+01	0	5	8.827900e+01
8.504399e+01	2.893451e+02	5.982405e+01	5.278592e+00	5.513196e+01	0	5	8.837900e+01
8.504399e+01	2.893451e+02	6.158358e+01	7.038123e+00	5.571848e+01	0	5	8.847900e+01
8.504399e+01	2.893451e+02	6.158358e+01	5.278592e+00	5.513196e+01	0	5	8.858100e+01
8.516129e+01	2.893451e+02	6.158358e+01	5.278592e+00	5.571848e+01	0	5	8.868100e+01
8.527859e+01	2.903226e+02	6.334311e+01	5.278592e+00	5.513196e+01	0	5	8.878100e+01
8.539589e+01	2.903226e+02	6.334311e+01	5.278592e+00	5.513196e+01	0	5	8.888300e+01
8.563050e+01	2.913001e+02	6.334311e+01	5.278592e+00	5.571848e+01	0	5	8.898300e+01
8.551320e+01	2.903226e+02	6.334311e+01	5.278592e+00	5.513196e+01	0	5	8.908300e+01
8.551320e+01	2.903226e+02	6.334311e+01	5.278592e+00	5.513196e+01	0	5	8.918500e+01
8.539589e+01	2.903226e+02	6.510264e+01	5.278592e+00	5.513196e+01	0	5	8.928500e+01
8.551320e+01	2.903226e+02	6.334311e+01	5.278592e+00	5.513196e+01	0	5	8.938500e+01
8.457478e+01	2.893451e+02	6.334311e+01	5.278592e+00	5.454545e+01	0	5	8.948600e+01
8.375367e+01	2.893451e+02	6.334311e+01	5.278592e+00	5.571848e+01	0	5	8.958700e+01
8.387097e+01	2.893451e+02	6.334311e+01	5.278592e+00	5.513196e+01	0	5	8.968800e+01
8.387097e+01	2.893451e+02	6.510264e+01	5.278592e+00	5.513196e+01	0	5	8.978800e+01
8.375367e+01	2.893451e+02	6.334311e+01	5.278592e+00	5.571848e+01	0	5	8.988900e+01
8.375367e+01	2.893451e+02	6.334311e+01	5.278592e+00	5.513196e+01	0	5	8.999000e+01
8.387097e+01	2.903226e+02	6.334311e+01	5.278592e+00	5.513196e+01	0	5	9.009000e+01
8.304985e+01	2.883675e+02	6.510264e+01	7.038123e+00	5.513196e+01	0	0	9.019100e+01
8.175953e+01	2.883675e+02	6.334311e+01	5.278592e+00	5.571848e+01	0	0	9.029200e+01
8.175953e+01	2.883675e+02	6.334311e+01	3.519062e+00	5.513196e+01	0	0	9.039200e+01
8.175953e+01	2.873900e+02	6.334311e+01	3.519062e+00	5.513196e+01	0	0	9.049200e+01
8.175953e+01	2.883675e+02	6.334311e+01	5.278592e+00	5.513196e+01	0	0	9.059400e+01
8.175953e+01	2.883675e+02	6.334311e+01	5.278592e+00	5.513196e+01	0	0	9.069400e+01
8.175953e+01	2.883675e+02	6.334311e+01	5.278592e+00	5.513196e+01	0	0	9.079500e+01
7.882698e+01	2.883675e+02	6.334311e+01	5.278592e+00	5.571848e+01	0	0	9.089600e+01
7.683284e+01	2.883675e+02	6.334311e+01	3.519062e+00	5.630499e+01	0	0	9.099600e+01
7.683284e+01	2.883675e+02	6.158358e+01	5.278592e+00	5.630499e+01	0	0	9.109700e+01
7.683284e+01	2.883675e+02	6.158358e+01	5.278592e+00	5.630499e+01	0	0	9.119800e+01
7.683284e+01	2.883675e+02	6.158358e+01	5.278592e+00	5.630499e+01	0	0	9.129800e+01
7.695015e+01	2.883675e+02	6.334311e+01	5.278592e+00	5.630499e+01	0	0	9.139900e+01
7.695015e+01	2.893451e+02	6.158358e+01	5.278592e+00	5.630499e+01	0	0	9.150000e+01
7.495601e+01	2.883675e+02	6.158358e+01	3.519062e+00	5.747801e+01	0	0	9.160000e+01
7.085044e+01	2.883675e+02	5.982405e+01	5.278592e+00	5.747801e+01	0	0	9.170100e+01
7.085044e+01	2.883675e+02	5.982405e+01	5.278592e+00	5.747801e+01	0	0	9.180100e+01
7.085044e+01	2.883675e+02	5.982405e+01	5.278592e+00	5.747801e+01	0	0	9.190200e+01
7.085044e+01	2.883675e+02	5.982405e+01	5.278592e+00	5.806452e+01	0	0	9.200300e+01
7.085044e+01	2.883675e+02	5.982405e+01	5.278592e+00	5.747801e+01	0	0	9.210300e+01
7.085044e+01	2.883675e+02	5.982405e+01	5.278592e+00	5.747801e+01	0	0	9.220500e+01
7.085044e+01	2.883675e+02	5.982405e+01	5.278592e+00	5.982405e+01	0	0	9.230500e+01
6.604106e+01	2.873900e+02	5.806452e+01	5.278592e+00	5.982405e+01	0	0	9.240500e+01
6.592375e+01	2.873900e+02	5.806452e+01	5.278592e+00	5.982405e+01	0	0	9.250700e+01
6.604106e+01	2.873900e+02	5.806452e+01	3.519062e+00	5.982405e+01	0	0	9.260700e+01
6.604106e+01	2.873900e+02	5.806452e+01	5.278592e+00	5.982405e+01	0	0	9.270700e+01
6.592375e+01	2.873900e+02	5.806452e+01	5.278592e+00	5.982405e+01	0	0	9.280900e+01
6.592375e+01	2.873900e+02	5.806452e+01	5.278592e+00	5.982405e+01	0	0	9.290900e+01
6.604106e+01	2.873900e+02	5.806452e+01	5.278592e+00	5.923754e+01	0	0	9.301000e+01
6.322581e+01	2.873900e+02	5.630499e+01	5.278592e+00	5.982405e+01	0	0	9.311100e+01
6.322581e+01	2.873900e+02	5.630499e+01	5.278592e+00	5.982405e+01	0	0	9.321100e+01
6.322581e+01	2.873900e+02	5.630499e+01	5.278592e+00	6.041056e+01	0	0	9.331300e+01
6.310850e+01	2.883675e+02	5.630499e+01	3.519062e+00	5.982405e+01	0	0	9.341300e+01
6.322581e+01	2.883675e+02	5.630499e+01	5.278592e+00	5.982405e+01	0	0	9.351300e+01
6.322581e+01	2.873900e+02	5.630499e+01	5.278592e+00	6.041056e+01	0	0	9.361500e+01
6.310850e+01	2.873900e+02	5.806452e+01	3.519062e+00	5.982405e+01	0	0	9.371500e+01
6.076246e+01	2.864125e+02	5.630499e+01	5.278592e+00	5.982405e+01	0	0	9.381500e+01
6.005865e+01	2.873900e+02	5.806452e+01	3.519062e+00	6.041056e+01	0	0	9.391700e+01
5.982405e+01	2.864125e+02	5.630499e+01	3.519062e+00	5.982405e+01	0	0	9.401700e+01
5.970674e+01	2.864125e+02	5.630499e+01	5.278592e+00	5.982405e+01	0	0	9.411700e+01
5.970674e+01	2.864125e+02	5.630499e+01	5.278592e+00	5.982405e+01	0	0	9.421900e+01
5.970674e+01	2.864125e+02	5.630499e+01	5.278592e+00	5.982405e+01	0	0	9.431900e+01
5.970674e+01	2.864125e+02	5.630499e+01	5.278592e+00	5.982405e+01	0	0	9.441900e+01
5.794721e+01	2.864125e+02	5.630499e+01	5.278592e+00	5.865103e+01	0	0	9.452100e+01
5.736070e+01	2.854350e+02	5.806452e+01	5.278592e+00	5.806452e+01	0	0	9.462100e+01
5.736070e+01	2.854350e+02	5.630499e+01	5.278592e+00	5.806452e+01	0	0	9.472200e+01
5.736070e+01	2.864125e+02	5.630499e+01	5.278592e+00	5.806452e+01	0	0	9.482300e+01
5.736070e+01	2.854350e+02	5.630499e+01	5.278592e+00	5.865103e+01	0	0	9.492300e+01
5.736070e+01	2.864125e+02	5.630499e+01	5.278592e+00	5.865103e+01	0	0	9.502400e+01
5.736070e+01	2.864125e+02	5.630499e+01	5.278592e+00	5.806452e+01	0	0	9.512500e+01
5.747801e+01	2.854350e+02	5.806452e+01	3.519062e+00	5.630499e+01	0	0	9.522500e+01
5.935484e+01	2.854350e+02	5.806452e+01	5.278592e+00	5.630499e+01	0	0	9.532600e+01
5.947214e+01	2.864125e+02	5.806452e+01	3.519062e+00	5.689150e+01	0	0	9.542700e+01
5.947214e+01	2.864125e+02	5.982405e+01	3.519062e+00	5.689150e+01	0	0	9.552700e+01
5.947214e+01	2.864125e+02	5.982405e+01	3.519062e+00	5.630499e+01	0	0	9.562800e+01
5.947214e+01	2.864125e+02	5.806452e+01	3.519062e+00	5.630499e+01	0	0	9.572900e+01
5.947214e+01	2.854350e+02	5.806452e+01	3.519062e+00	5.630499e+01	0	0	9.583000e+01
5.947214e+01	2.864125e+02	5.806452e+01	3.519062e+00	5.689150e+01	0	0	9.593000e+01
6.709677e+01	2.873900e+02	6.158358e+01	5.278592e+00	5.689150e+01	0	0	9.603100e+01
6.697947e+01	2.864125e+02	6.158358e+01	3.519062e+00	5.689150e+01	0	0	9.613200e+01
6.697947e+01	2.873900e+02	6.158358e+01	3.519062e+00	5.630499e+01	0	0	9.623200e+01
6.697947e+01	2.864125e+02	6.158358e+01	5.278592e+00	5.689150e+01	0	0	9.633200e+01
6.697947e+01	2.864125e+02	5.982405e+01	3.519062e+00	5.689150e+01	0	0	9.643400e+01
6.697947e+01	2.864125e+02	6.158358e+01	3.519062e+00	5.689150e+01	0	0	9.653400e+01
6.697947e+01	2.873900e+02	6.158358e+01	3.519062e+00	5.689150e+01	0	0	9.663400e+01
7.319648e+01	2.864125e+02	6.334311e+01	3.519062e+00	5.689150e+01	0	0	9.673600e+01
7.636364e+01	2.873900e+02	6.334311e+01	3.519062e+00	5.689150e+01	0	0	9.683600e+01
7.636364e+01	2.873900e+02	6.334311e+01	1.759531e+00	5.747801e+01	0	0	9.693600e+01
7.636364e+01	2.873900e+02	6.334311e+01	3.519062e+00	5.689150e+01	0	0	9.703800e+01
7.624633e+01	2.873900e+02	6.334311e+01	3.519062e+00	5.747801e+01	0	0	9.713800e+01
7.636364e+01	2.873900e+02	6.334311e+01	3.519062e+00	5.747801e+01	0	0	9.723900e+01
7.636364e+01	2.864125e+02	6.334311e+01	5.278592e+00	5.747801e+01	0	0	9.734000e+01
8.187683e+01	2.873900e+02	6.334311e+01	5.278592e+00	5.630499e+01	0	0	9.744000e+01
8.175953e+01	2.873900e+02	6.510264e+01	3.519062e+00	5.689150e+01	0	0	9.754100e+01
8.175953e+01	2.873900e+02	6.510264e+01	5.278592e+00	5.689150e+01	0	0	9.764100e+01
8.187683e+01	2.873900e+02	6.334311e+01	5.278592e+00	5.689150e+01	0	0	9.774200e+01
8.187683e+01	2.864125e+02	6.510264e+01	3.519062e+00	5.689150e+01	0	0	9.784300e+01
8.187683e+01	2.864125e+02	6.510264e+01	5.278592e+00	5.747801e+01	0	0	9.794300e+01
8.187683e+01	2.873900e+02	6.510264e+01	5.278592e+00	5.689150e+01	0	0	9.804400e+01
8.527859e+01	2.873900e+02	6.510264e+01	3.519062e+00	5.630499e+01	0	0	9.814500e+01
8.609971e+01	2.893451e+02	6.510264e+01	5.278592e+00	5.689150e+01	0	0	9.824500e+01
8.609971e+01	2.883675e+02	6.510264e+01	3.519062e+00	5.689150e+01	0	0	9.834700e+01
8.621701e+01	2.883675e+02	6.510264e+01	3.519062e+00	5.689150e+01	0	0	9.844700e+01
8.609971e+01	2.883675e+02	6.510264e+01	5.278592e+00	5.689150e+01	0	0	9.854700e+01
8.609971e+01	2.883675e+02	6.510264e+01	3.519062e+00	5.689150e+01	0	0	9.864800e+01
8.609971e+01	2.883675e+02	6.334311e+01	5.278592e+00	5.689150e+01	0	0	9.874900e+01
8.668622e+01	2.893451e+02	6.510264e+01	3.519062e+00	5.630499e+01	0	0	9.884900e+01
8.762463e+01	2.893451e+02	6.334311e+01	3.519062e+00	5.689150e+01	0	0	9.895000e+01
8.762463e+01	2.903226e+02	6.158358e+01	3.519062e+00	5.689150e+01	0	0	9.905100e+01
8.762463e+01	2.893451e+02	6.158358e+01	5.278592e+00	5.630499e+01	0	0	9.915100e+01
8.762463e+01	2.893451e+02	6.334311e+01	5.278592e+00	5.689150e+01	0	0	9.925200e+01
8.762463e+01	2.893451e+02	6.158358e+01	3.519062e+00	5.689150e+01	0	0	9.935300e+01
8.762463e+01	2.893451e+02	6.334311e+01	5.278592e+00	5.630499e+01	0	0	9.945300e+01
8.856305e+01	2.893451e+02	6.158358e+01	5.278592e+00	5.806452e+01	0	0	9.955400e+01
9.090909e+01	2.893451e+02	5.982405e+01	3.519062e+00	5.747801e+01	0	0	9.965500e+01
9.090909e+01	2.893451e+02	6.158358e+01	5.278592e+00	5.747801e+01	0	0	9.975600e+01
9.090909e+01	2.893451e+02	5.982405e+01	3.519062e+00	5.747801e+01	0	0	9.985600e+01
9.090909e+01	2.893451e+02	6.158358e+01	5.278592e+00	5.747801e+01	0	0	9.995600e+01
9.090909e+01	2.883675e+02	5.982405e+01	5.278592e+00	5.747801e+01	0	0	1.000580e+02
9.102639e+01	2.903226e+02	6.158358e+01	5.278592e+00	5.747801e+01	0	0	1.001580e+02
9.090909e+01	2.893451e+02	6.158358e+01	3.519062e+00	5.747801e+01	0	0	1.002580e+02
9.149560e+01	2.893451e+02	5.806452e+01	3.519062e+00	5.747801e+01	0	0	1.003600e+02
9.173021e+01	2.903226e+02	5.806452e+01	5.278592e+00	5.747801e+01	0	0	1.004600e+02
9.137830e+01	2.893451e+02	5.806452e+01	3.519062e+00	5.747801e+01	0	0	1.005610e+02
9.137830e+01	2.883675e+02	5.982405e+01	5.278592e+00	5.747801e+01	0	0	1.006620e+02
9.149560e+01	2.883675e+02	5.806452e+01	5.278592e+00	5.747801e+01	0	0	1.007620e+02
9.137830e+01	2.893451e+02	5.806452e+01	5.278592e+00	5.747801e+01	0	0	1.008640e+02
9.149560e+01	2.883675e+02	5.806452e+01	3.519062e+00	5.747801e+01	0	0	1.009640e+02
9.020528e+01	2.903226e+02	5.454545e+01	3.519062e+00	5.865103e+01	0	0	1.010640e+02
9.008798e+01	2.903226e+02	5.454545e+01	3.519062e+00	5.865103e+01	0	0	1.011660e+02
9.020528e+01	2.893451e+02	5.454545e+01	5.278592e+00	5.806452e+01	0	0	1.012660e+02
9.020528e+01	2.893451e+02	5.454545e+01	3.519062e+00	5.865103e+01	0	0	1.013670e+02
9.020528e+01	2.903226e+02	5.454545e+01	5.278592e+00	5.865103e+01	0	0	1.014680e+02
9.008798e+01	2.893451e+02	5.454545e+01	5.278592e+00	5.806452e+01	0	0	1.015680e+02
9.020528e+01	2.893451e+02	5.454545e+01	3.519062e+00	5.865103e+01	0	0	1.016690e+02
8.903226e+01	2.893451e+02	5.278592e+01	3.519062e+00	5.923754e+01	0	0	1.017700e+02
8.797654e+01	2.893451e+02	5.102639e+01	5.278592e+00	5.982405e+01	0	0	1.018710e+02
8.797654e+01	2.893451e+02	5.278592e+01	3.519062e+00	5.923754e+01	0	0	1.019710e+02
8.797654e+01	2.893451e+02	5.278592e+01	5.278592e+00	5.982405e+01	0	0	1.020720e+02
8.797654e+01	2.893451e+02	5.278592e+01	3.519062e+00	5.982405e+01	0	0	1.021730e+02
8.797654e+01	2.893451e+02	5.278592e+01	5.278592e+00	5.923754e+01	0	0	1.022740e+02
8.797654e+01	2.893451e+02	5.278592e+01	3.519062e+00	5.923754e+01	0	0	1.023750e+02
8.551320e+01	2.883675e+02	4.926686e+01	3.519062e+00	5.923754e+01	0	0	1.024750e+02
8.492669e+01	2.893451e+02	5.102639e+01	3.519062e+00	5.923754e+01	0	0	1.025760e+02
8.492669e+01	2.893451e+02	5.102639e+01	3.519062e+00	5.923754e+01	0	0	1.026770e+02
8.492669e+01	2.893451e+02	5.102639e+01	3.519062e+00	5.923754e+01	0	0	1.027770e+02
8.492669e+01	2.893451e+02	5.102639e+01	3.519062e+00	5.923754e+01	0	0	1.028790e+02
8.504399e+01	2.893451e+02	5.102639e+01	5.278592e+00	5.923754e+01	0	0	1.029790e+02
8.492669e+01	2.893451e+02	5.102639e+01	5.278592e+00	5.982405e+01	0	0	1.030790e+02
8.480938e+01	2.893451e+02	5.102639e+01	3.519062e+00	5.923754e+01	0	0	1.031810e+02
8.492669e+01	2.893451e+02	5.278592e+01	5.278592e+00	5.982405e+01	0	0	1.032810e+02
8.492669e+01	2.893451e+02	5.278592e+01	5.278592e+00	5.923754e+01	0	0	1.033830e+02
8.516129e+01	2.893451e+02	5.102639e+01	3.519062e+00	5.923754e+01	0	0	1.034830e+02
8.504399e+01	2.893451e+02	5.102639e+01	3.519062e+00	5.923754e+01	0	0	1.035830e+02
8.492669e+01	2.893451e+02	5.102639e+01	3.519062e+00	5.923754e+01	0	0	1.036850e+02
8.480938e+01	2.893451e+02	5.278592e+01	3.519062e+00	5.923754e+01	0	0	1.037850e+02
8.516129e+01	2.893451e+02	5.278592e+01	5.278592e+00	6.041056e+01	0	0	1.038860e+02
8.551320e+01	2.893451e+02	5.454545e+01	3.519062e+00	5.982405e+01	0	0	1.039870e+02
8.551320e+01	2.893451e+02	5.630499e+01	3.519062e+00	5.982405e+01	0	0	1.040870e+02
8.563050e+01	2.893451e+02	5.454545e+01	5.278592e+00	5.982405e+01	0	0	1.041880e+02
8.551320e+01	2.893451e+02	5.630499e+01	5.278592e+00	5.982405e+01	0	0	1.042890e+02
8.551320e+01	2.893451e+02	5.630499e+01	5.278592e+00	5.982405e+01	0	0	1.043900e+02
8.551320e+01	2.893451e+02	5.630499e+01	5.278592e+00	5.982405e+01	0	0	1.044910e+02
8.563050e+01	2.883675e+02	5.630499e+01	5.278592e+00	5.571848e+01	3	0	1.045910e+02
8.539589e+01	2.893451e+02	5.982405e+01	3.519062e+00	5.571848e+01	0	0	1.046920e+02
8.527859e+01	2.883675e+02	5.982405e+01	5.278592e+00	5.630499e+01	0	0	1.047930e+02
8.551320e+01	2.893451e+02	5.982405e+01	5.278592e+00	5.571848e+01	0	0	1.048930e+02
8.539589e+01	2.883675e+02	6.158358e+01	3.519062e+00	5.571848e+01	0	0	1.049940e+02
8.527859e+01	2.883675e+02	5.982405e+01	3.519062e+00	5.571848e+01	0	0	1.050950e+02
8.539589e+01	2.883675e+02	5.982405e+01	3.519062e+00	5.571848e+01	0	0	1.051960e+02
8.539589e+01	2.883675e+02	6.158358e+01	3.519062e+00	5.571848e+01	0	0	1.052960e+02
8.551320e+01	2.883675e+02	6.334311e+01	5.278592e+00	4.985337e+01	0	0	1.053970e+02
8.551320e+01	2.883675e+02	6.510264e+01	5.278592e+00	4.985337e+01	0	0	1.054980e+02
8.551320e+01	2.883675e+02	6.334311e+01	3.519062e+00	4.926686e+01	0	0	1.055980e+02
8.551320e+01	2.883675e+02	6.334311e+01	3.519062e+00	4.985337e+01	0	0	1.056990e+02
8.574780e+01	2.883675e+02	6.510264e+01	5.278592e+00	4.985337e+01	0	0	1.058000e+02
8.563050e+01	2.883675e+02	6.510264e+01	5.278592e+00	4.985337e+01	0	0	1.059010e+02
8.563050e+01	2.883675e+02	6.334311e+01	5.278592e+00	4.985337e+01	0	0	1.060010e+02
8.598240e+01	2.883675e+02	6.862170e+01	5.278592e+00	4.633431e+01	0	0	1.061020e+02
8.621701e+01	2.883675e+02	6.862170e+01	5.278592e+00	4.633431e+01	0	0	1.062030e+02
8.633431e+01	2.883675e+02	6.862170e+01	5.278592e+00	4.633431e+01	0	0	1.063030e+02
8.609971e+01	2.883675e+02	6.862170e+01	3.519062e+00	4.633431e+01	0	0	1.064040e+02
8.621701e+01	2.883675e+02	6.862170e+01	5.278592e+00	4.633431e+01	0	0	1.065050e+02
8.609971e+01	2.883675e+02	6.686217e+01	5.278592e+00	4.633431e+01	0	0	1.066060e+02
8.609971e+01	2.873900e+02	6.686217e+01	5.278592e+00	4.633431e+01	0	0	1.067060e+02
8.621701e+01	2.883675e+02	6.862170e+01	5.278592e+00	4.633431e+01	3	0	1.068070e+02
8.633431e+01	2.883675e+02	7.038123e+01	5.278592e+00	4.633431e+01	0	0	1.069080e+02
8.645161e+01	2.883675e+02	6.862170e+01	5.278592e+00	4.633431e+01	0	0	1.070090e+02
8.633431e+01	2.883675e+02	6.862170e+01	5.278592e+00	4.692082e+01	0	0	1.071090e+02
8.633431e+01	2.893451e+02	7.038123e+01	5.278592e+00	4.633431e+01	0	0	1.072100e+02
8.633431e+01	2.873900e+02	6.862170e+01	5.278592e+00	4.692082e+01	0	0	1.073110e+02
8.633431e+01	2.883675e+02	6.862170e+01	3.519062e+00	4.633431e+01	0	0	1.074110e+02
8.656891e+01	2.883675e+02	7.038123e+01	3.519062e+00	4.633431e+01	0	0	1.075120e+02
8.680352e+01	2.883675e+02	6.862170e+01	5.278592e+00	4.633431e+01	0	0	1.076130e+02
8.680352e+01	2.883675e+02	6.862170e+01	5.278592e+00	4.633431e+01	0	0	1.077140e+02
8.692082e+01	2.893451e+02	6.862170e+01	5.278592e+00	4.633431e+01	0	0	1.078140e+02
8.680352e+01	2.883675e+02	6.862170e+01	7.038123e+00	4.633431e+01	0	0	1.079150e+02
8.680352e+01	2.883675e+02	7.038123e+01	5.278592e+00	4.633431e+01	0	0	1.080160e+02
8.692082e+01	2.883675e+02	6.862170e+01	5.278592e+00	4.692082e+01	0	0	1.081160e+02
8.739003e+01	2.893451e+02	6.862170e+01	5.278592e+00	4.633431e+01	3	0	1.082170e+02
8.727273e+01	2.883675e+02	6.862170e+01	5.278592e+00	4.633431e+01	0	0	1.083180e+02
8.750733e+01	2.893451e+02	6.686217e+01	5.278592e+00	4.633431e+01	0	0	1.084190e+02
8.727273e+01	2.883675e+02	6.686217e+01	3.519062e+00	4.692082e+01	0	0	1.085190e+02
8.727273e+01	2.883675e+02	6.686217e+01	5.278592e+00	4.633431e+01	0	0	1.086200e+02
8.727273e+01	2.883675e+02	6.686217e+01	5.278592e+00	4.633431e+01	0	0	1.087210e+02
8.727273e+01	2.883675e+02	6.686217e+01	5.278592e+00	4.633431e+01	0	0	1.088220e+02
8.727273e+01	2.883675e+02	6.686217e+01	5.278592e+00	4.633431e+01	0	0	1.089220e+02
8.774194e+01	2.893451e+02	6.686217e+01	7.038123e+00	4.633431e+01	0	0	1.090230e+02
8.774194e+01	2.893451e+02	6.510264e+01	7.038123e+00	4.633431e+01	0	0	1.091240e+02
8.774194e+01	2.883675e+02	6.510264e+01	7.038123e+00	4.633431e+01	0	0	1.092240e+02
8.785924e+01	2.883675e+02	6.510264e+01	5.278592e+00	4.633431e+01	0	0	1.093250e+02
8.774194e+01	2.883675e+02	6.510264e+01	5.278592e+00	4.633431e+01	0	0	1.094260e+02
8.774194e+01	2.893451e+02	6.334311e+01	5.278592e+00	4.633431e+01	0	0	1.095270e+02
8.785924e+01	2.883675e+02	6.510264e+01	5.278592e+00	4.692082e+01	0	0	1.096270e+02
8.821114e+01	2.893451e+02	6.334311e+01	7.038123e+00	4.574780e+01	0	0	1.097280e+02
8.832845e+01	2.883675e+02	6.334311e+01	7.038123e+00	4.574780e+01	0	0	1.098290e+02
8.821114e+01	2.883675e+02	6.334311e+01	7.038123e+00	4.574780e+01	0	0	1.099290e+02
8.832845e+01	2.883675e+02	6.158358e+01	7.038123e+00	4.574780e+01	0	0	1.100300e+02
8.832845e+01	2.883675e+02	6.158358e+01	7.038123e+00	4.633431e+01	0	0	1.101310e+02
8.821114e+01	2.883675e+02	6.334311e+01	7.038123e+00	4.574780e+01	0	0	1.102320e+02
8.821114e+01	2.883675e+02	6.334311e+01	7.038123e+00	4.574780e+01	0	0	1.103320e+02
8.832845e+01	2.903226e+02	6.334311e+01	7.038123e+00	4.750733e+01	0	0	1.104330e+02
8.832845e+01	2.893451e+02	5.982405e+01	7.038123e+00	4.750733e+01	0	0	1.105340e+02
8.844575e+01	2.893451e+02	6.158358e+01	7.038123e+00	4.750733e+01	0	0	1.106350e+02
8.832845e+01	2.893451e+02	6.158358e+01	7.038123e+00	4.750733e+01	0	0	1.107350e+02
8.821114e+01	2.893451e+02	6.158358e+01	7.038123e+00	4.750733e+01	0	0	1.108360e+02
8.832845e+01	2.893451e+02	6.158358e+01	7.038123e+00	4.750733e+01	0	0	1.109370e+02
8.832845e+01	2.893451e+02	6.158358e+01	7.038123e+00	4.750733e+01	0	0	1.110370e+02
8.844575e+01	2.893451e+02	5.982405e+01	7.038123e+00	5.982405e+01	0	0	1.111380e+02
8.868035e+01	2.893451e+02	5.982405e+01	7.038123e+00	5.923754e+01	0	0	1.112390e+02
8.856305e+01	2.883675e+02	5.982405e+01	7.038123e+00	5.982405e+01	0	0	1.113400e+02
8.856305e+01	2.883675e+02	5.982405e+01	7.038123e+00	5.923754e+01	0	0	1.114400e+02
8.844575e+01	2.883675e+02	5.982405e+01	7.038123e+00	5.923754e+01	0	0	1.115410e+02
8.856305e+01	2.883675e+02	5.982405e+01	7.038123e+00	5.923754e+01	0	0	1.116420e+02
8.844575e+01	2.883675e+02	5.982405e+01	7.038123e+00	5.982405e+01	0	0	1.117420e+02
8.868035e+01	2.883675e+02	5.982405e+01	5.278592e+00	6.862170e+01	0	0	1.118440e+02
8.891496e+01	2.883675e+02	6.158358e+01	7.038123e+00	6.862170e+01	0	0	1.119440e+02
8.879765e+01	2.883675e+02	5.982405e+01	5.278592e+00	6.862170e+01	0	0	1.120450e+02
8.879765e+01	2.893451e+02	6.158358e+01	5.278592e+00	6.862170e+01	0	0	1.121460e+02
8.891496e+01	2.893451e+02	5.982405e+01	7.038123e+00	6.862170e+01	0	0	1.122460e+02
8.879765e+01	2.883675e+02	5.982405e+01	7.038123e+00	6.862170e+01	0	0	1.123480e+02
8.879765e+01	2.883675e+02	5.982405e+01	5.278592e+00	6.862170e+01	0	0	1.124480e+02
8.891496e+01	2.893451e+02	5.982405e+01	5.278592e+00	6.862170e+01	0	0	1.125480e+02
8.879765e+01	2.883675e+02	6.158358e+01	5.278592e+00	6.862170e+01	0	0	1.126500e+02
8.903226e+01	2.893451e+02	6.158358e+01	7.038123e+00	6.920821e+01	0	0	1.127500e+02
8.903226e+01	2.883675e+02	6.158358e+01	5.278592e+00	6.862170e+01	0	0	1.128510e+02
8.891496e+01	2.883675e+02	5.982405e+01	7.038123e+00	6.862170e+01	0	0	1.129520e+02
8.891496e+01	2.883675e+02	6.158358e+01	7.038123e+00	6.862170e+01	0	0	1.130520e+02
8.879765e+01	2.883675e+02	6.158358e+01	7.038123e+00	6.862170e+01	0	0	1.131540e+02
8.879765e+01	2.883675e+02	6.158358e+01	7.038123e+00	7.038123e+01	0	0	1.132540e+02
8.891496e+01	2.883675e+02	6.158358e+01	7.038123e+00	6.979472e+01	0	0	1.133550e+02
8.891496e+01	2.883675e+02	6.158358e+01	5.278592e+00	6.979472e+01	0	0	1.134560e+02
8.891496e+01	2.883675e+02	6.334311e+01	7.038123e+00	6.979472e+01	0	0	1.135560e+02
8.891496e+01	2.893451e+02	6.158358e+01	5.278592e+00	7.038123e+01	0	0	1.136570e+02
8.879765e+01	2.883675e+02	6.158358e+01	5.278592e+00	7.038123e+01	0	0	1.137580e+02
8.879765e+01	2.883675e+02	6.158358e+01	5.278592e+00	6.979472e+01	0	0	1.138590e+02
8.891496e+01	2.883675e+02	6.158358e+01	7.038123e+00	6.979472e+01	0	0	1.139590e+02
8.868035e+01	2.893451e+02	6.334311e+01	5.278592e+00	7.214076e+01	0	0	1.140600e+02
8.856305e+01	2.893451e+02	6.334311e+01	5.278592e+00	7.214076e+01	0	0	1.141610e+02
8.868035e+01	2.893451e+02	6.334311e+01	5.278592e+00	7.214076e+01	0	0	1.142620e+02
8.868035e+01	2.893451e+02	6.334311e+01	7.038123e+00	7.214076e+01	0	0	1.143630e+02
8.868035e+01	2.883675e+02	6.334311e+01	7.038123e+00	7.214076e+01	0	0	1.144630e+02
8.856305e+01	2.893451e+02	6.334311e+01	5.278592e+00	7.214076e+01	0	0	1.145640e+02
8.856305e+01	2.893451e+02	6.334311e+01	5.278592e+00	7.214076e+01	0	0	1.146650e+02
8.821114e+01	2.893451e+02	6.334311e+01	7.038123e+00	7.214076e+01	0	0	1.147650e+02
8.785924e+01	2.883675e+02	6.334311e+01	7.038123e+00	7.272727e+01	0	0	1.148670e+02
8.785924e+01	2.883675e+02	6.158358e+01	7.038123e+00	7.272727e+01	0	0	1.149670e+02
8.797654e+01	2.883675e+02	6.334311e+01	7.038123e+00	7.272727e+01	0	0	1.150670e+02
8.785924e+01	2.883675e+02	6.334311e+01	5.278592e+00	7.214076e+01	0	0	1.151690e+02
8.785924e+01	2.883675e+02	6.334311e+01	7.038123e+00	7.214076e+01	0	0	1.152690e+02
8.785924e+01	2.883675e+02	6.510264e+01	7.038123e+00	7.214076e+01	0	0	1.153710e+02
8.785924e+01	2.903226e+02	6.158358e+01	7.038123e+00	7.155425e+01	0	0	1.154710e+02
8.797654e+01	2.893451e+02	6.158358e+01	7.038123e+00	7.155425e+01	0	0	1.155710e+02
8.797654e+01	2.893451e+02	6.158358e+01	7.038123e+00	7.155425e+01	0	0	1.156730e+02
8.785924e+01	2.893451e+02	6.334311e+01	7.038123e+00	7.214076e+01	0	0	1.157730e+02
8.785924e+01	2.883675e+02	6.158358e+01	7.038123e+00	7.214076e+01	0	0	1.158740e+02
8.785924e+01	2.893451e+02	6.334311e+01	7.038123e+00	7.155425e+01	0	0	1.159750e+02
8.797654e+01	2.893451e+02	6.334311e+01	7.038123e+00	7.155425e+01	0	0	1.160750e+02
8.785924e+01	2.893451e+02	6.158358e+01	7.038123e+00	7.155425e+01	0	0	1.161760e+02
8.797654e+01	2.883675e+02	6.158358e+01	7.038123e+00	7.096774e+01	0	0	1.162770e+02
8.785924e+01	2.883675e+02	5.982405e+01	5.278592e+00	7.096774e+01	0	0	1.163780e+02
8.785924e+01	2.883675e+02	5.982405e+01	7.038123e+00	7.096774e+01	0	0	1.164780e+02
8.785924e+01	2.883675e+02	6.158358e+01	5.278592e+00	7.096774e+01	0	0	1.165790e+02
8.785924e+01	2.883675e+02	6.158358e+01	5.278592e+00	7.155425e+01	0	0	1.166800e+02
8.797654e+01	2.883675e+02	6.158358e+01	7.038123e+00	7.096774e+01	0	0	1.167810e+02
8.797654e+01	2.883675e+02	6.158358e+01	7.038123e+00	7.096774e+01	0	0	1.168820e+02
8.762463e+01	2.883675e+02	5.806452e+01	7.038123e+00	7.096774e+01	0	0	1.169820e+02
8.774194e+01	2.883675e+02	5.630499e+01	7.038123e+00	7.155425e+01	0	0	1.170830e+02
8.762463e+01	2.883675e+02	5.982405e+01	7.038123e+00	7.155425e+01	0	0	1.171840e+02
8.774194e+01	2.893451e+02	5.630499e+01	7.038123e+00	7.155425e+01	0	0	1.172840e+02
8.774194e+01	2.893451e+02	5.806452e+01	7.038123e+00	7.155425e+01	0	0	1.173860e+02
8.762463e+01	2.883675e+02	5.806452e+01	7.038123e+00	7.096774e+01	0	0	1.174860e+02
8.774194e+01	2.883675e+02	5.806452e+01	5.278592e+00	7.038123e+01	0	0	1.175860e+02
8.785924e+01	2.883675e+02	5.102639e+01	5.278592e+00	7.096774e+01	0	0	1.176880e+02
8.774194e+01	2.883675e+02	5.278592e+01	7.038123e+00	7.096774e+01	0	0	1.177880e+02
8.774194e+01	2.883675e+02	5.278592e+01	7.038123e+00	7.096774e+01	0	0	1.178900e+02
8.774194e+01	2.883675e+02	5.278592e+01	7.038123e+00	7.096774e+01	0	0	1.179900e+02
8.774194e+01	2.883675e+02	5.278592e+01	7.038123e+00	7.096774e+01	0	0	1.180900e+02
8.774194e+01	2.883675e+02	5.278592e+01	5.278592e+00	7.096774e+01	0	0	1.181920e+02
8.785924e+01	2.883675e+02	5.278592e+01	5.278592e+00	7.096774e+01	0	0	1.182920e+02
8.762463e+01	2.893451e+02	4.750733e+01	5.278592e+00	6.803519e+01	0	0	1.183930e+02
8.762463e+01	2.883675e+02	4.574780e+01	5.278592e+00	6.744868e+01	0	0	1.184940e+02
8.739003e+01	2.883675e+02	4.750733e+01	5.278592e+00	6.744868e+01	0	0	1.185940e+02
8.750733e+01	2.893451e+02	4.574780e+01	7.038123e+00	6.803519e+01	0	0	1.186950e+02
8.739003e+01	2.883675e+02	4.574780e+01	5.278592e+00	6.803519e+01	0	0	1.187960e+02
8.750733e+01	2.893451e+02	4.574780e+01	5.278592e+00	6.744868e+01	0	0	1.188970e+02
8.739003e+01	2.883675e+02	4.574780e+01	5.278592e+00	6.744868e+01	0	0	1.189980e+02
8.739003e+01	2.883675e+02	4.222874e+01	5.278592e+00	6.334311e+01	0	0	1.190980e+02
8.762463e+01	2.883675e+02	4.046921e+01	5.278592e+00	6.334311e+01	0	0	1.191990e+02
8.750733e+01	2.883675e+02	4.046921e+01	5.278592e+00	6.334311e+01	0	0	1.193000e+02
8.750733e+01	2.883675e+02	4.222874e+01	5.278592e+00	6.392962e+01	0	0	1.194010e+02
8.762463e+01	2.883675e+02	4.222874e+01	5.278592e+00	6.334311e+01	0	0	1.195010e+02
8.750733e+01	2.883675e+02	4.046921e+01	5.278592e+00	6.334311e+01	0	0	1.196020e+02
8.750733e+01	2.883675e+02	4.046921e+01	7.038123e+00	6.334311e+01	0	0	1.197030e+02
8.785924e+01	2.883675e+02	4.046921e+01	5.278592e+00	6.041056e+01	0	0	1.198030e+02
8.797654e+01	2.893451e+02	3.870968e+01	3.519062e+00	6.041056e+01	0	0	1.199050e+02
8.809384e+01	2.893451e+02	3.870968e+01	5.278592e+00	6.041056e+01	0	0	1.200050e+02
8.797654e+01	2.893451e+02	3.870968e+01	5.278592e+00	6.041056e+01	0	0	1.201050e+02
8.797654e+01	2.893451e+02	3.870968e+01	5.278592e+00	6.041056e+01	0	0	1.202070e+02
8.797654e+01	2.893451e+02	3.870968e+01	5.278592e+00	6.099707e+01	0	0	1.203070e+02
8.797654e+01	2.893451e+02	3.870968e+01	5.278592e+00	6.041056e+01	0	0	1.204090e+02
8.785924e+01	2.903226e+02	3.695015e+01	5.278592e+00	5.571848e+01	0	0	1.205090e+02
8.797654e+01	2.893451e+02	3.695015e+01	5.278592e+00	5.571848e+01	0	0	1.206090e+02
8.785924e+01	2.893451e+02	3.695015e+01	5.278592e+00	5.571848e+01	0	0	1.207110e+02
8.797654e+01	2.893451e+02	3.870968e+01	5.278592e+00	5.571848e+01	0	0	1.208110e+02
8.797654e+01	2.893451e+02	3.695015e+01	5.278592e+00	5.571848e+01	0	0	1.209110e+02
8.797654e+01	2.893451e+02	3.695015e+01	5.278592e+00	5.571848e+01	0	0	1.210130e+02
8.797654e+01	2.893451e+02	3.695015e+01	5.278592e+00	5.571848e+01	0	0	1.211130e+02
8.797654e+01	2.893451e+02	3.695015e+01	3.519062e+00	4.926686e+01	0	0	1.212130e+02
8.774194e+01	2.893451e+02	3.870968e+01	5.278592e+00	4.926686e+01	0	0	1.213150e+02
8.774194e+01	2.893451e+02	3.695015e+01	5.278592e+00	4.926686e+01	0	0	1.214150e+02
8.774194e+01	2.893451e+02	3.695015e+01	5.278592e+00	4.926686e+01	0	0	1.215160e+02
8.774194e+01	2.883675e+02	3.695015e+01	5.278592e+00	4.926686e+01	0	0	1.216170e+02
8.774194e+01	2.893451e+02	3.695015e+01	5.278592e+00	4.926686e+01	0	0	1.217170e+02
8.774194e+01	2.893451e+02	3.695015e+01	5.278592e+00	4.926686e+01	0	0	1.218190e+02
8.774194e+01	2.883675e+02	3.870968e+01	5.278592e+00	4.926686e+01	0	0	1.219190e+02
8.785924e+01	2.893451e+02	3.870968e+01	5.278592e+00	4.926686e+01	0	0	1.220190e+02
8.774194e+01	2.893451e+02	3.870968e+01	7.038123e+00	4.926686e+01	0	0	1.221210e+02
8.774194e+01	2.893451e+02	3.870968e+01	5.278592e+00	4.926686e+01	0	0	1.222210e+02
8.785924e+01	2.893451e+02	3.870968e+01	5.278592e+00	4.926686e+01	0	0	1.223210e+02
8.774194e+01	2.893451e+02	3.870968e+01	5.278592e+00	4.926686e+01	0	0	1.224230e+02
8.785924e+01	2.893451e+02	3.695015e+01	5.278592e+00	4.926686e+01	0	0	1.225230e+02
8.785924e+01	2.893451e+02	3.870968e+01	5.278592e+00	4.985337e+01	0	0	1.226240e+02
8.774194e+01	2.883675e+02	4.222874e+01	3.519062e+00	4.633431e+01	0	0	1.227250e+02
8.785924e+01	2.893451e+02	4.222874e+01	5.278592e+00	4.633431e+01	0	0	1.228250e+02
8.785924e+01	2.883675e+02	4.222874e+01	3.519062e+00	4.633431e+01	0	0	1.229260e+02
8.774194e+01	2.883675e+02	4.222874e+01	5.278592e+00	4.574780e+01	0	0	1.230270e+02
8.785924e+01	2.893451e+02	4.222874e+01	5.278592e+00	4.633431e+01	0	0	1.231270e+02
8.762463e+01	2.883675e+02	4.222874e+01	5.278592e+00	4.574780e+01	0	0	1.232290e+02
8.774194e+01	2.893451e+02	4.222874e+01	5.278592e+00	4.574780e+01	0	0	1.233290e+02
8.762463e+01	2.883675e+02	4.398827e+01	3.519062e+00	3.988270e+01	0	0	1.234290e+02
8.785924e+01	2.893451e+02	4.574780e+01	3.519062e+00	4.046921e+01	0	0	1.235310e+02
8.750733e+01	2.883675e+02	4.574780e+01	5.278592e+00	3.988270e+01	0	0	1.236310e+02
8.750733e+01	2.883675e+02	4.398827e+01	5.278592e+00	3.988270e+01	0	0	1.237310e+02
8.750733e+01	2.883675e+02	4.574780e+01	3.519062e+00	3.988270e+01	0	0	1.238330e+02
8.750733e+01	2.883675e+02	4.574780e+01	5.278592e+00	3.988270e+01	0	0	1.239330e+02
8.750733e+01	2.883675e+02	4.398827e+01	5.278592e+00	3.988270e+01	0	0	1.240340e+02
8.750733e+01	2.893451e+02	4.750733e+01	5.278592e+00	3.695015e+01	0	0	1.241350e+02
8.715543e+01	2.883675e+02	4.926686e+01	5.278592e+00	3.636364e+01	0	0	1.242350e+02
8.715543e+01	2.893451e+02	4.750733e+01	3.519062e+00	3.695015e+01	0	0	1.243360e+02
8.703812e+01	2.893451e+02	4.926686e+01	5.278592e+00	3.695015e+01	0	0	1.244370e+02
8.703812e+01	2.883675e+02	4.926686e+01	5.278592e+00	3.636364e+01	0	0	1.245370e+02
8.703812e+01	2.883675e+02	4.926686e+01	5.278592e+00	3.695015e+01	0	0	1.246380e+02
8.715543e+01	2.893451e+02	4.926686e+01	5.278592e+00	3.636364e+01	0	0	1.247390e+02
8.692082e+01	2.883675e+02	5.102639e+01	5.278592e+00	3.636364e+01	0	0	1.248390e+02
8.668622e+01	2.883675e+02	5.278592e+01	5.278592e+00	3.695015e+01	0	0	1.249410e+02
8.692082e+01	2.893451e+02	5.278592e+01	5.278592e+00	3.695015e+01	0	0	1.250410e+02
8.668622e+01	2.883675e+02	5.278592e+01	5.278592e+00	3.695015e+01	0	0	1.251420e+02
8.668622e+01	2.883675e+02	5.278592e+01	5.278592e+00	3.695015e+01	0	0	1.252430e+02
8.668622e+01	2.883675e+02	5.278592e+01	5.278592e+00	3.695015e+01	0	0	1.253430e+02
8.668622e+01	2.883675e+02	5.102639e+01	5.278592e+00	3.636364e+01	0	0	1.254440e+02
8.680352e+01	2.883675e+02	5.278592e+01	5.278592e+00	3.695015e+01	0	0	1.255450e+02
8.656891e+01	2.893451e+02	5.454545e+01	7.038123e+00	3.636364e+01	0	0	1.256450e+02
8.668622e+01	2.883675e+02	5.454545e+01	5.278592e+00	3.636364e+01	0	0	1.257460e+02
8.656891e+01	2.883675e+02	5.454545e+01	5.278592e+00	3.636364e+01	0	0	1.258470e+02
8.645161e+01	2.883675e+02	5.454545e+01	5.278592e+00	3.636364e+01	0	0	1.259470e+02
8.645161e+01	2.883675e+02	5.454545e+01	5.278592e+00	3.695015e+01	0	0	1.260480e+02
8.645161e+01	2.883675e+02	5.454545e+01	3.519062e+00	3.636364e+01	0	0	1.261490e+02
8.656891e+01	2.883675e+02	5.630499e+01	5.278592e+00	3.636364e+01	0	0	1.262490e+02
8.680352e+01	2.883675e+02	5.630499e+01	5.278592e+00	3.695015e+01	0	0	1.263510e+02
8.680352e+01	2.883675e+02	5.630499e+01	5.278592e+00	3.636364e+01	0	0	1.264510e+02
8.680352e+01	2.883675e+02	5.630499e+01	5.278592e+00	3.695015e+01	0	0	1.265520e+02
8.680352e+01	2.883675e+02	5.630499e+01	5.278592e+00	3.695015e+01	0	0	1.266530e+02
8.680352e+01	2.883675e+02	5.806452e+01	5.278592e+00	3.636364e+01	0	0	1.267530e+02
8.680352e+01	2.883675e+02	5.630499e+01	5.278592e+00	3.636364e+01	0	0	1.268540e+02
8.680352e+01	2.883675e+02	5.630499e+01	5.278592e+00	3.695015e+01	0	0	1.269550e+02
8.692082e+01	2.883675e+02	5.630499e+01	5.278592e+00	3.343109e+01	0	0	1.270550e+02
8.692082e+01	2.883675e+02	5.630499e+01	5.278592e+00	3.401760e+01	0	0	1.271560e+02
8.692082e+01	2.883675e+02	5.806452e+01	5.278592e+00	3.401760e+01	0	0	1.272570e+02
8.692082e+01	2.893451e+02	5.630499e+01	5.278592e+00	3.401760e+01	0	0	1.273570e+02
8.692082e+01	2.893451e+02	5.806452e+01	7.038123e+00	3.401760e+01	0	0	1.274580e+02
8.692082e+01	2.883675e+02	5.806452e+01	5.278592e+00	3.343109e+01	0	0	1.275590e+02
8.692082e+01	2.893451e+02	5.806452e+01	5.278592e+00	3.343109e+01	0	0	1.276600e+02
8.703812e+01	2.893451e+02	5.806452e+01	7.038123e+00	3.519062e+01	0	0	1.277600e+02
8.668622e+01	2.883675e+02	5.806452e+01	7.038123e+00	3.460411e+01	0	0	1.278610e+02
8.680352e+01	2.883675e+02	5.806452e+01	5.278592e+00	3.460411e+01	0	0	1.279620e+02
8.680352e+01	2.883675e+02	5.806452e+01	7.038123e+00	3.460411e+01	0	0	1.280630e+02
8.680352e+01	2.883675e+02	5.806452e+01	7.038123e+00	3.460411e+01	0	0	1.281630e+02
8.680352e+01	2.883675e+02	5.806452e+01	7.038123e+00	3.460411e+01	0	0	1.282640e+02
8.692082e+01	2.883675e+02	5.806452e+01	7.038123e+00	3.460411e+01	0	0	1.283650e+02
8.680352e+01	2.883675e+02	5.806452e+01	7.038123e+00	3.460411e+01	0	0	1.284650e+02
8.715543e+01	2.903226e+02	5.630499e+01	7.038123e+00	3.460411e+01	0	0	1.285660e+02
8.703812e+01	2.893451e+02	5.806452e+01	5.278592e+00	3.460411e+01	0	0	1.286670e+02
8.703812e+01	2.883675e+02	5.630499e+01	7.038123e+00	3.460411e+01	0	0	1.287680e+02
8.739003e+01	2.893451e+02	5.806452e+01	7.038123e+00	3.460411e+01	0	0	1.288680e+02
8.703812e+01	2.893451e+02	5.630499e+01	5.278592e+00	3.460411e+01	0	0	1.289690e+02
8.703812e+01	2.883675e+02	5.630499e+01	7.038123e+00	3.460411e+01	0	0	1.290700e+02
8.692082e+01	2.893451e+02	5.806452e+01	7.038123e+00	3.460411e+01	0	0	1.291700e+02
8.668622e+01	2.883675e+02	5.630499e+01	7.038123e+00	3.460411e+01	0	0	1.292710e+02
8.680352e+01	2.883675e+02	5.630499e+01	7.038123e+00	3.460411e+01	0	0	1.293720e+02
8.668622e+01	2.883675e+02	5.630499e+01	7.038123e+00	3.460411e+01	0	0	1.294730e+02
8.680352e+01	2.883675e+02	5.630499e+01	7.038123e+00	3.460411e+01	0	0	1.295730e+02
8.668622e+01	2.883675e+02	5.630499e+01	7.038123e+00	3.460411e+01	0	0	1.296740e+02
8.668622e+01	2.883675e+02	5.630499e+01	7.038123e+00	3.460411e+01	0	0	1.297750e+02
8.680352e+01	2.883675e+02	5.630499e+01	5.278592e+00	3.695015e+01	0	0	1.298750e+02
8.656891e+01	2.883675e+02	5.454545e+01	7.038123e+00	3.753666e+01	0	0	1.299760e+02
8.668622e+01	2.883675e+02	5.454545e+01	7.038123e+00	3.695015e+01	0	0	1.300770e+02
8.645161e+01	2.883675e+02	5.454545e+01	7.038123e+00	3.695015e+01	0	0	1.301780e+02
8.656891e+01	2.883675e+02	5.630499e+01	7.038123e+00	3.695015e+01	0	0	1.302780e+02
8.668622e+01	2.883675e+02	5.454545e+01	7.038123e+00	3.695015e+01	0	0	1.303790e+02
8.656891e+01	2.883675e+02	5.630499e+01	7.038123e+00	3.695015e+01	0	0	1.304800e+02
8.645161e+01	2.883675e+02	5.454545e+01	7.038123e+00	3.695015e+01	0	0	1.305800e+02
8.645161e+01	2.873900e+02	5.454545e+01	7.038123e+00	3.695015e+01	0	0	1.306810e+02
8.645161e+01	2.873900e+02	5.454545e+01	7.038123e+00	3.695015e+01	0	0	1.307820e+02
8.656891e+01	2.883675e+02	5.454545e+01	7.038123e+00	3.695015e+01	0	0	1.308820e+02
8.645161e+01	2.873900e+02	5.454545e+01	7.038123e+00	3.695015e+01	0	0	1.309830e+02
8.645161e+01	2.873900e+02	5.454545e+01	7.038123e+00	3.695015e+01	0	0	1.310840e+02
8.645161e+01	2.873900e+02	5.454545e+01	7.038123e+00	3.753666e+01	0	0	1.311850e+02
8.645161e+01	2.873900e+02	5.454545e+01	8.797654e+00	3.695015e+01	0	0	1.312860e+02
8.621701e+01	2.873900e+02	5.454545e+01	7.038123e+00	3.929619e+01	0	0	1.313860e+02
8.609971e+01	2.873900e+02	5.454545e+01	7.038123e+00	3.929619e+01	0	0	1.314870e+02
8.609971e+01	2.873900e+02	5.454545e+01	7.038123e+00	3.929619e+01	0	0	1.315880e+02
8.609971e+01	2.883675e+02	5.454545e+01	8.797654e+00	3.929619e+01	0	0	1.316880e+02
8.621701e+01	2.883675e+02	5.278592e+01	7.038123e+00	3.929619e+01	0	0	1.317890e+02
8.609971e+01	2.883675e+02	5.454545e+01	8.797654e+00	3.988270e+01	0	0	1.318900e+02
8.609971e+01	2.873900e+02	5.454545e+01	7.038123e+00	3.929619e+01	0	0	1.319900e+02
8.598240e+01	2.883675e+02	5.454545e+01	8.797654e+00	4.398827e+01	0	0	1.320910e+02
8.598240e+01	2.883675e+02	5.454545e+01	7.038123e+00	4.457478e+01	0	0	1.321920e+02
8.598240e+01	2.883675e+02	5.454545e+01	8.797654e+00	4.398827e+01	0	0	1.322920e+02
8.598240e+01	2.883675e+02	5.454545e+01	8.797654e+00	4.398827e+01	0	0	1.323930e+02
8.609971e+01	2.883675e+02	5.454545e+01	8.797654e+00	4.398827e+01	0	0	1.324940e+02
8.598240e+01	2.883675e+02	5.278592e+01	8.797654e+00	4.398827e+01	0	0	1.325950e+02
8.609971e+01	2.883675e+02	5.454545e+01	8.797654e+00	4.398827e+01	0	0	1.326960e+02
8.609971e+01	2.883675e+02	5.454545e+01	8.797654e+00	4.868035e+01	0	0	1.327960e+02
8.609971e+01	2.883675e+02	5.454545e+01	1.055718e+01	4.926686e+01	0	0	1.328970e+02
8.609971e+01	2.883675e+02	5.630499e+01	8.797654e+00	4.926686e+01	0	0	1.329980e+02
8.609971e+01	2.873900e+02	5.454545e+01	8.797654e+00	4.868035e+01	0	0	1.330980e+02
8.609971e+01	2.873900e+02	5.454545e+01	8.797654e+00	4.868035e+01	0	0	1.331990e+02
8.598240e+01	2.873900e+02	5.454545e+01	8.797654e+00	4.926686e+01	0	0	1.333000e+02
8.598240e+01	2.873900e+02	5.454545e+01	1.055718e+01	4.926686e+01	0	0	1.334000e+02
8.574780e+01	2.883675e+02	5.454545e+01	8.797654e+00	5.278592e+01	0	0	1.335010e+02
8.551320e+01	2.883675e+02	5.454545e+01	8.797654e+00	5.337243e+01	0	0	1.336020e+02
8.551320e+01	2.883675e+02	5.454545e+01	8.797654e+00	5.278592e+01	0	0	1.337020e+02
8.551320e+01	2.883675e+02	5.454545e+01	8.797654e+00	5.278592e+01	0	0	1.338040e+02
8.563050e+01	2.893451e+02	5.630499e+01	8.797654e+00	5.278592e+01	0	0	1.339040e+02
8.563050e+01	2.893451e+02	5.454545e+01	8.797654e+00	5.337243e+01	0	0	1.340050e+02
8.563050e+01	2.883675e+02	5.454545e+01	8.797654e+00	5.337243e+01	0	0	1.341060e+02
8.574780e+01	2.893451e+02	5.630499e+01	1.055718e+01	5.513196e+01	0	0	1.342060e+02
8.598240e+01	2.883675e+02	5.454545e+01	8.797654e+00	5.513196e+01	0	0	1.343070e+02
8.598240e+01	2.893451e+02	5.630499e+01	1.055718e+01	5.571848e+01	0	0	1.344080e+02
8.609971e+01	2.903226e+02	5.454545e+01	8.797654e+00	5.513196e+01	0	0	1.345080e+02
8.586510e+01	2.883675e+02	5.630499e+01	7.038123e+00	5.454545e+01	0	0	1.346090e+02
8.586510e+01	2.893451e+02	5.630499e+01	8.797654e+00	5.571848e+01	0	0	1.347100e+02
8.586510e+01	2.883675e+02	5.454545e+01	8.797654e+00	5.513196e+01	0	0	1.348100e+02
8.598240e+01	2.893451e+02	5.454545e+01	8.797654e+00	5.513196e+01	0	0	1.349120e+02
8.586510e+01	2.893451e+02	5.630499e+01	8.797654e+00	5.513196e+01	0	0	1.350120e+02
8.574780e+01	2.883675e+02	5.630499e+01	7.038123e+00	5.513196e+01	0	0	1.351120e+02
8.574780e+01	2.883675e+02	5.454545e+01	8.797654e+00	5.513196e+01	0	0	1.352140e+02
8.574780e+01	2.883675e+02	5.630499e+01	1.055718e+01	5.513196e+01	0	0	1.353140e+02
8.574780e+01	2.883675e+02	5.630499e+01	8.797654e+00	5.513196e+01	0	0	1.354140e+02
8.574780e+01	2.883675e+02	5.630499e+01	8.797654e+00	5.454545e+01	0	0	1.355160e+02
8.574780e+01	2.883675e+02	5.630499e+01	8.797654e+00	5.513196e+01	0	0	1.356160e+02
8.656891e+01	2.893451e+02	5.630499e+01	8.797654e+00	5.513196e+01	0	0	1.357170e+02
8.680352e+01	2.873900e+02	5.630499e+01	8.797654e+00	5.513196e+01	0	0	1.358180e+02
8.680352e+01	2.873900e+02	5.630499e+01	8.797654e+00	5.513196e+01	0	0	1.359180e+02
8.680352e+01	2.873900e+02	5.630499e+01	8.797654e+00	5.454545e+01	0	0	1.360190e+02
8.680352e+01	2.883675e+02	5.630499e+01	8.797654e+00	5.513196e+01	0	0	1.361200e+02
8.668622e+01	2.873900e+02	5.630499e+01	8.797654e+00	5.513196e+01	0	0	1.362200e+02
8.680352e+01	2.873900e+02	5.630499e+01	8.797654e+00	5.513196e+01	0	0	1.363220e+02
8.680352e+01	2.883675e+02	5.630499e+01	8.797654e+00	5.513196e+01	0	0	1.364220e+02
8.680352e+01	2.883675e+02	5.630499e+01	8.797654e+00	5.513196e+01	0	0	1.365220e+02
8.680352e+01	2.883675e+02	5.630499e+01	8.797654e+00	5.513196e+01	0	0	1.366240e+02
8.680352e+01	2.883675e+02	5.630499e+01	8.797654e+00	5.513196e+01	0	0	1.367240e+02
8.680352e+01	2.883675e+02	5.630499e+01	8.797654e+00	5.513196e+01	0	0	1.368240e+02
8.680352e+01	2.883675e+02	5.454545e+01	1.055718e+01	5.513196e+01	0	0	1.369260e+02
8.680352e+01	2.883675e+02	5.630499e+01	8.797654e+00	5.513196e+01	0	0	1.370260e+02
8.715543e+01	2.883675e+02	5.630499e+01	8.797654e+00	5.923754e+01	0	0	1.371270e+02
8.715543e+01	2.873900e+02	5.630499e+01	8.797654e+00	5.923754e+01	0	0	1.372280e+02
8.715543e+01	2.873900e+02	5.630499e+01	8.797654e+00	5.982405e+01	0	0	1.373280e+02
8.715543e+01	2.883675e+02	5.454545e+01	8.797654e+00	5.923754e+01	0	0	1.374300e+02
8.715543e+01	2.883675e+02	5.630499e+01	8.797654e+00	5.923754e+01	0	0	1.375300e+02
8.715543e+01	2.873900e+02	5.454545e+01	8.797654e+00	5.923754e+01	0	0	1.376310e+02
8.703812e+01	2.873900e+02	5.630499e+01	8.797654e+00	5.923754e+01	0	0	1.377320e+02
8.727273e+01	2.873900e+02	5.454545e+01	5.278592e+00	6.099707e+01	0	0	1.378320e+02
8.739003e+01	2.883675e+02	5.454545e+01	7.038123e+00	6.099707e+01	0	0	1.379330e+02
8.750733e+01	2.883675e+02	5.454545e+01	8.797654e+00	6.099707e+01	0	0	1.380340e+02
8.727273e+01	2.883675e+02	5.454545e+01	7.038123e+00	6.099707e+01	0	0	1.381350e+02
8.739003e+01	2.883675e+02	5.454545e+01	7.038123e+00	6.041056e+01	0	0	1.382350e+02
8.739003e+01	2.883675e+02	5.454545e+01	7.038123e+00	6.099707e+01	0	0	1.383360e+02
8.750733e+01	2.883675e+02	5.278592e+01	7.038123e+00	6.099707e+01	0	0	1.384370e+02
8.739003e+01	2.883675e+02	5.454545e+01	7.038123e+00	6.041056e+01	0	0	1.385370e+02
8.703812e+01	2.883675e+02	5.278592e+01	7.038123e+00	6.041056e+01	0	0	1.386390e+02
8.692082e+01	2.883675e+02	5.278592e+01	7.038123e+00	6.041056e+01	0	0	1.387390e+02
8.692082e+01	2.883675e+02	5.278592e+01	7.038123e+00	6.041056e+01	0	0	1.388400e+02
8.692082e+01	2.893451e+02	5.278592e+01	7.038123e+00	6.041056e+01	0	0	1.389410e+02
8.692082e+01	2.883675e+02	5.278592e+01	8.797654e+00	6.041056e+01	0	0	1.390410e+02
8.692082e+01	2.893451e+02	5.278592e+01	8.797654e+00	6.099707e+01	0	0	1.391430e+02
8.692082e+01	2.883675e+02	5.454545e+01	7.038123e+00	6.041056e+01	0	0	1.392430e+02
8.633431e+01	2.883675e+02	5.278592e+01	5.278592e+00	6.041056e+01	0	0	1.393430e+02
8.609971e+01	2.883675e+02	5.102639e+01	7.038123e+00	6.099707e+01	0	0	1.394450e+02
8.621701e+01	2.883675e+02	5.102639e+01	5.278592e+00	6.041056e+01	0	0	1.395450e+02
8.621701e+01	2.883675e+02	5.278592e+01	5.278592e+00	6.099707e+01	0	0	1.396460e+02
8.609971e+01	2.883675e+02	5.102639e+01	7.038123e+00	6.099707e+01	0	0	1.397470e+02
8.609971e+01	2.883675e+02	5.278592e+01	5.278592e+00	6.099707e+01	0	0	1.398470e+02
8.598240e+01	2.883675e+02	5.102639e+01	7.038123e+00	6.099707e+01	0	0	1.399490e+02
8.609971e+01	2.883675e+02	5.102639e+01	7.038123e+00	6.099707e+01	0	0	1.400490e+02
8.609971e+01	2.883675e+02	5.102639e+01	7.038123e+00	6.099707e+01	0	0	1.401500e+02
8.609971e+01	2.883675e+02	5.102639e+01	7.038123e+00	6.099707e+01	0	0	1.402510e+02
8.609971e+01	2.893451e+02	5.102639e+01	7.038123e+00	6.099707e+01	0	0	1.403510e+02
8.609971e+01	2.883675e+02	5.102639e+01	7.038123e+00	6.099707e+01	0	0	1.404520e+02
8.609971e+01	2.893451e+02	5.102639e+01	7.038123e+00	6.099707e+01	0	0	1.405530e+02
8.598240e+01	2.883675e+02	5.102639e+01	7.038123e+00	6.099707e+01	0	0	1.406540e+02
8.609971e+01	2.893451e+02	4.926686e+01	5.278592e+00	6.041056e+01	0	0	1.407540e+02
8.586510e+01	2.883675e+02	4.926686e+01	5.278592e+00	6.041056e+01	0	0	1.408550e+02
8.621701e+01	2.883675e+02	4.926686e+01	5.278592e+00	6.041056e+01	0	0	1.409560e+02
8.586510e+01	2.883675e+02	4.926686e+01	5.278592e+00	6.041056e+01	0	0	1.410570e+02
8.586510e+01	2.883675e+02	4.926686e+01	7.038123e+00	6.099707e+01	0	0	1.411580e+02
8.586510e+01	2.883675e+02	4.926686e+01	5.278592e+00	6.099707e+01	0	0	1.412580e+02
8.574780e+01	2.883675e+02	4.926686e+01	5.278592e+00	6.041056e+01	0	0	1.413590e+02
8.609971e+01	2.883675e+02	5.102639e+01	5.278592e+00	5.982405e+01	0	0	1.414600e+02
8.621701e+01	2.883675e+02	4.750733e+01	5.278592e+00	5.982405e+01	0	0	1.415600e+02
8.633431e+01	2.873900e+02	4.926686e+01	5.278592e+00	5.982405e+01	0	0	1.416620e+02
8.621701e+01	2.883675e+02	4.750733e+01	5.278592e+00	5.982405e+01	0	0	1.417620e+02
8.633431e+01	2.883675e+02	4.750733e+01	5.278592e+00	5.982405e+01	0	0	1.418620e+02
8.633431e+01	2.873900e+02	4.750733e+01	5.278592e+00	5.982405e+01	0	0	1.419640e+02
8.621701e+01	2.883675e+02	4.750733e+01	5.278592e+00	5.923754e+01	0	0	1.420640e+02
8.645161e+01	2.883675e+02	4.750733e+01	5.278592e+00	5.982405e+01	0	0	1.421660e+02
8.633431e+01	2.883675e+02	4.750733e+01	5.278592e+00	5.923754e+01	0	0	1.422660e+02
8.621701e+01	2.883675e+02	4.750733e+01	3.519062e+00	5.982405e+01	0	0	1.423660e+02
8.621701e+01	2.883675e+02	4.750733e+01	5.278592e+00	5.923754e+01	0	0	1.424680e+02
8.621701e+01	2.883675e+02	4.750733e+01	5.278592e+00	5.982405e+01	0	0	1.425680e+02
8.609971e+01	2.873900e+02	4.750733e+01	5.278592e+00	5.923754e+01	0	0	1.426690e+02
8.609971e+01	2.883675e+02	4.750733e+01	5.278592e+00	5.923754e+01	0	0	1.427700e+02
8.609971e+01	2.883675e+02	4.750733e+01	5.278592e+00	6.041056e+01	0	0	1.428700e+02
8.586510e+01	2.883675e+02	4.926686e+01	5.278592e+00	5.982405e+01	0	0	1.429710e+02
8.598240e+01	2.873900e+02	4.926686e+01	5.278592e+00	5.982405e+01	0	0	1.430720e+02
8.598240e+01	2.873900e+02	4.926686e+01	5.278592e+00	5.982405e+01	0	0	1.431730e+02
8.598240e+01	2.883675e+02	4.750733e+01	3.519062e+00	5.982405e+01	0	0	1.432730e+02
8.586510e+01	2.873900e+02	4.926686e+01	5.278592e+00	5.982405e+01	0	0	1.433740e+02
8.598240e+01	2.873900e+02	4.750733e+01	3.519062e+00	6.041056e+01	0	0	1.434750e+02
8.598240e+01	2.873900e+02	4.750733e+01	3.519062e+00	5.982405e+01	0	0	1.435760e+02
8.563050e+01	2.883675e+02	4.926686e+01	5.278592e+00	6.099707e+01	0	0	1.436770e+02
8.586510e+01	2.893451e+02	4.750733e+01	3.519062e+00	6.158358e+01	0	0	1.437770e+02
8.574780e+01	2.883675e+02	4.926686e+01	5.278592e+00	6.099707e+01	0	0	1.438780e+02
8.586510e+01	2.893451e+02	4.750733e+01	5.278592e+00	6.099707e+01	0	0	1.439790e+02
8.563050e+01	2.873900e+02	4.926686e+01	5.278592e+00	6.099707e+01	0	0	1.440790e+02
8.563050e+01	2.873900e+02	4.750733e+01	5.278592e+00	6.099707e+01	0	0	1.441810e+02
8.574780e+01	2.883675e+02	4.750733e+01	5.278592e+00	6.099707e+01	0	0	1.442810e+02
8.574780e+01	2.883675e+02	4.926686e+01	5.278592e+00	6.158358e+01	0	0	1.443810e+02
8.563050e+01	2.883675e+02	4.926686e+01	5.278592e+00	6.158358e+01	0	0	1.444830e+02
8.551320e+01	2.873900e+02	4.926686e+01	5.278592e+00	6.158358e+01	0	0	1.445830e+02
8.574780e+01	2.893451e+02	5.102639e+01	5.278592e+00	6.217009e+01	0	0	1.446850e+02
8.586510e+01	2.883675e+02	5.102639e+01	5.278592e+00	6.158358e+01	0	0	1.447850e+02
8.551320e+01	2.873900e+02	5.102639e+01	5.278592e+00	6.158358e+01	0	0	1.448850e+02
8.563050e+01	2.883675e+02	5.102639e+01	5.278592e+00	6.158358e+01	0	5	1.449870e+02
8.621701e+01	2.893451e+02	5.102639e+01	5.278592e+00	6.217009e+01	0	5	1.450870e+02
8.633431e+01	2.883675e+02	5.278592e+01	5.278592e+00	6.158358e+01	0	5	1.451880e+02
8.656891e+01	2.893451e+02	5.278592e+01	5.278592e+00	6.217009e+01	0	5	1.452890e+02
8.656891e+01	2.893451e+02	5.278592e+01	5.278592e+00	6.217009e+01	0	5	1.453890e+02
8.621701e+01	2.883675e+02	5.278592e+01	5.278592e+00	6.158358e+01	0	5	1.454900e+02
8.633431e+01	2.883675e+02	5.278592e+01	5.278592e+00	6.217009e+01	0	5	1.455910e+02
8.633431e+01	2.883675e+02	5.278592e+01	5.278592e+00	6.217009e+01	0	5	1.456920e+02
8.621701e+01	2.893451e+02	5.278592e+01	5.278592e+00	6.275660e+01	0	5	1.457930e+02
8.633431e+01	2.893451e+02	5.454545e+01	5.278592e+00	6.275660e+01	0	5	1.458930e+02
8.621701e+01	2.883675e+02	5.454545e+01	5.278592e+00	6.217009e+01	0	5	1.459940e+02
8.633431e+01	2.883675e+02	5.454545e+01	5.278592e+00	6.275660e+01	0	5	1.460950e+02
8.633431e+01	2.893451e+02	5.278592e+01	5.278592e+00	6.217009e+01	0	5	1.461960e+02
8.633431e+01	2.893451e+02	5.454545e+01	5.278592e+00	6.217009e+01	0	5	1.462960e+02
8.621701e+01	2.893451e+02	5.278592e+01	5.278592e+00	6.275660e+01	0	5	1.463970e+02
8.645161e+01	2.893451e+02	5.454545e+01	5.278592e+00	6.217009e+01	0	5	1.464980e+02
8.621701e+01	2.883675e+02	5.454545e+01	5.278592e+00	6.275660e+01	0	5	1.465980e+02
8.633431e+01	2.893451e+02	5.454545e+01	5.278592e+00	6.275660e+01	0	5	1.467000e+02
8.609971e+01	2.883675e+02	5.454545e+01	5.278592e+00	6.275660e+01	0	5	1.468000e+02
8.609971e+01	2.883675e+02	5.630499e+01	5.278592e+00	6.275660e+01	0	5	1.469000e+02
8.633431e+01	2.883675e+02	5.454545e+01	5.278592e+00	6.275660e+01	0	5	1.470020e+02
8.598240e+01	2.883675e+02	5.454545e+01	5.278592e+00	6.217009e+01	0	5	1.471020e+02
8.621701e+01	2.893451e+02	5.454545e+01	7.038123e+00	6.158358e+01	0	5	1.472040e+02
8.621701e+01	2.873900e+02	5.630499e+01	5.278592e+00	6.158358e+01	0	5	1.473040e+02
8.621701e+01	2.873900e+02	5.630499e+01	5.278592e+00	6.217009e+01	0	5	1.474040e+02
8.621701e+01	2.873900e+02	5.630499e+01	5.278592e+00	6.158358e+01	0	5	1.475060e+02
8.621701e+01	2.873900e+02	5.630499e+01	7.038123e+00	6.158358e+01	0	5	1.476060e+02
8.609971e+01	2.873900e+02	5.630499e+01	5.278592e+00	6.158358e+01	0	5	1.477070e+02
8.621701e+01	2.873900e+02	5.630499e+01	5.278592e+00	6.217009e+01	0	5	1.478080e+02
8.609971e+01	2.873900e+02	5.630499e+01	5.278592e+00	6.158358e+01	0	5	1.479080e+02
8.621701e+01	2.873900e+02	5.454545e+01	7.038123e+00	6.099707e+01	0	5	1.480090e+02
8.668622e+01	2.883675e+02	5.630499e+01	8.797654e+00	6.158358e+01	0	5	1.481100e+02
8.656891e+01	2.883675e+02	5.454545e+01	5.278592e+00	6.158358e+01	0	5	1.482110e+02
8.668622e+01	2.883675e+02	5.454545e+01	5.278592e+00	6.158358e+01	0	5	1.483120e+02
8.645161e+01	2.873900e+02	5.454545e+01	5.278592e+00	6.158358e+01	0	5	1.484120e+02
8.656891e+01	2.873900e+02	5.454545e+01	7.038123e+00	6.099707e+01	0	5	1.485130e+02
8.645161e+01	2.873900e+02	5.630499e+01	7.038123e+00	6.099707e+01	0	5	1.486140e+02
8.668622e+01	2.864125e+02	5.454545e+01	7.038123e+00	5.982405e+01	0	5	1.487150e+02
8.668622e+01	2.873900e+02	5.454545e+01	7.038123e+00	5.982405e+01	0	5	1.488150e+02
8.680352e+01	2.873900e+02	5.454545e+01	7.038123e+00	5.982405e+01	0	5	1.489170e+02
8.680352e+01	2.873900e+02	5.454545e+01	7.038123e+00	5.982405e+01	0	5	1.490170e+02
8.680352e+01	2.873900e+02	5.454545e+01	5.278592e+00	5.982405e+01	0	5	1.491170e+02
8.703812e+01	2.873900e+02	5.454545e+01	5.278592e+00	5.982405e+01	0	5	1.492190e+02
8.668622e+01	2.864125e+02	5.454545e+01	7.038123e+00	5.982405e+01	0	5	1.493190e+02
8.727273e+01	2.873900e+02	5.454545e+01	7.038123e+00	5.982405e+01	0	5	1.494210e+02
8.656891e+01	2.864125e+02	5.630499e+01	5.278592e+00	5.982405e+01	0	5	1.495210e+02
8.645161e+01	2.864125e+02	5.454545e+01	7.038123e+00	5.982405e+01	0	5	1.496210e+02
8.645161e+01	2.864125e+02	5.630499e+01	5.278592e+00	5.982405e+01	0	5	1.497230e+02
8.680352e+01	2.873900e+02	5.454545e+01	7.038123e+00	5.982405e+01	0	5	1.498230e+02
8.668622e+01	2.873900e+02	5.630499e+01	7.038123e+00	5.982405e+01	0	5	1.499240e+02
8.645161e+01	2.864125e+02	5.454545e+01	5.278592e+00	6.041056e+01	0	0	1.500250e+02
8.551320e+01	2.854350e+02	5.454545e+01	7.038123e+00	5.747801e+01	0	0	1.501250e+02
8.434018e+01	2.854350e+02	5.454545e+01	5.278592e+00	5.806452e+01	0	0	1.502260e+02
8.434018e+01	2.854350e+02	5.454545e+01	7.038123e+00	5.747801e+01	0	0	1.503270e+02
8.469208e+01	2.864125e+02	5.454545e+01	5.278592e+00	5.806452e+01	0	0	1.504270e+02
8.434018e+01	2.854350e+02	5.454545e+01	5.278592e+00	5.747801e+01	0	0	1.505290e+02
8.434018e+01	2.844575e+02	5.454545e+01	5.278592e+00	5.747801e+01	0	0	1.506290e+02
8.434018e+01	2.854350e+02	5.454545e+01	7.038123e+00	5.806452e+01	0	0	1.507290e+02
8.269795e+01	2.854350e+02	5.454545e+01	7.038123e+00	5.747801e+01	0	0	1.508310e+02
7.882698e+01	2.844575e+02	5.278592e+01	7.038123e+00	5.747801e+01	0	0	1.509310e+02
7.894428e+01	2.844575e+02	5.454545e+01	5.278592e+00	5.806452e+01	0	0	1.510320e+02
7.917889e+01	2.854350e+02	5.454545e+01	7.038123e+00	5.806452e+01	0	0	1.511330e+02
7.906158e+01	2.854350e+02	5.454545e+01	5.278592e+00	5.747801e+01	0	0	1.512330e+02
7.894428e+01	2.844575e+02	5.454545e+01	7.038123e+00	5.747801e+01	0	0	1.513340e+02
7.882698e+01	2.844575e+02	5.278592e+01	7.038123e+00	5.747801e+01	0	0	1.514350e+02
7.894428e+01	2.854350e+02	5.454545e+01	7.038123e+00	5.747801e+01	0	0	1.515350e+02
7.237537e+01	2.834800e+02	5.278592e+01	7.038123e+00	5.747801e+01	0	0	1.516360e+02
7.237537e+01	2.844575e+02	5.278592e+01	5.278592e+00	5.747801e+01	0	0	1.517370e+02
7.237537e+01	2.834800e+02	5.278592e+01	5.278592e+00	5.689150e+01	0	0	1.518370e+02
7.237537e+01	2.834800e+02	5.454545e+01	5.278592e+00	5.747801e+01	0	0	1.519390e+02
7.225806e+01	2.834800e+02	5.278592e+01	7.038123e+00	5.747801e+01	0	0	1.520390e+02
7.237537e+01	2.834800e+02	5.454545e+01	7.038123e+00	5.747801e+01	0	0	1.521390e+02
7.225806e+01	2.844575e+02	5.278592e+01	7.038123e+00	5.747801e+01	0	0	1.522410e+02
6.803519e+01	2.844575e+02	5.278592e+01	7.038123e+00	5.747801e+01	0	0	1.523410e+02
6.627566e+01	2.844575e+02	5.278592e+01	7.038123e+00	5.689150e+01	0	0	1.524410e+02
6.651026e+01	2.854350e+02	5.278592e+01	7.038123e+00	5.747801e+01	0	0	1.525430e+02
6.639296e+01	2.854350e+02	5.278592e+01	5.278592e+00	5.747801e+01	0	0	1.526430e+02
6.627566e+01	2.844575e+02	5.278592e+01	7.038123e+00	5.747801e+01	0	0	1.527440e+02
6.615836e+01	2.844575e+02	5.278592e+01	5.278592e+00	5.747801e+01	0	0	1.528450e+02
6.627566e+01	2.844575e+02	5.454545e+01	5.278592e+00	5.689150e+01	0	0	1.529450e+02
6.510264e+01	2.854350e+02	5.278592e+01	7.038123e+00	5.747801e+01	0	0	1.530470e+02
6.369501e+01	2.854350e+02	5.278592e+01	5.278592e+00	5.689150e+01	0	0	1.531470e+02
6.369501e+01	2.854350e+02	5.278592e+01	5.278592e+00	5.689150e+01	0	0	1.532470e+02
6.369501e+01	2.854350e+02	5.278592e+01	5.278592e+00	5.747801e+01	0	0	1.533490e+02
6.369501e+01	2.854350e+02	5.278592e+01	7.038123e+00	5.747801e+01	0	0	1.534490e+02
6.369501e+01	2.854350e+02	5.278592e+01	5.278592e+00	5.689150e+01	0	0	1.535490e+02
6.381232e+01	2.864125e+02	5.278592e+01	5.278592e+00	5.689150e+01	0	0	1.536510e+02
6.181818e+01	2.854350e+02	5.454545e+01	5.278592e+00	5.689150e+01	0	0	1.537510e+02
6.099707e+01	2.854350e+02	5.278592e+01	5.278592e+00	5.747801e+01	0	0	1.538510e+02
6.099707e+01	2.864125e+02	5.454545e+01	5.278592e+00	5.747801e+01	0	0	1.539530e+02
6.099707e+01	2.854350e+02	5.454545e+01	7.038123e+00	5.689150e+01	0	0	1.540530e+02
6.099707e+01	2.854350e+02	5.454545e+01	7.038123e+00	5.689150e+01	0	0	1.541550e+02
6.099707e+01	2.854350e+02	5.454545e+01	5.278592e+00	5.689150e+01	0	0	1.542550e+02
6.099707e+01	2.854350e+02	5.454545e+01	5.278592e+00	5.689150e+01	0	0	1.543550e+02
6.029326e+01	2.864125e+02	5.454545e+01	7.038123e+00	5.689150e+01	0	0	1.544570e+02
5.888563e+01	2.864125e+02	5.454545e+01	7.038123e+00	5.689150e+01	0	0	1.545570e+02
5.888563e+01	2.873900e+02	5.454545e+01	7.038123e+00	5.689150e+01	0	0	1.546570e+02
5.900293e+01	2.873900e+02	5.630499e+01	5.278592e+00	5.747801e+01	0	0	1.547590e+02
5.888563e+01	2.873900e+02	5.454545e+01	5.278592e+00	5.689150e+01	0	0	1.548590e+02
5.888563e+01	2.864125e+02	5.454545e+01	5.278592e+00	5.689150e+01	0	0	1.549590e+02
5.888563e+01	2.864125e+02	5.454545e+01	5.278592e+00	5.747801e+01	0	0	1.550610e+02
5.841642e+01	2.864125e+02	5.630499e+01	7.038123e+00	5.689150e+01	0	0	1.551610e+02
5.912023e+01	2.873900e+02	5.630499e+01	5.278592e+00	5.747801e+01	0	0	1.552610e+02
5.912023e+01	2.864125e+02	5.630499e+01	5.278592e+00	5.689150e+01	0	0	1.553630e+02
5.888563e+01	2.864125e+02	5.630499e+01	5.278592e+00	5.689150e+01	0	0	1.554630e+02
5.888563e+01	2.864125e+02	5.630499e+01	3.519062e+00	5.747801e+01	0	0	1.555650e+02
5.900293e+01	2.864125e+02	5.630499e+01	5.278592e+00	5.747801e+01	0	0	1.556650e+02
5.900293e+01	2.864125e+02	5.630499e+01	5.278592e+00	5.747801e+01	0	0	1.557650e+02
5.900293e+01	2.864125e+02	5.630499e+01	5.278592e+00	5.689150e+01	0	0	1.558670e+02
6.170088e+01	2.864125e+02	5.806452e+01	5.278592e+00	5.689150e+01	0	0	1.559670e+02
6.158358e+01	2.854350e+02	5.630499e+01	3.519062e+00	5.689150e+01	0	0	1.560670e+02
6.158358e+01	2.854350e+02	5.806452e+01	5.278592e+00	5.747801e+01	0	0	1.561690e+02
6.158358e+01	2.854350e+02	5.806452e+01	3.519062e+00	5.747801e+01	0	0	1.562690e+02
6.170088e+01	2.864125e+02	5.806452e+01	5.278592e+00	5.689150e+01	0	0	1.563690e+02
6.158358e+01	2.864125e+02	5.806452e+01	5.278592e+00	5.747801e+01	0	0	1.564710e+02
6.181818e+01	2.864125e+02	5.806452e+01	5.278592e+00	5.747801e+01	0	0	1.565710e+02
6.826979e+01	2.854350e+02	5.982405e+01	5.278592e+00	5.454545e+01	0	0	1.566720e+02
6.826979e+01	2.864125e+02	5.982405e+01	5.278592e+00	5.513196e+01	0	0	1.567730e+02
6.815249e+01	2.854350e+02	5.982405e+01	5.278592e+00	5.454545e+01	0	0	1.568730e+02
6.826979e+01	2.854350e+02	5.982405e+01	3.519062e+00	5.454545e+01	0	0	1.569740e+02
6.815249e+01	2.854350e+02	5.982405e+01	3.519062e+00	5.454545e+01	0	0	1.570750e+02
6.815249e+01	2.854350e+02	5.982405e+01	5.278592e+00	5.454545e+01	0	0	1.571750e+02
6.826979e+01	2.864125e+02	5.982405e+01	5.278592e+00	5.454545e+01	0	0	1.572770e+02
7.319648e+01	2.864125e+02	6.334311e+01	1.759531e+00	5.454545e+01	0	0	1.573770e+02
7.589443e+01	2.864125e+02	6.158358e+01	5.278592e+00	5.454545e+01	0	0	1.574770e+02
7.589443e+01	2.864125e+02	6.158358e+01	5.278592e+00	5.454545e+01	0	0	1.575790e+02
7.565982e+01	2.864125e+02	6.334311e+01	5.278592e+00	5.454545e+01	0	0	1.576790e+02
7.577713e+01	2.864125e+02	6.158358e+01	3.519062e+00	5.454545e+01	0	0	1.577790e+02
7.565982e+01	2.864125e+02	6.158358e+01	5.278592e+00	5.454545e+01	0	0	1.578810e+02
7.565982e+01	2.864125e+02	6.334311e+01	5.278592e+00	5.454545e+01	0	0	1.579810e+02
7.777126e+01	2.873900e+02	6.158358e+01	5.278592e+00	5.161290e+01	0	0	1.580820e+02
8.058651e+01	2.864125e+02	6.510264e+01	5.278592e+00	5.161290e+01	0	0	1.581830e+02
8.058651e+01	2.864125e+02	6.510264e+01	3.519062e+00	5.161290e+01	0	0	1.582830e+02
8.058651e+01	2.854350e+02	6.510264e+01	3.519062e+00	5.219941e+01	0	0	1.583840e+02
8.046921e+01	2.864125e+02	6.510264e+01	3.519062e+00	5.219941e+01	0	0	1.584850e+02
8.058651e+01	2.864125e+02	6.510264e+01	3.519062e+00	5.219941e+01	0	0	1.585850e+02
8.046921e+01	2.854350e+02	6.334311e+01	3.519062e+00	5.161290e+01	0	0	1.586860e+02
8.117302e+01	2.864125e+02	6.334311e+01	3.519062e+00	5.219941e+01	0	0	1.587870e+02
8.164223e+01	2.873900e+02	6.510264e+01	3.519062e+00	5.278592e+01	0	0	1.588870e+02
8.164223e+01	2.873900e+02	6.334311e+01	5.278592e+00	5.219941e+01	0	0	1.589890e+02
8.187683e+01	2.873900e+02	6.510264e+01	5.278592e+00	5.219941e+01	0	0	1.590890e+02
8.164223e+01	2.864125e+02	6.334311e+01	3.519062e+00	5.219941e+01	0	0	1.591900e+02
8.164223e+01	2.873900e+02	6.334311e+01	3.519062e+00	5.219941e+01	0	0	1.592910e+02
8.164223e+01	2.873900e+02	6.510264e+01	5.278592e+00	5.219941e+01	0	0	1.593910e+02
8.187683e+01	2.873900e+02	6.334311e+01	3.519062e+00	4.633431e+01	0	0	1.594920e+02
8.175953e+01	2.864125e+02	6.334311e+01	3.519062e+00	4.633431e+01	0	0	1.595930e+02
8.164223e+01	2.864125e+02	6.510264e+01	5.278592e+00	4.633431e+01	0	0	1.596930e+02
8.164223e+01	2.864125e+02	6.510264e+01	3.519062e+00	4.633431e+01	0	0	1.597940e+02
8.175953e+01	2.873900e+02	6.334311e+01	3.519062e+00	4.633431e+01	0	0	1.598950e+02
8.164223e+01	2.864125e+02	6.334311e+01	3.519062e+00	4.633431e+01	0	0	1.599950e+02
8.175953e+01	2.864125e+02	6.334311e+01	3.519062e+00	4.633431e+01	0	0	1.600960e+02
8.175953e+01	2.864125e+02	6.334311e+01	5.278592e+00	4.633431e+01	0	0	1.601970e+02
8.175953e+01	2.864125e+02	6.334311e+01	3.519062e+00	4.633431e+01	0	0	1.602970e+02
8.164223e+01	2.854350e+02	6.334311e+01	3.519062e+00	4.633431e+01	0	0	1.603990e+02
8.164223e+01	2.864125e+02	6.334311e+01	5.278592e+00	4.574780e+01	0	0	1.604990e+02
8.164223e+01	2.854350e+02	6.334311e+01	3.519062e+00	4.633431e+01	0	0	1.606000e+02
8.164223e+01	2.864125e+02	6.334311e+01	5.278592e+00	4.633431e+01	0	0	1.607010e+02
8.175953e+01	2.854350e+02	6.334311e+01	3.519062e+00	4.633431e+01	0	0	1.608010e+02
8.164223e+01	2.854350e+02	6.334311e+01	5.278592e+00	4.633431e+01	0	0	1.609020e+02
8.187683e+01	2.854350e+02	6.158358e+01	3.519062e+00	4.633431e+01	0	0	1.610030e+02
8.211144e+01	2.873900e+02	5.982405e+01	5.278592e+00	4.574780e+01	0	0	1.611030e+02
8.211144e+01	2.873900e+02	5.982405e+01	3.519062e+00	4.574780e+01	0	0	1.612040e+02
8.211144e+01	2.873900e+02	5.982405e+01	3.519062e+00	4.574780e+01	0	0	1.613050e+02
8.199413e+01	2.873900e+02	5.982405e+01	5.278592e+00	4.574780e+01	0	0	1.614050e+02
8.211144e+01	2.873900e+02	6.158358e+01	3.519062e+00	4.633431e+01	0	0	1.615060e+02
8.211144e+01	2.873900e+02	5.982405e+01	3.519062e+00	4.633431e+01	0	0	1.616070e+02
8.234604e+01	2.883675e+02	6.158358e+01	3.519062e+00	4.633431e+01	0	0	1.617080e+02
8.246334e+01	2.864125e+02	6.158358e+01	5.278592e+00	4.633431e+01	0	0	1.618080e+02
8.234604e+01	2.864125e+02	6.158358e+01	3.519062e+00	4.633431e+01	0	0	1.619090e+02
8.234604e+01	2.864125e+02	6.158358e+01	3.519062e+00	4.633431e+01	0	0	1.620100e+02
8.234604e+01	2.864125e+02	6.158358e+01	3.519062e+00	4.633431e+01	0	0	1.621110e+02
8.234604e+01	2.864125e+02	6.158358e+01	3.519062e+00	4.633431e+01	0	0	1.622110e+02
8.234604e+01	2.864125e+02	6.158358e+01	3.519062e+00	4.633431e+01	0	0	1.623120e+02
8.234604e+01	2.844575e+02	6.158358e+01	3.519062e+00	4.574780e+01	0	0	1.624130e+02
8.269795e+01	2.864125e+02	6.158358e+01	3.519062e+00	4.633431e+01	0	0	1.625130e+02
8.269795e+01	2.864125e+02	6.158358e+01	3.519062e+00	4.633431e+01	0	0	1.626140e+02
8.281525e+01	2.864125e+02	6.158358e+01	5.278592e+00	4.633431e+01	0	0	1.627150e+02
8.281525e+01	2.864125e+02	6.158358e+01	5.278592e+00	4.633431e+01	0	0	1.628160e+02
8.269795e+01	2.864125e+02	6.158358e+01	5.278592e+00	4.633431e+01	0	0	1.629160e+02
8.269795e+01	2.864125e+02	6.158358e+01	3.519062e+00	4.633431e+01	0	0	1.630170e+02
8.269795e+01	2.864125e+02	6.158358e+01	3.519062e+00	4.633431e+01	0	0	1.631180e+02
8.457478e+01	2.883675e+02	6.334311e+01	3.519062e+00	4.633431e+01	0	0	1.632180e+02
8.457478e+01	2.883675e+02	6.158358e+01	5.278592e+00	4.633431e+01	0	0	1.633190e+02
8.469208e+01	2.883675e+02	6.334311e+01	5.278592e+00	4.633431e+01	0	0	1.634200e+02
8.457478e+01	2.883675e+02	6.334311e+01	5.278592e+00	4.633431e+01	0	0	1.635210e+02
8.457478e+01	2.883675e+02	6.334311e+01	3.519062e+00	4.633431e+01	0	0	1.636210e+02
8.457478e+01	2.883675e+02	6.158358e+01	5.278592e+00	4.633431e+01	0	0	1.637220e+02
8.621701e+01	2.903226e+02	6.510264e+01	5.278592e+00	4.692082e+01	3	0	1.638230e+02
8.797654e+01	2.883675e+02	6.510264e+01	3.519062e+00	4.692082e+01	0	0	1.639230e+02
8.774194e+01	2.883675e+02	6.686217e+01	5.278592e+00	4.633431e+01	0	0	1.640240e+02
8.774194e+01	2.873900e+02	6.686217e+01	5.278592e+00	4.633431e+01	0	0	1.641250e+02
8.762463e+01	2.873900e+02	6.686217e+01	3.519062e+00	4.633431e+01	0	0	1.642260e+02
8.774194e+01	2.883675e+02	6.686217e+01	3.519062e+00	4.692082e+01	0	0	1.643260e+02
8.774194e+01	2.873900e+02	6.686217e+01	5.278592e+00	4.692082e+01	0	0	1.644270e+02
8.774194e+01	2.873900e+02	6.686217e+01	5.278592e+00	4.692082e+01	0	0	1.645280e+02
8.633431e+01	2.873900e+02	6.686217e+01	5.278592e+00	4.692082e+01	0	0	1.646290e+02
8.633431e+01	2.864125e+02	6.686217e+01	5.278592e+00	4.633431e+01	0	0	1.647290e+02
8.621701e+01	2.873900e+02	6.686217e+01	5.278592e+00	4.692082e+01	0	0	1.648300e+02
8.633431e+01	2.873900e+02	6.686217e+01	5.278592e+00	4.692082e+01	0	0	1.649310e+02
8.633431e+01	2.864125e+02	6.686217e+01	3.519062e+00	4.692082e+01	0	0	1.650310e+02
8.633431e+01	2.864125e+02	6.686217e+01	5.278592e+00	4.692082e+01	0	0	1.651320e+02
8.621701e+01	2.864125e+02	6.686217e+01	5.278592e+00	4.692082e+01	0	0	1.652330e+02
8.422287e+01	2.873900e+02	6.686217e+01	3.519062e+00	4.398827e+01	0	0	1.653340e+02
8.304985e+01	2.873900e+02	6.510264e+01	3.519062e+00	4.457478e+01	0	0	1.654340e+02
8.293255e+01	2.873900e+02	6.686217e+01	3.519062e+00	4.457478e+01	0	0	1.655350e+02
8.293255e+01	2.873900e+02	6.686217e+01	3.519062e+00	4.398827e+01	0	0	1.656360e+02
8.281525e+01	2.873900e+02	6.686217e+01	3.519062e+00	4.398827e+01	0	0	1.657360e+02
8.293255e+01	2.873900e+02	6.686217e+01	3.519062e+00	4.457478e+01	0	0	1.658370e+02
8.293255e+01	2.873900e+02	6.686217e+01	3.519062e+00	4.398827e+01	0	0	1.659380e+02
8.105572e+01	2.873900e+02	6.510264e+01	5.278592e+00	3.870968e+01	0	0	1.660390e+02
7.941349e+01	2.873900e+02	6.510264e+01	5.278592e+00	3.929619e+01	0	0	1.661390e+02
7.929619e+01	2.873900e+02	6.510264e+01	3.519062e+00	3.870968e+01	0	0	1.662400e+02
7.941349e+01	2.873900e+02	6.510264e+01	5.278592e+00	3.929619e+01	0	0	1.663410e+02
7.929619e+01	2.873900e+02	6.510264e+01	5.278592e+00	3.870968e+01	0	0	1.664410e+02
7.929619e+01	2.873900e+02	6.686217e+01	3.519062e+00	3.929619e+01	0	0	1.665420e+02
7.929619e+01	2.873900e+02	6.510264e+01	3.519062e+00	3.870968e+01	0	0	1.666430e+02
7.741935e+01	2.873900e+02	6.510264e+01	3.519062e+00	3.929619e+01	0	0	1.667440e+02
7.765396e+01	2.873900e+02	6.510264e+01	5.278592e+00	3.929619e+01	0	0	1.668440e+02
7.765396e+01	2.873900e+02	6.510264e+01	5.278592e+00	3.870968e+01	0	0	1.669450e+02
7.753666e+01	2.873900e+02	6.334311e+01	5.278592e+00	3.870968e+01	0	0	1.670460e+02
7.753666e+01	2.873900e+02	6.334311e+01	3.519062e+00	3.812317e+01	0	0	1.671460e+02
7.753666e+01	2.873900e+02	6.510264e+01	5.278592e+00	3.870968e+01	0	0	1.672470e+02
7.753666e+01	2.873900e+02	6.510264e+01	3.519062e+00	3.870968e+01	0	0	1.673480e+02
7.812317e+01	2.873900e+02	6.510264e+01	3.519062e+00	3.870968e+01	0	0	1.674490e+02
8.011730e+01	2.873900e+02	6.510264e+01	5.278592e+00	3.870968e+01	0	0	1.675490e+02
8.011730e+01	2.873900e+02	6.334311e+01	5.278592e+00	3.870968e+01	0	0	1.676500e+02
8.011730e+01	2.864125e+02	6.334311e+01	5.278592e+00	3.870968e+01	0	0	1.677510e+02
8.011730e+01	2.864125e+02	6.334311e+01	5.278592e+00	3.870968e+01	0	0	1.678520e+02
8.011730e+01	2.864125e+02	6.334311e+01	5.278592e+00	3.870968e+01	0	0	1.679520e+02
8.011730e+01	2.873900e+02	6.334311e+01	5.278592e+00	3.870968e+01	0	0	1.680530e+02
8.105572e+01	2.864125e+02	6.510264e+01	5.278592e+00	3.870968e+01	0	0	1.681540e+02
8.258065e+01	2.873900e+02	6.334311e+01	3.519062e+00	3.812317e+01	0	0	1.682540e+02
8.258065e+01	2.873900e+02	6.334311e+01	5.278592e+00	3.870968e+01	0	0	1.683550e+02
8.246334e+01	2.864125e+02	6.334311e+01	3.519062e+00	3.870968e+01	0	0	1.684560e+02
8.258065e+01	2.864125e+02	6.334311e+01	5.278592e+00	3.870968e+01	0	0	1.685560e+02
8.246334e+01	2.864125e+02	6.334311e+01	5.278592e+00	3.870968e+01	0	0	1.686570e+02
8.246334e+01	2.864125e+02	6.334311e+01	5.278592e+00	3.870968e+01	0	0	1.687580e+02
8.258065e+01	2.864125e+02	6.334311e+01	5.278592e+00	3.870968e+01	0	0	1.688590e+02
8.328446e+01	2.883675e+02	6.158358e+01	5.278592e+00	3.870968e+01	0	0	1.689600e+02
8.340176e+01	2.864125e+02	5.982405e+01	5.278592e+00	3.870968e+01	0	0	1.690600e+02
8.351906e+01	2.864125e+02	5.982405e+01	5.278592e+00	3.870968e+01	0	0	1.691610e+02
8.351906e+01	2.864125e+02	5.982405e+01	5.278592e+00	3.870968e+01	0	0	1.692620e+02
8.340176e+01	2.864125e+02	5.982405e+01	5.278592e+00	3.870968e+01	0	0	1.693620e+02
8.351906e+01	2.864125e+02	5.982405e+01	5.278592e+00	3.870968e+01	0	0	1.694630e+02
8.351906e+01	2.864125e+02	5.982405e+01	5.278592e+00	3.870968e+01	0	0	1.695640e+02
8.434018e+01	2.873900e+02	5.806452e+01	5.278592e+00	3.870968e+01	0	0	1.696640e+02
8.445748e+01	2.864125e+02	5.630499e+01	5.278592e+00	3.870968e+01	0	0	1.697650e+02
8.457478e+01	2.873900e+02	5.630499e+01	3.519062e+00	3.870968e+01	0	0	1.698660e+02
8.445748e+01	2.873900e+02	5.630499e+01	5.278592e+00	3.870968e+01	0	0	1.699660e+02
8.445748e+01	2.864125e+02	5.630499e+01	5.278592e+00	3.870968e+01	0	0	1.700670e+02
8.457478e+01	2.864125e+02	5.630499e+01	5.278592e+00	3.929619e+01	0	0	1.701680e+02
8.445748e+01	2.864125e+02	5.630499e+01	5.278592e+00	3.870968e+01	0	0	1.702680e+02
8.445748e+01	2.873900e+02	5.630499e+01	5.278592e+00	3.753666e+01	0	0	1.703700e+02
8.457478e+01	2.873900e+02	5.454545e+01	5.278592e+00	3.753666e+01	0	0	1.704700e+02
8.469208e+01	2.873900e+02	5.278592e+01	5.278592e+00	3.753666e+01	0	0	1.705710e+02
8.469208e+01	2.864125e+02	5.454545e+01	5.278592e+00	3.753666e+01	0	0	1.706720e+02
8.469208e+01	2.873900e+02	5.454545e+01	5.278592e+00	3.753666e+01	0	0	1.707720e+02
8.469208e+01	2.873900e+02	5.278592e+01	5.278592e+00	3.753666e+01	0	0	1.708730e+02
8.469208e+01	2.873900e+02	5.278592e+01	3.519062e+00	3.753666e+01	0	0	1.709740e+02
8.480938e+01	2.873900e+02	5.454545e+01	5.278592e+00	3.577713e+01	0	0	1.710740e+02
8.539589e+01	2.873900e+02	4.926686e+01	5.278592e+00	3.577713e+01	0	0	1.711750e+02
8.539589e+01	2.873900e+02	4.926686e+01	5.278592e+00	3.577713e+01	0	0	1.712760e+02
8.539589e+01	2.873900e+02	4.926686e+01	5.278592e+00	3.577713e+01	0	0	1.713760e+02
8.539589e+01	2.873900e+02	4.926686e+01	3.519062e+00	3.577713e+01	0	0	1.714780e+02
8.527859e+01	2.873900e+02	5.102639e+01	3.519062e+00	3.577713e+01	0	0	1.715780e+02
8.527859e+01	2.873900e+02	5.102639e+01	5.278592e+00	3.577713e+01	0	0	1.716780e+02
8.563050e+01	2.873900e+02	4.750733e+01	3.519062e+00	3.577713e+01	0	0	1.717800e+02
8.574780e+01	2.883675e+02	4.750733e+01	3.519062e+00	3.577713e+01	0	0	1.718800e+02
8.586510e+01	2.883675e+02	4.574780e+01	5.278592e+00	3.577713e+01	0	0	1.719800e+02
8.586510e+01	2.873900e+02	4.750733e+01	5.278592e+00	3.577713e+01	0	0	1.720820e+02
8.586510e+01	2.883675e+02	4.750733e+01	5.278592e+00	3.577713e+01	0	0	1.721820e+02
8.574780e+01	2.873900e+02	4.750733e+01	3.519062e+00	3.636364e+01	0	0	1.722830e+02
8.598240e+01	2.883675e+02	4.574780e+01	5.278592e+00	3.577713e+01	0	0	1.723840e+02
8.574780e+01	2.873900e+02	4.574780e+01	5.278592e+00	3.577713e+01	0	0	1.724840e+02
8.609971e+01	2.873900e+02	4.574780e+01	5.278592e+00	3.577713e+01	0	0	1.725850e+02
8.633431e+01	2.873900e+02	4.398827e+01	5.278592e+00	3.577713e+01	0	0	1.726860e+02
8.633431e+01	2.873900e+02	4.574780e+01	3.519062e+00	3.636364e+01	0	0	1.727860e+02
8.633431e+01	2.873900e+02	4.574780e+01	5.278592e+00	3.636364e+01	0	0	1.728880e+02
8.656891e+01	2.883675e+02	4.398827e+01	5.278592e+00	3.577713e+01	0	0	1.729880e+02
8.645161e+01	2.873900e+02	4.398827e+01	5.278592e+00	3.577713e+01	0	0	1.730880e+02
8.645161e+01	2.873900e+02	4.398827e+01	5.278592e+00	3.577713e+01	0	0	1.731900e+02
8.727273e+01	2.883675e+02	4.574780e+01	5.278592e+00	3.577713e+01	0	0	1.732900e+02
8.715543e+01	2.873900e+02	4.574780e+01	3.519062e+00	3.577713e+01	0	0	1.733900e+02
8.703812e+01	2.873900e+02	4.398827e+01	5.278592e+00	3.636364e+01	0	0	1.734920e+02
8.703812e+01	2.873900e+02	4.398827e+01	5.278592e+00	3.577713e+01	0	0	1.735920e+02
8.692082e+01	2.873900e+02	4.398827e+01	5.278592e+00	3.577713e+01	0	0	1.736930e+02
8.692082e+01	2.883675e+02	4.398827e+01	3.519062e+00	3.577713e+01	0	0	1.737940e+02
8.692082e+01	2.873900e+02	4.222874e+01	5.278592e+00	3.577713e+01	0	0	1.738940e+02
8.703812e+01	2.873900e+02	4.222874e+01	5.278592e+00	3.577713e+01	0	0	1.739960e+02
8.692082e+01	2.873900e+02	4.398827e+01	3.519062e+00	3.577713e+01	0	0	1.740960e+02
8.703812e+01	2.873900e+02	4.398827e+01	5.278592e+00	3.577713e+01	0	0	1.741960e+02
8.703812e+01	2.873900e+02	4.398827e+01	5.278592e+00	3.577713e+01	0	0	1.742980e+02
8.703812e+01	2.873900e+02	4.398827e+01	3.519062e+00	3.577713e+01	0	0	1.743980e+02
8.692082e+01	2.873900e+02	4.398827e+01	5.278592e+00	3.636364e+01	0	0	1.744980e+02
8.703812e+01	2.873900e+02	4.398827e+01	5.278592e+00	3.636364e+01	0	0	1.746000e+02
8.715543e+01	2.873900e+02	4.398827e+01	5.278592e+00	3.460411e+01	0	0	1.747000e+02
8.739003e+01	2.873900e+02	4.398827e+01	5.278592e+00	3.401760e+01	0	0	1.748000e+02
8.727273e+01	2.873900e+02	4.398827e+01	5.278592e+00	3.401760e+01	0	0	1.749020e+02
8.715543e+01	2.883675e+02	4.398827e+01	5.278592e+00	3.401760e+01	0	0	1.750020e+02
8.750733e+01	2.873900e+02	4.398827e+01	5.278592e+00	3.460411e+01	0	0	1.751020e+02
8.762463e+01	2.883675e+02	4.574780e+01	5.278592e+00	3.401760e+01	0	0	1.752040e+02
8.727273e+01	2.873900e+02	4.574780e+01	5.278592e+00	3.343109e+01	0	0	1.753040e+02
8.739003e+01	2.864125e+02	4.398827e+01	5.278592e+00	3.636364e+01	3	0	1.754060e+02
8.715543e+01	2.873900e+02	4.574780e+01	5.278592e+00	3.636364e+01	0	0	1.755060e+02
8.715543e+01	2.873900e+02	4.574780e+01	3.519062e+00	3.636364e+01	0	0	1.756060e+02
8.739003e+01	2.873900e+02	4.574780e+01	5.278592e+00	3.577713e+01	0	0	1.757080e+02
8.715543e+01	2.873900e+02	4.574780e+01	5.278592e+00	3.636364e+01	0	0	1.758080e+02
8.727273e+01	2.864125e+02	4.574780e+01	5.278592e+00	3.636364e+01	0	0	1.759080e+02
8.727273e+01	2.873900e+02	4.574780e+01	5.278592e+00	3.636364e+01	0	0	1.760100e+02
8.727273e+01	2.873900e+02	4.574780e+01	5.278592e+00	3.812317e+01	0	0	1.761100e+02
8.750733e+01	2.883675e+02	4.750733e+01	5.278592e+00	3.812317e+01	0	0	1.762100e+02
8.727273e+01	2.873900e+02	4.574780e+01	3.519062e+00	3.812317e+01	0	0	1.763120e+02
8.739003e+01	2.883675e+02	4.750733e+01	5.278592e+00	3.812317e+01	0	0	1.764120e+02
8.715543e+01	2.873900e+02	4.750733e+01	5.278592e+00	3.753666e+01	0	0	1.765140e+02
8.715543e+01	2.873900e+02	4.750733e+01	5.278592e+00	3.812317e+01	0	0	1.766140e+02
8.715543e+01	2.873900e+02	4.750733e+01	5.278592e+00	3.812317e+01	0	0	1.767140e+02
8.727273e+01	2.873900e+02	4.750733e+01	5.278592e+00	4.046921e+01	0	0	1.768160e+02
8.750733e+01	2.873900e+02	4.926686e+01	5.278592e+00	4.046921e+01	0	0	1.769160e+02
8.750733e+01	2.873900e+02	4.926686e+01	3.519062e+00	4.046921e+01	0	0	1.770160e+02
8.739003e+01	2.873900e+02	5.102639e+01	5.278592e+00	4.046921e+01	0	0	1.771180e+02
8.750733e+01	2.883675e+02	4.926686e+01	3.519062e+00	4.046921e+01	0	0	1.772180e+02
8.750733e+01	2.873900e+02	4.926686e+01	5.278592e+00	4.046921e+01	0	0	1.773180e+02
8.750733e+01	2.873900e+02	4.926686e+01	5.278592e+00	3.988270e+01	0	0	1.774200e+02
8.750733e+01	2.883675e+02	4.926686e+01	5.278592e+00	3.988270e+01	0	0	1.775200e+02
8.739003e+01	2.883675e+02	4.926686e+01	5.278592e+00	4.046921e+01	0	0	1.776200e+02
8.739003e+01	2.883675e+02	4.926686e+01	5.278592e+00	4.046921e+01	0	0	1.777220e+02
8.727273e+01	2.883675e+02	4.926686e+01	5.278592e+00	4.046921e+01	0	0	1.778220e+02
8.727273e+01	2.893451e+02	5.102639e+01	5.278592e+00	4.046921e+01	0	0	1.779230e+02
8.727273e+01	2.883675e+02	4.926686e+01	3.519062e+00	4.046921e+01	0	0	1.780240e+02
8.727273e+01	2.883675e+02	5.102639e+01	5.278592e+00	4.046921e+01	0	0	1.781240e+02
8.727273e+01	2.883675e+02	5.102639e+01	5.278592e+00	3.988270e+01	0	0	1.782260e+02
8.762463e+01	2.883675e+02	5.102639e+01	5.278592e+00	4.046921e+01	0	0	1.783260e+02
8.797654e+01	2.873900e+02	5.278592e+01	5.278592e+00	3.988270e+01	0	0	1.784260e+02
8.797654e+01	2.883675e+02	5.102639e+01	5.278592e+00	4.046921e+01	0	0	1.785280e+02
8.809384e+01	2.873900e+02	5.102639e+01	5.278592e+00	4.046921e+01	0	0	1.786280e+02
8.797654e+01	2.873900e+02	5.278592e+01	7.038123e+00	4.046921e+01	0	0	1.787280e+02
8.797654e+01	2.883675e+02	5.102639e+01	5.278592e+00	4.046921e+01	0	0	1.788300e+02
8.797654e+01	2.873900e+02	5.102639e+01	5.278592e+00	4.046921e+01	0	0	1.789300e+02
8.832845e+01	2.873900e+02	5.102639e+01	7.038123e+00	4.222874e+01	0	0	1.790310e+02
8.856305e+01	2.873900e+02	5.278592e+01	3.519062e+00	4.222874e+01	0	0	1.791320e+02
8.844575e+01	2.864125e+02	5.102639e+01	5.278592e+00	4.222874e+01	0	0	1.792320e+02
8.856305e+01	2.864125e+02	5.278592e+01	5.278592e+00	4.222874e+01	0	0	1.793330e+02
8.868035e+01	2.873900e+02	5.278592e+01	5.278592e+00	4.222874e+01	0	0	1.794340e+02
8.856305e+01	2.873900e+02	5.278592e+01	5.278592e+00	4.222874e+01	0	0	1.795340e+02
8.856305e+01	2.864125e+02	5.278592e+01	5.278592e+00	4.222874e+01	0	0	1.796360e+02
8.868035e+01	2.883675e+02	5.278592e+01	5.278592e+00	4.222874e+01	0	0	1.797360e+02
8.868035e+01	2.873900e+02	5.102639e+01	5.278592e+00	4.222874e+01	0	0	1.798360e+02
8.868035e+01	2.873900e+02	5.278592e+01	5.278592e+00	4.222874e+01	0	0	1.799380e+02
8.856305e+01	2.873900e+02	5.278592e+01	5.278592e+00	4.222874e+01	0	0	1.800380e+02
8.856305e+01	2.873900e+02	5.278592e+01	7.038123e+00	4.222874e+01	0	0	1.801390e+02
8.868035e+01	2.873900e+02	5.278592e+01	5.278592e+00	4.222874e+01	0	0	1.802400e+02
8.868035e+01	2.873900e+02	5.278592e+01	7.038123e+00	4.222874e+01	0	0	1.803400e+02
8.856305e+01	2.873900e+02	5.102639e+01	5.278592e+00	4.985337e+01	0	0	1.804410e+02
8.832845e+01	2.873900e+02	5.278592e+01	5.278592e+00	5.043988e+01	0	0	1.805420e+02
8.844575e+01	2.873900e+02	5.102639e+01	7.038123e+00	4.985337e+01	0	0	1.806420e+02
8.844575e+01	2.864125e+02	5.278592e+01	5.278592e+00	4.985337e+01	0	0	1.807430e+02
8.832845e+01	2.864125e+02	5.278592e+01	5.278592e+00	4.985337e+01	0	0	1.808440e+02
8.832845e+01	2.864125e+02	5.278592e+01	5.278592e+00	4.985337e+01	0	0	1.809440e+02
8.821114e+01	2.864125e+02	5.102639e+01	7.038123e+00	4.985337e+01	0	0	1.810450e+02
8.832845e+01	2.873900e+02	5.278592e+01	5.278592e+00	6.158358e+01	0	0	1.811460e+02
8.774194e+01	2.873900e+02	5.102639e+01	5.278592e+00	6.217009e+01	0	0	1.812460e+02
8.739003e+01	2.873900e+02	5.102639e+01	5.278592e+00	6.217009e+01	0	0	1.813480e+02
8.727273e+01	2.873900e+02	5.278592e+01	5.278592e+00	6.217009e+01	0	0	1.814480e+02
8.727273e+01	2.883675e+02	5.102639e+01	5.278592e+00	6.217009e+01	0	0	1.815500e+02
8.727273e+01	2.873900e+02	5.102639e+01	7.038123e+00	6.217009e+01	0	0	1.816500e+02
8.727273e+01	2.873900e+02	5.102639e+01	5.278592e+00	6.217009e+01	0	0	1.817500e+02
8.727273e+01	2.873900e+02	5.102639e+01	5.278592e+00	6.217009e+01	0	0	1.818520e+02
8.692082e+01	2.883675e+02	5.102639e+01	7.038123e+00	6.158358e+01	0	0	1.819520e+02
8.680352e+01	2.883675e+02	5.102639e+01	5.278592e+00	6.217009e+01	0	0	1.820530e+02
8.668622e+01	2.883675e+02	5.102639e+01	5.278592e+00	6.217009e+01	0	0	1.821540e+02
8.668622e+01	2.883675e+02	5.102639e+01	5.278592e+00	6.158358e+01	0	0	1.822540e+02
8.668622e+01	2.883675e+02	5.102639e+01	5.278592e+00	6.217009e+01	0	0	1.823550e+02
8.680352e+01	2.883675e+02	4.926686e+01	5.278592e+00	6.217009e+01	0	0	1.824560e+02
8.668622e+01	2.883675e+02	5.102639e+01	7.038123e+00	6.217009e+01	0	0	1.825570e+02
8.680352e+01	2.883675e+02	5.102639e+01	5.278592e+00	6.920821e+01	0	0	1.826580e+02
8.715543e+01	2.883675e+02	5.102639e+01	5.278592e+00	6.920821e+01	0	0	1.827580e+02
8.692082e+01	2.873900e+02	5.102639e+01	5.278592e+00	6.862170e+01	0	0	1.828590e+02
8.680352e+01	2.873900e+02	5.102639e+01	5.278592e+00	6.920821e+01	0	0	1.829600e+02
8.692082e+01	2.873900e+02	5.102639e+01	5.278592e+00	6.920821e+01	0	0	1.830610e+02
8.692082e+01	2.873900e+02	5.102639e+01	5.278592e+00	6.920821e+01	0	0	1.831610e+02
8.692082e+01	2.873900e+02	5.102639e+01	5.278592e+00	6.920821e+01	0	0	1.832620e+02
8.692082e+01	2.883675e+02	5.102639e+01	5.278592e+00	7.096774e+01	0	0	1.833630e+02
8.703812e+01	2.883675e+02	5.278592e+01	5.278592e+00	7.155425e+01	0	0	1.834630e+02
8.692082e+01	2.873900e+02	5.102639e+01	5.278592e+00	7.096774e+01	0	0	1.835650e+02
8.692082e+01	2.873900e+02	5.102639e+01	3.519062e+00	7.096774e+01	0	0	1.836650e+02
8.692082e+01	2.883675e+02	5.102639e+01	5.278592e+00	7.096774e+01	0	0	1.837660e+02
8.703812e+01	2.873900e+02	5.102639e+01	5.278592e+00	7.096774e+01	0	0	1.838670e+02
8.692082e+01	2.873900e+02	5.102639e+01	5.278592e+00	7.155425e+01	0	0	1.839670e+02
8.680352e+01	2.883675e+02	5.278592e+01	3.519062e+00	7.096774e+01	0	0	1.840690e+02
8.668622e+01	2.883675e+02	5.454545e+01	5.278592e+00	7.155425e+01	0	0	1.841690e+02
8.680352e+01	2.883675e+02	5.278592e+01	5.278592e+00	7.155425e+01	0	0	1.842690e+02
8.668622e+01	2.883675e+02	5.278592e+01	3.519062e+00	7.096774e+01	0	0	1.843710e+02
8.668622e+01	2.873900e+02	5.278592e+01	5.278592e+00	7.096774e+01	0	0	1.844710e+02
8.668622e+01	2.873900e+02	5.278592e+01	5.278592e+00	7.096774e+01	0	0	1.845720e+02
8.668622e+01	2.873900e+02	5.102639e+01	5.278592e+00	7.096774e+01	0	0	1.846730e+02
8.645161e+01	2.873900e+02	5.278592e+01	5.278592e+00	6.979472e+01	0	0	1.847730e+02
8.609971e+01	2.873900e+02	5.278592e+01	5.278592e+00	6.979472e+01	0	0	1.848750e+02
8.598240e+01	2.864125e+02	5.278592e+01	5.278592e+00	6.979472e+01	0	0	1.849750e+02
8.609971e+01	2.864125e+02	5.278592e+01	5.278592e+00	6.979472e+01	0	0	1.850760e+02
8.609971e+01	2.873900e+02	5.278592e+01	5.278592e+00	6.979472e+01	0	0	1.851770e+02
8.598240e+01	2.864125e+02	5.278592e+01	5.278592e+00	6.979472e+01	0	0	1.852770e+02
8.598240e+01	2.864125e+02	5.278592e+01	5.278592e+00	6.979472e+01	0	0	1.853780e+02
8.609971e+01	2.864125e+02	5.278592e+01	3.519062e+00	6.862170e+01	0	0	1.854790e+02
8.586510e+01	2.883675e+02	5.454545e+01	3.519062e+00	6.920821e+01	0	0	1.855800e+02
8.598240e+01	2.883675e+02	5.454545e+01	3.519062e+00	6.920821e+01	0	0	1.856800e+02
8.574780e+01	2.883675e+02	5.454545e+01	5.278592e+00	6.920821e+01	0	0	1.857810e+02
8.574780e+01	2.873900e+02	5.454545e+01	3.519062e+00	6.862170e+01	0	0	1.858820e+02
8.563050e+01	2.873900e+02	5.454545e+01	5.278592e+00	6.862170e+01	0	0	1.859820e+02
8.563050e+01	2.873900e+02	5.454545e+01	3.519062e+00	6.862170e+01	0	0	1.860840e+02
8.574780e+01	2.883675e+02	5.454545e+01	3.519062e+00	6.920821e+01	0	0	1.861840e+02
8.551320e+01	2.873900e+02	5.454545e+01	5.278592e+00	6.920821e+01	0	0	1.862850e+02
8.563050e+01	2.873900e+02	5.454545e+01	3.519062e+00	6.920821e+01	0	0	1.863860e+02
8.563050e+01	2.873900e+02	5.278592e+01	5.278592e+00	6.920821e+01	0	0	1.864860e+02
8.563050e+01	2.873900e+02	5.454545e+01	3.519062e+00	6.920821e+01	0	0	1.865880e+02
8.551320e+01	2.873900e+02	5.454545e+01	3.519062e+00	6.920821e+01	0	0	1.866880e+02
8.551320e+01	2.873900e+02	5.454545e+01	3.519062e+00	6.920821e+01	0	0	1.867880e+02
8.563050e+01	2.873900e+02	5.454545e+01	3.519062e+00	6.920821e+01	0	0	1.868900e+02
8.574780e+01	2.873900e+02	5.454545e+01	3.519062e+00	6.920821e+01	0	0	1.869900e+02
8.598240e+01	2.873900e+02	5.454545e+01	3.519062e+00	6.920821e+01	0	0	1.870910e+02
8.598240e+01	2.873900e+02	5.278592e+01	3.519062e+00	6.920821e+01	0	0	1.871920e+02
8.598240e+01	2.873900e+02	5.454545e+01	3.519062e+00	6.920821e+01	0	0	1.872920e+02
8.598240e+01	2.873900e+02	5.454545e+01	3.519062e+00	6.920821e+01	0	0	1.873940e+02
8.598240e+01	2.873900e+02	5.454545e+01	3.519062e+00	6.920821e+01	0	0	1.874940e+02
8.609971e+01	2.873900e+02	5.454545e+01	3.519062e+00	6.920821e+01	0	0	1.875950e+02
8.633431e+01	2.864125e+02	5.454545e+01	3.519062e+00	7.038123e+01	0	0	1.876960e+02
8.633431e+01	2.864125e+02	5.630499e+01	1.759531e+00	7.038123e+01	0	0	1.877960e+02
8.645161e+01	2.873900e+02	5.454545e+01	3.519062e+00	7.038123e+01	0	0	1.878970e+02
8.645161e+01	2.864125e+02	5.630499e+01	3.519062e+00	7.038123e+01	0	0	1.879980e+02
8.633431e+01	2.864125e+02	5.630499e+01	3.519062e+00	7.038123e+01	0	0	1.880990e+02
8.633431e+01	2.864125e+02	5.630499e+01	3.519062e+00	7.038123e+01	0	0	1.881990e+02
8.633431e+01	2.864125e+02	5.630499e+01	3.519062e+00	7.038123e+01	0	0	1.883000e+02
8.645161e+01	2.864125e+02	5.630499e+01	3.519062e+00	6.920821e+01	0	0	1.884010e+02
8.645161e+01	2.864125e+02	5.806452e+01	3.519062e+00	6.920821e+01	0	0	1.885020e+02
8.645161e+01	2.873900e+02	5.630499e+01	3.519062e+00	6.920821e+01	0	0	1.886030e+02
8.668622e+01	2.873900e+02	5.630499e+01	3.519062e+00	6.920821e+01	0	0	1.887030e+02
8.656891e+01	2.864125e+02	5.630499e+01	3.519062e+00	6.920821e+01	0	0	1.888040e+02
8.645161e+01	2.864125e+02	5.630499e+01	3.519062e+00	6.920821e+01	0	0	1.889050e+02
8.645161e+01	2.864125e+02	5.454545e+01	1.759531e+00	6.920821e+01	0	0	1.890050e+02
8.656891e+01	2.873900e+02	5.630499e+01	1.759531e+00	6.803519e+01	0	0	1.891070e+02
8.680352e+01	2.864125e+02	5.630499e+01	1.759531e+00	6.744868e+01	0	0	1.892070e+02
8.680352e+01	2.864125e+02	5.630499e+01	1.759531e+00	6.803519e+01	0	0	1.893070e+02
8.680352e+01	2.873900e+02	5.630499e+01	3.519062e+00	6.803519e+01	0	0	1.894090e+02
8.680352e+01	2.864125e+02	5.630499e+01	3.519062e+00	6.803519e+01	0	0	1.895090e+02
8.680352e+01	2.873900e+02	5.806452e+01	1.759531e+00	6.803519e+01	0	0	1.896110e+02
8.680352e+01	2.873900e+02	5.630499e+01	3.519062e+00	6.803519e+01	0	0	1.897110e+02
8.692082e+01	2.864125e+02	5.806452e+01	1.759531e+00	6.686217e+01	0	0	1.898110e+02
8.668622e+01	2.864125e+02	5.806452e+01	3.519062e+00	6.686217e+01	0	0	1.899130e+02
8.668622e+01	2.873900e+02	5.806452e+01	3.519062e+00	6.686217e+01	0	0	1.900130e+02
8.656891e+01	2.864125e+02	5.806452e+01	1.759531e+00	6.686217e+01	0	0	1.901140e+02
8.656891e+01	2.873900e+02	5.806452e+01	1.759531e+00	6.744868e+01	0	0	1.902150e+02
8.656891e+01	2.864125e+02	5.806452e+01	1.759531e+00	6.686217e+01	0	0	1.903150e+02
8.656891e+01	2.864125e+02	5.806452e+01	1.759531e+00	6.686217e+01	0	0	1.904160e+02
8.668622e+01	2.873900e+02	5.806452e+01	1.759531e+00	6.686217e+01	0	0	1.905170e+02
8.645161e+01	2.864125e+02	5.982405e+01	3.519062e+00	6.568915e+01	0	0	1.906180e+02
8.645161e+01	2.873900e+02	5.806452e+01	3.519062e+00	6.568915e+01	0	0	1.907180e+02
8.645161e+01	2.873900e+02	5.982405e+01	3.519062e+00	6.568915e+01	0	0	1.908190e+02
8.645161e+01	2.873900e+02	5.982405e+01	3.519062e+00	6.568915e+01	0	0	1.909200e+02
8.656891e+01	2.873900e+02	5.982405e+01	3.519062e+00	6.627566e+01	0	0	1.910210e+02
8.656891e+01	2.873900e+02	5.982405e+01	1.759531e+00	6.568915e+01	0	0	1.911220e+02
8.645161e+01	2.864125e+02	5.982405e+01	1.759531e+00	6.568915e+01	0	0	1.912220e+02
8.668622e+01	2.864125e+02	5.982405e+01	3.519062e+00	6.627566e+01	0	0	1.913230e+02
8.656891e+01	2.873900e+02	5.982405e+01	3.519062e+00	6.568915e+01	0	0	1.914240e+02
8.656891e+01	2.873900e+02	5.982405e+01	3.519062e+00	6.568915e+01	0	0	1.915240e+02
8.656891e+01	2.864125e+02	5.982405e+01	3.519062e+00	6.568915e+01	0	0	1.916260e+02
8.668622e+01	2.864125e+02	5.982405e+01	3.519062e+00	6.568915e+01	0	0	1.917260e+02
8.656891e+01	2.864125e+02	5.982405e+01	3.519062e+00	6.568915e+01	0	0	1.918260e+02
8.668622e+01	2.873900e+02	5.982405e+01	3.519062e+00	6.568915e+01	0	0	1.919280e+02
8.668622e+01	2.864125e+02	5.982405e+01	3.519062e+00	6.334311e+01	0	0	1.920280e+02
8.668622e+01	2.864125e+02	5.982405e+01	1.759531e+00	6.334311e+01	0	0	1.921300e+02
8.680352e+01	2.864125e+02	5.982405e+01	1.759531e+00	6.275660e+01	0	0	1.922300e+02
8.692082e+01	2.864125e+02	5.982405e+01	3.519062e+00	6.334311e+01	0	0	1.923300e+02
8.692082e+01	2.864125e+02	5.982405e+01	1.759531e+00	6.334311e+01	0	0	1.924320e+02
8.680352e+01	2.864125e+02	5.982405e+01	1.759531e+00	6.334311e+01	0	0	1.925320e+02
8.680352e+01	2.864125e+02	5.982405e+01	3.519062e+00	6.275660e+01	0	0	1.926330e+02
8.692082e+01	2.864125e+02	6.158358e+01	1.759531e+00	6.334311e+01	0	0	1.927340e+02
8.703812e+01	2.854350e+02	5.982405e+01	3.519062e+00	6.334311e+01	0	0	1.928340e+02
8.715543e+01	2.854350e+02	5.982405e+01	3.519062e+00	6.275660e+01	0	0	1.929350e+02
8.703812e+01	2.854350e+02	5.982405e+01	3.519062e+00	6.275660e+01	0	0	1.930360e+02
8.703812e+01	2.864125e+02	5.982405e+01	1.759531e+00	6.275660e+01	0	0	1.931370e+02
8.703812e+01	2.854350e+02	6.158358e+01	1.759531e+00	6.275660e+01	0	0	1.932380e+02
8.703812e+01	2.864125e+02	5.982405e+01	1.759531e+00	6.334311e+01	0	0	1.933390e+02
8.703812e+01	2.854350e+02	5.982405e+01	1.759531e+00	6.217009e+01	0	0	1.934390e+02
8.645161e+01	2.873900e+02	5.982405e+01	3.519062e+00	6.217009e+01	0	0	1.935400e+02
8.656891e+01	2.864125e+02	5.982405e+01	1.759531e+00	6.217009e+01	0	0	1.936410e+02
8.645161e+01	2.864125e+02	5.982405e+01	1.759531e+00	6.217009e+01	0	0	1.937410e+02
8.656891e+01	2.864125e+02	5.982405e+01	1.759531e+00	6.275660e+01	0	0	1.938430e+02
8.656891e+01	2.864125e+02	5.982405e+01	1.759531e+00	6.217009e+01	0	0	1.939430e+02
8.656891e+01	2.864125e+02	5.982405e+01	1.759531e+00	6.217009e+01	0	0	1.940430e+02
8.656891e+01	2.864125e+02	5.806452e+01	1.759531e+00	6.217009e+01	0	0	1.941450e+02
8.621701e+01	2.864125e+02	5.806452e+01	1.759531e+00	6.099707e+01	0	0	1.942450e+02
8.609971e+01	2.864125e+02	5.982405e+01	1.759531e+00	6.099707e+01	0	0	1.943470e+02
8.621701e+01	2.873900e+02	5.806452e+01	1.759531e+00	6.099707e+01	0	0	1.944470e+02
8.609971e+01	2.864125e+02	5.806452e+01	3.519062e+00	6.158358e+01	0	0	1.945470e+02
8.633431e+01	2.873900e+02	5.806452e+01	3.519062e+00	6.158358e+01	0	0	1.946490e+02
8.609971e+01	2.864125e+02	5.806452e+01	1.759531e+00	6.099707e+01	0	0	1.947490e+02
8.621701e+01	2.873900e+02	5.806452e+01	3.519062e+00	6.099707e+01	0	0	1.948500e+02
8.574780e+01	2.864125e+02	5.630499e+01	3.519062e+00	6.099707e+01	0	0	1.949510e+02
8.563050e+01	2.864125e+02	5.454545e+01	3.519062e+00	6.099707e+01	0	0	1.950510e+02
8.574780e+01	2.873900e+02	5.454545e+01	3.519062e+00	6.099707e+01	0	0	1.951520e+02
8.574780e+01	2.864125e+02	5.454545e+01	3.519062e+00	6.099707e+01	0	0	1.952530e+02
8.574780e+01	2.873900e+02	5.454545e+01	3.519062e+00	6.158358e+01	0	0	1.953540e+02
8.574780e+01	2.873900e+02	5.630499e+01	3.519062e+00	6.158358e+01	0	0	1.954540e+02
8.574780e+01	2.873900e+02	5.454545e+01	1.759531e+00	6.099707e+01	0	0	1.955550e+02
8.563050e+01	2.873900e+02	5.454545e+01	1.759531e+00	6.099707e+01	0	0	1.956560e+02
8.563050e+01	2.873900e+02	5.102639e+01	3.519062e+00	6.099707e+01	0	0	1.957570e+02
8.563050e+01	2.873900e+02	5.102639e+01	1.759531e+00	6.099707e+01	0	0	1.958580e+02
8.563050e+01	2.864125e+02	5.102639e+01	3.519062e+00	6.158358e+01	0	0	1.959580e+02
8.563050e+01	2.864125e+02	5.102639e+01	1.759531e+00	6.099707e+01	0	0	1.960590e+02
8.563050e+01	2.864125e+02	5.102639e+01	3.519062e+00	6.099707e+01	0	0	1.961600e+02
8.563050e+01	2.873900e+02	5.102639e+01	3.519062e+00	6.099707e+01	0	0	1.962600e+02
8.586510e+01	2.864125e+02	4.926686e+01	1.759531e+00	6.334311e+01	0	0	1.963620e+02
8.586510e+01	2.873900e+02	4.926686e+01	1.759531e+00	6.334311e+01	0	0	1.964620e+02
8.586510e+01	2.873900e+02	4.926686e+01	1.759531e+00	6.275660e+01	0	0	1.965620e+02
8.598240e+01	2.873900e+02	4.926686e+01	1.759531e+00	6.334311e+01	0	0	1.966640e+02
8.586510e+01	2.873900e+02	4.926686e+01	1.759531e+00	6.275660e+01	0	0	1.967640e+02
8.598240e+01	2.873900e+02	4.926686e+01	3.519062e+00	6.334311e+01	0	0	1.968660e+02
8.586510e+01	2.873900e+02	4.926686e+01	3.519062e+00	6.275660e+01	0	0	1.969660e+02
8.586510e+01	2.873900e+02	4.574780e+01	3.519062e+00	6.217009e+01	0	0	1.970660e+02
8.609971e+01	2.864125e+02	4.574780e+01	3.519062e+00	6.217009e+01	0	0	1.971680e+02
8.609971e+01	2.864125e+02	4.574780e+01	3.519062e+00	6.217009e+01	0	0	1.972680e+02
8.621701e+01	2.873900e+02	4.574780e+01	1.759531e+00	6.217009e+01	0	0	1.973690e+02
8.609971e+01	2.873900e+02	4.574780e+01	1.759531e+00	6.158358e+01	0	0	1.974700e+02
8.609971e+01	2.864125e+02	4.574780e+01	5.278592e+00	6.158358e+01	0	0	1.975700e+02
8.609971e+01	2.873900e+02	4.574780e+01	3.519062e+00	6.158358e+01	0	0	1.976710e+02
8.609971e+01	2.873900e+02	4.574780e+01	3.519062e+00	6.099707e+01	0	0	1.977720e+02
8.609971e+01	2.864125e+02	4.398827e+01	3.519062e+00	6.158358e+01	0	0	1.978730e+02
8.621701e+01	2.873900e+02	4.398827e+01	3.519062e+00	6.158358e+01	0	0	1.979740e+02
8.621701e+01	2.873900e+02	4.398827e+01	3.519062e+00	6.099707e+01	0	0	1.980740e+02
8.609971e+01	2.864125e+02	4.398827e+01	3.519062e+00	6.099707e+01	0	0	1.981750e+02
8.621701e+01	2.864125e+02	4.398827e+01	3.519062e+00	6.099707e+01	0	0	1.982760e+02
8.609971e+01	2.864125e+02	4.398827e+01	3.519062e+00	6.099707e+01	0	0	1.983770e+02
8.621701e+01	2.873900e+02	4.398827e+01	1.759531e+00	6.099707e+01	0	0	1.984770e+02
8.645161e+01	2.883675e+02	4.222874e+01	3.519062e+00	6.099707e+01	0	0	1.985780e+02
8.621701e+01	2.864125e+02	4.222874e+01	1.759531e+00	6.158358e+01	0	0	1.986790e+02
8.621701e+01	2.864125e+02	4.222874e+01	3.519062e+00	6.099707e+01	0	0	1.987790e+02
8.633431e+01	2.864125e+02	4.222874e+01	1.759531e+00	6.099707e+01	0	0	1.988810e+02
8.621701e+01	2.864125e+02	4.222874e+01	3.519062e+00	6.099707e+01	0	0	1.989810e+02
8.633431e+01	2.873900e+02	4.222874e+01	3.519062e+00	6.099707e+01	0	0	1.990810e+02
8.621701e+01	2.864125e+02	4.222874e+01	3.519062e+00	6.099707e+01	0	0	1.991830e+02
8.621701e+01	2.873900e+02	4.222874e+01	1.759531e+00	6.099707e+01	0	0	1.992830e+02
8.633431e+01	2.873900e+02	4.222874e+01	1.759531e+00	6.099707e+01	0	0	1.993850e+02
8.621701e+01	2.873900e+02	4.222874e+01	1.759531e+00	6.099707e+01	0	0	1.994850e+02
8.633431e+01	2.873900e+02	4.222874e+01	3.519062e+00	6.099707e+01	0	0	1.995850e+02
8.656891e+01	2.883675e+02	4.222874e+01	3.519062e+00	6.158358e+01	0	0	1.996870e+02
8.633431e+01	2.883675e+02	4.222874e+01	3.519062e+00	6.099707e+01	0	0	1.997870e+02
8.621701e+01	2.873900e+02	4.222874e+01	3.519062e+00	6.158358e+01	0	0	1.998880e+02
8.563050e+01	2.864125e+02	4.222874e+01	1.759531e+00	6.099707e+01	0	0	1.999890e+02
8.551320e+01	2.873900e+02	4.222874e+01	3.519062e+00	6.099707e+01	0	0	2.000890e+02
8.551320e+01	2.864125e+02	4.222874e+01	3.519062e+00	6.099707e+01	0	0	2.001900e+02
8.551320e+01	2.873900e+02	4.398827e+01	3.519062e+00	6.158358e+01	0	0	2.002910e+02
8.551320e+01	2.873900e+02	4.222874e+01	1.759531e+00	6.158358e+01	0	0	2.003920e+02
8.551320e+01	2.873900e+02	4.222874e+01	3.519062e+00	6.099707e+01	0	0	2.004930e+02
8.551320e+01	2.864125e+02	4.398827e+01	3.519062e+00	6.099707e+01	0	0	2.005930e+02
8.539589e+01	2.864125e+02	4.398827e+01	3.519062e+00	6.158358e+01	0	0	2.006940e+02
8.516129e+01	2.873900e+02	4.398827e+01	3.519062e+00	6.158358e+01	0	0	2.007950e+02
8.504399e+01	2.864125e+02	4.574780e+01	3.519062e+00	6.099707e+01	0	0	2.008960e+02
8.527859e+01	2.873900e+02	4.574780e+01	1.759531e+00	6.158358e+01	0	0	2.009960e+02
8.516129e+01	2.864125e+02	4.398827e+01	1.759531e+00	6.099707e+01	0	0	2.010970e+02
8.516129e+01	2.873900e+02	4.574780e+01	3.519062e+00	6.158358e+01	0	0	2.011980e+02
8.516129e+01	2.873900e+02	4.574780e+01	3.519062e+00	6.158358e+01	0	0	2.012980e+02
[truncated: 11,331 more rows]
