# Supplementary material for: Flat electrode contacts for vagus nerve stimulation
Source: PLoS One. 2019 Nov 18;14(11):e0215191. doi: 10.1371/journal.pone.0215191 (PMC6862926; doi:10.1371/journal.pone.0215191)
Supplement: S2 File — (ZIP) [file pone.0215191.s013.zip › rat_vagus_12_data.txt]

SpO2	HR	PD	BD	RESP	ERROR	STIM	TIME
8.609971e+01	2.746823e+02	6.510264e+01	1.759531e+00	8.445748e+01	0	0	1.020000e-01
8.598240e+01	2.746823e+02	6.510264e+01	1.759531e+00	8.445748e+01	0	0	2.020000e-01
8.609971e+01	2.737048e+02	6.510264e+01	1.759531e+00	8.445748e+01	0	0	3.040000e-01
8.609971e+01	2.737048e+02	6.510264e+01	1.759531e+00	8.445748e+01	0	0	4.040000e-01
8.609971e+01	2.737048e+02	6.686217e+01	1.759531e+00	8.445748e+01	0	0	5.040000e-01
8.609971e+01	2.737048e+02	6.510264e+01	1.759531e+00	8.445748e+01	0	0	6.050000e-01
8.609971e+01	2.746823e+02	6.510264e+01	3.519062e+00	8.445748e+01	0	0	7.060000e-01
8.633431e+01	2.737048e+02	6.686217e+01	1.759531e+00	8.445748e+01	0	0	8.060000e-01
8.645161e+01	2.727273e+02	6.862170e+01	3.519062e+00	8.445748e+01	0	0	9.070000e-01
8.645161e+01	2.727273e+02	6.686217e+01	3.519062e+00	8.445748e+01	0	0	1.007000e+00
8.645161e+01	2.727273e+02	6.686217e+01	3.519062e+00	8.445748e+01	0	0	1.108000e+00
8.645161e+01	2.727273e+02	6.686217e+01	1.759531e+00	8.445748e+01	0	0	1.209000e+00
8.645161e+01	2.737048e+02	6.686217e+01	1.759531e+00	8.445748e+01	0	0	1.309000e+00
8.645161e+01	2.727273e+02	6.686217e+01	1.759531e+00	8.445748e+01	0	0	1.411000e+00
8.680352e+01	2.737048e+02	6.862170e+01	3.519062e+00	8.152493e+01	0	0	1.511000e+00
8.668622e+01	2.737048e+02	7.038123e+01	1.759531e+00	8.211144e+01	0	0	1.611000e+00
8.680352e+01	2.746823e+02	7.038123e+01	1.759531e+00	8.211144e+01	0	0	1.713000e+00
8.680352e+01	2.737048e+02	7.038123e+01	3.519062e+00	8.211144e+01	0	0	1.813000e+00
8.668622e+01	2.737048e+02	7.038123e+01	3.519062e+00	8.211144e+01	0	0	1.913000e+00
8.680352e+01	2.737048e+02	7.038123e+01	3.519062e+00	8.211144e+01	0	0	2.014000e+00
8.703812e+01	2.746823e+02	7.038123e+01	3.519062e+00	8.211144e+01	0	0	2.115000e+00
8.680352e+01	2.737048e+02	7.038123e+01	1.759531e+00	7.683284e+01	3	0	2.215000e+00
8.680352e+01	2.746823e+02	7.390029e+01	3.519062e+00	7.683284e+01	0	0	2.316000e+00
8.680352e+01	2.746823e+02	7.214076e+01	1.759531e+00	7.683284e+01	0	0	2.417000e+00
8.692082e+01	2.746823e+02	7.390029e+01	5.278592e+00	7.683284e+01	0	0	2.518000e+00
8.680352e+01	2.746823e+02	7.214076e+01	3.519062e+00	7.683284e+01	0	0	2.618000e+00
8.680352e+01	2.737048e+02	7.214076e+01	1.759531e+00	7.683284e+01	0	0	2.719000e+00
8.680352e+01	2.746823e+02	7.214076e+01	3.519062e+00	7.741935e+01	0	0	2.820000e+00
8.680352e+01	2.737048e+02	7.390029e+01	3.519062e+00	7.800587e+01	0	0	2.920000e+00
8.692082e+01	2.746823e+02	7.390029e+01	1.759531e+00	7.800587e+01	0	0	3.021000e+00
8.668622e+01	2.737048e+02	7.390029e+01	1.759531e+00	7.800587e+01	0	0	3.122000e+00
8.680352e+01	2.746823e+02	7.390029e+01	3.519062e+00	7.859238e+01	0	0	3.222000e+00
8.668622e+01	2.737048e+02	7.390029e+01	1.759531e+00	7.859238e+01	0	0	3.322000e+00
8.668622e+01	2.746823e+02	7.390029e+01	3.519062e+00	7.859238e+01	0	0	3.424000e+00
8.668622e+01	2.737048e+02	7.565982e+01	3.519062e+00	7.800587e+01	0	0	3.524000e+00
8.668622e+01	2.737048e+02	7.390029e+01	3.519062e+00	7.800587e+01	0	0	3.624000e+00
8.692082e+01	2.746823e+02	7.565982e+01	1.759531e+00	7.800587e+01	0	0	3.726000e+00
8.692082e+01	2.737048e+02	7.390029e+01	3.519062e+00	7.800587e+01	0	0	3.826000e+00
8.703812e+01	2.737048e+02	7.565982e+01	3.519062e+00	7.800587e+01	0	0	3.927000e+00
8.703812e+01	2.746823e+02	7.565982e+01	1.759531e+00	7.800587e+01	0	0	4.028000e+00
8.692082e+01	2.737048e+02	7.565982e+01	1.759531e+00	7.859238e+01	0	0	4.128000e+00
8.692082e+01	2.737048e+02	7.565982e+01	3.519062e+00	7.859238e+01	0	0	4.229000e+00
8.692082e+01	2.737048e+02	7.390029e+01	3.519062e+00	7.800587e+01	0	0	4.330000e+00
8.762463e+01	2.746823e+02	7.390029e+01	3.519062e+00	8.269795e+01	0	0	4.430000e+00
8.750733e+01	2.737048e+02	7.214076e+01	3.519062e+00	8.211144e+01	0	0	4.531000e+00
8.750733e+01	2.727273e+02	7.390029e+01	3.519062e+00	8.211144e+01	0	0	4.631000e+00
8.739003e+01	2.737048e+02	7.390029e+01	3.519062e+00	8.211144e+01	0	0	4.732000e+00
8.739003e+01	2.727273e+02	7.390029e+01	1.759531e+00	8.152493e+01	0	0	4.833000e+00
8.739003e+01	2.737048e+02	7.214076e+01	1.759531e+00	8.211144e+01	0	0	4.933000e+00
8.739003e+01	2.727273e+02	7.390029e+01	1.759531e+00	8.211144e+01	0	0	5.035000e+00
8.809384e+01	2.737048e+02	7.214076e+01	3.519062e+00	8.093842e+01	0	0	5.135000e+00
8.797654e+01	2.727273e+02	7.038123e+01	3.519062e+00	8.035191e+01	0	0	5.235000e+00
8.797654e+01	2.727273e+02	7.038123e+01	3.519062e+00	8.035191e+01	0	0	5.337000e+00
8.797654e+01	2.727273e+02	7.214076e+01	3.519062e+00	8.035191e+01	0	0	5.437000e+00
8.797654e+01	2.737048e+02	7.038123e+01	3.519062e+00	8.035191e+01	0	0	5.537000e+00
8.797654e+01	2.727273e+02	7.038123e+01	1.759531e+00	8.035191e+01	0	0	5.638000e+00
8.797654e+01	2.727273e+02	7.214076e+01	3.519062e+00	8.035191e+01	0	0	5.739000e+00
8.797654e+01	2.727273e+02	6.862170e+01	1.759531e+00	7.917889e+01	3	0	5.839000e+00
8.797654e+01	2.737048e+02	6.686217e+01	3.519062e+00	7.917889e+01	0	0	5.940000e+00
8.797654e+01	2.737048e+02	6.686217e+01	3.519062e+00	7.917889e+01	0	0	6.041000e+00
8.785924e+01	2.737048e+02	6.686217e+01	3.519062e+00	7.917889e+01	0	0	6.141000e+00
8.785924e+01	2.737048e+02	6.686217e+01	3.519062e+00	7.917889e+01	0	0	6.242000e+00
8.785924e+01	2.737048e+02	6.686217e+01	3.519062e+00	7.976540e+01	0	0	6.343000e+00
8.785924e+01	2.737048e+02	6.510264e+01	3.519062e+00	7.917889e+01	0	0	6.444000e+00
8.797654e+01	2.737048e+02	6.686217e+01	3.519062e+00	8.328446e+01	0	0	6.544000e+00
8.750733e+01	2.737048e+02	6.334311e+01	3.519062e+00	8.387097e+01	0	0	6.645000e+00
8.739003e+01	2.727273e+02	6.334311e+01	3.519062e+00	8.328446e+01	0	0	6.746000e+00
8.739003e+01	2.727273e+02	6.334311e+01	3.519062e+00	8.328446e+01	0	0	6.846000e+00
8.750733e+01	2.727273e+02	6.334311e+01	1.759531e+00	8.328446e+01	0	0	6.946000e+00
8.739003e+01	2.727273e+02	6.334311e+01	3.519062e+00	8.328446e+01	0	0	7.048000e+00
8.739003e+01	2.727273e+02	6.334311e+01	3.519062e+00	8.328446e+01	0	0	7.148000e+00
8.703812e+01	2.737048e+02	6.158358e+01	3.519062e+00	8.739003e+01	0	0	7.248000e+00
8.645161e+01	2.737048e+02	5.806452e+01	3.519062e+00	8.739003e+01	0	0	7.350000e+00
8.645161e+01	2.737048e+02	5.806452e+01	3.519062e+00	8.739003e+01	0	0	7.450000e+00
8.633431e+01	2.737048e+02	5.806452e+01	5.278592e+00	8.797654e+01	0	0	7.550000e+00
8.633431e+01	2.737048e+02	5.806452e+01	3.519062e+00	8.739003e+01	0	0	7.652000e+00
8.633431e+01	2.737048e+02	5.806452e+01	3.519062e+00	8.739003e+01	0	0	7.752000e+00
8.645161e+01	2.737048e+02	5.806452e+01	3.519062e+00	8.739003e+01	0	0	7.853000e+00
8.645161e+01	2.737048e+02	5.806452e+01	3.519062e+00	8.739003e+01	0	0	7.954000e+00
8.586510e+01	2.737048e+02	5.630499e+01	3.519062e+00	8.739003e+01	0	0	8.054000e+00
8.563050e+01	2.727273e+02	5.454545e+01	3.519062e+00	8.739003e+01	0	0	8.155000e+00
8.574780e+01	2.727273e+02	5.630499e+01	3.519062e+00	8.739003e+01	0	0	8.255000e+00
8.574780e+01	2.727273e+02	5.454545e+01	3.519062e+00	8.739003e+01	0	0	8.356000e+00
8.574780e+01	2.727273e+02	5.630499e+01	1.759531e+00	8.739003e+01	0	0	8.457000e+00
8.574780e+01	2.727273e+02	5.454545e+01	3.519062e+00	8.739003e+01	0	0	8.557000e+00
8.574780e+01	2.727273e+02	5.630499e+01	3.519062e+00	8.739003e+01	0	0	8.658000e+00
8.574780e+01	2.737048e+02	5.278592e+01	5.278592e+00	8.914956e+01	0	0	8.759000e+00
8.563050e+01	2.737048e+02	5.278592e+01	3.519062e+00	8.914956e+01	0	0	8.859000e+00
8.563050e+01	2.737048e+02	5.278592e+01	3.519062e+00	8.914956e+01	0	0	8.961000e+00
8.563050e+01	2.737048e+02	5.102639e+01	3.519062e+00	8.914956e+01	0	0	9.061000e+00
8.563050e+01	2.737048e+02	5.278592e+01	3.519062e+00	8.973607e+01	0	0	9.161000e+00
8.563050e+01	2.737048e+02	5.278592e+01	3.519062e+00	8.914956e+01	0	0	9.262000e+00
8.563050e+01	2.737048e+02	5.102639e+01	5.278592e+00	8.914956e+01	0	0	9.363000e+00
8.586510e+01	2.737048e+02	5.102639e+01	3.519062e+00	8.914956e+01	0	0	9.463000e+00
8.645161e+01	2.746823e+02	5.102639e+01	3.519062e+00	8.914956e+01	0	0	9.564000e+00
8.645161e+01	2.746823e+02	5.102639e+01	3.519062e+00	8.914956e+01	0	0	9.665000e+00
8.645161e+01	2.746823e+02	4.926686e+01	3.519062e+00	8.914956e+01	0	0	9.765000e+00
8.645161e+01	2.746823e+02	4.926686e+01	3.519062e+00	8.914956e+01	0	0	9.866000e+00
8.645161e+01	2.746823e+02	5.102639e+01	3.519062e+00	8.914956e+01	0	0	9.967000e+00
8.645161e+01	2.746823e+02	4.926686e+01	3.519062e+00	8.914956e+01	0	0	1.006700e+01
8.680352e+01	2.746823e+02	4.926686e+01	3.519062e+00	8.914956e+01	0	0	1.016800e+01
8.727273e+01	2.737048e+02	5.102639e+01	3.519062e+00	8.914956e+01	0	0	1.026900e+01
8.715543e+01	2.737048e+02	4.926686e+01	3.519062e+00	8.914956e+01	0	0	1.037000e+01
8.715543e+01	2.737048e+02	5.102639e+01	3.519062e+00	8.914956e+01	0	0	1.047000e+01
8.727273e+01	2.737048e+02	5.102639e+01	3.519062e+00	8.914956e+01	0	0	1.057100e+01
8.715543e+01	2.746823e+02	5.102639e+01	3.519062e+00	8.914956e+01	0	0	1.067200e+01
8.715543e+01	2.737048e+02	4.926686e+01	3.519062e+00	8.914956e+01	0	0	1.077200e+01
8.774194e+01	2.746823e+02	5.102639e+01	3.519062e+00	8.973607e+01	0	0	1.087300e+01
8.856305e+01	2.746823e+02	5.102639e+01	3.519062e+00	8.914956e+01	0	0	1.097400e+01
8.832845e+01	2.737048e+02	5.102639e+01	3.519062e+00	8.914956e+01	0	0	1.107400e+01
8.832845e+01	2.727273e+02	5.102639e+01	5.278592e+00	8.914956e+01	0	0	1.117500e+01
8.832845e+01	2.737048e+02	5.102639e+01	3.519062e+00	8.914956e+01	0	0	1.127600e+01
8.832845e+01	2.737048e+02	5.102639e+01	3.519062e+00	8.914956e+01	0	0	1.137600e+01
8.832845e+01	2.737048e+02	5.102639e+01	3.519062e+00	8.914956e+01	0	0	1.147800e+01
8.832845e+01	2.737048e+02	5.102639e+01	3.519062e+00	8.856305e+01	0	0	1.157800e+01
8.891496e+01	2.737048e+02	5.278592e+01	5.278592e+00	8.914956e+01	0	0	1.167800e+01
8.903226e+01	2.737048e+02	5.102639e+01	3.519062e+00	8.856305e+01	0	0	1.178000e+01
8.891496e+01	2.737048e+02	5.278592e+01	3.519062e+00	8.856305e+01	0	0	1.188000e+01
8.891496e+01	2.737048e+02	5.278592e+01	3.519062e+00	8.914956e+01	0	0	1.198100e+01
8.891496e+01	2.737048e+02	5.454545e+01	3.519062e+00	8.856305e+01	0	0	1.208200e+01
8.879765e+01	2.737048e+02	5.278592e+01	3.519062e+00	8.914956e+01	0	0	1.218200e+01
8.891496e+01	2.737048e+02	5.278592e+01	3.519062e+00	8.856305e+01	0	0	1.228300e+01
8.879765e+01	2.737048e+02	5.278592e+01	5.278592e+00	8.914956e+01	0	0	1.238400e+01
8.879765e+01	2.737048e+02	5.454545e+01	3.519062e+00	8.914956e+01	0	0	1.248400e+01
8.868035e+01	2.737048e+02	5.630499e+01	1.759531e+00	8.856305e+01	0	0	1.258500e+01
8.879765e+01	2.737048e+02	5.454545e+01	3.519062e+00	8.914956e+01	0	0	1.268600e+01
8.868035e+01	2.737048e+02	5.454545e+01	3.519062e+00	8.856305e+01	0	0	1.278600e+01
8.868035e+01	2.737048e+02	5.454545e+01	3.519062e+00	8.856305e+01	0	0	1.288800e+01
8.868035e+01	2.737048e+02	5.454545e+01	3.519062e+00	8.856305e+01	0	0	1.298800e+01
8.832845e+01	2.737048e+02	5.630499e+01	3.519062e+00	8.914956e+01	0	0	1.308800e+01
8.797654e+01	2.737048e+02	5.630499e+01	5.278592e+00	8.856305e+01	0	0	1.319000e+01
8.797654e+01	2.737048e+02	5.630499e+01	3.519062e+00	8.914956e+01	0	0	1.329000e+01
8.797654e+01	2.737048e+02	5.630499e+01	3.519062e+00	8.914956e+01	0	0	1.339000e+01
8.797654e+01	2.737048e+02	5.630499e+01	3.519062e+00	8.914956e+01	0	0	1.349200e+01
8.809384e+01	2.737048e+02	5.630499e+01	3.519062e+00	8.914956e+01	0	0	1.359200e+01
8.809384e+01	2.737048e+02	5.454545e+01	3.519062e+00	8.914956e+01	0	0	1.369200e+01
8.774194e+01	2.737048e+02	5.630499e+01	3.519062e+00	8.914956e+01	0	0	1.379400e+01
8.750733e+01	2.746823e+02	5.806452e+01	3.519062e+00	8.856305e+01	0	0	1.389400e+01
8.750733e+01	2.746823e+02	5.806452e+01	1.759531e+00	8.914956e+01	0	0	1.399600e+01
8.750733e+01	2.746823e+02	5.806452e+01	1.759531e+00	8.856305e+01	0	0	1.409600e+01
8.750733e+01	2.746823e+02	5.806452e+01	3.519062e+00	8.856305e+01	0	0	1.419600e+01
8.739003e+01	2.746823e+02	5.630499e+01	3.519062e+00	8.856305e+01	0	0	1.429800e+01
8.739003e+01	2.746823e+02	5.806452e+01	3.519062e+00	8.914956e+01	0	0	1.439800e+01
8.727273e+01	2.737048e+02	5.806452e+01	3.519062e+00	8.914956e+01	0	0	1.449800e+01
8.692082e+01	2.746823e+02	5.806452e+01	3.519062e+00	8.856305e+01	0	0	1.460000e+01
8.692082e+01	2.746823e+02	5.806452e+01	3.519062e+00	8.856305e+01	0	0	1.470000e+01
8.692082e+01	2.746823e+02	5.982405e+01	3.519062e+00	8.856305e+01	0	0	1.480000e+01
8.703812e+01	2.746823e+02	5.806452e+01	3.519062e+00	8.856305e+01	0	0	1.490200e+01
8.692082e+01	2.746823e+02	5.806452e+01	3.519062e+00	8.856305e+01	0	0	1.500200e+01
8.692082e+01	2.746823e+02	5.806452e+01	3.519062e+00	8.856305e+01	0	0	1.510200e+01
8.692082e+01	2.746823e+02	5.806452e+01	3.519062e+00	8.856305e+01	0	0	1.520400e+01
8.680352e+01	2.737048e+02	5.806452e+01	3.519062e+00	8.856305e+01	0	0	1.530400e+01
8.668622e+01	2.737048e+02	5.806452e+01	3.519062e+00	8.856305e+01	0	0	1.540500e+01
8.680352e+01	2.737048e+02	5.806452e+01	1.759531e+00	8.914956e+01	0	0	1.550600e+01
8.680352e+01	2.746823e+02	5.806452e+01	3.519062e+00	8.914956e+01	0	0	1.560600e+01
8.668622e+01	2.746823e+02	5.806452e+01	1.759531e+00	8.914956e+01	0	0	1.570700e+01
8.668622e+01	2.746823e+02	5.806452e+01	1.759531e+00	8.914956e+01	0	0	1.580800e+01
8.680352e+01	2.737048e+02	5.982405e+01	3.519062e+00	8.856305e+01	0	0	1.590800e+01
8.703812e+01	2.737048e+02	5.806452e+01	3.519062e+00	8.914956e+01	0	0	1.601000e+01
8.715543e+01	2.727273e+02	5.982405e+01	1.759531e+00	8.914956e+01	0	0	1.611000e+01
8.727273e+01	2.737048e+02	5.982405e+01	3.519062e+00	8.914956e+01	0	0	1.621000e+01
8.727273e+01	2.737048e+02	5.982405e+01	1.759531e+00	8.856305e+01	0	0	1.631200e+01
8.715543e+01	2.737048e+02	5.982405e+01	1.759531e+00	8.914956e+01	0	0	1.641200e+01
8.727273e+01	2.737048e+02	5.982405e+01	3.519062e+00	8.914956e+01	0	0	1.651300e+01
8.715543e+01	2.737048e+02	5.982405e+01	3.519062e+00	8.914956e+01	0	0	1.661400e+01
8.750733e+01	2.737048e+02	5.982405e+01	1.759531e+00	8.914956e+01	0	0	1.671400e+01
8.739003e+01	2.737048e+02	5.982405e+01	3.519062e+00	8.914956e+01	0	0	1.681500e+01
8.739003e+01	2.737048e+02	5.806452e+01	3.519062e+00	8.914956e+01	0	0	1.691600e+01
8.727273e+01	2.737048e+02	5.982405e+01	1.759531e+00	8.856305e+01	0	0	1.701600e+01
8.727273e+01	2.727273e+02	5.982405e+01	1.759531e+00	8.856305e+01	0	0	1.711700e+01
8.739003e+01	2.737048e+02	5.982405e+01	1.759531e+00	8.856305e+01	0	0	1.721800e+01
8.739003e+01	2.737048e+02	5.982405e+01	1.759531e+00	8.914956e+01	0	0	1.731800e+01
8.715543e+01	2.737048e+02	6.158358e+01	1.759531e+00	8.914956e+01	0	0	1.742000e+01
8.692082e+01	2.746823e+02	5.982405e+01	1.759531e+00	8.914956e+01	0	0	1.752000e+01
8.692082e+01	2.746823e+02	6.158358e+01	3.519062e+00	8.856305e+01	0	0	1.762000e+01
8.692082e+01	2.737048e+02	5.982405e+01	3.519062e+00	8.914956e+01	0	0	1.772200e+01
8.692082e+01	2.746823e+02	5.982405e+01	1.759531e+00	8.856305e+01	0	0	1.782200e+01
8.692082e+01	2.737048e+02	6.158358e+01	1.759531e+00	8.914956e+01	0	0	1.792300e+01
8.703812e+01	2.737048e+02	6.158358e+01	1.759531e+00	8.856305e+01	0	0	1.802400e+01
8.680352e+01	2.746823e+02	6.158358e+01	3.519062e+00	9.032258e+01	3	0	1.812400e+01
8.645161e+01	2.746823e+02	6.334311e+01	1.759531e+00	9.032258e+01	0	0	1.822500e+01
8.645161e+01	2.746823e+02	6.158358e+01	3.519062e+00	9.032258e+01	0	0	1.832600e+01
8.645161e+01	2.746823e+02	6.158358e+01	1.759531e+00	9.032258e+01	0	0	1.842600e+01
8.656891e+01	2.746823e+02	6.158358e+01	1.759531e+00	9.032258e+01	0	0	1.852800e+01
8.645161e+01	2.746823e+02	6.158358e+01	3.519062e+00	9.032258e+01	0	0	1.862800e+01
8.645161e+01	2.746823e+02	6.158358e+01	1.759531e+00	9.032258e+01	0	0	1.872800e+01
8.668622e+01	2.756598e+02	6.334311e+01	1.759531e+00	9.090909e+01	3	0	1.883000e+01
8.621701e+01	2.746823e+02	6.334311e+01	1.759531e+00	8.973607e+01	0	0	1.893000e+01
8.621701e+01	2.746823e+02	6.334311e+01	3.519062e+00	9.032258e+01	0	0	1.903100e+01
8.609971e+01	2.746823e+02	6.334311e+01	1.759531e+00	9.032258e+01	0	0	1.913200e+01
8.609971e+01	2.746823e+02	6.510264e+01	1.759531e+00	9.032258e+01	0	0	1.923200e+01
8.609971e+01	2.746823e+02	6.510264e+01	1.759531e+00	9.032258e+01	0	0	1.933300e+01
8.609971e+01	2.746823e+02	6.334311e+01	3.519062e+00	9.032258e+01	0	0	1.943400e+01
8.609971e+01	2.746823e+02	6.334311e+01	3.519062e+00	9.442815e+01	0	0	1.953400e+01
8.633431e+01	2.756598e+02	6.510264e+01	1.759531e+00	9.442815e+01	0	0	1.963500e+01
8.633431e+01	2.746823e+02	6.510264e+01	3.519062e+00	9.384164e+01	0	0	1.973600e+01
8.621701e+01	2.756598e+02	6.510264e+01	3.519062e+00	9.384164e+01	0	0	1.983600e+01
8.621701e+01	2.746823e+02	6.510264e+01	1.759531e+00	9.442815e+01	0	0	1.993800e+01
8.621701e+01	2.756598e+02	6.510264e+01	3.519062e+00	9.384164e+01	0	0	2.003800e+01
8.621701e+01	2.756598e+02	6.510264e+01	3.519062e+00	9.384164e+01	0	0	2.013900e+01
8.656891e+01	2.746823e+02	6.510264e+01	3.519062e+00	9.384164e+01	0	0	2.024000e+01
8.680352e+01	2.766373e+02	6.686217e+01	1.759531e+00	8.680352e+01	0	0	2.034000e+01
8.692082e+01	2.756598e+02	6.686217e+01	3.519062e+00	8.680352e+01	0	0	2.044100e+01
8.680352e+01	2.746823e+02	6.510264e+01	3.519062e+00	8.680352e+01	0	0	2.054200e+01
8.680352e+01	2.756598e+02	6.862170e+01	3.519062e+00	8.680352e+01	0	0	2.064200e+01
8.680352e+01	2.756598e+02	6.686217e+01	3.519062e+00	8.680352e+01	0	0	2.074300e+01
8.680352e+01	2.756598e+02	6.686217e+01	3.519062e+00	8.739003e+01	0	0	2.084400e+01
8.680352e+01	2.756598e+02	6.686217e+01	1.759531e+00	8.680352e+01	0	0	2.094400e+01
8.750733e+01	2.756598e+02	6.862170e+01	3.519062e+00	7.917889e+01	0	0	2.104500e+01
8.832845e+01	2.746823e+02	6.862170e+01	3.519062e+00	7.976540e+01	0	0	2.114600e+01
8.821114e+01	2.746823e+02	6.862170e+01	1.759531e+00	7.917889e+01	0	0	2.124600e+01
8.821114e+01	2.756598e+02	6.862170e+01	3.519062e+00	7.917889e+01	0	0	2.134700e+01
8.832845e+01	2.746823e+02	6.862170e+01	1.759531e+00	7.917889e+01	0	0	2.144800e+01
8.821114e+01	2.746823e+02	6.862170e+01	1.759531e+00	7.917889e+01	0	0	2.154900e+01
8.832845e+01	2.746823e+02	7.038123e+01	3.519062e+00	7.917889e+01	0	0	2.164900e+01
9.008798e+01	2.746823e+02	7.214076e+01	1.759531e+00	7.917889e+01	0	0	2.175000e+01
9.043988e+01	2.746823e+02	7.214076e+01	1.759531e+00	7.917889e+01	0	0	2.185100e+01
9.043988e+01	2.756598e+02	7.214076e+01	1.759531e+00	7.917889e+01	0	0	2.195200e+01
9.043988e+01	2.746823e+02	7.214076e+01	3.519062e+00	7.917889e+01	0	0	2.205200e+01
9.043988e+01	2.746823e+02	7.214076e+01	3.519062e+00	7.917889e+01	0	0	2.215300e+01
9.043988e+01	2.756598e+02	7.038123e+01	1.759531e+00	7.917889e+01	0	0	2.225400e+01
9.032258e+01	2.746823e+02	7.038123e+01	3.519062e+00	7.917889e+01	0	0	2.235400e+01
9.055718e+01	2.746823e+02	7.214076e+01	3.519062e+00	7.624633e+01	0	0	2.245500e+01
8.926686e+01	2.756598e+02	7.214076e+01	3.519062e+00	7.624633e+01	0	0	2.255600e+01
8.926686e+01	2.746823e+02	7.214076e+01	3.519062e+00	7.683284e+01	0	0	2.265700e+01
8.938416e+01	2.746823e+02	7.214076e+01	3.519062e+00	7.683284e+01	0	0	2.275700e+01
8.926686e+01	2.746823e+02	7.214076e+01	1.759531e+00	7.683284e+01	0	0	2.285800e+01
8.926686e+01	2.746823e+02	7.214076e+01	3.519062e+00	7.624633e+01	0	0	2.295900e+01
8.926686e+01	2.746823e+02	7.214076e+01	3.519062e+00	7.624633e+01	0	0	2.305900e+01
8.938416e+01	2.746823e+02	7.214076e+01	3.519062e+00	7.331378e+01	0	0	2.316000e+01
8.563050e+01	2.737048e+02	7.214076e+01	1.759531e+00	7.390029e+01	0	0	2.326100e+01
8.563050e+01	2.737048e+02	7.214076e+01	3.519062e+00	7.331378e+01	0	0	2.336100e+01
8.563050e+01	2.737048e+02	7.038123e+01	3.519062e+00	7.390029e+01	0	0	2.346200e+01
8.563050e+01	2.737048e+02	7.214076e+01	3.519062e+00	7.390029e+01	0	0	2.356300e+01
8.563050e+01	2.737048e+02	7.214076e+01	1.759531e+00	7.390029e+01	0	0	2.366400e+01
8.551320e+01	2.746823e+02	7.214076e+01	1.759531e+00	7.390029e+01	0	0	2.376400e+01
8.563050e+01	2.746823e+02	7.214076e+01	3.519062e+00	7.096774e+01	0	0	2.386500e+01
8.293255e+01	2.737048e+02	7.214076e+01	1.759531e+00	7.155425e+01	0	0	2.396600e+01
8.281525e+01	2.737048e+02	7.214076e+01	3.519062e+00	7.155425e+01	0	0	2.406700e+01
8.293255e+01	2.727273e+02	7.214076e+01	3.519062e+00	7.155425e+01	0	0	2.416700e+01
8.281525e+01	2.727273e+02	7.214076e+01	3.519062e+00	7.096774e+01	0	0	2.426800e+01
8.281525e+01	2.727273e+02	7.214076e+01	3.519062e+00	7.096774e+01	0	0	2.436900e+01
8.281525e+01	2.727273e+02	7.214076e+01	3.519062e+00	7.096774e+01	0	0	2.446900e+01
8.281525e+01	2.737048e+02	7.214076e+01	1.759531e+00	7.096774e+01	0	0	2.457000e+01
8.093842e+01	2.737048e+02	7.214076e+01	3.519062e+00	7.096774e+01	0	0	2.467100e+01
8.093842e+01	2.737048e+02	7.214076e+01	1.759531e+00	7.096774e+01	0	0	2.477100e+01
8.093842e+01	2.737048e+02	7.214076e+01	1.759531e+00	7.096774e+01	0	0	2.487200e+01
8.093842e+01	2.737048e+02	7.214076e+01	3.519062e+00	7.096774e+01	0	0	2.497300e+01
8.082111e+01	2.737048e+02	7.214076e+01	3.519062e+00	7.096774e+01	0	0	2.507300e+01
8.082111e+01	2.746823e+02	7.038123e+01	1.759531e+00	7.096774e+01	0	0	2.517500e+01
8.093842e+01	2.737048e+02	7.214076e+01	3.519062e+00	7.096774e+01	0	0	2.527500e+01
8.164223e+01	2.737048e+02	7.214076e+01	3.519062e+00	7.096774e+01	0	0	2.537500e+01
8.234604e+01	2.737048e+02	7.214076e+01	1.759531e+00	7.096774e+01	0	0	2.547700e+01
8.246334e+01	2.737048e+02	7.214076e+01	3.519062e+00	7.096774e+01	0	0	2.557700e+01
8.246334e+01	2.746823e+02	7.214076e+01	3.519062e+00	7.096774e+01	0	0	2.567800e+01
8.234604e+01	2.737048e+02	7.214076e+01	3.519062e+00	7.096774e+01	0	0	2.577900e+01
8.246334e+01	2.746823e+02	7.214076e+01	3.519062e+00	7.096774e+01	0	0	2.587900e+01
8.246334e+01	2.737048e+02	7.214076e+01	3.519062e+00	7.096774e+01	0	0	2.598000e+01
8.328446e+01	2.737048e+02	7.214076e+01	3.519062e+00	7.155425e+01	0	0	2.608100e+01
8.445748e+01	2.737048e+02	7.214076e+01	1.759531e+00	7.155425e+01	0	0	2.618100e+01
8.445748e+01	2.746823e+02	7.214076e+01	1.759531e+00	7.155425e+01	0	0	2.628300e+01
8.445748e+01	2.746823e+02	7.214076e+01	3.519062e+00	7.155425e+01	0	0	2.638300e+01
8.457478e+01	2.746823e+02	7.214076e+01	3.519062e+00	7.155425e+01	0	0	2.648300e+01
8.445748e+01	2.737048e+02	7.214076e+01	3.519062e+00	7.155425e+01	0	0	2.658500e+01
8.445748e+01	2.737048e+02	7.214076e+01	3.519062e+00	7.214076e+01	0	0	2.668500e+01
8.492669e+01	2.756598e+02	7.214076e+01	3.519062e+00	7.155425e+01	0	0	2.678500e+01
8.504399e+01	2.737048e+02	7.214076e+01	5.278592e+00	7.155425e+01	0	0	2.688700e+01
8.516129e+01	2.737048e+02	7.214076e+01	3.519062e+00	7.155425e+01	0	0	2.698700e+01
8.516129e+01	2.737048e+02	7.214076e+01	1.759531e+00	7.155425e+01	0	0	2.708700e+01
8.504399e+01	2.737048e+02	7.214076e+01	3.519062e+00	7.155425e+01	0	0	2.718900e+01
8.504399e+01	2.737048e+02	7.214076e+01	3.519062e+00	7.155425e+01	0	0	2.728900e+01
8.504399e+01	2.737048e+02	7.214076e+01	3.519062e+00	7.155425e+01	0	0	2.738900e+01
8.527859e+01	2.756598e+02	7.214076e+01	3.519062e+00	7.272727e+01	0	0	2.749100e+01
8.551320e+01	2.746823e+02	6.862170e+01	3.519062e+00	7.214076e+01	0	0	2.759100e+01
8.539589e+01	2.746823e+02	7.038123e+01	3.519062e+00	7.214076e+01	0	0	2.769300e+01
8.539589e+01	2.737048e+02	6.862170e+01	3.519062e+00	7.214076e+01	0	0	2.779300e+01
8.539589e+01	2.746823e+02	6.862170e+01	3.519062e+00	7.214076e+01	0	0	2.789300e+01
8.539589e+01	2.746823e+02	6.862170e+01	3.519062e+00	7.272727e+01	0	0	2.799500e+01
8.539589e+01	2.746823e+02	7.038123e+01	3.519062e+00	7.272727e+01	0	0	2.809500e+01
8.539589e+01	2.746823e+02	6.862170e+01	3.519062e+00	6.920821e+01	0	0	2.819500e+01
8.598240e+01	2.746823e+02	6.862170e+01	3.519062e+00	6.920821e+01	0	0	2.829700e+01
8.586510e+01	2.746823e+02	6.686217e+01	5.278592e+00	6.920821e+01	0	0	2.839700e+01
8.598240e+01	2.746823e+02	6.686217e+01	3.519062e+00	6.920821e+01	0	0	2.849700e+01
8.598240e+01	2.746823e+02	6.862170e+01	3.519062e+00	6.920821e+01	0	0	2.859900e+01
8.598240e+01	2.746823e+02	6.686217e+01	3.519062e+00	6.920821e+01	0	0	2.869900e+01
8.598240e+01	2.756598e+02	6.862170e+01	3.519062e+00	6.920821e+01	0	0	2.880000e+01
8.598240e+01	2.746823e+02	6.862170e+01	3.519062e+00	6.979472e+01	0	0	2.890100e+01
8.633431e+01	2.746823e+02	6.686217e+01	3.519062e+00	6.568915e+01	0	0	2.900100e+01
8.633431e+01	2.746823e+02	6.510264e+01	3.519062e+00	6.627566e+01	0	0	2.910200e+01
8.645161e+01	2.746823e+02	6.686217e+01	3.519062e+00	6.627566e+01	0	0	2.920300e+01
8.633431e+01	2.746823e+02	6.510264e+01	3.519062e+00	6.568915e+01	0	0	2.930300e+01
8.633431e+01	2.746823e+02	6.686217e+01	3.519062e+00	6.568915e+01	0	0	2.940500e+01
8.633431e+01	2.737048e+02	6.510264e+01	3.519062e+00	6.627566e+01	0	0	2.950500e+01
8.633431e+01	2.746823e+02	6.510264e+01	3.519062e+00	6.627566e+01	0	0	2.960500e+01
8.645161e+01	2.737048e+02	6.510264e+01	3.519062e+00	6.568915e+01	3	0	2.970700e+01
8.668622e+01	2.746823e+02	6.686217e+01	3.519062e+00	6.568915e+01	0	0	2.980700e+01
8.656891e+01	2.737048e+02	6.510264e+01	3.519062e+00	6.568915e+01	0	0	2.990700e+01
8.656891e+01	2.746823e+02	6.510264e+01	3.519062e+00	6.568915e+01	0	0	3.000900e+01
8.656891e+01	2.746823e+02	6.686217e+01	3.519062e+00	6.568915e+01	0	0	3.010900e+01
8.656891e+01	2.737048e+02	6.686217e+01	3.519062e+00	6.568915e+01	0	0	3.021000e+01
8.656891e+01	2.737048e+02	6.510264e+01	3.519062e+00	6.568915e+01	0	0	3.031100e+01
8.656891e+01	2.737048e+02	6.686217e+01	3.519062e+00	6.568915e+01	3	0	3.041100e+01
8.656891e+01	2.737048e+02	6.510264e+01	3.519062e+00	6.568915e+01	0	0	3.051300e+01
8.656891e+01	2.746823e+02	6.686217e+01	3.519062e+00	6.568915e+01	0	0	3.061300e+01
8.656891e+01	2.737048e+02	6.686217e+01	3.519062e+00	6.568915e+01	0	0	3.071300e+01
8.656891e+01	2.737048e+02	6.686217e+01	3.519062e+00	6.568915e+01	0	0	3.081500e+01
8.656891e+01	2.737048e+02	6.686217e+01	3.519062e+00	6.568915e+01	0	0	3.091500e+01
8.656891e+01	2.746823e+02	6.686217e+01	3.519062e+00	6.568915e+01	0	0	3.101500e+01
8.656891e+01	2.737048e+02	6.686217e+01	3.519062e+00	6.568915e+01	0	0	3.111700e+01
8.633431e+01	2.737048e+02	6.686217e+01	3.519062e+00	6.568915e+01	0	0	3.121700e+01
8.633431e+01	2.737048e+02	6.686217e+01	3.519062e+00	6.627566e+01	0	0	3.131800e+01
8.656891e+01	2.746823e+02	6.686217e+01	1.759531e+00	6.627566e+01	0	0	3.141900e+01
8.633431e+01	2.737048e+02	6.862170e+01	5.278592e+00	6.568915e+01	0	0	3.151900e+01
8.633431e+01	2.737048e+02	6.686217e+01	3.519062e+00	6.568915e+01	0	0	3.162100e+01
8.633431e+01	2.737048e+02	6.686217e+01	3.519062e+00	6.568915e+01	0	0	3.172100e+01
8.621701e+01	2.737048e+02	6.862170e+01	5.278592e+00	7.096774e+01	3	0	3.182100e+01
8.598240e+01	2.746823e+02	6.686217e+01	3.519062e+00	7.096774e+01	0	0	3.192300e+01
8.598240e+01	2.737048e+02	6.862170e+01	1.759531e+00	7.096774e+01	0	0	3.202300e+01
8.598240e+01	2.737048e+02	6.686217e+01	5.278592e+00	7.096774e+01	0	0	3.212300e+01
8.586510e+01	2.737048e+02	6.862170e+01	5.278592e+00	7.096774e+01	0	0	3.222500e+01
8.586510e+01	2.746823e+02	6.686217e+01	3.519062e+00	7.096774e+01	0	0	3.232500e+01
8.586510e+01	2.737048e+02	6.686217e+01	5.278592e+00	7.155425e+01	0	0	3.242500e+01
8.598240e+01	2.737048e+02	6.686217e+01	3.519062e+00	7.331378e+01	0	0	3.252700e+01
8.586510e+01	2.746823e+02	6.862170e+01	5.278592e+00	7.331378e+01	0	0	3.262700e+01
8.598240e+01	2.737048e+02	6.862170e+01	3.519062e+00	7.390029e+01	0	0	3.272800e+01
8.609971e+01	2.737048e+02	6.686217e+01	1.759531e+00	7.390029e+01	0	0	3.282900e+01
8.598240e+01	2.737048e+02	6.862170e+01	3.519062e+00	7.331378e+01	0	0	3.292900e+01
8.598240e+01	2.737048e+02	6.862170e+01	3.519062e+00	7.331378e+01	0	0	3.303100e+01
8.598240e+01	2.737048e+02	6.862170e+01	3.519062e+00	7.331378e+01	0	0	3.313100e+01
8.598240e+01	2.737048e+02	6.862170e+01	3.519062e+00	7.331378e+01	0	0	3.323100e+01
8.633431e+01	2.737048e+02	6.862170e+01	3.519062e+00	7.565982e+01	0	0	3.333300e+01
8.668622e+01	2.737048e+02	6.862170e+01	3.519062e+00	7.565982e+01	0	0	3.343300e+01
8.668622e+01	2.737048e+02	6.686217e+01	3.519062e+00	7.565982e+01	0	0	3.353300e+01
8.668622e+01	2.727273e+02	6.862170e+01	3.519062e+00	7.565982e+01	0	0	3.363500e+01
8.656891e+01	2.737048e+02	6.686217e+01	3.519062e+00	7.565982e+01	0	0	3.373500e+01
8.656891e+01	2.737048e+02	6.862170e+01	3.519062e+00	7.624633e+01	0	0	3.383600e+01
8.668622e+01	2.737048e+02	6.862170e+01	3.519062e+00	7.565982e+01	0	0	3.393700e+01
8.692082e+01	2.737048e+02	6.686217e+01	3.519062e+00	7.800587e+01	0	0	3.403700e+01
8.715543e+01	2.737048e+02	6.686217e+01	3.519062e+00	7.800587e+01	0	0	3.413800e+01
8.715543e+01	2.737048e+02	6.686217e+01	1.759531e+00	7.800587e+01	0	0	3.423900e+01
8.715543e+01	2.737048e+02	6.686217e+01	3.519062e+00	7.800587e+01	0	0	3.433900e+01
8.715543e+01	2.737048e+02	6.686217e+01	3.519062e+00	7.859238e+01	0	0	3.444000e+01
8.715543e+01	2.737048e+02	6.686217e+01	3.519062e+00	7.800587e+01	0	0	3.454100e+01
8.715543e+01	2.737048e+02	6.686217e+01	3.519062e+00	7.800587e+01	0	0	3.464100e+01
8.750733e+01	2.737048e+02	6.686217e+01	3.519062e+00	7.800587e+01	0	0	3.474300e+01
8.797654e+01	2.737048e+02	6.510264e+01	3.519062e+00	7.800587e+01	0	0	3.484300e+01
8.809384e+01	2.737048e+02	6.510264e+01	3.519062e+00	7.800587e+01	0	0	3.494400e+01
8.785924e+01	2.737048e+02	6.510264e+01	3.519062e+00	7.800587e+01	0	0	3.504500e+01
8.797654e+01	2.737048e+02	6.510264e+01	3.519062e+00	7.800587e+01	0	0	3.514500e+01
8.785924e+01	2.737048e+02	6.510264e+01	3.519062e+00	7.859238e+01	0	0	3.524600e+01
8.797654e+01	2.737048e+02	6.334311e+01	3.519062e+00	7.800587e+01	0	0	3.534700e+01
8.809384e+01	2.737048e+02	6.510264e+01	3.519062e+00	7.800587e+01	0	0	3.544700e+01
8.856305e+01	2.737048e+02	6.158358e+01	3.519062e+00	7.800587e+01	0	0	3.554800e+01
8.856305e+01	2.737048e+02	6.158358e+01	1.759531e+00	7.800587e+01	0	0	3.564900e+01
8.856305e+01	2.737048e+02	6.158358e+01	5.278592e+00	7.800587e+01	0	0	3.574900e+01
8.856305e+01	2.737048e+02	6.158358e+01	3.519062e+00	7.800587e+01	0	0	3.585000e+01
8.856305e+01	2.737048e+02	6.158358e+01	1.759531e+00	7.800587e+01	0	0	3.595100e+01
8.844575e+01	2.737048e+02	6.334311e+01	3.519062e+00	7.800587e+01	0	0	3.605100e+01
8.856305e+01	2.737048e+02	6.334311e+01	3.519062e+00	7.800587e+01	0	0	3.615200e+01
8.868035e+01	2.737048e+02	5.982405e+01	3.519062e+00	7.800587e+01	0	0	3.625300e+01
8.856305e+01	2.737048e+02	5.982405e+01	3.519062e+00	7.859238e+01	0	0	3.635400e+01
8.856305e+01	2.737048e+02	5.982405e+01	3.519062e+00	7.800587e+01	0	0	3.645500e+01
8.868035e+01	2.737048e+02	5.982405e+01	3.519062e+00	7.800587e+01	0	0	3.655500e+01
8.868035e+01	2.737048e+02	5.982405e+01	3.519062e+00	7.859238e+01	0	0	3.665600e+01
8.868035e+01	2.727273e+02	5.982405e+01	3.519062e+00	7.800587e+01	0	0	3.675700e+01
8.879765e+01	2.737048e+02	5.982405e+01	3.519062e+00	7.976540e+01	0	0	3.685700e+01
8.879765e+01	2.737048e+02	5.806452e+01	5.278592e+00	7.976540e+01	0	0	3.695800e+01
8.879765e+01	2.737048e+02	5.806452e+01	3.519062e+00	8.035191e+01	0	0	3.705900e+01
8.879765e+01	2.737048e+02	5.630499e+01	3.519062e+00	7.976540e+01	0	0	3.715900e+01
8.879765e+01	2.737048e+02	5.630499e+01	3.519062e+00	7.976540e+01	0	0	3.726000e+01
8.879765e+01	2.746823e+02	5.806452e+01	3.519062e+00	7.976540e+01	0	0	3.736100e+01
8.879765e+01	2.737048e+02	5.806452e+01	3.519062e+00	7.976540e+01	0	0	3.746200e+01
8.879765e+01	2.737048e+02	5.630499e+01	3.519062e+00	7.976540e+01	0	0	3.756200e+01
8.938416e+01	2.746823e+02	5.630499e+01	3.519062e+00	8.387097e+01	0	0	3.766300e+01
8.973607e+01	2.746823e+02	5.454545e+01	3.519062e+00	8.387097e+01	0	0	3.776400e+01
8.961877e+01	2.746823e+02	5.454545e+01	3.519062e+00	8.387097e+01	0	0	3.786400e+01
8.961877e+01	2.737048e+02	5.454545e+01	3.519062e+00	8.387097e+01	0	0	3.796500e+01
8.950147e+01	2.737048e+02	5.454545e+01	3.519062e+00	8.387097e+01	0	0	3.806600e+01
8.950147e+01	2.737048e+02	5.454545e+01	3.519062e+00	8.387097e+01	0	0	3.816700e+01
8.950147e+01	2.727273e+02	5.454545e+01	3.519062e+00	8.387097e+01	0	0	3.826700e+01
8.973607e+01	2.746823e+02	5.278592e+01	3.519062e+00	9.442815e+01	0	0	3.836800e+01
8.985337e+01	2.746823e+02	5.102639e+01	5.278592e+00	9.501466e+01	0	0	3.846900e+01
8.997067e+01	2.746823e+02	5.102639e+01	3.519062e+00	9.442815e+01	0	0	3.856900e+01
8.997067e+01	2.746823e+02	5.102639e+01	5.278592e+00	9.442815e+01	0	0	3.867000e+01
8.985337e+01	2.746823e+02	5.102639e+01	3.519062e+00	9.442815e+01	0	0	3.877100e+01
8.997067e+01	2.746823e+02	5.278592e+01	3.519062e+00	9.442815e+01	0	0	3.887200e+01
8.997067e+01	2.746823e+02	5.102639e+01	3.519062e+00	9.442815e+01	0	0	3.897200e+01
9.008798e+01	2.746823e+02	5.102639e+01	3.519062e+00	9.501466e+01	0	0	3.907300e+01
9.032258e+01	2.746823e+02	4.926686e+01	3.519062e+00	9.501466e+01	0	0	3.917400e+01
9.032258e+01	2.746823e+02	5.102639e+01	3.519062e+00	9.501466e+01	0	0	3.927400e+01
9.032258e+01	2.746823e+02	5.102639e+01	3.519062e+00	9.501466e+01	0	0	3.937500e+01
9.020528e+01	2.746823e+02	4.926686e+01	5.278592e+00	9.501466e+01	0	0	3.947600e+01
9.020528e+01	2.737048e+02	5.102639e+01	3.519062e+00	9.501466e+01	0	0	3.957600e+01
9.020528e+01	2.737048e+02	5.102639e+01	3.519062e+00	9.501466e+01	0	0	3.967700e+01
9.020528e+01	2.746823e+02	5.102639e+01	3.519062e+00	9.501466e+01	0	0	3.977800e+01
8.985337e+01	2.746823e+02	5.102639e+01	3.519062e+00	9.501466e+01	0	0	3.987800e+01
8.985337e+01	2.746823e+02	4.926686e+01	3.519062e+00	9.501466e+01	0	0	3.998000e+01
9.008798e+01	2.746823e+02	5.102639e+01	3.519062e+00	9.560117e+01	0	0	4.008000e+01
8.997067e+01	2.746823e+02	5.102639e+01	1.759531e+00	9.501466e+01	0	0	4.018100e+01
8.997067e+01	2.746823e+02	4.926686e+01	1.759531e+00	9.501466e+01	0	0	4.028200e+01
8.997067e+01	2.746823e+02	4.926686e+01	1.759531e+00	9.501466e+01	0	0	4.038200e+01
8.961877e+01	2.746823e+02	5.102639e+01	3.519062e+00	9.560117e+01	0	0	4.048300e+01
8.903226e+01	2.746823e+02	5.102639e+01	5.278592e+00	9.501466e+01	0	0	4.058400e+01
8.914956e+01	2.746823e+02	4.926686e+01	5.278592e+00	9.501466e+01	0	0	4.068400e+01
8.914956e+01	2.746823e+02	5.102639e+01	3.519062e+00	9.560117e+01	0	0	4.078500e+01
8.914956e+01	2.746823e+02	5.102639e+01	3.519062e+00	9.560117e+01	0	0	4.088600e+01
8.914956e+01	2.746823e+02	5.102639e+01	3.519062e+00	9.501466e+01	0	0	4.098600e+01
8.903226e+01	2.746823e+02	5.102639e+01	3.519062e+00	9.501466e+01	0	0	4.108800e+01
8.914956e+01	2.746823e+02	5.102639e+01	3.519062e+00	9.560117e+01	0	0	4.118800e+01
8.821114e+01	2.746823e+02	5.278592e+01	3.519062e+00	9.325513e+01	0	0	4.128800e+01
8.821114e+01	2.746823e+02	5.278592e+01	3.519062e+00	9.325513e+01	0	0	4.139000e+01
8.832845e+01	2.746823e+02	5.278592e+01	3.519062e+00	9.384164e+01	0	0	4.149000e+01
8.821114e+01	2.746823e+02	5.278592e+01	5.278592e+00	9.325513e+01	0	0	4.159000e+01
8.821114e+01	2.756598e+02	5.102639e+01	3.519062e+00	9.384164e+01	0	0	4.169200e+01
8.821114e+01	2.746823e+02	5.102639e+01	3.519062e+00	9.384164e+01	0	0	4.179200e+01
8.821114e+01	2.746823e+02	5.102639e+01	1.759531e+00	9.325513e+01	0	0	4.189300e+01
8.785924e+01	2.746823e+02	5.278592e+01	3.519062e+00	9.090909e+01	0	0	4.199400e+01
8.762463e+01	2.746823e+02	5.278592e+01	3.519062e+00	9.090909e+01	0	0	4.209400e+01
8.762463e+01	2.756598e+02	5.278592e+01	3.519062e+00	9.090909e+01	0	0	4.219500e+01
8.762463e+01	2.746823e+02	5.278592e+01	3.519062e+00	9.090909e+01	0	0	4.229600e+01
8.762463e+01	2.746823e+02	5.278592e+01	1.759531e+00	9.090909e+01	0	0	4.239600e+01
8.762463e+01	2.746823e+02	5.278592e+01	3.519062e+00	9.090909e+01	0	0	4.249800e+01
8.774194e+01	2.746823e+02	5.454545e+01	3.519062e+00	9.090909e+01	0	0	4.259800e+01
8.750733e+01	2.746823e+02	5.454545e+01	3.519062e+00	8.328446e+01	0	0	4.269800e+01
8.739003e+01	2.746823e+02	5.630499e+01	3.519062e+00	8.328446e+01	0	0	4.280000e+01
8.739003e+01	2.746823e+02	5.454545e+01	3.519062e+00	8.328446e+01	0	0	4.290000e+01
8.739003e+01	2.746823e+02	5.630499e+01	3.519062e+00	8.328446e+01	0	0	43
8.739003e+01	2.746823e+02	5.454545e+01	3.519062e+00	8.328446e+01	0	0	4.310200e+01
8.739003e+01	2.746823e+02	5.454545e+01	3.519062e+00	8.328446e+01	0	0	4.320200e+01
8.739003e+01	2.746823e+02	5.630499e+01	3.519062e+00	8.269795e+01	0	0	4.330200e+01
8.739003e+01	2.746823e+02	5.630499e+01	3.519062e+00	8.328446e+01	0	0	4.340400e+01
8.739003e+01	2.746823e+02	5.630499e+01	3.519062e+00	8.328446e+01	0	0	4.350400e+01
8.739003e+01	2.746823e+02	5.630499e+01	3.519062e+00	8.328446e+01	0	0	4.360600e+01
8.739003e+01	2.746823e+02	5.630499e+01	3.519062e+00	8.328446e+01	0	0	4.370600e+01
8.739003e+01	2.746823e+02	5.630499e+01	3.519062e+00	8.328446e+01	0	0	4.380600e+01
8.750733e+01	2.746823e+02	5.630499e+01	3.519062e+00	8.328446e+01	0	0	4.390800e+01
8.739003e+01	2.737048e+02	5.630499e+01	3.519062e+00	8.328446e+01	0	0	4.400800e+01
8.785924e+01	2.746823e+02	5.806452e+01	3.519062e+00	7.507331e+01	0	0	4.410800e+01
8.785924e+01	2.737048e+02	5.806452e+01	3.519062e+00	7.507331e+01	0	0	4.421000e+01
8.774194e+01	2.737048e+02	5.806452e+01	3.519062e+00	7.565982e+01	0	0	4.431000e+01
8.774194e+01	2.737048e+02	5.982405e+01	3.519062e+00	7.507331e+01	0	0	4.441000e+01
8.774194e+01	2.737048e+02	5.982405e+01	3.519062e+00	7.565982e+01	0	0	4.451200e+01
8.774194e+01	2.737048e+02	5.982405e+01	3.519062e+00	7.507331e+01	0	0	4.461200e+01
8.785924e+01	2.737048e+02	5.982405e+01	1.759531e+00	7.565982e+01	0	0	4.471200e+01
8.797654e+01	2.737048e+02	5.982405e+01	1.759531e+00	7.565982e+01	0	0	4.481400e+01
8.844575e+01	2.746823e+02	6.334311e+01	3.519062e+00	7.565982e+01	0	0	4.491400e+01
8.844575e+01	2.746823e+02	6.334311e+01	3.519062e+00	7.565982e+01	0	0	4.501500e+01
8.832845e+01	2.746823e+02	6.158358e+01	3.519062e+00	7.565982e+01	0	0	4.511600e+01
8.844575e+01	2.746823e+02	6.158358e+01	1.759531e+00	7.565982e+01	0	0	4.521600e+01
8.832845e+01	2.746823e+02	6.334311e+01	1.759531e+00	7.565982e+01	0	0	4.531800e+01
8.832845e+01	2.737048e+02	6.334311e+01	1.759531e+00	7.565982e+01	0	0	4.541800e+01
8.832845e+01	2.737048e+02	6.334311e+01	3.519062e+00	7.565982e+01	0	0	4.551800e+01
8.891496e+01	2.746823e+02	6.510264e+01	3.519062e+00	7.565982e+01	0	0	4.562000e+01
8.891496e+01	2.746823e+02	6.510264e+01	1.759531e+00	7.507331e+01	0	0	4.572000e+01
8.891496e+01	2.746823e+02	6.686217e+01	3.519062e+00	7.565982e+01	0	0	4.582000e+01
8.891496e+01	2.746823e+02	6.510264e+01	3.519062e+00	7.565982e+01	0	0	4.592200e+01
8.891496e+01	2.746823e+02	6.510264e+01	1.759531e+00	7.565982e+01	0	0	4.602200e+01
8.891496e+01	2.746823e+02	6.510264e+01	1.759531e+00	7.624633e+01	0	0	4.612300e+01
8.891496e+01	2.746823e+02	6.510264e+01	1.759531e+00	7.565982e+01	0	0	4.622400e+01
8.891496e+01	2.746823e+02	6.686217e+01	3.519062e+00	8.211144e+01	0	0	4.632400e+01
8.891496e+01	2.737048e+02	6.686217e+01	1.759531e+00	8.211144e+01	0	0	4.642500e+01
8.903226e+01	2.737048e+02	6.862170e+01	1.759531e+00	8.211144e+01	0	0	4.652600e+01
8.891496e+01	2.746823e+02	6.686217e+01	3.519062e+00	8.211144e+01	0	0	4.662600e+01
8.891496e+01	2.737048e+02	6.862170e+01	1.759531e+00	8.211144e+01	0	0	4.672700e+01
8.891496e+01	2.737048e+02	6.862170e+01	1.759531e+00	8.211144e+01	0	0	4.682800e+01
8.891496e+01	2.737048e+02	6.862170e+01	3.519062e+00	8.211144e+01	0	0	4.692800e+01
8.879765e+01	2.737048e+02	6.862170e+01	1.759531e+00	9.149560e+01	0	0	4.702900e+01
8.879765e+01	2.746823e+02	7.038123e+01	1.759531e+00	9.208211e+01	0	0	4.713000e+01
8.879765e+01	2.746823e+02	6.862170e+01	3.519062e+00	9.149560e+01	0	0	4.723000e+01
8.868035e+01	2.746823e+02	7.038123e+01	1.759531e+00	9.149560e+01	0	0	4.733200e+01
8.868035e+01	2.746823e+02	7.038123e+01	1.759531e+00	9.208211e+01	0	0	4.743200e+01
8.868035e+01	2.746823e+02	7.038123e+01	1.759531e+00	9.149560e+01	0	0	4.753300e+01
8.868035e+01	2.746823e+02	7.038123e+01	1.759531e+00	9.208211e+01	0	0	4.763400e+01
8.868035e+01	2.737048e+02	7.038123e+01	3.519062e+00	9.266862e+01	0	0	4.773400e+01
8.832845e+01	2.746823e+02	7.214076e+01	1.759531e+00	9.266862e+01	0	0	4.783500e+01
8.832845e+01	2.737048e+02	7.038123e+01	1.759531e+00	9.266862e+01	0	0	4.793600e+01
8.832845e+01	2.746823e+02	7.214076e+01	3.519062e+00	9.266862e+01	0	0	4.803600e+01
8.832845e+01	2.746823e+02	7.214076e+01	1.759531e+00	9.266862e+01	0	0	4.813700e+01
8.832845e+01	2.746823e+02	7.038123e+01	1.759531e+00	9.266862e+01	0	0	4.823800e+01
8.832845e+01	2.746823e+02	7.214076e+01	1.759531e+00	9.266862e+01	0	0	4.833800e+01
8.821114e+01	2.746823e+02	7.038123e+01	1.759531e+00	9.208211e+01	0	0	4.843900e+01
8.762463e+01	2.737048e+02	7.214076e+01	1.759531e+00	9.208211e+01	0	0	4.854000e+01
8.774194e+01	2.737048e+02	7.214076e+01	3.519062e+00	9.208211e+01	0	0	4.864100e+01
8.797654e+01	2.746823e+02	7.214076e+01	1.759531e+00	9.208211e+01	0	0	4.874200e+01
8.774194e+01	2.746823e+02	7.214076e+01	1.759531e+00	9.208211e+01	0	0	4.884200e+01
8.774194e+01	2.746823e+02	7.038123e+01	1.759531e+00	9.208211e+01	0	0	4.894300e+01
8.774194e+01	2.737048e+02	7.214076e+01	1.759531e+00	9.208211e+01	0	0	4.904400e+01
8.774194e+01	2.737048e+02	7.214076e+01	1.759531e+00	9.266862e+01	0	0	4.914400e+01
8.715543e+01	2.746823e+02	7.214076e+01	0	9.266862e+01	0	0	4.924500e+01
8.703812e+01	2.737048e+02	7.214076e+01	1.759531e+00	9.208211e+01	0	0	4.934600e+01
8.703812e+01	2.737048e+02	7.214076e+01	1.759531e+00	9.208211e+01	0	0	4.944600e+01
8.703812e+01	2.737048e+02	7.214076e+01	1.759531e+00	9.266862e+01	0	0	4.954700e+01
8.703812e+01	2.727273e+02	7.214076e+01	3.519062e+00	9.266862e+01	0	0	4.964800e+01
8.703812e+01	2.737048e+02	7.214076e+01	1.759531e+00	9.266862e+01	0	0	4.974800e+01
8.703812e+01	2.737048e+02	7.214076e+01	1.759531e+00	9.208211e+01	0	0	4.984900e+01
8.680352e+01	2.737048e+02	7.214076e+01	1.759531e+00	9.266862e+01	0	0	4.995000e+01
8.668622e+01	2.737048e+02	7.214076e+01	1.759531e+00	9.208211e+01	0	0	5.005100e+01
8.680352e+01	2.737048e+02	7.390029e+01	1.759531e+00	9.266862e+01	0	0	5.015100e+01
8.668622e+01	2.737048e+02	7.214076e+01	1.759531e+00	9.208211e+01	0	0	5.025200e+01
8.680352e+01	2.727273e+02	7.214076e+01	1.759531e+00	9.208211e+01	0	0	5.035300e+01
8.668622e+01	2.737048e+02	7.214076e+01	1.759531e+00	9.266862e+01	0	0	5.045300e+01
8.668622e+01	2.737048e+02	7.390029e+01	1.759531e+00	9.208211e+01	0	0	5.055400e+01
8.656891e+01	2.746823e+02	7.214076e+01	1.759531e+00	7.976540e+01	0	0	5.065500e+01
8.645161e+01	2.727273e+02	7.214076e+01	1.759531e+00	7.976540e+01	0	0	5.075600e+01
8.656891e+01	2.727273e+02	7.214076e+01	1.759531e+00	7.976540e+01	0	0	5.085600e+01
8.656891e+01	2.727273e+02	7.038123e+01	3.519062e+00	7.976540e+01	0	0	5.095700e+01
8.656891e+01	2.727273e+02	7.214076e+01	1.759531e+00	7.976540e+01	0	0	5.105800e+01
8.656891e+01	2.727273e+02	7.038123e+01	1.759531e+00	7.976540e+01	0	0	5.115900e+01
8.645161e+01	2.737048e+02	7.214076e+01	1.759531e+00	7.976540e+01	0	0	5.125900e+01
8.645161e+01	2.727273e+02	7.038123e+01	3.519062e+00	6.920821e+01	0	0	5.136000e+01
8.656891e+01	2.727273e+02	7.038123e+01	1.759531e+00	6.920821e+01	0	0	5.146100e+01
8.645161e+01	2.727273e+02	7.038123e+01	1.759531e+00	6.920821e+01	0	0	5.156100e+01
8.656891e+01	2.727273e+02	6.862170e+01	3.519062e+00	6.920821e+01	0	0	5.166200e+01
8.656891e+01	2.727273e+02	7.038123e+01	1.759531e+00	6.920821e+01	0	0	5.176300e+01
8.656891e+01	2.727273e+02	7.038123e+01	1.759531e+00	6.920821e+01	0	0	5.186300e+01
8.656891e+01	2.727273e+02	7.038123e+01	1.759531e+00	6.920821e+01	0	0	5.196400e+01
8.668622e+01	2.727273e+02	7.038123e+01	1.759531e+00	6.686217e+01	0	0	5.206500e+01
8.656891e+01	2.727273e+02	6.862170e+01	1.759531e+00	6.627566e+01	0	0	5.216500e+01
8.656891e+01	2.727273e+02	6.686217e+01	3.519062e+00	6.627566e+01	0	0	5.226700e+01
8.645161e+01	2.737048e+02	6.686217e+01	3.519062e+00	6.627566e+01	0	0	5.236700e+01
8.656891e+01	2.727273e+02	6.862170e+01	1.759531e+00	6.627566e+01	0	0	5.246800e+01
8.656891e+01	2.737048e+02	6.686217e+01	3.519062e+00	6.627566e+01	0	0	5.256900e+01
8.656891e+01	2.727273e+02	6.686217e+01	1.759531e+00	6.627566e+01	0	0	5.266900e+01
8.656891e+01	2.727273e+02	6.862170e+01	3.519062e+00	6.979472e+01	0	0	5.277000e+01
8.645161e+01	2.737048e+02	6.686217e+01	1.759531e+00	6.979472e+01	0	0	5.287100e+01
8.645161e+01	2.737048e+02	6.510264e+01	1.759531e+00	6.979472e+01	0	0	5.297100e+01
8.633431e+01	2.737048e+02	6.686217e+01	1.759531e+00	6.979472e+01	0	0	5.307200e+01
8.633431e+01	2.737048e+02	6.686217e+01	1.759531e+00	6.979472e+01	0	0	5.317300e+01
8.645161e+01	2.737048e+02	6.686217e+01	1.759531e+00	6.979472e+01	0	0	5.327300e+01
8.645161e+01	2.727273e+02	6.510264e+01	1.759531e+00	6.979472e+01	0	0	5.337400e+01
8.633431e+01	2.737048e+02	6.686217e+01	1.759531e+00	7.448680e+01	0	0	5.347500e+01
8.621701e+01	2.737048e+02	6.510264e+01	3.519062e+00	7.448680e+01	0	0	5.357500e+01
8.633431e+01	2.727273e+02	6.510264e+01	1.759531e+00	7.448680e+01	0	0	5.367700e+01
8.621701e+01	2.727273e+02	6.510264e+01	3.519062e+00	7.448680e+01	0	0	5.377700e+01
8.621701e+01	2.727273e+02	6.510264e+01	3.519062e+00	7.448680e+01	0	0	5.387700e+01
8.621701e+01	2.737048e+02	6.510264e+01	1.759531e+00	7.448680e+01	0	0	5.397900e+01
8.621701e+01	2.737048e+02	6.510264e+01	1.759531e+00	7.448680e+01	0	0	5.407900e+01
8.621701e+01	2.727273e+02	6.510264e+01	1.759531e+00	7.507331e+01	0	0	5.418000e+01
8.633431e+01	2.727273e+02	6.510264e+01	1.759531e+00	7.448680e+01	0	0	5.428100e+01
8.633431e+01	2.737048e+02	6.510264e+01	1.759531e+00	7.448680e+01	0	0	5.438100e+01
8.633431e+01	2.727273e+02	6.510264e+01	1.759531e+00	7.448680e+01	0	0	5.448200e+01
8.633431e+01	2.727273e+02	6.510264e+01	3.519062e+00	7.448680e+01	0	0	5.458300e+01
8.633431e+01	2.737048e+02	6.510264e+01	1.759531e+00	7.448680e+01	0	0	5.468300e+01
8.633431e+01	2.737048e+02	6.334311e+01	1.759531e+00	7.448680e+01	0	0	5.478500e+01
8.633431e+01	2.727273e+02	6.510264e+01	1.759531e+00	7.390029e+01	0	0	5.488500e+01
8.656891e+01	2.737048e+02	6.510264e+01	1.759531e+00	7.683284e+01	0	0	5.498500e+01
8.645161e+01	2.737048e+02	6.686217e+01	3.519062e+00	7.741935e+01	0	0	5.508700e+01
8.645161e+01	2.737048e+02	6.510264e+01	3.519062e+00	7.683284e+01	0	0	5.518700e+01
8.645161e+01	2.737048e+02	6.510264e+01	3.519062e+00	7.683284e+01	0	0	5.528700e+01
8.633431e+01	2.727273e+02	6.510264e+01	1.759531e+00	7.624633e+01	0	0	5.538900e+01
8.645161e+01	2.727273e+02	6.686217e+01	1.759531e+00	7.683284e+01	0	0	5.548900e+01
8.645161e+01	2.737048e+02	6.510264e+01	1.759531e+00	7.683284e+01	0	0	5.558900e+01
8.656891e+01	2.727273e+02	6.686217e+01	3.519062e+00	7.683284e+01	0	0	5.569100e+01
8.692082e+01	2.727273e+02	6.686217e+01	3.519062e+00	7.683284e+01	0	0	5.579100e+01
8.680352e+01	2.727273e+02	6.686217e+01	3.519062e+00	7.683284e+01	0	0	5.589100e+01
8.680352e+01	2.737048e+02	6.686217e+01	1.759531e+00	7.683284e+01	0	0	5.599300e+01
8.680352e+01	2.727273e+02	6.862170e+01	3.519062e+00	7.683284e+01	0	0	5.609300e+01
8.680352e+01	2.727273e+02	6.686217e+01	1.759531e+00	7.741935e+01	0	0	5.619500e+01
8.680352e+01	2.727273e+02	6.862170e+01	3.519062e+00	7.683284e+01	0	0	5.629500e+01
8.680352e+01	2.737048e+02	6.686217e+01	3.519062e+00	7.917889e+01	0	0	5.639500e+01
8.668622e+01	2.737048e+02	6.686217e+01	1.759531e+00	7.859238e+01	0	0	5.649700e+01
8.668622e+01	2.746823e+02	6.686217e+01	3.519062e+00	7.917889e+01	0	0	5.659700e+01
8.680352e+01	2.746823e+02	6.862170e+01	3.519062e+00	7.859238e+01	0	0	5.669700e+01
8.668622e+01	2.737048e+02	6.862170e+01	3.519062e+00	7.859238e+01	0	0	5.679900e+01
8.680352e+01	2.746823e+02	6.686217e+01	3.519062e+00	7.917889e+01	0	0	5.689900e+01
8.692082e+01	2.746823e+02	6.862170e+01	3.519062e+00	7.917889e+01	0	0	5.699900e+01
8.656891e+01	2.737048e+02	6.862170e+01	3.519062e+00	7.976540e+01	0	0	5.710100e+01
8.645161e+01	2.737048e+02	7.038123e+01	3.519062e+00	7.976540e+01	0	0	5.720100e+01
8.633431e+01	2.737048e+02	6.862170e+01	1.759531e+00	7.976540e+01	0	0	5.730200e+01
8.633431e+01	2.737048e+02	6.862170e+01	3.519062e+00	7.976540e+01	0	0	5.740300e+01
8.645161e+01	2.737048e+02	7.038123e+01	3.519062e+00	8.035191e+01	0	0	5.750300e+01
8.633431e+01	2.737048e+02	6.862170e+01	3.519062e+00	7.976540e+01	0	0	5.760500e+01
8.633431e+01	2.737048e+02	6.862170e+01	1.759531e+00	7.976540e+01	0	0	5.770500e+01
8.645161e+01	2.737048e+02	6.862170e+01	3.519062e+00	8.035191e+01	0	0	5.780500e+01
8.609971e+01	2.737048e+02	6.862170e+01	1.759531e+00	7.976540e+01	0	0	5.790700e+01
8.609971e+01	2.727273e+02	7.038123e+01	3.519062e+00	7.976540e+01	0	0	5.800700e+01
8.621701e+01	2.737048e+02	7.214076e+01	1.759531e+00	7.976540e+01	0	0	5.810700e+01
8.621701e+01	2.737048e+02	7.038123e+01	3.519062e+00	7.976540e+01	0	0	5.820900e+01
8.621701e+01	2.737048e+02	7.038123e+01	1.759531e+00	7.976540e+01	0	0	5.830900e+01
8.609971e+01	2.737048e+02	7.038123e+01	3.519062e+00	7.976540e+01	0	0	5.840900e+01
8.621701e+01	2.727273e+02	7.038123e+01	3.519062e+00	7.976540e+01	0	0	5.851100e+01
8.609971e+01	2.737048e+02	7.214076e+01	1.759531e+00	7.624633e+01	0	0	5.861100e+01
8.633431e+01	2.737048e+02	7.038123e+01	3.519062e+00	7.624633e+01	0	0	5.871200e+01
8.656891e+01	2.737048e+02	7.214076e+01	3.519062e+00	7.624633e+01	0	0	5.881300e+01
8.621701e+01	2.737048e+02	7.038123e+01	1.759531e+00	7.624633e+01	0	0	5.891300e+01
8.621701e+01	2.737048e+02	7.038123e+01	3.519062e+00	7.624633e+01	0	0	5.901400e+01
8.621701e+01	2.737048e+02	7.038123e+01	3.519062e+00	7.624633e+01	0	0	5.911500e+01
8.656891e+01	2.737048e+02	7.038123e+01	3.519062e+00	7.624633e+01	0	0	5.921500e+01
8.633431e+01	2.727273e+02	7.214076e+01	3.519062e+00	7.624633e+01	0	0	5.931700e+01
8.668622e+01	2.727273e+02	7.038123e+01	1.759531e+00	7.624633e+01	0	0	5.941700e+01
8.656891e+01	2.727273e+02	7.038123e+01	3.519062e+00	7.565982e+01	0	0	5.951700e+01
8.656891e+01	2.727273e+02	7.038123e+01	3.519062e+00	7.624633e+01	0	0	5.961900e+01
8.645161e+01	2.727273e+02	7.038123e+01	1.759531e+00	7.624633e+01	0	0	5.971900e+01
8.656891e+01	2.727273e+02	7.038123e+01	1.759531e+00	7.624633e+01	0	0	5.982000e+01
8.656891e+01	2.727273e+02	7.214076e+01	3.519062e+00	7.624633e+01	0	0	5.992100e+01
8.668622e+01	2.727273e+02	7.038123e+01	3.519062e+00	7.155425e+01	0	0	6.002100e+01
8.703812e+01	2.737048e+02	7.038123e+01	1.759531e+00	7.155425e+01	0	0	6.012200e+01
8.680352e+01	2.727273e+02	7.038123e+01	3.519062e+00	7.155425e+01	0	0	6.022300e+01
8.703812e+01	2.727273e+02	7.038123e+01	3.519062e+00	7.155425e+01	0	0	6.032300e+01
8.680352e+01	2.727273e+02	7.038123e+01	3.519062e+00	7.155425e+01	0	0	6.042400e+01
8.680352e+01	2.727273e+02	6.862170e+01	3.519062e+00	7.096774e+01	0	0	6.052500e+01
8.680352e+01	2.727273e+02	7.038123e+01	3.519062e+00	7.155425e+01	0	0	6.062500e+01
8.715543e+01	2.727273e+02	6.862170e+01	1.759531e+00	6.862170e+01	3	0	6.072700e+01
8.750733e+01	2.727273e+02	6.686217e+01	1.759531e+00	6.862170e+01	0	0	6.082700e+01
8.750733e+01	2.727273e+02	6.862170e+01	3.519062e+00	6.862170e+01	0	0	6.092800e+01
8.750733e+01	2.727273e+02	6.686217e+01	1.759531e+00	6.862170e+01	0	0	6.102900e+01
8.750733e+01	2.727273e+02	6.686217e+01	3.519062e+00	6.862170e+01	0	0	6.112900e+01
8.750733e+01	2.737048e+02	6.686217e+01	3.519062e+00	6.803519e+01	0	0	6.123000e+01
8.774194e+01	2.737048e+02	6.686217e+01	3.519062e+00	6.862170e+01	0	0	6.133100e+01
8.774194e+01	2.727273e+02	6.510264e+01	3.519062e+00	6.803519e+01	3	0	6.143100e+01
8.821114e+01	2.727273e+02	6.334311e+01	1.759531e+00	6.803519e+01	0	0	6.153300e+01
8.821114e+01	2.727273e+02	6.334311e+01	3.519062e+00	6.803519e+01	0	0	6.163300e+01
8.832845e+01	2.737048e+02	6.334311e+01	3.519062e+00	6.803519e+01	0	0	6.173300e+01
8.821114e+01	2.737048e+02	6.510264e+01	3.519062e+00	6.803519e+01	0	0	6.183500e+01
8.821114e+01	2.727273e+02	6.334311e+01	1.759531e+00	6.803519e+01	0	0	6.193500e+01
8.809384e+01	2.727273e+02	6.510264e+01	3.519062e+00	6.803519e+01	0	0	6.203500e+01
8.821114e+01	2.727273e+02	6.334311e+01	1.759531e+00	6.862170e+01	0	0	6.213700e+01
8.844575e+01	2.727273e+02	6.158358e+01	1.759531e+00	6.862170e+01	0	0	6.223700e+01
8.856305e+01	2.737048e+02	5.982405e+01	1.759531e+00	6.803519e+01	0	0	6.233800e+01
8.868035e+01	2.746823e+02	5.982405e+01	3.519062e+00	6.803519e+01	0	0	6.243900e+01
8.856305e+01	2.737048e+02	5.982405e+01	1.759531e+00	6.803519e+01	0	0	6.253900e+01
8.856305e+01	2.737048e+02	5.982405e+01	3.519062e+00	6.803519e+01	0	0	6.264000e+01
8.856305e+01	2.737048e+02	5.982405e+01	1.759531e+00	6.803519e+01	0	0	6.274100e+01
8.856305e+01	2.737048e+02	5.982405e+01	3.519062e+00	6.803519e+01	0	0	6.284100e+01
8.844575e+01	2.737048e+02	5.806452e+01	3.519062e+00	6.627566e+01	0	0	6.294200e+01
8.891496e+01	2.746823e+02	5.806452e+01	3.519062e+00	6.686217e+01	0	0	6.304300e+01
8.856305e+01	2.737048e+02	5.806452e+01	3.519062e+00	6.686217e+01	0	0	6.314300e+01
8.844575e+01	2.737048e+02	5.806452e+01	1.759531e+00	6.627566e+01	0	0	6.324400e+01
8.844575e+01	2.737048e+02	5.806452e+01	3.519062e+00	6.627566e+01	0	0	6.334500e+01
8.844575e+01	2.737048e+02	5.806452e+01	3.519062e+00	6.627566e+01	0	0	6.344600e+01
8.844575e+01	2.737048e+02	5.806452e+01	1.759531e+00	6.627566e+01	0	0	6.354700e+01
8.821114e+01	2.737048e+02	5.806452e+01	3.519062e+00	6.627566e+01	0	0	6.364700e+01
8.809384e+01	2.727273e+02	5.630499e+01	3.519062e+00	6.627566e+01	0	0	6.374800e+01
8.809384e+01	2.727273e+02	5.630499e+01	1.759531e+00	6.627566e+01	0	0	6.384900e+01
8.809384e+01	2.727273e+02	5.630499e+01	1.759531e+00	6.627566e+01	0	0	6.394900e+01
8.809384e+01	2.727273e+02	5.806452e+01	1.759531e+00	6.627566e+01	0	0	6.405000e+01
8.809384e+01	2.727273e+02	5.806452e+01	3.519062e+00	6.627566e+01	0	0	6.415100e+01
8.797654e+01	2.727273e+02	5.630499e+01	1.759531e+00	6.627566e+01	0	0	6.425100e+01
8.797654e+01	2.737048e+02	5.630499e+01	1.759531e+00	6.803519e+01	3	0	6.435200e+01
8.750733e+01	2.727273e+02	5.806452e+01	3.519062e+00	6.862170e+01	0	0	6.445300e+01
8.774194e+01	2.737048e+02	5.806452e+01	3.519062e+00	6.803519e+01	0	0	6.455300e+01
8.739003e+01	2.727273e+02	5.630499e+01	1.759531e+00	6.803519e+01	0	0	6.465500e+01
8.739003e+01	2.727273e+02	5.806452e+01	3.519062e+00	6.803519e+01	0	0	6.475500e+01
8.774194e+01	2.727273e+02	5.806452e+01	1.759531e+00	6.803519e+01	0	0	6.485600e+01
8.762463e+01	2.727273e+02	5.806452e+01	1.759531e+00	6.803519e+01	0	0	6.495700e+01
8.774194e+01	2.737048e+02	5.806452e+01	3.519062e+00	7.038123e+01	3	0	6.505700e+01
8.739003e+01	2.746823e+02	5.806452e+01	1.759531e+00	6.979472e+01	0	0	6.515800e+01
8.739003e+01	2.737048e+02	5.806452e+01	3.519062e+00	7.038123e+01	0	0	6.525900e+01
8.739003e+01	2.737048e+02	5.806452e+01	1.759531e+00	7.038123e+01	0	0	6.535900e+01
8.739003e+01	2.737048e+02	5.806452e+01	3.519062e+00	7.038123e+01	0	0	6.546000e+01
8.739003e+01	2.737048e+02	5.806452e+01	3.519062e+00	7.038123e+01	0	0	6.556100e+01
8.750733e+01	2.746823e+02	5.982405e+01	3.519062e+00	7.038123e+01	0	0	6.566100e+01
8.750733e+01	2.737048e+02	5.806452e+01	1.759531e+00	7.038123e+01	0	0	6.576300e+01
8.750733e+01	2.746823e+02	5.982405e+01	3.519062e+00	7.038123e+01	0	0	6.586300e+01
8.762463e+01	2.746823e+02	5.982405e+01	3.519062e+00	7.038123e+01	0	0	6.596400e+01
8.785924e+01	2.756598e+02	6.158358e+01	1.759531e+00	7.038123e+01	0	0	6.606500e+01
8.762463e+01	2.746823e+02	6.158358e+01	3.519062e+00	7.038123e+01	0	0	6.616500e+01
8.762463e+01	2.746823e+02	6.158358e+01	3.519062e+00	7.038123e+01	0	0	6.626600e+01
8.762463e+01	2.746823e+02	6.158358e+01	3.519062e+00	7.038123e+01	0	0	6.636700e+01
8.762463e+01	2.746823e+02	5.982405e+01	3.519062e+00	7.038123e+01	0	0	6.646700e+01
8.797654e+01	2.737048e+02	6.158358e+01	3.519062e+00	7.507331e+01	0	0	6.656800e+01
8.809384e+01	2.737048e+02	6.334311e+01	3.519062e+00	7.565982e+01	0	0	6.666900e+01
8.797654e+01	2.746823e+02	6.334311e+01	3.519062e+00	7.507331e+01	0	0	6.676900e+01
8.797654e+01	2.737048e+02	6.334311e+01	3.519062e+00	7.507331e+01	0	0	6.687000e+01
8.809384e+01	2.737048e+02	6.334311e+01	1.759531e+00	7.507331e+01	0	0	6.697100e+01
8.797654e+01	2.737048e+02	6.158358e+01	1.759531e+00	7.507331e+01	0	0	6.707200e+01
8.797654e+01	2.737048e+02	6.334311e+01	3.519062e+00	7.507331e+01	0	0	6.717200e+01
8.832845e+01	2.737048e+02	6.510264e+01	3.519062e+00	7.507331e+01	0	0	6.727300e+01
8.844575e+01	2.737048e+02	6.510264e+01	3.519062e+00	7.565982e+01	0	0	6.737400e+01
8.844575e+01	2.737048e+02	6.510264e+01	3.519062e+00	7.507331e+01	0	0	6.747400e+01
8.844575e+01	2.737048e+02	6.510264e+01	3.519062e+00	7.507331e+01	0	0	6.757500e+01
8.844575e+01	2.737048e+02	6.510264e+01	1.759531e+00	7.507331e+01	0	0	6.767600e+01
8.844575e+01	2.737048e+02	6.510264e+01	3.519062e+00	7.507331e+01	0	0	6.777700e+01
8.844575e+01	2.737048e+02	6.510264e+01	3.519062e+00	7.507331e+01	0	0	6.787700e+01
8.856305e+01	2.737048e+02	6.686217e+01	3.519062e+00	8.680352e+01	0	0	6.797800e+01
8.856305e+01	2.737048e+02	6.862170e+01	3.519062e+00	8.680352e+01	0	0	6.807900e+01
8.844575e+01	2.737048e+02	6.862170e+01	1.759531e+00	8.680352e+01	0	0	6.817900e+01
8.856305e+01	2.737048e+02	6.862170e+01	3.519062e+00	8.680352e+01	0	0	6.828000e+01
8.844575e+01	2.746823e+02	6.862170e+01	3.519062e+00	8.680352e+01	0	0	6.838100e+01
8.844575e+01	2.746823e+02	6.862170e+01	3.519062e+00	8.680352e+01	0	0	6.848200e+01
8.844575e+01	2.746823e+02	6.862170e+01	3.519062e+00	8.680352e+01	0	0	6.858200e+01
8.856305e+01	2.737048e+02	7.038123e+01	3.519062e+00	8.680352e+01	0	0	6.868300e+01
8.832845e+01	2.727273e+02	7.038123e+01	1.759531e+00	8.680352e+01	0	0	6.878400e+01
8.832845e+01	2.737048e+02	7.038123e+01	3.519062e+00	8.680352e+01	0	0	6.888400e+01
8.832845e+01	2.746823e+02	7.214076e+01	3.519062e+00	8.739003e+01	0	0	6.898500e+01
8.844575e+01	2.737048e+02	7.038123e+01	3.519062e+00	8.680352e+01	0	0	6.908600e+01
8.832845e+01	2.737048e+02	7.038123e+01	3.519062e+00	8.680352e+01	0	0	6.918600e+01
8.844575e+01	2.737048e+02	7.038123e+01	3.519062e+00	8.680352e+01	0	0	6.928700e+01
8.832845e+01	2.737048e+02	7.038123e+01	3.519062e+00	8.680352e+01	0	0	6.938800e+01
8.774194e+01	2.737048e+02	7.214076e+01	3.519062e+00	8.680352e+01	0	0	6.948900e+01
8.774194e+01	2.737048e+02	7.214076e+01	3.519062e+00	8.739003e+01	0	0	6.959000e+01
8.774194e+01	2.737048e+02	7.214076e+01	3.519062e+00	8.680352e+01	0	0	6.969000e+01
8.774194e+01	2.737048e+02	7.214076e+01	3.519062e+00	8.739003e+01	0	0	6.979100e+01
8.774194e+01	2.737048e+02	7.390029e+01	3.519062e+00	8.680352e+01	0	0	6.989200e+01
8.774194e+01	2.737048e+02	7.214076e+01	3.519062e+00	8.680352e+01	0	0	6.999200e+01
8.750733e+01	2.737048e+02	7.214076e+01	3.519062e+00	8.973607e+01	0	0	7.009300e+01
8.692082e+01	2.737048e+02	7.390029e+01	3.519062e+00	8.973607e+01	0	5	7.019400e+01
8.703812e+01	2.746823e+02	7.214076e+01	1.759531e+00	8.973607e+01	0	5	7.029400e+01
8.703812e+01	2.737048e+02	7.390029e+01	3.519062e+00	8.973607e+01	0	5	7.039500e+01
8.703812e+01	2.737048e+02	7.390029e+01	3.519062e+00	9.032258e+01	0	5	7.049600e+01
8.692082e+01	2.746823e+02	7.565982e+01	1.759531e+00	9.032258e+01	0	5	7.059600e+01
8.692082e+01	2.737048e+02	7.390029e+01	3.519062e+00	8.973607e+01	0	5	7.069700e+01
8.703812e+01	2.746823e+02	7.390029e+01	3.519062e+00	8.973607e+01	0	5	7.079800e+01
8.680352e+01	2.746823e+02	7.565982e+01	3.519062e+00	9.208211e+01	0	5	7.089800e+01
8.633431e+01	2.746823e+02	7.565982e+01	3.519062e+00	9.149560e+01	0	5	71
8.656891e+01	2.756598e+02	7.565982e+01	3.519062e+00	9.149560e+01	0	5	7.110000e+01
8.645161e+01	2.746823e+02	7.565982e+01	3.519062e+00	9.149560e+01	0	5	7.120100e+01
8.621701e+01	2.746823e+02	7.565982e+01	3.519062e+00	9.090909e+01	0	5	7.130200e+01
8.633431e+01	2.746823e+02	7.565982e+01	3.519062e+00	9.149560e+01	0	5	7.140200e+01
8.621701e+01	2.746823e+02	7.565982e+01	3.519062e+00	9.090909e+01	0	5	7.150300e+01
8.633431e+01	2.746823e+02	7.565982e+01	3.519062e+00	8.152493e+01	0	5	7.160400e+01
8.645161e+01	2.746823e+02	7.565982e+01	3.519062e+00	8.093842e+01	0	5	7.170400e+01
8.656891e+01	2.746823e+02	7.741935e+01	3.519062e+00	8.152493e+01	0	5	7.180500e+01
8.656891e+01	2.746823e+02	7.741935e+01	3.519062e+00	8.152493e+01	0	5	7.190600e+01
8.656891e+01	2.756598e+02	7.565982e+01	1.759531e+00	8.152493e+01	0	5	7.200600e+01
8.656891e+01	2.746823e+02	7.741935e+01	3.519062e+00	8.152493e+01	0	5	7.210800e+01
8.645161e+01	2.746823e+02	7.741935e+01	1.759531e+00	8.152493e+01	0	5	7.220800e+01
8.680352e+01	2.746823e+02	7.741935e+01	3.519062e+00	7.390029e+01	0	5	7.230800e+01
8.727273e+01	2.746823e+02	7.917889e+01	3.519062e+00	7.390029e+01	0	5	7.241000e+01
8.715543e+01	2.746823e+02	7.917889e+01	3.519062e+00	7.390029e+01	0	5	7.251000e+01
8.703812e+01	2.746823e+02	7.917889e+01	3.519062e+00	7.390029e+01	0	5	7.261000e+01
8.715543e+01	2.737048e+02	7.917889e+01	3.519062e+00	7.390029e+01	0	5	7.271200e+01
8.703812e+01	2.746823e+02	7.917889e+01	3.519062e+00	7.390029e+01	0	5	7.281200e+01
8.703812e+01	2.737048e+02	7.917889e+01	3.519062e+00	7.390029e+01	0	5	7.291200e+01
8.727273e+01	2.737048e+02	8.093842e+01	3.519062e+00	7.390029e+01	0	5	7.301400e+01
8.715543e+01	2.737048e+02	8.269795e+01	3.519062e+00	7.390029e+01	0	5	7.311400e+01
8.715543e+01	2.737048e+02	8.093842e+01	3.519062e+00	7.390029e+01	0	5	7.321600e+01
8.715543e+01	2.737048e+02	8.093842e+01	3.519062e+00	7.390029e+01	0	5	7.331600e+01
8.715543e+01	2.737048e+02	8.269795e+01	3.519062e+00	7.448680e+01	0	5	7.341600e+01
8.715543e+01	2.737048e+02	8.093842e+01	3.519062e+00	7.390029e+01	0	5	7.351800e+01
8.715543e+01	2.737048e+02	8.093842e+01	3.519062e+00	7.390029e+01	0	5	7.361800e+01
8.715543e+01	2.746823e+02	8.093842e+01	3.519062e+00	7.448680e+01	0	5	7.371800e+01
8.692082e+01	2.756598e+02	8.269795e+01	3.519062e+00	7.448680e+01	0	5	7.382000e+01
8.703812e+01	2.756598e+02	8.269795e+01	3.519062e+00	7.448680e+01	0	5	7.392000e+01
8.715543e+01	2.756598e+02	8.093842e+01	3.519062e+00	7.448680e+01	0	5	7.402000e+01
8.692082e+01	2.746823e+02	8.093842e+01	1.759531e+00	7.448680e+01	0	5	7.412200e+01
8.703812e+01	2.746823e+02	8.093842e+01	3.519062e+00	7.390029e+01	0	5	7.422200e+01
8.692082e+01	2.746823e+02	8.093842e+01	3.519062e+00	7.448680e+01	0	5	7.432200e+01
8.692082e+01	2.756598e+02	8.269795e+01	3.519062e+00	7.390029e+01	0	5	7.442400e+01
8.633431e+01	2.756598e+02	8.093842e+01	3.519062e+00	7.390029e+01	0	5	7.452400e+01
8.633431e+01	2.746823e+02	8.269795e+01	3.519062e+00	7.390029e+01	0	5	7.462500e+01
8.645161e+01	2.756598e+02	8.093842e+01	1.759531e+00	7.448680e+01	0	5	7.472600e+01
8.633431e+01	2.746823e+02	8.269795e+01	3.519062e+00	7.390029e+01	0	5	7.482600e+01
8.633431e+01	2.746823e+02	8.093842e+01	5.278592e+00	7.390029e+01	0	5	7.492800e+01
8.621701e+01	2.746823e+02	8.093842e+01	3.519062e+00	7.390029e+01	0	5	7.502800e+01
8.633431e+01	2.746823e+02	8.093842e+01	3.519062e+00	7.390029e+01	0	5	7.512800e+01
8.539589e+01	2.746823e+02	8.093842e+01	3.519062e+00	7.038123e+01	0	0	7.523000e+01
8.434018e+01	2.746823e+02	7.917889e+01	3.519062e+00	6.979472e+01	0	0	7.533000e+01
8.445748e+01	2.746823e+02	7.917889e+01	3.519062e+00	6.979472e+01	0	0	7.543000e+01
8.434018e+01	2.746823e+02	7.917889e+01	3.519062e+00	6.979472e+01	0	0	7.553200e+01
8.434018e+01	2.746823e+02	8.093842e+01	3.519062e+00	6.979472e+01	0	0	7.563200e+01
8.434018e+01	2.737048e+02	7.917889e+01	3.519062e+00	7.038123e+01	0	0	7.573200e+01
8.434018e+01	2.746823e+02	7.917889e+01	3.519062e+00	6.979472e+01	0	0	7.583400e+01
8.164223e+01	2.746823e+02	7.741935e+01	3.519062e+00	6.920821e+01	0	0	7.593400e+01
8.023460e+01	2.737048e+02	7.565982e+01	5.278592e+00	6.920821e+01	0	0	7.603500e+01
8.035191e+01	2.746823e+02	7.565982e+01	3.519062e+00	6.920821e+01	0	0	7.613600e+01
8.023460e+01	2.737048e+02	7.565982e+01	3.519062e+00	6.920821e+01	0	0	7.623600e+01
8.023460e+01	2.737048e+02	7.565982e+01	3.519062e+00	6.862170e+01	0	0	7.633800e+01
8.023460e+01	2.746823e+02	7.565982e+01	1.759531e+00	6.920821e+01	0	0	7.643800e+01
8.023460e+01	2.737048e+02	7.565982e+01	3.519062e+00	6.920821e+01	0	0	7.653800e+01
7.906158e+01	2.746823e+02	7.390029e+01	1.759531e+00	6.803519e+01	0	0	7.664000e+01
7.800587e+01	2.737048e+02	7.390029e+01	3.519062e+00	6.744868e+01	0	0	7.674000e+01
7.800587e+01	2.746823e+02	7.390029e+01	3.519062e+00	6.744868e+01	0	0	7.684000e+01
7.788856e+01	2.737048e+02	7.390029e+01	3.519062e+00	6.744868e+01	0	0	7.694200e+01
7.788856e+01	2.746823e+02	7.390029e+01	3.519062e+00	6.744868e+01	0	0	7.704200e+01
7.800587e+01	2.737048e+02	7.390029e+01	3.519062e+00	6.744868e+01	0	0	7.714300e+01
7.800587e+01	2.737048e+02	7.390029e+01	3.519062e+00	6.744868e+01	0	0	7.724400e+01
7.683284e+01	2.737048e+02	7.214076e+01	3.519062e+00	6.686217e+01	0	0	7.734400e+01
7.448680e+01	2.737048e+02	7.214076e+01	3.519062e+00	6.686217e+01	0	0	7.744500e+01
7.448680e+01	2.737048e+02	7.038123e+01	3.519062e+00	6.686217e+01	0	0	7.754600e+01
7.448680e+01	2.737048e+02	7.038123e+01	3.519062e+00	6.686217e+01	0	0	7.764600e+01
7.436950e+01	2.737048e+02	7.038123e+01	3.519062e+00	6.686217e+01	0	0	7.774700e+01
7.448680e+01	2.737048e+02	7.038123e+01	3.519062e+00	6.744868e+01	0	0	7.784800e+01
7.436950e+01	2.737048e+02	7.214076e+01	3.519062e+00	6.744868e+01	0	0	7.794800e+01
7.354839e+01	2.737048e+02	7.038123e+01	3.519062e+00	6.686217e+01	0	0	7.805000e+01
7.260997e+01	2.727273e+02	7.038123e+01	3.519062e+00	6.686217e+01	0	0	7.815000e+01
7.260997e+01	2.737048e+02	6.862170e+01	3.519062e+00	6.686217e+01	0	0	7.825100e+01
7.260997e+01	2.737048e+02	7.038123e+01	3.519062e+00	6.686217e+01	0	0	7.835200e+01
7.260997e+01	2.737048e+02	7.038123e+01	3.519062e+00	6.686217e+01	0	0	7.845200e+01
7.260997e+01	2.727273e+02	7.038123e+01	3.519062e+00	6.686217e+01	0	0	7.855300e+01
7.260997e+01	2.727273e+02	7.038123e+01	3.519062e+00	6.686217e+01	0	0	7.865400e+01
7.260997e+01	2.727273e+02	7.038123e+01	3.519062e+00	6.744868e+01	0	0	7.875400e+01
7.319648e+01	2.737048e+02	7.038123e+01	3.519062e+00	6.803519e+01	0	0	7.885500e+01
7.354839e+01	2.737048e+02	7.038123e+01	5.278592e+00	6.744868e+01	0	0	7.895600e+01
7.366569e+01	2.737048e+02	6.862170e+01	3.519062e+00	6.744868e+01	0	0	7.905600e+01
7.366569e+01	2.737048e+02	6.862170e+01	3.519062e+00	6.744868e+01	0	0	7.915700e+01
7.366569e+01	2.737048e+02	6.862170e+01	3.519062e+00	6.803519e+01	0	0	7.925800e+01
7.366569e+01	2.737048e+02	7.038123e+01	5.278592e+00	6.744868e+01	0	0	7.935800e+01
7.366569e+01	2.737048e+02	6.862170e+01	3.519062e+00	6.803519e+01	0	0	7.945900e+01
7.507331e+01	2.727273e+02	6.862170e+01	5.278592e+00	6.803519e+01	0	0	7.956000e+01
7.507331e+01	2.727273e+02	6.862170e+01	3.519062e+00	6.744868e+01	0	0	7.966100e+01
7.507331e+01	2.727273e+02	6.862170e+01	5.278592e+00	6.744868e+01	0	0	7.976200e+01
7.507331e+01	2.727273e+02	6.862170e+01	1.759531e+00	6.744868e+01	0	0	7.986200e+01
7.507331e+01	2.727273e+02	6.862170e+01	3.519062e+00	6.744868e+01	0	0	7.996300e+01
7.507331e+01	2.727273e+02	6.862170e+01	3.519062e+00	6.803519e+01	0	0	8.006400e+01
7.507331e+01	2.727273e+02	6.862170e+01	3.519062e+00	6.744868e+01	0	0	8.016400e+01
7.777126e+01	2.727273e+02	6.862170e+01	3.519062e+00	6.803519e+01	0	0	8.026500e+01
7.953079e+01	2.737048e+02	7.038123e+01	3.519062e+00	6.803519e+01	0	0	8.036600e+01
7.929619e+01	2.727273e+02	6.862170e+01	3.519062e+00	6.744868e+01	0	0	8.046600e+01
7.929619e+01	2.727273e+02	6.862170e+01	3.519062e+00	6.803519e+01	0	0	8.056700e+01
7.929619e+01	2.737048e+02	6.862170e+01	3.519062e+00	6.744868e+01	0	0	8.066800e+01
7.917889e+01	2.727273e+02	6.862170e+01	3.519062e+00	6.744868e+01	0	0	8.076900e+01
7.929619e+01	2.727273e+02	6.862170e+01	3.519062e+00	6.803519e+01	0	0	8.086900e+01
8.281525e+01	2.727273e+02	7.038123e+01	3.519062e+00	6.803519e+01	0	0	8.097000e+01
8.457478e+01	2.727273e+02	7.038123e+01	3.519062e+00	6.803519e+01	0	0	8.107100e+01
8.457478e+01	2.727273e+02	7.038123e+01	3.519062e+00	6.803519e+01	0	0	8.117100e+01
8.457478e+01	2.727273e+02	7.038123e+01	3.519062e+00	6.803519e+01	0	0	8.127200e+01
8.469208e+01	2.727273e+02	7.038123e+01	3.519062e+00	6.803519e+01	0	0	8.137300e+01
8.457478e+01	2.727273e+02	7.038123e+01	3.519062e+00	6.803519e+01	0	0	8.147400e+01
8.457478e+01	2.727273e+02	7.038123e+01	3.519062e+00	6.803519e+01	0	0	8.157400e+01
8.621701e+01	2.727273e+02	7.038123e+01	1.759531e+00	6.803519e+01	0	0	8.167500e+01
8.985337e+01	2.737048e+02	7.390029e+01	3.519062e+00	6.803519e+01	0	0	8.177600e+01
9.020528e+01	2.737048e+02	7.390029e+01	3.519062e+00	6.862170e+01	0	0	8.187600e+01
8.997067e+01	2.737048e+02	7.390029e+01	7.038123e+00	6.862170e+01	0	0	8.197700e+01
8.997067e+01	2.737048e+02	7.390029e+01	3.519062e+00	6.803519e+01	0	0	8.207800e+01
8.985337e+01	2.737048e+02	7.214076e+01	3.519062e+00	6.803519e+01	0	0	8.217900e+01
8.997067e+01	2.737048e+02	7.565982e+01	3.519062e+00	6.803519e+01	0	0	8.227900e+01
8.997067e+01	2.737048e+02	7.390029e+01	3.519062e+00	6.862170e+01	0	0	8.238000e+01
9.278592e+01	2.746823e+02	7.565982e+01	3.519062e+00	6.862170e+01	0	0	8.248100e+01
9.266862e+01	2.746823e+02	7.565982e+01	3.519062e+00	6.803519e+01	0	0	8.258100e+01
9.266862e+01	2.746823e+02	7.565982e+01	3.519062e+00	6.862170e+01	0	0	8.268200e+01
9.278592e+01	2.746823e+02	7.565982e+01	5.278592e+00	6.862170e+01	0	0	8.278300e+01
9.266862e+01	2.737048e+02	7.565982e+01	3.519062e+00	6.862170e+01	0	0	8.288300e+01
9.290323e+01	2.746823e+02	7.565982e+01	3.519062e+00	6.803519e+01	0	0	8.298400e+01
9.337243e+01	2.737048e+02	7.565982e+01	3.519062e+00	6.862170e+01	0	0	8.308500e+01
9.278592e+01	2.746823e+02	7.741935e+01	3.519062e+00	6.803519e+01	0	0	8.318500e+01
9.278592e+01	2.737048e+02	7.741935e+01	5.278592e+00	6.803519e+01	0	0	8.328700e+01
9.278592e+01	2.756598e+02	7.741935e+01	5.278592e+00	6.862170e+01	0	0	8.338700e+01
9.266862e+01	2.737048e+02	7.741935e+01	5.278592e+00	6.862170e+01	0	0	8.348800e+01
9.266862e+01	2.746823e+02	7.741935e+01	3.519062e+00	6.862170e+01	0	0	8.358900e+01
9.278592e+01	2.746823e+02	7.741935e+01	3.519062e+00	6.803519e+01	0	0	8.368900e+01
9.278592e+01	2.746823e+02	7.741935e+01	3.519062e+00	6.862170e+01	0	0	8.379000e+01
9.020528e+01	2.746823e+02	7.741935e+01	3.519062e+00	6.803519e+01	0	0	8.389100e+01
8.844575e+01	2.737048e+02	7.741935e+01	3.519062e+00	6.803519e+01	0	0	8.399100e+01
8.844575e+01	2.746823e+02	7.917889e+01	3.519062e+00	6.803519e+01	0	0	8.409200e+01
8.844575e+01	2.746823e+02	7.741935e+01	3.519062e+00	6.862170e+01	0	0	8.419300e+01
8.844575e+01	2.746823e+02	7.741935e+01	3.519062e+00	6.803519e+01	0	0	8.429300e+01
8.844575e+01	2.746823e+02	7.741935e+01	3.519062e+00	6.803519e+01	0	0	8.439500e+01
8.844575e+01	2.746823e+02	7.741935e+01	3.519062e+00	6.862170e+01	0	0	8.449500e+01
8.410557e+01	2.746823e+02	7.741935e+01	3.519062e+00	6.803519e+01	0	0	8.459500e+01
8.234604e+01	2.746823e+02	7.741935e+01	3.519062e+00	6.803519e+01	0	0	8.469700e+01
8.234604e+01	2.746823e+02	7.741935e+01	3.519062e+00	6.862170e+01	0	0	8.479700e+01
8.234604e+01	2.746823e+02	7.917889e+01	3.519062e+00	6.803519e+01	0	0	8.489700e+01
8.234604e+01	2.746823e+02	7.917889e+01	5.278592e+00	6.862170e+01	0	0	8.499900e+01
8.234604e+01	2.746823e+02	7.741935e+01	3.519062e+00	6.862170e+01	0	0	8.509900e+01
8.234604e+01	2.746823e+02	7.741935e+01	5.278592e+00	6.803519e+01	0	0	8.519900e+01
8.093842e+01	2.737048e+02	7.741935e+01	3.519062e+00	6.862170e+01	0	0	8.530100e+01
7.941349e+01	2.746823e+02	7.917889e+01	3.519062e+00	6.803519e+01	0	0	8.540100e+01
7.941349e+01	2.737048e+02	7.917889e+01	3.519062e+00	6.803519e+01	0	0	8.550200e+01
7.941349e+01	2.746823e+02	7.917889e+01	5.278592e+00	6.862170e+01	0	0	8.560300e+01
7.941349e+01	2.746823e+02	7.917889e+01	3.519062e+00	6.803519e+01	0	0	8.570300e+01
7.941349e+01	2.737048e+02	7.917889e+01	3.519062e+00	6.803519e+01	0	0	8.580500e+01
7.941349e+01	2.737048e+02	7.741935e+01	3.519062e+00	6.803519e+01	0	0	8.590500e+01
7.976540e+01	2.746823e+02	7.741935e+01	3.519062e+00	6.803519e+01	0	0	8.600500e+01
8.140762e+01	2.737048e+02	7.741935e+01	3.519062e+00	6.862170e+01	0	0	8.610700e+01
8.140762e+01	2.737048e+02	7.741935e+01	5.278592e+00	6.862170e+01	0	0	8.620700e+01
8.140762e+01	2.737048e+02	7.741935e+01	3.519062e+00	6.803519e+01	0	0	8.630700e+01
8.140762e+01	2.737048e+02	7.741935e+01	3.519062e+00	6.803519e+01	0	0	8.640900e+01
8.140762e+01	2.737048e+02	7.741935e+01	3.519062e+00	6.803519e+01	0	0	8.650900e+01
8.140762e+01	2.737048e+02	7.741935e+01	5.278592e+00	6.803519e+01	0	0	8.660900e+01
8.140762e+01	2.737048e+02	7.741935e+01	3.519062e+00	6.862170e+01	0	0	8.671100e+01
8.316716e+01	2.727273e+02	7.741935e+01	3.519062e+00	6.803519e+01	0	0	8.681100e+01
8.304985e+01	2.727273e+02	7.741935e+01	3.519062e+00	6.803519e+01	0	0	8.691200e+01
8.304985e+01	2.727273e+02	7.741935e+01	3.519062e+00	6.803519e+01	0	0	8.701300e+01
8.304985e+01	2.727273e+02	7.741935e+01	3.519062e+00	6.862170e+01	0	0	8.711300e+01
8.304985e+01	2.727273e+02	7.741935e+01	3.519062e+00	6.862170e+01	0	0	8.721500e+01
8.304985e+01	2.727273e+02	7.741935e+01	3.519062e+00	6.803519e+01	0	0	8.731500e+01
8.304985e+01	2.727273e+02	7.565982e+01	3.519062e+00	6.862170e+01	0	0	8.741500e+01
8.410557e+01	2.727273e+02	7.390029e+01	3.519062e+00	6.803519e+01	0	0	8.751700e+01
8.434018e+01	2.727273e+02	7.214076e+01	3.519062e+00	6.803519e+01	3	0	8.761700e+01
8.434018e+01	2.717498e+02	7.214076e+01	3.519062e+00	6.862170e+01	3	0	8.771800e+01
8.434018e+01	2.717498e+02	7.214076e+01	5.278592e+00	6.803519e+01	3	0	8.781900e+01
8.434018e+01	2.717498e+02	7.214076e+01	3.519062e+00	6.803519e+01	3	0	8.791900e+01
8.434018e+01	2.727273e+02	7.214076e+01	3.519062e+00	6.862170e+01	3	0	8.802000e+01
8.434018e+01	2.727273e+02	7.214076e+01	5.278592e+00	6.803519e+01	3	0	8.812100e+01
8.480938e+01	2.727273e+02	6.686217e+01	3.519062e+00	6.862170e+01	3	0	8.822200e+01
8.445748e+01	2.727273e+02	6.510264e+01	3.519062e+00	6.803519e+01	3	0	8.832300e+01
8.445748e+01	2.727273e+02	6.686217e+01	3.519062e+00	6.803519e+01	3	0	8.842400e+01
8.457478e+01	2.727273e+02	6.510264e+01	3.519062e+00	6.803519e+01	3	0	8.852400e+01
8.457478e+01	2.737048e+02	6.510264e+01	3.519062e+00	6.803519e+01	3	0	8.862600e+01
8.457478e+01	2.737048e+02	6.686217e+01	3.519062e+00	6.803519e+01	3	0	8.872600e+01
8.445748e+01	2.727273e+02	6.686217e+01	3.519062e+00	6.803519e+01	3	0	8.882700e+01
8.445748e+01	2.737048e+02	6.334311e+01	3.519062e+00	7.800587e+01	3	0	8.892800e+01
8.445748e+01	2.727273e+02	5.806452e+01	3.519062e+00	7.800587e+01	0	0	8.902800e+01
8.445748e+01	2.737048e+02	5.806452e+01	3.519062e+00	7.800587e+01	0	0	8.912900e+01
8.445748e+01	2.727273e+02	5.806452e+01	5.278592e+00	7.741935e+01	0	0	8.923000e+01
8.445748e+01	2.727273e+02	5.982405e+01	3.519062e+00	7.741935e+01	0	0	8.933000e+01
8.445748e+01	2.737048e+02	5.806452e+01	5.278592e+00	7.800587e+01	0	0	8.943200e+01
8.445748e+01	2.727273e+02	5.806452e+01	3.519062e+00	7.800587e+01	0	0	8.953200e+01
8.469208e+01	2.746823e+02	5.806452e+01	5.278592e+00	7.859238e+01	0	0	8.963200e+01
8.492669e+01	2.727273e+02	5.454545e+01	3.519062e+00	7.800587e+01	0	0	8.973400e+01
8.457478e+01	2.737048e+02	5.454545e+01	3.519062e+00	7.741935e+01	0	0	8.983400e+01
8.457478e+01	2.727273e+02	5.278592e+01	5.278592e+00	7.800587e+01	0	0	8.993500e+01
8.457478e+01	2.727273e+02	5.278592e+01	5.278592e+00	7.800587e+01	0	0	9.003600e+01
8.457478e+01	2.727273e+02	5.454545e+01	3.519062e+00	7.741935e+01	0	0	9.013600e+01
8.457478e+01	2.737048e+02	5.454545e+01	3.519062e+00	7.741935e+01	0	0	9.023700e+01
8.469208e+01	2.727273e+02	5.102639e+01	3.519062e+00	7.800587e+01	0	0	9.033800e+01
8.469208e+01	2.737048e+02	4.926686e+01	3.519062e+00	7.800587e+01	0	0	9.043800e+01
8.480938e+01	2.737048e+02	4.926686e+01	3.519062e+00	7.800587e+01	0	0	9.054000e+01
8.480938e+01	2.737048e+02	4.926686e+01	3.519062e+00	7.800587e+01	0	0	9.064000e+01
8.469208e+01	2.737048e+02	4.926686e+01	3.519062e+00	7.800587e+01	0	0	9.074000e+01
8.469208e+01	2.746823e+02	5.102639e+01	3.519062e+00	7.800587e+01	0	0	9.084200e+01
8.469208e+01	2.737048e+02	4.926686e+01	3.519062e+00	7.800587e+01	0	0	9.094200e+01
8.492669e+01	2.737048e+02	4.926686e+01	7.038123e+00	7.741935e+01	0	0	9.104200e+01
8.539589e+01	2.737048e+02	4.574780e+01	5.278592e+00	7.800587e+01	0	0	9.114400e+01
8.551320e+01	2.737048e+02	4.574780e+01	3.519062e+00	7.800587e+01	0	0	9.124400e+01
8.539589e+01	2.737048e+02	4.574780e+01	3.519062e+00	7.800587e+01	0	0	9.134400e+01
8.539589e+01	2.746823e+02	4.750733e+01	3.519062e+00	7.800587e+01	0	0	9.144600e+01
8.539589e+01	2.737048e+02	4.750733e+01	3.519062e+00	7.800587e+01	0	0	9.154600e+01
8.527859e+01	2.737048e+02	4.574780e+01	3.519062e+00	7.800587e+01	0	0	9.164800e+01
8.539589e+01	2.737048e+02	4.750733e+01	7.038123e+00	7.800587e+01	0	0	9.174800e+01
8.609971e+01	2.737048e+02	4.750733e+01	3.519062e+00	7.800587e+01	0	0	9.184800e+01
8.633431e+01	2.737048e+02	4.750733e+01	5.278592e+00	7.800587e+01	0	0	9.195000e+01
8.633431e+01	2.737048e+02	4.750733e+01	3.519062e+00	7.800587e+01	0	0	9.205000e+01
8.633431e+01	2.737048e+02	4.750733e+01	3.519062e+00	7.800587e+01	0	0	9.215000e+01
8.633431e+01	2.746823e+02	4.574780e+01	3.519062e+00	7.800587e+01	0	0	9.225200e+01
8.633431e+01	2.737048e+02	4.750733e+01	3.519062e+00	7.800587e+01	0	0	9.235200e+01
8.633431e+01	2.737048e+02	4.750733e+01	3.519062e+00	7.800587e+01	0	0	9.245200e+01
8.715543e+01	2.746823e+02	4.750733e+01	3.519062e+00	7.800587e+01	0	0	9.255400e+01
8.703812e+01	2.737048e+02	4.750733e+01	3.519062e+00	7.800587e+01	0	0	9.265400e+01
8.703812e+01	2.737048e+02	4.750733e+01	3.519062e+00	7.800587e+01	0	0	9.275400e+01
8.703812e+01	2.737048e+02	4.750733e+01	3.519062e+00	7.800587e+01	0	0	9.285600e+01
8.703812e+01	2.737048e+02	4.750733e+01	5.278592e+00	7.800587e+01	0	0	9.295600e+01
8.703812e+01	2.737048e+02	4.750733e+01	3.519062e+00	7.800587e+01	0	0	9.305700e+01
8.703812e+01	2.737048e+02	4.750733e+01	3.519062e+00	7.800587e+01	0	0	9.315800e+01
8.785924e+01	2.737048e+02	4.926686e+01	3.519062e+00	7.800587e+01	0	0	9.325800e+01
8.832845e+01	2.737048e+02	5.278592e+01	3.519062e+00	7.800587e+01	0	0	9.336000e+01
8.832845e+01	2.737048e+02	5.102639e+01	5.278592e+00	7.741935e+01	0	0	9.346000e+01
8.832845e+01	2.737048e+02	5.102639e+01	3.519062e+00	7.741935e+01	0	0	9.356000e+01
8.832845e+01	2.737048e+02	5.278592e+01	3.519062e+00	7.741935e+01	0	0	9.366200e+01
8.832845e+01	2.737048e+02	5.102639e+01	3.519062e+00	7.800587e+01	0	0	9.376200e+01
8.821114e+01	2.737048e+02	5.102639e+01	3.519062e+00	7.800587e+01	0	0	9.386200e+01
8.868035e+01	2.737048e+02	5.278592e+01	3.519062e+00	7.976540e+01	0	0	9.396400e+01
8.903226e+01	2.746823e+02	5.454545e+01	3.519062e+00	7.976540e+01	0	0	9.406400e+01
8.903226e+01	2.746823e+02	5.454545e+01	5.278592e+00	8.035191e+01	0	0	9.416400e+01
8.903226e+01	2.746823e+02	5.454545e+01	3.519062e+00	8.035191e+01	0	0	9.426600e+01
8.903226e+01	2.746823e+02	5.454545e+01	3.519062e+00	8.035191e+01	0	0	9.436600e+01
8.903226e+01	2.746823e+02	5.454545e+01	5.278592e+00	7.976540e+01	0	0	9.446700e+01
8.903226e+01	2.746823e+02	5.454545e+01	3.519062e+00	8.035191e+01	0	0	9.456800e+01
8.914956e+01	2.746823e+02	5.630499e+01	3.519062e+00	8.504399e+01	0	0	9.466800e+01
8.891496e+01	2.746823e+02	5.982405e+01	3.519062e+00	8.445748e+01	0	0	9.477000e+01
8.891496e+01	2.756598e+02	5.982405e+01	3.519062e+00	8.504399e+01	0	0	9.487000e+01
8.891496e+01	2.746823e+02	5.806452e+01	3.519062e+00	8.445748e+01	0	0	9.497000e+01
8.903226e+01	2.746823e+02	5.982405e+01	3.519062e+00	8.445748e+01	0	0	9.507200e+01
8.891496e+01	2.746823e+02	5.982405e+01	3.519062e+00	8.445748e+01	0	0	9.517200e+01
8.891496e+01	2.746823e+02	5.982405e+01	3.519062e+00	8.504399e+01	0	0	9.527200e+01
8.891496e+01	2.746823e+02	6.158358e+01	3.519062e+00	8.973607e+01	0	0	9.537400e+01
8.832845e+01	2.746823e+02	6.334311e+01	3.519062e+00	8.914956e+01	0	0	9.547400e+01
8.821114e+01	2.746823e+02	6.334311e+01	3.519062e+00	8.973607e+01	0	0	9.557500e+01
8.821114e+01	2.746823e+02	6.334311e+01	3.519062e+00	8.973607e+01	0	0	9.567600e+01
8.809384e+01	2.737048e+02	6.334311e+01	3.519062e+00	8.973607e+01	0	0	9.577600e+01
8.797654e+01	2.737048e+02	6.334311e+01	3.519062e+00	8.973607e+01	0	0	9.587700e+01
8.809384e+01	2.737048e+02	6.510264e+01	3.519062e+00	8.973607e+01	0	0	9.597800e+01
8.809384e+01	2.746823e+02	6.334311e+01	3.519062e+00	8.973607e+01	0	0	9.607800e+01
8.750733e+01	2.737048e+02	6.686217e+01	3.519062e+00	8.973607e+01	0	0	9.617900e+01
8.739003e+01	2.727273e+02	6.686217e+01	3.519062e+00	8.973607e+01	0	0	9.628000e+01
8.727273e+01	2.727273e+02	6.686217e+01	5.278592e+00	8.973607e+01	0	0	9.638000e+01
8.727273e+01	2.737048e+02	6.686217e+01	3.519062e+00	8.914956e+01	0	0	9.648200e+01
8.727273e+01	2.727273e+02	6.686217e+01	3.519062e+00	8.973607e+01	0	0	9.658200e+01
8.715543e+01	2.737048e+02	6.686217e+01	3.519062e+00	8.914956e+01	0	0	9.668300e+01
8.727273e+01	2.737048e+02	6.862170e+01	3.519062e+00	8.973607e+01	0	0	9.678400e+01
8.680352e+01	2.737048e+02	6.862170e+01	3.519062e+00	9.149560e+01	0	0	9.688400e+01
8.633431e+01	2.737048e+02	6.686217e+01	3.519062e+00	9.149560e+01	0	0	9.698500e+01
8.633431e+01	2.737048e+02	6.862170e+01	5.278592e+00	9.149560e+01	0	0	9.708600e+01
8.633431e+01	2.737048e+02	6.862170e+01	3.519062e+00	9.149560e+01	0	0	9.718600e+01
8.645161e+01	2.737048e+02	6.862170e+01	3.519062e+00	9.149560e+01	0	0	9.728700e+01
8.645161e+01	2.737048e+02	6.862170e+01	3.519062e+00	9.208211e+01	0	0	9.738800e+01
8.633431e+01	2.737048e+02	6.862170e+01	3.519062e+00	9.208211e+01	0	0	9.748800e+01
8.586510e+01	2.737048e+02	6.862170e+01	3.519062e+00	9.090909e+01	0	0	9.758900e+01
8.551320e+01	2.737048e+02	6.862170e+01	1.759531e+00	9.149560e+01	0	0	9.769000e+01
8.551320e+01	2.737048e+02	7.038123e+01	3.519062e+00	9.149560e+01	0	0	9.779000e+01
8.551320e+01	2.737048e+02	6.862170e+01	3.519062e+00	9.149560e+01	0	0	9.789100e+01
8.551320e+01	2.737048e+02	7.038123e+01	3.519062e+00	9.149560e+01	0	0	9.799200e+01
8.551320e+01	2.737048e+02	6.862170e+01	3.519062e+00	9.149560e+01	0	0	9.809300e+01
8.563050e+01	2.737048e+02	7.038123e+01	3.519062e+00	9.149560e+01	0	0	9.819400e+01
8.551320e+01	2.737048e+02	7.038123e+01	3.519062e+00	9.149560e+01	0	0	9.829400e+01
8.551320e+01	2.737048e+02	7.038123e+01	3.519062e+00	9.149560e+01	0	0	9.839500e+01
8.563050e+01	2.737048e+02	6.862170e+01	3.519062e+00	9.149560e+01	0	0	9.849600e+01
8.551320e+01	2.737048e+02	7.214076e+01	3.519062e+00	9.149560e+01	0	0	9.859600e+01
8.551320e+01	2.737048e+02	7.038123e+01	3.519062e+00	9.149560e+01	0	0	9.869700e+01
8.551320e+01	2.737048e+02	6.862170e+01	5.278592e+00	9.149560e+01	0	0	9.879800e+01
8.551320e+01	2.737048e+02	7.038123e+01	3.519062e+00	9.149560e+01	0	0	9.889800e+01
8.574780e+01	2.737048e+02	7.214076e+01	3.519062e+00	9.149560e+01	0	0	9.899900e+01
8.633431e+01	2.737048e+02	7.038123e+01	3.519062e+00	9.149560e+01	0	0	9.910000e+01
8.645161e+01	2.737048e+02	6.862170e+01	3.519062e+00	9.149560e+01	0	0	9.920100e+01
8.633431e+01	2.737048e+02	7.038123e+01	1.759531e+00	9.090909e+01	0	0	9.930100e+01
8.621701e+01	2.737048e+02	7.038123e+01	3.519062e+00	9.149560e+01	0	0	9.940200e+01
8.621701e+01	2.737048e+02	7.038123e+01	3.519062e+00	9.149560e+01	0	0	9.950300e+01
8.621701e+01	2.727273e+02	6.862170e+01	3.519062e+00	9.149560e+01	0	0	9.960400e+01
8.621701e+01	2.737048e+02	7.038123e+01	3.519062e+00	9.149560e+01	0	0	9.970400e+01
8.739003e+01	2.737048e+02	6.862170e+01	1.759531e+00	9.149560e+01	0	0	9.980500e+01
8.739003e+01	2.727273e+02	6.862170e+01	3.519062e+00	9.149560e+01	0	0	9.990600e+01
8.739003e+01	2.737048e+02	6.862170e+01	3.519062e+00	9.149560e+01	0	0	1.000060e+02
8.739003e+01	2.727273e+02	7.038123e+01	3.519062e+00	9.149560e+01	0	0	1.001070e+02
8.739003e+01	2.737048e+02	7.038123e+01	3.519062e+00	9.149560e+01	0	0	1.002080e+02
8.739003e+01	2.727273e+02	6.862170e+01	3.519062e+00	9.090909e+01	0	0	1.003080e+02
8.750733e+01	2.737048e+02	6.862170e+01	3.519062e+00	9.149560e+01	0	0	1.004100e+02
8.821114e+01	2.737048e+02	6.862170e+01	1.759531e+00	9.208211e+01	0	0	1.005100e+02
8.879765e+01	2.737048e+02	6.862170e+01	1.759531e+00	9.208211e+01	0	0	1.006110e+02
8.879765e+01	2.737048e+02	6.686217e+01	3.519062e+00	9.208211e+01	0	0	1.007120e+02
8.856305e+01	2.737048e+02	6.686217e+01	3.519062e+00	9.208211e+01	0	0	1.008120e+02
8.844575e+01	2.737048e+02	6.862170e+01	1.759531e+00	9.208211e+01	0	0	1.009140e+02
8.844575e+01	2.737048e+02	6.862170e+01	1.759531e+00	9.208211e+01	0	0	1.010140e+02
8.856305e+01	2.737048e+02	6.862170e+01	3.519062e+00	9.208211e+01	0	0	1.011140e+02
8.891496e+01	2.737048e+02	6.862170e+01	3.519062e+00	9.208211e+01	0	0	1.012160e+02
8.903226e+01	2.737048e+02	6.686217e+01	3.519062e+00	9.208211e+01	0	0	1.013160e+02
8.903226e+01	2.737048e+02	6.686217e+01	1.759531e+00	9.266862e+01	0	0	1.014170e+02
8.891496e+01	2.727273e+02	6.686217e+01	3.519062e+00	9.208211e+01	0	0	1.015180e+02
8.891496e+01	2.737048e+02	6.686217e+01	3.519062e+00	9.208211e+01	0	0	1.016180e+02
8.903226e+01	2.727273e+02	6.686217e+01	1.759531e+00	9.208211e+01	0	0	1.017200e+02
8.891496e+01	2.737048e+02	6.686217e+01	3.519062e+00	9.208211e+01	0	0	1.018200e+02
8.903226e+01	2.737048e+02	6.686217e+01	1.759531e+00	9.266862e+01	0	0	1.019210e+02
8.914956e+01	2.727273e+02	6.510264e+01	3.519062e+00	9.208211e+01	0	0	1.020220e+02
8.926686e+01	2.727273e+02	6.510264e+01	3.519062e+00	9.208211e+01	0	0	1.021220e+02
8.926686e+01	2.727273e+02	6.510264e+01	1.759531e+00	9.208211e+01	0	0	1.022230e+02
8.914956e+01	2.727273e+02	6.510264e+01	3.519062e+00	9.266862e+01	0	0	1.023240e+02
8.914956e+01	2.727273e+02	6.510264e+01	1.759531e+00	9.266862e+01	0	0	1.024250e+02
8.926686e+01	2.727273e+02	6.510264e+01	3.519062e+00	9.266862e+01	0	0	1.025250e+02
8.914956e+01	2.737048e+02	6.510264e+01	1.759531e+00	9.325513e+01	0	0	1.026260e+02
8.903226e+01	2.737048e+02	6.510264e+01	1.759531e+00	9.325513e+01	0	0	1.027270e+02
8.903226e+01	2.737048e+02	6.334311e+01	3.519062e+00	9.325513e+01	0	0	1.028280e+02
8.903226e+01	2.737048e+02	6.510264e+01	1.759531e+00	9.325513e+01	0	0	1.029290e+02
8.914956e+01	2.737048e+02	6.334311e+01	3.519062e+00	9.325513e+01	0	0	1.030290e+02
8.914956e+01	2.727273e+02	6.334311e+01	1.759531e+00	9.325513e+01	0	0	1.031300e+02
8.914956e+01	2.737048e+02	6.510264e+01	3.519062e+00	9.325513e+01	0	0	1.032310e+02
8.903226e+01	2.737048e+02	6.334311e+01	1.759531e+00	9.266862e+01	0	0	1.033310e+02
8.856305e+01	2.737048e+02	6.510264e+01	3.519062e+00	9.266862e+01	0	0	1.034330e+02
8.856305e+01	2.737048e+02	6.334311e+01	1.759531e+00	9.266862e+01	0	0	1.035330e+02
8.868035e+01	2.737048e+02	6.510264e+01	1.759531e+00	9.266862e+01	0	0	1.036330e+02
8.856305e+01	2.737048e+02	6.334311e+01	1.759531e+00	9.266862e+01	0	0	1.037350e+02
8.856305e+01	2.737048e+02	6.334311e+01	1.759531e+00	9.266862e+01	0	0	1.038350e+02
8.856305e+01	2.737048e+02	6.334311e+01	1.759531e+00	9.266862e+01	0	0	1.039370e+02
8.832845e+01	2.737048e+02	6.334311e+01	3.519062e+00	9.266862e+01	0	0	1.040370e+02
8.762463e+01	2.737048e+02	6.510264e+01	1.759531e+00	9.266862e+01	0	0	1.041370e+02
8.762463e+01	2.737048e+02	6.510264e+01	1.759531e+00	9.208211e+01	0	0	1.042390e+02
8.762463e+01	2.746823e+02	6.510264e+01	1.759531e+00	9.266862e+01	0	0	1.043390e+02
8.762463e+01	2.737048e+02	6.510264e+01	1.759531e+00	9.266862e+01	0	0	1.044400e+02
8.762463e+01	2.746823e+02	6.334311e+01	1.759531e+00	9.266862e+01	0	0	1.045410e+02
8.762463e+01	2.737048e+02	6.510264e+01	1.759531e+00	9.266862e+01	0	0	1.046410e+02
8.762463e+01	2.737048e+02	6.510264e+01	1.759531e+00	9.266862e+01	0	0	1.047420e+02
8.692082e+01	2.737048e+02	6.510264e+01	1.759531e+00	9.266862e+01	0	0	1.048430e+02
8.668622e+01	2.737048e+02	6.686217e+01	3.519062e+00	9.266862e+01	0	0	1.049440e+02
8.668622e+01	2.737048e+02	6.510264e+01	1.759531e+00	9.266862e+01	0	0	1.050440e+02
8.656891e+01	2.737048e+02	6.686217e+01	3.519062e+00	9.266862e+01	0	0	1.051450e+02
8.656891e+01	2.737048e+02	6.510264e+01	3.519062e+00	9.266862e+01	0	0	1.052460e+02
8.656891e+01	2.737048e+02	6.686217e+01	1.759531e+00	9.266862e+01	0	0	1.053470e+02
8.656891e+01	2.737048e+02	6.510264e+01	1.759531e+00	9.266862e+01	0	0	1.054480e+02
8.656891e+01	2.737048e+02	6.686217e+01	1.759531e+00	9.266862e+01	0	0	1.055480e+02
8.680352e+01	2.737048e+02	6.862170e+01	1.759531e+00	9.266862e+01	0	0	1.056490e+02
8.668622e+01	2.737048e+02	6.686217e+01	1.759531e+00	9.266862e+01	0	0	1.057500e+02
8.668622e+01	2.737048e+02	6.686217e+01	3.519062e+00	9.266862e+01	0	0	1.058500e+02
8.668622e+01	2.737048e+02	6.686217e+01	1.759531e+00	9.266862e+01	0	0	1.059520e+02
8.668622e+01	2.737048e+02	6.862170e+01	3.519062e+00	9.266862e+01	0	0	1.060520e+02
8.668622e+01	2.727273e+02	6.862170e+01	1.759531e+00	9.266862e+01	0	0	1.061520e+02
8.680352e+01	2.737048e+02	6.862170e+01	3.519062e+00	9.266862e+01	0	0	1.062540e+02
8.680352e+01	2.727273e+02	7.038123e+01	1.759531e+00	9.266862e+01	0	0	1.063540e+02
8.680352e+01	2.737048e+02	6.862170e+01	3.519062e+00	9.266862e+01	0	0	1.064560e+02
8.680352e+01	2.737048e+02	6.862170e+01	1.759531e+00	9.266862e+01	0	0	1.065560e+02
8.668622e+01	2.727273e+02	7.038123e+01	1.759531e+00	9.266862e+01	0	0	1.066560e+02
8.680352e+01	2.727273e+02	6.862170e+01	3.519062e+00	9.266862e+01	0	0	1.067580e+02
8.680352e+01	2.737048e+02	6.862170e+01	1.759531e+00	9.266862e+01	0	0	1.068580e+02
8.692082e+01	2.727273e+02	7.038123e+01	1.759531e+00	9.266862e+01	0	0	1.069590e+02
8.715543e+01	2.727273e+02	7.214076e+01	3.519062e+00	9.266862e+01	0	0	1.070600e+02
8.715543e+01	2.727273e+02	7.214076e+01	1.759531e+00	9.266862e+01	0	0	1.071600e+02
8.715543e+01	2.737048e+02	7.038123e+01	3.519062e+00	9.266862e+01	0	0	1.072610e+02
8.715543e+01	2.727273e+02	7.038123e+01	3.519062e+00	9.266862e+01	0	0	1.073620e+02
8.715543e+01	2.727273e+02	7.038123e+01	3.519062e+00	9.266862e+01	0	0	1.074630e+02
8.715543e+01	2.727273e+02	7.038123e+01	1.759531e+00	9.266862e+01	0	0	1.075640e+02
8.727273e+01	2.737048e+02	7.214076e+01	3.519062e+00	9.266862e+01	0	0	1.076640e+02
8.727273e+01	2.727273e+02	7.214076e+01	3.519062e+00	9.266862e+01	3	0	1.077650e+02
8.727273e+01	2.727273e+02	7.214076e+01	3.519062e+00	9.266862e+01	3	0	1.078660e+02
8.727273e+01	2.737048e+02	7.214076e+01	1.759531e+00	9.266862e+01	3	0	1.079670e+02
8.727273e+01	2.727273e+02	7.390029e+01	1.759531e+00	9.266862e+01	3	0	1.080670e+02
8.715543e+01	2.727273e+02	7.214076e+01	3.519062e+00	9.266862e+01	3	0	1.081690e+02
8.715543e+01	2.727273e+02	7.214076e+01	3.519062e+00	9.266862e+01	3	0	1.082690e+02
8.727273e+01	2.727273e+02	7.214076e+01	1.759531e+00	9.501466e+01	3	0	1.083700e+02
8.727273e+01	2.737048e+02	7.390029e+01	1.759531e+00	9.501466e+01	0	0	1.084710e+02
8.727273e+01	2.727273e+02	7.390029e+01	3.519062e+00	9.501466e+01	0	0	1.085720e+02
8.739003e+01	2.737048e+02	7.390029e+01	3.519062e+00	9.501466e+01	0	0	1.086730e+02
8.739003e+01	2.727273e+02	7.390029e+01	3.519062e+00	9.501466e+01	0	0	1.087740e+02
8.739003e+01	2.737048e+02	7.390029e+01	3.519062e+00	9.501466e+01	0	0	1.088740e+02
8.739003e+01	2.727273e+02	7.214076e+01	1.759531e+00	9.560117e+01	0	0	1.089750e+02
8.727273e+01	2.727273e+02	7.390029e+01	3.519062e+00	9.501466e+01	0	0	1.090760e+02
8.739003e+01	2.717498e+02	7.390029e+01	3.519062e+00	1.002933e+02	0	0	1.091760e+02
8.739003e+01	2.727273e+02	7.390029e+01	3.519062e+00	1.002933e+02	0	0	1.092780e+02
8.727273e+01	2.717498e+02	7.390029e+01	3.519062e+00	1.002933e+02	0	0	1.093780e+02
8.727273e+01	2.727273e+02	7.390029e+01	3.519062e+00	1.002933e+02	0	0	1.094780e+02
8.727273e+01	2.717498e+02	7.214076e+01	3.519062e+00	1.002933e+02	0	0	1.095800e+02
8.727273e+01	2.717498e+02	7.390029e+01	3.519062e+00	1.002933e+02	0	0	1.096800e+02
8.739003e+01	2.727273e+02	7.390029e+01	1.759531e+00	1.002933e+02	0	0	1.097820e+02
8.715543e+01	2.727273e+02	7.390029e+01	3.519062e+00	1.038123e+02	0	0	1.098820e+02
8.703812e+01	2.727273e+02	7.565982e+01	3.519062e+00	1.032258e+02	0	0	1.099820e+02
8.703812e+01	2.727273e+02	7.390029e+01	3.519062e+00	1.032258e+02	0	0	1.100840e+02
8.703812e+01	2.727273e+02	7.390029e+01	3.519062e+00	1.038123e+02	0	0	1.101840e+02
8.703812e+01	2.727273e+02	7.390029e+01	3.519062e+00	1.038123e+02	0	0	1.102850e+02
8.703812e+01	2.727273e+02	7.390029e+01	3.519062e+00	1.032258e+02	0	0	1.103860e+02
8.703812e+01	2.727273e+02	7.390029e+01	1.759531e+00	1.032258e+02	0	0	1.104860e+02
8.680352e+01	2.737048e+02	7.390029e+01	3.519062e+00	1.038123e+02	0	0	1.105870e+02
8.668622e+01	2.737048e+02	7.565982e+01	3.519062e+00	1.032258e+02	0	0	1.106880e+02
8.668622e+01	2.727273e+02	7.390029e+01	1.759531e+00	1.038123e+02	0	0	1.107890e+02
8.668622e+01	2.727273e+02	7.390029e+01	1.759531e+00	1.038123e+02	0	0	1.108890e+02
8.656891e+01	2.727273e+02	7.390029e+01	3.519062e+00	1.032258e+02	0	0	1.109900e+02
8.656891e+01	2.727273e+02	7.565982e+01	1.759531e+00	1.032258e+02	0	0	1.110910e+02
8.656891e+01	2.727273e+02	7.390029e+01	3.519062e+00	1.032258e+02	0	0	1.111920e+02
8.645161e+01	2.737048e+02	7.565982e+01	3.519062e+00	1.032258e+02	0	0	1.112930e+02
8.621701e+01	2.737048e+02	7.565982e+01	3.519062e+00	1.032258e+02	0	0	1.113930e+02
8.621701e+01	2.737048e+02	7.565982e+01	3.519062e+00	1.038123e+02	0	0	1.114940e+02
8.621701e+01	2.737048e+02	7.565982e+01	3.519062e+00	1.038123e+02	0	0	1.115950e+02
8.621701e+01	2.737048e+02	7.390029e+01	3.519062e+00	1.032258e+02	0	0	1.116950e+02
8.621701e+01	2.737048e+02	7.565982e+01	3.519062e+00	1.038123e+02	0	0	1.117970e+02
8.621701e+01	2.737048e+02	7.565982e+01	3.519062e+00	1.032258e+02	0	0	1.118970e+02
8.621701e+01	2.746823e+02	7.565982e+01	3.519062e+00	1.008798e+02	0	0	1.119970e+02
8.715543e+01	2.737048e+02	7.565982e+01	3.519062e+00	1.014663e+02	0	0	1.120990e+02
8.715543e+01	2.737048e+02	7.390029e+01	3.519062e+00	1.008798e+02	0	0	1.121990e+02
8.703812e+01	2.737048e+02	7.565982e+01	3.519062e+00	1.008798e+02	0	0	1.123010e+02
8.715543e+01	2.737048e+02	7.565982e+01	3.519062e+00	1.014663e+02	0	0	1.124010e+02
8.703812e+01	2.737048e+02	7.565982e+01	3.519062e+00	1.008798e+02	0	0	1.125010e+02
8.703812e+01	2.737048e+02	7.565982e+01	3.519062e+00	1.008798e+02	0	0	1.126030e+02
8.703812e+01	2.737048e+02	7.565982e+01	1.759531e+00	1.008798e+02	0	0	1.127030e+02
8.809384e+01	2.737048e+02	7.565982e+01	3.519062e+00	1.008798e+02	0	0	1.128040e+02
8.797654e+01	2.737048e+02	7.565982e+01	3.519062e+00	1.014663e+02	0	0	1.129050e+02
8.797654e+01	2.737048e+02	7.565982e+01	3.519062e+00	1.014663e+02	0	0	1.130050e+02
8.809384e+01	2.737048e+02	7.565982e+01	3.519062e+00	1.008798e+02	0	0	1.131060e+02
8.809384e+01	2.737048e+02	7.565982e+01	3.519062e+00	1.008798e+02	0	0	1.132070e+02
8.809384e+01	2.737048e+02	7.741935e+01	3.519062e+00	1.008798e+02	0	0	1.133080e+02
8.809384e+01	2.737048e+02	7.741935e+01	3.519062e+00	1.014663e+02	0	0	1.134090e+02
8.891496e+01	2.727273e+02	7.565982e+01	3.519062e+00	9.325513e+01	0	0	1.135090e+02
8.938416e+01	2.727273e+02	7.565982e+01	3.519062e+00	9.325513e+01	0	0	1.136100e+02
8.926686e+01	2.737048e+02	7.565982e+01	3.519062e+00	9.325513e+01	0	0	1.137110e+02
8.926686e+01	2.727273e+02	7.565982e+01	1.759531e+00	9.325513e+01	0	0	1.138120e+02
8.926686e+01	2.727273e+02	7.565982e+01	3.519062e+00	9.325513e+01	0	0	1.139120e+02
8.926686e+01	2.727273e+02	7.390029e+01	1.759531e+00	9.384164e+01	0	0	1.140130e+02
8.926686e+01	2.727273e+02	7.565982e+01	1.759531e+00	9.325513e+01	0	0	1.141140e+02
8.973607e+01	2.727273e+02	7.565982e+01	1.759531e+00	9.325513e+01	0	0	1.142140e+02
8.961877e+01	2.727273e+02	7.565982e+01	1.759531e+00	9.384164e+01	0	0	1.143160e+02
8.950147e+01	2.737048e+02	7.565982e+01	1.759531e+00	9.325513e+01	0	0	1.144160e+02
8.961877e+01	2.737048e+02	7.565982e+01	1.759531e+00	9.384164e+01	0	0	1.145160e+02
8.950147e+01	2.727273e+02	7.565982e+01	1.759531e+00	9.384164e+01	0	0	1.146180e+02
8.950147e+01	2.727273e+02	7.390029e+01	1.759531e+00	9.384164e+01	0	0	1.147180e+02
8.950147e+01	2.727273e+02	7.390029e+01	1.759531e+00	9.325513e+01	0	0	1.148200e+02
8.938416e+01	2.727273e+02	7.565982e+01	3.519062e+00	9.325513e+01	0	0	1.149200e+02
8.891496e+01	2.737048e+02	7.565982e+01	1.759531e+00	9.325513e+01	0	0	1.150200e+02
8.891496e+01	2.737048e+02	7.390029e+01	1.759531e+00	9.325513e+01	0	0	1.151220e+02
8.891496e+01	2.737048e+02	7.565982e+01	1.759531e+00	9.325513e+01	0	0	1.152220e+02
8.891496e+01	2.737048e+02	7.565982e+01	1.759531e+00	9.325513e+01	0	0	1.153230e+02
8.891496e+01	2.737048e+02	7.390029e+01	1.759531e+00	9.325513e+01	0	0	1.154240e+02
8.891496e+01	2.737048e+02	7.390029e+01	1.759531e+00	9.325513e+01	0	0	1.155240e+02
8.891496e+01	2.737048e+02	7.390029e+01	3.519062e+00	9.325513e+01	0	0	1.156250e+02
8.879765e+01	2.746823e+02	7.390029e+01	1.759531e+00	9.384164e+01	0	0	1.157260e+02
8.856305e+01	2.746823e+02	7.390029e+01	3.519062e+00	9.325513e+01	0	0	1.158270e+02
8.856305e+01	2.737048e+02	7.565982e+01	1.759531e+00	9.325513e+01	0	0	1.159280e+02
8.856305e+01	2.737048e+02	7.390029e+01	1.759531e+00	9.325513e+01	0	0	1.160280e+02
8.868035e+01	2.746823e+02	7.390029e+01	1.759531e+00	9.384164e+01	0	0	1.161290e+02
8.856305e+01	2.737048e+02	7.390029e+01	3.519062e+00	9.325513e+01	0	0	1.162300e+02
8.856305e+01	2.737048e+02	7.390029e+01	3.519062e+00	8.739003e+01	0	0	1.163310e+02
8.879765e+01	2.727273e+02	7.390029e+01	1.759531e+00	8.797654e+01	0	0	1.164310e+02
8.879765e+01	2.727273e+02	7.390029e+01	3.519062e+00	8.797654e+01	0	0	1.165320e+02
8.879765e+01	2.727273e+02	7.390029e+01	3.519062e+00	8.739003e+01	0	0	1.166330e+02
8.868035e+01	2.727273e+02	7.390029e+01	3.519062e+00	8.739003e+01	0	0	1.167330e+02
8.879765e+01	2.727273e+02	7.390029e+01	1.759531e+00	8.739003e+01	0	0	1.168350e+02
8.868035e+01	2.737048e+02	7.390029e+01	1.759531e+00	8.797654e+01	0	0	1.169350e+02
8.891496e+01	2.737048e+02	7.390029e+01	1.759531e+00	8.797654e+01	0	0	1.170360e+02
8.938416e+01	2.737048e+02	7.390029e+01	3.519062e+00	8.211144e+01	0	0	1.171370e+02
8.950147e+01	2.746823e+02	7.565982e+01	1.759531e+00	8.211144e+01	0	0	1.172370e+02
8.926686e+01	2.737048e+02	7.390029e+01	3.519062e+00	8.152493e+01	0	0	1.173390e+02
8.926686e+01	2.737048e+02	7.390029e+01	1.759531e+00	8.211144e+01	0	0	1.174390e+02
8.914956e+01	2.737048e+02	7.390029e+01	3.519062e+00	8.211144e+01	0	0	1.175390e+02
8.914956e+01	2.737048e+02	7.565982e+01	1.759531e+00	8.211144e+01	0	0	1.176410e+02
8.926686e+01	2.737048e+02	7.565982e+01	1.759531e+00	8.152493e+01	0	0	1.177410e+02
8.938416e+01	2.737048e+02	7.390029e+01	3.519062e+00	7.917889e+01	0	0	1.178420e+02
8.926686e+01	2.727273e+02	7.390029e+01	1.759531e+00	7.917889e+01	0	0	1.179430e+02
8.938416e+01	2.737048e+02	7.565982e+01	1.759531e+00	7.917889e+01	0	0	1.180430e+02
8.938416e+01	2.737048e+02	7.390029e+01	3.519062e+00	7.917889e+01	0	0	1.181450e+02
8.926686e+01	2.727273e+02	7.390029e+01	1.759531e+00	7.859238e+01	0	0	1.182450e+02
8.926686e+01	2.737048e+02	7.390029e+01	3.519062e+00	7.917889e+01	0	0	1.183460e+02
8.926686e+01	2.727273e+02	7.390029e+01	3.519062e+00	7.917889e+01	0	0	1.184470e+02
8.914956e+01	2.737048e+02	7.390029e+01	3.519062e+00	7.800587e+01	0	0	1.185470e+02
8.914956e+01	2.737048e+02	7.390029e+01	1.759531e+00	7.800587e+01	0	0	1.186480e+02
8.891496e+01	2.737048e+02	7.565982e+01	3.519062e+00	7.741935e+01	0	0	1.187490e+02
8.891496e+01	2.737048e+02	7.565982e+01	3.519062e+00	7.800587e+01	0	0	1.188500e+02
8.891496e+01	2.737048e+02	7.565982e+01	3.519062e+00	7.800587e+01	0	0	1.189500e+02
8.891496e+01	2.737048e+02	7.565982e+01	3.519062e+00	7.800587e+01	0	0	1.190510e+02
8.891496e+01	2.737048e+02	7.565982e+01	3.519062e+00	7.741935e+01	0	0	1.191520e+02
8.868035e+01	2.737048e+02	7.390029e+01	1.759531e+00	7.741935e+01	0	0	1.192520e+02
8.868035e+01	2.737048e+02	7.565982e+01	3.519062e+00	7.800587e+01	0	0	1.193540e+02
8.868035e+01	2.727273e+02	7.565982e+01	3.519062e+00	7.800587e+01	0	0	1.194540e+02
8.856305e+01	2.737048e+02	7.390029e+01	3.519062e+00	7.800587e+01	0	0	1.195550e+02
8.868035e+01	2.727273e+02	7.565982e+01	3.519062e+00	7.800587e+01	0	0	1.196560e+02
8.856305e+01	2.727273e+02	7.390029e+01	1.759531e+00	7.800587e+01	0	0	1.197560e+02
8.856305e+01	2.727273e+02	7.390029e+01	1.759531e+00	7.800587e+01	0	0	1.198580e+02
8.879765e+01	2.727273e+02	7.565982e+01	3.519062e+00	7.917889e+01	0	0	1.199580e+02
8.891496e+01	2.727273e+02	7.565982e+01	1.759531e+00	7.917889e+01	0	0	1.200580e+02
8.891496e+01	2.737048e+02	7.565982e+01	3.519062e+00	7.917889e+01	0	0	1.201600e+02
8.903226e+01	2.727273e+02	7.741935e+01	1.759531e+00	7.917889e+01	0	0	1.202600e+02
8.891496e+01	2.727273e+02	7.741935e+01	1.759531e+00	7.917889e+01	0	0	1.203610e+02
8.891496e+01	2.727273e+02	7.565982e+01	3.519062e+00	7.859238e+01	0	0	1.204620e+02
8.891496e+01	2.727273e+02	7.741935e+01	3.519062e+00	7.917889e+01	0	0	1.205620e+02
8.914956e+01	2.727273e+02	7.741935e+01	3.519062e+00	8.152493e+01	0	0	1.206640e+02
8.914956e+01	2.727273e+02	7.917889e+01	1.759531e+00	8.093842e+01	0	0	1.207640e+02
8.914956e+01	2.727273e+02	7.917889e+01	1.759531e+00	8.093842e+01	0	0	1.208650e+02
8.926686e+01	2.727273e+02	7.917889e+01	1.759531e+00	8.093842e+01	0	0	1.209660e+02
8.914956e+01	2.727273e+02	7.917889e+01	3.519062e+00	8.093842e+01	0	0	1.210660e+02
8.914956e+01	2.727273e+02	7.917889e+01	3.519062e+00	8.152493e+01	0	0	1.211670e+02
8.914956e+01	2.727273e+02	7.917889e+01	1.759531e+00	8.093842e+01	0	0	1.212680e+02
8.914956e+01	2.727273e+02	7.917889e+01	1.759531e+00	8.445748e+01	0	0	1.213690e+02
8.903226e+01	2.737048e+02	8.093842e+01	1.759531e+00	8.445748e+01	0	0	1.214690e+02
8.914956e+01	2.727273e+02	8.093842e+01	3.519062e+00	8.445748e+01	0	0	1.215700e+02
8.903226e+01	2.737048e+02	8.093842e+01	3.519062e+00	8.387097e+01	0	0	1.216710e+02
8.914956e+01	2.727273e+02	8.093842e+01	3.519062e+00	8.445748e+01	0	0	1.217720e+02
8.903226e+01	2.727273e+02	8.093842e+01	3.519062e+00	8.445748e+01	0	0	1.218730e+02
8.903226e+01	2.727273e+02	8.093842e+01	3.519062e+00	8.387097e+01	0	0	1.219730e+02
8.903226e+01	2.737048e+02	8.093842e+01	3.519062e+00	8.387097e+01	0	0	1.220740e+02
8.879765e+01	2.727273e+02	8.269795e+01	1.759531e+00	8.387097e+01	0	0	1.221750e+02
8.856305e+01	2.727273e+02	8.269795e+01	1.759531e+00	8.387097e+01	0	0	1.222750e+02
8.856305e+01	2.727273e+02	8.269795e+01	1.759531e+00	8.328446e+01	0	0	1.223770e+02
8.868035e+01	2.727273e+02	8.269795e+01	3.519062e+00	8.387097e+01	0	0	1.224770e+02
8.856305e+01	2.737048e+02	8.269795e+01	3.519062e+00	8.328446e+01	0	0	1.225770e+02
8.856305e+01	2.727273e+02	8.269795e+01	3.519062e+00	8.328446e+01	0	0	1.226790e+02
8.856305e+01	2.727273e+02	8.445748e+01	3.519062e+00	8.328446e+01	0	0	1.227790e+02
8.844575e+01	2.727273e+02	8.445748e+01	3.519062e+00	7.917889e+01	0	0	1.228810e+02
8.832845e+01	2.727273e+02	8.269795e+01	3.519062e+00	7.859238e+01	0	0	1.229810e+02
8.832845e+01	2.727273e+02	8.445748e+01	3.519062e+00	7.917889e+01	0	0	1.230810e+02
8.832845e+01	2.727273e+02	8.269795e+01	5.278592e+00	7.859238e+01	0	0	1.231830e+02
8.832845e+01	2.727273e+02	8.445748e+01	3.519062e+00	7.859238e+01	0	0	1.232830e+02
8.832845e+01	2.727273e+02	8.269795e+01	3.519062e+00	7.859238e+01	0	0	1.233840e+02
8.821114e+01	2.727273e+02	8.269795e+01	3.519062e+00	7.859238e+01	0	0	1.234850e+02
8.856305e+01	2.727273e+02	8.093842e+01	3.519062e+00	7.390029e+01	0	0	1.235850e+02
8.856305e+01	2.727273e+02	8.093842e+01	3.519062e+00	7.390029e+01	0	0	1.236860e+02
8.844575e+01	2.727273e+02	8.093842e+01	5.278592e+00	7.390029e+01	0	0	1.237870e+02
8.844575e+01	2.727273e+02	8.269795e+01	3.519062e+00	7.390029e+01	0	0	1.238880e+02
8.844575e+01	2.727273e+02	8.093842e+01	3.519062e+00	7.390029e+01	0	0	1.239880e+02
8.844575e+01	2.727273e+02	8.269795e+01	3.519062e+00	7.390029e+01	0	0	1.240890e+02
8.844575e+01	2.727273e+02	8.093842e+01	3.519062e+00	7.390029e+01	0	0	1.241900e+02
8.868035e+01	2.727273e+02	7.917889e+01	3.519062e+00	7.390029e+01	0	0	1.242910e+02
8.879765e+01	2.727273e+02	7.565982e+01	3.519062e+00	7.390029e+01	0	0	1.243920e+02
8.914956e+01	2.727273e+02	7.565982e+01	3.519062e+00	7.390029e+01	0	0	1.244920e+02
8.868035e+01	2.717498e+02	7.565982e+01	3.519062e+00	7.390029e+01	0	0	1.245930e+02
8.879765e+01	2.717498e+02	7.390029e+01	5.278592e+00	7.390029e+01	0	0	1.246940e+02
8.914956e+01	2.727273e+02	7.390029e+01	5.278592e+00	7.390029e+01	0	0	1.247940e+02
8.903226e+01	2.727273e+02	7.565982e+01	5.278592e+00	7.390029e+01	0	0	1.248960e+02
8.891496e+01	2.727273e+02	7.214076e+01	3.519062e+00	7.155425e+01	3	0	1.249960e+02
8.903226e+01	2.737048e+02	6.686217e+01	5.278592e+00	7.155425e+01	0	0	1.250960e+02
8.903226e+01	2.727273e+02	6.686217e+01	3.519062e+00	7.155425e+01	0	0	1.251980e+02
8.891496e+01	2.737048e+02	6.686217e+01	5.278592e+00	7.155425e+01	0	0	1.252980e+02
8.891496e+01	2.727273e+02	6.686217e+01	3.519062e+00	7.096774e+01	0	0	1.254000e+02
8.891496e+01	2.727273e+02	6.686217e+01	5.278592e+00	7.155425e+01	0	0	1.255000e+02
8.903226e+01	2.737048e+02	6.686217e+01	3.519062e+00	7.155425e+01	0	0	1.256010e+02
8.903226e+01	2.727273e+02	6.686217e+01	3.519062e+00	7.155425e+01	0	0	1.257020e+02
8.914956e+01	2.737048e+02	6.158358e+01	5.278592e+00	7.155425e+01	0	0	1.258020e+02
8.879765e+01	2.727273e+02	6.158358e+01	5.278592e+00	7.155425e+01	0	0	1.259030e+02
8.879765e+01	2.727273e+02	6.158358e+01	3.519062e+00	7.155425e+01	0	0	1.260040e+02
8.879765e+01	2.727273e+02	6.158358e+01	3.519062e+00	7.155425e+01	0	0	1.261050e+02
8.914956e+01	2.737048e+02	6.158358e+01	3.519062e+00	7.214076e+01	0	0	1.262050e+02
8.891496e+01	2.727273e+02	6.158358e+01	3.519062e+00	7.155425e+01	0	0	1.263060e+02
8.891496e+01	2.727273e+02	6.158358e+01	3.519062e+00	7.155425e+01	0	0	1.264070e+02
8.868035e+01	2.727273e+02	5.806452e+01	5.278592e+00	6.686217e+01	0	0	1.265080e+02
8.844575e+01	2.737048e+02	5.454545e+01	3.519062e+00	6.686217e+01	0	0	1.266090e+02
8.832845e+01	2.727273e+02	5.454545e+01	5.278592e+00	6.627566e+01	0	0	1.267090e+02
8.832845e+01	2.727273e+02	5.454545e+01	3.519062e+00	6.686217e+01	0	0	1.268100e+02
8.879765e+01	2.737048e+02	5.454545e+01	5.278592e+00	6.686217e+01	0	0	1.269110e+02
8.844575e+01	2.727273e+02	5.454545e+01	3.519062e+00	6.627566e+01	0	0	1.270110e+02
8.879765e+01	2.727273e+02	5.454545e+01	5.278592e+00	6.686217e+01	0	0	1.271130e+02
8.809384e+01	2.737048e+02	4.926686e+01	5.278592e+00	6.979472e+01	0	0	1.272130e+02
8.774194e+01	2.737048e+02	4.926686e+01	5.278592e+00	6.920821e+01	0	0	1.273130e+02
8.774194e+01	2.737048e+02	4.750733e+01	3.519062e+00	6.979472e+01	0	0	1.274150e+02
8.774194e+01	2.737048e+02	4.926686e+01	5.278592e+00	6.979472e+01	0	0	1.275150e+02
8.785924e+01	2.737048e+02	4.926686e+01	3.519062e+00	6.979472e+01	0	0	1.276170e+02
8.785924e+01	2.746823e+02	4.926686e+01	5.278592e+00	6.979472e+01	0	0	1.277170e+02
8.774194e+01	2.737048e+02	4.750733e+01	3.519062e+00	6.920821e+01	0	0	1.278170e+02
8.750733e+01	2.737048e+02	4.750733e+01	5.278592e+00	7.096774e+01	0	0	1.279190e+02
8.739003e+01	2.737048e+02	4.750733e+01	5.278592e+00	7.096774e+01	0	0	1.280190e+02
8.750733e+01	2.727273e+02	4.574780e+01	5.278592e+00	7.096774e+01	0	0	1.281200e+02
8.739003e+01	2.727273e+02	4.750733e+01	5.278592e+00	7.096774e+01	0	0	1.282210e+02
8.774194e+01	2.737048e+02	4.750733e+01	5.278592e+00	7.096774e+01	0	0	1.283210e+02
8.739003e+01	2.727273e+02	4.750733e+01	5.278592e+00	7.038123e+01	0	0	1.284220e+02
8.739003e+01	2.737048e+02	4.750733e+01	3.519062e+00	7.096774e+01	0	0	1.285230e+02
8.750733e+01	2.727273e+02	4.750733e+01	5.278592e+00	7.096774e+01	0	0	1.286240e+02
8.762463e+01	2.727273e+02	4.750733e+01	5.278592e+00	7.096774e+01	0	0	1.287240e+02
8.774194e+01	2.727273e+02	4.750733e+01	3.519062e+00	7.096774e+01	0	0	1.288250e+02
8.762463e+01	2.727273e+02	4.750733e+01	3.519062e+00	7.096774e+01	0	0	1.289260e+02
8.762463e+01	2.727273e+02	4.750733e+01	5.278592e+00	7.096774e+01	0	0	1.290270e+02
8.762463e+01	2.727273e+02	4.750733e+01	5.278592e+00	7.096774e+01	0	0	1.291280e+02
8.750733e+01	2.727273e+02	4.574780e+01	5.278592e+00	7.096774e+01	0	0	1.292280e+02
8.750733e+01	2.727273e+02	4.750733e+01	5.278592e+00	7.096774e+01	0	0	1.293290e+02
8.785924e+01	2.727273e+02	4.750733e+01	3.519062e+00	7.096774e+01	0	0	1.294300e+02
8.809384e+01	2.727273e+02	4.926686e+01	5.278592e+00	7.096774e+01	0	0	1.295300e+02
8.809384e+01	2.737048e+02	4.926686e+01	5.278592e+00	7.096774e+01	0	0	1.296320e+02
8.821114e+01	2.737048e+02	4.926686e+01	5.278592e+00	7.096774e+01	0	0	1.297320e+02
8.821114e+01	2.737048e+02	4.750733e+01	3.519062e+00	7.096774e+01	0	0	1.298320e+02
8.821114e+01	2.727273e+02	4.750733e+01	5.278592e+00	7.096774e+01	0	0	1.299340e+02
8.821114e+01	2.737048e+02	4.926686e+01	5.278592e+00	7.155425e+01	0	0	1.300340e+02
8.868035e+01	2.737048e+02	5.102639e+01	5.278592e+00	7.214076e+01	0	0	1.301360e+02
8.856305e+01	2.737048e+02	5.102639e+01	3.519062e+00	7.155425e+01	0	0	1.302360e+02
8.868035e+01	2.737048e+02	5.102639e+01	3.519062e+00	7.214076e+01	0	0	1.303360e+02
8.868035e+01	2.737048e+02	5.102639e+01	5.278592e+00	7.155425e+01	0	0	1.304380e+02
8.856305e+01	2.737048e+02	5.102639e+01	5.278592e+00	7.155425e+01	0	0	1.305380e+02
8.856305e+01	2.737048e+02	5.102639e+01	5.278592e+00	7.155425e+01	0	0	1.306390e+02
8.891496e+01	2.746823e+02	5.102639e+01	3.519062e+00	7.214076e+01	0	0	1.307400e+02
8.856305e+01	2.737048e+02	5.278592e+01	5.278592e+00	7.272727e+01	0	0	1.308400e+02
8.844575e+01	2.737048e+02	5.278592e+01	3.519062e+00	7.214076e+01	0	0	1.309410e+02
8.844575e+01	2.737048e+02	5.454545e+01	3.519062e+00	7.214076e+01	0	0	1.310420e+02
8.809384e+01	2.727273e+02	5.454545e+01	5.278592e+00	7.214076e+01	0	5	1.311430e+02
8.832845e+01	2.737048e+02	5.454545e+01	3.519062e+00	7.214076e+01	0	5	1.312440e+02
8.844575e+01	2.737048e+02	5.454545e+01	3.519062e+00	7.214076e+01	0	5	1.313440e+02
8.832845e+01	2.737048e+02	5.278592e+01	3.519062e+00	7.214076e+01	0	5	1.314450e+02
8.797654e+01	2.737048e+02	5.454545e+01	5.278592e+00	7.214076e+01	0	5	1.315460e+02
8.715543e+01	2.737048e+02	5.630499e+01	3.519062e+00	7.214076e+01	0	5	1.316470e+02
8.727273e+01	2.737048e+02	5.630499e+01	5.278592e+00	7.214076e+01	0	5	1.317470e+02
8.715543e+01	2.737048e+02	5.630499e+01	3.519062e+00	7.272727e+01	0	5	1.318480e+02
8.750733e+01	2.746823e+02	5.630499e+01	3.519062e+00	7.214076e+01	0	5	1.319490e+02
8.715543e+01	2.737048e+02	5.630499e+01	5.278592e+00	7.214076e+01	0	5	1.320490e+02
8.715543e+01	2.737048e+02	5.806452e+01	5.278592e+00	7.214076e+01	0	5	1.321510e+02
8.692082e+01	2.746823e+02	5.982405e+01	3.519062e+00	7.272727e+01	0	5	1.322510e+02
8.668622e+01	2.746823e+02	5.982405e+01	3.519062e+00	7.272727e+01	0	5	1.323520e+02
8.633431e+01	2.737048e+02	5.982405e+01	5.278592e+00	7.272727e+01	0	5	1.324530e+02
8.645161e+01	2.737048e+02	5.982405e+01	3.519062e+00	7.272727e+01	0	5	1.325530e+02
8.645161e+01	2.737048e+02	5.982405e+01	3.519062e+00	7.272727e+01	0	5	1.326550e+02
8.668622e+01	2.746823e+02	5.982405e+01	3.519062e+00	7.331378e+01	0	5	1.327550e+02
8.633431e+01	2.737048e+02	5.982405e+01	3.519062e+00	7.272727e+01	0	5	1.328550e+02
8.645161e+01	2.737048e+02	5.982405e+01	3.519062e+00	7.272727e+01	0	5	1.329570e+02
8.680352e+01	2.737048e+02	6.158358e+01	3.519062e+00	7.272727e+01	0	5	1.330570e+02
8.645161e+01	2.737048e+02	6.334311e+01	3.519062e+00	7.272727e+01	0	5	1.331580e+02
8.645161e+01	2.737048e+02	6.334311e+01	5.278592e+00	7.272727e+01	0	5	1.332590e+02
8.645161e+01	2.737048e+02	6.334311e+01	3.519062e+00	7.331378e+01	0	5	1.333590e+02
8.645161e+01	2.737048e+02	6.158358e+01	3.519062e+00	7.272727e+01	0	5	1.334600e+02
8.680352e+01	2.746823e+02	6.334311e+01	5.278592e+00	7.331378e+01	0	5	1.335610e+02
8.668622e+01	2.737048e+02	6.334311e+01	3.519062e+00	7.272727e+01	0	5	1.336620e+02
8.762463e+01	2.746823e+02	6.686217e+01	3.519062e+00	7.331378e+01	0	5	1.337630e+02
8.762463e+01	2.746823e+02	6.686217e+01	3.519062e+00	7.272727e+01	0	5	1.338630e+02
8.727273e+01	2.727273e+02	6.686217e+01	3.519062e+00	7.272727e+01	0	5	1.339640e+02
8.727273e+01	2.737048e+02	6.686217e+01	3.519062e+00	7.272727e+01	0	5	1.340650e+02
8.739003e+01	2.737048e+02	6.686217e+01	3.519062e+00	7.272727e+01	0	5	1.341660e+02
8.739003e+01	2.727273e+02	6.686217e+01	3.519062e+00	7.272727e+01	0	5	1.342660e+02
8.727273e+01	2.727273e+02	6.686217e+01	3.519062e+00	7.331378e+01	0	5	1.343670e+02
8.774194e+01	2.746823e+02	6.862170e+01	3.519062e+00	7.272727e+01	0	5	1.344680e+02
8.785924e+01	2.746823e+02	6.862170e+01	3.519062e+00	7.331378e+01	0	5	1.345680e+02
8.774194e+01	2.746823e+02	6.862170e+01	3.519062e+00	7.331378e+01	0	5	1.346700e+02
8.774194e+01	2.737048e+02	7.038123e+01	3.519062e+00	7.331378e+01	0	5	1.347700e+02
8.774194e+01	2.746823e+02	6.862170e+01	3.519062e+00	7.272727e+01	0	5	1.348710e+02
8.774194e+01	2.737048e+02	6.862170e+01	5.278592e+00	7.272727e+01	0	5	1.349720e+02
8.774194e+01	2.746823e+02	6.862170e+01	3.519062e+00	7.272727e+01	0	5	1.350720e+02
8.750733e+01	2.737048e+02	6.862170e+01	5.278592e+00	6.979472e+01	0	5	1.351740e+02
8.750733e+01	2.746823e+02	7.038123e+01	3.519062e+00	6.979472e+01	0	5	1.352740e+02
8.739003e+01	2.746823e+02	6.862170e+01	3.519062e+00	7.038123e+01	0	5	1.353740e+02
8.727273e+01	2.737048e+02	6.862170e+01	3.519062e+00	6.979472e+01	0	5	1.354760e+02
8.739003e+01	2.746823e+02	7.038123e+01	5.278592e+00	7.038123e+01	0	5	1.355760e+02
8.727273e+01	2.737048e+02	7.038123e+01	3.519062e+00	6.979472e+01	0	5	1.356770e+02
8.739003e+01	2.737048e+02	6.862170e+01	1.759531e+00	6.979472e+01	0	5	1.357780e+02
8.703812e+01	2.746823e+02	6.862170e+01	3.519062e+00	6.041056e+01	0	5	1.358780e+02
8.621701e+01	2.737048e+02	6.862170e+01	1.759531e+00	6.041056e+01	0	5	1.359800e+02
8.621701e+01	2.737048e+02	6.862170e+01	3.519062e+00	6.099707e+01	0	5	1.360800e+02
8.609971e+01	2.737048e+02	6.686217e+01	3.519062e+00	6.099707e+01	0	0	1.361810e+02
8.586510e+01	2.737048e+02	6.686217e+01	3.519062e+00	6.041056e+01	0	0	1.362820e+02
8.633431e+01	2.746823e+02	6.862170e+01	5.278592e+00	6.041056e+01	0	0	1.363820e+02
8.598240e+01	2.727273e+02	6.862170e+01	3.519062e+00	5.982405e+01	0	0	1.364830e+02
8.398827e+01	2.737048e+02	6.510264e+01	3.519062e+00	5.806452e+01	0	0	1.365840e+02
8.258065e+01	2.737048e+02	6.334311e+01	3.519062e+00	5.806452e+01	0	0	1.366840e+02
8.258065e+01	2.737048e+02	6.510264e+01	1.759531e+00	5.806452e+01	0	0	1.367850e+02
8.246334e+01	2.737048e+02	6.510264e+01	3.519062e+00	5.747801e+01	0	0	1.368860e+02
8.258065e+01	2.737048e+02	6.334311e+01	3.519062e+00	5.806452e+01	0	0	1.369870e+02
8.246334e+01	2.737048e+02	6.334311e+01	3.519062e+00	5.806452e+01	0	0	1.370880e+02
8.246334e+01	2.737048e+02	6.334311e+01	3.519062e+00	5.806452e+01	0	0	1.371880e+02
8.082111e+01	2.737048e+02	6.334311e+01	3.519062e+00	5.571848e+01	0	0	1.372890e+02
7.753666e+01	2.737048e+02	5.982405e+01	3.519062e+00	5.571848e+01	0	0	1.373900e+02
7.753666e+01	2.737048e+02	5.982405e+01	1.759531e+00	5.571848e+01	0	0	1.374900e+02
7.753666e+01	2.746823e+02	5.982405e+01	3.519062e+00	5.571848e+01	0	0	1.375910e+02
7.753666e+01	2.737048e+02	5.982405e+01	1.759531e+00	5.571848e+01	0	0	1.376920e+02
7.753666e+01	2.737048e+02	5.982405e+01	1.759531e+00	5.571848e+01	0	0	1.377920e+02
7.753666e+01	2.737048e+02	5.982405e+01	1.759531e+00	5.571848e+01	0	0	1.378930e+02
7.542522e+01	2.737048e+02	5.982405e+01	3.519062e+00	5.571848e+01	0	0	1.379940e+02
7.108504e+01	2.737048e+02	5.806452e+01	3.519062e+00	5.571848e+01	0	0	1.380940e+02
7.096774e+01	2.737048e+02	5.806452e+01	1.759531e+00	5.571848e+01	0	0	1.381950e+02
7.108504e+01	2.737048e+02	5.806452e+01	1.759531e+00	5.571848e+01	0	0	1.382960e+02
7.096774e+01	2.737048e+02	5.806452e+01	3.519062e+00	5.571848e+01	0	0	1.383970e+02
7.096774e+01	2.737048e+02	5.806452e+01	3.519062e+00	5.571848e+01	0	0	1.384980e+02
7.096774e+01	2.737048e+02	5.806452e+01	3.519062e+00	5.513196e+01	0	0	1.385980e+02
7.096774e+01	2.737048e+02	5.630499e+01	1.759531e+00	5.513196e+01	0	0	1.386990e+02
6.709677e+01	2.737048e+02	5.630499e+01	1.759531e+00	5.043988e+01	0	0	1.388000e+02
6.533724e+01	2.727273e+02	5.630499e+01	3.519062e+00	5.043988e+01	0	0	1.389000e+02
6.533724e+01	2.727273e+02	5.630499e+01	1.759531e+00	5.102639e+01	0	0	1.390010e+02
6.545455e+01	2.737048e+02	5.630499e+01	1.759531e+00	5.102639e+01	0	0	1.391020e+02
6.533724e+01	2.727273e+02	5.630499e+01	3.519062e+00	5.102639e+01	0	0	1.392020e+02
6.545455e+01	2.727273e+02	5.630499e+01	3.519062e+00	5.102639e+01	0	0	1.393030e+02
6.533724e+01	2.727273e+02	5.630499e+01	1.759531e+00	5.102639e+01	0	0	1.394040e+02
6.299120e+01	2.727273e+02	5.630499e+01	3.519062e+00	5.043988e+01	0	0	1.395040e+02
6.299120e+01	2.727273e+02	5.630499e+01	1.759531e+00	5.102639e+01	0	0	1.396060e+02
6.299120e+01	2.727273e+02	5.630499e+01	3.519062e+00	5.102639e+01	0	0	1.397060e+02
6.310850e+01	2.727273e+02	5.806452e+01	1.759531e+00	5.102639e+01	0	0	1.398060e+02
6.299120e+01	2.727273e+02	5.630499e+01	1.759531e+00	5.102639e+01	0	0	1.399080e+02
6.299120e+01	2.727273e+02	5.630499e+01	1.759531e+00	5.102639e+01	0	0	1.400080e+02
6.299120e+01	2.727273e+02	5.630499e+01	1.759531e+00	5.043988e+01	0	0	1.401090e+02
6.099707e+01	2.727273e+02	5.806452e+01	1.759531e+00	4.574780e+01	0	0	1.402100e+02
6.029326e+01	2.727273e+02	6.158358e+01	1.759531e+00	4.633431e+01	0	0	1.403100e+02
6.029326e+01	2.727273e+02	6.158358e+01	1.759531e+00	4.633431e+01	0	0	1.404110e+02
6.029326e+01	2.727273e+02	5.982405e+01	3.519062e+00	4.633431e+01	0	0	1.405120e+02
6.029326e+01	2.727273e+02	5.982405e+01	1.759531e+00	4.574780e+01	0	0	1.406120e+02
6.029326e+01	2.727273e+02	5.982405e+01	1.759531e+00	4.574780e+01	0	0	1.407130e+02
6.029326e+01	2.727273e+02	5.982405e+01	1.759531e+00	4.633431e+01	0	0	1.408140e+02
6.005865e+01	2.727273e+02	6.158358e+01	1.759531e+00	4.633431e+01	0	0	1.409140e+02
6.170088e+01	2.727273e+02	6.334311e+01	1.759531e+00	4.633431e+01	0	0	1.410160e+02
6.181818e+01	2.727273e+02	6.510264e+01	1.759531e+00	4.633431e+01	0	0	1.411160e+02
6.181818e+01	2.727273e+02	6.686217e+01	1.759531e+00	4.574780e+01	0	0	1.412160e+02
6.181818e+01	2.727273e+02	6.510264e+01	3.519062e+00	4.574780e+01	0	0	1.413180e+02
6.181818e+01	2.727273e+02	6.510264e+01	1.759531e+00	4.574780e+01	0	0	1.414180e+02
6.181818e+01	2.727273e+02	6.510264e+01	1.759531e+00	4.633431e+01	0	0	1.415190e+02
6.357771e+01	2.727273e+02	6.686217e+01	1.759531e+00	4.633431e+01	3	0	1.416200e+02
6.897361e+01	2.717498e+02	7.214076e+01	1.759531e+00	4.633431e+01	0	0	1.417200e+02
6.897361e+01	2.717498e+02	7.214076e+01	3.519062e+00	4.574780e+01	0	0	1.418210e+02
6.897361e+01	2.717498e+02	7.214076e+01	1.759531e+00	4.633431e+01	0	0	1.419220e+02
6.897361e+01	2.717498e+02	7.038123e+01	1.759531e+00	4.633431e+01	0	0	1.420220e+02
6.897361e+01	2.717498e+02	7.038123e+01	1.759531e+00	4.633431e+01	0	0	1.421240e+02
6.897361e+01	2.727273e+02	7.038123e+01	1.759531e+00	4.633431e+01	0	0	1.422240e+02
6.909091e+01	2.727273e+02	7.214076e+01	1.759531e+00	4.633431e+01	0	0	1.423250e+02
7.577713e+01	2.717498e+02	7.565982e+01	1.759531e+00	4.633431e+01	0	0	1.424260e+02
7.941349e+01	2.717498e+02	7.741935e+01	1.759531e+00	4.633431e+01	0	0	1.425260e+02
7.941349e+01	2.717498e+02	7.917889e+01	1.759531e+00	4.633431e+01	0	0	1.426270e+02
7.941349e+01	2.717498e+02	7.917889e+01	1.759531e+00	4.633431e+01	0	0	1.427280e+02
7.941349e+01	2.717498e+02	7.741935e+01	1.759531e+00	4.633431e+01	0	0	1.428280e+02
7.941349e+01	2.717498e+02	7.741935e+01	1.759531e+00	4.633431e+01	0	0	1.429290e+02
7.941349e+01	2.717498e+02	7.741935e+01	1.759531e+00	4.633431e+01	0	0	1.430300e+02
8.633431e+01	2.727273e+02	8.093842e+01	1.759531e+00	4.574780e+01	0	0	1.431300e+02
8.621701e+01	2.727273e+02	8.093842e+01	1.759531e+00	4.633431e+01	0	0	1.432320e+02
8.633431e+01	2.727273e+02	8.093842e+01	0	4.633431e+01	0	0	1.433320e+02
8.633431e+01	2.727273e+02	8.093842e+01	1.759531e+00	4.574780e+01	0	0	1.434320e+02
8.633431e+01	2.727273e+02	8.093842e+01	1.759531e+00	4.633431e+01	0	0	1.435340e+02
8.633431e+01	2.727273e+02	8.093842e+01	1.759531e+00	4.633431e+01	0	0	1.436340e+02
8.633431e+01	2.727273e+02	8.093842e+01	1.759531e+00	4.633431e+01	0	0	1.437340e+02
9.114370e+01	2.737048e+02	8.269795e+01	1.759531e+00	4.633431e+01	0	0	1.438360e+02
9.266862e+01	2.737048e+02	8.445748e+01	1.759531e+00	4.633431e+01	0	0	1.439360e+02
9.266862e+01	2.737048e+02	8.445748e+01	1.759531e+00	4.633431e+01	0	0	1.440370e+02
9.255132e+01	2.746823e+02	8.445748e+01	1.759531e+00	4.633431e+01	0	0	1.441380e+02
9.266862e+01	2.746823e+02	8.445748e+01	1.759531e+00	4.633431e+01	0	0	1.442380e+02
9.255132e+01	2.737048e+02	8.445748e+01	1.759531e+00	4.633431e+01	0	0	1.443390e+02
9.266862e+01	2.737048e+02	8.445748e+01	1.759531e+00	4.633431e+01	0	0	1.444400e+02
9.360704e+01	2.737048e+02	8.445748e+01	1.759531e+00	4.633431e+01	0	0	1.445400e+02
9.454545e+01	2.756598e+02	8.445748e+01	1.759531e+00	4.633431e+01	0	0	1.446420e+02
9.442815e+01	2.746823e+02	8.445748e+01	1.759531e+00	4.633431e+01	0	0	1.447420e+02
9.442815e+01	2.746823e+02	8.445748e+01	1.759531e+00	4.574780e+01	0	0	1.448420e+02
9.431085e+01	2.746823e+02	8.445748e+01	3.519062e+00	4.633431e+01	0	0	1.449440e+02
9.431085e+01	2.746823e+02	8.445748e+01	1.759531e+00	4.633431e+01	0	0	1.450440e+02
9.431085e+01	2.746823e+02	8.269795e+01	1.759531e+00	4.633431e+01	0	0	1.451440e+02
9.442815e+01	2.737048e+02	8.269795e+01	3.519062e+00	4.633431e+01	0	0	1.452460e+02
9.454545e+01	2.737048e+02	8.093842e+01	1.759531e+00	4.633431e+01	0	0	1.453460e+02
9.454545e+01	2.737048e+02	7.917889e+01	1.759531e+00	4.633431e+01	0	0	1.454470e+02
9.454545e+01	2.737048e+02	8.093842e+01	1.759531e+00	4.633431e+01	0	0	1.455480e+02
9.454545e+01	2.737048e+02	8.093842e+01	3.519062e+00	4.633431e+01	0	0	1.456480e+02
9.466276e+01	2.737048e+02	8.093842e+01	1.759531e+00	4.633431e+01	0	0	1.457500e+02
9.454545e+01	2.746823e+02	8.093842e+01	3.519062e+00	4.633431e+01	0	0	1.458500e+02
9.466276e+01	2.737048e+02	7.917889e+01	1.759531e+00	4.633431e+01	0	0	1.459500e+02
9.466276e+01	2.737048e+02	7.741935e+01	3.519062e+00	4.633431e+01	0	0	1.460520e+02
9.478006e+01	2.737048e+02	7.741935e+01	1.759531e+00	4.633431e+01	0	0	1.461520e+02
9.489736e+01	2.746823e+02	7.741935e+01	1.759531e+00	4.633431e+01	0	0	1.462520e+02
9.466276e+01	2.746823e+02	7.741935e+01	3.519062e+00	4.633431e+01	0	0	1.463540e+02
9.466276e+01	2.737048e+02	7.741935e+01	3.519062e+00	4.633431e+01	0	0	1.464540e+02
9.466276e+01	2.737048e+02	7.741935e+01	3.519062e+00	4.633431e+01	0	0	1.465540e+02
9.478006e+01	2.737048e+02	7.565982e+01	3.519062e+00	4.633431e+01	0	0	1.466560e+02
9.501466e+01	2.756598e+02	7.390029e+01	1.759531e+00	4.633431e+01	0	0	1.467560e+02
9.501466e+01	2.746823e+02	7.390029e+01	3.519062e+00	4.633431e+01	0	0	1.468570e+02
9.501466e+01	2.746823e+02	7.390029e+01	3.519062e+00	4.633431e+01	0	0	1.469580e+02
9.501466e+01	2.746823e+02	7.390029e+01	1.759531e+00	4.633431e+01	0	0	1.470580e+02
9.501466e+01	2.756598e+02	7.214076e+01	1.759531e+00	4.633431e+01	0	0	1.471600e+02
9.489736e+01	2.756598e+02	7.390029e+01	3.519062e+00	4.574780e+01	0	0	1.472600e+02
9.501466e+01	2.746823e+02	7.214076e+01	3.519062e+00	4.633431e+01	0	0	1.473600e+02
9.571848e+01	2.756598e+02	7.038123e+01	3.519062e+00	4.574780e+01	0	0	1.474620e+02
9.618768e+01	2.756598e+02	6.862170e+01	1.759531e+00	4.574780e+01	0	0	1.475620e+02
9.607038e+01	2.756598e+02	7.038123e+01	3.519062e+00	4.633431e+01	0	0	1.476620e+02
9.607038e+01	2.756598e+02	7.038123e+01	3.519062e+00	4.633431e+01	0	0	1.477640e+02
9.607038e+01	2.746823e+02	7.038123e+01	3.519062e+00	4.633431e+01	0	0	1.478640e+02
9.607038e+01	2.746823e+02	7.038123e+01	3.519062e+00	4.633431e+01	0	0	1.479640e+02
9.607038e+01	2.756598e+02	6.862170e+01	3.519062e+00	4.574780e+01	0	0	1.480660e+02
9.677419e+01	2.756598e+02	7.038123e+01	3.519062e+00	1.131965e+02	0	0	1.481660e+02
9.653959e+01	2.746823e+02	6.862170e+01	3.519062e+00	1.137830e+02	0	0	1.482680e+02
9.642229e+01	2.746823e+02	6.862170e+01	3.519062e+00	1.131965e+02	0	0	1.483680e+02
9.653959e+01	2.746823e+02	6.862170e+01	3.519062e+00	1.137830e+02	0	0	1.484680e+02
9.653959e+01	2.746823e+02	6.862170e+01	3.519062e+00	1.137830e+02	0	0	1.485700e+02
9.642229e+01	2.746823e+02	6.862170e+01	3.519062e+00	1.131965e+02	0	0	1.486700e+02
9.653959e+01	2.746823e+02	6.862170e+01	1.759531e+00	1.137830e+02	0	0	1.487710e+02
9.618768e+01	2.746823e+02	7.038123e+01	3.519062e+00	1.126100e+02	0	0	1.488720e+02
9.442815e+01	2.737048e+02	6.862170e+01	3.519062e+00	1.131965e+02	0	0	1.489720e+02
9.431085e+01	2.746823e+02	6.862170e+01	3.519062e+00	1.126100e+02	0	0	1.490730e+02
9.431085e+01	2.737048e+02	6.862170e+01	3.519062e+00	1.126100e+02	0	0	1.491740e+02
9.431085e+01	2.737048e+02	6.862170e+01	3.519062e+00	1.131965e+02	0	0	1.492750e+02
9.431085e+01	2.737048e+02	6.862170e+01	3.519062e+00	1.126100e+02	0	0	1.493760e+02
9.442815e+01	2.737048e+02	6.862170e+01	3.519062e+00	1.126100e+02	0	0	1.494760e+02
9.325513e+01	2.746823e+02	6.862170e+01	3.519062e+00	1.126100e+02	0	0	1.495770e+02
9.196481e+01	2.737048e+02	6.862170e+01	3.519062e+00	1.126100e+02	0	0	1.496780e+02
9.184751e+01	2.746823e+02	6.862170e+01	3.519062e+00	1.126100e+02	0	0	1.497790e+02
9.184751e+01	2.737048e+02	6.862170e+01	3.519062e+00	1.120235e+02	0	0	1.498790e+02
9.184751e+01	2.737048e+02	6.862170e+01	3.519062e+00	1.126100e+02	0	0	1.499800e+02
9.196481e+01	2.737048e+02	7.038123e+01	3.519062e+00	1.126100e+02	0	0	1.500810e+02
9.196481e+01	2.746823e+02	7.038123e+01	3.519062e+00	1.126100e+02	0	0	1.501810e+02
9.055718e+01	2.737048e+02	6.862170e+01	3.519062e+00	1.126100e+02	0	0	1.502830e+02
8.821114e+01	2.737048e+02	7.038123e+01	3.519062e+00	1.126100e+02	0	0	1.503830e+02
8.832845e+01	2.737048e+02	7.038123e+01	1.759531e+00	1.126100e+02	0	0	1.504830e+02
8.821114e+01	2.737048e+02	7.038123e+01	3.519062e+00	1.120235e+02	0	0	1.505850e+02
8.821114e+01	2.737048e+02	7.038123e+01	1.759531e+00	1.126100e+02	0	0	1.506850e+02
8.821114e+01	2.746823e+02	7.038123e+01	3.519062e+00	1.120235e+02	0	0	1.507870e+02
8.832845e+01	2.737048e+02	7.038123e+01	3.519062e+00	1.120235e+02	0	0	1.508870e+02
8.821114e+01	2.737048e+02	7.038123e+01	3.519062e+00	1.126100e+02	0	0	1.509870e+02
8.762463e+01	2.737048e+02	7.214076e+01	3.519062e+00	1.126100e+02	0	0	1.510890e+02
8.774194e+01	2.737048e+02	7.390029e+01	3.519062e+00	1.126100e+02	0	0	1.511890e+02
8.750733e+01	2.737048e+02	7.390029e+01	1.759531e+00	1.120235e+02	0	0	1.512900e+02
8.762463e+01	2.737048e+02	7.214076e+01	1.759531e+00	1.120235e+02	0	0	1.513910e+02
8.762463e+01	2.737048e+02	7.390029e+01	3.519062e+00	1.126100e+02	0	0	1.514910e+02
8.774194e+01	2.737048e+02	7.214076e+01	3.519062e+00	1.120235e+02	0	0	1.515920e+02
8.762463e+01	2.737048e+02	7.214076e+01	3.519062e+00	1.120235e+02	0	0	1.516930e+02
8.903226e+01	2.737048e+02	7.565982e+01	3.519062e+00	1.126100e+02	0	0	1.517940e+02
8.973607e+01	2.727273e+02	7.390029e+01	1.759531e+00	1.120235e+02	0	0	1.518950e+02
8.973607e+01	2.737048e+02	7.565982e+01	3.519062e+00	1.120235e+02	0	0	1.519950e+02
8.973607e+01	2.737048e+02	7.565982e+01	1.759531e+00	1.126100e+02	0	0	1.520960e+02
8.973607e+01	2.737048e+02	7.565982e+01	3.519062e+00	1.126100e+02	0	0	1.521970e+02
8.973607e+01	2.727273e+02	7.565982e+01	3.519062e+00	1.126100e+02	0	0	1.522980e+02
8.973607e+01	2.737048e+02	7.565982e+01	5.278592e+00	1.120235e+02	0	0	1.523980e+02
9.055718e+01	2.737048e+02	7.741935e+01	3.519062e+00	1.120235e+02	0	0	1.524990e+02
9.090909e+01	2.737048e+02	7.741935e+01	3.519062e+00	1.120235e+02	0	0	1.526000e+02
9.090909e+01	2.737048e+02	7.741935e+01	3.519062e+00	1.120235e+02	0	0	1.527000e+02
9.090909e+01	2.737048e+02	7.741935e+01	3.519062e+00	1.114370e+02	0	0	1.528020e+02
9.090909e+01	2.737048e+02	7.917889e+01	3.519062e+00	1.120235e+02	0	0	1.529020e+02
9.102639e+01	2.737048e+02	7.741935e+01	3.519062e+00	1.120235e+02	0	0	1.530030e+02
9.090909e+01	2.737048e+02	7.741935e+01	3.519062e+00	1.120235e+02	0	0	1.531040e+02
9.149560e+01	2.737048e+02	7.917889e+01	1.759531e+00	1.126100e+02	3	0	1.532040e+02
9.137830e+01	2.737048e+02	8.093842e+01	3.519062e+00	1.120235e+02	0	0	1.533060e+02
9.137830e+01	2.737048e+02	7.917889e+01	3.519062e+00	1.120235e+02	0	0	1.534060e+02
9.137830e+01	2.746823e+02	8.093842e+01	3.519062e+00	1.114370e+02	0	0	1.535070e+02
9.137830e+01	2.737048e+02	8.093842e+01	3.519062e+00	1.120235e+02	0	0	1.536080e+02
9.137830e+01	2.746823e+02	8.093842e+01	1.759531e+00	1.120235e+02	0	0	1.537080e+02
9.137830e+01	2.746823e+02	8.093842e+01	5.278592e+00	1.120235e+02	0	0	1.538090e+02
9.114370e+01	2.746823e+02	8.093842e+01	5.278592e+00	1.120235e+02	3	0	1.539100e+02
9.055718e+01	2.746823e+02	8.093842e+01	3.519062e+00	1.120235e+02	0	0	1.540110e+02
9.055718e+01	2.746823e+02	7.917889e+01	1.759531e+00	1.120235e+02	0	0	1.541120e+02
9.043988e+01	2.746823e+02	7.917889e+01	3.519062e+00	1.120235e+02	0	0	1.542120e+02
9.055718e+01	2.746823e+02	8.093842e+01	3.519062e+00	1.120235e+02	0	0	1.543130e+02
9.055718e+01	2.746823e+02	8.269795e+01	1.759531e+00	1.120235e+02	0	0	1.544140e+02
9.055718e+01	2.746823e+02	8.093842e+01	3.519062e+00	1.120235e+02	0	0	1.545150e+02
9.032258e+01	2.746823e+02	7.917889e+01	3.519062e+00	1.120235e+02	3	0	1.546150e+02
8.997067e+01	2.746823e+02	7.917889e+01	3.519062e+00	1.120235e+02	0	0	1.547170e+02
8.997067e+01	2.746823e+02	7.917889e+01	3.519062e+00	1.120235e+02	0	0	1.548170e+02
8.997067e+01	2.746823e+02	7.917889e+01	3.519062e+00	1.120235e+02	0	0	1.549170e+02
9.008798e+01	2.746823e+02	7.917889e+01	3.519062e+00	1.120235e+02	0	0	1.550190e+02
9.008798e+01	2.746823e+02	7.917889e+01	3.519062e+00	1.120235e+02	0	0	1.551190e+02
9.008798e+01	2.746823e+02	7.917889e+01	3.519062e+00	1.120235e+02	0	0	1.552200e+02
8.997067e+01	2.746823e+02	7.917889e+01	3.519062e+00	1.120235e+02	0	0	1.553210e+02
9.020528e+01	2.756598e+02	7.741935e+01	3.519062e+00	1.120235e+02	0	0	1.554210e+02
9.008798e+01	2.746823e+02	7.565982e+01	3.519062e+00	1.114370e+02	0	0	1.555230e+02
9.008798e+01	2.746823e+02	7.565982e+01	3.519062e+00	1.120235e+02	0	0	1.556230e+02
9.008798e+01	2.746823e+02	7.741935e+01	3.519062e+00	1.120235e+02	0	0	1.557240e+02
9.008798e+01	2.756598e+02	7.565982e+01	3.519062e+00	1.120235e+02	0	0	1.558250e+02
9.020528e+01	2.746823e+02	7.741935e+01	3.519062e+00	1.120235e+02	0	0	1.559250e+02
9.020528e+01	2.746823e+02	7.565982e+01	3.519062e+00	1.114370e+02	0	0	1.560260e+02
9.067449e+01	2.746823e+02	7.390029e+01	3.519062e+00	1.120235e+02	3	0	1.561270e+02
9.055718e+01	2.746823e+02	7.390029e+01	3.519062e+00	1.114370e+02	3	0	1.562280e+02
9.067449e+01	2.756598e+02	7.390029e+01	3.519062e+00	1.120235e+02	3	0	1.563280e+02
9.055718e+01	2.746823e+02	7.390029e+01	3.519062e+00	1.120235e+02	3	0	1.564300e+02
9.055718e+01	2.746823e+02	7.565982e+01	3.519062e+00	1.120235e+02	3	0	1.565300e+02
9.055718e+01	2.756598e+02	7.565982e+01	3.519062e+00	1.120235e+02	3	0	1.566320e+02
9.055718e+01	2.746823e+02	7.390029e+01	3.519062e+00	1.120235e+02	3	0	1.567320e+02
9.149560e+01	2.766373e+02	7.390029e+01	1.759531e+00	1.120235e+02	3	0	1.568330e+02
9.137830e+01	2.746823e+02	7.390029e+01	3.519062e+00	1.120235e+02	3	0	1.569340e+02
9.161290e+01	2.746823e+02	7.390029e+01	3.519062e+00	1.120235e+02	3	0	1.570350e+02
9.149560e+01	2.746823e+02	7.214076e+01	3.519062e+00	1.120235e+02	3	0	1.571350e+02
9.149560e+01	2.746823e+02	7.390029e+01	3.519062e+00	1.120235e+02	3	0	1.572370e+02
9.137830e+01	2.746823e+02	7.214076e+01	3.519062e+00	1.120235e+02	3	0	1.573370e+02
9.137830e+01	2.746823e+02	7.390029e+01	3.519062e+00	1.120235e+02	3	0	1.574380e+02
9.161290e+01	2.756598e+02	7.390029e+01	3.519062e+00	1.120235e+02	0	0	1.575390e+02
9.137830e+01	2.766373e+02	7.214076e+01	3.519062e+00	1.126100e+02	0	0	1.576400e+02
9.149560e+01	2.766373e+02	7.214076e+01	3.519062e+00	1.120235e+02	0	0	1.577410e+02
9.149560e+01	2.756598e+02	7.214076e+01	3.519062e+00	1.120235e+02	0	0	1.578410e+02
9.149560e+01	2.756598e+02	7.214076e+01	3.519062e+00	1.126100e+02	0	0	1.579420e+02
9.149560e+01	2.756598e+02	7.214076e+01	5.278592e+00	1.126100e+02	0	0	1.580430e+02
9.149560e+01	2.756598e+02	7.214076e+01	3.519062e+00	1.120235e+02	0	0	1.581440e+02
9.126100e+01	2.756598e+02	7.038123e+01	3.519062e+00	1.190616e+02	0	0	1.582440e+02
9.043988e+01	2.746823e+02	6.862170e+01	3.519062e+00	1.190616e+02	0	0	1.583450e+02
9.043988e+01	2.756598e+02	6.862170e+01	3.519062e+00	1.190616e+02	0	0	1.584460e+02
9.032258e+01	2.746823e+02	7.038123e+01	3.519062e+00	1.190616e+02	0	0	1.585460e+02
9.043988e+01	2.746823e+02	6.862170e+01	1.759531e+00	1.190616e+02	0	0	1.586480e+02
9.043988e+01	2.756598e+02	7.038123e+01	3.519062e+00	1.190616e+02	0	0	1.587480e+02
9.043988e+01	2.756598e+02	7.038123e+01	1.759531e+00	1.190616e+02	0	0	1.588490e+02
9.055718e+01	2.756598e+02	7.038123e+01	3.519062e+00	1.202346e+02	0	0	1.589500e+02
8.973607e+01	2.746823e+02	6.686217e+01	1.759531e+00	1.208211e+02	0	0	1.590500e+02
8.985337e+01	2.746823e+02	6.862170e+01	3.519062e+00	1.202346e+02	0	0	1.591520e+02
8.973607e+01	2.737048e+02	6.686217e+01	3.519062e+00	1.202346e+02	0	0	1.592520e+02
8.985337e+01	2.746823e+02	6.686217e+01	1.759531e+00	1.202346e+02	0	0	1.593520e+02
8.973607e+01	2.737048e+02	6.686217e+01	1.759531e+00	1.202346e+02	0	0	1.594540e+02
8.973607e+01	2.737048e+02	6.510264e+01	1.759531e+00	1.202346e+02	0	0	1.595540e+02
8.938416e+01	2.746823e+02	6.510264e+01	3.519062e+00	1.202346e+02	0	0	1.596550e+02
8.891496e+01	2.746823e+02	6.158358e+01	3.519062e+00	1.202346e+02	0	0	1.597560e+02
8.879765e+01	2.746823e+02	6.158358e+01	3.519062e+00	1.208211e+02	0	0	1.598560e+02
8.879765e+01	2.746823e+02	6.158358e+01	3.519062e+00	1.202346e+02	0	0	1.599580e+02
8.879765e+01	2.746823e+02	6.158358e+01	1.759531e+00	1.208211e+02	0	0	1.600580e+02
8.879765e+01	2.746823e+02	6.158358e+01	3.519062e+00	1.202346e+02	0	0	1.601590e+02
8.879765e+01	2.746823e+02	5.982405e+01	1.759531e+00	1.208211e+02	0	0	1.602600e+02
8.879765e+01	2.737048e+02	6.158358e+01	3.519062e+00	1.208211e+02	0	0	1.603600e+02
8.879765e+01	2.746823e+02	5.630499e+01	3.519062e+00	1.231672e+02	0	0	1.604610e+02
8.891496e+01	2.746823e+02	5.454545e+01	1.759531e+00	1.225806e+02	0	0	1.605620e+02
8.891496e+01	2.746823e+02	5.454545e+01	1.759531e+00	1.231672e+02	0	0	1.606630e+02
8.891496e+01	2.756598e+02	5.630499e+01	1.759531e+00	1.225806e+02	0	0	1.607630e+02
8.891496e+01	2.746823e+02	5.454545e+01	1.759531e+00	1.225806e+02	0	0	1.608640e+02
8.891496e+01	2.746823e+02	5.630499e+01	1.759531e+00	1.231672e+02	0	0	1.609650e+02
8.903226e+01	2.746823e+02	5.454545e+01	3.519062e+00	1.231672e+02	0	0	1.610650e+02
8.961877e+01	2.746823e+02	5.278592e+01	1.759531e+00	1.231672e+02	0	0	1.611670e+02
9.008798e+01	2.756598e+02	5.102639e+01	1.759531e+00	1.231672e+02	0	0	1.612670e+02
8.997067e+01	2.746823e+02	5.102639e+01	1.759531e+00	1.231672e+02	0	0	1.613680e+02
8.973607e+01	2.746823e+02	5.102639e+01	3.519062e+00	1.231672e+02	0	0	1.614690e+02
8.973607e+01	2.746823e+02	5.102639e+01	1.759531e+00	1.231672e+02	0	0	1.615690e+02
8.973607e+01	2.746823e+02	5.102639e+01	1.759531e+00	1.231672e+02	0	0	1.616710e+02
8.973607e+01	2.746823e+02	4.926686e+01	1.759531e+00	1.231672e+02	0	0	1.617710e+02
8.997067e+01	2.746823e+02	4.926686e+01	1.759531e+00	1.249267e+02	0	0	1.618710e+02
9.055718e+01	2.746823e+02	4.750733e+01	1.759531e+00	1.255132e+02	0	0	1.619730e+02
9.043988e+01	2.746823e+02	4.750733e+01	1.759531e+00	1.249267e+02	0	0	1.620730e+02
9.043988e+01	2.737048e+02	4.750733e+01	3.519062e+00	1.249267e+02	0	0	1.621740e+02
9.043988e+01	2.746823e+02	4.750733e+01	1.759531e+00	1.249267e+02	0	0	1.622750e+02
9.043988e+01	2.746823e+02	4.750733e+01	1.759531e+00	1.249267e+02	0	0	1.623750e+02
9.055718e+01	2.746823e+02	4.574780e+01	1.759531e+00	1.255132e+02	0	0	1.624770e+02
9.079179e+01	2.737048e+02	4.574780e+01	1.759531e+00	1.249267e+02	0	0	1.625770e+02
9.114370e+01	2.746823e+02	4.750733e+01	3.519062e+00	1.255132e+02	0	0	1.626780e+02
9.126100e+01	2.746823e+02	4.574780e+01	3.519062e+00	1.249267e+02	0	0	1.627790e+02
9.114370e+01	2.737048e+02	4.574780e+01	1.759531e+00	1.249267e+02	0	0	1.628790e+02
9.114370e+01	2.746823e+02	4.574780e+01	1.759531e+00	1.249267e+02	0	0	1.629800e+02
9.102639e+01	2.737048e+02	4.398827e+01	1.759531e+00	1.249267e+02	0	0	1.630810e+02
9.102639e+01	2.737048e+02	4.574780e+01	3.519062e+00	1.243402e+02	0	0	1.631820e+02
9.126100e+01	2.746823e+02	4.574780e+01	0	1.249267e+02	0	0	1.632820e+02
9.114370e+01	2.737048e+02	4.574780e+01	1.759531e+00	1.249267e+02	0	0	1.633830e+02
9.114370e+01	2.737048e+02	4.398827e+01	1.759531e+00	1.249267e+02	0	0	1.634840e+02
9.114370e+01	2.746823e+02	4.574780e+01	1.759531e+00	1.249267e+02	0	0	1.635850e+02
9.126100e+01	2.737048e+02	4.574780e+01	1.759531e+00	1.249267e+02	0	0	1.636860e+02
9.114370e+01	2.746823e+02	4.574780e+01	1.759531e+00	1.249267e+02	0	0	1.637860e+02
9.126100e+01	2.737048e+02	4.574780e+01	0	1.249267e+02	0	0	1.638870e+02
9.114370e+01	2.737048e+02	4.574780e+01	1.759531e+00	1.249267e+02	0	0	1.639880e+02
9.090909e+01	2.746823e+02	4.750733e+01	1.759531e+00	1.249267e+02	0	0	1.640880e+02
9.102639e+01	2.756598e+02	4.574780e+01	1.759531e+00	1.249267e+02	0	0	1.641900e+02
9.126100e+01	2.756598e+02	4.574780e+01	0	1.255132e+02	0	0	1.642900e+02
9.090909e+01	2.746823e+02	4.574780e+01	0	1.249267e+02	0	0	1.643910e+02
9.090909e+01	2.746823e+02	4.398827e+01	1.759531e+00	1.255132e+02	0	0	1.644920e+02
9.090909e+01	2.746823e+02	4.574780e+01	0	1.249267e+02	0	0	1.645920e+02
9.102639e+01	2.746823e+02	4.574780e+01	0	1.249267e+02	0	0	1.646940e+02
9.079179e+01	2.737048e+02	4.750733e+01	3.519062e+00	1.249267e+02	0	0	1.647940e+02
9.055718e+01	2.737048e+02	4.750733e+01	1.759531e+00	1.243402e+02	0	0	1.648950e+02
9.067449e+01	2.737048e+02	4.750733e+01	1.759531e+00	1.249267e+02	0	0	1.649960e+02
9.055718e+01	2.727273e+02	4.750733e+01	1.759531e+00	1.249267e+02	0	0	1.650960e+02
9.055718e+01	2.727273e+02	4.750733e+01	1.759531e+00	1.249267e+02	0	0	1.651970e+02
9.055718e+01	2.737048e+02	4.750733e+01	1.759531e+00	1.249267e+02	0	0	1.652980e+02
9.055718e+01	2.727273e+02	4.750733e+01	1.759531e+00	1.249267e+02	0	0	1.653990e+02
9.043988e+01	2.737048e+02	4.926686e+01	3.519062e+00	1.249267e+02	3	0	1.654990e+02
9.043988e+01	2.737048e+02	4.926686e+01	1.759531e+00	1.249267e+02	0	0	1.656000e+02
9.043988e+01	2.746823e+02	4.926686e+01	3.519062e+00	1.249267e+02	0	0	1.657010e+02
9.043988e+01	2.737048e+02	4.926686e+01	1.759531e+00	1.249267e+02	0	0	1.658010e+02
9.032258e+01	2.737048e+02	4.926686e+01	1.759531e+00	1.243402e+02	0	0	1.659030e+02
9.043988e+01	2.737048e+02	4.926686e+01	1.759531e+00	1.249267e+02	0	0	1.660030e+02
9.043988e+01	2.737048e+02	4.926686e+01	1.759531e+00	1.249267e+02	0	0	1.661040e+02
9.067449e+01	2.746823e+02	5.102639e+01	1.759531e+00	1.255132e+02	3	0	1.662050e+02
9.067449e+01	2.737048e+02	5.102639e+01	1.759531e+00	1.249267e+02	3	0	1.663060e+02
9.067449e+01	2.737048e+02	5.102639e+01	3.519062e+00	1.249267e+02	3	0	1.664070e+02
9.079179e+01	2.737048e+02	5.102639e+01	1.759531e+00	1.249267e+02	3	0	1.665080e+02
9.079179e+01	2.746823e+02	5.278592e+01	1.759531e+00	1.249267e+02	3	0	1.666080e+02
9.079179e+01	2.746823e+02	4.926686e+01	0	1.249267e+02	3	0	1.667100e+02
9.067449e+01	2.737048e+02	5.102639e+01	1.759531e+00	1.249267e+02	3	0	1.668100e+02
9.102639e+01	2.737048e+02	5.278592e+01	1.759531e+00	1.249267e+02	3	0	1.669120e+02
9.067449e+01	2.737048e+02	5.454545e+01	1.759531e+00	1.249267e+02	3	0	1.670120e+02
9.079179e+01	2.737048e+02	5.454545e+01	1.759531e+00	1.255132e+02	3	0	1.671130e+02
9.102639e+01	2.746823e+02	5.278592e+01	1.759531e+00	1.249267e+02	3	0	1.672140e+02
9.067449e+01	2.737048e+02	5.454545e+01	1.759531e+00	1.249267e+02	3	0	1.673150e+02
9.067449e+01	2.737048e+02	5.278592e+01	0	1.249267e+02	3	0	1.674150e+02
9.067449e+01	2.746823e+02	5.278592e+01	1.759531e+00	1.249267e+02	3	0	1.675170e+02
9.043988e+01	2.737048e+02	5.454545e+01	1.759531e+00	1.208211e+02	3	0	1.676170e+02
8.985337e+01	2.737048e+02	5.630499e+01	1.759531e+00	1.208211e+02	0	0	1.677180e+02
8.997067e+01	2.737048e+02	5.630499e+01	1.759531e+00	1.208211e+02	0	0	1.678190e+02
8.997067e+01	2.746823e+02	5.630499e+01	1.759531e+00	1.208211e+02	0	0	1.679190e+02
8.997067e+01	2.737048e+02	5.630499e+01	3.519062e+00	1.208211e+02	0	0	1.680200e+02
8.985337e+01	2.746823e+02	5.630499e+01	1.759531e+00	1.208211e+02	0	0	1.681210e+02
8.985337e+01	2.737048e+02	5.630499e+01	1.759531e+00	1.214076e+02	0	0	1.682220e+02
8.997067e+01	2.737048e+02	5.630499e+01	1.759531e+00	1.143695e+02	0	0	1.683230e+02
8.950147e+01	2.746823e+02	5.630499e+01	0	1.143695e+02	0	0	1.684230e+02
8.926686e+01	2.746823e+02	5.806452e+01	1.759531e+00	1.143695e+02	0	0	1.685240e+02
8.938416e+01	2.746823e+02	5.806452e+01	0	1.143695e+02	0	0	1.686250e+02
8.914956e+01	2.746823e+02	5.806452e+01	1.759531e+00	1.143695e+02	0	0	1.687260e+02
8.914956e+01	2.746823e+02	5.630499e+01	1.759531e+00	1.143695e+02	0	0	1.688260e+02
8.914956e+01	2.756598e+02	5.630499e+01	0	1.137830e+02	0	0	1.689270e+02
8.914956e+01	2.746823e+02	5.806452e+01	1.759531e+00	1.143695e+02	0	0	1.690280e+02
8.879765e+01	2.746823e+02	5.982405e+01	1.759531e+00	1.020528e+02	0	0	1.691280e+02
8.879765e+01	2.746823e+02	5.806452e+01	1.759531e+00	1.020528e+02	0	0	1.692300e+02
8.879765e+01	2.746823e+02	5.806452e+01	1.759531e+00	1.026393e+02	0	0	1.693300e+02
8.879765e+01	2.746823e+02	5.806452e+01	1.759531e+00	1.026393e+02	0	0	1.694310e+02
8.879765e+01	2.746823e+02	5.630499e+01	1.759531e+00	1.020528e+02	0	0	1.695320e+02
8.879765e+01	2.746823e+02	5.806452e+01	1.759531e+00	1.020528e+02	0	0	1.696320e+02
8.879765e+01	2.746823e+02	5.806452e+01	1.759531e+00	1.020528e+02	0	0	1.697340e+02
8.856305e+01	2.746823e+02	5.982405e+01	1.759531e+00	1.026393e+02	0	0	1.698340e+02
8.868035e+01	2.746823e+02	5.806452e+01	0	1.020528e+02	0	0	1.699340e+02
8.868035e+01	2.746823e+02	5.982405e+01	0	1.020528e+02	0	0	1.700360e+02
8.879765e+01	2.746823e+02	5.982405e+01	1.759531e+00	1.020528e+02	0	0	1.701360e+02
8.879765e+01	2.746823e+02	5.982405e+01	1.759531e+00	1.020528e+02	0	0	1.702370e+02
8.868035e+01	2.746823e+02	5.806452e+01	1.759531e+00	1.020528e+02	0	0	1.703380e+02
8.868035e+01	2.737048e+02	5.806452e+01	1.759531e+00	1.020528e+02	0	0	1.704380e+02
8.891496e+01	2.737048e+02	5.982405e+01	1.759531e+00	1.020528e+02	0	0	1.705400e+02
8.903226e+01	2.737048e+02	5.982405e+01	1.759531e+00	1.020528e+02	0	0	1.706400e+02
8.903226e+01	2.737048e+02	5.982405e+01	1.759531e+00	1.020528e+02	0	0	1.707410e+02
8.903226e+01	2.737048e+02	6.158358e+01	1.759531e+00	1.020528e+02	0	0	1.708420e+02
8.926686e+01	2.737048e+02	6.158358e+01	1.759531e+00	1.020528e+02	0	0	1.709420e+02
8.903226e+01	2.737048e+02	5.982405e+01	1.759531e+00	1.020528e+02	0	0	1.710430e+02
8.903226e+01	2.746823e+02	5.982405e+01	1.759531e+00	1.020528e+02	0	0	1.711440e+02
8.926686e+01	2.746823e+02	6.158358e+01	1.759531e+00	8.387097e+01	0	0	1.712450e+02
8.950147e+01	2.737048e+02	6.334311e+01	3.519062e+00	8.387097e+01	0	0	1.713450e+02
8.961877e+01	2.737048e+02	6.334311e+01	0	8.445748e+01	0	0	1.714460e+02
8.961877e+01	2.737048e+02	6.334311e+01	1.759531e+00	8.387097e+01	0	0	1.715470e+02
8.950147e+01	2.737048e+02	6.334311e+01	1.759531e+00	8.328446e+01	0	0	1.716480e+02
8.950147e+01	2.737048e+02	6.334311e+01	1.759531e+00	8.387097e+01	0	0	1.717490e+02
8.950147e+01	2.737048e+02	6.334311e+01	1.759531e+00	8.328446e+01	0	0	1.718490e+02
8.961877e+01	2.737048e+02	6.334311e+01	1.759531e+00	7.741935e+01	0	0	1.719500e+02
9.008798e+01	2.727273e+02	6.510264e+01	1.759531e+00	7.800587e+01	0	0	1.720510e+02
9.008798e+01	2.737048e+02	6.510264e+01	0	7.741935e+01	0	0	1.721510e+02
9.020528e+01	2.727273e+02	6.510264e+01	1.759531e+00	7.800587e+01	0	0	1.722530e+02
9.008798e+01	2.727273e+02	6.510264e+01	0	7.800587e+01	0	0	1.723530e+02
9.008798e+01	2.737048e+02	6.510264e+01	1.759531e+00	7.800587e+01	0	0	1.724530e+02
9.008798e+01	2.737048e+02	6.510264e+01	1.759531e+00	7.800587e+01	0	0	1.725550e+02
9.008798e+01	2.737048e+02	6.510264e+01	1.759531e+00	7.155425e+01	0	0	1.726550e+02
9.020528e+01	2.717498e+02	6.686217e+01	1.759531e+00	7.155425e+01	0	0	1.727560e+02
9.020528e+01	2.717498e+02	6.686217e+01	1.759531e+00	7.155425e+01	0	0	1.728570e+02
9.008798e+01	2.727273e+02	6.686217e+01	1.759531e+00	7.155425e+01	0	0	1.729570e+02
9.020528e+01	2.717498e+02	6.686217e+01	1.759531e+00	7.155425e+01	0	0	1.730590e+02
9.020528e+01	2.717498e+02	6.686217e+01	1.759531e+00	7.155425e+01	0	0	1.731590e+02
9.020528e+01	2.717498e+02	6.686217e+01	1.759531e+00	7.155425e+01	0	0	1.732600e+02
9.020528e+01	2.717498e+02	6.686217e+01	1.759531e+00	7.096774e+01	0	0	1.733610e+02
9.032258e+01	2.727273e+02	6.686217e+01	1.759531e+00	7.155425e+01	0	0	1.734610e+02
9.032258e+01	2.727273e+02	6.862170e+01	1.759531e+00	7.155425e+01	0	0	1.735620e+02
9.043988e+01	2.717498e+02	6.686217e+01	1.759531e+00	7.155425e+01	0	0	1.736630e+02
9.043988e+01	2.717498e+02	6.686217e+01	1.759531e+00	7.155425e+01	0	0	1.737640e+02
9.043988e+01	2.727273e+02	6.862170e+01	1.759531e+00	7.155425e+01	0	0	1.738640e+02
9.032258e+01	2.727273e+02	6.862170e+01	1.759531e+00	7.155425e+01	0	0	1.739650e+02
9.032258e+01	2.717498e+02	6.686217e+01	1.759531e+00	7.155425e+01	0	0	1.740660e+02
9.032258e+01	2.727273e+02	6.686217e+01	0	7.214076e+01	0	0	1.741670e+02
8.997067e+01	2.727273e+02	6.862170e+01	1.759531e+00	7.214076e+01	0	0	1.742680e+02
9.008798e+01	2.727273e+02	6.862170e+01	1.759531e+00	7.214076e+01	0	0	1.743680e+02
9.008798e+01	2.727273e+02	6.862170e+01	1.759531e+00	7.214076e+01	0	0	1.744690e+02
9.008798e+01	2.727273e+02	6.862170e+01	0	7.214076e+01	0	0	1.745700e+02
9.008798e+01	2.727273e+02	6.862170e+01	1.759531e+00	7.214076e+01	0	0	1.746700e+02
9.008798e+01	2.727273e+02	6.862170e+01	1.759531e+00	7.214076e+01	0	0	1.747720e+02
8.997067e+01	2.737048e+02	6.862170e+01	1.759531e+00	7.214076e+01	0	0	1.748720e+02
8.961877e+01	2.737048e+02	6.686217e+01	1.759531e+00	7.214076e+01	0	0	1.749720e+02
8.950147e+01	2.737048e+02	6.862170e+01	1.759531e+00	7.214076e+01	0	0	1.750740e+02
8.950147e+01	2.737048e+02	6.686217e+01	1.759531e+00	7.214076e+01	0	0	1.751740e+02
8.950147e+01	2.737048e+02	6.686217e+01	1.759531e+00	7.214076e+01	0	0	1.752760e+02
8.950147e+01	2.737048e+02	6.686217e+01	1.759531e+00	7.214076e+01	0	0	1.753760e+02
8.961877e+01	2.737048e+02	6.686217e+01	0	7.214076e+01	0	0	1.754760e+02
8.938416e+01	2.737048e+02	6.686217e+01	1.759531e+00	7.565982e+01	0	0	1.755780e+02
8.926686e+01	2.727273e+02	6.686217e+01	1.759531e+00	7.507331e+01	0	0	1.756780e+02
8.926686e+01	2.727273e+02	6.686217e+01	0	7.565982e+01	0	0	1.757790e+02
8.926686e+01	2.737048e+02	6.686217e+01	0	7.565982e+01	0	0	1.758800e+02
8.926686e+01	2.727273e+02	6.686217e+01	1.759531e+00	7.507331e+01	0	0	1.759800e+02
8.926686e+01	2.737048e+02	6.686217e+01	1.759531e+00	7.507331e+01	0	0	1.760810e+02
8.926686e+01	2.727273e+02	6.510264e+01	1.759531e+00	7.565982e+01	0	0	1.761820e+02
8.926686e+01	2.727273e+02	6.686217e+01	1.759531e+00	7.800587e+01	0	0	1.762830e+02
8.914956e+01	2.727273e+02	6.510264e+01	1.759531e+00	7.859238e+01	0	0	1.763840e+02
8.903226e+01	2.727273e+02	6.510264e+01	1.759531e+00	7.800587e+01	0	0	1.764840e+02
8.903226e+01	2.727273e+02	6.510264e+01	1.759531e+00	7.859238e+01	0	0	1.765850e+02
8.903226e+01	2.727273e+02	6.510264e+01	1.759531e+00	7.859238e+01	0	0	1.766860e+02
8.903226e+01	2.727273e+02	6.510264e+01	3.519062e+00	7.800587e+01	0	0	1.767870e+02
8.914956e+01	2.727273e+02	6.510264e+01	3.519062e+00	7.859238e+01	0	0	1.768870e+02
8.914956e+01	2.727273e+02	6.510264e+01	1.759531e+00	7.859238e+01	0	0	1.769880e+02
8.985337e+01	2.737048e+02	6.510264e+01	1.759531e+00	8.445748e+01	0	0	1.770890e+02
8.961877e+01	2.727273e+02	6.510264e+01	1.759531e+00	8.445748e+01	0	0	1.771890e+02
8.961877e+01	2.727273e+02	6.510264e+01	1.759531e+00	8.445748e+01	0	0	1.772910e+02
8.961877e+01	2.727273e+02	6.510264e+01	3.519062e+00	8.445748e+01	0	0	1.773910e+02
8.961877e+01	2.727273e+02	6.510264e+01	1.759531e+00	8.445748e+01	0	0	1.774910e+02
8.973607e+01	2.727273e+02	6.510264e+01	1.759531e+00	8.445748e+01	0	0	1.775930e+02
8.961877e+01	2.727273e+02	6.510264e+01	1.759531e+00	8.445748e+01	0	0	1.776930e+02
9.043988e+01	2.727273e+02	6.686217e+01	1.759531e+00	8.739003e+01	0	0	1.777950e+02
9.079179e+01	2.727273e+02	6.510264e+01	1.759531e+00	8.739003e+01	0	0	1.778950e+02
9.079179e+01	2.727273e+02	6.510264e+01	1.759531e+00	8.739003e+01	0	0	1.779950e+02
9.079179e+01	2.727273e+02	6.686217e+01	1.759531e+00	8.797654e+01	0	0	1.780970e+02
9.067449e+01	2.727273e+02	6.510264e+01	0	8.739003e+01	0	0	1.781970e+02
9.067449e+01	2.737048e+02	6.510264e+01	1.759531e+00	8.739003e+01	0	0	1.782980e+02
9.079179e+01	2.727273e+02	6.686217e+01	1.759531e+00	8.797654e+01	0	0	1.783990e+02
9.114370e+01	2.737048e+02	6.686217e+01	1.759531e+00	9.032258e+01	0	0	1.784990e+02
9.161290e+01	2.727273e+02	6.686217e+01	3.519062e+00	9.090909e+01	0	0	1.786000e+02
9.149560e+01	2.727273e+02	6.686217e+01	3.519062e+00	9.032258e+01	0	0	1.787010e+02
9.149560e+01	2.727273e+02	6.686217e+01	1.759531e+00	9.032258e+01	0	0	1.788020e+02
9.149560e+01	2.727273e+02	6.686217e+01	3.519062e+00	9.032258e+01	0	0	1.789030e+02
9.149560e+01	2.737048e+02	6.686217e+01	3.519062e+00	9.032258e+01	0	0	1.790030e+02
9.149560e+01	2.727273e+02	6.686217e+01	1.759531e+00	9.032258e+01	0	0	1.791040e+02
9.196481e+01	2.737048e+02	6.862170e+01	1.759531e+00	9.325513e+01	0	0	1.792050e+02
9.173021e+01	2.727273e+02	6.862170e+01	3.519062e+00	9.325513e+01	0	0	1.793060e+02
9.173021e+01	2.737048e+02	6.862170e+01	1.759531e+00	9.325513e+01	0	0	1.794060e+02
9.161290e+01	2.727273e+02	6.862170e+01	1.759531e+00	9.325513e+01	0	0	1.795070e+02
9.173021e+01	2.737048e+02	6.862170e+01	1.759531e+00	9.325513e+01	0	0	1.796080e+02
9.173021e+01	2.737048e+02	6.686217e+01	1.759531e+00	9.325513e+01	0	0	1.797080e+02
9.173021e+01	2.727273e+02	6.862170e+01	1.759531e+00	9.325513e+01	0	0	1.798100e+02
9.173021e+01	2.727273e+02	6.862170e+01	1.759531e+00	9.325513e+01	0	0	1.799100e+02
9.126100e+01	2.737048e+02	7.038123e+01	3.519062e+00	9.325513e+01	0	0	1.800110e+02
9.114370e+01	2.746823e+02	6.862170e+01	1.759531e+00	9.325513e+01	0	0	1.801120e+02
9.114370e+01	2.737048e+02	6.862170e+01	1.759531e+00	9.384164e+01	0	0	1.802120e+02
9.114370e+01	2.737048e+02	7.038123e+01	1.759531e+00	9.325513e+01	0	0	1.803140e+02
9.126100e+01	2.737048e+02	7.038123e+01	1.759531e+00	9.325513e+01	0	0	1.804140e+02
9.114370e+01	2.737048e+02	6.862170e+01	3.519062e+00	9.325513e+01	0	0	1.805140e+02
9.055718e+01	2.737048e+02	7.038123e+01	1.759531e+00	9.325513e+01	0	0	1.806160e+02
8.961877e+01	2.746823e+02	6.862170e+01	1.759531e+00	9.325513e+01	0	0	1.807160e+02
8.961877e+01	2.746823e+02	7.038123e+01	3.519062e+00	9.384164e+01	0	0	1.808170e+02
8.950147e+01	2.746823e+02	7.038123e+01	1.759531e+00	9.325513e+01	0	0	1.809180e+02
8.961877e+01	2.746823e+02	7.038123e+01	3.519062e+00	9.325513e+01	0	0	1.810180e+02
8.950147e+01	2.746823e+02	7.038123e+01	1.759531e+00	9.325513e+01	0	0	1.811200e+02
8.950147e+01	2.746823e+02	7.038123e+01	3.519062e+00	9.325513e+01	0	0	1.812200e+02
8.961877e+01	2.756598e+02	7.038123e+01	1.759531e+00	9.325513e+01	0	0	1.813210e+02
8.891496e+01	2.737048e+02	7.038123e+01	1.759531e+00	9.325513e+01	0	0	1.814220e+02
8.856305e+01	2.737048e+02	7.038123e+01	1.759531e+00	9.325513e+01	0	0	1.815220e+02
8.868035e+01	2.737048e+02	7.038123e+01	1.759531e+00	9.325513e+01	0	0	1.816230e+02
8.868035e+01	2.737048e+02	7.038123e+01	1.759531e+00	9.325513e+01	0	0	1.817240e+02
8.856305e+01	2.737048e+02	7.038123e+01	3.519062e+00	9.325513e+01	0	0	1.818250e+02
8.868035e+01	2.737048e+02	7.038123e+01	1.759531e+00	9.325513e+01	0	0	1.819250e+02
8.856305e+01	2.737048e+02	7.038123e+01	1.759531e+00	9.325513e+01	0	0	1.820260e+02
8.809384e+01	2.727273e+02	7.214076e+01	1.759531e+00	9.266862e+01	0	0	1.821270e+02
8.821114e+01	2.737048e+02	7.214076e+01	1.759531e+00	9.325513e+01	0	0	1.822270e+02
8.785924e+01	2.727273e+02	7.214076e+01	1.759531e+00	9.325513e+01	0	0	1.823290e+02
8.797654e+01	2.737048e+02	7.214076e+01	1.759531e+00	9.266862e+01	0	0	1.824290e+02
8.797654e+01	2.727273e+02	7.214076e+01	1.759531e+00	9.266862e+01	0	0	1.825300e+02
8.797654e+01	2.727273e+02	7.214076e+01	1.759531e+00	9.266862e+01	0	0	1.826310e+02
8.797654e+01	2.737048e+02	7.038123e+01	3.519062e+00	9.266862e+01	0	0	1.827310e+02
8.797654e+01	2.737048e+02	7.214076e+01	1.759531e+00	9.325513e+01	0	0	1.828330e+02
8.821114e+01	2.737048e+02	7.214076e+01	1.759531e+00	9.266862e+01	0	0	1.829330e+02
8.832845e+01	2.737048e+02	7.214076e+01	1.759531e+00	9.266862e+01	0	0	1.830330e+02
8.821114e+01	2.737048e+02	7.214076e+01	1.759531e+00	9.266862e+01	0	0	1.831350e+02
8.821114e+01	2.737048e+02	7.038123e+01	1.759531e+00	9.266862e+01	0	0	1.832350e+02
8.821114e+01	2.737048e+02	7.214076e+01	3.519062e+00	9.266862e+01	0	0	1.833360e+02
8.821114e+01	2.737048e+02	7.038123e+01	0	9.325513e+01	0	0	1.834370e+02
8.856305e+01	2.746823e+02	7.214076e+01	3.519062e+00	9.266862e+01	0	0	1.835370e+02
8.868035e+01	2.746823e+02	7.214076e+01	1.759531e+00	9.208211e+01	0	0	1.836390e+02
8.868035e+01	2.737048e+02	7.214076e+01	1.759531e+00	9.266862e+01	0	0	1.837390e+02
8.868035e+01	2.737048e+02	7.214076e+01	1.759531e+00	9.208211e+01	0	0	1.838400e+02
8.856305e+01	2.737048e+02	7.214076e+01	1.759531e+00	9.266862e+01	0	0	1.839410e+02
8.856305e+01	2.737048e+02	7.214076e+01	1.759531e+00	9.266862e+01	0	0	1.840410e+02
8.856305e+01	2.737048e+02	7.214076e+01	1.759531e+00	9.266862e+01	0	0	1.841420e+02
8.856305e+01	2.746823e+02	7.214076e+01	1.759531e+00	9.325513e+01	0	0	1.842430e+02
8.832845e+01	2.737048e+02	7.038123e+01	1.759531e+00	9.266862e+01	0	0	1.843440e+02
8.832845e+01	2.737048e+02	7.214076e+01	1.759531e+00	9.266862e+01	0	0	1.844440e+02
8.844575e+01	2.737048e+02	7.214076e+01	1.759531e+00	9.266862e+01	0	0	1.845450e+02
8.844575e+01	2.737048e+02	7.038123e+01	1.759531e+00	9.266862e+01	0	0	1.846460e+02
8.832845e+01	2.746823e+02	7.038123e+01	1.759531e+00	9.266862e+01	0	0	1.847470e+02
8.832845e+01	2.737048e+02	7.214076e+01	1.759531e+00	9.208211e+01	0	0	1.848480e+02
8.832845e+01	2.746823e+02	7.038123e+01	1.759531e+00	9.266862e+01	0	0	1.849480e+02
8.785924e+01	2.746823e+02	7.214076e+01	3.519062e+00	9.266862e+01	0	0	1.850490e+02
8.785924e+01	2.737048e+02	7.038123e+01	3.519062e+00	9.266862e+01	0	0	1.851500e+02
8.785924e+01	2.737048e+02	7.038123e+01	1.759531e+00	9.266862e+01	0	0	1.852500e+02
8.785924e+01	2.737048e+02	7.038123e+01	1.759531e+00	9.208211e+01	0	0	1.853520e+02
8.785924e+01	2.737048e+02	7.214076e+01	1.759531e+00	9.208211e+01	0	0	1.854520e+02
8.809384e+01	2.737048e+02	7.038123e+01	1.759531e+00	9.208211e+01	0	0	1.855520e+02
8.785924e+01	2.737048e+02	7.038123e+01	1.759531e+00	9.266862e+01	0	0	1.856540e+02
8.739003e+01	2.727273e+02	7.214076e+01	1.759531e+00	9.208211e+01	0	0	1.857540e+02
8.739003e+01	2.737048e+02	7.214076e+01	1.759531e+00	9.208211e+01	0	0	1.858560e+02
8.739003e+01	2.727273e+02	7.038123e+01	1.759531e+00	9.208211e+01	0	0	1.859560e+02
8.739003e+01	2.727273e+02	7.038123e+01	1.759531e+00	9.208211e+01	0	0	1.860560e+02
8.774194e+01	2.737048e+02	7.214076e+01	1.759531e+00	9.208211e+01	0	0	1.861580e+02
8.739003e+01	2.727273e+02	7.038123e+01	1.759531e+00	9.208211e+01	0	0	1.862580e+02
8.762463e+01	2.746823e+02	7.214076e+01	1.759531e+00	9.208211e+01	0	0	1.863590e+02
8.739003e+01	2.737048e+02	7.390029e+01	1.759531e+00	9.149560e+01	0	0	1.864600e+02
8.715543e+01	2.737048e+02	7.038123e+01	1.759531e+00	9.090909e+01	0	0	1.865600e+02
8.715543e+01	2.737048e+02	7.390029e+01	1.759531e+00	9.149560e+01	0	0	1.866610e+02
8.715543e+01	2.746823e+02	7.390029e+01	1.759531e+00	9.090909e+01	0	0	1.867620e+02
8.715543e+01	2.737048e+02	7.214076e+01	1.759531e+00	9.090909e+01	0	0	1.868630e+02
8.703812e+01	2.727273e+02	7.390029e+01	1.759531e+00	9.090909e+01	0	0	1.869630e+02
8.715543e+01	2.737048e+02	7.214076e+01	3.519062e+00	9.149560e+01	0	0	1.870640e+02
8.750733e+01	2.746823e+02	7.390029e+01	1.759531e+00	9.090909e+01	0	0	1.871650e+02
8.774194e+01	2.737048e+02	7.390029e+01	1.759531e+00	9.032258e+01	0	0	1.872660e+02
8.774194e+01	2.737048e+02	7.565982e+01	1.759531e+00	9.032258e+01	0	0	1.873670e+02
8.785924e+01	2.746823e+02	7.565982e+01	1.759531e+00	9.032258e+01	0	0	1.874670e+02
8.774194e+01	2.746823e+02	7.390029e+01	1.759531e+00	9.032258e+01	0	0	1.875680e+02
8.762463e+01	2.737048e+02	7.390029e+01	1.759531e+00	9.032258e+01	0	0	1.876690e+02
8.774194e+01	2.737048e+02	7.390029e+01	3.519062e+00	9.032258e+01	0	0	1.877690e+02
8.809384e+01	2.737048e+02	7.390029e+01	1.759531e+00	9.149560e+01	0	0	1.878710e+02
8.856305e+01	2.737048e+02	7.565982e+01	1.759531e+00	9.090909e+01	0	0	1.879710e+02
8.879765e+01	2.746823e+02	7.390029e+01	1.759531e+00	9.090909e+01	0	0	1.880720e+02
8.879765e+01	2.746823e+02	7.390029e+01	1.759531e+00	9.149560e+01	0	0	1.881730e+02
8.879765e+01	2.737048e+02	7.390029e+01	3.519062e+00	9.149560e+01	0	0	1.882730e+02
8.856305e+01	2.737048e+02	7.565982e+01	1.759531e+00	9.090909e+01	0	0	1.883750e+02
8.868035e+01	2.737048e+02	7.390029e+01	1.759531e+00	9.090909e+01	0	0	1.884750e+02
8.856305e+01	2.727273e+02	7.565982e+01	1.759531e+00	9.149560e+01	0	0	1.885760e+02
8.914956e+01	2.737048e+02	7.390029e+01	1.759531e+00	9.149560e+01	0	0	1.886770e+02
8.891496e+01	2.727273e+02	7.214076e+01	1.759531e+00	9.149560e+01	0	0	1.887770e+02
8.903226e+01	2.737048e+02	7.390029e+01	1.759531e+00	9.149560e+01	0	0	1.888780e+02
8.938416e+01	2.737048e+02	7.214076e+01	1.759531e+00	9.149560e+01	0	0	1.889790e+02
8.903226e+01	2.727273e+02	7.390029e+01	1.759531e+00	9.149560e+01	0	0	1.890800e+02
8.903226e+01	2.727273e+02	7.390029e+01	1.759531e+00	9.149560e+01	0	0	1.891800e+02
8.926686e+01	2.737048e+02	7.038123e+01	1.759531e+00	9.149560e+01	0	0	1.892810e+02
8.950147e+01	2.737048e+02	6.862170e+01	1.759531e+00	9.149560e+01	0	0	1.893820e+02
8.961877e+01	2.737048e+02	7.038123e+01	1.759531e+00	9.149560e+01	0	0	1.894830e+02
8.950147e+01	2.737048e+02	6.862170e+01	1.759531e+00	9.149560e+01	0	0	1.895840e+02
8.950147e+01	2.737048e+02	6.862170e+01	3.519062e+00	9.149560e+01	0	0	1.896840e+02
8.950147e+01	2.737048e+02	7.038123e+01	1.759531e+00	9.149560e+01	0	0	1.897850e+02
8.985337e+01	2.737048e+02	6.862170e+01	1.759531e+00	9.149560e+01	0	0	1.898860e+02
8.950147e+01	2.737048e+02	6.862170e+01	1.759531e+00	9.149560e+01	0	0	1.899860e+02
8.961877e+01	2.746823e+02	6.686217e+01	1.759531e+00	9.325513e+01	0	0	1.900880e+02
8.938416e+01	2.737048e+02	6.686217e+01	1.759531e+00	9.266862e+01	0	0	1.901880e+02
8.938416e+01	2.737048e+02	6.510264e+01	1.759531e+00	9.266862e+01	0	0	1.902880e+02
8.938416e+01	2.737048e+02	6.510264e+01	1.759531e+00	9.266862e+01	0	0	1.903900e+02
8.926686e+01	2.727273e+02	6.510264e+01	1.759531e+00	9.266862e+01	0	0	1.904900e+02
8.938416e+01	2.737048e+02	6.510264e+01	1.759531e+00	9.208211e+01	0	0	1.905920e+02
8.961877e+01	2.746823e+02	6.334311e+01	1.759531e+00	9.266862e+01	0	0	1.906920e+02
8.914956e+01	2.727273e+02	6.334311e+01	1.759531e+00	9.618768e+01	0	0	1.907920e+02
8.903226e+01	2.727273e+02	6.158358e+01	1.759531e+00	9.618768e+01	0	0	1.908940e+02
8.903226e+01	2.737048e+02	6.158358e+01	1.759531e+00	9.618768e+01	0	0	1.909940e+02
8.903226e+01	2.727273e+02	6.158358e+01	1.759531e+00	9.618768e+01	0	0	1.910950e+02
8.891496e+01	2.727273e+02	6.158358e+01	3.519062e+00	9.618768e+01	0	0	1.911960e+02
8.891496e+01	2.727273e+02	6.158358e+01	1.759531e+00	9.618768e+01	0	0	1.912960e+02
8.926686e+01	2.737048e+02	6.158358e+01	3.519062e+00	9.618768e+01	0	0	1.913970e+02
8.868035e+01	2.737048e+02	5.982405e+01	1.759531e+00	9.736070e+01	0	0	1.914980e+02
8.844575e+01	2.737048e+02	5.806452e+01	1.759531e+00	9.736070e+01	0	0	1.915990e+02
8.821114e+01	2.727273e+02	5.982405e+01	1.759531e+00	9.677419e+01	0	0	1.916990e+02
8.832845e+01	2.737048e+02	5.982405e+01	1.759531e+00	9.736070e+01	0	0	1.918000e+02
8.832845e+01	2.727273e+02	5.806452e+01	1.759531e+00	9.677419e+01	0	0	1.919010e+02
8.821114e+01	2.727273e+02	5.982405e+01	1.759531e+00	9.736070e+01	0	0	1.920020e+02
8.821114e+01	2.727273e+02	5.806452e+01	3.519062e+00	9.736070e+01	0	0	1.921030e+02
8.809384e+01	2.737048e+02	5.806452e+01	1.759531e+00	9.677419e+01	0	0	1.922030e+02
8.821114e+01	2.727273e+02	5.806452e+01	3.519062e+00	9.736070e+01	0	0	1.923040e+02
8.821114e+01	2.727273e+02	5.806452e+01	1.759531e+00	9.677419e+01	0	0	1.924050e+02
8.821114e+01	2.727273e+02	5.806452e+01	1.759531e+00	9.736070e+01	0	0	1.925050e+02
8.821114e+01	2.727273e+02	5.806452e+01	3.519062e+00	9.736070e+01	0	0	1.926070e+02
8.821114e+01	2.727273e+02	5.806452e+01	3.519062e+00	9.677419e+01	0	0	1.927070e+02
8.856305e+01	2.737048e+02	5.806452e+01	3.519062e+00	9.736070e+01	0	0	1.928070e+02
8.832845e+01	2.727273e+02	5.806452e+01	3.519062e+00	9.501466e+01	0	0	1.929090e+02
8.868035e+01	2.737048e+02	5.806452e+01	3.519062e+00	9.560117e+01	0	0	1.930090e+02
8.844575e+01	2.737048e+02	5.806452e+01	3.519062e+00	9.501466e+01	0	0	1.931110e+02
8.832845e+01	2.727273e+02	5.806452e+01	1.759531e+00	9.501466e+01	0	0	1.932110e+02
8.832845e+01	2.727273e+02	5.630499e+01	1.759531e+00	9.501466e+01	0	0	1.933110e+02
8.832845e+01	2.727273e+02	5.806452e+01	1.759531e+00	9.501466e+01	0	0	1.934130e+02
8.821114e+01	2.727273e+02	5.630499e+01	3.519062e+00	9.501466e+01	0	0	1.935130e+02
8.856305e+01	2.737048e+02	5.806452e+01	1.759531e+00	9.560117e+01	0	0	1.936140e+02
8.891496e+01	2.727273e+02	5.806452e+01	1.759531e+00	9.501466e+01	0	0	1.937150e+02
8.868035e+01	2.727273e+02	5.806452e+01	1.759531e+00	9.501466e+01	0	0	1.938150e+02
8.879765e+01	2.727273e+02	5.806452e+01	1.759531e+00	9.501466e+01	0	0	1.939160e+02
8.914956e+01	2.746823e+02	5.982405e+01	1.759531e+00	9.560117e+01	0	0	1.940170e+02
8.879765e+01	2.737048e+02	5.806452e+01	1.759531e+00	9.501466e+01	0	0	1.941180e+02
8.879765e+01	2.727273e+02	5.806452e+01	1.759531e+00	9.501466e+01	0	0	1.942190e+02
8.903226e+01	2.737048e+02	5.806452e+01	3.519062e+00	9.501466e+01	0	0	1.943190e+02
8.926686e+01	2.737048e+02	5.982405e+01	1.759531e+00	9.266862e+01	0	0	1.944200e+02
8.914956e+01	2.737048e+02	5.982405e+01	1.759531e+00	9.208211e+01	0	0	1.945210e+02
8.926686e+01	2.737048e+02	5.982405e+01	3.519062e+00	9.266862e+01	0	0	1.946220e+02
8.914956e+01	2.737048e+02	5.982405e+01	1.759531e+00	9.208211e+01	0	0	1.947220e+02
8.950147e+01	2.746823e+02	5.982405e+01	1.759531e+00	9.266862e+01	0	0	1.948230e+02
8.914956e+01	2.737048e+02	5.982405e+01	1.759531e+00	9.208211e+01	0	0	1.949240e+02
8.914956e+01	2.737048e+02	5.982405e+01	1.759531e+00	9.208211e+01	0	0	1.950240e+02
8.914956e+01	2.737048e+02	6.158358e+01	1.759531e+00	9.149560e+01	0	0	1.951260e+02
8.903226e+01	2.737048e+02	6.158358e+01	1.759531e+00	9.208211e+01	0	0	1.952260e+02
8.903226e+01	2.727273e+02	6.158358e+01	1.759531e+00	9.149560e+01	0	0	1.953260e+02
8.891496e+01	2.727273e+02	6.158358e+01	3.519062e+00	9.149560e+01	0	0	1.954280e+02
8.926686e+01	2.737048e+02	6.334311e+01	1.759531e+00	9.149560e+01	0	0	1.955280e+02
8.891496e+01	2.727273e+02	6.158358e+01	1.759531e+00	9.208211e+01	0	0	1.956300e+02
8.903226e+01	2.737048e+02	6.334311e+01	1.759531e+00	9.149560e+01	0	0	1.957300e+02
8.903226e+01	2.737048e+02	6.334311e+01	1.759531e+00	9.208211e+01	0	0	1.958300e+02
8.868035e+01	2.727273e+02	6.334311e+01	1.759531e+00	9.208211e+01	0	0	1.959320e+02
8.879765e+01	2.737048e+02	6.334311e+01	1.759531e+00	9.208211e+01	0	0	1.960320e+02
8.879765e+01	2.727273e+02	6.334311e+01	1.759531e+00	9.208211e+01	0	0	1.961330e+02
8.868035e+01	2.737048e+02	6.334311e+01	1.759531e+00	9.208211e+01	0	0	1.962340e+02
8.903226e+01	2.737048e+02	6.334311e+01	1.759531e+00	9.208211e+01	0	0	1.963340e+02
8.879765e+01	2.727273e+02	6.510264e+01	1.759531e+00	9.149560e+01	0	0	1.964350e+02
8.868035e+01	2.727273e+02	6.334311e+01	1.759531e+00	9.149560e+01	0	0	1.965360e+02
8.891496e+01	2.727273e+02	6.686217e+01	1.759531e+00	9.149560e+01	0	0	1.966370e+02
8.891496e+01	2.727273e+02	6.686217e+01	1.759531e+00	9.149560e+01	0	0	1.967380e+02
8.891496e+01	2.727273e+02	6.686217e+01	1.759531e+00	9.149560e+01	0	0	1.968380e+02
8.879765e+01	2.717498e+02	6.686217e+01	1.759531e+00	9.149560e+01	0	0	1.969390e+02
8.891496e+01	2.727273e+02	6.686217e+01	1.759531e+00	9.149560e+01	0	0	1.970400e+02
8.879765e+01	2.717498e+02	6.686217e+01	1.759531e+00	9.149560e+01	0	0	1.971410e+02
8.891496e+01	2.737048e+02	6.862170e+01	1.759531e+00	9.149560e+01	0	0	1.972410e+02
8.891496e+01	2.727273e+02	7.214076e+01	1.759531e+00	9.090909e+01	0	0	1.973430e+02
8.891496e+01	2.727273e+02	7.214076e+01	1.759531e+00	9.090909e+01	0	0	1.974430e+02
8.891496e+01	2.727273e+02	7.038123e+01	1.759531e+00	9.090909e+01	0	0	1.975430e+02
8.891496e+01	2.737048e+02	7.038123e+01	1.759531e+00	9.090909e+01	0	0	1.976450e+02
8.903226e+01	2.727273e+02	7.214076e+01	1.759531e+00	9.090909e+01	0	5	1.977450e+02
8.914956e+01	2.737048e+02	7.214076e+01	0	9.149560e+01	0	5	1.978470e+02
8.914956e+01	2.737048e+02	7.214076e+01	1.759531e+00	9.090909e+01	0	5	1.979470e+02
8.973607e+01	2.737048e+02	7.565982e+01	1.759531e+00	9.090909e+01	0	5	1.980470e+02
8.985337e+01	2.746823e+02	7.565982e+01	1.759531e+00	9.149560e+01	0	5	1.981490e+02
8.973607e+01	2.737048e+02	7.565982e+01	1.759531e+00	9.090909e+01	0	5	1.982490e+02
8.985337e+01	2.746823e+02	7.565982e+01	1.759531e+00	9.090909e+01	0	5	1.983500e+02
8.997067e+01	2.746823e+02	7.565982e+01	1.759531e+00	9.090909e+01	0	5	1.984510e+02
8.961877e+01	2.737048e+02	7.565982e+01	1.759531e+00	9.090909e+01	0	5	1.985510e+02
8.973607e+01	2.737048e+02	7.565982e+01	1.759531e+00	9.090909e+01	0	5	1.986520e+02
9.020528e+01	2.746823e+02	7.917889e+01	3.519062e+00	9.149560e+01	0	5	1.987530e+02
9.008798e+01	2.737048e+02	7.917889e+01	1.759531e+00	9.090909e+01	0	5	1.988540e+02
9.008798e+01	2.727273e+02	7.917889e+01	1.759531e+00	9.090909e+01	0	5	1.989550e+02
9.008798e+01	2.737048e+02	7.917889e+01	1.759531e+00	9.090909e+01	0	5	1.990550e+02
9.008798e+01	2.737048e+02	7.917889e+01	1.759531e+00	9.090909e+01	0	5	1.991560e+02
9.008798e+01	2.727273e+02	7.741935e+01	1.759531e+00	9.090909e+01	0	5	1.992570e+02
9.008798e+01	2.737048e+02	7.741935e+01	1.759531e+00	9.090909e+01	0	5	1.993580e+02
9.032258e+01	2.737048e+02	8.093842e+01	1.759531e+00	9.090909e+01	0	5	1.994580e+02
9.020528e+01	2.737048e+02	8.269795e+01	0	9.090909e+01	0	5	1.995590e+02
9.020528e+01	2.737048e+02	8.093842e+01	1.759531e+00	9.090909e+01	0	5	1.996600e+02
9.020528e+01	2.737048e+02	8.269795e+01	1.759531e+00	9.090909e+01	0	5	1.997600e+02
9.020528e+01	2.737048e+02	8.093842e+01	1.759531e+00	9.090909e+01	0	5	1.998620e+02
9.020528e+01	2.737048e+02	8.093842e+01	1.759531e+00	9.090909e+01	0	5	1.999620e+02
9.008798e+01	2.737048e+02	8.269795e+01	1.759531e+00	9.090909e+01	0	5	2.000620e+02
9.020528e+01	2.737048e+02	8.093842e+01	3.519062e+00	9.090909e+01	0	5	2.001640e+02
9.032258e+01	2.737048e+02	8.269795e+01	1.759531e+00	9.090909e+01	0	5	2.002640e+02
9.008798e+01	2.727273e+02	8.269795e+01	3.519062e+00	9.090909e+01	0	5	2.003660e+02
9.020528e+01	2.727273e+02	8.269795e+01	1.759531e+00	9.090909e+01	0	5	2.004660e+02
9.008798e+01	2.737048e+02	8.269795e+01	0	9.090909e+01	0	5	2.005660e+02
9.008798e+01	2.727273e+02	8.269795e+01	1.759531e+00	9.090909e+01	0	5	2.006680e+02
9.020528e+01	2.727273e+02	8.269795e+01	0	9.090909e+01	0	5	2.007680e+02
9.008798e+01	2.727273e+02	8.269795e+01	1.759531e+00	9.032258e+01	0	5	2.008690e+02
8.985337e+01	2.727273e+02	8.269795e+01	1.759531e+00	9.032258e+01	0	5	2.009700e+02
8.985337e+01	2.727273e+02	8.269795e+01	1.759531e+00	9.032258e+01	0	5	2.010700e+02
8.985337e+01	2.727273e+02	8.269795e+01	1.759531e+00	9.090909e+01	0	5	2.011710e+02
8.985337e+01	2.727273e+02	8.445748e+01	1.759531e+00	9.032258e+01	0	5	2.012720e+02
8.985337e+01	2.727273e+02	8.445748e+01	1.759531e+00	9.032258e+01	0	5	2.013730e+02
[truncated: 18,443 more rows]
