# Supplementary material for: Flat electrode contacts for vagus nerve stimulation
Source: PLoS One. 2019 Nov 18;14(11):e0215191. doi: 10.1371/journal.pone.0215191 (PMC6862926; doi:10.1371/journal.pone.0215191)
Supplement: S2 File — (ZIP) [file pone.0215191.s013.zip › rat_vagus_13_data.txt]

SpO2	HR	PD	BD	RESP	ERROR	STIM	TIME
8.891496e+01	2.248289e+02	7.741935e+01	5.278592e+00	1.131965e+02	0	0	1.020000e-01
8.879765e+01	2.238514e+02	7.741935e+01	5.278592e+00	1.131965e+02	0	0	2.020000e-01
8.879765e+01	2.248289e+02	7.565982e+01	5.278592e+00	1.085044e+02	0	0	3.040000e-01
8.868035e+01	2.228739e+02	7.390029e+01	5.278592e+00	1.085044e+02	0	0	4.040000e-01
8.868035e+01	2.238514e+02	7.390029e+01	5.278592e+00	1.085044e+02	0	0	5.040000e-01
8.868035e+01	2.238514e+02	7.390029e+01	5.278592e+00	1.085044e+02	0	0	6.050000e-01
8.868035e+01	2.238514e+02	7.390029e+01	5.278592e+00	1.085044e+02	0	0	7.060000e-01
8.868035e+01	2.228739e+02	7.565982e+01	5.278592e+00	1.085044e+02	0	0	8.060000e-01
8.879765e+01	2.238514e+02	7.390029e+01	7.038123e+00	1.085044e+02	0	0	9.070000e-01
8.868035e+01	2.238514e+02	7.390029e+01	5.278592e+00	1.061584e+02	0	0	1.007000e+00
8.832845e+01	2.228739e+02	6.862170e+01	5.278592e+00	1.055718e+02	0	0	1.108000e+00
8.832845e+01	2.228739e+02	6.862170e+01	5.278592e+00	1.061584e+02	0	0	1.209000e+00
8.844575e+01	2.228739e+02	6.862170e+01	5.278592e+00	1.061584e+02	0	0	1.309000e+00
8.832845e+01	2.228739e+02	6.862170e+01	5.278592e+00	1.055718e+02	0	0	1.411000e+00
8.844575e+01	2.228739e+02	6.686217e+01	5.278592e+00	1.055718e+02	0	0	1.511000e+00
8.844575e+01	2.228739e+02	6.686217e+01	5.278592e+00	1.055718e+02	0	0	1.611000e+00
8.844575e+01	2.228739e+02	6.862170e+01	5.278592e+00	1.049853e+02	0	0	1.713000e+00
8.844575e+01	2.238514e+02	6.510264e+01	5.278592e+00	1.049853e+02	0	0	1.813000e+00
8.832845e+01	2.238514e+02	6.510264e+01	5.278592e+00	1.049853e+02	0	0	1.913000e+00
8.844575e+01	2.238514e+02	6.334311e+01	5.278592e+00	1.055718e+02	0	0	2.014000e+00
8.832845e+01	2.238514e+02	6.334311e+01	5.278592e+00	1.049853e+02	0	0	2.115000e+00
8.832845e+01	2.228739e+02	6.510264e+01	5.278592e+00	1.049853e+02	0	0	2.215000e+00
8.844575e+01	2.238514e+02	6.510264e+01	5.278592e+00	1.049853e+02	0	0	2.316000e+00
8.868035e+01	2.238514e+02	6.334311e+01	7.038123e+00	1.049853e+02	0	0	2.417000e+00
8.821114e+01	2.238514e+02	5.806452e+01	5.278592e+00	1.055718e+02	0	0	2.518000e+00
8.809384e+01	2.228739e+02	5.806452e+01	5.278592e+00	1.049853e+02	0	0	2.618000e+00
8.821114e+01	2.238514e+02	5.806452e+01	7.038123e+00	1.055718e+02	0	0	2.719000e+00
8.809384e+01	2.238514e+02	5.806452e+01	5.278592e+00	1.049853e+02	0	0	2.820000e+00
8.809384e+01	2.228739e+02	5.982405e+01	5.278592e+00	1.055718e+02	0	0	2.920000e+00
8.809384e+01	2.228739e+02	5.982405e+01	5.278592e+00	1.055718e+02	0	0	3.021000e+00
8.809384e+01	2.238514e+02	5.806452e+01	5.278592e+00	1.049853e+02	0	0	3.122000e+00
8.785924e+01	2.228739e+02	5.454545e+01	5.278592e+00	1.038123e+02	0	0	3.222000e+00
8.785924e+01	2.218964e+02	5.278592e+01	5.278592e+00	1.038123e+02	0	0	3.322000e+00
8.785924e+01	2.218964e+02	5.278592e+01	5.278592e+00	1.038123e+02	0	0	3.424000e+00
8.785924e+01	2.218964e+02	5.278592e+01	5.278592e+00	1.038123e+02	0	0	3.524000e+00
8.785924e+01	2.218964e+02	5.102639e+01	5.278592e+00	1.038123e+02	0	0	3.624000e+00
8.809384e+01	2.218964e+02	5.278592e+01	7.038123e+00	1.032258e+02	0	0	3.726000e+00
8.785924e+01	2.228739e+02	5.278592e+01	5.278592e+00	1.038123e+02	0	0	3.826000e+00
8.809384e+01	2.218964e+02	5.102639e+01	7.038123e+00	1.038123e+02	0	0	3.927000e+00
8.809384e+01	2.248289e+02	4.926686e+01	5.278592e+00	1.043988e+02	0	0	4.028000e+00
8.809384e+01	2.248289e+02	5.102639e+01	5.278592e+00	1.038123e+02	0	0	4.128000e+00
8.856305e+01	2.258065e+02	5.102639e+01	5.278592e+00	1.043988e+02	0	0	4.229000e+00
8.809384e+01	2.238514e+02	5.102639e+01	5.278592e+00	1.043988e+02	0	0	4.329000e+00
8.809384e+01	2.238514e+02	5.102639e+01	5.278592e+00	1.043988e+02	0	0	4.430000e+00
8.832845e+01	2.248289e+02	5.102639e+01	5.278592e+00	1.038123e+02	0	0	4.531000e+00
8.821114e+01	2.228739e+02	5.102639e+01	5.278592e+00	1.032258e+02	0	0	4.631000e+00
8.844575e+01	2.248289e+02	5.102639e+01	5.278592e+00	1.032258e+02	0	0	4.732000e+00
8.832845e+01	2.248289e+02	5.102639e+01	5.278592e+00	1.038123e+02	0	0	4.833000e+00
8.832845e+01	2.248289e+02	4.926686e+01	5.278592e+00	1.038123e+02	0	0	4.933000e+00
8.844575e+01	2.258065e+02	5.102639e+01	5.278592e+00	1.038123e+02	0	0	5.035000e+00
8.844575e+01	2.258065e+02	5.102639e+01	3.519062e+00	1.038123e+02	0	0	5.135000e+00
8.844575e+01	2.258065e+02	5.102639e+01	5.278592e+00	1.038123e+02	0	0	5.235000e+00
8.856305e+01	2.258065e+02	4.926686e+01	7.038123e+00	1.032258e+02	0	0	5.336000e+00
8.950147e+01	2.277615e+02	5.278592e+01	5.278592e+00	1.032258e+02	0	0	5.437000e+00
8.961877e+01	2.267840e+02	5.278592e+01	7.038123e+00	1.032258e+02	0	0	5.537000e+00
8.950147e+01	2.277615e+02	5.454545e+01	7.038123e+00	1.032258e+02	0	0	5.638000e+00
8.950147e+01	2.277615e+02	5.278592e+01	5.278592e+00	1.032258e+02	0	0	5.739000e+00
8.950147e+01	2.277615e+02	5.278592e+01	5.278592e+00	1.032258e+02	0	0	5.839000e+00
8.961877e+01	2.277615e+02	5.278592e+01	5.278592e+00	1.032258e+02	0	0	5.940000e+00
8.961877e+01	2.277615e+02	5.278592e+01	5.278592e+00	9.912023e+01	0	0	6.041000e+00
9.067449e+01	2.267840e+02	5.630499e+01	5.278592e+00	9.912023e+01	0	0	6.141000e+00
9.067449e+01	2.267840e+02	5.806452e+01	5.278592e+00	9.912023e+01	0	0	6.242000e+00
9.067449e+01	2.267840e+02	5.630499e+01	5.278592e+00	9.912023e+01	0	0	6.343000e+00
9.067449e+01	2.267840e+02	5.630499e+01	5.278592e+00	9.912023e+01	0	0	6.444000e+00
9.067449e+01	2.258065e+02	5.630499e+01	5.278592e+00	9.912023e+01	0	0	6.544000e+00
9.067449e+01	2.258065e+02	5.630499e+01	7.038123e+00	9.912023e+01	0	0	6.644000e+00
9.067449e+01	2.267840e+02	5.630499e+01	5.278592e+00	9.912023e+01	0	0	6.746000e+00
9.161290e+01	2.248289e+02	6.158358e+01	5.278592e+00	9.618768e+01	0	0	6.846000e+00
9.149560e+01	2.248289e+02	5.982405e+01	5.278592e+00	9.618768e+01	0	0	6.946000e+00
9.149560e+01	2.248289e+02	5.982405e+01	5.278592e+00	9.618768e+01	0	0	7.048000e+00
9.161290e+01	2.248289e+02	5.982405e+01	5.278592e+00	9.618768e+01	0	0	7.148000e+00
9.161290e+01	2.248289e+02	5.982405e+01	5.278592e+00	9.618768e+01	0	0	7.248000e+00
9.161290e+01	2.238514e+02	5.982405e+01	5.278592e+00	9.618768e+01	0	0	7.350000e+00
9.161290e+01	2.248289e+02	5.982405e+01	5.278592e+00	9.618768e+01	0	0	7.450000e+00
9.184751e+01	2.258065e+02	6.334311e+01	5.278592e+00	9.501466e+01	0	0	7.550000e+00
9.208211e+01	2.258065e+02	6.334311e+01	3.519062e+00	9.560117e+01	0	0	7.651000e+00
9.208211e+01	2.258065e+02	6.334311e+01	5.278592e+00	9.501466e+01	0	0	7.752000e+00
9.208211e+01	2.258065e+02	6.334311e+01	5.278592e+00	9.560117e+01	0	0	7.853000e+00
9.184751e+01	2.248289e+02	6.334311e+01	7.038123e+00	9.501466e+01	0	0	7.953000e+00
9.184751e+01	2.248289e+02	6.158358e+01	5.278592e+00	9.442815e+01	0	0	8.054000e+00
9.184751e+01	2.258065e+02	6.334311e+01	5.278592e+00	9.501466e+01	0	0	8.155000e+00
9.102639e+01	2.258065e+02	6.334311e+01	5.278592e+00	9.501466e+01	0	0	8.255000e+00
9.032258e+01	2.277615e+02	6.334311e+01	3.519062e+00	9.501466e+01	0	0	8.356000e+00
9.032258e+01	2.267840e+02	6.158358e+01	5.278592e+00	9.501466e+01	0	0	8.457000e+00
9.032258e+01	2.267840e+02	6.334311e+01	3.519062e+00	9.501466e+01	0	0	8.557000e+00
9.032258e+01	2.277615e+02	6.334311e+01	7.038123e+00	9.501466e+01	0	0	8.657000e+00
9.032258e+01	2.267840e+02	6.334311e+01	5.278592e+00	9.501466e+01	0	0	8.759000e+00
9.032258e+01	2.277615e+02	6.334311e+01	5.278592e+00	9.501466e+01	0	0	8.859000e+00
9.043988e+01	2.267840e+02	6.334311e+01	3.519062e+00	9.501466e+01	0	0	8.960000e+00
8.891496e+01	2.258065e+02	6.334311e+01	3.519062e+00	9.501466e+01	0	0	9.061000e+00
8.903226e+01	2.267840e+02	6.158358e+01	3.519062e+00	9.560117e+01	0	0	9.161000e+00
8.903226e+01	2.258065e+02	6.334311e+01	5.278592e+00	9.501466e+01	0	0	9.262000e+00
8.891496e+01	2.267840e+02	6.158358e+01	5.278592e+00	9.501466e+01	0	0	9.363000e+00
8.903226e+01	2.258065e+02	6.334311e+01	3.519062e+00	9.501466e+01	0	0	9.463000e+00
8.903226e+01	2.258065e+02	6.334311e+01	3.519062e+00	9.442815e+01	0	0	9.564000e+00
8.891496e+01	2.267840e+02	6.334311e+01	5.278592e+00	9.325513e+01	0	0	9.665000e+00
8.774194e+01	2.267840e+02	6.334311e+01	5.278592e+00	9.325513e+01	0	0	9.765000e+00
8.774194e+01	2.267840e+02	6.510264e+01	5.278592e+00	9.325513e+01	0	0	9.866000e+00
8.774194e+01	2.267840e+02	6.334311e+01	5.278592e+00	9.325513e+01	0	0	9.966000e+00
8.774194e+01	2.267840e+02	6.510264e+01	5.278592e+00	9.325513e+01	0	0	1.006700e+01
8.774194e+01	2.267840e+02	6.510264e+01	5.278592e+00	9.266862e+01	0	0	1.016800e+01
8.774194e+01	2.267840e+02	6.334311e+01	5.278592e+00	9.266862e+01	0	0	1.026800e+01
8.774194e+01	2.267840e+02	6.510264e+01	5.278592e+00	9.090909e+01	0	0	1.037000e+01
8.727273e+01	2.258065e+02	6.334311e+01	5.278592e+00	9.149560e+01	0	0	1.047000e+01
8.727273e+01	2.248289e+02	6.334311e+01	5.278592e+00	9.149560e+01	0	0	1.057000e+01
8.715543e+01	2.258065e+02	6.334311e+01	5.278592e+00	9.090909e+01	0	0	1.067200e+01
8.727273e+01	2.248289e+02	6.510264e+01	5.278592e+00	9.149560e+01	0	0	1.077200e+01
8.727273e+01	2.258065e+02	6.334311e+01	5.278592e+00	9.090909e+01	0	0	1.087300e+01
8.727273e+01	2.258065e+02	6.510264e+01	5.278592e+00	9.090909e+01	0	0	1.097400e+01
8.727273e+01	2.258065e+02	6.334311e+01	5.278592e+00	9.090909e+01	0	0	1.107400e+01
8.727273e+01	2.248289e+02	6.686217e+01	5.278592e+00	8.973607e+01	0	0	1.117500e+01
8.727273e+01	2.248289e+02	6.862170e+01	7.038123e+00	8.914956e+01	0	0	1.127600e+01
8.727273e+01	2.248289e+02	6.862170e+01	5.278592e+00	8.973607e+01	0	0	1.137600e+01
8.727273e+01	2.248289e+02	6.686217e+01	5.278592e+00	8.914956e+01	0	0	1.147800e+01
8.727273e+01	2.248289e+02	6.862170e+01	5.278592e+00	8.914956e+01	0	0	1.157800e+01
8.715543e+01	2.248289e+02	6.862170e+01	7.038123e+00	8.914956e+01	0	0	1.167800e+01
8.727273e+01	2.248289e+02	6.862170e+01	5.278592e+00	8.914956e+01	0	0	1.178000e+01
8.727273e+01	2.248289e+02	6.862170e+01	5.278592e+00	8.973607e+01	3	0	1.188000e+01
8.739003e+01	2.248289e+02	7.214076e+01	7.038123e+00	8.973607e+01	0	0	1.198100e+01
8.739003e+01	2.248289e+02	7.038123e+01	5.278592e+00	8.914956e+01	0	0	1.208200e+01
8.739003e+01	2.258065e+02	7.214076e+01	5.278592e+00	8.914956e+01	0	0	1.218200e+01
8.739003e+01	2.248289e+02	7.214076e+01	7.038123e+00	8.914956e+01	0	0	1.228300e+01
8.739003e+01	2.248289e+02	7.214076e+01	7.038123e+00	8.914956e+01	0	0	1.238400e+01
8.739003e+01	2.258065e+02	7.214076e+01	5.278592e+00	8.914956e+01	0	0	1.248400e+01
8.739003e+01	2.248289e+02	7.214076e+01	5.278592e+00	9.266862e+01	3	0	1.258500e+01
8.750733e+01	2.228739e+02	7.390029e+01	7.038123e+00	9.266862e+01	0	0	1.268600e+01
8.750733e+01	2.238514e+02	7.214076e+01	7.038123e+00	9.266862e+01	0	0	1.278600e+01
8.750733e+01	2.228739e+02	7.390029e+01	5.278592e+00	9.266862e+01	0	0	1.288800e+01
8.739003e+01	2.228739e+02	7.214076e+01	7.038123e+00	9.325513e+01	0	0	1.298800e+01
8.750733e+01	2.238514e+02	7.390029e+01	5.278592e+00	9.266862e+01	0	0	1.308900e+01
8.750733e+01	2.238514e+02	7.214076e+01	5.278592e+00	9.266862e+01	0	0	1.319000e+01
8.750733e+01	2.228739e+02	7.390029e+01	5.278592e+00	9.266862e+01	0	0	1.329000e+01
8.750733e+01	2.228739e+02	7.214076e+01	5.278592e+00	9.266862e+01	0	0	1.339100e+01
8.762463e+01	2.218964e+02	7.214076e+01	5.278592e+00	9.266862e+01	0	0	1.349200e+01
8.750733e+01	2.218964e+02	7.214076e+01	5.278592e+00	9.266862e+01	0	0	1.359200e+01
8.750733e+01	2.228739e+02	7.214076e+01	5.278592e+00	9.266862e+01	0	0	1.369300e+01
8.762463e+01	2.228739e+02	7.214076e+01	5.278592e+00	9.266862e+01	0	0	1.379400e+01
8.762463e+01	2.228739e+02	7.214076e+01	5.278592e+00	9.266862e+01	0	0	1.389400e+01
8.762463e+01	2.228739e+02	7.390029e+01	5.278592e+00	1.061584e+02	0	0	1.399600e+01
8.750733e+01	2.218964e+02	7.390029e+01	5.278592e+00	1.055718e+02	0	0	1.409600e+01
8.750733e+01	2.218964e+02	7.390029e+01	5.278592e+00	1.055718e+02	0	0	1.419600e+01
8.762463e+01	2.218964e+02	7.390029e+01	7.038123e+00	1.055718e+02	0	0	1.429800e+01
8.762463e+01	2.218964e+02	7.214076e+01	7.038123e+00	1.061584e+02	0	0	1.439800e+01
8.762463e+01	2.228739e+02	7.390029e+01	5.278592e+00	1.055718e+02	0	0	1.449800e+01
8.750733e+01	2.218964e+02	7.214076e+01	5.278592e+00	1.055718e+02	0	0	1.460000e+01
8.750733e+01	2.218964e+02	7.214076e+01	5.278592e+00	1.061584e+02	0	0	1.470000e+01
8.750733e+01	2.248289e+02	7.214076e+01	5.278592e+00	1.114370e+02	0	0	1.480100e+01
8.762463e+01	2.248289e+02	7.214076e+01	5.278592e+00	1.120235e+02	0	0	1.490200e+01
8.750733e+01	2.248289e+02	7.214076e+01	5.278592e+00	1.114370e+02	0	0	1.500200e+01
8.750733e+01	2.248289e+02	7.214076e+01	5.278592e+00	1.114370e+02	0	0	1.510400e+01
8.750733e+01	2.248289e+02	7.214076e+01	5.278592e+00	1.114370e+02	0	0	1.520400e+01
8.762463e+01	2.248289e+02	7.214076e+01	7.038123e+00	1.114370e+02	0	0	1.530400e+01
8.750733e+01	2.248289e+02	7.214076e+01	5.278592e+00	1.114370e+02	0	0	1.540600e+01
8.774194e+01	2.287390e+02	7.038123e+01	7.038123e+00	1.161290e+02	0	0	1.550600e+01
8.774194e+01	2.287390e+02	7.038123e+01	5.278592e+00	1.155425e+02	0	0	1.560600e+01
8.762463e+01	2.277615e+02	7.214076e+01	5.278592e+00	1.155425e+02	0	0	1.570800e+01
8.762463e+01	2.277615e+02	7.214076e+01	5.278592e+00	1.155425e+02	0	0	1.580800e+01
8.762463e+01	2.277615e+02	7.038123e+01	5.278592e+00	1.155425e+02	0	0	1.590800e+01
8.762463e+01	2.277615e+02	7.214076e+01	5.278592e+00	1.155425e+02	0	0	1.601000e+01
8.774194e+01	2.277615e+02	7.038123e+01	5.278592e+00	1.155425e+02	0	0	1.611000e+01
8.785924e+01	2.277615e+02	7.214076e+01	7.038123e+00	1.131965e+02	0	0	1.621000e+01
8.797654e+01	2.277615e+02	7.390029e+01	5.278592e+00	1.137830e+02	0	0	1.631200e+01
8.797654e+01	2.267840e+02	7.214076e+01	7.038123e+00	1.131965e+02	0	0	1.641200e+01
8.785924e+01	2.267840e+02	7.390029e+01	5.278592e+00	1.131965e+02	0	0	1.651300e+01
8.797654e+01	2.267840e+02	7.390029e+01	5.278592e+00	1.137830e+02	0	0	1.661400e+01
8.785924e+01	2.267840e+02	7.390029e+01	5.278592e+00	1.131965e+02	0	0	1.671400e+01
8.797654e+01	2.277615e+02	7.214076e+01	5.278592e+00	1.131965e+02	0	0	1.681600e+01
8.809384e+01	2.277615e+02	7.390029e+01	5.278592e+00	1.038123e+02	0	0	1.691600e+01
8.821114e+01	2.258065e+02	7.565982e+01	5.278592e+00	1.032258e+02	0	0	1.701600e+01
8.809384e+01	2.258065e+02	7.565982e+01	5.278592e+00	1.032258e+02	0	0	1.711800e+01
8.821114e+01	2.248289e+02	7.565982e+01	5.278592e+00	1.032258e+02	0	0	1.721800e+01
8.821114e+01	2.258065e+02	7.565982e+01	5.278592e+00	1.032258e+02	0	0	1.731800e+01
8.821114e+01	2.258065e+02	7.565982e+01	5.278592e+00	1.038123e+02	0	0	1.742000e+01
8.821114e+01	2.258065e+02	7.565982e+01	7.038123e+00	1.038123e+02	0	0	1.752000e+01
8.844575e+01	2.258065e+02	7.565982e+01	5.278592e+00	1.038123e+02	0	0	1.762000e+01
8.856305e+01	2.258065e+02	7.741935e+01	5.278592e+00	1.038123e+02	0	0	1.772200e+01
8.856305e+01	2.258065e+02	7.565982e+01	5.278592e+00	1.032258e+02	0	0	1.782200e+01
8.844575e+01	2.258065e+02	7.741935e+01	5.278592e+00	1.038123e+02	0	0	1.792300e+01
8.856305e+01	2.258065e+02	7.565982e+01	5.278592e+00	1.032258e+02	0	0	1.802400e+01
8.856305e+01	2.258065e+02	7.741935e+01	5.278592e+00	1.032258e+02	0	0	1.812400e+01
8.856305e+01	2.258065e+02	7.565982e+01	7.038123e+00	1.038123e+02	0	0	1.822500e+01
8.879765e+01	2.258065e+02	7.741935e+01	5.278592e+00	1.032258e+02	0	0	1.832600e+01
8.891496e+01	2.258065e+02	7.917889e+01	7.038123e+00	1.032258e+02	0	0	1.842600e+01
8.879765e+01	2.258065e+02	7.917889e+01	5.278592e+00	1.032258e+02	0	0	1.852800e+01
8.891496e+01	2.258065e+02	7.917889e+01	5.278592e+00	1.038123e+02	0	0	1.862800e+01
8.879765e+01	2.258065e+02	7.917889e+01	5.278592e+00	1.032258e+02	0	0	1.872800e+01
8.879765e+01	2.258065e+02	7.917889e+01	3.519062e+00	1.032258e+02	0	0	1.883000e+01
8.879765e+01	2.248289e+02	7.917889e+01	5.278592e+00	1.032258e+02	0	0	1.893000e+01
8.879765e+01	2.248289e+02	7.917889e+01	5.278592e+00	1.032258e+02	0	0	1.903100e+01
8.879765e+01	2.258065e+02	7.917889e+01	5.278592e+00	1.014663e+02	0	0	1.913200e+01
8.879765e+01	2.248289e+02	7.741935e+01	5.278592e+00	1.014663e+02	0	0	1.923200e+01
8.891496e+01	2.258065e+02	7.741935e+01	5.278592e+00	1.008798e+02	0	0	1.933300e+01
8.891496e+01	2.258065e+02	7.741935e+01	5.278592e+00	1.014663e+02	0	0	1.943400e+01
8.891496e+01	2.258065e+02	7.741935e+01	5.278592e+00	1.014663e+02	0	0	1.953400e+01
8.879765e+01	2.248289e+02	7.741935e+01	5.278592e+00	1.014663e+02	0	0	1.963500e+01
8.879765e+01	2.248289e+02	7.741935e+01	5.278592e+00	1.008798e+02	0	0	1.973600e+01
8.879765e+01	2.248289e+02	7.741935e+01	5.278592e+00	1.020528e+02	3	0	1.983600e+01
8.868035e+01	2.248289e+02	7.565982e+01	5.278592e+00	1.026393e+02	0	0	1.993800e+01
8.856305e+01	2.248289e+02	7.565982e+01	5.278592e+00	1.026393e+02	0	0	2.003800e+01
8.856305e+01	2.248289e+02	7.741935e+01	5.278592e+00	1.026393e+02	0	0	2.013900e+01
8.868035e+01	2.248289e+02	7.565982e+01	5.278592e+00	1.020528e+02	0	0	2.024000e+01
8.868035e+01	2.248289e+02	7.565982e+01	5.278592e+00	1.026393e+02	0	0	2.034000e+01
8.868035e+01	2.238514e+02	7.741935e+01	5.278592e+00	1.026393e+02	0	0	2.044100e+01
8.844575e+01	2.248289e+02	7.565982e+01	5.278592e+00	1.073314e+02	3	0	2.054200e+01
8.809384e+01	2.248289e+02	7.565982e+01	5.278592e+00	1.079179e+02	0	0	2.064200e+01
8.809384e+01	2.238514e+02	7.390029e+01	5.278592e+00	1.079179e+02	0	0	2.074400e+01
8.809384e+01	2.248289e+02	7.390029e+01	5.278592e+00	1.079179e+02	0	0	2.084400e+01
8.809384e+01	2.238514e+02	7.565982e+01	5.278592e+00	1.079179e+02	0	0	2.094400e+01
8.809384e+01	2.238514e+02	7.390029e+01	5.278592e+00	1.079179e+02	0	0	2.104600e+01
8.809384e+01	2.238514e+02	7.390029e+01	5.278592e+00	1.073314e+02	0	0	2.114600e+01
8.785924e+01	2.258065e+02	7.390029e+01	5.278592e+00	1.049853e+02	0	0	2.124600e+01
8.762463e+01	2.267840e+02	7.390029e+01	5.278592e+00	1.049853e+02	0	0	2.134800e+01
8.762463e+01	2.258065e+02	7.390029e+01	5.278592e+00	1.049853e+02	0	0	2.144800e+01
8.762463e+01	2.258065e+02	7.214076e+01	3.519062e+00	1.049853e+02	0	0	2.154900e+01
8.762463e+01	2.258065e+02	7.390029e+01	3.519062e+00	1.049853e+02	0	0	2.165000e+01
8.762463e+01	2.267840e+02	7.390029e+01	5.278592e+00	1.055718e+02	0	0	2.175000e+01
8.750733e+01	2.267840e+02	7.390029e+01	5.278592e+00	1.049853e+02	0	0	2.185100e+01
8.750733e+01	2.258065e+02	7.214076e+01	5.278592e+00	9.853372e+01	0	0	2.195200e+01
8.727273e+01	2.248289e+02	7.214076e+01	5.278592e+00	9.912023e+01	0	0	2.205200e+01
8.727273e+01	2.248289e+02	7.214076e+01	5.278592e+00	9.912023e+01	0	0	2.215300e+01
8.727273e+01	2.248289e+02	7.214076e+01	5.278592e+00	9.853372e+01	0	0	2.225400e+01
8.727273e+01	2.248289e+02	7.214076e+01	1.759531e+00	9.912023e+01	0	0	2.235400e+01
8.727273e+01	2.248289e+02	7.214076e+01	5.278592e+00	9.853372e+01	0	0	2.245600e+01
8.727273e+01	2.248289e+02	7.214076e+01	5.278592e+00	9.853372e+01	0	0	2.255600e+01
8.727273e+01	2.248289e+02	7.214076e+01	5.278592e+00	9.853372e+01	0	0	2.265700e+01
8.715543e+01	2.258065e+02	7.038123e+01	3.519062e+00	9.853372e+01	0	0	2.275800e+01
8.703812e+01	2.258065e+02	7.038123e+01	5.278592e+00	9.853372e+01	0	0	2.285800e+01
8.703812e+01	2.258065e+02	7.038123e+01	5.278592e+00	9.853372e+01	0	0	2.295900e+01
8.703812e+01	2.248289e+02	7.214076e+01	5.278592e+00	9.853372e+01	0	0	2.306000e+01
8.703812e+01	2.248289e+02	7.038123e+01	5.278592e+00	9.853372e+01	0	0	2.316000e+01
8.715543e+01	2.248289e+02	7.038123e+01	3.519062e+00	9.912023e+01	0	0	2.326100e+01
8.715543e+01	2.248289e+02	7.038123e+01	5.278592e+00	9.853372e+01	0	0	2.336200e+01
8.739003e+01	2.287390e+02	6.862170e+01	5.278592e+00	1.049853e+02	0	0	2.346200e+01
8.703812e+01	2.287390e+02	6.862170e+01	5.278592e+00	1.043988e+02	0	0	2.356300e+01
8.692082e+01	2.287390e+02	6.862170e+01	3.519062e+00	1.043988e+02	0	0	2.366400e+01
8.703812e+01	2.287390e+02	7.038123e+01	5.278592e+00	1.043988e+02	0	0	2.376400e+01
8.692082e+01	2.287390e+02	6.862170e+01	5.278592e+00	1.049853e+02	0	0	2.386500e+01
8.692082e+01	2.287390e+02	6.862170e+01	5.278592e+00	1.049853e+02	0	0	2.396600e+01
8.703812e+01	2.287390e+02	7.038123e+01	5.278592e+00	1.043988e+02	0	0	2.406700e+01
8.715543e+01	2.277615e+02	6.862170e+01	3.519062e+00	1.096774e+02	0	0	2.416800e+01
8.715543e+01	2.277615e+02	6.862170e+01	5.278592e+00	1.096774e+02	0	0	2.426800e+01
8.715543e+01	2.277615e+02	6.862170e+01	3.519062e+00	1.096774e+02	0	0	2.436900e+01
8.715543e+01	2.287390e+02	6.862170e+01	5.278592e+00	1.096774e+02	0	0	2.447000e+01
8.727273e+01	2.277615e+02	6.862170e+01	3.519062e+00	1.096774e+02	0	0	2.457000e+01
8.715543e+01	2.277615e+02	6.862170e+01	3.519062e+00	1.096774e+02	0	0	2.467100e+01
8.715543e+01	2.287390e+02	7.038123e+01	5.278592e+00	1.096774e+02	0	0	2.477200e+01
8.739003e+01	2.258065e+02	6.862170e+01	5.278592e+00	1.096774e+02	0	0	2.487200e+01
8.774194e+01	2.277615e+02	7.038123e+01	5.278592e+00	1.096774e+02	0	0	2.497300e+01
8.739003e+01	2.277615e+02	7.038123e+01	3.519062e+00	1.090909e+02	0	0	2.507400e+01
8.750733e+01	2.277615e+02	7.038123e+01	5.278592e+00	1.090909e+02	0	0	2.517500e+01
8.750733e+01	2.267840e+02	7.038123e+01	3.519062e+00	1.090909e+02	0	0	2.527500e+01
8.750733e+01	2.267840e+02	7.038123e+01	3.519062e+00	1.090909e+02	0	0	2.537600e+01
8.739003e+01	2.267840e+02	7.038123e+01	5.278592e+00	1.096774e+02	0	0	2.547700e+01
8.762463e+01	2.267840e+02	7.038123e+01	3.519062e+00	1.085044e+02	0	0	2.557700e+01
8.774194e+01	2.267840e+02	7.390029e+01	5.278592e+00	1.079179e+02	0	0	2.567800e+01
8.774194e+01	2.267840e+02	7.390029e+01	5.278592e+00	1.079179e+02	0	0	2.577900e+01
8.774194e+01	2.267840e+02	7.390029e+01	3.519062e+00	1.079179e+02	0	0	2.588000e+01
8.774194e+01	2.267840e+02	7.390029e+01	5.278592e+00	1.079179e+02	0	0	2.598000e+01
8.774194e+01	2.267840e+02	7.390029e+01	5.278592e+00	1.079179e+02	0	0	2.608100e+01
8.774194e+01	2.267840e+02	7.390029e+01	5.278592e+00	1.079179e+02	0	0	2.618200e+01
8.774194e+01	2.267840e+02	7.390029e+01	3.519062e+00	1.079179e+02	0	0	2.628300e+01
8.797654e+01	2.267840e+02	7.565982e+01	5.278592e+00	1.079179e+02	0	0	2.638300e+01
8.797654e+01	2.267840e+02	7.565982e+01	7.038123e+00	1.079179e+02	0	0	2.648400e+01
8.809384e+01	2.267840e+02	7.565982e+01	5.278592e+00	1.085044e+02	0	0	2.658500e+01
8.785924e+01	2.258065e+02	7.390029e+01	5.278592e+00	1.079179e+02	0	0	2.668500e+01
8.797654e+01	2.267840e+02	7.565982e+01	5.278592e+00	1.079179e+02	0	0	2.678600e+01
8.785924e+01	2.258065e+02	7.565982e+01	5.278592e+00	1.079179e+02	0	0	2.688700e+01
8.785924e+01	2.258065e+02	7.565982e+01	5.278592e+00	1.079179e+02	0	0	2.698700e+01
8.797654e+01	2.258065e+02	7.390029e+01	5.278592e+00	1.079179e+02	0	0	2.708800e+01
8.797654e+01	2.258065e+02	7.390029e+01	5.278592e+00	1.079179e+02	0	0	2.718900e+01
8.797654e+01	2.258065e+02	7.390029e+01	5.278592e+00	1.079179e+02	0	0	2.728900e+01
8.797654e+01	2.258065e+02	7.565982e+01	5.278592e+00	1.079179e+02	0	0	2.739000e+01
8.797654e+01	2.258065e+02	7.565982e+01	5.278592e+00	1.079179e+02	0	0	2.749100e+01
8.809384e+01	2.258065e+02	7.565982e+01	3.519062e+00	1.079179e+02	0	0	2.759200e+01
8.797654e+01	2.258065e+02	7.565982e+01	5.278592e+00	1.079179e+02	0	0	2.769300e+01
8.797654e+01	2.267840e+02	7.565982e+01	3.519062e+00	1.043988e+02	0	0	2.779300e+01
8.785924e+01	2.267840e+02	7.390029e+01	3.519062e+00	1.038123e+02	0	0	2.789400e+01
8.797654e+01	2.267840e+02	7.390029e+01	3.519062e+00	1.043988e+02	0	0	2.799500e+01
8.797654e+01	2.267840e+02	7.565982e+01	3.519062e+00	1.038123e+02	0	0	2.809500e+01
8.797654e+01	2.258065e+02	7.565982e+01	5.278592e+00	1.038123e+02	0	0	2.819600e+01
8.797654e+01	2.267840e+02	7.390029e+01	3.519062e+00	1.043988e+02	0	0	2.829700e+01
8.797654e+01	2.258065e+02	7.565982e+01	3.519062e+00	1.038123e+02	0	0	2.839700e+01
8.774194e+01	2.258065e+02	7.565982e+01	3.519062e+00	9.912023e+01	0	0	2.849800e+01
8.762463e+01	2.258065e+02	7.390029e+01	5.278592e+00	9.970674e+01	0	0	2.859900e+01
8.774194e+01	2.267840e+02	7.565982e+01	3.519062e+00	9.912023e+01	0	0	2.869900e+01
8.774194e+01	2.258065e+02	7.565982e+01	3.519062e+00	9.970674e+01	0	0	2.880100e+01
8.762463e+01	2.258065e+02	7.390029e+01	3.519062e+00	9.912023e+01	0	0	2.890100e+01
8.774194e+01	2.258065e+02	7.565982e+01	3.519062e+00	9.912023e+01	0	0	2.900100e+01
8.762463e+01	2.258065e+02	7.390029e+01	3.519062e+00	9.912023e+01	0	0	2.910300e+01
8.762463e+01	2.258065e+02	7.390029e+01	3.519062e+00	1.043988e+02	0	0	2.920300e+01
8.727273e+01	2.267840e+02	7.038123e+01	5.278592e+00	1.049853e+02	0	0	2.930400e+01
8.715543e+01	2.267840e+02	7.214076e+01	3.519062e+00	1.049853e+02	0	0	2.940500e+01
8.727273e+01	2.267840e+02	7.214076e+01	3.519062e+00	1.043988e+02	0	0	2.950500e+01
8.715543e+01	2.267840e+02	7.038123e+01	3.519062e+00	1.043988e+02	0	0	2.960600e+01
8.715543e+01	2.267840e+02	7.214076e+01	3.519062e+00	1.043988e+02	0	0	2.970700e+01
8.715543e+01	2.267840e+02	7.038123e+01	3.519062e+00	1.043988e+02	0	0	2.980700e+01
8.715543e+01	2.277615e+02	7.038123e+01	3.519062e+00	1.137830e+02	0	0	2.990800e+01
8.703812e+01	2.267840e+02	6.862170e+01	3.519062e+00	1.131965e+02	0	0	3.000900e+01
8.715543e+01	2.267840e+02	6.862170e+01	3.519062e+00	1.137830e+02	0	0	3.010900e+01
8.703812e+01	2.277615e+02	6.862170e+01	3.519062e+00	1.137830e+02	0	0	3.021100e+01
8.715543e+01	2.267840e+02	7.038123e+01	3.519062e+00	1.137830e+02	0	0	3.031100e+01
8.715543e+01	2.277615e+02	6.862170e+01	3.519062e+00	1.137830e+02	0	0	3.041100e+01
8.715543e+01	2.277615e+02	6.862170e+01	3.519062e+00	1.137830e+02	0	0	3.051300e+01
8.715543e+01	2.277615e+02	6.862170e+01	3.519062e+00	1.120235e+02	0	0	3.061300e+01
8.727273e+01	2.267840e+02	6.686217e+01	3.519062e+00	1.120235e+02	0	0	3.071400e+01
8.715543e+01	2.267840e+02	6.510264e+01	3.519062e+00	1.120235e+02	0	0	3.081500e+01
8.715543e+01	2.267840e+02	6.686217e+01	3.519062e+00	1.120235e+02	0	0	3.091500e+01
8.715543e+01	2.258065e+02	6.510264e+01	3.519062e+00	1.120235e+02	0	0	3.101600e+01
8.715543e+01	2.267840e+02	6.686217e+01	3.519062e+00	1.126100e+02	0	0	3.111700e+01
8.715543e+01	2.267840e+02	6.510264e+01	3.519062e+00	1.120235e+02	0	0	3.121700e+01
8.715543e+01	2.267840e+02	6.686217e+01	3.519062e+00	1.120235e+02	0	0	3.131900e+01
8.715543e+01	2.267840e+02	6.158358e+01	3.519062e+00	1.120235e+02	0	0	3.141900e+01
8.715543e+01	2.258065e+02	5.982405e+01	5.278592e+00	1.120235e+02	0	0	3.151900e+01
8.703812e+01	2.258065e+02	6.334311e+01	3.519062e+00	1.120235e+02	0	0	3.162100e+01
8.715543e+01	2.258065e+02	6.158358e+01	3.519062e+00	1.126100e+02	0	0	3.172100e+01
8.727273e+01	2.267840e+02	6.158358e+01	3.519062e+00	1.120235e+02	0	0	3.182100e+01
8.715543e+01	2.258065e+02	5.982405e+01	3.519062e+00	1.120235e+02	0	0	3.192300e+01
8.715543e+01	2.267840e+02	5.982405e+01	3.519062e+00	1.120235e+02	0	0	3.202300e+01
8.715543e+01	2.267840e+02	5.630499e+01	3.519062e+00	1.120235e+02	0	0	3.212300e+01
8.715543e+01	2.267840e+02	5.630499e+01	3.519062e+00	1.120235e+02	0	0	3.222500e+01
8.715543e+01	2.258065e+02	5.630499e+01	3.519062e+00	1.120235e+02	0	0	3.232500e+01
8.715543e+01	2.267840e+02	5.630499e+01	3.519062e+00	1.120235e+02	0	0	3.242700e+01
8.715543e+01	2.277615e+02	5.630499e+01	3.519062e+00	1.120235e+02	0	0	3.252700e+01
8.727273e+01	2.267840e+02	5.454545e+01	3.519062e+00	1.120235e+02	0	0	3.262700e+01
8.727273e+01	2.267840e+02	5.630499e+01	3.519062e+00	1.120235e+02	0	0	3.272900e+01
8.727273e+01	2.277615e+02	5.278592e+01	3.519062e+00	1.120235e+02	0	0	3.282900e+01
8.750733e+01	2.258065e+02	5.278592e+01	3.519062e+00	1.120235e+02	0	0	3.292900e+01
8.739003e+01	2.258065e+02	5.278592e+01	3.519062e+00	1.120235e+02	0	0	3.303100e+01
8.739003e+01	2.258065e+02	5.102639e+01	3.519062e+00	1.120235e+02	0	0	3.313100e+01
8.727273e+01	2.267840e+02	5.278592e+01	3.519062e+00	1.120235e+02	0	0	3.323100e+01
8.739003e+01	2.267840e+02	5.102639e+01	5.278592e+00	1.120235e+02	0	0	3.333300e+01
8.727273e+01	2.267840e+02	5.102639e+01	3.519062e+00	1.120235e+02	0	0	3.343300e+01
8.727273e+01	2.287390e+02	4.926686e+01	5.278592e+00	1.131965e+02	0	0	3.353300e+01
8.727273e+01	2.277615e+02	4.926686e+01	3.519062e+00	1.126100e+02	0	0	3.363500e+01
8.715543e+01	2.277615e+02	4.926686e+01	3.519062e+00	1.131965e+02	0	0	3.373500e+01
8.715543e+01	2.277615e+02	4.926686e+01	3.519062e+00	1.131965e+02	0	0	3.383600e+01
8.715543e+01	2.277615e+02	5.102639e+01	3.519062e+00	1.126100e+02	0	0	3.393700e+01
8.715543e+01	2.277615e+02	5.102639e+01	3.519062e+00	1.126100e+02	0	0	3.403700e+01
8.715543e+01	2.277615e+02	4.926686e+01	3.519062e+00	1.131965e+02	0	0	3.413900e+01
8.715543e+01	2.287390e+02	4.926686e+01	3.519062e+00	1.126100e+02	0	0	3.423900e+01
8.703812e+01	2.297165e+02	5.102639e+01	3.519062e+00	1.131965e+02	0	0	3.433900e+01
8.715543e+01	2.297165e+02	5.102639e+01	3.519062e+00	1.131965e+02	0	0	3.444100e+01
8.703812e+01	2.287390e+02	5.102639e+01	3.519062e+00	1.131965e+02	0	0	3.454100e+01
8.692082e+01	2.287390e+02	4.926686e+01	3.519062e+00	1.131965e+02	0	0	3.464100e+01
8.703812e+01	2.297165e+02	4.926686e+01	3.519062e+00	1.131965e+02	0	0	3.474300e+01
8.692082e+01	2.297165e+02	5.102639e+01	3.519062e+00	1.131965e+02	0	0	3.484300e+01
8.692082e+01	2.287390e+02	5.102639e+01	5.278592e+00	1.043988e+02	0	0	3.494400e+01
8.715543e+01	2.287390e+02	5.454545e+01	3.519062e+00	1.043988e+02	0	0	3.504500e+01
8.692082e+01	2.287390e+02	5.630499e+01	5.278592e+00	1.043988e+02	0	0	3.514500e+01
8.692082e+01	2.287390e+02	5.454545e+01	1.759531e+00	1.043988e+02	0	0	3.524600e+01
8.703812e+01	2.287390e+02	5.630499e+01	3.519062e+00	1.043988e+02	0	0	3.534700e+01
8.703812e+01	2.287390e+02	5.630499e+01	5.278592e+00	1.043988e+02	0	0	3.544700e+01
8.703812e+01	2.287390e+02	5.630499e+01	3.519062e+00	1.043988e+02	0	0	3.554800e+01
8.703812e+01	2.287390e+02	5.630499e+01	3.519062e+00	1.043988e+02	0	0	3.564900e+01
8.703812e+01	2.267840e+02	6.158358e+01	3.519062e+00	1.043988e+02	0	0	3.574900e+01
8.692082e+01	2.267840e+02	6.158358e+01	3.519062e+00	1.043988e+02	0	0	3.585100e+01
8.703812e+01	2.267840e+02	6.158358e+01	3.519062e+00	1.043988e+02	0	0	3.595100e+01
8.703812e+01	2.267840e+02	6.158358e+01	5.278592e+00	1.038123e+02	0	0	3.605100e+01
8.692082e+01	2.267840e+02	6.158358e+01	3.519062e+00	1.043988e+02	0	0	3.615300e+01
8.692082e+01	2.267840e+02	5.982405e+01	3.519062e+00	1.043988e+02	0	0	3.625300e+01
8.692082e+01	2.267840e+02	6.158358e+01	3.519062e+00	1.043988e+02	0	0	3.635400e+01
8.680352e+01	2.258065e+02	6.686217e+01	3.519062e+00	1.038123e+02	0	0	3.645500e+01
8.680352e+01	2.258065e+02	6.686217e+01	3.519062e+00	1.043988e+02	0	0	3.655500e+01
8.680352e+01	2.258065e+02	6.686217e+01	3.519062e+00	1.043988e+02	0	0	3.665600e+01
8.692082e+01	2.258065e+02	6.686217e+01	3.519062e+00	1.038123e+02	0	0	3.675700e+01
8.680352e+01	2.258065e+02	6.686217e+01	3.519062e+00	1.038123e+02	0	0	3.685700e+01
8.680352e+01	2.267840e+02	6.510264e+01	3.519062e+00	1.043988e+02	0	0	3.695800e+01
8.680352e+01	2.258065e+02	6.686217e+01	3.519062e+00	1.043988e+02	0	0	3.705900e+01
8.680352e+01	2.267840e+02	7.038123e+01	3.519062e+00	1.002933e+02	0	0	3.715900e+01
8.668622e+01	2.258065e+02	7.214076e+01	3.519062e+00	1.002933e+02	0	0	3.726000e+01
8.703812e+01	2.267840e+02	7.214076e+01	3.519062e+00	1.008798e+02	0	0	3.736100e+01
8.680352e+01	2.267840e+02	7.214076e+01	3.519062e+00	1.002933e+02	0	0	3.746200e+01
8.680352e+01	2.267840e+02	7.214076e+01	3.519062e+00	1.002933e+02	0	0	3.756300e+01
8.680352e+01	2.267840e+02	7.214076e+01	3.519062e+00	1.002933e+02	0	0	3.766300e+01
8.680352e+01	2.267840e+02	7.214076e+01	3.519062e+00	1.002933e+02	0	0	3.776400e+01
8.692082e+01	2.258065e+02	7.214076e+01	5.278592e+00	9.912023e+01	0	0	3.786500e+01
8.680352e+01	2.267840e+02	7.214076e+01	3.519062e+00	9.912023e+01	0	0	3.796500e+01
8.668622e+01	2.267840e+02	7.214076e+01	3.519062e+00	9.853372e+01	0	0	3.806600e+01
8.668622e+01	2.277615e+02	7.214076e+01	3.519062e+00	9.853372e+01	0	0	3.816700e+01
8.668622e+01	2.267840e+02	7.390029e+01	3.519062e+00	9.912023e+01	0	0	3.826700e+01
8.668622e+01	2.267840e+02	7.214076e+01	3.519062e+00	9.853372e+01	0	0	3.836800e+01
8.680352e+01	2.267840e+02	7.214076e+01	3.519062e+00	9.912023e+01	0	0	3.846900e+01
8.692082e+01	2.267840e+02	7.214076e+01	3.519062e+00	9.794721e+01	0	0	3.856900e+01
8.668622e+01	2.277615e+02	6.862170e+01	5.278592e+00	9.794721e+01	0	0	3.867000e+01
8.668622e+01	2.277615e+02	7.038123e+01	5.278592e+00	9.794721e+01	0	0	3.877100e+01
8.656891e+01	2.277615e+02	6.862170e+01	3.519062e+00	9.794721e+01	0	0	3.887200e+01
8.668622e+01	2.277615e+02	6.862170e+01	3.519062e+00	9.794721e+01	0	0	3.897200e+01
8.656891e+01	2.277615e+02	7.038123e+01	3.519062e+00	9.794721e+01	0	0	3.907300e+01
8.668622e+01	2.277615e+02	7.038123e+01	3.519062e+00	9.794721e+01	0	0	3.917400e+01
8.656891e+01	2.277615e+02	7.038123e+01	5.278592e+00	9.501466e+01	0	0	3.927500e+01
8.668622e+01	2.297165e+02	6.686217e+01	3.519062e+00	9.560117e+01	0	0	3.937500e+01
8.645161e+01	2.297165e+02	6.686217e+01	3.519062e+00	9.501466e+01	0	0	3.947600e+01
8.656891e+01	2.297165e+02	6.686217e+01	3.519062e+00	9.501466e+01	0	0	3.957700e+01
8.656891e+01	2.297165e+02	6.686217e+01	5.278592e+00	9.501466e+01	0	0	3.967700e+01
8.656891e+01	2.297165e+02	6.686217e+01	3.519062e+00	9.560117e+01	0	0	3.977800e+01
8.656891e+01	2.297165e+02	6.686217e+01	5.278592e+00	9.501466e+01	0	0	3.987900e+01
8.656891e+01	2.297165e+02	6.686217e+01	5.278592e+00	9.501466e+01	0	0	3.998000e+01
8.645161e+01	2.287390e+02	6.334311e+01	3.519062e+00	9.442815e+01	0	0	4.008000e+01
8.645161e+01	2.297165e+02	6.334311e+01	5.278592e+00	9.442815e+01	0	0	4.018100e+01
8.645161e+01	2.287390e+02	6.334311e+01	5.278592e+00	9.501466e+01	0	0	4.028200e+01
8.645161e+01	2.287390e+02	6.334311e+01	5.278592e+00	9.442815e+01	0	0	4.038200e+01
8.645161e+01	2.297165e+02	6.334311e+01	5.278592e+00	9.442815e+01	0	0	4.048300e+01
8.645161e+01	2.287390e+02	6.334311e+01	5.278592e+00	9.384164e+01	0	0	4.058400e+01
8.645161e+01	2.287390e+02	6.334311e+01	3.519062e+00	9.442815e+01	0	0	4.068500e+01
8.645161e+01	2.287390e+02	6.158358e+01	3.519062e+00	9.442815e+01	0	0	4.078500e+01
8.645161e+01	2.287390e+02	6.158358e+01	3.519062e+00	9.442815e+01	0	0	4.088600e+01
8.645161e+01	2.287390e+02	6.158358e+01	3.519062e+00	9.442815e+01	0	0	4.098700e+01
8.645161e+01	2.287390e+02	6.158358e+01	5.278592e+00	9.442815e+01	0	0	4.108800e+01
8.633431e+01	2.287390e+02	6.158358e+01	5.278592e+00	9.442815e+01	0	0	4.118800e+01
8.633431e+01	2.277615e+02	5.982405e+01	3.519062e+00	9.442815e+01	0	0	4.128900e+01
8.645161e+01	2.287390e+02	6.158358e+01	5.278592e+00	9.442815e+01	0	0	4.139000e+01
8.633431e+01	2.287390e+02	5.982405e+01	5.278592e+00	9.912023e+01	0	0	4.149000e+01
8.645161e+01	2.277615e+02	6.158358e+01	5.278592e+00	9.853372e+01	0	0	4.159100e+01
8.633431e+01	2.277615e+02	6.158358e+01	3.519062e+00	9.853372e+01	0	0	4.169200e+01
8.645161e+01	2.277615e+02	6.158358e+01	3.519062e+00	9.853372e+01	0	0	4.179200e+01
8.633431e+01	2.267840e+02	6.158358e+01	3.519062e+00	9.912023e+01	0	0	4.189300e+01
8.645161e+01	2.267840e+02	6.158358e+01	3.519062e+00	9.853372e+01	0	0	4.199400e+01
8.633431e+01	2.277615e+02	6.158358e+01	5.278592e+00	9.853372e+01	0	0	4.209400e+01
8.645161e+01	2.277615e+02	6.334311e+01	5.278592e+00	1.008798e+02	0	0	4.219500e+01
8.668622e+01	2.267840e+02	6.510264e+01	3.519062e+00	1.008798e+02	0	0	4.229600e+01
8.645161e+01	2.267840e+02	6.334311e+01	5.278592e+00	1.008798e+02	0	0	4.239700e+01
8.645161e+01	2.258065e+02	6.510264e+01	5.278592e+00	1.008798e+02	0	0	4.249800e+01
8.645161e+01	2.258065e+02	6.334311e+01	5.278592e+00	1.014663e+02	0	0	4.259800e+01
8.645161e+01	2.267840e+02	6.510264e+01	5.278592e+00	1.008798e+02	0	0	4.269900e+01
8.645161e+01	2.258065e+02	6.334311e+01	3.519062e+00	1.014663e+02	0	0	4.280000e+01
8.645161e+01	2.258065e+02	6.334311e+01	5.278592e+00	1.020528e+02	0	0	4.290000e+01
8.656891e+01	2.258065e+02	6.510264e+01	3.519062e+00	1.020528e+02	0	0	4.300100e+01
8.645161e+01	2.258065e+02	6.510264e+01	3.519062e+00	1.020528e+02	0	0	4.310200e+01
8.645161e+01	2.248289e+02	6.510264e+01	5.278592e+00	1.020528e+02	0	0	4.320200e+01
8.645161e+01	2.258065e+02	6.686217e+01	3.519062e+00	1.020528e+02	0	0	4.330300e+01
8.645161e+01	2.258065e+02	6.510264e+01	3.519062e+00	1.020528e+02	0	0	4.340400e+01
8.645161e+01	2.258065e+02	6.510264e+01	5.278592e+00	1.020528e+02	0	0	4.350400e+01
8.645161e+01	2.258065e+02	6.510264e+01	3.519062e+00	1.038123e+02	0	0	4.360600e+01
8.668622e+01	2.287390e+02	6.686217e+01	5.278592e+00	1.038123e+02	0	0	4.370600e+01
8.656891e+01	2.287390e+02	6.686217e+01	3.519062e+00	1.043988e+02	0	0	4.380600e+01
8.692082e+01	2.287390e+02	6.862170e+01	5.278592e+00	1.038123e+02	0	0	4.390800e+01
8.668622e+01	2.287390e+02	6.862170e+01	5.278592e+00	1.038123e+02	0	0	4.400800e+01
8.668622e+01	2.277615e+02	6.686217e+01	3.519062e+00	1.038123e+02	0	0	4.410900e+01
8.656891e+01	2.287390e+02	6.862170e+01	5.278592e+00	1.038123e+02	0	0	4.421000e+01
8.656891e+01	2.287390e+02	6.862170e+01	5.278592e+00	1.038123e+02	0	0	4.431000e+01
8.668622e+01	2.287390e+02	7.038123e+01	3.519062e+00	1.014663e+02	0	0	4.441100e+01
8.656891e+01	2.287390e+02	6.862170e+01	5.278592e+00	1.014663e+02	0	0	4.451200e+01
8.680352e+01	2.287390e+02	6.862170e+01	5.278592e+00	1.014663e+02	0	0	4.461200e+01
8.656891e+01	2.287390e+02	6.862170e+01	5.278592e+00	1.014663e+02	0	0	4.471300e+01
8.656891e+01	2.287390e+02	6.862170e+01	3.519062e+00	1.014663e+02	0	0	4.481400e+01
8.656891e+01	2.287390e+02	7.038123e+01	5.278592e+00	1.020528e+02	0	0	4.491400e+01
8.668622e+01	2.287390e+02	7.038123e+01	3.519062e+00	1.014663e+02	0	0	4.501600e+01
8.645161e+01	2.277615e+02	6.862170e+01	5.278592e+00	1.014663e+02	0	0	4.511600e+01
8.645161e+01	2.277615e+02	6.862170e+01	3.519062e+00	1.014663e+02	0	0	4.521600e+01
8.645161e+01	2.277615e+02	6.862170e+01	3.519062e+00	1.014663e+02	0	0	4.531800e+01
8.633431e+01	2.277615e+02	6.862170e+01	5.278592e+00	1.014663e+02	0	0	4.541800e+01
8.633431e+01	2.277615e+02	7.038123e+01	3.519062e+00	1.014663e+02	0	0	4.551800e+01
8.645161e+01	2.277615e+02	7.038123e+01	3.519062e+00	1.014663e+02	0	0	4.562000e+01
8.633431e+01	2.277615e+02	6.862170e+01	3.519062e+00	1.014663e+02	0	0	4.572000e+01
8.645161e+01	2.287390e+02	6.862170e+01	5.278592e+00	1.014663e+02	0	0	4.582100e+01
8.645161e+01	2.297165e+02	6.686217e+01	3.519062e+00	1.014663e+02	0	0	4.592200e+01
8.645161e+01	2.297165e+02	7.038123e+01	3.519062e+00	1.014663e+02	0	0	4.602200e+01
8.645161e+01	2.297165e+02	6.862170e+01	5.278592e+00	1.014663e+02	0	0	4.612400e+01
8.633431e+01	2.297165e+02	6.862170e+01	5.278592e+00	1.014663e+02	0	0	4.622400e+01
8.645161e+01	2.287390e+02	6.862170e+01	5.278592e+00	1.014663e+02	0	0	4.632400e+01
8.645161e+01	2.297165e+02	6.862170e+01	5.278592e+00	1.008798e+02	0	0	4.642600e+01
8.656891e+01	2.297165e+02	6.862170e+01	3.519062e+00	9.912023e+01	0	0	4.652600e+01
8.668622e+01	2.306940e+02	6.862170e+01	5.278592e+00	9.912023e+01	0	0	4.662600e+01
8.656891e+01	2.306940e+02	6.686217e+01	3.519062e+00	9.912023e+01	0	0	4.672800e+01
8.668622e+01	2.306940e+02	6.686217e+01	5.278592e+00	9.912023e+01	0	0	4.682800e+01
8.668622e+01	2.306940e+02	6.686217e+01	5.278592e+00	9.912023e+01	0	0	4.692800e+01
8.656891e+01	2.306940e+02	6.686217e+01	3.519062e+00	9.912023e+01	0	0	4.703000e+01
8.668622e+01	2.306940e+02	6.862170e+01	3.519062e+00	9.912023e+01	0	0	4.713000e+01
8.668622e+01	2.297165e+02	6.686217e+01	5.278592e+00	9.970674e+01	0	0	4.723000e+01
8.680352e+01	2.306940e+02	6.510264e+01	5.278592e+00	9.970674e+01	0	0	4.733200e+01
8.680352e+01	2.306940e+02	6.510264e+01	3.519062e+00	9.970674e+01	0	0	4.743200e+01
8.680352e+01	2.306940e+02	6.510264e+01	3.519062e+00	9.912023e+01	0	0	4.753400e+01
8.680352e+01	2.306940e+02	6.510264e+01	3.519062e+00	9.912023e+01	0	0	4.763400e+01
8.680352e+01	2.306940e+02	6.510264e+01	5.278592e+00	9.970674e+01	0	0	4.773400e+01
8.680352e+01	2.306940e+02	6.686217e+01	3.519062e+00	9.912023e+01	0	0	4.783600e+01
8.680352e+01	2.306940e+02	6.510264e+01	3.519062e+00	9.970674e+01	0	0	4.793600e+01
8.692082e+01	2.287390e+02	6.334311e+01	3.519062e+00	1.002933e+02	0	0	4.803600e+01
8.703812e+01	2.316716e+02	6.334311e+01	3.519062e+00	9.970674e+01	0	0	4.813800e+01
8.703812e+01	2.306940e+02	6.334311e+01	3.519062e+00	1.002933e+02	0	0	4.823800e+01
8.703812e+01	2.306940e+02	6.334311e+01	3.519062e+00	9.970674e+01	0	0	4.833800e+01
8.703812e+01	2.306940e+02	6.334311e+01	3.519062e+00	9.970674e+01	0	0	4.844000e+01
8.703812e+01	2.306940e+02	6.334311e+01	3.519062e+00	9.970674e+01	0	0	4.854000e+01
8.703812e+01	2.306940e+02	6.334311e+01	3.519062e+00	1.002933e+02	0	0	4.864100e+01
8.727273e+01	2.306940e+02	6.510264e+01	3.519062e+00	1.014663e+02	0	0	4.874200e+01
8.727273e+01	2.297165e+02	6.334311e+01	3.519062e+00	1.014663e+02	0	0	4.884200e+01
8.727273e+01	2.306940e+02	6.334311e+01	3.519062e+00	1.014663e+02	0	0	4.894300e+01
8.715543e+01	2.306940e+02	6.334311e+01	3.519062e+00	1.014663e+02	0	0	4.904400e+01
8.727273e+01	2.306940e+02	6.510264e+01	3.519062e+00	1.014663e+02	0	0	4.914400e+01
8.727273e+01	2.306940e+02	6.334311e+01	5.278592e+00	1.014663e+02	0	0	4.924600e+01
8.727273e+01	2.306940e+02	6.334311e+01	3.519062e+00	1.014663e+02	0	0	4.934600e+01
8.739003e+01	2.306940e+02	6.334311e+01	5.278592e+00	1.008798e+02	0	0	4.944600e+01
8.739003e+01	2.287390e+02	6.510264e+01	3.519062e+00	1.014663e+02	0	0	4.954800e+01
8.739003e+01	2.287390e+02	6.510264e+01	3.519062e+00	1.008798e+02	0	0	4.964800e+01
8.750733e+01	2.287390e+02	6.510264e+01	3.519062e+00	1.008798e+02	0	0	4.974800e+01
8.750733e+01	2.287390e+02	6.510264e+01	3.519062e+00	1.008798e+02	0	0	4.985000e+01
8.750733e+01	2.287390e+02	6.510264e+01	5.278592e+00	1.008798e+02	0	0	4.995000e+01
8.750733e+01	2.287390e+02	6.510264e+01	3.519062e+00	1.008798e+02	0	0	5.005100e+01
8.750733e+01	2.287390e+02	6.686217e+01	3.519062e+00	1.008798e+02	0	0	5.015200e+01
8.774194e+01	2.297165e+02	6.686217e+01	3.519062e+00	1.008798e+02	0	0	5.025200e+01
8.739003e+01	2.277615e+02	6.862170e+01	3.519062e+00	1.008798e+02	0	0	5.035300e+01
8.739003e+01	2.287390e+02	6.862170e+01	3.519062e+00	1.008798e+02	0	0	5.045400e+01
8.739003e+01	2.287390e+02	6.686217e+01	3.519062e+00	1.008798e+02	0	0	5.055400e+01
8.739003e+01	2.287390e+02	6.862170e+01	3.519062e+00	1.008798e+02	0	0	5.065600e+01
8.739003e+01	2.287390e+02	6.686217e+01	5.278592e+00	1.008798e+02	0	0	5.075600e+01
8.739003e+01	2.267840e+02	6.862170e+01	5.278592e+00	9.794721e+01	0	0	5.085600e+01
8.739003e+01	2.267840e+02	6.862170e+01	3.519062e+00	9.794721e+01	0	0	5.095800e+01
8.739003e+01	2.267840e+02	6.862170e+01	5.278592e+00	9.794721e+01	0	0	5.105800e+01
8.727273e+01	2.258065e+02	7.038123e+01	3.519062e+00	9.853372e+01	0	0	5.115900e+01
8.727273e+01	2.267840e+02	7.038123e+01	5.278592e+00	9.794721e+01	0	0	5.126000e+01
8.727273e+01	2.258065e+02	7.038123e+01	3.519062e+00	9.794721e+01	0	0	5.136000e+01
8.739003e+01	2.258065e+02	7.038123e+01	3.519062e+00	9.794721e+01	0	0	5.146100e+01
8.739003e+01	2.267840e+02	7.038123e+01	3.519062e+00	9.560117e+01	0	0	5.156200e+01
8.727273e+01	2.277615e+02	7.214076e+01	3.519062e+00	9.560117e+01	0	0	5.166200e+01
8.739003e+01	2.287390e+02	7.214076e+01	1.759531e+00	9.560117e+01	0	0	5.176300e+01
8.750733e+01	2.287390e+02	7.214076e+01	1.759531e+00	9.560117e+01	0	0	5.186400e+01
8.727273e+01	2.277615e+02	7.214076e+01	3.519062e+00	9.501466e+01	0	0	5.196400e+01
8.727273e+01	2.277615e+02	7.214076e+01	3.519062e+00	9.560117e+01	0	0	5.206500e+01
8.727273e+01	2.277615e+02	7.214076e+01	3.519062e+00	9.560117e+01	0	0	5.216600e+01
8.739003e+01	2.277615e+02	7.214076e+01	3.519062e+00	9.325513e+01	0	0	5.226700e+01
8.715543e+01	2.277615e+02	7.214076e+01	3.519062e+00	9.266862e+01	0	0	5.236800e+01
8.715543e+01	2.287390e+02	7.390029e+01	1.759531e+00	9.266862e+01	0	0	5.246800e+01
8.715543e+01	2.287390e+02	7.214076e+01	3.519062e+00	9.325513e+01	0	0	5.256900e+01
8.715543e+01	2.277615e+02	7.214076e+01	3.519062e+00	9.266862e+01	0	0	5.267000e+01
8.715543e+01	2.287390e+02	7.390029e+01	3.519062e+00	9.266862e+01	0	0	5.277000e+01
8.715543e+01	2.287390e+02	7.214076e+01	3.519062e+00	9.266862e+01	0	0	5.287100e+01
8.715543e+01	2.287390e+02	7.214076e+01	3.519062e+00	9.266862e+01	0	0	5.297200e+01
8.703812e+01	2.267840e+02	7.214076e+01	3.519062e+00	8.739003e+01	0	0	5.307200e+01
8.703812e+01	2.277615e+02	7.214076e+01	3.519062e+00	8.739003e+01	0	0	5.317300e+01
8.703812e+01	2.267840e+02	7.214076e+01	3.519062e+00	8.739003e+01	0	0	5.327400e+01
8.692082e+01	2.267840e+02	7.214076e+01	3.519062e+00	8.739003e+01	0	0	5.337400e+01
8.703812e+01	2.267840e+02	7.390029e+01	1.759531e+00	8.739003e+01	0	0	5.347500e+01
8.692082e+01	2.267840e+02	7.390029e+01	5.278592e+00	8.739003e+01	0	0	5.357600e+01
8.703812e+01	2.277615e+02	7.390029e+01	3.519062e+00	8.739003e+01	0	0	5.367700e+01
8.692082e+01	2.277615e+02	7.390029e+01	3.519062e+00	9.325513e+01	0	0	5.377700e+01
8.680352e+01	2.277615e+02	7.214076e+01	3.519062e+00	9.266862e+01	0	0	5.387800e+01
8.680352e+01	2.277615e+02	7.214076e+01	5.278592e+00	9.325513e+01	0	0	5.397900e+01
8.680352e+01	2.277615e+02	7.390029e+01	3.519062e+00	9.325513e+01	0	0	5.408000e+01
8.680352e+01	2.277615e+02	7.214076e+01	3.519062e+00	9.266862e+01	0	0	5.418000e+01
8.680352e+01	2.277615e+02	7.214076e+01	3.519062e+00	9.325513e+01	0	0	5.428100e+01
8.680352e+01	2.277615e+02	7.214076e+01	3.519062e+00	9.325513e+01	0	0	5.438200e+01
8.680352e+01	2.277615e+02	7.390029e+01	3.519062e+00	9.736070e+01	0	0	5.448200e+01
8.668622e+01	2.287390e+02	7.214076e+01	1.759531e+00	9.736070e+01	0	0	5.458300e+01
8.656891e+01	2.287390e+02	7.214076e+01	3.519062e+00	9.736070e+01	0	0	5.468400e+01
8.668622e+01	2.287390e+02	7.390029e+01	3.519062e+00	9.736070e+01	0	0	5.478500e+01
8.668622e+01	2.287390e+02	7.390029e+01	3.519062e+00	9.794721e+01	0	0	5.488500e+01
8.668622e+01	2.287390e+02	7.214076e+01	5.278592e+00	9.736070e+01	0	0	5.498600e+01
8.668622e+01	2.287390e+02	7.214076e+01	3.519062e+00	9.736070e+01	0	0	5.508700e+01
8.656891e+01	2.297165e+02	7.214076e+01	3.519062e+00	9.794721e+01	0	0	5.518700e+01
8.645161e+01	2.287390e+02	7.038123e+01	3.519062e+00	9.794721e+01	0	0	5.528800e+01
8.668622e+01	2.297165e+02	7.038123e+01	3.519062e+00	9.794721e+01	0	0	5.538900e+01
8.645161e+01	2.287390e+02	7.038123e+01	3.519062e+00	9.736070e+01	0	0	5.548900e+01
8.645161e+01	2.287390e+02	6.862170e+01	3.519062e+00	9.794721e+01	0	0	5.559000e+01
8.645161e+01	2.287390e+02	7.038123e+01	3.519062e+00	9.794721e+01	0	0	5.569100e+01
8.645161e+01	2.287390e+02	7.038123e+01	3.519062e+00	9.794721e+01	0	0	5.579100e+01
8.645161e+01	2.277615e+02	6.862170e+01	1.759531e+00	9.325513e+01	0	0	5.589200e+01
8.633431e+01	2.267840e+02	6.686217e+01	3.519062e+00	9.325513e+01	0	0	5.599300e+01
8.621701e+01	2.267840e+02	6.686217e+01	3.519062e+00	9.266862e+01	0	0	5.609400e+01
8.633431e+01	2.267840e+02	6.686217e+01	3.519062e+00	9.325513e+01	0	0	5.619500e+01
8.621701e+01	2.267840e+02	6.510264e+01	3.519062e+00	9.325513e+01	0	0	5.629500e+01
8.621701e+01	2.267840e+02	6.686217e+01	3.519062e+00	9.325513e+01	0	0	5.639600e+01
8.633431e+01	2.267840e+02	6.686217e+01	3.519062e+00	9.266862e+01	0	0	5.649700e+01
8.633431e+01	2.267840e+02	6.334311e+01	3.519062e+00	9.325513e+01	0	0	5.659700e+01
8.645161e+01	2.258065e+02	5.982405e+01	3.519062e+00	8.797654e+01	0	0	5.669800e+01
8.692082e+01	2.267840e+02	5.806452e+01	3.519062e+00	8.797654e+01	0	0	5.679900e+01
8.668622e+01	2.258065e+02	5.806452e+01	3.519062e+00	8.739003e+01	0	0	5.689900e+01
8.668622e+01	2.258065e+02	5.806452e+01	1.759531e+00	8.739003e+01	0	0	57
8.668622e+01	2.258065e+02	5.806452e+01	1.759531e+00	8.739003e+01	0	0	5.710100e+01
8.668622e+01	2.258065e+02	5.806452e+01	3.519062e+00	8.739003e+01	0	0	5.720100e+01
8.668622e+01	2.258065e+02	5.630499e+01	3.519062e+00	8.797654e+01	0	0	5.730300e+01
8.692082e+01	2.267840e+02	5.630499e+01	3.519062e+00	8.269795e+01	0	0	5.740300e+01
8.727273e+01	2.258065e+02	5.278592e+01	3.519062e+00	8.269795e+01	0	0	5.750300e+01
8.739003e+01	2.258065e+02	5.454545e+01	1.759531e+00	8.328446e+01	0	0	5.760500e+01
8.739003e+01	2.258065e+02	5.454545e+01	3.519062e+00	8.269795e+01	0	0	5.770500e+01
8.727273e+01	2.258065e+02	5.278592e+01	3.519062e+00	8.269795e+01	0	0	5.780600e+01
8.727273e+01	2.267840e+02	5.278592e+01	3.519062e+00	8.269795e+01	0	0	5.790700e+01
8.727273e+01	2.267840e+02	5.278592e+01	1.759531e+00	8.269795e+01	0	0	5.800700e+01
8.832845e+01	2.277615e+02	5.278592e+01	3.519062e+00	8.328446e+01	0	0	5.810800e+01
8.868035e+01	2.277615e+02	5.102639e+01	1.759531e+00	8.269795e+01	0	0	5.820900e+01
8.868035e+01	2.287390e+02	5.102639e+01	3.519062e+00	8.269795e+01	0	0	5.830900e+01
8.868035e+01	2.277615e+02	5.102639e+01	3.519062e+00	8.328446e+01	0	0	5.841100e+01
8.868035e+01	2.277615e+02	4.926686e+01	3.519062e+00	8.269795e+01	0	0	5.851100e+01
8.868035e+01	2.287390e+02	5.102639e+01	3.519062e+00	8.269795e+01	0	0	5.861100e+01
8.879765e+01	2.277615e+02	5.102639e+01	1.759531e+00	8.328446e+01	0	0	5.871300e+01
8.950147e+01	2.277615e+02	4.926686e+01	1.759531e+00	8.445748e+01	0	0	5.881300e+01
8.961877e+01	2.277615e+02	4.750733e+01	3.519062e+00	8.387097e+01	0	0	5.891300e+01
8.973607e+01	2.287390e+02	4.750733e+01	1.759531e+00	8.387097e+01	0	0	5.901500e+01
8.973607e+01	2.287390e+02	4.750733e+01	3.519062e+00	8.387097e+01	0	0	5.911500e+01
8.961877e+01	2.277615e+02	4.750733e+01	3.519062e+00	8.387097e+01	0	0	5.921600e+01
8.961877e+01	2.287390e+02	4.750733e+01	1.759531e+00	8.328446e+01	0	0	5.931700e+01
8.973607e+01	2.287390e+02	4.750733e+01	3.519062e+00	8.387097e+01	0	0	5.941700e+01
9.008798e+01	2.287390e+02	4.750733e+01	3.519062e+00	8.387097e+01	0	0	5.951800e+01
9.032258e+01	2.306940e+02	4.926686e+01	3.519062e+00	8.387097e+01	0	0	5.961900e+01
9.032258e+01	2.306940e+02	4.926686e+01	1.759531e+00	8.445748e+01	0	0	5.971900e+01
9.020528e+01	2.306940e+02	4.926686e+01	3.519062e+00	8.387097e+01	0	0	5.982100e+01
9.020528e+01	2.306940e+02	4.750733e+01	5.278592e+00	8.387097e+01	0	0	5.992100e+01
9.020528e+01	2.306940e+02	4.926686e+01	3.519062e+00	8.387097e+01	0	0	6.002100e+01
9.032258e+01	2.306940e+02	4.750733e+01	3.519062e+00	8.387097e+01	0	0	6.012300e+01
9.032258e+01	2.306940e+02	4.926686e+01	3.519062e+00	8.504399e+01	0	0	6.022300e+01
8.938416e+01	2.306940e+02	4.926686e+01	1.759531e+00	8.445748e+01	0	0	6.032300e+01
8.938416e+01	2.306940e+02	4.926686e+01	3.519062e+00	8.445748e+01	0	0	6.042500e+01
8.961877e+01	2.316716e+02	4.750733e+01	3.519062e+00	8.504399e+01	0	0	6.052500e+01
8.938416e+01	2.306940e+02	4.926686e+01	1.759531e+00	8.504399e+01	0	0	6.062600e+01
8.938416e+01	2.306940e+02	4.926686e+01	1.759531e+00	8.504399e+01	0	0	6.072700e+01
8.938416e+01	2.306940e+02	4.926686e+01	1.759531e+00	8.504399e+01	0	0	6.082700e+01
8.973607e+01	2.316716e+02	5.102639e+01	1.759531e+00	8.504399e+01	0	0	6.092900e+01
8.821114e+01	2.277615e+02	5.278592e+01	3.519062e+00	8.504399e+01	0	0	6.102900e+01
8.809384e+01	2.277615e+02	5.278592e+01	1.759531e+00	8.504399e+01	0	0	6.112900e+01
8.809384e+01	2.287390e+02	5.278592e+01	3.519062e+00	8.504399e+01	0	0	6.123100e+01
8.844575e+01	2.287390e+02	5.454545e+01	3.519062e+00	8.504399e+01	0	0	6.133100e+01
8.809384e+01	2.287390e+02	5.278592e+01	3.519062e+00	8.445748e+01	0	0	6.143100e+01
8.809384e+01	2.277615e+02	5.278592e+01	3.519062e+00	8.445748e+01	0	0	6.153300e+01
8.832845e+01	2.287390e+02	5.278592e+01	3.519062e+00	8.504399e+01	0	0	6.163300e+01
8.750733e+01	2.267840e+02	5.630499e+01	3.519062e+00	8.680352e+01	0	0	6.173300e+01
8.715543e+01	2.277615e+02	5.630499e+01	1.759531e+00	8.680352e+01	0	0	6.183500e+01
8.680352e+01	2.267840e+02	5.630499e+01	1.759531e+00	8.680352e+01	0	0	6.193500e+01
8.703812e+01	2.267840e+02	5.630499e+01	3.519062e+00	8.680352e+01	0	0	6.203500e+01
8.680352e+01	2.258065e+02	5.630499e+01	1.759531e+00	8.680352e+01	0	0	6.213700e+01
8.680352e+01	2.258065e+02	5.630499e+01	1.759531e+00	8.680352e+01	0	5	6.223700e+01
8.715543e+01	2.267840e+02	5.454545e+01	3.519062e+00	8.680352e+01	0	5	6.233900e+01
8.668622e+01	2.258065e+02	5.630499e+01	1.759531e+00	8.680352e+01	0	5	6.243900e+01
8.633431e+01	2.267840e+02	5.982405e+01	1.759531e+00	8.680352e+01	0	5	6.253900e+01
8.633431e+01	2.277615e+02	5.806452e+01	3.519062e+00	8.739003e+01	0	5	6.264100e+01
8.656891e+01	2.277615e+02	5.806452e+01	1.759531e+00	8.739003e+01	0	5	6.274100e+01
8.668622e+01	2.277615e+02	5.806452e+01	3.519062e+00	8.739003e+01	0	5	6.284100e+01
8.621701e+01	2.267840e+02	5.806452e+01	3.519062e+00	8.739003e+01	0	5	6.294300e+01
8.645161e+01	2.277615e+02	5.806452e+01	1.759531e+00	8.680352e+01	0	5	6.304300e+01
8.598240e+01	2.287390e+02	5.982405e+01	1.759531e+00	8.797654e+01	0	5	6.314300e+01
8.586510e+01	2.306940e+02	5.982405e+01	1.759531e+00	8.797654e+01	0	5	6.324500e+01
8.586510e+01	2.316716e+02	5.806452e+01	1.759531e+00	8.739003e+01	0	5	6.334500e+01
8.574780e+01	2.306940e+02	5.982405e+01	3.519062e+00	8.739003e+01	0	5	6.344600e+01
8.574780e+01	2.306940e+02	5.982405e+01	1.759531e+00	8.797654e+01	0	5	6.354700e+01
8.574780e+01	2.306940e+02	5.806452e+01	3.519062e+00	8.797654e+01	0	5	6.364700e+01
8.574780e+01	2.316716e+02	5.982405e+01	3.519062e+00	8.797654e+01	0	5	6.374900e+01
8.551320e+01	2.297165e+02	5.982405e+01	1.759531e+00	8.797654e+01	0	5	6.384900e+01
8.551320e+01	2.306940e+02	5.982405e+01	1.759531e+00	8.739003e+01	0	5	6.394900e+01
8.551320e+01	2.297165e+02	5.806452e+01	3.519062e+00	8.739003e+01	0	5	6.405100e+01
8.551320e+01	2.306940e+02	5.982405e+01	1.759531e+00	8.739003e+01	0	5	6.415100e+01
8.551320e+01	2.306940e+02	5.982405e+01	1.759531e+00	8.739003e+01	0	5	6.425100e+01
8.551320e+01	2.306940e+02	5.806452e+01	3.519062e+00	8.797654e+01	0	5	6.435300e+01
8.539589e+01	2.306940e+02	5.982405e+01	3.519062e+00	8.739003e+01	0	5	6.445300e+01
8.574780e+01	2.306940e+02	5.982405e+01	1.759531e+00	8.856305e+01	0	5	6.455300e+01
8.539589e+01	2.277615e+02	5.806452e+01	1.759531e+00	8.797654e+01	0	5	6.465500e+01
8.563050e+01	2.287390e+02	5.982405e+01	3.519062e+00	8.797654e+01	0	5	6.475500e+01
8.551320e+01	2.287390e+02	5.982405e+01	1.759531e+00	8.856305e+01	0	5	6.485600e+01
8.539589e+01	2.287390e+02	5.982405e+01	1.759531e+00	8.797654e+01	0	5	6.495700e+01
8.539589e+01	2.287390e+02	5.982405e+01	3.519062e+00	8.797654e+01	0	5	6.505700e+01
8.539589e+01	2.287390e+02	5.982405e+01	3.519062e+00	8.797654e+01	0	5	6.515900e+01
8.539589e+01	2.287390e+02	5.982405e+01	3.519062e+00	8.797654e+01	0	5	6.525900e+01
8.563050e+01	2.238514e+02	6.158358e+01	1.759531e+00	8.856305e+01	0	5	6.535900e+01
8.539589e+01	2.228739e+02	6.158358e+01	1.759531e+00	8.797654e+01	0	5	6.546100e+01
8.574780e+01	2.238514e+02	6.158358e+01	1.759531e+00	8.856305e+01	0	5	6.556100e+01
8.563050e+01	2.238514e+02	6.158358e+01	3.519062e+00	8.797654e+01	0	5	6.566100e+01
8.551320e+01	2.228739e+02	6.158358e+01	3.519062e+00	8.797654e+01	0	5	6.576300e+01
8.563050e+01	2.238514e+02	6.158358e+01	3.519062e+00	8.856305e+01	0	5	6.586300e+01
8.551320e+01	2.238514e+02	6.158358e+01	1.759531e+00	8.856305e+01	0	5	6.596400e+01
8.563050e+01	2.170088e+02	6.158358e+01	1.759531e+00	8.856305e+01	0	5	6.606500e+01
8.574780e+01	2.150538e+02	6.510264e+01	3.519062e+00	8.856305e+01	0	5	6.616500e+01
8.574780e+01	2.150538e+02	6.334311e+01	3.519062e+00	8.797654e+01	0	5	6.626600e+01
8.539589e+01	2.150538e+02	6.334311e+01	3.519062e+00	8.797654e+01	0	5	6.636700e+01
8.539589e+01	2.150538e+02	6.334311e+01	3.519062e+00	8.797654e+01	0	5	6.646700e+01
8.539589e+01	2.150538e+02	6.334311e+01	3.519062e+00	8.797654e+01	0	5	6.656800e+01
8.539589e+01	2.140762e+02	6.334311e+01	1.759531e+00	8.856305e+01	0	5	6.666900e+01
8.516129e+01	2.121212e+02	6.334311e+01	3.519062e+00	8.797654e+01	0	5	6.676900e+01
8.480938e+01	2.121212e+02	6.510264e+01	3.519062e+00	8.797654e+01	0	5	6.687000e+01
8.480938e+01	2.121212e+02	6.510264e+01	3.519062e+00	8.856305e+01	0	5	6.697100e+01
8.504399e+01	2.130987e+02	6.510264e+01	3.519062e+00	8.856305e+01	0	5	6.707200e+01
8.480938e+01	2.121212e+02	6.510264e+01	3.519062e+00	8.856305e+01	0	5	6.717300e+01
8.469208e+01	2.121212e+02	6.510264e+01	3.519062e+00	8.797654e+01	0	0	6.727300e+01
8.445748e+01	2.111437e+02	6.334311e+01	1.759531e+00	8.797654e+01	0	0	6.737400e+01
8.398827e+01	2.111437e+02	6.510264e+01	3.519062e+00	9.384164e+01	0	0	6.747500e+01
8.363636e+01	2.101662e+02	6.510264e+01	3.519062e+00	9.442815e+01	0	0	6.757500e+01
8.340176e+01	2.082111e+02	6.510264e+01	3.519062e+00	9.384164e+01	0	0	6.767600e+01
8.328446e+01	2.082111e+02	6.686217e+01	1.759531e+00	9.442815e+01	0	0	6.777700e+01
8.328446e+01	2.091887e+02	6.686217e+01	1.759531e+00	9.384164e+01	0	0	6.787700e+01
8.328446e+01	2.082111e+02	6.686217e+01	3.519062e+00	9.384164e+01	0	0	6.797800e+01
8.328446e+01	2.082111e+02	6.686217e+01	3.519062e+00	9.442815e+01	0	0	6.807900e+01
8.340176e+01	2.082111e+02	6.686217e+01	3.519062e+00	9.560117e+01	0	0	6.817900e+01
8.164223e+01	2.033236e+02	6.510264e+01	3.519062e+00	9.501466e+01	0	0	6.828000e+01
8.187683e+01	2.033236e+02	6.510264e+01	1.759531e+00	9.501466e+01	0	0	6.838100e+01
8.164223e+01	2.043011e+02	6.510264e+01	3.519062e+00	9.501466e+01	0	0	6.848200e+01
8.164223e+01	2.033236e+02	6.510264e+01	3.519062e+00	9.501466e+01	0	0	6.858300e+01
8.175953e+01	2.033236e+02	6.510264e+01	3.519062e+00	9.501466e+01	0	0	6.868300e+01
8.175953e+01	2.033236e+02	6.510264e+01	1.759531e+00	9.501466e+01	0	0	6.878400e+01
8.175953e+01	2.033236e+02	6.510264e+01	1.759531e+00	9.501466e+01	0	0	6.888500e+01
8.023460e+01	2.043011e+02	6.510264e+01	3.519062e+00	9.560117e+01	0	0	6.898500e+01
8.023460e+01	2.043011e+02	6.510264e+01	3.519062e+00	9.560117e+01	0	0	6.908600e+01
8.046921e+01	2.052786e+02	6.510264e+01	3.519062e+00	9.560117e+01	0	0	6.918700e+01
8.011730e+01	2.033236e+02	6.334311e+01	1.759531e+00	9.501466e+01	0	0	6.928700e+01
8.023460e+01	2.033236e+02	6.334311e+01	1.759531e+00	9.501466e+01	0	0	6.938800e+01
8.023460e+01	2.033236e+02	6.334311e+01	3.519062e+00	9.560117e+01	0	0	6.948900e+01
8.023460e+01	2.033236e+02	6.510264e+01	1.759531e+00	9.501466e+01	0	0	6.959000e+01
7.835777e+01	2.062561e+02	6.334311e+01	3.519062e+00	9.560117e+01	0	0	6.969000e+01
7.824047e+01	2.062561e+02	6.158358e+01	3.519062e+00	9.560117e+01	0	0	6.979100e+01
7.824047e+01	2.062561e+02	6.158358e+01	3.519062e+00	9.501466e+01	0	0	6.989200e+01
7.835777e+01	2.062561e+02	6.334311e+01	1.759531e+00	9.501466e+01	0	0	6.999200e+01
7.835777e+01	2.062561e+02	6.334311e+01	3.519062e+00	9.560117e+01	0	0	7.009300e+01
7.824047e+01	2.072336e+02	6.334311e+01	3.519062e+00	9.560117e+01	0	0	7.019400e+01
7.824047e+01	2.062561e+02	6.158358e+01	1.759531e+00	9.560117e+01	0	0	7.029400e+01
7.730205e+01	2.111437e+02	6.158358e+01	1.759531e+00	9.677419e+01	0	0	7.039500e+01
7.601173e+01	2.150538e+02	5.982405e+01	3.519062e+00	9.618768e+01	0	0	7.049600e+01
7.601173e+01	2.150538e+02	5.982405e+01	3.519062e+00	9.677419e+01	0	0	7.059700e+01
7.601173e+01	2.150538e+02	5.982405e+01	3.519062e+00	9.618768e+01	0	0	7.069700e+01
7.601173e+01	2.150538e+02	5.982405e+01	3.519062e+00	9.677419e+01	0	0	7.079800e+01
7.601173e+01	2.150538e+02	5.982405e+01	3.519062e+00	9.677419e+01	0	0	7.089900e+01
7.601173e+01	2.150538e+02	5.982405e+01	1.759531e+00	9.677419e+01	0	0	71
7.472141e+01	2.189638e+02	5.982405e+01	1.759531e+00	9.618768e+01	0	0	7.110000e+01
7.343109e+01	2.267840e+02	5.630499e+01	3.519062e+00	9.618768e+01	0	0	7.120100e+01
7.343109e+01	2.267840e+02	5.806452e+01	3.519062e+00	9.618768e+01	0	0	7.130200e+01
7.331378e+01	2.267840e+02	5.806452e+01	3.519062e+00	9.618768e+01	0	0	7.140200e+01
7.343109e+01	2.267840e+02	5.806452e+01	1.759531e+00	9.618768e+01	0	0	7.150300e+01
7.331378e+01	2.267840e+02	5.630499e+01	1.759531e+00	9.618768e+01	0	0	7.160400e+01
7.331378e+01	2.267840e+02	5.806452e+01	1.759531e+00	9.618768e+01	0	0	7.170400e+01
7.225806e+01	2.287390e+02	5.630499e+01	3.519062e+00	1.002933e+02	0	0	7.180500e+01
7.073314e+01	2.297165e+02	5.278592e+01	3.519062e+00	1.002933e+02	0	0	7.190600e+01
7.073314e+01	2.297165e+02	5.278592e+01	3.519062e+00	1.002933e+02	0	0	7.200700e+01
7.073314e+01	2.297165e+02	5.454545e+01	3.519062e+00	1.002933e+02	0	0	7.210800e+01
7.073314e+01	2.297165e+02	5.278592e+01	3.519062e+00	1.002933e+02	0	0	7.220800e+01
7.073314e+01	2.297165e+02	5.278592e+01	3.519062e+00	9.970674e+01	0	0	7.230900e+01
7.073314e+01	2.297165e+02	5.278592e+01	3.519062e+00	1.002933e+02	0	0	7.241000e+01
7.073314e+01	2.297165e+02	5.278592e+01	1.759531e+00	1.020528e+02	0	0	7.251000e+01
6.967742e+01	2.326491e+02	5.278592e+01	3.519062e+00	1.020528e+02	0	0	7.261100e+01
6.967742e+01	2.326491e+02	5.278592e+01	3.519062e+00	1.020528e+02	0	0	7.271200e+01
6.967742e+01	2.336266e+02	5.454545e+01	3.519062e+00	1.020528e+02	0	0	7.281200e+01
6.967742e+01	2.336266e+02	5.278592e+01	3.519062e+00	1.020528e+02	0	0	7.291300e+01
6.967742e+01	2.326491e+02	5.278592e+01	3.519062e+00	1.014663e+02	0	0	7.301400e+01
6.967742e+01	2.326491e+02	5.454545e+01	3.519062e+00	1.020528e+02	0	0	7.311400e+01
6.967742e+01	2.336266e+02	5.454545e+01	3.519062e+00	1.020528e+02	0	0	7.321600e+01
7.014663e+01	2.346041e+02	5.806452e+01	1.759531e+00	1.014663e+02	0	0	7.331600e+01
7.096774e+01	2.346041e+02	5.806452e+01	3.519062e+00	1.020528e+02	0	0	7.341600e+01
7.096774e+01	2.346041e+02	5.806452e+01	3.519062e+00	1.020528e+02	0	0	7.351800e+01
7.096774e+01	2.346041e+02	5.806452e+01	1.759531e+00	1.020528e+02	0	0	7.361800e+01
7.096774e+01	2.346041e+02	5.806452e+01	1.759531e+00	1.014663e+02	0	0	7.371900e+01
7.096774e+01	2.346041e+02	5.982405e+01	3.519062e+00	1.020528e+02	0	0	7.382000e+01
7.096774e+01	2.346041e+02	5.806452e+01	3.519062e+00	1.020528e+02	0	0	7.392000e+01
7.343109e+01	2.346041e+02	6.334311e+01	3.519062e+00	1.061584e+02	0	0	7.402100e+01
7.343109e+01	2.346041e+02	6.334311e+01	3.519062e+00	1.061584e+02	0	0	7.412200e+01
7.343109e+01	2.346041e+02	6.334311e+01	5.278592e+00	1.067449e+02	0	0	7.422200e+01
7.331378e+01	2.346041e+02	6.334311e+01	3.519062e+00	1.061584e+02	0	0	7.432300e+01
7.331378e+01	2.346041e+02	6.334311e+01	3.519062e+00	1.061584e+02	0	0	7.442400e+01
7.343109e+01	2.355816e+02	6.334311e+01	3.519062e+00	1.055718e+02	0	0	7.452400e+01
7.343109e+01	2.346041e+02	6.334311e+01	1.759531e+00	1.061584e+02	0	0	7.462600e+01
7.495601e+01	2.336266e+02	6.862170e+01	3.519062e+00	1.208211e+02	0	0	7.472600e+01
7.495601e+01	2.336266e+02	6.686217e+01	3.519062e+00	1.208211e+02	0	0	7.482600e+01
7.495601e+01	2.346041e+02	6.686217e+01	3.519062e+00	1.208211e+02	0	0	7.492800e+01
7.495601e+01	2.336266e+02	6.862170e+01	3.519062e+00	1.208211e+02	0	0	7.502800e+01
7.495601e+01	2.336266e+02	6.686217e+01	3.519062e+00	1.208211e+02	0	0	7.512900e+01
7.495601e+01	2.336266e+02	6.862170e+01	3.519062e+00	1.208211e+02	0	0	7.523000e+01
7.495601e+01	2.346041e+02	6.686217e+01	3.519062e+00	1.208211e+02	0	0	7.533000e+01
7.636364e+01	2.336266e+02	7.038123e+01	5.278592e+00	1.120235e+02	3	0	7.543100e+01
7.683284e+01	2.336266e+02	7.214076e+01	5.278592e+00	1.120235e+02	0	0	7.553200e+01
7.671554e+01	2.326491e+02	7.038123e+01	3.519062e+00	1.120235e+02	0	0	7.563200e+01
7.671554e+01	2.336266e+02	7.038123e+01	3.519062e+00	1.120235e+02	0	0	7.573400e+01
7.683284e+01	2.336266e+02	7.038123e+01	3.519062e+00	1.120235e+02	0	0	7.583400e+01
7.671554e+01	2.326491e+02	7.038123e+01	3.519062e+00	1.120235e+02	0	0	7.593400e+01
7.683284e+01	2.336266e+02	7.214076e+01	5.278592e+00	1.120235e+02	0	0	7.603600e+01
7.730205e+01	2.326491e+02	7.214076e+01	3.519062e+00	1.002933e+02	3	0	7.613600e+01
7.765396e+01	2.326491e+02	7.038123e+01	3.519062e+00	1.002933e+02	0	0	7.623700e+01
7.765396e+01	2.336266e+02	7.214076e+01	5.278592e+00	1.002933e+02	0	0	7.633800e+01
7.777126e+01	2.336266e+02	7.038123e+01	3.519062e+00	1.002933e+02	0	0	7.643800e+01
7.765396e+01	2.326491e+02	7.214076e+01	3.519062e+00	1.002933e+02	0	0	7.653900e+01
7.765396e+01	2.326491e+02	7.214076e+01	1.759531e+00	1.008798e+02	0	0	7.664000e+01
7.765396e+01	2.326491e+02	7.038123e+01	3.519062e+00	1.002933e+02	0	0	7.674000e+01
7.812317e+01	2.326491e+02	7.214076e+01	3.519062e+00	1.049853e+02	0	0	7.684100e+01
7.882698e+01	2.346041e+02	7.038123e+01	5.278592e+00	1.049853e+02	0	0	7.694200e+01
7.906158e+01	2.336266e+02	7.038123e+01	3.519062e+00	1.049853e+02	0	0	7.704300e+01
7.882698e+01	2.326491e+02	7.214076e+01	3.519062e+00	1.049853e+02	0	0	7.714400e+01
7.882698e+01	2.326491e+02	7.214076e+01	3.519062e+00	1.049853e+02	0	0	7.724400e+01
7.882698e+01	2.336266e+02	7.214076e+01	3.519062e+00	1.049853e+02	0	0	7.734500e+01
7.882698e+01	2.336266e+02	7.214076e+01	3.519062e+00	1.049853e+02	0	0	7.744600e+01
7.894428e+01	2.336266e+02	7.038123e+01	3.519062e+00	1.043988e+02	0	0	7.754600e+01
7.988270e+01	2.326491e+02	7.038123e+01	3.519062e+00	1.161290e+02	0	0	7.764700e+01
7.976540e+01	2.326491e+02	7.038123e+01	3.519062e+00	1.161290e+02	0	0	7.774800e+01
7.976540e+01	2.326491e+02	7.038123e+01	1.759531e+00	1.161290e+02	0	0	7.784800e+01
7.988270e+01	2.326491e+02	7.038123e+01	3.519062e+00	1.161290e+02	0	0	7.794900e+01
7.988270e+01	2.326491e+02	7.038123e+01	3.519062e+00	1.161290e+02	0	0	7.805000e+01
7.988270e+01	2.326491e+02	7.214076e+01	3.519062e+00	1.161290e+02	0	0	7.815000e+01
7.976540e+01	2.326491e+02	7.214076e+01	3.519062e+00	1.161290e+02	0	0	7.825200e+01
8.093842e+01	2.326491e+02	7.214076e+01	3.519062e+00	1.155425e+02	0	0	7.835200e+01
8.082111e+01	2.326491e+02	7.038123e+01	3.519062e+00	1.161290e+02	0	0	7.845200e+01
8.093842e+01	2.316716e+02	7.038123e+01	3.519062e+00	1.161290e+02	0	0	7.855400e+01
8.093842e+01	2.316716e+02	7.038123e+01	3.519062e+00	1.161290e+02	0	0	7.865400e+01
8.093842e+01	2.326491e+02	7.214076e+01	3.519062e+00	1.161290e+02	0	0	7.875500e+01
8.093842e+01	2.316716e+02	7.038123e+01	3.519062e+00	1.161290e+02	0	0	7.885600e+01
8.093842e+01	2.316716e+02	7.038123e+01	3.519062e+00	1.155425e+02	0	0	7.895600e+01
8.187683e+01	2.326491e+02	7.214076e+01	3.519062e+00	1.126100e+02	0	0	7.905700e+01
8.234604e+01	2.326491e+02	7.038123e+01	1.759531e+00	1.126100e+02	0	0	7.915800e+01
8.234604e+01	2.326491e+02	6.862170e+01	3.519062e+00	1.126100e+02	0	0	7.925800e+01
8.234604e+01	2.326491e+02	7.038123e+01	5.278592e+00	1.126100e+02	0	0	7.936000e+01
8.222874e+01	2.326491e+02	7.038123e+01	5.278592e+00	1.126100e+02	0	0	7.946000e+01
8.234604e+01	2.316716e+02	7.038123e+01	3.519062e+00	1.126100e+02	0	0	7.956000e+01
8.222874e+01	2.326491e+02	7.038123e+01	3.519062e+00	1.126100e+02	0	0	7.966200e+01
8.269795e+01	2.326491e+02	7.038123e+01	3.519062e+00	1.085044e+02	0	0	7.976200e+01
8.304985e+01	2.326491e+02	7.038123e+01	3.519062e+00	1.079179e+02	0	0	7.986200e+01
8.304985e+01	2.326491e+02	6.862170e+01	3.519062e+00	1.085044e+02	0	0	7.996400e+01
8.304985e+01	2.326491e+02	7.038123e+01	3.519062e+00	1.085044e+02	0	0	8.006400e+01
8.304985e+01	2.326491e+02	7.038123e+01	3.519062e+00	1.085044e+02	0	0	8.016400e+01
8.304985e+01	2.326491e+02	6.862170e+01	3.519062e+00	1.085044e+02	0	0	8.026600e+01
8.304985e+01	2.326491e+02	6.862170e+01	3.519062e+00	1.079179e+02	0	0	8.036600e+01
8.328446e+01	2.326491e+02	7.038123e+01	3.519062e+00	9.912023e+01	0	0	8.046700e+01
8.363636e+01	2.326491e+02	6.862170e+01	5.278592e+00	9.912023e+01	0	0	8.056800e+01
8.363636e+01	2.326491e+02	6.862170e+01	3.519062e+00	9.853372e+01	0	0	8.066800e+01
8.363636e+01	2.326491e+02	6.862170e+01	3.519062e+00	9.853372e+01	0	0	8.077000e+01
8.375367e+01	2.326491e+02	6.862170e+01	3.519062e+00	9.853372e+01	0	0	8.087000e+01
8.375367e+01	2.326491e+02	6.862170e+01	3.519062e+00	9.853372e+01	0	0	8.097000e+01
8.375367e+01	2.326491e+02	6.862170e+01	3.519062e+00	9.853372e+01	0	0	8.107200e+01
8.363636e+01	2.336266e+02	6.862170e+01	3.519062e+00	9.618768e+01	0	0	8.117200e+01
8.398827e+01	2.326491e+02	6.686217e+01	3.519062e+00	9.618768e+01	0	0	8.127200e+01
8.387097e+01	2.336266e+02	6.686217e+01	1.759531e+00	9.618768e+01	0	0	8.137400e+01
8.398827e+01	2.326491e+02	6.686217e+01	3.519062e+00	9.618768e+01	0	0	8.147400e+01
8.398827e+01	2.336266e+02	6.686217e+01	3.519062e+00	9.618768e+01	0	0	8.157400e+01
8.398827e+01	2.336266e+02	6.686217e+01	3.519062e+00	9.618768e+01	0	0	8.167600e+01
8.387097e+01	2.336266e+02	6.510264e+01	3.519062e+00	9.618768e+01	0	0	8.177600e+01
8.398827e+01	2.336266e+02	6.686217e+01	1.759531e+00	9.618768e+01	0	0	8.187800e+01
8.387097e+01	2.336266e+02	6.510264e+01	3.519062e+00	1.008798e+02	0	0	8.197800e+01
8.387097e+01	2.326491e+02	6.158358e+01	3.519062e+00	1.008798e+02	0	0	8.207800e+01
8.387097e+01	2.336266e+02	6.334311e+01	1.759531e+00	1.008798e+02	0	0	8.218000e+01
8.398827e+01	2.326491e+02	6.158358e+01	3.519062e+00	1.008798e+02	0	0	8.228000e+01
8.387097e+01	2.326491e+02	6.158358e+01	3.519062e+00	1.008798e+02	0	0	8.238000e+01
8.387097e+01	2.326491e+02	6.158358e+01	3.519062e+00	1.008798e+02	0	0	8.248200e+01
8.387097e+01	2.326491e+02	6.334311e+01	1.759531e+00	1.002933e+02	0	0	8.258200e+01
8.387097e+01	2.316716e+02	5.982405e+01	3.519062e+00	1.008798e+02	0	0	8.268200e+01
8.398827e+01	2.316716e+02	5.982405e+01	3.519062e+00	1.008798e+02	0	0	8.278400e+01
8.387097e+01	2.316716e+02	5.982405e+01	3.519062e+00	1.008798e+02	0	0	8.288400e+01
8.387097e+01	2.326491e+02	5.982405e+01	3.519062e+00	1.008798e+02	0	0	8.298400e+01
8.387097e+01	2.326491e+02	5.982405e+01	3.519062e+00	1.002933e+02	0	0	8.308600e+01
8.387097e+01	2.316716e+02	5.982405e+01	5.278592e+00	1.008798e+02	0	0	8.318600e+01
8.387097e+01	2.316716e+02	5.982405e+01	3.519062e+00	1.008798e+02	0	0	8.328700e+01
8.398827e+01	2.326491e+02	5.630499e+01	1.759531e+00	1.038123e+02	0	0	8.338800e+01
8.398827e+01	2.316716e+02	5.454545e+01	1.759531e+00	1.038123e+02	0	0	8.348800e+01
8.398827e+01	2.326491e+02	5.630499e+01	3.519062e+00	1.032258e+02	0	0	8.359000e+01
8.398827e+01	2.316716e+02	5.630499e+01	3.519062e+00	1.038123e+02	0	0	8.369000e+01
8.398827e+01	2.316716e+02	5.454545e+01	3.519062e+00	1.038123e+02	0	0	8.379000e+01
8.398827e+01	2.316716e+02	5.454545e+01	3.519062e+00	1.032258e+02	0	0	8.389200e+01
8.398827e+01	2.316716e+02	5.630499e+01	3.519062e+00	1.038123e+02	0	0	8.399200e+01
8.422287e+01	2.326491e+02	5.102639e+01	3.519062e+00	9.853372e+01	0	0	8.409200e+01
8.398827e+01	2.336266e+02	4.926686e+01	3.519062e+00	9.853372e+01	0	0	8.419400e+01
8.398827e+01	2.326491e+02	4.926686e+01	1.759531e+00	9.853372e+01	0	0	8.429400e+01
8.398827e+01	2.336266e+02	4.926686e+01	3.519062e+00	9.853372e+01	0	0	8.439500e+01
8.398827e+01	2.326491e+02	4.926686e+01	1.759531e+00	9.853372e+01	0	0	8.449600e+01
8.398827e+01	2.336266e+02	4.926686e+01	1.759531e+00	9.853372e+01	0	0	8.459600e+01
8.398827e+01	2.336266e+02	4.926686e+01	1.759531e+00	9.853372e+01	0	0	8.469700e+01
8.398827e+01	2.326491e+02	4.750733e+01	3.519062e+00	9.442815e+01	0	0	8.479800e+01
8.410557e+01	2.316716e+02	4.574780e+01	3.519062e+00	9.442815e+01	0	0	8.489800e+01
8.410557e+01	2.316716e+02	4.574780e+01	3.519062e+00	9.442815e+01	0	0	8.499900e+01
8.398827e+01	2.326491e+02	4.398827e+01	3.519062e+00	9.442815e+01	0	0	8.510000e+01
8.398827e+01	2.316716e+02	4.574780e+01	3.519062e+00	9.442815e+01	0	0	8.520000e+01
8.410557e+01	2.316716e+02	4.574780e+01	3.519062e+00	9.442815e+01	0	0	8.530200e+01
8.410557e+01	2.316716e+02	4.574780e+01	1.759531e+00	9.442815e+01	0	0	8.540200e+01
8.398827e+01	2.316716e+02	4.574780e+01	3.519062e+00	9.442815e+01	0	0	8.550200e+01
8.398827e+01	2.346041e+02	4.222874e+01	3.519062e+00	9.442815e+01	0	0	8.560400e+01
8.398827e+01	2.316716e+02	4.222874e+01	1.759531e+00	9.442815e+01	0	0	8.570400e+01
8.387097e+01	2.326491e+02	4.222874e+01	1.759531e+00	9.442815e+01	0	0	8.580500e+01
8.387097e+01	2.316716e+02	4.046921e+01	1.759531e+00	9.442815e+01	0	0	8.590600e+01
8.387097e+01	2.316716e+02	4.222874e+01	3.519062e+00	9.442815e+01	0	0	8.600600e+01
8.398827e+01	2.326491e+02	4.046921e+01	3.519062e+00	9.442815e+01	0	0	8.610700e+01
8.398827e+01	2.326491e+02	4.222874e+01	3.519062e+00	9.442815e+01	0	0	8.620800e+01
8.398827e+01	2.326491e+02	4.222874e+01	3.519062e+00	9.560117e+01	0	0	8.630800e+01
8.387097e+01	2.326491e+02	4.398827e+01	3.519062e+00	9.560117e+01	0	0	8.640900e+01
8.422287e+01	2.336266e+02	4.222874e+01	1.759531e+00	9.618768e+01	0	0	8.651000e+01
8.387097e+01	2.326491e+02	4.222874e+01	1.759531e+00	9.560117e+01	0	0	8.661000e+01
8.387097e+01	2.326491e+02	4.222874e+01	3.519062e+00	9.501466e+01	0	0	8.671100e+01
8.398827e+01	2.326491e+02	4.222874e+01	1.759531e+00	9.560117e+01	0	0	8.681200e+01
8.398827e+01	2.326491e+02	4.046921e+01	3.519062e+00	9.560117e+01	0	0	8.691300e+01
8.387097e+01	2.306940e+02	4.222874e+01	3.519062e+00	9.560117e+01	0	0	8.701400e+01
8.387097e+01	2.287390e+02	4.398827e+01	3.519062e+00	9.560117e+01	0	0	8.711400e+01
8.375367e+01	2.287390e+02	4.398827e+01	3.519062e+00	9.560117e+01	0	0	8.721500e+01
8.375367e+01	2.287390e+02	4.574780e+01	3.519062e+00	9.560117e+01	0	0	8.731600e+01
8.375367e+01	2.287390e+02	4.574780e+01	1.759531e+00	9.560117e+01	0	0	8.741600e+01
8.375367e+01	2.287390e+02	4.398827e+01	3.519062e+00	9.618768e+01	0	0	8.751700e+01
8.375367e+01	2.287390e+02	4.398827e+01	1.759531e+00	9.560117e+01	0	0	8.761800e+01
8.398827e+01	2.277615e+02	4.750733e+01	3.519062e+00	9.618768e+01	0	0	8.771800e+01
8.398827e+01	2.287390e+02	4.926686e+01	3.519062e+00	9.618768e+01	0	0	8.781900e+01
8.410557e+01	2.297165e+02	4.926686e+01	1.759531e+00	9.677419e+01	0	0	8.792000e+01
8.398827e+01	2.297165e+02	4.926686e+01	3.519062e+00	9.677419e+01	0	0	8.802000e+01
8.398827e+01	2.297165e+02	4.926686e+01	3.519062e+00	9.677419e+01	0	0	8.812100e+01
8.398827e+01	2.297165e+02	4.926686e+01	3.519062e+00	9.618768e+01	0	0	8.822200e+01
8.398827e+01	2.297165e+02	4.926686e+01	3.519062e+00	9.677419e+01	0	0	8.832300e+01
8.398827e+01	2.297165e+02	4.926686e+01	1.759531e+00	9.970674e+01	0	0	8.842400e+01
8.422287e+01	2.297165e+02	5.102639e+01	3.519062e+00	9.970674e+01	0	0	8.852400e+01
8.434018e+01	2.297165e+02	5.454545e+01	3.519062e+00	9.912023e+01	0	0	8.862500e+01
8.445748e+01	2.297165e+02	5.278592e+01	1.759531e+00	9.970674e+01	0	0	8.872600e+01
8.434018e+01	2.297165e+02	5.278592e+01	3.519062e+00	9.970674e+01	0	0	8.882600e+01
8.434018e+01	2.297165e+02	5.278592e+01	3.519062e+00	9.912023e+01	0	0	8.892700e+01
8.434018e+01	2.297165e+02	5.278592e+01	3.519062e+00	9.970674e+01	0	0	8.902800e+01
8.434018e+01	2.306940e+02	5.278592e+01	1.759531e+00	1.008798e+02	0	0	8.912800e+01
8.492669e+01	2.267840e+02	5.454545e+01	3.519062e+00	1.008798e+02	0	0	8.922900e+01
8.480938e+01	2.267840e+02	5.454545e+01	3.519062e+00	1.008798e+02	0	0	8.933000e+01
8.469208e+01	2.277615e+02	5.454545e+01	3.519062e+00	1.008798e+02	0	0	8.943100e+01
8.480938e+01	2.267840e+02	5.454545e+01	3.519062e+00	1.008798e+02	0	0	8.953100e+01
8.469208e+01	2.267840e+02	5.454545e+01	1.759531e+00	1.014663e+02	0	0	8.963200e+01
8.469208e+01	2.267840e+02	5.454545e+01	3.519062e+00	1.008798e+02	0	0	8.973300e+01
8.480938e+01	2.267840e+02	5.454545e+01	3.519062e+00	1.014663e+02	0	0	8.983300e+01
8.504399e+01	2.297165e+02	5.454545e+01	3.519062e+00	1.014663e+02	0	0	8.993400e+01
8.504399e+01	2.287390e+02	5.278592e+01	3.519062e+00	1.008798e+02	0	0	9.003500e+01
8.516129e+01	2.297165e+02	5.454545e+01	3.519062e+00	1.014663e+02	0	0	9.013600e+01
8.504399e+01	2.297165e+02	5.454545e+01	3.519062e+00	1.014663e+02	0	0	9.023600e+01
8.504399e+01	2.297165e+02	5.278592e+01	3.519062e+00	1.014663e+02	0	0	9.033700e+01
8.504399e+01	2.297165e+02	5.278592e+01	3.519062e+00	1.014663e+02	0	0	9.043800e+01
8.504399e+01	2.297165e+02	5.278592e+01	3.519062e+00	1.014663e+02	0	0	9.053900e+01
8.527859e+01	2.297165e+02	5.454545e+01	1.759531e+00	1.020528e+02	0	0	9.063900e+01
8.539589e+01	2.297165e+02	5.454545e+01	3.519062e+00	1.014663e+02	0	0	9.074000e+01
8.527859e+01	2.306940e+02	5.454545e+01	3.519062e+00	1.014663e+02	0	0	9.084100e+01
8.539589e+01	2.297165e+02	5.454545e+01	3.519062e+00	1.014663e+02	0	0	9.094100e+01
8.527859e+01	2.297165e+02	5.630499e+01	1.759531e+00	1.014663e+02	0	0	9.104200e+01
8.527859e+01	2.297165e+02	5.630499e+01	1.759531e+00	1.014663e+02	0	0	9.114300e+01
8.527859e+01	2.297165e+02	5.454545e+01	3.519062e+00	1.014663e+02	0	0	9.124300e+01
8.539589e+01	2.297165e+02	5.630499e+01	1.759531e+00	1.038123e+02	0	0	9.134400e+01
8.551320e+01	2.297165e+02	5.454545e+01	3.519062e+00	1.038123e+02	0	0	9.144500e+01
8.539589e+01	2.297165e+02	5.454545e+01	1.759531e+00	1.038123e+02	0	0	9.154500e+01
8.551320e+01	2.297165e+02	5.630499e+01	1.759531e+00	1.038123e+02	0	0	9.164600e+01
8.551320e+01	2.297165e+02	5.454545e+01	3.519062e+00	1.038123e+02	0	0	9.174700e+01
8.551320e+01	2.297165e+02	5.454545e+01	3.519062e+00	1.038123e+02	0	0	9.184800e+01
8.551320e+01	2.297165e+02	5.630499e+01	3.519062e+00	1.038123e+02	0	0	9.194900e+01
8.551320e+01	2.287390e+02	5.454545e+01	3.519062e+00	1.038123e+02	0	0	9.204900e+01
8.551320e+01	2.287390e+02	5.454545e+01	3.519062e+00	1.038123e+02	0	0	9.215000e+01
8.551320e+01	2.287390e+02	5.454545e+01	3.519062e+00	1.043988e+02	0	0	9.225100e+01
8.551320e+01	2.287390e+02	5.454545e+01	3.519062e+00	1.038123e+02	0	0	9.235100e+01
8.563050e+01	2.287390e+02	5.278592e+01	3.519062e+00	1.043988e+02	0	0	9.245200e+01
8.551320e+01	2.287390e+02	5.454545e+01	3.519062e+00	1.038123e+02	0	0	9.255300e+01
8.551320e+01	2.287390e+02	5.454545e+01	3.519062e+00	1.038123e+02	0	0	9.265300e+01
8.574780e+01	2.297165e+02	5.454545e+01	3.519062e+00	1.102639e+02	0	0	9.275400e+01
8.574780e+01	2.297165e+02	5.278592e+01	3.519062e+00	1.096774e+02	0	0	9.285500e+01
8.551320e+01	2.297165e+02	5.454545e+01	3.519062e+00	1.096774e+02	0	0	9.295500e+01
8.551320e+01	2.297165e+02	5.278592e+01	1.759531e+00	1.096774e+02	0	0	9.305700e+01
8.551320e+01	2.297165e+02	5.454545e+01	3.519062e+00	1.096774e+02	0	0	9.315700e+01
8.551320e+01	2.297165e+02	5.454545e+01	3.519062e+00	1.096774e+02	0	0	9.325800e+01
8.551320e+01	2.297165e+02	5.454545e+01	3.519062e+00	1.096774e+02	0	0	9.335900e+01
8.574780e+01	2.306940e+02	5.454545e+01	1.759531e+00	1.137830e+02	0	0	9.345900e+01
8.586510e+01	2.297165e+02	5.454545e+01	3.519062e+00	1.137830e+02	0	0	9.356000e+01
8.563050e+01	2.297165e+02	5.454545e+01	1.759531e+00	1.137830e+02	0	0	9.366100e+01
8.574780e+01	2.297165e+02	5.454545e+01	3.519062e+00	1.131965e+02	0	0	9.376100e+01
8.574780e+01	2.297165e+02	5.454545e+01	3.519062e+00	1.137830e+02	0	0	9.386200e+01
8.574780e+01	2.297165e+02	5.630499e+01	3.519062e+00	1.137830e+02	0	0	9.396300e+01
8.586510e+01	2.297165e+02	5.454545e+01	3.519062e+00	1.131965e+02	0	0	9.406300e+01
8.586510e+01	2.297165e+02	5.454545e+01	3.519062e+00	1.131965e+02	0	0	9.416400e+01
8.609971e+01	2.287390e+02	5.454545e+01	3.519062e+00	1.137830e+02	0	0	9.426500e+01
8.621701e+01	2.277615e+02	5.454545e+01	1.759531e+00	1.131965e+02	0	0	9.436500e+01
8.598240e+01	2.277615e+02	5.454545e+01	3.519062e+00	1.131965e+02	0	0	9.446700e+01
8.609971e+01	2.277615e+02	5.454545e+01	3.519062e+00	1.131965e+02	0	0	9.456700e+01
8.609971e+01	2.277615e+02	5.454545e+01	3.519062e+00	1.137830e+02	0	0	9.466700e+01
8.609971e+01	2.277615e+02	5.630499e+01	3.519062e+00	1.131965e+02	0	0	9.476900e+01
8.598240e+01	2.277615e+02	5.630499e+01	3.519062e+00	1.131965e+02	0	0	9.486900e+01
8.633431e+01	2.287390e+02	5.454545e+01	3.519062e+00	1.137830e+02	0	0	9.497000e+01
8.621701e+01	2.287390e+02	5.454545e+01	3.519062e+00	1.143695e+02	0	0	9.507100e+01
8.621701e+01	2.287390e+02	5.454545e+01	3.519062e+00	1.137830e+02	0	0	9.517100e+01
8.621701e+01	2.287390e+02	5.454545e+01	3.519062e+00	1.143695e+02	0	0	9.527200e+01
8.621701e+01	2.287390e+02	5.454545e+01	3.519062e+00	1.143695e+02	0	0	9.537300e+01
8.621701e+01	2.287390e+02	5.454545e+01	3.519062e+00	1.143695e+02	0	0	9.547300e+01
8.621701e+01	2.287390e+02	5.454545e+01	3.519062e+00	1.137830e+02	0	0	9.557500e+01
8.645161e+01	2.297165e+02	5.454545e+01	3.519062e+00	1.126100e+02	0	0	9.567500e+01
8.645161e+01	2.297165e+02	5.454545e+01	1.759531e+00	1.126100e+02	0	0	9.577500e+01
8.656891e+01	2.297165e+02	5.454545e+01	5.278592e+00	1.126100e+02	0	0	9.587700e+01
8.645161e+01	2.287390e+02	5.454545e+01	3.519062e+00	1.126100e+02	0	0	9.597700e+01
8.645161e+01	2.287390e+02	5.454545e+01	3.519062e+00	1.126100e+02	0	0	9.607700e+01
8.656891e+01	2.287390e+02	5.454545e+01	3.519062e+00	1.131965e+02	0	0	9.617900e+01
8.656891e+01	2.297165e+02	5.454545e+01	3.519062e+00	1.126100e+02	0	0	9.627900e+01
8.656891e+01	2.297165e+02	5.454545e+01	3.519062e+00	1.126100e+02	0	0	9.638000e+01
8.656891e+01	2.287390e+02	5.454545e+01	1.759531e+00	1.126100e+02	0	0	9.648100e+01
8.668622e+01	2.287390e+02	5.630499e+01	1.759531e+00	1.126100e+02	0	0	9.658100e+01
8.668622e+01	2.297165e+02	5.454545e+01	3.519062e+00	1.126100e+02	0	0	9.668300e+01
8.668622e+01	2.287390e+02	5.454545e+01	3.519062e+00	1.126100e+02	0	0	9.678300e+01
8.668622e+01	2.297165e+02	5.630499e+01	3.519062e+00	1.126100e+02	0	0	9.688300e+01
8.668622e+01	2.287390e+02	5.454545e+01	1.759531e+00	1.126100e+02	0	0	9.698500e+01
8.668622e+01	2.287390e+02	5.454545e+01	1.759531e+00	1.126100e+02	0	0	9.708500e+01
8.668622e+01	2.277615e+02	5.630499e+01	3.519062e+00	1.120235e+02	0	0	9.718500e+01
8.668622e+01	2.277615e+02	5.630499e+01	1.759531e+00	1.120235e+02	0	0	9.728700e+01
8.668622e+01	2.277615e+02	5.454545e+01	3.519062e+00	1.126100e+02	0	0	9.738700e+01
8.668622e+01	2.277615e+02	5.630499e+01	1.759531e+00	1.120235e+02	0	0	9.748700e+01
8.680352e+01	2.277615e+02	5.630499e+01	3.519062e+00	1.120235e+02	0	0	9.758900e+01
8.668622e+01	2.277615e+02	5.630499e+01	5.278592e+00	1.120235e+02	0	0	9.768900e+01
8.668622e+01	2.277615e+02	5.630499e+01	3.519062e+00	1.120235e+02	0	0	9.778900e+01
8.668622e+01	2.287390e+02	5.982405e+01	3.519062e+00	1.120235e+02	0	0	9.789100e+01
8.680352e+01	2.287390e+02	5.806452e+01	3.519062e+00	1.120235e+02	0	0	9.799100e+01
8.680352e+01	2.287390e+02	5.806452e+01	3.519062e+00	1.120235e+02	0	0	9.809300e+01
8.680352e+01	2.277615e+02	5.806452e+01	3.519062e+00	1.120235e+02	0	0	9.819300e+01
8.668622e+01	2.287390e+02	5.806452e+01	3.519062e+00	1.120235e+02	0	0	9.829300e+01
8.668622e+01	2.287390e+02	5.806452e+01	1.759531e+00	1.120235e+02	0	0	9.839500e+01
8.680352e+01	2.287390e+02	5.806452e+01	3.519062e+00	1.114370e+02	0	0	9.849500e+01
8.692082e+01	2.287390e+02	5.806452e+01	5.278592e+00	1.114370e+02	0	0	9.859500e+01
8.703812e+01	2.287390e+02	5.806452e+01	5.278592e+00	1.114370e+02	0	0	9.869700e+01
8.692082e+01	2.287390e+02	5.806452e+01	3.519062e+00	1.114370e+02	0	0	9.879700e+01
8.703812e+01	2.287390e+02	5.806452e+01	1.759531e+00	1.114370e+02	0	0	9.889700e+01
8.692082e+01	2.287390e+02	5.630499e+01	3.519062e+00	1.114370e+02	0	0	9.899900e+01
8.692082e+01	2.297165e+02	5.630499e+01	3.519062e+00	1.114370e+02	0	0	9.909900e+01
8.692082e+01	2.297165e+02	5.806452e+01	5.278592e+00	1.114370e+02	0	0	9.920000e+01
8.703812e+01	2.326491e+02	5.630499e+01	5.278592e+00	1.102639e+02	0	0	9.930100e+01
8.703812e+01	2.326491e+02	5.806452e+01	3.519062e+00	1.102639e+02	0	0	9.940100e+01
8.715543e+01	2.336266e+02	5.806452e+01	3.519062e+00	1.108504e+02	0	0	9.950200e+01
8.703812e+01	2.326491e+02	5.806452e+01	3.519062e+00	1.102639e+02	0	0	9.960300e+01
8.703812e+01	2.326491e+02	5.806452e+01	3.519062e+00	1.102639e+02	0	0	9.970300e+01
8.703812e+01	2.326491e+02	5.630499e+01	3.519062e+00	1.108504e+02	0	0	9.980500e+01
8.703812e+01	2.326491e+02	5.806452e+01	3.519062e+00	1.102639e+02	0	0	9.990500e+01
8.715543e+01	2.336266e+02	5.982405e+01	3.519062e+00	1.096774e+02	0	0	1.000050e+02
8.727273e+01	2.326491e+02	6.158358e+01	3.519062e+00	1.096774e+02	0	0	1.001070e+02
8.727273e+01	2.326491e+02	6.158358e+01	3.519062e+00	1.096774e+02	0	0	1.002070e+02
8.727273e+01	2.336266e+02	6.158358e+01	1.759531e+00	1.096774e+02	0	0	1.003080e+02
8.715543e+01	2.326491e+02	6.158358e+01	3.519062e+00	1.096774e+02	0	0	1.004090e+02
8.727273e+01	2.326491e+02	6.158358e+01	3.519062e+00	1.096774e+02	0	0	1.005090e+02
8.715543e+01	2.326491e+02	6.158358e+01	3.519062e+00	1.096774e+02	0	0	1.006110e+02
8.727273e+01	2.326491e+02	6.158358e+01	3.519062e+00	1.061584e+02	0	0	1.007110e+02
8.750733e+01	2.306940e+02	6.334311e+01	3.519062e+00	1.067449e+02	0	0	1.008120e+02
8.739003e+01	2.306940e+02	6.158358e+01	3.519062e+00	1.061584e+02	0	0	1.009130e+02
8.750733e+01	2.306940e+02	6.334311e+01	3.519062e+00	1.061584e+02	0	0	1.010130e+02
8.739003e+01	2.306940e+02	6.158358e+01	3.519062e+00	1.061584e+02	0	0	1.011140e+02
8.739003e+01	2.306940e+02	6.334311e+01	1.759531e+00	1.061584e+02	0	0	1.012150e+02
8.739003e+01	2.306940e+02	6.334311e+01	3.519062e+00	1.061584e+02	0	0	1.013160e+02
8.750733e+01	2.297165e+02	6.334311e+01	3.519062e+00	1.067449e+02	0	0	1.014160e+02
8.750733e+01	2.306940e+02	6.686217e+01	3.519062e+00	1.061584e+02	0	0	1.015170e+02
8.750733e+01	2.297165e+02	6.686217e+01	3.519062e+00	1.061584e+02	0	0	1.016180e+02
8.750733e+01	2.306940e+02	6.510264e+01	3.519062e+00	1.061584e+02	0	0	1.017190e+02
8.750733e+01	2.306940e+02	6.510264e+01	3.519062e+00	1.061584e+02	0	0	1.018200e+02
8.750733e+01	2.306940e+02	6.510264e+01	1.759531e+00	1.061584e+02	0	0	1.019200e+02
8.750733e+01	2.297165e+02	6.510264e+01	3.519062e+00	1.061584e+02	0	0	1.020210e+02
8.785924e+01	2.306940e+02	6.862170e+01	3.519062e+00	1.032258e+02	0	0	1.021220e+02
8.750733e+01	2.306940e+02	7.038123e+01	3.519062e+00	1.026393e+02	0	0	1.022220e+02
8.750733e+01	2.316716e+02	7.214076e+01	5.278592e+00	1.026393e+02	0	0	1.023240e+02
8.739003e+01	2.306940e+02	7.038123e+01	3.519062e+00	1.032258e+02	0	0	1.024240e+02
8.739003e+01	2.306940e+02	7.038123e+01	3.519062e+00	1.032258e+02	0	0	1.025240e+02
8.750733e+01	2.306940e+02	7.214076e+01	5.278592e+00	1.026393e+02	0	0	1.026260e+02
8.739003e+01	2.306940e+02	7.038123e+01	5.278592e+00	1.032258e+02	0	0	1.027260e+02
8.750733e+01	2.306940e+02	7.038123e+01	3.519062e+00	1.026393e+02	0	0	1.028280e+02
8.727273e+01	2.306940e+02	7.214076e+01	3.519062e+00	9.853372e+01	0	0	1.029280e+02
8.727273e+01	2.306940e+02	7.214076e+01	3.519062e+00	9.853372e+01	0	0	1.030280e+02
8.727273e+01	2.306940e+02	7.214076e+01	3.519062e+00	9.853372e+01	0	0	1.031300e+02
8.739003e+01	2.316716e+02	7.214076e+01	3.519062e+00	9.853372e+01	0	0	1.032300e+02
8.727273e+01	2.306940e+02	7.214076e+01	3.519062e+00	9.912023e+01	0	0	1.033310e+02
8.727273e+01	2.306940e+02	7.214076e+01	3.519062e+00	9.853372e+01	0	0	1.034320e+02
8.727273e+01	2.316716e+02	7.390029e+01	3.519062e+00	9.853372e+01	0	0	1.035320e+02
8.750733e+01	2.316716e+02	7.390029e+01	3.519062e+00	9.560117e+01	0	0	1.036330e+02
8.727273e+01	2.316716e+02	7.214076e+01	3.519062e+00	9.501466e+01	0	0	1.037340e+02
8.715543e+01	2.306940e+02	7.214076e+01	5.278592e+00	9.501466e+01	0	0	1.038350e+02
8.727273e+01	2.306940e+02	7.214076e+01	3.519062e+00	9.560117e+01	0	0	1.039360e+02
8.727273e+01	2.306940e+02	7.038123e+01	3.519062e+00	9.560117e+01	0	0	1.040360e+02
8.715543e+01	2.316716e+02	7.038123e+01	3.519062e+00	9.560117e+01	0	0	1.041370e+02
8.727273e+01	2.306940e+02	7.214076e+01	3.519062e+00	9.560117e+01	0	0	1.042380e+02
8.715543e+01	2.287390e+02	7.214076e+01	3.519062e+00	9.442815e+01	0	0	1.043390e+02
8.727273e+01	2.287390e+02	7.038123e+01	3.519062e+00	9.442815e+01	0	0	1.044390e+02
8.703812e+01	2.287390e+02	7.038123e+01	3.519062e+00	9.442815e+01	0	0	1.045400e+02
8.715543e+01	2.287390e+02	7.038123e+01	3.519062e+00	9.442815e+01	0	0	1.046410e+02
8.703812e+01	2.287390e+02	7.214076e+01	3.519062e+00	9.442815e+01	0	0	1.047410e+02
8.715543e+01	2.287390e+02	7.038123e+01	3.519062e+00	9.442815e+01	0	0	1.048430e+02
8.715543e+01	2.287390e+02	7.214076e+01	3.519062e+00	9.442815e+01	0	0	1.049430e+02
8.715543e+01	2.297165e+02	7.038123e+01	5.278592e+00	9.325513e+01	0	0	1.050430e+02
8.762463e+01	2.297165e+02	7.038123e+01	3.519062e+00	9.325513e+01	0	0	1.051450e+02
8.727273e+01	2.297165e+02	7.038123e+01	3.519062e+00	9.325513e+01	0	0	1.052450e+02
8.727273e+01	2.297165e+02	7.038123e+01	3.519062e+00	9.266862e+01	0	0	1.053470e+02
8.727273e+01	2.287390e+02	7.038123e+01	3.519062e+00	9.266862e+01	0	0	1.054470e+02
8.727273e+01	2.287390e+02	7.038123e+01	3.519062e+00	9.325513e+01	0	0	1.055470e+02
8.727273e+01	2.287390e+02	6.862170e+01	3.519062e+00	9.325513e+01	0	0	1.056490e+02
8.750733e+01	2.297165e+02	7.038123e+01	3.519062e+00	9.325513e+01	0	0	1.057490e+02
8.750733e+01	2.316716e+02	6.862170e+01	3.519062e+00	9.325513e+01	0	0	1.058500e+02
8.750733e+01	2.306940e+02	6.686217e+01	3.519062e+00	9.325513e+01	0	0	1.059510e+02
8.762463e+01	2.306940e+02	6.686217e+01	5.278592e+00	9.266862e+01	0	0	1.060510e+02
8.762463e+01	2.316716e+02	6.686217e+01	3.519062e+00	9.325513e+01	0	0	1.061520e+02
8.762463e+01	2.306940e+02	6.686217e+01	3.519062e+00	9.325513e+01	0	0	1.062530e+02
8.750733e+01	2.316716e+02	6.862170e+01	3.519062e+00	9.325513e+01	0	0	1.063540e+02
8.774194e+01	2.316716e+02	6.862170e+01	3.519062e+00	9.384164e+01	0	0	1.064550e+02
8.785924e+01	2.297165e+02	6.334311e+01	3.519062e+00	9.384164e+01	0	0	1.065560e+02
8.785924e+01	2.306940e+02	6.510264e+01	3.519062e+00	9.442815e+01	0	0	1.066560e+02
8.774194e+01	2.297165e+02	6.334311e+01	3.519062e+00	9.384164e+01	0	0	1.067570e+02
8.762463e+01	2.297165e+02	6.510264e+01	3.519062e+00	9.384164e+01	0	0	1.068580e+02
8.774194e+01	2.297165e+02	6.334311e+01	3.519062e+00	9.384164e+01	0	0	1.069580e+02
8.762463e+01	2.297165e+02	6.334311e+01	1.759531e+00	9.442815e+01	0	0	1.070600e+02
8.762463e+01	2.306940e+02	6.510264e+01	3.519062e+00	9.384164e+01	0	0	1.071600e+02
8.774194e+01	2.297165e+02	5.982405e+01	3.519062e+00	9.384164e+01	0	0	1.072600e+02
8.762463e+01	2.297165e+02	5.982405e+01	3.519062e+00	9.384164e+01	0	0	1.073620e+02
8.774194e+01	2.306940e+02	5.982405e+01	3.519062e+00	9.384164e+01	0	0	1.074620e+02
8.774194e+01	2.306940e+02	5.806452e+01	3.519062e+00	9.384164e+01	0	0	1.075640e+02
8.774194e+01	2.297165e+02	5.806452e+01	3.519062e+00	9.384164e+01	0	0	1.076640e+02
8.774194e+01	2.306940e+02	5.806452e+01	3.519062e+00	9.384164e+01	0	0	1.077640e+02
8.774194e+01	2.297165e+02	5.806452e+01	3.519062e+00	9.384164e+01	0	0	1.078660e+02
8.774194e+01	2.306940e+02	5.278592e+01	3.519062e+00	9.325513e+01	0	0	1.079660e+02
8.785924e+01	2.297165e+02	5.278592e+01	1.759531e+00	9.266862e+01	0	0	1.080670e+02
8.785924e+01	2.297165e+02	5.278592e+01	3.519062e+00	9.325513e+01	0	0	1.081680e+02
8.785924e+01	2.297165e+02	5.278592e+01	3.519062e+00	9.325513e+01	0	0	1.082680e+02
8.774194e+01	2.297165e+02	5.278592e+01	3.519062e+00	9.325513e+01	0	0	1.083690e+02
8.774194e+01	2.297165e+02	5.278592e+01	3.519062e+00	9.325513e+01	0	0	1.084700e+02
8.774194e+01	2.297165e+02	5.278592e+01	3.519062e+00	9.266862e+01	0	0	1.085710e+02
8.785924e+01	2.306940e+02	4.926686e+01	3.519062e+00	9.384164e+01	0	0	1.086720e+02
8.785924e+01	2.306940e+02	4.750733e+01	3.519062e+00	9.384164e+01	0	0	1.087720e+02
8.797654e+01	2.306940e+02	4.926686e+01	3.519062e+00	9.384164e+01	0	0	1.088730e+02
8.797654e+01	2.306940e+02	4.750733e+01	3.519062e+00	9.442815e+01	0	0	1.089740e+02
8.785924e+01	2.306940e+02	4.750733e+01	5.278592e+00	9.384164e+01	0	0	1.090750e+02
8.797654e+01	2.306940e+02	4.926686e+01	3.519062e+00	9.384164e+01	0	0	1.091750e+02
8.785924e+01	2.306940e+02	4.750733e+01	3.519062e+00	9.442815e+01	0	0	1.092760e+02
8.785924e+01	2.297165e+02	4.750733e+01	3.519062e+00	9.442815e+01	0	0	1.093770e+02
8.797654e+01	2.287390e+02	4.750733e+01	3.519062e+00	9.442815e+01	0	0	1.094770e+02
8.797654e+01	2.287390e+02	4.750733e+01	3.519062e+00	9.501466e+01	0	0	1.095790e+02
8.809384e+01	2.297165e+02	4.750733e+01	3.519062e+00	9.442815e+01	0	0	1.096790e+02
8.797654e+01	2.287390e+02	4.574780e+01	5.278592e+00	9.442815e+01	0	0	1.097790e+02
8.797654e+01	2.287390e+02	4.574780e+01	5.278592e+00	9.442815e+01	0	0	1.098810e+02
8.785924e+01	2.287390e+02	4.750733e+01	3.519062e+00	9.442815e+01	0	0	1.099810e+02
8.809384e+01	2.277615e+02	4.574780e+01	3.519062e+00	9.501466e+01	0	0	1.100830e+02
8.809384e+01	2.277615e+02	4.574780e+01	3.519062e+00	9.501466e+01	0	0	1.101830e+02
8.797654e+01	2.277615e+02	4.574780e+01	5.278592e+00	9.501466e+01	0	0	1.102830e+02
8.797654e+01	2.277615e+02	4.574780e+01	3.519062e+00	9.560117e+01	0	0	1.103850e+02
8.809384e+01	2.277615e+02	4.574780e+01	1.759531e+00	9.501466e+01	0	0	1.104850e+02
8.809384e+01	2.277615e+02	4.574780e+01	3.519062e+00	9.501466e+01	0	0	1.105860e+02
8.809384e+01	2.277615e+02	4.574780e+01	3.519062e+00	9.501466e+01	0	0	1.106870e+02
8.809384e+01	2.277615e+02	4.574780e+01	1.759531e+00	9.501466e+01	0	0	1.107870e+02
8.821114e+01	2.277615e+02	4.750733e+01	3.519062e+00	9.501466e+01	0	0	1.108880e+02
8.821114e+01	2.277615e+02	4.574780e+01	3.519062e+00	9.501466e+01	0	0	1.109890e+02
8.832845e+01	2.287390e+02	4.574780e+01	3.519062e+00	9.501466e+01	0	0	1.110900e+02
8.821114e+01	2.267840e+02	4.574780e+01	1.759531e+00	9.501466e+01	0	0	1.111910e+02
8.821114e+01	2.277615e+02	4.574780e+01	3.519062e+00	9.501466e+01	0	0	1.112910e+02
8.821114e+01	2.267840e+02	4.750733e+01	3.519062e+00	9.501466e+01	0	0	1.113920e+02
8.821114e+01	2.277615e+02	4.750733e+01	3.519062e+00	9.501466e+01	0	0	1.114930e+02
8.844575e+01	2.277615e+02	4.574780e+01	3.519062e+00	9.736070e+01	0	0	1.115940e+02
8.844575e+01	2.277615e+02	4.574780e+01	3.519062e+00	9.736070e+01	0	0	1.116940e+02
8.844575e+01	2.287390e+02	4.574780e+01	1.759531e+00	9.736070e+01	0	0	1.117960e+02
8.856305e+01	2.277615e+02	4.574780e+01	3.519062e+00	9.736070e+01	0	0	1.118960e+02
8.844575e+01	2.277615e+02	4.574780e+01	3.519062e+00	9.736070e+01	0	0	1.119960e+02
8.844575e+01	2.277615e+02	4.574780e+01	3.519062e+00	9.736070e+01	0	0	1.120980e+02
8.844575e+01	2.277615e+02	4.574780e+01	3.519062e+00	9.736070e+01	0	0	1.121980e+02
8.832845e+01	2.287390e+02	4.574780e+01	3.519062e+00	9.736070e+01	0	0	1.123000e+02
8.832845e+01	2.287390e+02	4.574780e+01	3.519062e+00	9.736070e+01	0	0	1.124000e+02
8.832845e+01	2.287390e+02	4.574780e+01	3.519062e+00	9.736070e+01	0	0	1.125000e+02
8.832845e+01	2.287390e+02	4.574780e+01	3.519062e+00	9.736070e+01	0	0	1.126020e+02
8.832845e+01	2.287390e+02	4.574780e+01	3.519062e+00	9.736070e+01	0	0	1.127020e+02
8.832845e+01	2.287390e+02	4.574780e+01	3.519062e+00	9.736070e+01	0	0	1.128030e+02
8.832845e+01	2.287390e+02	4.574780e+01	3.519062e+00	9.736070e+01	0	0	1.129040e+02
8.832845e+01	2.287390e+02	4.750733e+01	3.519062e+00	9.794721e+01	0	0	1.130040e+02
8.844575e+01	2.287390e+02	4.750733e+01	3.519062e+00	9.794721e+01	0	0	1.131050e+02
8.844575e+01	2.287390e+02	4.750733e+01	3.519062e+00	9.794721e+01	0	0	1.132060e+02
8.832845e+01	2.287390e+02	4.750733e+01	3.519062e+00	9.736070e+01	0	0	1.133070e+02
8.844575e+01	2.287390e+02	4.750733e+01	3.519062e+00	9.794721e+01	0	0	1.134080e+02
8.832845e+01	2.287390e+02	4.750733e+01	3.519062e+00	9.794721e+01	0	0	1.135080e+02
8.832845e+01	2.287390e+02	4.750733e+01	3.519062e+00	9.794721e+01	0	0	1.136090e+02
8.832845e+01	2.306940e+02	4.926686e+01	3.519062e+00	9.794721e+01	0	0	1.137100e+02
8.832845e+01	2.287390e+02	4.926686e+01	3.519062e+00	9.794721e+01	0	0	1.138110e+02
8.821114e+01	2.297165e+02	4.926686e+01	3.519062e+00	9.794721e+01	0	0	1.139110e+02
8.821114e+01	2.287390e+02	4.926686e+01	3.519062e+00	9.794721e+01	0	0	1.140120e+02
8.821114e+01	2.287390e+02	5.102639e+01	3.519062e+00	9.794721e+01	0	0	1.141130e+02
8.821114e+01	2.287390e+02	4.926686e+01	3.519062e+00	9.794721e+01	0	0	1.142130e+02
8.821114e+01	2.287390e+02	4.926686e+01	3.519062e+00	9.794721e+01	0	0	1.143150e+02
8.832845e+01	2.306940e+02	4.926686e+01	3.519062e+00	9.853372e+01	0	0	1.144150e+02
8.797654e+01	2.297165e+02	5.102639e+01	3.519062e+00	9.794721e+01	0	0	1.145150e+02
8.797654e+01	2.297165e+02	5.278592e+01	3.519062e+00	9.853372e+01	0	0	1.146170e+02
8.797654e+01	2.297165e+02	5.102639e+01	5.278592e+00	9.853372e+01	0	0	1.147170e+02
8.797654e+01	2.297165e+02	5.278592e+01	3.519062e+00	9.853372e+01	0	0	1.148190e+02
8.797654e+01	2.297165e+02	5.102639e+01	3.519062e+00	9.853372e+01	0	0	1.149190e+02
8.797654e+01	2.297165e+02	5.278592e+01	3.519062e+00	9.794721e+01	0	0	1.150190e+02
8.797654e+01	2.287390e+02	5.278592e+01	3.519062e+00	9.794721e+01	0	0	1.151210e+02
8.797654e+01	2.297165e+02	5.278592e+01	3.519062e+00	9.794721e+01	0	0	1.152210e+02
8.785924e+01	2.297165e+02	5.454545e+01	3.519062e+00	9.853372e+01	0	0	1.153220e+02
8.785924e+01	2.297165e+02	5.278592e+01	5.278592e+00	9.853372e+01	0	0	1.154230e+02
8.774194e+01	2.306940e+02	5.278592e+01	5.278592e+00	9.794721e+01	0	0	1.155230e+02
8.774194e+01	2.297165e+02	5.278592e+01	3.519062e+00	9.794721e+01	0	0	1.156240e+02
8.797654e+01	2.306940e+02	5.278592e+01	3.519062e+00	9.794721e+01	0	0	1.157250e+02
8.785924e+01	2.297165e+02	5.278592e+01	3.519062e+00	9.853372e+01	0	0	1.158260e+02
8.774194e+01	2.287390e+02	5.278592e+01	3.519062e+00	9.853372e+01	0	0	1.159270e+02
8.774194e+01	2.297165e+02	5.278592e+01	3.519062e+00	9.853372e+01	0	0	1.160270e+02
8.762463e+01	2.287390e+02	5.278592e+01	3.519062e+00	9.853372e+01	0	0	1.161280e+02
8.762463e+01	2.287390e+02	5.278592e+01	3.519062e+00	9.853372e+01	0	0	1.162290e+02
8.762463e+01	2.287390e+02	5.278592e+01	3.519062e+00	9.853372e+01	0	0	1.163300e+02
8.762463e+01	2.287390e+02	5.278592e+01	3.519062e+00	9.853372e+01	0	0	1.164300e+02
8.762463e+01	2.297165e+02	5.454545e+01	3.519062e+00	9.853372e+01	0	0	1.165310e+02
8.762463e+01	2.277615e+02	5.454545e+01	3.519062e+00	9.970674e+01	0	0	1.166320e+02
8.750733e+01	2.306940e+02	5.278592e+01	3.519062e+00	9.970674e+01	0	0	1.167320e+02
8.750733e+01	2.297165e+02	5.278592e+01	3.519062e+00	9.970674e+01	0	0	1.168340e+02
8.750733e+01	2.297165e+02	5.278592e+01	5.278592e+00	9.970674e+01	0	0	1.169340e+02
8.750733e+01	2.297165e+02	5.454545e+01	3.519062e+00	9.970674e+01	0	0	1.170350e+02
8.750733e+01	2.297165e+02	5.278592e+01	3.519062e+00	9.970674e+01	0	0	1.171360e+02
8.750733e+01	2.297165e+02	5.278592e+01	5.278592e+00	9.970674e+01	0	0	1.172360e+02
8.750733e+01	2.297165e+02	5.278592e+01	3.519062e+00	9.970674e+01	3	0	1.173380e+02
8.785924e+01	2.297165e+02	5.278592e+01	5.278592e+00	9.970674e+01	0	0	1.174380e+02
8.750733e+01	2.297165e+02	5.278592e+01	3.519062e+00	9.912023e+01	0	0	1.175390e+02
8.762463e+01	2.297165e+02	5.278592e+01	3.519062e+00	9.912023e+01	0	0	1.176400e+02
8.750733e+01	2.287390e+02	5.278592e+01	3.519062e+00	9.912023e+01	0	0	1.177400e+02
8.750733e+01	2.297165e+02	5.278592e+01	3.519062e+00	9.912023e+01	0	0	1.178410e+02
8.762463e+01	2.297165e+02	5.278592e+01	3.519062e+00	9.912023e+01	0	0	1.179420e+02
8.750733e+01	2.297165e+02	5.454545e+01	3.519062e+00	9.677419e+01	0	0	1.180430e+02
8.762463e+01	2.287390e+02	5.278592e+01	3.519062e+00	9.677419e+01	0	0	1.181440e+02
8.762463e+01	2.297165e+02	5.278592e+01	5.278592e+00	9.677419e+01	0	0	1.182440e+02
8.762463e+01	2.297165e+02	5.278592e+01	3.519062e+00	9.677419e+01	0	0	1.183450e+02
8.762463e+01	2.297165e+02	5.278592e+01	3.519062e+00	9.677419e+01	0	0	1.184460e+02
8.762463e+01	2.287390e+02	5.278592e+01	3.519062e+00	9.677419e+01	0	0	1.185470e+02
8.762463e+01	2.287390e+02	5.278592e+01	5.278592e+00	9.677419e+01	0	0	1.186470e+02
8.797654e+01	2.306940e+02	5.278592e+01	3.519062e+00	9.618768e+01	0	0	1.187480e+02
8.762463e+01	2.306940e+02	5.278592e+01	3.519062e+00	9.618768e+01	0	0	1.188490e+02
8.750733e+01	2.297165e+02	5.278592e+01	3.519062e+00	9.618768e+01	0	0	1.189490e+02
8.774194e+01	2.306940e+02	5.278592e+01	3.519062e+00	9.618768e+01	0	0	1.190510e+02
8.762463e+01	2.306940e+02	5.278592e+01	5.278592e+00	9.618768e+01	0	0	1.191510e+02
8.750733e+01	2.306940e+02	5.278592e+01	3.519062e+00	9.618768e+01	0	0	1.192510e+02
8.750733e+01	2.306940e+02	5.278592e+01	3.519062e+00	9.618768e+01	0	0	1.193530e+02
8.762463e+01	2.297165e+02	5.278592e+01	3.519062e+00	9.618768e+01	0	0	1.194530e+02
8.774194e+01	2.297165e+02	5.278592e+01	3.519062e+00	9.618768e+01	0	0	1.195550e+02
8.797654e+01	2.297165e+02	5.454545e+01	3.519062e+00	9.618768e+01	0	0	1.196550e+02
8.785924e+01	2.297165e+02	5.454545e+01	3.519062e+00	9.560117e+01	0	0	1.197550e+02
8.774194e+01	2.297165e+02	5.278592e+01	3.519062e+00	9.560117e+01	0	0	1.198570e+02
8.774194e+01	2.297165e+02	5.278592e+01	3.519062e+00	9.560117e+01	0	0	1.199570e+02
8.785924e+01	2.297165e+02	5.454545e+01	3.519062e+00	9.618768e+01	0	0	1.200580e+02
8.774194e+01	2.297165e+02	5.278592e+01	3.519062e+00	9.618768e+01	0	0	1.201590e+02
8.797654e+01	2.297165e+02	5.454545e+01	3.519062e+00	9.384164e+01	0	0	1.202590e+02
8.797654e+01	2.297165e+02	5.630499e+01	3.519062e+00	9.384164e+01	0	0	1.203600e+02
8.797654e+01	2.287390e+02	5.630499e+01	3.519062e+00	9.384164e+01	0	0	1.204610e+02
8.797654e+01	2.287390e+02	5.630499e+01	3.519062e+00	9.384164e+01	0	0	1.205620e+02
8.821114e+01	2.297165e+02	5.630499e+01	3.519062e+00	9.384164e+01	0	0	1.206630e+02
8.797654e+01	2.297165e+02	5.630499e+01	3.519062e+00	9.384164e+01	0	0	1.207630e+02
8.797654e+01	2.287390e+02	5.630499e+01	3.519062e+00	9.384164e+01	0	0	1.208640e+02
8.809384e+01	2.267840e+02	5.630499e+01	3.519062e+00	9.149560e+01	0	0	1.209650e+02
8.809384e+01	2.277615e+02	5.454545e+01	3.519062e+00	9.090909e+01	0	0	1.210660e+02
8.809384e+01	2.287390e+02	5.630499e+01	3.519062e+00	9.149560e+01	0	0	1.211660e+02
8.809384e+01	2.287390e+02	5.630499e+01	3.519062e+00	9.149560e+01	0	0	1.212670e+02
8.809384e+01	2.277615e+02	5.630499e+01	5.278592e+00	9.149560e+01	0	0	1.213680e+02
8.809384e+01	2.277615e+02	5.630499e+01	3.519062e+00	9.149560e+01	0	0	1.214680e+02
8.809384e+01	2.277615e+02	5.630499e+01	3.519062e+00	9.149560e+01	0	0	1.215700e+02
8.832845e+01	2.287390e+02	5.630499e+01	5.278592e+00	9.149560e+01	0	0	1.216700e+02
8.844575e+01	2.287390e+02	5.806452e+01	3.519062e+00	9.090909e+01	0	0	1.217710e+02
8.844575e+01	2.297165e+02	5.630499e+01	3.519062e+00	9.090909e+01	0	0	1.218720e+02
8.809384e+01	2.287390e+02	5.806452e+01	3.519062e+00	9.090909e+01	0	0	1.219720e+02
8.821114e+01	2.287390e+02	5.630499e+01	3.519062e+00	9.090909e+01	0	0	1.220740e+02
8.809384e+01	2.277615e+02	5.630499e+01	3.519062e+00	9.090909e+01	0	0	1.221740e+02
8.821114e+01	2.287390e+02	5.630499e+01	3.519062e+00	9.090909e+01	0	0	1.222740e+02
8.832845e+01	2.287390e+02	5.806452e+01	5.278592e+00	9.090909e+01	0	5	1.223760e+02
8.856305e+01	2.297165e+02	5.982405e+01	3.519062e+00	9.090909e+01	0	5	1.224760e+02
8.868035e+01	2.287390e+02	5.806452e+01	3.519062e+00	9.032258e+01	0	5	1.225770e+02
8.868035e+01	2.287390e+02	5.982405e+01	3.519062e+00	9.090909e+01	0	5	1.226780e+02
8.891496e+01	2.297165e+02	5.982405e+01	3.519062e+00	9.032258e+01	0	5	1.227780e+02
8.856305e+01	2.287390e+02	5.982405e+01	3.519062e+00	9.090909e+01	0	5	1.228800e+02
8.856305e+01	2.287390e+02	6.158358e+01	5.278592e+00	9.032258e+01	0	5	1.229800e+02
8.856305e+01	2.287390e+02	6.158358e+01	3.519062e+00	9.149560e+01	0	5	1.230810e+02
8.891496e+01	2.297165e+02	6.334311e+01	3.519062e+00	9.149560e+01	0	5	1.231820e+02
8.891496e+01	2.297165e+02	6.158358e+01	1.759531e+00	9.090909e+01	0	5	1.232830e+02
8.879765e+01	2.297165e+02	6.334311e+01	3.519062e+00	9.149560e+01	0	5	1.233830e+02
8.856305e+01	2.287390e+02	6.334311e+01	3.519062e+00	9.090909e+01	0	5	1.234840e+02
8.868035e+01	2.297165e+02	6.334311e+01	3.519062e+00	9.149560e+01	0	5	1.235850e+02
8.856305e+01	2.287390e+02	6.158358e+01	1.759531e+00	9.090909e+01	0	5	1.236850e+02
8.868035e+01	2.287390e+02	6.334311e+01	1.759531e+00	8.680352e+01	0	5	1.237870e+02
8.856305e+01	2.287390e+02	6.334311e+01	3.519062e+00	8.680352e+01	0	5	1.238870e+02
8.844575e+01	2.297165e+02	6.334311e+01	3.519062e+00	8.621701e+01	0	5	1.239870e+02
8.844575e+01	2.297165e+02	6.334311e+01	3.519062e+00	8.680352e+01	0	5	1.240890e+02
8.868035e+01	2.297165e+02	6.334311e+01	3.519062e+00	8.680352e+01	0	5	1.241890e+02
8.844575e+01	2.287390e+02	6.334311e+01	3.519062e+00	8.621701e+01	0	5	1.242910e+02
8.844575e+01	2.297165e+02	6.158358e+01	3.519062e+00	8.621701e+01	0	5	1.243910e+02
8.856305e+01	2.287390e+02	6.334311e+01	5.278592e+00	8.680352e+01	0	5	1.244910e+02
8.844575e+01	2.277615e+02	6.510264e+01	3.519062e+00	8.621701e+01	0	5	1.245930e+02
8.856305e+01	2.287390e+02	6.510264e+01	3.519062e+00	8.621701e+01	0	5	1.246930e+02
8.844575e+01	2.277615e+02	6.686217e+01	3.519062e+00	8.680352e+01	0	5	1.247940e+02
8.832845e+01	2.277615e+02	6.686217e+01	3.519062e+00	8.621701e+01	0	5	1.248950e+02
8.821114e+01	2.277615e+02	6.862170e+01	3.519062e+00	8.621701e+01	0	5	1.249950e+02
8.844575e+01	2.287390e+02	6.686217e+01	3.519062e+00	8.680352e+01	0	5	1.250960e+02
8.844575e+01	2.277615e+02	6.686217e+01	3.519062e+00	8.621701e+01	0	5	1.251970e+02
8.832845e+01	2.258065e+02	6.686217e+01	3.519062e+00	8.445748e+01	0	5	1.252980e+02
8.809384e+01	2.258065e+02	6.510264e+01	1.759531e+00	8.445748e+01	0	5	1.253990e+02
8.821114e+01	2.248289e+02	6.686217e+01	3.519062e+00	8.445748e+01	0	5	1.254990e+02
8.809384e+01	2.258065e+02	6.510264e+01	3.519062e+00	8.445748e+01	0	5	1.256000e+02
8.821114e+01	2.248289e+02	6.686217e+01	3.519062e+00	8.445748e+01	0	5	1.257010e+02
8.832845e+01	2.258065e+02	6.686217e+01	1.759531e+00	8.504399e+01	0	5	1.258020e+02
8.844575e+01	2.258065e+02	6.686217e+01	3.519062e+00	8.445748e+01	0	5	1.259020e+02
8.797654e+01	2.248289e+02	6.510264e+01	3.519062e+00	8.856305e+01	0	5	1.260030e+02
8.797654e+01	2.267840e+02	6.510264e+01	3.519062e+00	8.914956e+01	0	5	1.261040e+02
8.797654e+01	2.258065e+02	6.510264e+01	3.519062e+00	8.856305e+01	0	5	1.262040e+02
8.797654e+01	2.267840e+02	6.334311e+01	3.519062e+00	8.914956e+01	0	5	1.263060e+02
8.785924e+01	2.258065e+02	6.334311e+01	3.519062e+00	8.856305e+01	0	5	1.264060e+02
8.785924e+01	2.258065e+02	6.334311e+01	1.759531e+00	8.856305e+01	0	5	1.265070e+02
8.797654e+01	2.258065e+02	6.510264e+01	3.519062e+00	8.914956e+01	0	5	1.266080e+02
8.774194e+01	2.267840e+02	6.334311e+01	3.519062e+00	9.208211e+01	0	5	1.267080e+02
8.762463e+01	2.277615e+02	6.158358e+01	3.519062e+00	9.208211e+01	0	5	1.268100e+02
8.762463e+01	2.277615e+02	6.158358e+01	3.519062e+00	9.208211e+01	0	5	1.269100e+02
8.750733e+01	2.277615e+02	6.158358e+01	3.519062e+00	9.208211e+01	0	5	1.270100e+02
8.785924e+01	2.287390e+02	5.982405e+01	3.519062e+00	9.208211e+01	0	5	1.271120e+02
8.762463e+01	2.277615e+02	6.158358e+01	3.519062e+00	9.208211e+01	0	5	1.272120e+02
8.762463e+01	2.277615e+02	6.158358e+01	3.519062e+00	9.208211e+01	0	0	1.273130e+02
8.715543e+01	2.287390e+02	6.158358e+01	1.759531e+00	8.973607e+01	0	0	1.274140e+02
8.645161e+01	2.287390e+02	5.806452e+01	3.519062e+00	8.973607e+01	0	0	1.275140e+02
8.656891e+01	2.297165e+02	5.806452e+01	5.278592e+00	8.973607e+01	0	0	1.276160e+02
8.656891e+01	2.297165e+02	5.806452e+01	3.519062e+00	8.973607e+01	0	0	1.277160e+02
8.680352e+01	2.297165e+02	5.806452e+01	3.519062e+00	8.973607e+01	0	0	1.278170e+02
8.668622e+01	2.306940e+02	5.806452e+01	3.519062e+00	8.973607e+01	0	0	1.279180e+02
8.645161e+01	2.287390e+02	5.806452e+01	1.759531e+00	8.973607e+01	0	0	1.280190e+02
8.656891e+01	2.287390e+02	5.982405e+01	3.519062e+00	8.739003e+01	0	0	1.281190e+02
8.457478e+01	2.306940e+02	5.630499e+01	3.519062e+00	8.797654e+01	0	0	1.282200e+02
8.457478e+01	2.306940e+02	5.630499e+01	3.519062e+00	8.739003e+01	0	0	1.283210e+02
8.480938e+01	2.306940e+02	5.630499e+01	3.519062e+00	8.797654e+01	0	0	1.284210e+02
8.457478e+01	2.297165e+02	5.630499e+01	3.519062e+00	8.797654e+01	0	0	1.285230e+02
8.492669e+01	2.306940e+02	5.630499e+01	3.519062e+00	8.797654e+01	0	0	1.286230e+02
8.469208e+01	2.306940e+02	5.630499e+01	3.519062e+00	8.739003e+01	0	0	1.287230e+02
8.469208e+01	2.306940e+02	5.630499e+01	5.278592e+00	8.739003e+01	0	0	1.288250e+02
8.269795e+01	2.297165e+02	5.454545e+01	3.519062e+00	8.797654e+01	0	0	1.289250e+02
8.164223e+01	2.287390e+02	5.454545e+01	3.519062e+00	8.797654e+01	0	0	1.290270e+02
8.152493e+01	2.287390e+02	5.454545e+01	3.519062e+00	8.797654e+01	0	0	1.291270e+02
8.164223e+01	2.287390e+02	5.454545e+01	1.759531e+00	8.797654e+01	0	0	1.292270e+02
8.152493e+01	2.277615e+02	5.454545e+01	1.759531e+00	8.797654e+01	0	0	1.293290e+02
8.164223e+01	2.287390e+02	5.454545e+01	3.519062e+00	8.739003e+01	0	0	1.294290e+02
8.164223e+01	2.287390e+02	5.454545e+01	3.519062e+00	8.739003e+01	0	0	1.295300e+02
8.046921e+01	2.297165e+02	5.454545e+01	3.519062e+00	8.563050e+01	0	0	1.296310e+02
7.929619e+01	2.306940e+02	5.630499e+01	3.519062e+00	8.563050e+01	0	0	1.297310e+02
7.929619e+01	2.306940e+02	5.630499e+01	3.519062e+00	8.563050e+01	0	0	1.298320e+02
7.929619e+01	2.306940e+02	5.454545e+01	3.519062e+00	8.563050e+01	0	0	1.299330e+02
7.941349e+01	2.306940e+02	5.454545e+01	3.519062e+00	8.563050e+01	0	0	1.300340e+02
7.929619e+01	2.306940e+02	5.630499e+01	3.519062e+00	8.563050e+01	0	0	1.301350e+02
7.929619e+01	2.306940e+02	5.454545e+01	3.519062e+00	8.563050e+01	0	0	1.302350e+02
7.835777e+01	2.316716e+02	5.630499e+01	3.519062e+00	8.269795e+01	0	0	1.303360e+02
7.777126e+01	2.316716e+02	5.630499e+01	3.519062e+00	8.269795e+01	0	0	1.304370e+02
7.777126e+01	2.306940e+02	5.630499e+01	3.519062e+00	8.269795e+01	0	0	1.305380e+02
7.788856e+01	2.316716e+02	5.630499e+01	1.759531e+00	8.269795e+01	0	0	1.306380e+02
7.765396e+01	2.306940e+02	5.630499e+01	3.519062e+00	8.269795e+01	0	0	1.307390e+02
7.765396e+01	2.316716e+02	5.630499e+01	3.519062e+00	8.269795e+01	0	0	1.308400e+02
7.765396e+01	2.316716e+02	5.630499e+01	3.519062e+00	8.269795e+01	0	0	1.309400e+02
7.718475e+01	2.297165e+02	5.630499e+01	1.759531e+00	7.565982e+01	0	0	1.310420e+02
7.695015e+01	2.297165e+02	5.630499e+01	3.519062e+00	7.565982e+01	0	0	1.311420e+02
7.706745e+01	2.306940e+02	5.630499e+01	3.519062e+00	7.565982e+01	0	0	1.312430e+02
7.706745e+01	2.306940e+02	5.630499e+01	3.519062e+00	7.565982e+01	0	0	1.313440e+02
7.706745e+01	2.306940e+02	5.630499e+01	3.519062e+00	7.565982e+01	0	0	1.314440e+02
7.718475e+01	2.306940e+02	5.630499e+01	3.519062e+00	7.565982e+01	0	0	1.315460e+02
7.706745e+01	2.306940e+02	5.630499e+01	1.759531e+00	7.565982e+01	0	0	1.316460e+02
7.695015e+01	2.297165e+02	5.630499e+01	3.519062e+00	6.451613e+01	0	0	1.317460e+02
7.718475e+01	2.277615e+02	5.630499e+01	3.519062e+00	6.451613e+01	0	0	1.318480e+02
7.718475e+01	2.277615e+02	5.630499e+01	3.519062e+00	6.451613e+01	0	0	1.319480e+02
7.718475e+01	2.277615e+02	5.630499e+01	3.519062e+00	6.451613e+01	0	0	1.320490e+02
7.718475e+01	2.277615e+02	5.806452e+01	1.759531e+00	6.392962e+01	0	0	1.321500e+02
7.718475e+01	2.277615e+02	5.630499e+01	3.519062e+00	6.451613e+01	0	0	1.322500e+02
7.706745e+01	2.277615e+02	5.806452e+01	3.519062e+00	6.451613e+01	0	0	1.323520e+02
7.777126e+01	2.306940e+02	5.630499e+01	3.519062e+00	5.865103e+01	0	0	1.324520e+02
7.906158e+01	2.277615e+02	5.806452e+01	1.759531e+00	5.865103e+01	0	0	1.325530e+02
7.906158e+01	2.287390e+02	5.630499e+01	3.519062e+00	5.865103e+01	0	0	1.326540e+02
7.894428e+01	2.277615e+02	5.806452e+01	3.519062e+00	5.923754e+01	0	0	1.327540e+02
7.894428e+01	2.287390e+02	5.806452e+01	3.519062e+00	5.865103e+01	0	0	1.328550e+02
7.894428e+01	2.277615e+02	5.806452e+01	3.519062e+00	5.865103e+01	0	0	1.329560e+02
7.894428e+01	2.277615e+02	5.630499e+01	1.759531e+00	5.865103e+01	0	0	1.330570e+02
7.906158e+01	2.277615e+02	5.806452e+01	3.519062e+00	5.923754e+01	0	0	1.331570e+02
8.234604e+01	2.297165e+02	5.630499e+01	3.519062e+00	5.865103e+01	0	0	1.332580e+02
8.234604e+01	2.297165e+02	5.630499e+01	1.759531e+00	5.865103e+01	0	0	1.333590e+02
8.234604e+01	2.297165e+02	5.630499e+01	3.519062e+00	5.865103e+01	0	0	1.334590e+02
8.234604e+01	2.297165e+02	5.630499e+01	1.759531e+00	5.923754e+01	0	0	1.335610e+02
8.234604e+01	2.297165e+02	5.630499e+01	3.519062e+00	5.865103e+01	0	0	1.336610e+02
8.222874e+01	2.297165e+02	5.630499e+01	3.519062e+00	5.865103e+01	0	0	1.337620e+02
8.222874e+01	2.297165e+02	5.630499e+01	3.519062e+00	5.865103e+01	0	0	1.338630e+02
8.434018e+01	2.297165e+02	5.630499e+01	3.519062e+00	5.865103e+01	0	0	1.339630e+02
8.516129e+01	2.297165e+02	5.630499e+01	3.519062e+00	5.865103e+01	0	0	1.340650e+02
8.516129e+01	2.297165e+02	5.454545e+01	3.519062e+00	5.865103e+01	0	0	1.341650e+02
8.516129e+01	2.297165e+02	5.630499e+01	3.519062e+00	5.865103e+01	0	0	1.342650e+02
8.504399e+01	2.297165e+02	5.630499e+01	3.519062e+00	5.865103e+01	0	0	1.343670e+02
8.504399e+01	2.297165e+02	5.630499e+01	3.519062e+00	5.865103e+01	0	0	1.344670e+02
8.504399e+01	2.297165e+02	5.630499e+01	3.519062e+00	5.865103e+01	0	0	1.345680e+02
8.574780e+01	2.277615e+02	5.630499e+01	1.759531e+00	5.923754e+01	3	0	1.346690e+02
8.668622e+01	2.287390e+02	5.630499e+01	3.519062e+00	5.923754e+01	0	0	1.347700e+02
8.645161e+01	2.287390e+02	5.630499e+01	3.519062e+00	5.865103e+01	0	0	1.348710e+02
8.656891e+01	2.287390e+02	5.630499e+01	1.759531e+00	5.923754e+01	0	0	1.349710e+02
8.645161e+01	2.297165e+02	5.630499e+01	3.519062e+00	5.865103e+01	0	0	1.350720e+02
8.656891e+01	2.297165e+02	5.630499e+01	3.519062e+00	5.923754e+01	0	0	1.351730e+02
8.656891e+01	2.287390e+02	5.630499e+01	3.519062e+00	5.923754e+01	0	0	1.352740e+02
8.656891e+01	2.297165e+02	5.630499e+01	3.519062e+00	5.571848e+01	0	0	1.353740e+02
8.715543e+01	2.287390e+02	5.278592e+01	3.519062e+00	5.571848e+01	0	0	1.354750e+02
8.715543e+01	2.287390e+02	5.454545e+01	3.519062e+00	5.571848e+01	0	0	1.355760e+02
8.715543e+01	2.287390e+02	5.278592e+01	3.519062e+00	5.571848e+01	0	0	1.356760e+02
8.715543e+01	2.297165e+02	5.278592e+01	3.519062e+00	5.630499e+01	0	0	1.357770e+02
8.715543e+01	2.287390e+02	5.454545e+01	3.519062e+00	5.630499e+01	0	0	1.358780e+02
8.715543e+01	2.297165e+02	5.454545e+01	3.519062e+00	5.513196e+01	0	0	1.359790e+02
8.715543e+01	2.287390e+02	5.278592e+01	3.519062e+00	5.630499e+01	0	0	1.360790e+02
8.598240e+01	2.287390e+02	5.102639e+01	3.519062e+00	5.630499e+01	0	0	1.361800e+02
8.609971e+01	2.287390e+02	5.102639e+01	3.519062e+00	5.571848e+01	0	0	1.362810e+02
8.609971e+01	2.287390e+02	4.926686e+01	3.519062e+00	5.571848e+01	0	0	1.363820e+02
8.598240e+01	2.287390e+02	5.102639e+01	3.519062e+00	5.630499e+01	0	0	1.364820e+02
8.598240e+01	2.287390e+02	4.926686e+01	1.759531e+00	5.630499e+01	0	0	1.365830e+02
8.598240e+01	2.287390e+02	5.102639e+01	3.519062e+00	5.630499e+01	0	0	1.366840e+02
8.598240e+01	2.287390e+02	5.102639e+01	3.519062e+00	5.630499e+01	0	0	1.367840e+02
8.492669e+01	2.297165e+02	4.574780e+01	3.519062e+00	5.630499e+01	0	0	1.368850e+02
8.469208e+01	2.297165e+02	4.574780e+01	1.759531e+00	5.630499e+01	0	0	1.369860e+02
8.457478e+01	2.297165e+02	4.574780e+01	3.519062e+00	5.630499e+01	0	0	1.370860e+02
8.469208e+01	2.297165e+02	4.574780e+01	3.519062e+00	5.630499e+01	0	0	1.371870e+02
8.469208e+01	2.287390e+02	4.750733e+01	3.519062e+00	5.630499e+01	0	0	1.372880e+02
8.469208e+01	2.287390e+02	4.574780e+01	3.519062e+00	5.630499e+01	0	0	1.373890e+02
8.469208e+01	2.287390e+02	4.574780e+01	3.519062e+00	5.630499e+01	0	0	1.374890e+02
8.434018e+01	2.306940e+02	4.046921e+01	3.519062e+00	5.337243e+01	0	0	1.375900e+02
8.434018e+01	2.306940e+02	4.046921e+01	3.519062e+00	5.337243e+01	0	0	1.376910e+02
8.434018e+01	2.306940e+02	4.222874e+01	3.519062e+00	5.395894e+01	0	0	1.377920e+02
8.434018e+01	2.306940e+02	4.222874e+01	3.519062e+00	5.395894e+01	0	0	1.378920e+02
8.434018e+01	2.297165e+02	4.222874e+01	3.519062e+00	5.337243e+01	0	0	1.379930e+02
8.434018e+01	2.297165e+02	4.222874e+01	3.519062e+00	5.337243e+01	0	0	1.380940e+02
8.434018e+01	2.306940e+02	4.222874e+01	5.278592e+00	5.337243e+01	0	0	1.381940e+02
8.480938e+01	2.297165e+02	4.046921e+01	3.519062e+00	5.337243e+01	0	0	1.382950e+02
8.516129e+01	2.297165e+02	3.870968e+01	3.519062e+00	5.337243e+01	0	0	1.383960e+02
8.480938e+01	2.287390e+02	3.870968e+01	3.519062e+00	5.337243e+01	0	0	1.384970e+02
8.480938e+01	2.287390e+02	3.870968e+01	5.278592e+00	5.337243e+01	0	0	1.385970e+02
8.480938e+01	2.287390e+02	3.870968e+01	3.519062e+00	5.337243e+01	0	0	1.386980e+02
8.469208e+01	2.297165e+02	3.870968e+01	3.519062e+00	5.337243e+01	0	0	1.387990e+02
8.480938e+01	2.287390e+02	3.870968e+01	3.519062e+00	5.337243e+01	0	0	1.388990e+02
8.539589e+01	2.336266e+02	3.870968e+01	3.519062e+00	5.102639e+01	3	0	139
8.539589e+01	2.326491e+02	3.870968e+01	3.519062e+00	5.043988e+01	0	0	1.391010e+02
8.551320e+01	2.326491e+02	3.870968e+01	3.519062e+00	5.043988e+01	0	0	1.392020e+02
8.551320e+01	2.336266e+02	4.046921e+01	3.519062e+00	5.043988e+01	0	0	1.393020e+02
8.563050e+01	2.326491e+02	4.046921e+01	3.519062e+00	5.043988e+01	0	0	1.394030e+02
8.551320e+01	2.326491e+02	3.870968e+01	3.519062e+00	5.043988e+01	0	0	1.395040e+02
8.551320e+01	2.326491e+02	3.870968e+01	3.519062e+00	5.043988e+01	0	0	1.396040e+02
8.563050e+01	2.336266e+02	4.046921e+01	5.278592e+00	4.809384e+01	3	0	1.397050e+02
8.586510e+01	2.287390e+02	4.046921e+01	3.519062e+00	4.750733e+01	0	0	1.398060e+02
8.598240e+01	2.297165e+02	4.046921e+01	5.278592e+00	4.809384e+01	0	0	1.399070e+02
8.586510e+01	2.287390e+02	4.046921e+01	3.519062e+00	4.809384e+01	0	0	1.400080e+02
8.586510e+01	2.297165e+02	4.046921e+01	3.519062e+00	4.750733e+01	0	0	1.401080e+02
8.586510e+01	2.297165e+02	4.046921e+01	3.519062e+00	4.750733e+01	0	0	1.402090e+02
8.586510e+01	2.297165e+02	4.222874e+01	3.519062e+00	4.750733e+01	0	0	1.403100e+02
8.598240e+01	2.297165e+02	4.046921e+01	3.519062e+00	4.633431e+01	0	0	1.404100e+02
8.586510e+01	2.287390e+02	4.222874e+01	5.278592e+00	4.633431e+01	0	0	1.405110e+02
8.586510e+01	2.287390e+02	4.222874e+01	5.278592e+00	4.633431e+01	0	0	1.406120e+02
8.586510e+01	2.287390e+02	4.222874e+01	5.278592e+00	4.692082e+01	0	0	1.407120e+02
8.586510e+01	2.287390e+02	4.222874e+01	5.278592e+00	4.633431e+01	0	0	1.408130e+02
8.586510e+01	2.287390e+02	4.222874e+01	5.278592e+00	4.633431e+01	0	0	1.409140e+02
8.586510e+01	2.287390e+02	4.222874e+01	5.278592e+00	4.633431e+01	0	0	1.410150e+02
8.598240e+01	2.297165e+02	4.222874e+01	5.278592e+00	4.457478e+01	0	0	1.411150e+02
8.563050e+01	2.297165e+02	4.398827e+01	5.278592e+00	4.516129e+01	0	0	1.412160e+02
8.551320e+01	2.297165e+02	4.574780e+01	5.278592e+00	4.516129e+01	0	0	1.413170e+02
8.574780e+01	2.297165e+02	4.574780e+01	5.278592e+00	4.516129e+01	0	0	1.414170e+02
8.551320e+01	2.297165e+02	4.574780e+01	5.278592e+00	4.457478e+01	0	0	1.415180e+02
8.551320e+01	2.297165e+02	4.398827e+01	5.278592e+00	4.516129e+01	0	0	1.416190e+02
8.563050e+01	2.297165e+02	4.574780e+01	5.278592e+00	4.516129e+01	0	0	1.417200e+02
8.551320e+01	2.297165e+02	4.398827e+01	5.278592e+00	4.457478e+01	0	0	1.418200e+02
8.516129e+01	2.267840e+02	4.750733e+01	5.278592e+00	4.457478e+01	0	0	1.419210e+02
8.527859e+01	2.277615e+02	4.750733e+01	3.519062e+00	4.457478e+01	0	0	1.420220e+02
8.527859e+01	2.267840e+02	4.574780e+01	5.278592e+00	4.516129e+01	0	0	1.421230e+02
8.527859e+01	2.277615e+02	4.574780e+01	5.278592e+00	4.516129e+01	0	0	1.422230e+02
8.516129e+01	2.277615e+02	4.750733e+01	5.278592e+00	4.516129e+01	0	0	1.423240e+02
8.516129e+01	2.277615e+02	4.750733e+01	5.278592e+00	4.516129e+01	0	0	1.424250e+02
8.516129e+01	2.267840e+02	4.574780e+01	5.278592e+00	4.516129e+01	0	0	1.425250e+02
8.504399e+01	2.297165e+02	4.750733e+01	5.278592e+00	4.516129e+01	0	0	1.426260e+02
8.492669e+01	2.306940e+02	4.750733e+01	5.278592e+00	4.516129e+01	0	0	1.427270e+02
8.492669e+01	2.297165e+02	4.750733e+01	5.278592e+00	4.516129e+01	0	0	1.428270e+02
8.504399e+01	2.306940e+02	4.750733e+01	5.278592e+00	4.516129e+01	0	0	1.429280e+02
8.492669e+01	2.297165e+02	4.750733e+01	3.519062e+00	4.457478e+01	0	0	1.430290e+02
8.504399e+01	2.306940e+02	4.750733e+01	5.278592e+00	4.516129e+01	0	0	1.431300e+02
8.504399e+01	2.306940e+02	4.750733e+01	5.278592e+00	4.516129e+01	0	0	1.432300e+02
8.504399e+01	2.297165e+02	4.750733e+01	5.278592e+00	4.516129e+01	0	0	1.433310e+02
8.492669e+01	2.297165e+02	4.926686e+01	5.278592e+00	4.516129e+01	0	0	1.434320e+02
8.504399e+01	2.297165e+02	4.926686e+01	5.278592e+00	4.516129e+01	0	0	1.435330e+02
8.504399e+01	2.306940e+02	4.926686e+01	5.278592e+00	4.516129e+01	0	0	1.436330e+02
8.492669e+01	2.297165e+02	4.926686e+01	5.278592e+00	4.516129e+01	0	0	1.437340e+02
8.504399e+01	2.306940e+02	4.926686e+01	3.519062e+00	4.457478e+01	0	0	1.438350e+02
8.504399e+01	2.306940e+02	4.926686e+01	7.038123e+00	4.516129e+01	0	0	1.439350e+02
8.504399e+01	2.306940e+02	4.926686e+01	5.278592e+00	4.457478e+01	0	0	1.440360e+02
8.527859e+01	2.258065e+02	5.102639e+01	5.278592e+00	4.457478e+01	0	0	1.441370e+02
8.516129e+01	2.267840e+02	5.102639e+01	3.519062e+00	4.457478e+01	0	0	1.442370e+02
8.527859e+01	2.277615e+02	5.102639e+01	5.278592e+00	4.457478e+01	0	0	1.443380e+02
8.516129e+01	2.267840e+02	5.102639e+01	5.278592e+00	4.457478e+01	0	0	1.444390e+02
8.527859e+01	2.267840e+02	5.102639e+01	5.278592e+00	4.457478e+01	0	0	1.445400e+02
8.516129e+01	2.267840e+02	5.102639e+01	3.519062e+00	4.457478e+01	0	0	1.446410e+02
8.563050e+01	2.287390e+02	5.102639e+01	7.038123e+00	4.516129e+01	0	0	1.447410e+02
8.551320e+01	2.267840e+02	5.102639e+01	5.278592e+00	4.516129e+01	0	0	1.448420e+02
8.563050e+01	2.267840e+02	5.102639e+01	5.278592e+00	4.516129e+01	0	0	1.449430e+02
8.551320e+01	2.267840e+02	5.278592e+01	5.278592e+00	4.516129e+01	0	0	1.450430e+02
8.551320e+01	2.267840e+02	5.102639e+01	5.278592e+00	4.516129e+01	0	0	1.451440e+02
8.563050e+01	2.267840e+02	5.102639e+01	7.038123e+00	4.516129e+01	0	0	1.452450e+02
8.574780e+01	2.267840e+02	5.278592e+01	5.278592e+00	4.516129e+01	0	0	1.453450e+02
8.574780e+01	2.277615e+02	5.102639e+01	5.278592e+00	4.516129e+01	0	0	1.454460e+02
8.586510e+01	2.267840e+02	5.102639e+01	5.278592e+00	4.633431e+01	0	0	1.455470e+02
8.598240e+01	2.287390e+02	5.102639e+01	5.278592e+00	4.633431e+01	0	0	1.456470e+02
8.598240e+01	2.287390e+02	5.278592e+01	7.038123e+00	4.633431e+01	0	0	1.457480e+02
8.598240e+01	2.287390e+02	5.278592e+01	5.278592e+00	4.633431e+01	0	0	1.458490e+02
8.621701e+01	2.297165e+02	5.102639e+01	7.038123e+00	4.633431e+01	0	0	1.459500e+02
8.598240e+01	2.287390e+02	5.278592e+01	5.278592e+00	4.633431e+01	0	0	1.460510e+02
8.609971e+01	2.297165e+02	5.278592e+01	5.278592e+00	4.633431e+01	0	0	1.461510e+02
8.621701e+01	2.297165e+02	5.278592e+01	5.278592e+00	4.398827e+01	0	0	1.462520e+02
8.621701e+01	2.297165e+02	5.278592e+01	5.278592e+00	4.340176e+01	0	0	1.463530e+02
8.633431e+01	2.297165e+02	5.278592e+01	5.278592e+00	4.398827e+01	0	0	1.464530e+02
8.633431e+01	2.297165e+02	5.278592e+01	5.278592e+00	4.340176e+01	0	0	1.465540e+02
8.633431e+01	2.297165e+02	5.454545e+01	7.038123e+00	4.340176e+01	0	0	1.466550e+02
8.621701e+01	2.297165e+02	5.278592e+01	5.278592e+00	4.340176e+01	0	0	1.467550e+02
8.621701e+01	2.297165e+02	5.278592e+01	7.038123e+00	4.340176e+01	0	0	1.468560e+02
8.621701e+01	2.297165e+02	5.102639e+01	7.038123e+00	4.222874e+01	0	0	1.469570e+02
8.633431e+01	2.287390e+02	5.278592e+01	5.278592e+00	4.222874e+01	0	0	1.470570e+02
8.621701e+01	2.287390e+02	5.278592e+01	5.278592e+00	4.222874e+01	0	0	1.471590e+02
8.621701e+01	2.287390e+02	5.278592e+01	5.278592e+00	4.222874e+01	0	0	1.472590e+02
8.621701e+01	2.287390e+02	5.278592e+01	5.278592e+00	4.222874e+01	0	0	1.473600e+02
8.621701e+01	2.297165e+02	5.278592e+01	5.278592e+00	4.222874e+01	0	0	1.474610e+02
8.621701e+01	2.287390e+02	5.102639e+01	5.278592e+00	4.222874e+01	0	0	1.475610e+02
8.645161e+01	2.267840e+02	5.102639e+01	5.278592e+00	4.281525e+01	0	0	1.476620e+02
8.656891e+01	2.297165e+02	5.278592e+01	7.038123e+00	4.222874e+01	0	0	1.477630e+02
8.656891e+01	2.287390e+02	5.278592e+01	5.278592e+00	4.222874e+01	0	0	1.478630e+02
8.645161e+01	2.297165e+02	5.102639e+01	5.278592e+00	4.222874e+01	0	0	1.479640e+02
8.645161e+01	2.297165e+02	5.278592e+01	5.278592e+00	4.222874e+01	0	0	1.480650e+02
8.645161e+01	2.297165e+02	5.102639e+01	5.278592e+00	4.222874e+01	0	0	1.481650e+02
8.645161e+01	2.287390e+02	5.102639e+01	7.038123e+00	4.222874e+01	0	0	1.482670e+02
8.645161e+01	2.297165e+02	5.278592e+01	5.278592e+00	4.222874e+01	0	0	1.483670e+02
8.656891e+01	2.287390e+02	5.278592e+01	5.278592e+00	4.222874e+01	0	0	1.484670e+02
8.645161e+01	2.287390e+02	5.278592e+01	5.278592e+00	4.281525e+01	0	0	1.485690e+02
8.656891e+01	2.287390e+02	5.278592e+01	5.278592e+00	4.222874e+01	0	0	1.486690e+02
8.645161e+01	2.287390e+02	5.278592e+01	3.519062e+00	4.164223e+01	0	0	1.487700e+02
8.645161e+01	2.287390e+02	5.102639e+01	5.278592e+00	4.222874e+01	0	0	1.488710e+02
8.645161e+01	2.287390e+02	5.278592e+01	7.038123e+00	4.222874e+01	0	0	1.489710e+02
8.656891e+01	2.287390e+02	5.278592e+01	5.278592e+00	4.222874e+01	0	0	1.490720e+02
8.668622e+01	2.287390e+02	5.278592e+01	5.278592e+00	4.222874e+01	0	0	1.491730e+02
8.656891e+01	2.287390e+02	5.278592e+01	5.278592e+00	4.222874e+01	0	0	1.492730e+02
8.692082e+01	2.287390e+02	5.278592e+01	5.278592e+00	4.222874e+01	0	0	1.493740e+02
8.656891e+01	2.277615e+02	5.278592e+01	5.278592e+00	4.222874e+01	0	0	1.494750e+02
8.656891e+01	2.277615e+02	5.278592e+01	5.278592e+00	4.222874e+01	0	0	1.495750e+02
8.656891e+01	2.277615e+02	5.102639e+01	5.278592e+00	4.222874e+01	0	0	1.496770e+02
8.668622e+01	2.277615e+02	5.278592e+01	5.278592e+00	4.222874e+01	0	0	1.497770e+02
8.680352e+01	2.287390e+02	5.278592e+01	7.038123e+00	4.222874e+01	0	0	1.498770e+02
8.680352e+01	2.287390e+02	5.278592e+01	5.278592e+00	4.222874e+01	0	0	1.499790e+02
8.680352e+01	2.287390e+02	5.102639e+01	5.278592e+00	4.222874e+01	0	0	1.500790e+02
8.680352e+01	2.287390e+02	5.102639e+01	7.038123e+00	4.222874e+01	0	0	1.501790e+02
8.680352e+01	2.287390e+02	5.102639e+01	7.038123e+00	4.222874e+01	0	0	1.502810e+02
8.680352e+01	2.287390e+02	5.102639e+01	7.038123e+00	4.222874e+01	0	0	1.503810e+02
8.680352e+01	2.287390e+02	5.102639e+01	7.038123e+00	4.222874e+01	0	0	1.504820e+02
8.692082e+01	2.297165e+02	5.102639e+01	5.278592e+00	4.281525e+01	0	0	1.505830e+02
8.692082e+01	2.297165e+02	5.278592e+01	5.278592e+00	4.281525e+01	0	0	1.506830e+02
8.692082e+01	2.297165e+02	5.278592e+01	5.278592e+00	4.281525e+01	0	0	1.507850e+02
8.680352e+01	2.297165e+02	5.278592e+01	5.278592e+00	4.281525e+01	0	0	1.508850e+02
8.680352e+01	2.297165e+02	5.102639e+01	5.278592e+00	4.281525e+01	0	0	1.509850e+02
8.692082e+01	2.297165e+02	5.102639e+01	5.278592e+00	4.281525e+01	0	0	1.510870e+02
8.680352e+01	2.297165e+02	5.278592e+01	5.278592e+00	4.281525e+01	0	0	1.511870e+02
8.680352e+01	2.297165e+02	5.102639e+01	5.278592e+00	4.281525e+01	0	0	1.512870e+02
8.668622e+01	2.277615e+02	5.102639e+01	5.278592e+00	4.281525e+01	0	0	1.513890e+02
8.680352e+01	2.277615e+02	5.278592e+01	5.278592e+00	4.281525e+01	0	0	1.514890e+02
8.680352e+01	2.277615e+02	5.278592e+01	3.519062e+00	4.281525e+01	0	0	1.515890e+02
8.680352e+01	2.277615e+02	5.102639e+01	5.278592e+00	4.281525e+01	0	0	1.516910e+02
8.680352e+01	2.277615e+02	5.102639e+01	5.278592e+00	4.340176e+01	0	0	1.517910e+02
8.680352e+01	2.277615e+02	5.278592e+01	5.278592e+00	4.281525e+01	0	0	1.518920e+02
8.680352e+01	2.306940e+02	5.102639e+01	5.278592e+00	4.281525e+01	0	0	1.519930e+02
8.656891e+01	2.326491e+02	5.102639e+01	3.519062e+00	4.281525e+01	0	0	1.520930e+02
8.668622e+01	2.316716e+02	5.102639e+01	5.278592e+00	4.281525e+01	0	0	1.521950e+02
8.668622e+01	2.326491e+02	5.102639e+01	3.519062e+00	4.281525e+01	0	0	1.522950e+02
8.668622e+01	2.326491e+02	4.926686e+01	5.278592e+00	4.281525e+01	0	0	1.523950e+02
8.668622e+01	2.326491e+02	5.102639e+01	5.278592e+00	4.281525e+01	0	0	1.524970e+02
8.656891e+01	2.326491e+02	5.102639e+01	5.278592e+00	4.281525e+01	0	0	1.525970e+02
8.668622e+01	2.326491e+02	5.102639e+01	5.278592e+00	4.340176e+01	0	0	1.526970e+02
8.656891e+01	2.297165e+02	5.278592e+01	3.519062e+00	4.281525e+01	0	0	1.527990e+02
8.645161e+01	2.306940e+02	5.278592e+01	5.278592e+00	4.281525e+01	0	0	1.528990e+02
8.645161e+01	2.306940e+02	5.278592e+01	5.278592e+00	4.281525e+01	0	0	1.529990e+02
8.656891e+01	2.306940e+02	5.278592e+01	5.278592e+00	4.281525e+01	0	0	1.531010e+02
8.645161e+01	2.306940e+02	5.278592e+01	5.278592e+00	4.281525e+01	0	0	1.532010e+02
8.645161e+01	2.297165e+02	5.278592e+01	5.278592e+00	4.281525e+01	0	0	1.533030e+02
8.656891e+01	2.306940e+02	5.102639e+01	3.519062e+00	8.797654e+01	0	0	1.534030e+02
8.633431e+01	2.287390e+02	5.278592e+01	5.278592e+00	8.797654e+01	0	0	1.535030e+02
8.633431e+01	2.277615e+02	5.278592e+01	5.278592e+00	8.797654e+01	0	0	1.536050e+02
8.633431e+01	2.297165e+02	5.278592e+01	5.278592e+00	8.856305e+01	0	0	1.537050e+02
8.656891e+01	2.287390e+02	5.278592e+01	5.278592e+00	8.856305e+01	0	0	1.538060e+02
8.633431e+01	2.287390e+02	5.454545e+01	7.038123e+00	8.797654e+01	0	0	1.539070e+02
8.633431e+01	2.287390e+02	5.278592e+01	5.278592e+00	8.797654e+01	0	0	1.540070e+02
8.645161e+01	2.297165e+02	5.102639e+01	5.278592e+00	8.856305e+01	0	0	1.541080e+02
8.633431e+01	2.267840e+02	5.454545e+01	5.278592e+00	8.797654e+01	0	0	1.542090e+02
8.645161e+01	2.277615e+02	5.278592e+01	3.519062e+00	8.797654e+01	0	0	1.543100e+02
8.621701e+01	2.267840e+02	5.454545e+01	5.278592e+00	8.797654e+01	0	0	1.544110e+02
8.621701e+01	2.267840e+02	5.454545e+01	5.278592e+00	8.856305e+01	0	0	1.545110e+02
8.621701e+01	2.267840e+02	5.278592e+01	5.278592e+00	8.739003e+01	0	0	1.546120e+02
8.621701e+01	2.267840e+02	5.278592e+01	5.278592e+00	8.797654e+01	0	0	1.547130e+02
8.633431e+01	2.267840e+02	5.278592e+01	3.519062e+00	8.797654e+01	0	0	1.548140e+02
8.633431e+01	2.287390e+02	5.454545e+01	3.519062e+00	8.914956e+01	0	0	1.549140e+02
8.633431e+01	2.287390e+02	5.454545e+01	5.278592e+00	8.914956e+01	0	0	1.550150e+02
8.621701e+01	2.297165e+02	5.630499e+01	3.519062e+00	8.914956e+01	0	0	1.551160e+02
8.633431e+01	2.287390e+02	5.454545e+01	5.278592e+00	8.914956e+01	0	0	1.552160e+02
8.621701e+01	2.287390e+02	5.454545e+01	5.278592e+00	8.914956e+01	0	0	1.553180e+02
8.621701e+01	2.287390e+02	5.630499e+01	5.278592e+00	8.914956e+01	0	0	1.554180e+02
8.621701e+01	2.287390e+02	5.454545e+01	5.278592e+00	8.914956e+01	0	0	1.555180e+02
8.645161e+01	2.297165e+02	5.630499e+01	3.519062e+00	8.973607e+01	0	0	1.556200e+02
8.645161e+01	2.287390e+02	5.806452e+01	5.278592e+00	8.973607e+01	0	0	1.557200e+02
8.645161e+01	2.287390e+02	5.806452e+01	3.519062e+00	8.973607e+01	0	0	1.558220e+02
8.656891e+01	2.287390e+02	5.806452e+01	5.278592e+00	8.973607e+01	0	0	1.559220e+02
8.656891e+01	2.287390e+02	5.630499e+01	5.278592e+00	8.973607e+01	0	0	1.560220e+02
8.645161e+01	2.297165e+02	5.630499e+01	5.278592e+00	8.973607e+01	0	0	1.561240e+02
8.645161e+01	2.287390e+02	5.806452e+01	3.519062e+00	8.973607e+01	0	0	1.562240e+02
8.656891e+01	2.277615e+02	5.630499e+01	3.519062e+00	8.797654e+01	0	0	1.563250e+02
8.668622e+01	2.277615e+02	5.806452e+01	3.519062e+00	8.797654e+01	0	0	1.564260e+02
8.656891e+01	2.277615e+02	5.806452e+01	5.278592e+00	8.797654e+01	0	0	1.565260e+02
8.668622e+01	2.287390e+02	5.630499e+01	3.519062e+00	8.739003e+01	0	0	1.566270e+02
8.656891e+01	2.277615e+02	5.630499e+01	3.519062e+00	8.797654e+01	0	0	1.567280e+02
8.668622e+01	2.287390e+02	5.630499e+01	3.519062e+00	8.797654e+01	0	0	1.568290e+02
8.668622e+01	2.277615e+02	5.630499e+01	5.278592e+00	8.797654e+01	0	0	1.569300e+02
8.668622e+01	2.297165e+02	5.630499e+01	3.519062e+00	8.797654e+01	0	0	1.570300e+02
8.692082e+01	2.287390e+02	5.806452e+01	3.519062e+00	8.797654e+01	0	0	1.571310e+02
8.668622e+01	2.277615e+02	5.806452e+01	3.519062e+00	8.797654e+01	0	0	1.572320e+02
8.680352e+01	2.277615e+02	5.982405e+01	3.519062e+00	8.797654e+01	0	0	1.573330e+02
8.668622e+01	2.277615e+02	5.806452e+01	3.519062e+00	8.797654e+01	0	0	1.574330e+02
8.680352e+01	2.277615e+02	5.806452e+01	3.519062e+00	8.797654e+01	0	0	1.575340e+02
8.668622e+01	2.287390e+02	5.806452e+01	5.278592e+00	8.739003e+01	0	0	1.576350e+02
8.680352e+01	2.297165e+02	5.806452e+01	5.278592e+00	8.621701e+01	0	0	1.577350e+02
8.692082e+01	2.297165e+02	5.806452e+01	3.519062e+00	8.621701e+01	0	0	1.578370e+02
8.692082e+01	2.297165e+02	5.982405e+01	3.519062e+00	8.680352e+01	0	0	1.579370e+02
8.692082e+01	2.297165e+02	5.806452e+01	3.519062e+00	8.621701e+01	0	0	1.580380e+02
8.703812e+01	2.297165e+02	5.982405e+01	3.519062e+00	8.621701e+01	0	0	1.581390e+02
8.692082e+01	2.297165e+02	5.806452e+01	3.519062e+00	8.621701e+01	0	0	1.582390e+02
8.692082e+01	2.297165e+02	5.630499e+01	3.519062e+00	8.621701e+01	0	0	1.583410e+02
8.703812e+01	2.297165e+02	5.806452e+01	3.519062e+00	8.680352e+01	0	0	1.584410e+02
8.692082e+01	2.287390e+02	5.806452e+01	3.519062e+00	8.621701e+01	0	0	1.585410e+02
8.692082e+01	2.297165e+02	5.630499e+01	3.519062e+00	8.621701e+01	0	0	1.586430e+02
8.692082e+01	2.297165e+02	5.630499e+01	3.519062e+00	8.621701e+01	0	0	1.587430e+02
8.680352e+01	2.297165e+02	5.630499e+01	3.519062e+00	8.680352e+01	0	0	1.588440e+02
8.692082e+01	2.297165e+02	5.630499e+01	3.519062e+00	8.621701e+01	0	0	1.589450e+02
8.692082e+01	2.297165e+02	5.630499e+01	3.519062e+00	8.621701e+01	0	0	1.590460e+02
8.692082e+01	2.297165e+02	5.630499e+01	1.759531e+00	8.621701e+01	0	0	1.591470e+02
8.680352e+01	2.287390e+02	5.630499e+01	3.519062e+00	8.914956e+01	0	0	1.592470e+02
8.680352e+01	2.297165e+02	5.630499e+01	3.519062e+00	8.914956e+01	0	0	1.593480e+02
8.668622e+01	2.306940e+02	5.630499e+01	3.519062e+00	8.914956e+01	0	0	1.594490e+02
8.668622e+01	2.297165e+02	5.630499e+01	3.519062e+00	8.856305e+01	0	0	1.595500e+02
8.668622e+01	2.297165e+02	5.630499e+01	3.519062e+00	8.856305e+01	0	0	1.596500e+02
8.668622e+01	2.297165e+02	5.630499e+01	3.519062e+00	8.856305e+01	0	0	1.597510e+02
8.680352e+01	2.297165e+02	5.630499e+01	3.519062e+00	8.856305e+01	0	0	1.598520e+02
8.668622e+01	2.277615e+02	5.630499e+01	1.759531e+00	9.149560e+01	0	0	1.599520e+02
8.680352e+01	2.287390e+02	5.806452e+01	1.759531e+00	9.149560e+01	0	0	1.600540e+02
8.680352e+01	2.277615e+02	5.630499e+01	1.759531e+00	9.149560e+01	0	0	1.601540e+02
8.668622e+01	2.287390e+02	5.630499e+01	1.759531e+00	9.149560e+01	0	0	1.602540e+02
8.668622e+01	2.277615e+02	5.630499e+01	1.759531e+00	9.149560e+01	0	0	1.603560e+02
8.668622e+01	2.287390e+02	5.630499e+01	3.519062e+00	9.149560e+01	0	0	1.604560e+02
8.680352e+01	2.277615e+02	5.806452e+01	3.519062e+00	9.149560e+01	0	0	1.605580e+02
8.668622e+01	2.287390e+02	5.630499e+01	1.759531e+00	9.208211e+01	0	0	1.606580e+02
8.656891e+01	2.277615e+02	5.630499e+01	1.759531e+00	9.208211e+01	0	0	1.607580e+02
8.656891e+01	2.267840e+02	5.630499e+01	3.519062e+00	9.208211e+01	0	0	1.608600e+02
8.656891e+01	2.267840e+02	5.806452e+01	3.519062e+00	9.208211e+01	0	0	1.609600e+02
8.656891e+01	2.267840e+02	5.630499e+01	1.759531e+00	9.208211e+01	0	0	1.610610e+02
8.656891e+01	2.267840e+02	5.630499e+01	3.519062e+00	9.208211e+01	0	0	1.611620e+02
8.656891e+01	2.277615e+02	5.806452e+01	1.759531e+00	9.208211e+01	0	0	1.612620e+02
8.656891e+01	2.277615e+02	5.630499e+01	3.519062e+00	9.208211e+01	0	0	1.613630e+02
8.645161e+01	2.287390e+02	5.630499e+01	3.519062e+00	9.208211e+01	0	0	1.614640e+02
8.656891e+01	2.287390e+02	5.630499e+01	3.519062e+00	9.149560e+01	0	0	1.615650e+02
8.645161e+01	2.277615e+02	5.630499e+01	1.759531e+00	9.208211e+01	0	0	1.616660e+02
8.645161e+01	2.277615e+02	5.630499e+01	3.519062e+00	9.208211e+01	0	0	1.617660e+02
8.645161e+01	2.277615e+02	5.630499e+01	1.759531e+00	9.208211e+01	0	0	1.618670e+02
8.645161e+01	2.277615e+02	5.630499e+01	1.759531e+00	9.208211e+01	0	0	1.619680e+02
8.656891e+01	2.277615e+02	5.630499e+01	1.759531e+00	9.266862e+01	0	0	1.620690e+02
8.668622e+01	2.277615e+02	5.630499e+01	1.759531e+00	9.266862e+01	0	0	1.621690e+02
8.656891e+01	2.277615e+02	5.630499e+01	1.759531e+00	9.266862e+01	0	0	1.622700e+02
8.668622e+01	2.277615e+02	5.630499e+01	1.759531e+00	9.266862e+01	0	0	1.623710e+02
8.668622e+01	2.277615e+02	5.630499e+01	1.759531e+00	9.266862e+01	0	0	1.624710e+02
8.668622e+01	2.277615e+02	5.630499e+01	1.759531e+00	9.325513e+01	0	0	1.625730e+02
8.668622e+01	2.277615e+02	5.630499e+01	1.759531e+00	9.266862e+01	0	0	1.626730e+02
8.668622e+01	2.277615e+02	5.806452e+01	1.759531e+00	9.266862e+01	0	0	1.627740e+02
8.680352e+01	2.267840e+02	5.454545e+01	1.759531e+00	9.149560e+01	0	0	1.628750e+02
8.680352e+01	2.267840e+02	5.454545e+01	1.759531e+00	9.149560e+01	0	0	1.629750e+02
8.715543e+01	2.277615e+02	5.454545e+01	3.519062e+00	9.149560e+01	0	0	1.630770e+02
8.692082e+01	2.258065e+02	5.454545e+01	1.759531e+00	9.149560e+01	0	0	1.631770e+02
8.680352e+01	2.267840e+02	5.454545e+01	1.759531e+00	9.149560e+01	0	0	1.632770e+02
8.680352e+01	2.258065e+02	5.454545e+01	3.519062e+00	9.149560e+01	0	0	1.633790e+02
8.680352e+01	2.258065e+02	5.454545e+01	1.759531e+00	9.149560e+01	0	0	1.634790e+02
8.692082e+01	2.267840e+02	5.278592e+01	1.759531e+00	8.563050e+01	0	0	1.635800e+02
8.680352e+01	2.258065e+02	5.278592e+01	1.759531e+00	8.621701e+01	0	0	1.636810e+02
8.692082e+01	2.258065e+02	5.102639e+01	1.759531e+00	8.621701e+01	0	0	1.637810e+02
8.680352e+01	2.258065e+02	5.278592e+01	1.759531e+00	8.563050e+01	0	0	1.638830e+02
8.680352e+01	2.258065e+02	5.278592e+01	1.759531e+00	8.621701e+01	0	0	1.639830e+02
8.680352e+01	2.267840e+02	5.278592e+01	3.519062e+00	8.621701e+01	0	0	1.640840e+02
8.680352e+01	2.258065e+02	5.102639e+01	1.759531e+00	8.621701e+01	0	0	1.641850e+02
8.715543e+01	2.277615e+02	5.102639e+01	3.519062e+00	7.976540e+01	0	0	1.642850e+02
8.715543e+01	2.277615e+02	4.926686e+01	1.759531e+00	7.976540e+01	0	0	1.643860e+02
8.727273e+01	2.277615e+02	4.926686e+01	1.759531e+00	7.976540e+01	0	0	1.644870e+02
8.715543e+01	2.277615e+02	4.926686e+01	3.519062e+00	7.976540e+01	0	0	1.645880e+02
8.727273e+01	2.277615e+02	4.926686e+01	1.759531e+00	7.976540e+01	0	0	1.646880e+02
8.715543e+01	2.277615e+02	4.926686e+01	1.759531e+00	7.976540e+01	0	0	1.647900e+02
8.715543e+01	2.277615e+02	4.926686e+01	1.759531e+00	7.976540e+01	0	0	1.648900e+02
8.727273e+01	2.287390e+02	4.750733e+01	3.519062e+00	8.328446e+01	0	0	1.649900e+02
8.739003e+01	2.287390e+02	4.398827e+01	3.519062e+00	8.328446e+01	0	0	1.650920e+02
8.739003e+01	2.287390e+02	4.398827e+01	1.759531e+00	8.328446e+01	0	0	1.651920e+02
8.739003e+01	2.287390e+02	4.398827e+01	3.519062e+00	8.328446e+01	0	0	1.652940e+02
8.739003e+01	2.287390e+02	4.574780e+01	1.759531e+00	8.328446e+01	0	0	1.653940e+02
8.739003e+01	2.297165e+02	4.398827e+01	3.519062e+00	8.328446e+01	0	0	1.654940e+02
8.739003e+01	2.287390e+02	4.398827e+01	3.519062e+00	8.387097e+01	0	0	1.655960e+02
8.739003e+01	2.297165e+02	4.398827e+01	3.519062e+00	8.328446e+01	0	0	1.656960e+02
8.739003e+01	2.287390e+02	4.046921e+01	3.519062e+00	8.328446e+01	0	0	1.657970e+02
8.727273e+01	2.277615e+02	4.222874e+01	1.759531e+00	8.387097e+01	0	0	1.658980e+02
8.727273e+01	2.287390e+02	4.222874e+01	1.759531e+00	8.328446e+01	0	0	1.659980e+02
8.727273e+01	2.287390e+02	4.046921e+01	3.519062e+00	8.387097e+01	0	0	1.660990e+02
8.727273e+01	2.287390e+02	4.046921e+01	1.759531e+00	8.328446e+01	0	0	1.662000e+02
8.727273e+01	2.287390e+02	4.046921e+01	1.759531e+00	8.328446e+01	0	0	1.663010e+02
8.739003e+01	2.277615e+02	4.046921e+01	1.759531e+00	8.328446e+01	0	0	1.664020e+02
8.739003e+01	2.287390e+02	4.046921e+01	1.759531e+00	8.328446e+01	0	0	1.665020e+02
8.739003e+01	2.287390e+02	3.870968e+01	1.759531e+00	8.328446e+01	0	0	1.666030e+02
8.739003e+01	2.287390e+02	3.870968e+01	1.759531e+00	8.328446e+01	0	0	1.667040e+02
8.739003e+01	2.287390e+02	4.046921e+01	1.759531e+00	8.328446e+01	0	0	1.668050e+02
8.727273e+01	2.287390e+02	3.870968e+01	1.759531e+00	8.328446e+01	0	0	1.669050e+02
8.727273e+01	2.287390e+02	3.870968e+01	3.519062e+00	8.387097e+01	0	0	1.670060e+02
8.739003e+01	2.287390e+02	4.046921e+01	1.759531e+00	8.328446e+01	0	0	1.671070e+02
8.739003e+01	2.287390e+02	4.046921e+01	1.759531e+00	8.328446e+01	0	0	1.672070e+02
8.727273e+01	2.287390e+02	3.870968e+01	1.759531e+00	8.328446e+01	0	0	1.673090e+02
8.715543e+01	2.297165e+02	3.870968e+01	3.519062e+00	8.387097e+01	0	0	1.674090e+02
8.727273e+01	2.287390e+02	3.870968e+01	1.759531e+00	8.328446e+01	0	0	1.675100e+02
8.727273e+01	2.287390e+02	3.870968e+01	3.519062e+00	8.328446e+01	0	0	1.676110e+02
8.727273e+01	2.287390e+02	3.870968e+01	3.519062e+00	8.328446e+01	0	0	1.677110e+02
8.727273e+01	2.287390e+02	3.870968e+01	3.519062e+00	8.328446e+01	0	0	1.678130e+02
8.750733e+01	2.297165e+02	3.870968e+01	1.759531e+00	8.328446e+01	0	0	1.679130e+02
8.727273e+01	2.287390e+02	3.870968e+01	1.759531e+00	8.328446e+01	0	0	1.680130e+02
8.739003e+01	2.287390e+02	3.870968e+01	3.519062e+00	8.328446e+01	0	0	1.681150e+02
8.739003e+01	2.297165e+02	3.870968e+01	3.519062e+00	8.328446e+01	0	0	1.682150e+02
8.739003e+01	2.297165e+02	3.870968e+01	1.759531e+00	8.328446e+01	0	0	1.683160e+02
8.727273e+01	2.297165e+02	3.870968e+01	3.519062e+00	8.328446e+01	0	0	1.684170e+02
8.727273e+01	2.287390e+02	4.046921e+01	3.519062e+00	8.328446e+01	0	0	1.685170e+02
8.739003e+01	2.277615e+02	3.870968e+01	1.759531e+00	8.328446e+01	0	0	1.686190e+02
8.727273e+01	2.287390e+02	4.046921e+01	3.519062e+00	8.328446e+01	0	0	1.687190e+02
8.715543e+01	2.277615e+02	4.046921e+01	3.519062e+00	8.328446e+01	0	0	1.688200e+02
8.715543e+01	2.287390e+02	4.046921e+01	1.759531e+00	8.328446e+01	0	0	1.689210e+02
8.715543e+01	2.287390e+02	4.046921e+01	1.759531e+00	8.387097e+01	0	0	1.690210e+02
8.715543e+01	2.287390e+02	4.046921e+01	1.759531e+00	8.328446e+01	0	0	1.691220e+02
8.727273e+01	2.287390e+02	4.046921e+01	3.519062e+00	8.328446e+01	0	0	1.692230e+02
8.727273e+01	2.297165e+02	4.222874e+01	1.759531e+00	8.445748e+01	0	0	1.693240e+02
8.715543e+01	2.287390e+02	4.222874e+01	3.519062e+00	8.387097e+01	0	0	1.694240e+02
8.715543e+01	2.297165e+02	4.398827e+01	1.759531e+00	8.445748e+01	0	0	1.695250e+02
8.715543e+01	2.297165e+02	4.398827e+01	1.759531e+00	8.387097e+01	0	0	1.696260e+02
8.727273e+01	2.287390e+02	4.222874e+01	3.519062e+00	8.387097e+01	0	0	1.697260e+02
8.715543e+01	2.287390e+02	4.398827e+01	1.759531e+00	8.445748e+01	0	0	1.698280e+02
8.715543e+01	2.287390e+02	4.398827e+01	1.759531e+00	8.387097e+01	0	0	1.699280e+02
8.727273e+01	2.297165e+02	4.398827e+01	1.759531e+00	8.445748e+01	0	0	1.700290e+02
8.727273e+01	2.306940e+02	4.574780e+01	1.759531e+00	8.504399e+01	0	0	1.701300e+02
8.715543e+01	2.306940e+02	4.574780e+01	1.759531e+00	8.504399e+01	0	0	1.702300e+02
8.715543e+01	2.306940e+02	4.574780e+01	1.759531e+00	8.445748e+01	0	0	1.703320e+02
8.727273e+01	2.306940e+02	4.574780e+01	3.519062e+00	8.504399e+01	0	0	1.704320e+02
8.715543e+01	2.306940e+02	4.574780e+01	1.759531e+00	8.445748e+01	0	0	1.705320e+02
8.715543e+01	2.306940e+02	4.574780e+01	3.519062e+00	8.445748e+01	0	0	1.706340e+02
8.727273e+01	2.306940e+02	4.574780e+01	1.759531e+00	8.445748e+01	0	0	1.707340e+02
8.727273e+01	2.316716e+02	4.750733e+01	1.759531e+00	8.445748e+01	0	0	1.708350e+02
8.715543e+01	2.306940e+02	4.750733e+01	1.759531e+00	8.504399e+01	0	0	1.709360e+02
8.727273e+01	2.306940e+02	4.750733e+01	1.759531e+00	8.445748e+01	0	0	1.710370e+02
8.727273e+01	2.316716e+02	4.750733e+01	1.759531e+00	8.504399e+01	0	0	1.711380e+02
8.727273e+01	2.306940e+02	4.750733e+01	1.759531e+00	8.504399e+01	0	0	1.712380e+02
8.739003e+01	2.316716e+02	4.750733e+01	1.759531e+00	8.504399e+01	0	0	1.713390e+02
8.727273e+01	2.316716e+02	4.750733e+01	1.759531e+00	8.445748e+01	0	0	1.714400e+02
8.727273e+01	2.316716e+02	5.102639e+01	1.759531e+00	8.680352e+01	0	0	1.715410e+02
8.715543e+01	2.316716e+02	5.102639e+01	1.759531e+00	8.621701e+01	0	0	1.716410e+02
8.727273e+01	2.316716e+02	4.926686e+01	1.759531e+00	8.680352e+01	0	0	1.717420e+02
8.715543e+01	2.316716e+02	4.926686e+01	1.759531e+00	8.680352e+01	0	0	1.718430e+02
8.715543e+01	2.316716e+02	5.102639e+01	1.759531e+00	8.680352e+01	0	0	1.719430e+02
8.715543e+01	2.316716e+02	5.102639e+01	1.759531e+00	8.621701e+01	0	0	1.720450e+02
8.727273e+01	2.316716e+02	5.102639e+01	1.759531e+00	8.680352e+01	0	0	1.721450e+02
8.750733e+01	2.297165e+02	5.278592e+01	1.759531e+00	8.504399e+01	0	0	1.722460e+02
8.739003e+01	2.287390e+02	5.278592e+01	1.759531e+00	8.504399e+01	0	0	1.723470e+02
8.739003e+01	2.297165e+02	5.454545e+01	3.519062e+00	8.504399e+01	0	0	1.724470e+02
8.739003e+01	2.297165e+02	5.278592e+01	1.759531e+00	8.504399e+01	0	0	1.725490e+02
8.739003e+01	2.287390e+02	5.278592e+01	1.759531e+00	8.504399e+01	0	0	1.726490e+02
8.739003e+01	2.297165e+02	5.278592e+01	1.759531e+00	8.504399e+01	0	0	1.727490e+02
8.750733e+01	2.297165e+02	5.454545e+01	3.519062e+00	8.504399e+01	0	0	1.728510e+02
8.739003e+01	2.277615e+02	5.278592e+01	3.519062e+00	8.269795e+01	0	0	1.729510e+02
8.715543e+01	2.287390e+02	5.454545e+01	3.519062e+00	8.269795e+01	0	0	1.730520e+02
8.715543e+01	2.287390e+02	5.454545e+01	3.519062e+00	8.211144e+01	0	0	1.731530e+02
8.727273e+01	2.287390e+02	5.454545e+01	1.759531e+00	8.269795e+01	0	0	1.732530e+02
8.727273e+01	2.287390e+02	5.454545e+01	1.759531e+00	8.269795e+01	0	0	1.733550e+02
8.727273e+01	2.287390e+02	5.278592e+01	1.759531e+00	8.269795e+01	0	0	1.734550e+02
8.715543e+01	2.287390e+02	5.278592e+01	1.759531e+00	8.211144e+01	0	0	1.735560e+02
8.727273e+01	2.287390e+02	5.278592e+01	1.759531e+00	8.211144e+01	0	0	1.736570e+02
8.692082e+01	2.277615e+02	5.454545e+01	1.759531e+00	8.211144e+01	0	0	1.737570e+02
8.692082e+01	2.277615e+02	5.454545e+01	1.759531e+00	8.211144e+01	0	0	1.738580e+02
8.692082e+01	2.277615e+02	5.454545e+01	3.519062e+00	8.211144e+01	0	0	1.739590e+02
8.692082e+01	2.277615e+02	5.454545e+01	1.759531e+00	8.211144e+01	0	0	1.740600e+02
8.692082e+01	2.287390e+02	5.454545e+01	1.759531e+00	8.211144e+01	0	0	1.741600e+02
8.692082e+01	2.277615e+02	5.454545e+01	1.759531e+00	8.211144e+01	0	0	1.742610e+02
8.692082e+01	2.277615e+02	5.454545e+01	1.759531e+00	8.035191e+01	0	0	1.743620e+02
8.668622e+01	2.287390e+02	5.278592e+01	3.519062e+00	8.093842e+01	0	0	1.744620e+02
8.668622e+01	2.287390e+02	5.278592e+01	1.759531e+00	8.093842e+01	0	0	1.745640e+02
8.668622e+01	2.287390e+02	5.454545e+01	1.759531e+00	8.093842e+01	0	0	1.746640e+02
8.668622e+01	2.287390e+02	5.278592e+01	1.759531e+00	8.093842e+01	0	0	1.747650e+02
8.668622e+01	2.287390e+02	5.454545e+01	1.759531e+00	8.035191e+01	0	0	1.748660e+02
8.680352e+01	2.277615e+02	5.454545e+01	1.759531e+00	8.093842e+01	0	0	1.749660e+02
8.680352e+01	2.287390e+02	5.454545e+01	3.519062e+00	8.093842e+01	0	0	1.750680e+02
8.680352e+01	2.297165e+02	5.102639e+01	3.519062e+00	8.093842e+01	0	0	1.751680e+02
8.645161e+01	2.287390e+02	5.102639e+01	1.759531e+00	8.093842e+01	0	0	1.752680e+02
8.645161e+01	2.287390e+02	5.102639e+01	1.759531e+00	8.093842e+01	0	0	1.753700e+02
8.645161e+01	2.287390e+02	5.102639e+01	1.759531e+00	8.093842e+01	0	0	1.754700e+02
8.645161e+01	2.287390e+02	5.278592e+01	3.519062e+00	8.093842e+01	0	0	1.755710e+02
8.645161e+01	2.297165e+02	5.102639e+01	1.759531e+00	8.093842e+01	0	0	1.756720e+02
8.645161e+01	2.287390e+02	5.102639e+01	1.759531e+00	8.093842e+01	0	0	1.757720e+02
8.645161e+01	2.277615e+02	5.102639e+01	1.759531e+00	8.093842e+01	0	0	1.758740e+02
8.645161e+01	2.277615e+02	5.278592e+01	1.759531e+00	8.093842e+01	0	0	1.759740e+02
8.645161e+01	2.277615e+02	5.278592e+01	3.519062e+00	8.035191e+01	0	0	1.760750e+02
8.645161e+01	2.277615e+02	5.278592e+01	1.759531e+00	8.093842e+01	0	0	1.761760e+02
8.645161e+01	2.277615e+02	5.278592e+01	1.759531e+00	8.093842e+01	0	0	1.762760e+02
8.645161e+01	2.277615e+02	5.278592e+01	1.759531e+00	8.093842e+01	0	0	1.763770e+02
8.645161e+01	2.277615e+02	5.102639e+01	1.759531e+00	8.093842e+01	0	0	1.764780e+02
8.668622e+01	2.277615e+02	5.102639e+01	1.759531e+00	7.976540e+01	0	0	1.765790e+02
8.692082e+01	2.287390e+02	5.278592e+01	1.759531e+00	7.976540e+01	0	0	1.766790e+02
8.680352e+01	2.297165e+02	5.278592e+01	1.759531e+00	7.976540e+01	0	0	1.767810e+02
8.668622e+01	2.277615e+02	5.102639e+01	3.519062e+00	7.976540e+01	0	0	1.768810e+02
8.692082e+01	2.287390e+02	5.102639e+01	1.759531e+00	7.976540e+01	0	0	1.769820e+02
8.668622e+01	2.287390e+02	5.102639e+01	0	7.976540e+01	0	0	1.770830e+02
8.668622e+01	2.277615e+02	5.278592e+01	3.519062e+00	7.976540e+01	0	0	1.771830e+02
8.680352e+01	2.287390e+02	5.102639e+01	1.759531e+00	7.741935e+01	0	0	1.772850e+02
8.703812e+01	2.287390e+02	5.102639e+01	1.759531e+00	7.683284e+01	0	0	1.773850e+02
8.692082e+01	2.277615e+02	5.102639e+01	3.519062e+00	7.683284e+01	0	0	1.774850e+02
8.703812e+01	2.287390e+02	5.102639e+01	1.759531e+00	7.683284e+01	0	0	1.775870e+02
8.703812e+01	2.277615e+02	5.102639e+01	1.759531e+00	7.683284e+01	0	0	1.776870e+02
8.692082e+01	2.287390e+02	5.278592e+01	1.759531e+00	7.683284e+01	0	0	1.777880e+02
8.692082e+01	2.287390e+02	5.102639e+01	1.759531e+00	7.683284e+01	0	0	1.778890e+02
8.703812e+01	2.287390e+02	5.102639e+01	1.759531e+00	7.448680e+01	0	0	1.779890e+02
8.715543e+01	2.287390e+02	5.102639e+01	3.519062e+00	7.448680e+01	0	0	1.780910e+02
8.739003e+01	2.287390e+02	5.102639e+01	1.759531e+00	7.507331e+01	0	0	1.781910e+02
8.727273e+01	2.277615e+02	5.102639e+01	3.519062e+00	7.507331e+01	0	0	1.782920e+02
8.703812e+01	2.277615e+02	5.102639e+01	0	7.448680e+01	0	0	1.783930e+02
8.727273e+01	2.287390e+02	5.102639e+01	1.759531e+00	7.507331e+01	0	0	1.784930e+02
8.703812e+01	2.277615e+02	4.926686e+01	1.759531e+00	7.448680e+01	0	0	1.785940e+02
8.715543e+01	2.277615e+02	5.102639e+01	1.759531e+00	7.565982e+01	0	0	1.786950e+02
8.703812e+01	2.277615e+02	5.278592e+01	1.759531e+00	7.565982e+01	0	0	1.787960e+02
8.715543e+01	2.277615e+02	5.278592e+01	1.759531e+00	7.565982e+01	0	0	1.788960e+02
8.703812e+01	2.277615e+02	5.454545e+01	1.759531e+00	7.565982e+01	0	0	1.789970e+02
8.715543e+01	2.277615e+02	5.454545e+01	1.759531e+00	7.565982e+01	0	0	1.790980e+02
8.703812e+01	2.277615e+02	5.454545e+01	3.519062e+00	7.565982e+01	0	0	1.791980e+02
8.715543e+01	2.277615e+02	5.454545e+01	1.759531e+00	7.565982e+01	0	0	1.793000e+02
8.715543e+01	2.277615e+02	5.278592e+01	1.759531e+00	7.565982e+01	0	0	1.794000e+02
8.692082e+01	2.258065e+02	5.454545e+01	1.759531e+00	7.624633e+01	0	0	1.795010e+02
8.703812e+01	2.267840e+02	5.278592e+01	1.759531e+00	7.624633e+01	0	0	1.796020e+02
8.715543e+01	2.267840e+02	5.278592e+01	3.519062e+00	7.624633e+01	0	0	1.797020e+02
8.692082e+01	2.267840e+02	5.454545e+01	1.759531e+00	7.624633e+01	0	0	1.798040e+02
8.727273e+01	2.267840e+02	5.454545e+01	3.519062e+00	7.624633e+01	0	0	1.799040e+02
8.703812e+01	2.258065e+02	5.278592e+01	1.759531e+00	7.565982e+01	0	0	1.800040e+02
8.715543e+01	2.258065e+02	5.454545e+01	1.759531e+00	7.624633e+01	0	0	1.801060e+02
8.680352e+01	2.267840e+02	5.278592e+01	3.519062e+00	7.624633e+01	0	0	1.802060e+02
8.680352e+01	2.258065e+02	5.454545e+01	1.759531e+00	7.624633e+01	0	0	1.803070e+02
8.703812e+01	2.267840e+02	5.454545e+01	1.759531e+00	7.565982e+01	0	0	1.804080e+02
8.680352e+01	2.258065e+02	5.454545e+01	0	7.565982e+01	0	0	1.805080e+02
8.680352e+01	2.258065e+02	5.454545e+01	1.759531e+00	7.624633e+01	0	0	1.806100e+02
8.668622e+01	2.267840e+02	5.454545e+01	0	7.624633e+01	0	0	1.807100e+02
8.680352e+01	2.258065e+02	5.278592e+01	1.759531e+00	7.565982e+01	0	0	1.808110e+02
8.680352e+01	2.258065e+02	5.454545e+01	1.759531e+00	7.741935e+01	0	0	1.809120e+02
8.680352e+01	2.277615e+02	5.454545e+01	1.759531e+00	7.741935e+01	0	0	1.810120e+02
8.680352e+01	2.277615e+02	5.630499e+01	1.759531e+00	7.741935e+01	0	0	1.811130e+02
8.715543e+01	2.277615e+02	5.454545e+01	1.759531e+00	7.741935e+01	0	0	1.812140e+02
8.668622e+01	2.277615e+02	5.454545e+01	1.759531e+00	7.741935e+01	0	0	1.813150e+02
8.680352e+01	2.267840e+02	5.454545e+01	1.759531e+00	7.741935e+01	0	0	1.814150e+02
8.692082e+01	2.287390e+02	5.454545e+01	1.759531e+00	7.741935e+01	0	0	1.815160e+02
8.680352e+01	2.277615e+02	5.454545e+01	1.759531e+00	8.328446e+01	0	0	1.816170e+02
8.680352e+01	2.267840e+02	5.454545e+01	1.759531e+00	8.328446e+01	0	0	1.817180e+02
8.680352e+01	2.267840e+02	5.454545e+01	1.759531e+00	8.328446e+01	0	0	1.818190e+02
8.680352e+01	2.267840e+02	5.454545e+01	3.519062e+00	8.328446e+01	0	0	1.819190e+02
8.680352e+01	2.277615e+02	5.454545e+01	1.759531e+00	8.328446e+01	0	0	1.820200e+02
8.692082e+01	2.277615e+02	5.454545e+01	3.519062e+00	8.328446e+01	0	0	1.821210e+02
8.680352e+01	2.277615e+02	5.454545e+01	1.759531e+00	8.328446e+01	0	5	1.822210e+02
8.703812e+01	2.267840e+02	5.454545e+01	1.759531e+00	8.797654e+01	0	5	1.823230e+02
8.715543e+01	2.267840e+02	5.454545e+01	1.759531e+00	8.797654e+01	0	5	1.824230e+02
8.703812e+01	2.267840e+02	5.454545e+01	1.759531e+00	8.797654e+01	0	5	1.825230e+02
8.715543e+01	2.267840e+02	5.454545e+01	0	8.856305e+01	0	5	1.826250e+02
8.715543e+01	2.267840e+02	5.454545e+01	1.759531e+00	8.797654e+01	0	5	1.827250e+02
8.703812e+01	2.267840e+02	5.454545e+01	1.759531e+00	8.797654e+01	0	5	1.828270e+02
8.727273e+01	2.267840e+02	5.454545e+01	1.759531e+00	8.797654e+01	0	5	1.829270e+02
8.739003e+01	2.258065e+02	5.454545e+01	1.759531e+00	8.093842e+01	0	5	1.830270e+02
8.727273e+01	2.248289e+02	5.454545e+01	1.759531e+00	8.093842e+01	0	5	1.831290e+02
8.715543e+01	2.248289e+02	5.454545e+01	1.759531e+00	8.093842e+01	0	5	1.832290e+02
8.715543e+01	2.248289e+02	5.454545e+01	3.519062e+00	8.093842e+01	0	5	1.833300e+02
8.727273e+01	2.248289e+02	5.454545e+01	1.759531e+00	8.093842e+01	0	5	1.834310e+02
8.727273e+01	2.258065e+02	5.454545e+01	1.759531e+00	8.093842e+01	0	5	1.835310e+02
8.715543e+01	2.258065e+02	5.454545e+01	1.759531e+00	8.093842e+01	0	5	1.836320e+02
8.727273e+01	2.258065e+02	5.454545e+01	1.759531e+00	7.448680e+01	0	5	1.837330e+02
8.727273e+01	2.267840e+02	5.630499e+01	1.759531e+00	7.448680e+01	0	5	1.838340e+02
8.727273e+01	2.277615e+02	5.630499e+01	1.759531e+00	7.507331e+01	0	5	1.839340e+02
8.739003e+01	2.277615e+02	5.630499e+01	1.759531e+00	7.448680e+01	0	5	1.840350e+02
8.739003e+01	2.267840e+02	5.630499e+01	1.759531e+00	7.448680e+01	0	5	1.841360e+02
8.727273e+01	2.267840e+02	5.454545e+01	1.759531e+00	7.448680e+01	0	5	1.842370e+02
8.715543e+01	2.267840e+02	5.630499e+01	1.759531e+00	7.448680e+01	0	5	1.843380e+02
8.715543e+01	2.267840e+02	5.630499e+01	1.759531e+00	7.448680e+01	0	5	1.844380e+02
8.715543e+01	2.258065e+02	5.806452e+01	1.759531e+00	7.448680e+01	0	5	1.845390e+02
8.703812e+01	2.238514e+02	5.982405e+01	1.759531e+00	7.448680e+01	0	5	1.846400e+02
8.703812e+01	2.238514e+02	5.982405e+01	1.759531e+00	7.448680e+01	0	5	1.847400e+02
8.715543e+01	2.248289e+02	5.982405e+01	1.759531e+00	7.448680e+01	0	5	1.848420e+02
8.727273e+01	2.238514e+02	5.806452e+01	1.759531e+00	7.448680e+01	0	5	1.849420e+02
8.703812e+01	2.238514e+02	5.982405e+01	1.759531e+00	7.448680e+01	0	5	1.850420e+02
8.715543e+01	2.238514e+02	5.982405e+01	1.759531e+00	7.448680e+01	0	5	1.851440e+02
8.715543e+01	2.209189e+02	5.982405e+01	3.519062e+00	7.390029e+01	0	5	1.852440e+02
8.715543e+01	2.209189e+02	5.982405e+01	3.519062e+00	7.390029e+01	0	5	1.853460e+02
8.692082e+01	2.209189e+02	5.982405e+01	1.759531e+00	7.390029e+01	0	5	1.854460e+02
8.703812e+01	2.199413e+02	6.158358e+01	1.759531e+00	7.390029e+01	0	5	1.855460e+02
8.703812e+01	2.199413e+02	5.982405e+01	1.759531e+00	7.390029e+01	0	5	1.856480e+02
8.739003e+01	2.218964e+02	5.982405e+01	1.759531e+00	7.390029e+01	0	5	1.857480e+02
8.715543e+01	2.209189e+02	5.982405e+01	1.759531e+00	7.390029e+01	0	5	1.858490e+02
8.692082e+01	2.101662e+02	6.334311e+01	1.759531e+00	7.565982e+01	0	5	1.859500e+02
8.692082e+01	2.072336e+02	6.334311e+01	3.519062e+00	7.565982e+01	0	5	1.860500e+02
8.703812e+01	2.082111e+02	6.334311e+01	3.519062e+00	7.565982e+01	0	5	1.861510e+02
8.692082e+01	2.072336e+02	6.334311e+01	1.759531e+00	7.565982e+01	0	5	1.862520e+02
8.703812e+01	2.072336e+02	6.334311e+01	0	7.565982e+01	0	5	1.863530e+02
8.692082e+01	2.072336e+02	6.334311e+01	1.759531e+00	7.565982e+01	0	5	1.864540e+02
8.692082e+01	2.072336e+02	6.510264e+01	3.519062e+00	7.565982e+01	0	5	1.865540e+02
8.703812e+01	2.072336e+02	6.334311e+01	1.759531e+00	7.683284e+01	0	5	1.866550e+02
8.750733e+01	2.023460e+02	6.510264e+01	1.759531e+00	7.683284e+01	0	5	1.867560e+02
8.739003e+01	2.013685e+02	6.510264e+01	1.759531e+00	7.683284e+01	0	5	1.868570e+02
8.739003e+01	2.013685e+02	6.510264e+01	1.759531e+00	7.683284e+01	0	5	1.869570e+02
8.739003e+01	2.013685e+02	6.510264e+01	3.519062e+00	7.683284e+01	0	5	1.870580e+02
8.739003e+01	2.013685e+02	6.510264e+01	1.759531e+00	7.683284e+01	0	5	1.871590e+02
8.774194e+01	2.023460e+02	6.510264e+01	1.759531e+00	7.683284e+01	0	0	1.872590e+02
8.739003e+01	2.013685e+02	6.510264e+01	1.759531e+00	7.683284e+01	0	0	1.873610e+02
8.821114e+01	1.964809e+02	6.862170e+01	1.759531e+00	7.683284e+01	0	0	1.874610e+02
8.832845e+01	1.964809e+02	6.862170e+01	1.759531e+00	7.683284e+01	0	0	1.875610e+02
8.844575e+01	1.964809e+02	6.862170e+01	1.759531e+00	7.683284e+01	0	0	1.876630e+02
8.832845e+01	1.964809e+02	6.862170e+01	1.759531e+00	7.683284e+01	0	0	1.877630e+02
8.832845e+01	1.964809e+02	7.038123e+01	1.759531e+00	7.624633e+01	0	0	1.878650e+02
8.832845e+01	1.964809e+02	6.862170e+01	1.759531e+00	7.741935e+01	0	0	1.879650e+02
8.832845e+01	1.964809e+02	6.862170e+01	1.759531e+00	7.507331e+01	0	0	1.880650e+02
8.903226e+01	1.955034e+02	7.038123e+01	3.519062e+00	7.507331e+01	0	0	1.881670e+02
8.926686e+01	1.935484e+02	6.862170e+01	1.759531e+00	7.507331e+01	0	0	1.882670e+02
8.914956e+01	1.925709e+02	7.038123e+01	1.759531e+00	7.507331e+01	0	0	1.883680e+02
8.926686e+01	1.925709e+02	7.038123e+01	1.759531e+00	7.507331e+01	0	0	1.884690e+02
8.926686e+01	1.925709e+02	7.038123e+01	3.519062e+00	7.507331e+01	0	0	1.885700e+02
8.950147e+01	1.935484e+02	7.038123e+01	3.519062e+00	7.448680e+01	0	0	1.886700e+02
8.926686e+01	1.925709e+02	7.038123e+01	3.519062e+00	7.448680e+01	0	0	1.887710e+02
8.950147e+01	1.867058e+02	7.038123e+01	1.759531e+00	7.214076e+01	0	0	1.888720e+02
8.961877e+01	1.857283e+02	7.038123e+01	1.759531e+00	7.272727e+01	0	0	1.889730e+02
8.973607e+01	1.867058e+02	7.038123e+01	3.519062e+00	7.214076e+01	0	0	1.890740e+02
8.950147e+01	1.857283e+02	7.214076e+01	1.759531e+00	7.214076e+01	0	0	1.891740e+02
8.961877e+01	1.857283e+02	7.038123e+01	1.759531e+00	7.272727e+01	0	0	1.892750e+02
8.961877e+01	1.857283e+02	7.214076e+01	1.759531e+00	7.272727e+01	0	0	1.893760e+02
8.961877e+01	1.867058e+02	7.214076e+01	1.759531e+00	7.214076e+01	0	0	1.894760e+02
8.973607e+01	1.857283e+02	7.214076e+01	1.759531e+00	7.214076e+01	0	0	1.895780e+02
9.020528e+01	1.867058e+02	7.214076e+01	1.759531e+00	7.331378e+01	0	0	1.896780e+02
8.985337e+01	1.867058e+02	7.214076e+01	3.519062e+00	7.272727e+01	0	0	1.897780e+02
8.973607e+01	1.867058e+02	7.214076e+01	1.759531e+00	7.272727e+01	0	0	1.898800e+02
8.985337e+01	1.857283e+02	7.214076e+01	1.759531e+00	7.272727e+01	0	0	1.899800e+02
8.973607e+01	1.857283e+02	7.214076e+01	3.519062e+00	7.272727e+01	0	0	1.900820e+02
8.985337e+01	1.857283e+02	7.038123e+01	1.759531e+00	7.272727e+01	0	0	1.901820e+02
8.785924e+01	1.867058e+02	7.038123e+01	1.759531e+00	7.214076e+01	0	0	1.902820e+02
8.504399e+01	2.013685e+02	7.038123e+01	3.519062e+00	7.214076e+01	0	0	1.903840e+02
8.504399e+01	2.003910e+02	7.038123e+01	1.759531e+00	7.214076e+01	0	0	1.904840e+02
8.504399e+01	2.003910e+02	6.862170e+01	3.519062e+00	7.214076e+01	0	0	1.905850e+02
8.492669e+01	2.003910e+02	7.038123e+01	3.519062e+00	7.214076e+01	0	0	1.906860e+02
8.492669e+01	2.003910e+02	7.038123e+01	1.759531e+00	7.214076e+01	0	0	1.907860e+02
8.516129e+01	2.003910e+02	7.038123e+01	3.519062e+00	7.214076e+01	0	0	1.908870e+02
8.140762e+01	2.062561e+02	7.038123e+01	1.759531e+00	7.155425e+01	0	0	1.909880e+02
7.917889e+01	2.072336e+02	6.862170e+01	3.519062e+00	7.214076e+01	0	0	1.910890e+02
7.917889e+01	2.072336e+02	6.862170e+01	1.759531e+00	7.155425e+01	0	0	1.911900e+02
7.917889e+01	2.072336e+02	6.862170e+01	1.759531e+00	7.155425e+01	0	0	1.912900e+02
7.929619e+01	2.072336e+02	6.862170e+01	1.759531e+00	7.155425e+01	0	0	1.913910e+02
7.917889e+01	2.072336e+02	6.862170e+01	1.759531e+00	7.214076e+01	0	0	1.914920e+02
7.929619e+01	2.072336e+02	6.862170e+01	1.759531e+00	7.214076e+01	0	0	1.915930e+02
7.554252e+01	2.189638e+02	6.686217e+01	1.759531e+00	7.214076e+01	0	0	1.916930e+02
6.768328e+01	2.248289e+02	6.334311e+01	1.759531e+00	7.214076e+01	0	0	1.917940e+02
6.780059e+01	2.258065e+02	6.158358e+01	3.519062e+00	7.214076e+01	0	0	1.918950e+02
6.768328e+01	2.248289e+02	6.158358e+01	3.519062e+00	7.214076e+01	0	0	1.919950e+02
6.768328e+01	2.248289e+02	6.158358e+01	1.759531e+00	7.155425e+01	0	0	1.920970e+02
6.756598e+01	2.248289e+02	6.158358e+01	1.759531e+00	7.155425e+01	0	0	1.921970e+02
6.756598e+01	2.258065e+02	6.158358e+01	1.759531e+00	7.214076e+01	0	0	1.922970e+02
6.756598e+01	2.248289e+02	6.158358e+01	1.759531e+00	7.214076e+01	0	0	1.923990e+02
6.252199e+01	2.287390e+02	5.630499e+01	1.759531e+00	7.155425e+01	0	0	1.924990e+02
6.252199e+01	2.277615e+02	5.806452e+01	1.759531e+00	7.155425e+01	0	0	1.926010e+02
6.252199e+01	2.287390e+02	5.630499e+01	1.759531e+00	7.155425e+01	0	0	1.927010e+02
6.252199e+01	2.287390e+02	5.806452e+01	1.759531e+00	7.214076e+01	0	0	1.928010e+02
6.252199e+01	2.287390e+02	5.806452e+01	1.759531e+00	7.155425e+01	0	0	1.929030e+02
6.240469e+01	2.277615e+02	5.806452e+01	1.759531e+00	7.155425e+01	0	0	1.930030e+02
6.252199e+01	2.287390e+02	5.630499e+01	1.759531e+00	7.155425e+01	0	0	1.931040e+02
5.724340e+01	2.326491e+02	5.630499e+01	3.519062e+00	1.917889e+02	0	0	1.932050e+02
5.642229e+01	2.316716e+02	5.806452e+01	3.519062e+00	1.917889e+02	0	0	1.933050e+02
5.618768e+01	2.306940e+02	5.630499e+01	1.759531e+00	1.912023e+02	0	0	1.934060e+02
5.618768e+01	2.306940e+02	5.806452e+01	1.759531e+00	1.917889e+02	0	0	1.935070e+02
5.618768e+01	2.306940e+02	5.806452e+01	3.519062e+00	1.912023e+02	0	0	1.936080e+02
5.618768e+01	2.306940e+02	5.806452e+01	1.759531e+00	1.912023e+02	0	0	1.937090e+02
5.607038e+01	2.306940e+02	5.806452e+01	1.759531e+00	1.906158e+02	0	0	1.938090e+02
5.618768e+01	2.326491e+02	5.806452e+01	1.759531e+00	1.912023e+02	0	0	1.939100e+02
5.618768e+01	2.336266e+02	5.982405e+01	1.759531e+00	1.912023e+02	0	0	1.940110e+02
5.618768e+01	2.336266e+02	5.982405e+01	1.759531e+00	1.912023e+02	0	0	1.941120e+02
5.618768e+01	2.336266e+02	5.806452e+01	1.759531e+00	1.912023e+02	0	0	1.942120e+02
5.607038e+01	2.326491e+02	5.982405e+01	1.759531e+00	1.912023e+02	0	0	1.943130e+02
5.618768e+01	2.336266e+02	5.982405e+01	1.759531e+00	1.912023e+02	0	0	1.944140e+02
5.607038e+01	2.326491e+02	5.806452e+01	1.759531e+00	1.912023e+02	0	0	1.945140e+02
5.677419e+01	2.336266e+02	6.158358e+01	1.759531e+00	1.912023e+02	3	0	1.946160e+02
5.794721e+01	2.346041e+02	6.334311e+01	1.759531e+00	1.912023e+02	0	0	1.947160e+02
5.771261e+01	2.336266e+02	6.334311e+01	1.759531e+00	1.912023e+02	0	0	1.948180e+02
5.771261e+01	2.336266e+02	6.334311e+01	3.519062e+00	1.912023e+02	0	0	1.949180e+02
5.771261e+01	2.336266e+02	6.334311e+01	1.759531e+00	1.912023e+02	0	0	1.950180e+02
5.782991e+01	2.336266e+02	6.334311e+01	1.759531e+00	1.912023e+02	0	0	1.951200e+02
5.771261e+01	2.346041e+02	6.334311e+01	1.759531e+00	1.912023e+02	0	0	1.952200e+02
5.912023e+01	2.336266e+02	6.510264e+01	1.759531e+00	1.912023e+02	3	0	1.953210e+02
6.205279e+01	2.346041e+02	6.862170e+01	1.759531e+00	1.912023e+02	3	0	1.954220e+02
6.193548e+01	2.336266e+02	6.862170e+01	3.519062e+00	1.912023e+02	3	0	1.955230e+02
6.193548e+01	2.336266e+02	6.862170e+01	1.759531e+00	1.912023e+02	3	0	1.956230e+02
6.193548e+01	2.336266e+02	6.862170e+01	1.759531e+00	1.912023e+02	3	0	1.957250e+02
6.205279e+01	2.346041e+02	7.038123e+01	1.759531e+00	1.912023e+02	3	0	1.958250e+02
6.205279e+01	2.336266e+02	7.038123e+01	1.759531e+00	1.912023e+02	3	0	1.959270e+02
6.193548e+01	2.336266e+02	7.038123e+01	1.759531e+00	1.824047e+02	3	0	1.960270e+02
6.510264e+01	2.346041e+02	7.038123e+01	1.759531e+00	1.829912e+02	0	0	1.961280e+02
6.498534e+01	2.336266e+02	6.862170e+01	1.759531e+00	1.824047e+02	0	0	1.962290e+02
6.486804e+01	2.326491e+02	7.038123e+01	1.759531e+00	1.818182e+02	0	0	1.963290e+02
6.498534e+01	2.326491e+02	7.038123e+01	1.759531e+00	1.824047e+02	0	0	1.964300e+02
6.486804e+01	2.336266e+02	7.038123e+01	3.519062e+00	1.818182e+02	0	0	1.965310e+02
6.498534e+01	2.336266e+02	7.038123e+01	1.759531e+00	1.818182e+02	0	0	1.966320e+02
6.486804e+01	2.336266e+02	7.038123e+01	1.759531e+00	1.730205e+02	0	0	1.967320e+02
6.744868e+01	2.336266e+02	7.038123e+01	1.759531e+00	1.724340e+02	0	0	1.968330e+02
6.744868e+01	2.346041e+02	7.214076e+01	1.759531e+00	1.724340e+02	0	0	1.969340e+02
6.733138e+01	2.346041e+02	7.214076e+01	3.519062e+00	1.724340e+02	0	0	1.970350e+02
6.756598e+01	2.346041e+02	7.214076e+01	1.759531e+00	1.730205e+02	0	0	1.971360e+02
6.744868e+01	2.346041e+02	7.214076e+01	1.759531e+00	1.730205e+02	0	0	1.972360e+02
6.744868e+01	2.336266e+02	7.038123e+01	3.519062e+00	1.724340e+02	0	0	1.973380e+02
6.733138e+01	2.336266e+02	7.038123e+01	1.759531e+00	1.724340e+02	0	0	1.974380e+02
6.944282e+01	2.336266e+02	6.862170e+01	1.759531e+00	1.513196e+02	0	0	1.975380e+02
7.049853e+01	2.336266e+02	7.214076e+01	1.759531e+00	1.513196e+02	0	0	1.976400e+02
7.038123e+01	2.336266e+02	7.214076e+01	1.759531e+00	1.507331e+02	0	0	1.977400e+02
7.049853e+01	2.336266e+02	7.214076e+01	1.759531e+00	1.513196e+02	0	0	1.978410e+02
7.038123e+01	2.326491e+02	7.038123e+01	3.519062e+00	1.513196e+02	0	0	1.979420e+02
7.038123e+01	2.336266e+02	7.038123e+01	1.759531e+00	1.507331e+02	0	0	1.980420e+02
7.038123e+01	2.336266e+02	7.038123e+01	1.759531e+00	1.513196e+02	0	0	1.981440e+02
7.131965e+01	2.336266e+02	7.038123e+01	1.759531e+00	1.366569e+02	0	0	1.982440e+02
7.214076e+01	2.326491e+02	7.038123e+01	1.759531e+00	1.366569e+02	0	0	1.983450e+02
7.237537e+01	2.336266e+02	7.038123e+01	1.759531e+00	1.372434e+02	0	0	1.984460e+02
7.214076e+01	2.336266e+02	7.038123e+01	1.759531e+00	1.366569e+02	0	0	1.985460e+02
7.214076e+01	2.336266e+02	6.862170e+01	0	1.366569e+02	0	0	1.986470e+02
7.214076e+01	2.326491e+02	6.862170e+01	1.759531e+00	1.366569e+02	0	0	1.987480e+02
7.214076e+01	2.336266e+02	7.038123e+01	1.759531e+00	1.366569e+02	0	0	1.988490e+02
7.354839e+01	2.336266e+02	6.862170e+01	1.759531e+00	1.366569e+02	0	0	1.989490e+02
7.425220e+01	2.336266e+02	6.862170e+01	1.759531e+00	1.372434e+02	0	0	1.990500e+02
7.425220e+01	2.336266e+02	6.862170e+01	1.759531e+00	1.366569e+02	0	0	1.991510e+02
7.413490e+01	2.326491e+02	7.038123e+01	3.519062e+00	1.366569e+02	0	0	1.992510e+02
7.413490e+01	2.326491e+02	6.862170e+01	1.759531e+00	1.366569e+02	0	0	1.993530e+02
7.425220e+01	2.336266e+02	6.862170e+01	1.759531e+00	1.366569e+02	0	0	1.994530e+02
7.413490e+01	2.336266e+02	6.862170e+01	1.759531e+00	1.366569e+02	0	0	1.995540e+02
7.495601e+01	2.336266e+02	6.862170e+01	1.759531e+00	1.260997e+02	0	0	1.996550e+02
7.530792e+01	2.326491e+02	6.862170e+01	1.759531e+00	1.260997e+02	0	0	1.997550e+02
7.542522e+01	2.326491e+02	6.686217e+01	1.759531e+00	1.266862e+02	0	0	1.998570e+02
7.530792e+01	2.326491e+02	6.686217e+01	1.759531e+00	1.260997e+02	0	0	1.999570e+02
7.530792e+01	2.326491e+02	6.510264e+01	1.759531e+00	1.260997e+02	0	0	2.000570e+02
7.542522e+01	2.326491e+02	6.686217e+01	1.759531e+00	1.260997e+02	0	0	2.001590e+02
7.530792e+01	2.326491e+02	6.686217e+01	1.759531e+00	1.260997e+02	0	0	2.002590e+02
7.589443e+01	2.316716e+02	6.510264e+01	1.759531e+00	1.208211e+02	0	0	2.003600e+02
7.695015e+01	2.336266e+02	6.510264e+01	1.759531e+00	1.208211e+02	0	0	2.004610e+02
7.683284e+01	2.326491e+02	6.334311e+01	0	1.208211e+02	0	0	2.005610e+02
7.695015e+01	2.336266e+02	6.334311e+01	1.759531e+00	1.214076e+02	0	0	2.006630e+02
7.683284e+01	2.326491e+02	6.334311e+01	1.759531e+00	1.208211e+02	0	0	2.007630e+02
7.683284e+01	2.326491e+02	6.334311e+01	3.519062e+00	1.208211e+02	0	0	2.008640e+02
7.695015e+01	2.336266e+02	6.334311e+01	1.759531e+00	1.208211e+02	0	0	2.009650e+02
7.683284e+01	2.326491e+02	6.334311e+01	1.759531e+00	9.970674e+01	0	0	2.010650e+02
7.777126e+01	2.336266e+02	6.158358e+01	1.759531e+00	9.970674e+01	0	0	2.011660e+02
7.777126e+01	2.336266e+02	6.158358e+01	1.759531e+00	9.970674e+01	0	0	2.012670e+02
7.777126e+01	2.336266e+02	6.158358e+01	3.519062e+00	9.970674e+01	0	0	2.013680e+02
[truncated: 12,517 more rows]
