# Supplementary material for: Flat electrode contacts for vagus nerve stimulation
Source: PLoS One. 2019 Nov 18;14(11):e0215191. doi: 10.1371/journal.pone.0215191 (PMC6862926; doi:10.1371/journal.pone.0215191)
Supplement: S2 File — (ZIP) [file pone.0215191.s013.zip › rat_vagus_14_data.txt]

SpO2	HR	PD	BD	RESP	ERROR	STIM	TIME
9.032258e+01	2.179863e+02	7.390029e+01	3.519062e+00	5.043988e+01	0	0	1.020000e-01
9.032258e+01	2.179863e+02	7.565982e+01	1.759531e+00	5.102639e+01	0	0	2.020000e-01
9.032258e+01	2.179863e+02	7.565982e+01	3.519062e+00	5.219941e+01	0	0	3.030000e-01
9.032258e+01	2.179863e+02	7.565982e+01	1.759531e+00	5.161290e+01	0	0	4.040000e-01
9.032258e+01	2.179863e+02	7.565982e+01	3.519062e+00	5.161290e+01	0	0	5.040000e-01
9.032258e+01	2.179863e+02	7.565982e+01	3.519062e+00	5.161290e+01	0	0	6.050000e-01
9.032258e+01	2.179863e+02	7.565982e+01	3.519062e+00	5.161290e+01	0	0	7.050000e-01
9.032258e+01	2.179863e+02	7.741935e+01	3.519062e+00	5.161290e+01	0	0	8.060000e-01
9.032258e+01	2.179863e+02	7.741935e+01	3.519062e+00	5.161290e+01	0	0	9.070000e-01
9.032258e+01	2.179863e+02	7.565982e+01	3.519062e+00	5.337243e+01	0	0	1.007000e+00
9.020528e+01	2.179863e+02	7.741935e+01	3.519062e+00	5.395894e+01	0	0	1.107000e+00
9.020528e+01	2.170088e+02	7.565982e+01	1.759531e+00	5.337243e+01	0	0	1.208000e+00
9.020528e+01	2.179863e+02	7.741935e+01	1.759531e+00	5.337243e+01	0	0	1.309000e+00
9.020528e+01	2.179863e+02	7.741935e+01	1.759531e+00	5.395894e+01	0	0	1.410000e+00
9.020528e+01	2.179863e+02	7.741935e+01	5.278592e+00	5.337243e+01	0	0	1.510000e+00
9.020528e+01	2.179863e+02	7.741935e+01	3.519062e+00	5.395894e+01	0	0	1.610000e+00
9.020528e+01	2.179863e+02	7.741935e+01	3.519062e+00	5.337243e+01	0	0	1.712000e+00
9.020528e+01	2.179863e+02	7.741935e+01	3.519062e+00	5.337243e+01	0	0	1.812000e+00
9.032258e+01	2.179863e+02	7.565982e+01	3.519062e+00	5.337243e+01	0	0	1.912000e+00
9.020528e+01	2.179863e+02	7.565982e+01	3.519062e+00	5.337243e+01	0	0	2.013000e+00
9.020528e+01	2.189638e+02	7.565982e+01	3.519062e+00	5.395894e+01	0	0	2.114000e+00
9.020528e+01	2.189638e+02	7.741935e+01	3.519062e+00	5.337243e+01	0	0	2.214000e+00
9.020528e+01	2.179863e+02	7.565982e+01	3.519062e+00	5.395894e+01	0	0	2.315000e+00
9.032258e+01	2.189638e+02	7.741935e+01	3.519062e+00	6.041056e+01	0	0	2.416000e+00
9.008798e+01	2.179863e+02	7.565982e+01	3.519062e+00	6.041056e+01	0	0	2.516000e+00
9.008798e+01	2.189638e+02	7.741935e+01	3.519062e+00	6.041056e+01	0	0	2.617000e+00
8.997067e+01	2.179863e+02	7.741935e+01	5.278592e+00	6.041056e+01	0	0	2.717000e+00
9.008798e+01	2.189638e+02	7.741935e+01	5.278592e+00	6.041056e+01	0	0	2.819000e+00
9.008798e+01	2.179863e+02	7.741935e+01	5.278592e+00	6.041056e+01	0	0	2.919000e+00
9.008798e+01	2.189638e+02	7.741935e+01	3.519062e+00	6.041056e+01	0	0	3.019000e+00
9.008798e+01	2.189638e+02	7.565982e+01	3.519062e+00	6.041056e+01	0	0	3.121000e+00
8.997067e+01	2.189638e+02	7.741935e+01	3.519062e+00	6.041056e+01	0	0	3.221000e+00
8.997067e+01	2.189638e+02	7.565982e+01	5.278592e+00	6.041056e+01	0	0	3.321000e+00
8.997067e+01	2.189638e+02	7.565982e+01	3.519062e+00	6.041056e+01	0	0	3.423000e+00
8.985337e+01	2.189638e+02	7.565982e+01	3.519062e+00	6.041056e+01	0	0	3.523000e+00
8.997067e+01	2.189638e+02	7.565982e+01	3.519062e+00	6.041056e+01	0	0	3.623000e+00
8.985337e+01	2.189638e+02	7.565982e+01	3.519062e+00	6.041056e+01	0	0	3.724000e+00
8.997067e+01	2.189638e+02	7.565982e+01	3.519062e+00	6.041056e+01	0	0	3.825000e+00
8.985337e+01	2.189638e+02	7.565982e+01	3.519062e+00	6.099707e+01	0	0	3.926000e+00
8.973607e+01	2.189638e+02	7.565982e+01	3.519062e+00	6.041056e+01	0	0	4.026000e+00
8.985337e+01	2.189638e+02	7.390029e+01	3.519062e+00	6.041056e+01	0	0	4.127000e+00
8.985337e+01	2.189638e+02	7.565982e+01	3.519062e+00	6.041056e+01	0	0	4.228000e+00
8.973607e+01	2.199413e+02	7.565982e+01	3.519062e+00	6.041056e+01	0	0	4.328000e+00
8.973607e+01	2.189638e+02	7.390029e+01	3.519062e+00	6.041056e+01	0	0	4.429000e+00
8.973607e+01	2.189638e+02	7.390029e+01	3.519062e+00	6.041056e+01	0	0	4.530000e+00
8.985337e+01	2.199413e+02	7.390029e+01	3.519062e+00	6.041056e+01	0	0	4.630000e+00
8.997067e+01	2.199413e+02	7.390029e+01	3.519062e+00	6.041056e+01	0	0	4.730000e+00
8.985337e+01	2.209189e+02	7.565982e+01	5.278592e+00	6.041056e+01	0	0	4.832000e+00
8.985337e+01	2.199413e+02	7.390029e+01	5.278592e+00	6.041056e+01	0	0	4.932000e+00
8.985337e+01	2.199413e+02	7.390029e+01	3.519062e+00	6.041056e+01	0	0	5.032000e+00
8.985337e+01	2.209189e+02	7.390029e+01	3.519062e+00	6.041056e+01	0	0	5.134000e+00
8.985337e+01	2.209189e+02	7.390029e+01	3.519062e+00	6.041056e+01	0	0	5.234000e+00
8.985337e+01	2.209189e+02	7.390029e+01	3.519062e+00	6.510264e+01	0	0	5.335000e+00
8.985337e+01	2.189638e+02	7.390029e+01	3.519062e+00	6.451613e+01	0	0	5.436000e+00
8.985337e+01	2.199413e+02	7.390029e+01	3.519062e+00	6.451613e+01	0	0	5.536000e+00
8.985337e+01	2.189638e+02	7.390029e+01	3.519062e+00	6.510264e+01	0	0	5.637000e+00
8.985337e+01	2.199413e+02	7.390029e+01	3.519062e+00	6.510264e+01	0	0	5.738000e+00
8.985337e+01	2.189638e+02	7.390029e+01	3.519062e+00	6.510264e+01	0	0	5.838000e+00
8.985337e+01	2.189638e+02	7.565982e+01	3.519062e+00	6.451613e+01	0	0	5.939000e+00
8.985337e+01	2.189638e+02	7.565982e+01	3.519062e+00	7.390029e+01	0	0	6.039000e+00
8.997067e+01	2.189638e+02	7.390029e+01	3.519062e+00	7.390029e+01	0	0	6.140000e+00
8.997067e+01	2.189638e+02	7.565982e+01	3.519062e+00	7.390029e+01	0	0	6.241000e+00
8.997067e+01	2.179863e+02	7.565982e+01	3.519062e+00	7.448680e+01	0	0	6.341000e+00
8.997067e+01	2.189638e+02	7.565982e+01	5.278592e+00	7.390029e+01	0	0	6.443000e+00
8.997067e+01	2.189638e+02	7.565982e+01	3.519062e+00	7.390029e+01	0	0	6.543000e+00
8.997067e+01	2.189638e+02	7.565982e+01	3.519062e+00	7.390029e+01	0	0	6.643000e+00
8.997067e+01	2.189638e+02	7.565982e+01	3.519062e+00	7.390029e+01	0	0	6.745000e+00
9.008798e+01	2.189638e+02	7.565982e+01	3.519062e+00	7.390029e+01	0	0	6.845000e+00
9.008798e+01	2.189638e+02	7.565982e+01	3.519062e+00	7.390029e+01	0	0	6.945000e+00
9.008798e+01	2.189638e+02	7.565982e+01	3.519062e+00	7.390029e+01	0	0	7.046000e+00
9.008798e+01	2.189638e+02	7.565982e+01	3.519062e+00	7.390029e+01	0	0	7.147000e+00
9.008798e+01	2.189638e+02	7.741935e+01	5.278592e+00	7.331378e+01	0	0	7.247000e+00
9.008798e+01	2.189638e+02	7.565982e+01	3.519062e+00	7.390029e+01	0	0	7.348000e+00
9.008798e+01	2.189638e+02	7.565982e+01	3.519062e+00	7.390029e+01	0	0	7.449000e+00
9.008798e+01	2.189638e+02	7.741935e+01	3.519062e+00	7.390029e+01	0	0	7.549000e+00
9.020528e+01	2.199413e+02	7.741935e+01	3.519062e+00	7.390029e+01	0	0	7.650000e+00
9.008798e+01	2.189638e+02	7.741935e+01	3.519062e+00	7.390029e+01	0	0	7.751000e+00
9.008798e+01	2.189638e+02	7.917889e+01	3.519062e+00	7.390029e+01	0	0	7.852000e+00
9.008798e+01	2.189638e+02	7.917889e+01	3.519062e+00	7.390029e+01	0	0	7.952000e+00
9.008798e+01	2.189638e+02	7.741935e+01	3.519062e+00	7.390029e+01	0	0	8.052000e+00
9.008798e+01	2.199413e+02	7.917889e+01	3.519062e+00	7.390029e+01	0	0	8.154000e+00
9.008798e+01	2.189638e+02	7.741935e+01	3.519062e+00	7.507331e+01	3	0	8.254000e+00
8.997067e+01	2.189638e+02	7.917889e+01	3.519062e+00	7.507331e+01	0	0	8.354000e+00
8.997067e+01	2.189638e+02	7.917889e+01	3.519062e+00	7.507331e+01	0	0	8.456000e+00
8.997067e+01	2.189638e+02	7.741935e+01	5.278592e+00	7.507331e+01	0	0	8.556000e+00
8.997067e+01	2.179863e+02	7.917889e+01	3.519062e+00	7.507331e+01	0	0	8.656000e+00
8.997067e+01	2.189638e+02	7.917889e+01	3.519062e+00	7.507331e+01	0	0	8.758000e+00
9.008798e+01	2.179863e+02	7.741935e+01	3.519062e+00	7.507331e+01	0	0	8.858000e+00
9.008798e+01	2.189638e+02	7.917889e+01	3.519062e+00	7.507331e+01	0	0	8.958000e+00
9.008798e+01	2.179863e+02	7.741935e+01	3.519062e+00	7.507331e+01	0	0	9.060000e+00
9.008798e+01	2.179863e+02	7.741935e+01	1.759531e+00	7.507331e+01	0	0	9.160000e+00
9.008798e+01	2.189638e+02	7.917889e+01	3.519062e+00	7.507331e+01	0	0	9.261000e+00
9.008798e+01	2.189638e+02	7.917889e+01	3.519062e+00	7.448680e+01	0	0	9.362000e+00
8.997067e+01	2.189638e+02	7.917889e+01	3.519062e+00	7.507331e+01	0	0	9.462000e+00
8.997067e+01	2.179863e+02	7.917889e+01	5.278592e+00	7.507331e+01	0	0	9.563000e+00
9.008798e+01	2.179863e+02	7.917889e+01	3.519062e+00	7.448680e+01	0	0	9.663000e+00
9.008798e+01	2.179863e+02	7.917889e+01	3.519062e+00	7.390029e+01	0	0	9.764000e+00
9.008798e+01	2.179863e+02	7.917889e+01	3.519062e+00	7.448680e+01	0	0	9.865000e+00
9.008798e+01	2.179863e+02	7.917889e+01	3.519062e+00	7.448680e+01	0	0	9.965000e+00
9.008798e+01	2.179863e+02	7.917889e+01	3.519062e+00	7.448680e+01	0	0	1.006600e+01
9.008798e+01	2.179863e+02	7.917889e+01	3.519062e+00	7.448680e+01	0	0	1.016700e+01
9.008798e+01	2.179863e+02	7.917889e+01	3.519062e+00	7.448680e+01	0	0	1.026700e+01
9.008798e+01	2.179863e+02	7.917889e+01	3.519062e+00	7.331378e+01	0	0	1.036900e+01
8.997067e+01	2.179863e+02	7.917889e+01	3.519062e+00	7.331378e+01	0	0	1.046900e+01
8.997067e+01	2.189638e+02	7.917889e+01	3.519062e+00	7.331378e+01	0	0	1.056900e+01
8.997067e+01	2.189638e+02	7.917889e+01	3.519062e+00	7.331378e+01	0	0	1.067100e+01
8.997067e+01	2.179863e+02	7.917889e+01	3.519062e+00	7.272727e+01	0	0	1.077100e+01
9.008798e+01	2.179863e+02	7.917889e+01	3.519062e+00	7.331378e+01	0	0	1.087100e+01
8.997067e+01	2.179863e+02	7.917889e+01	5.278592e+00	7.331378e+01	0	0	1.097300e+01
9.008798e+01	2.179863e+02	7.917889e+01	3.519062e+00	7.331378e+01	0	0	1.107300e+01
8.997067e+01	2.199413e+02	7.741935e+01	3.519062e+00	7.331378e+01	0	0	1.117300e+01
9.008798e+01	2.189638e+02	7.741935e+01	3.519062e+00	7.331378e+01	0	0	1.127500e+01
8.997067e+01	2.189638e+02	7.741935e+01	3.519062e+00	7.331378e+01	0	0	1.137500e+01
8.997067e+01	2.189638e+02	7.741935e+01	5.278592e+00	7.390029e+01	0	0	1.147600e+01
8.997067e+01	2.189638e+02	7.917889e+01	3.519062e+00	7.331378e+01	0	0	1.157700e+01
8.997067e+01	2.189638e+02	7.741935e+01	3.519062e+00	7.331378e+01	0	0	1.167700e+01
9.008798e+01	2.189638e+02	7.917889e+01	1.759531e+00	7.331378e+01	0	0	1.177900e+01
8.985337e+01	2.189638e+02	7.741935e+01	1.759531e+00	7.390029e+01	0	0	1.187900e+01
8.985337e+01	2.189638e+02	7.741935e+01	1.759531e+00	7.390029e+01	0	0	1.197900e+01
8.985337e+01	2.189638e+02	7.741935e+01	3.519062e+00	7.390029e+01	0	0	1.208100e+01
8.985337e+01	2.189638e+02	7.741935e+01	3.519062e+00	7.390029e+01	0	0	1.218100e+01
8.985337e+01	2.199413e+02	7.741935e+01	3.519062e+00	7.390029e+01	0	0	1.228100e+01
8.985337e+01	2.189638e+02	7.741935e+01	3.519062e+00	7.390029e+01	0	0	1.238300e+01
8.985337e+01	2.189638e+02	7.741935e+01	3.519062e+00	7.390029e+01	0	0	1.248300e+01
8.973607e+01	2.179863e+02	7.741935e+01	1.759531e+00	7.390029e+01	0	0	1.258300e+01
8.961877e+01	2.179863e+02	7.565982e+01	3.519062e+00	7.390029e+01	0	0	1.268500e+01
8.973607e+01	2.170088e+02	7.565982e+01	3.519062e+00	7.390029e+01	0	0	1.278500e+01
8.961877e+01	2.179863e+02	7.565982e+01	1.759531e+00	7.331378e+01	0	0	1.288600e+01
8.961877e+01	2.179863e+02	7.741935e+01	1.759531e+00	7.390029e+01	0	0	1.298700e+01
8.985337e+01	2.179863e+02	7.565982e+01	1.759531e+00	7.390029e+01	0	0	1.308700e+01
8.961877e+01	2.170088e+02	7.741935e+01	3.519062e+00	7.331378e+01	0	0	1.318900e+01
8.961877e+01	2.170088e+02	7.565982e+01	3.519062e+00	7.624633e+01	0	0	1.328900e+01
8.961877e+01	2.170088e+02	7.565982e+01	1.759531e+00	7.683284e+01	0	0	1.338900e+01
8.961877e+01	2.170088e+02	7.565982e+01	3.519062e+00	7.624633e+01	0	0	1.349100e+01
8.961877e+01	2.170088e+02	7.565982e+01	1.759531e+00	7.683284e+01	0	0	1.359100e+01
8.961877e+01	2.170088e+02	7.565982e+01	1.759531e+00	7.683284e+01	0	0	1.369100e+01
8.961877e+01	2.170088e+02	7.565982e+01	1.759531e+00	7.624633e+01	0	0	1.379300e+01
8.961877e+01	2.179863e+02	7.565982e+01	3.519062e+00	7.683284e+01	0	0	1.389300e+01
8.961877e+01	2.179863e+02	7.741935e+01	1.759531e+00	7.976540e+01	0	0	1.399300e+01
8.985337e+01	2.179863e+02	7.565982e+01	3.519062e+00	7.976540e+01	0	0	1.409500e+01
8.997067e+01	2.179863e+02	7.741935e+01	1.759531e+00	8.035191e+01	0	0	1.419500e+01
8.985337e+01	2.179863e+02	7.565982e+01	3.519062e+00	8.035191e+01	0	0	1.429600e+01
8.985337e+01	2.179863e+02	7.565982e+01	3.519062e+00	7.976540e+01	0	0	1.439700e+01
8.985337e+01	2.179863e+02	7.741935e+01	3.519062e+00	7.976540e+01	0	0	1.449700e+01
8.985337e+01	2.179863e+02	7.565982e+01	3.519062e+00	7.976540e+01	0	0	1.459800e+01
8.985337e+01	2.179863e+02	7.741935e+01	1.759531e+00	8.445748e+01	0	0	1.469900e+01
8.997067e+01	2.170088e+02	7.917889e+01	3.519062e+00	8.445748e+01	0	0	1.479900e+01
8.985337e+01	2.170088e+02	7.741935e+01	3.519062e+00	8.445748e+01	0	0	1.490100e+01
8.985337e+01	2.179863e+02	7.741935e+01	5.278592e+00	8.445748e+01	0	0	1.500100e+01
8.985337e+01	2.170088e+02	7.565982e+01	3.519062e+00	8.445748e+01	0	0	1.510100e+01
8.985337e+01	2.170088e+02	7.741935e+01	1.759531e+00	8.387097e+01	0	0	1.520300e+01
8.997067e+01	2.170088e+02	7.741935e+01	3.519062e+00	8.387097e+01	0	0	1.530300e+01
8.997067e+01	2.179863e+02	7.741935e+01	3.519062e+00	8.445748e+01	0	0	1.540400e+01
9.008798e+01	2.170088e+02	7.741935e+01	3.519062e+00	8.211144e+01	0	0	1.550500e+01
9.008798e+01	2.170088e+02	7.741935e+01	1.759531e+00	8.211144e+01	0	0	1.560500e+01
9.008798e+01	2.170088e+02	7.741935e+01	1.759531e+00	8.152493e+01	0	0	1.570600e+01
8.997067e+01	2.160313e+02	7.741935e+01	1.759531e+00	8.211144e+01	0	0	1.580700e+01
8.997067e+01	2.170088e+02	7.741935e+01	1.759531e+00	8.152493e+01	0	0	1.590700e+01
8.997067e+01	2.160313e+02	7.741935e+01	3.519062e+00	8.211144e+01	0	0	1.600800e+01
8.997067e+01	2.170088e+02	7.741935e+01	1.759531e+00	8.211144e+01	0	0	1.610900e+01
9.008798e+01	2.170088e+02	7.917889e+01	1.759531e+00	7.917889e+01	0	0	1.620900e+01
9.020528e+01	2.170088e+02	7.917889e+01	1.759531e+00	7.917889e+01	0	0	1.631000e+01
9.008798e+01	2.170088e+02	7.917889e+01	3.519062e+00	7.976540e+01	0	0	1.641100e+01
9.020528e+01	2.160313e+02	7.917889e+01	3.519062e+00	7.917889e+01	0	0	1.651200e+01
9.020528e+01	2.160313e+02	7.917889e+01	3.519062e+00	7.917889e+01	0	0	1.661300e+01
9.008798e+01	2.160313e+02	7.917889e+01	1.759531e+00	7.917889e+01	0	0	1.671300e+01
9.008798e+01	2.160313e+02	7.917889e+01	1.759531e+00	7.917889e+01	0	0	1.681400e+01
9.020528e+01	2.170088e+02	8.093842e+01	3.519062e+00	7.917889e+01	0	0	1.691500e+01
9.008798e+01	2.160313e+02	8.093842e+01	3.519062e+00	7.917889e+01	0	0	1.701500e+01
9.008798e+01	2.160313e+02	7.917889e+01	3.519062e+00	7.976540e+01	0	0	1.711600e+01
9.008798e+01	2.170088e+02	8.093842e+01	1.759531e+00	7.917889e+01	0	0	1.721700e+01
9.008798e+01	2.160313e+02	8.093842e+01	1.759531e+00	7.976540e+01	0	0	1.731700e+01
9.008798e+01	2.160313e+02	7.917889e+01	1.759531e+00	7.917889e+01	0	0	1.741800e+01
9.008798e+01	2.170088e+02	7.917889e+01	3.519062e+00	7.917889e+01	0	0	1.751900e+01
9.020528e+01	2.160313e+02	8.093842e+01	3.519062e+00	7.917889e+01	0	0	1.761900e+01
9.008798e+01	2.140762e+02	8.093842e+01	1.759531e+00	7.917889e+01	0	0	1.772000e+01
9.008798e+01	2.140762e+02	8.093842e+01	1.759531e+00	7.917889e+01	0	0	1.782100e+01
8.997067e+01	2.140762e+02	8.093842e+01	3.519062e+00	7.917889e+01	0	0	1.792200e+01
8.997067e+01	2.140762e+02	8.093842e+01	1.759531e+00	7.917889e+01	0	0	1.802200e+01
8.997067e+01	2.140762e+02	8.093842e+01	3.519062e+00	7.917889e+01	0	0	1.812300e+01
8.997067e+01	2.140762e+02	8.093842e+01	3.519062e+00	7.976540e+01	0	0	1.822400e+01
9.008798e+01	2.130987e+02	8.093842e+01	3.519062e+00	7.917889e+01	0	0	1.832400e+01
9.008798e+01	2.130987e+02	7.917889e+01	3.519062e+00	7.976540e+01	0	0	1.842500e+01
9.008798e+01	2.130987e+02	8.093842e+01	3.519062e+00	7.917889e+01	0	0	1.852600e+01
9.020528e+01	2.140762e+02	8.093842e+01	1.759531e+00	7.976540e+01	0	0	1.862700e+01
9.008798e+01	2.140762e+02	8.093842e+01	3.519062e+00	7.917889e+01	0	0	1.872700e+01
9.008798e+01	2.130987e+02	7.917889e+01	1.759531e+00	7.917889e+01	0	0	1.882800e+01
8.997067e+01	2.130987e+02	7.917889e+01	3.519062e+00	7.917889e+01	0	0	1.892900e+01
9.008798e+01	2.130987e+02	8.093842e+01	1.759531e+00	7.976540e+01	0	0	1.903000e+01
9.008798e+01	2.121212e+02	7.741935e+01	1.759531e+00	7.976540e+01	0	0	1.913000e+01
9.008798e+01	2.121212e+02	7.741935e+01	3.519062e+00	7.976540e+01	0	0	1.923100e+01
9.008798e+01	2.121212e+02	7.741935e+01	3.519062e+00	7.976540e+01	0	0	1.933200e+01
9.008798e+01	2.121212e+02	7.741935e+01	1.759531e+00	7.976540e+01	0	0	1.943200e+01
9.008798e+01	2.121212e+02	7.741935e+01	1.759531e+00	7.976540e+01	0	0	1.953300e+01
9.008798e+01	2.130987e+02	7.917889e+01	1.759531e+00	7.976540e+01	0	0	1.963400e+01
9.008798e+01	2.121212e+02	7.741935e+01	1.759531e+00	7.976540e+01	0	0	1.973400e+01
8.997067e+01	2.130987e+02	7.214076e+01	3.519062e+00	7.917889e+01	0	0	1.983500e+01
8.985337e+01	2.130987e+02	7.214076e+01	5.278592e+00	7.976540e+01	0	0	1.993600e+01
8.997067e+01	2.130987e+02	7.214076e+01	3.519062e+00	7.917889e+01	0	0	2.003600e+01
8.985337e+01	2.130987e+02	7.214076e+01	3.519062e+00	7.917889e+01	0	0	2.013700e+01
8.997067e+01	2.140762e+02	7.214076e+01	3.519062e+00	7.917889e+01	0	0	2.023800e+01
8.997067e+01	2.130987e+02	7.214076e+01	1.759531e+00	7.917889e+01	0	0	2.033900e+01
8.997067e+01	2.130987e+02	7.214076e+01	1.759531e+00	7.917889e+01	0	0	2.044000e+01
9.008798e+01	2.160313e+02	6.686217e+01	3.519062e+00	7.917889e+01	0	0	2.054000e+01
9.008798e+01	2.160313e+02	6.686217e+01	3.519062e+00	7.917889e+01	0	0	2.064100e+01
9.008798e+01	2.160313e+02	6.686217e+01	1.759531e+00	7.917889e+01	0	0	2.074200e+01
8.997067e+01	2.150538e+02	6.686217e+01	3.519062e+00	7.917889e+01	0	0	2.084200e+01
9.008798e+01	2.160313e+02	6.686217e+01	3.519062e+00	7.917889e+01	0	0	2.094300e+01
9.008798e+01	2.150538e+02	6.686217e+01	3.519062e+00	7.917889e+01	0	0	2.104400e+01
9.008798e+01	2.160313e+02	6.510264e+01	1.759531e+00	7.917889e+01	0	0	2.114400e+01
9.032258e+01	2.160313e+02	6.334311e+01	3.519062e+00	7.859238e+01	0	0	2.124500e+01
9.020528e+01	2.150538e+02	6.158358e+01	3.519062e+00	7.917889e+01	0	0	2.134600e+01
9.008798e+01	2.150538e+02	6.158358e+01	3.519062e+00	7.859238e+01	0	0	2.144600e+01
9.008798e+01	2.150538e+02	6.158358e+01	3.519062e+00	7.917889e+01	0	0	2.154800e+01
9.008798e+01	2.150538e+02	6.158358e+01	3.519062e+00	7.917889e+01	0	0	2.164800e+01
9.008798e+01	2.150538e+02	5.982405e+01	1.759531e+00	7.917889e+01	0	0	2.174800e+01
9.008798e+01	2.150538e+02	5.982405e+01	3.519062e+00	7.917889e+01	0	0	2.185000e+01
9.008798e+01	2.150538e+02	5.806452e+01	3.519062e+00	7.917889e+01	0	0	2.195000e+01
9.008798e+01	2.150538e+02	5.630499e+01	1.759531e+00	7.917889e+01	0	0	2.205100e+01
9.020528e+01	2.150538e+02	5.630499e+01	3.519062e+00	7.917889e+01	0	0	2.215200e+01
9.020528e+01	2.150538e+02	5.454545e+01	3.519062e+00	7.917889e+01	0	0	2.225200e+01
9.008798e+01	2.150538e+02	5.630499e+01	1.759531e+00	7.917889e+01	0	0	2.235300e+01
9.020528e+01	2.160313e+02	5.630499e+01	3.519062e+00	7.917889e+01	0	0	2.245400e+01
9.020528e+01	2.150538e+02	5.454545e+01	1.759531e+00	7.917889e+01	0	0	2.255400e+01
9.020528e+01	2.160313e+02	5.454545e+01	5.278592e+00	7.917889e+01	0	0	2.265600e+01
9.067449e+01	2.160313e+02	5.278592e+01	3.519062e+00	7.917889e+01	0	0	2.275600e+01
9.055718e+01	2.160313e+02	5.278592e+01	3.519062e+00	7.917889e+01	0	0	2.285600e+01
9.067449e+01	2.150538e+02	5.278592e+01	3.519062e+00	7.917889e+01	0	0	2.295800e+01
9.067449e+01	2.160313e+02	5.278592e+01	3.519062e+00	7.917889e+01	0	0	2.305800e+01
9.067449e+01	2.160313e+02	5.278592e+01	3.519062e+00	7.917889e+01	0	0	2.315800e+01
9.067449e+01	2.160313e+02	5.278592e+01	5.278592e+00	7.917889e+01	0	0	2.326000e+01
9.067449e+01	2.150538e+02	5.278592e+01	1.759531e+00	7.859238e+01	0	0	2.336000e+01
9.090909e+01	2.150538e+02	5.278592e+01	5.278592e+00	7.859238e+01	0	0	2.346100e+01
9.079179e+01	2.150538e+02	5.278592e+01	3.519062e+00	7.917889e+01	0	0	2.356200e+01
9.090909e+01	2.150538e+02	5.278592e+01	3.519062e+00	7.917889e+01	0	0	2.366200e+01
9.079179e+01	2.150538e+02	5.278592e+01	3.519062e+00	7.859238e+01	0	0	2.376300e+01
9.090909e+01	2.150538e+02	5.278592e+01	3.519062e+00	7.917889e+01	0	0	2.386400e+01
9.102639e+01	2.150538e+02	5.278592e+01	3.519062e+00	7.917889e+01	0	0	2.396400e+01
9.079179e+01	2.150538e+02	5.278592e+01	3.519062e+00	7.917889e+01	0	0	2.406600e+01
9.102639e+01	2.160313e+02	5.454545e+01	5.278592e+00	7.800587e+01	0	0	2.416600e+01
9.079179e+01	2.150538e+02	5.454545e+01	3.519062e+00	7.800587e+01	0	0	2.426600e+01
9.090909e+01	2.150538e+02	5.454545e+01	5.278592e+00	7.800587e+01	0	0	2.436800e+01
9.079179e+01	2.140762e+02	5.454545e+01	3.519062e+00	7.741935e+01	0	0	2.446800e+01
9.079179e+01	2.150538e+02	5.454545e+01	3.519062e+00	7.800587e+01	0	0	2.456800e+01
9.090909e+01	2.140762e+02	5.454545e+01	3.519062e+00	7.800587e+01	0	0	2.467000e+01
9.090909e+01	2.140762e+02	5.454545e+01	3.519062e+00	7.741935e+01	0	0	2.477000e+01
9.102639e+01	2.140762e+02	5.630499e+01	3.519062e+00	7.683284e+01	0	0	2.487000e+01
9.090909e+01	2.130987e+02	5.806452e+01	1.759531e+00	7.683284e+01	0	0	2.497200e+01
9.102639e+01	2.130987e+02	5.806452e+01	3.519062e+00	7.741935e+01	0	0	2.507200e+01
9.090909e+01	2.140762e+02	5.630499e+01	5.278592e+00	7.683284e+01	0	0	2.517400e+01
9.102639e+01	2.130987e+02	5.630499e+01	3.519062e+00	7.683284e+01	0	0	2.527400e+01
9.102639e+01	2.130987e+02	5.806452e+01	3.519062e+00	7.683284e+01	0	0	2.537400e+01
9.090909e+01	2.140762e+02	5.630499e+01	3.519062e+00	7.683284e+01	0	0	2.547600e+01
9.102639e+01	2.130987e+02	5.806452e+01	3.519062e+00	7.272727e+01	0	0	2.557600e+01
9.090909e+01	2.130987e+02	5.806452e+01	5.278592e+00	7.272727e+01	0	0	2.567600e+01
9.114370e+01	2.130987e+02	5.806452e+01	3.519062e+00	7.272727e+01	0	0	2.577800e+01
9.102639e+01	2.130987e+02	5.806452e+01	5.278592e+00	7.272727e+01	0	0	2.587800e+01
9.090909e+01	2.130987e+02	5.806452e+01	3.519062e+00	7.272727e+01	0	0	2.597800e+01
9.102639e+01	2.130987e+02	5.806452e+01	3.519062e+00	7.272727e+01	0	0	2.608000e+01
9.090909e+01	2.130987e+02	5.806452e+01	3.519062e+00	7.272727e+01	0	0	2.618000e+01
9.102639e+01	2.130987e+02	6.158358e+01	3.519062e+00	7.272727e+01	0	0	2.628000e+01
9.090909e+01	2.130987e+02	6.158358e+01	3.519062e+00	7.272727e+01	0	0	2.638200e+01
9.090909e+01	2.121212e+02	6.158358e+01	3.519062e+00	7.272727e+01	0	0	2.648200e+01
9.090909e+01	2.130987e+02	5.982405e+01	5.278592e+00	7.272727e+01	0	0	2.658300e+01
9.090909e+01	2.121212e+02	6.158358e+01	3.519062e+00	7.272727e+01	0	0	2.668400e+01
9.090909e+01	2.130987e+02	6.334311e+01	3.519062e+00	7.272727e+01	0	0	2.678400e+01
9.090909e+01	2.121212e+02	5.982405e+01	3.519062e+00	7.272727e+01	0	0	2.688500e+01
9.090909e+01	2.121212e+02	6.158358e+01	5.278592e+00	7.214076e+01	0	0	2.698600e+01
9.090909e+01	2.130987e+02	6.334311e+01	3.519062e+00	7.272727e+01	0	0	2.708600e+01
9.102639e+01	2.130987e+02	6.334311e+01	5.278592e+00	7.272727e+01	0	0	2.718800e+01
9.090909e+01	2.130987e+02	6.334311e+01	3.519062e+00	7.272727e+01	0	0	2.728800e+01
9.090909e+01	2.130987e+02	6.158358e+01	3.519062e+00	7.272727e+01	0	0	2.738800e+01
9.090909e+01	2.140762e+02	6.334311e+01	3.519062e+00	7.272727e+01	0	0	2.749000e+01
9.090909e+01	2.130987e+02	6.334311e+01	3.519062e+00	7.272727e+01	0	0	2.759000e+01
9.090909e+01	2.130987e+02	6.334311e+01	3.519062e+00	6.568915e+01	0	0	2.769100e+01
9.090909e+01	2.150538e+02	6.334311e+01	3.519062e+00	6.568915e+01	0	0	2.779200e+01
9.090909e+01	2.150538e+02	6.334311e+01	3.519062e+00	6.510264e+01	0	0	2.789200e+01
9.090909e+01	2.150538e+02	6.334311e+01	3.519062e+00	6.568915e+01	0	0	2.799300e+01
9.090909e+01	2.150538e+02	6.334311e+01	3.519062e+00	6.568915e+01	0	0	2.809400e+01
9.090909e+01	2.150538e+02	6.510264e+01	3.519062e+00	6.568915e+01	0	0	2.819400e+01
9.090909e+01	2.150538e+02	6.334311e+01	3.519062e+00	6.568915e+01	0	0	2.829500e+01
9.090909e+01	2.150538e+02	6.334311e+01	3.519062e+00	6.568915e+01	0	0	2.839600e+01
9.090909e+01	2.140762e+02	6.510264e+01	3.519062e+00	6.217009e+01	0	0	2.849600e+01
9.102639e+01	2.140762e+02	6.510264e+01	3.519062e+00	6.217009e+01	0	0	2.859700e+01
9.090909e+01	2.140762e+02	6.510264e+01	3.519062e+00	6.217009e+01	0	0	2.869800e+01
9.090909e+01	2.130987e+02	6.334311e+01	5.278592e+00	6.217009e+01	0	0	2.879800e+01
9.090909e+01	2.130987e+02	6.334311e+01	3.519062e+00	6.275660e+01	0	0	2.890000e+01
9.090909e+01	2.130987e+02	6.334311e+01	3.519062e+00	6.217009e+01	0	0	29
9.090909e+01	2.130987e+02	6.510264e+01	3.519062e+00	6.158358e+01	0	0	2.910100e+01
9.102639e+01	2.140762e+02	6.510264e+01	3.519062e+00	6.217009e+01	0	0	2.920200e+01
9.090909e+01	2.121212e+02	6.510264e+01	3.519062e+00	6.275660e+01	0	0	2.930200e+01
9.079179e+01	2.121212e+02	6.334311e+01	3.519062e+00	6.217009e+01	0	0	2.940300e+01
9.090909e+01	2.121212e+02	6.510264e+01	3.519062e+00	6.217009e+01	0	0	2.950400e+01
9.090909e+01	2.121212e+02	6.510264e+01	3.519062e+00	6.158358e+01	0	0	2.960400e+01
9.090909e+01	2.121212e+02	6.510264e+01	3.519062e+00	6.217009e+01	0	0	2.970500e+01
9.090909e+01	2.121212e+02	6.510264e+01	3.519062e+00	6.217009e+01	0	0	2.980600e+01
9.079179e+01	2.121212e+02	6.510264e+01	3.519062e+00	6.158358e+01	0	0	2.990600e+01
9.067449e+01	2.121212e+02	6.510264e+01	3.519062e+00	6.217009e+01	0	0	3.000700e+01
9.055718e+01	2.121212e+02	6.510264e+01	3.519062e+00	6.217009e+01	0	0	3.010800e+01
9.067449e+01	2.121212e+02	6.510264e+01	3.519062e+00	6.158358e+01	0	0	3.020900e+01
9.055718e+01	2.121212e+02	6.510264e+01	3.519062e+00	6.217009e+01	0	0	3.030900e+01
9.055718e+01	2.121212e+02	6.510264e+01	3.519062e+00	6.217009e+01	0	0	3.041000e+01
9.055718e+01	2.121212e+02	6.510264e+01	3.519062e+00	6.158358e+01	0	0	3.051100e+01
9.055718e+01	2.121212e+02	6.510264e+01	3.519062e+00	6.158358e+01	0	0	3.061200e+01
9.055718e+01	2.121212e+02	6.686217e+01	3.519062e+00	6.158358e+01	0	0	3.071200e+01
9.055718e+01	2.121212e+02	6.686217e+01	1.759531e+00	6.158358e+01	0	0	3.081300e+01
9.043988e+01	2.121212e+02	6.686217e+01	3.519062e+00	6.158358e+01	0	0	3.091400e+01
9.055718e+01	2.121212e+02	6.510264e+01	3.519062e+00	6.217009e+01	0	0	3.101400e+01
9.055718e+01	2.121212e+02	6.686217e+01	3.519062e+00	6.158358e+01	0	0	3.111500e+01
9.055718e+01	2.121212e+02	6.510264e+01	3.519062e+00	6.158358e+01	0	0	3.121600e+01
9.067449e+01	2.121212e+02	6.686217e+01	3.519062e+00	6.158358e+01	0	0	3.131600e+01
9.055718e+01	2.140762e+02	6.686217e+01	3.519062e+00	6.158358e+01	0	0	3.141700e+01
9.055718e+01	2.140762e+02	6.510264e+01	3.519062e+00	6.217009e+01	0	0	3.151800e+01
9.055718e+01	2.130987e+02	6.862170e+01	5.278592e+00	6.158358e+01	0	0	3.161900e+01
9.055718e+01	2.140762e+02	6.686217e+01	5.278592e+00	6.158358e+01	0	0	3.171900e+01
9.055718e+01	2.130987e+02	6.686217e+01	3.519062e+00	6.217009e+01	0	0	3.182000e+01
9.055718e+01	2.130987e+02	6.686217e+01	3.519062e+00	6.158358e+01	0	0	3.192100e+01
9.055718e+01	2.130987e+02	6.686217e+01	3.519062e+00	6.217009e+01	0	0	3.202100e+01
9.032258e+01	2.140762e+02	6.862170e+01	3.519062e+00	6.217009e+01	0	0	3.212200e+01
9.032258e+01	2.140762e+02	6.686217e+01	3.519062e+00	6.217009e+01	0	0	3.222300e+01
9.032258e+01	2.150538e+02	6.862170e+01	3.519062e+00	6.217009e+01	0	0	3.232400e+01
9.032258e+01	2.140762e+02	6.686217e+01	3.519062e+00	6.275660e+01	0	0	3.242400e+01
9.043988e+01	2.140762e+02	6.686217e+01	3.519062e+00	6.217009e+01	0	0	3.252500e+01
9.043988e+01	2.140762e+02	6.862170e+01	3.519062e+00	6.217009e+01	0	0	3.262600e+01
9.043988e+01	2.140762e+02	6.686217e+01	3.519062e+00	6.217009e+01	0	0	3.272700e+01
9.032258e+01	2.140762e+02	6.686217e+01	3.519062e+00	6.568915e+01	0	0	3.282700e+01
9.032258e+01	2.140762e+02	6.862170e+01	1.759531e+00	6.568915e+01	0	0	3.292800e+01
9.020528e+01	2.130987e+02	6.862170e+01	3.519062e+00	6.568915e+01	0	0	3.302900e+01
9.032258e+01	2.130987e+02	6.862170e+01	1.759531e+00	6.510264e+01	0	0	3.312900e+01
9.020528e+01	2.140762e+02	6.686217e+01	1.759531e+00	6.568915e+01	0	0	3.323000e+01
9.020528e+01	2.130987e+02	6.862170e+01	3.519062e+00	6.568915e+01	0	0	3.333100e+01
9.032258e+01	2.130987e+02	6.862170e+01	3.519062e+00	6.568915e+01	0	0	3.343100e+01
9.020528e+01	2.130987e+02	6.862170e+01	3.519062e+00	6.920821e+01	0	0	3.353200e+01
9.008798e+01	2.140762e+02	7.038123e+01	3.519062e+00	6.862170e+01	0	0	3.363300e+01
9.020528e+01	2.140762e+02	6.686217e+01	5.278592e+00	6.920821e+01	0	0	3.373300e+01
9.008798e+01	2.140762e+02	6.862170e+01	3.519062e+00	6.862170e+01	0	0	3.383500e+01
9.020528e+01	2.140762e+02	6.862170e+01	1.759531e+00	6.862170e+01	0	0	3.393500e+01
9.008798e+01	2.140762e+02	6.862170e+01	3.519062e+00	6.920821e+01	0	0	3.403600e+01
9.008798e+01	2.140762e+02	6.862170e+01	1.759531e+00	6.920821e+01	0	0	3.413700e+01
9.008798e+01	2.140762e+02	6.862170e+01	3.519062e+00	7.565982e+01	0	0	3.423700e+01
8.997067e+01	2.150538e+02	6.862170e+01	3.519062e+00	7.565982e+01	0	0	3.433800e+01
8.997067e+01	2.150538e+02	7.038123e+01	1.759531e+00	7.565982e+01	0	0	3.443900e+01
8.997067e+01	2.150538e+02	6.862170e+01	3.519062e+00	7.565982e+01	0	0	3.453900e+01
8.997067e+01	2.140762e+02	6.862170e+01	1.759531e+00	7.565982e+01	0	0	3.464000e+01
8.997067e+01	2.150538e+02	6.862170e+01	3.519062e+00	7.565982e+01	0	0	3.474100e+01
8.997067e+01	2.150538e+02	6.862170e+01	1.759531e+00	7.565982e+01	0	0	3.484100e+01
8.997067e+01	2.150538e+02	6.862170e+01	3.519062e+00	7.624633e+01	0	0	3.494200e+01
8.997067e+01	2.150538e+02	6.862170e+01	3.519062e+00	7.624633e+01	0	0	3.504300e+01
8.997067e+01	2.150538e+02	6.862170e+01	3.519062e+00	7.624633e+01	0	0	3.514300e+01
8.997067e+01	2.140762e+02	6.862170e+01	3.519062e+00	7.624633e+01	0	0	3.524500e+01
8.997067e+01	2.150538e+02	6.862170e+01	3.519062e+00	7.624633e+01	0	0	3.534500e+01
8.997067e+01	2.150538e+02	6.862170e+01	1.759531e+00	7.624633e+01	0	0	3.544500e+01
8.997067e+01	2.150538e+02	6.862170e+01	1.759531e+00	7.624633e+01	0	0	3.554700e+01
9.008798e+01	2.150538e+02	6.862170e+01	1.759531e+00	7.624633e+01	0	0	3.564700e+01
9.008798e+01	2.150538e+02	7.038123e+01	3.519062e+00	7.624633e+01	0	0	3.574800e+01
9.020528e+01	2.140762e+02	6.862170e+01	1.759531e+00	7.565982e+01	0	0	3.584900e+01
9.020528e+01	2.140762e+02	7.038123e+01	1.759531e+00	7.624633e+01	0	0	3.594900e+01
9.020528e+01	2.140762e+02	6.862170e+01	3.519062e+00	7.624633e+01	0	0	3.605000e+01
9.008798e+01	2.150538e+02	6.862170e+01	3.519062e+00	7.624633e+01	0	0	3.615100e+01
9.008798e+01	2.140762e+02	6.862170e+01	3.519062e+00	7.624633e+01	0	0	3.625100e+01
9.008798e+01	2.140762e+02	6.862170e+01	3.519062e+00	7.624633e+01	0	0	3.635300e+01
9.043988e+01	2.140762e+02	7.038123e+01	3.519062e+00	7.800587e+01	0	0	3.645300e+01
9.043988e+01	2.140762e+02	6.862170e+01	1.759531e+00	7.800587e+01	0	0	3.655300e+01
9.043988e+01	2.150538e+02	7.038123e+01	3.519062e+00	7.800587e+01	0	0	3.665500e+01
9.043988e+01	2.140762e+02	7.038123e+01	3.519062e+00	7.800587e+01	0	0	3.675500e+01
9.043988e+01	2.140762e+02	7.038123e+01	3.519062e+00	7.800587e+01	0	0	3.685500e+01
9.043988e+01	2.140762e+02	6.862170e+01	3.519062e+00	7.800587e+01	0	0	3.695700e+01
9.043988e+01	2.140762e+02	7.038123e+01	3.519062e+00	7.800587e+01	0	0	3.705700e+01
9.090909e+01	2.140762e+02	7.214076e+01	3.519062e+00	7.741935e+01	0	0	3.715800e+01
9.090909e+01	2.140762e+02	7.214076e+01	3.519062e+00	7.683284e+01	0	0	3.725900e+01
9.079179e+01	2.140762e+02	7.038123e+01	3.519062e+00	7.683284e+01	0	0	3.735900e+01
9.079179e+01	2.140762e+02	7.038123e+01	3.519062e+00	7.741935e+01	0	0	3.746000e+01
9.079179e+01	2.140762e+02	7.038123e+01	3.519062e+00	7.683284e+01	0	0	3.756100e+01
9.079179e+01	2.140762e+02	7.038123e+01	3.519062e+00	7.683284e+01	0	0	3.766100e+01
9.079179e+01	2.140762e+02	7.038123e+01	3.519062e+00	7.683284e+01	0	0	3.776300e+01
9.102639e+01	2.140762e+02	7.038123e+01	3.519062e+00	7.448680e+01	0	0	3.786300e+01
9.114370e+01	2.140762e+02	7.038123e+01	3.519062e+00	7.390029e+01	0	0	3.796300e+01
9.114370e+01	2.140762e+02	7.038123e+01	5.278592e+00	7.448680e+01	0	0	3.806500e+01
9.114370e+01	2.140762e+02	7.038123e+01	3.519062e+00	7.448680e+01	0	0	3.816500e+01
9.114370e+01	2.150538e+02	7.038123e+01	3.519062e+00	7.390029e+01	0	0	3.826500e+01
9.114370e+01	2.140762e+02	7.214076e+01	3.519062e+00	7.448680e+01	0	0	3.836700e+01
9.102639e+01	2.140762e+02	7.038123e+01	3.519062e+00	7.448680e+01	0	0	3.846700e+01
9.114370e+01	2.150538e+02	7.214076e+01	3.519062e+00	7.096774e+01	0	0	3.856700e+01
9.114370e+01	2.140762e+02	7.214076e+01	3.519062e+00	7.038123e+01	0	0	3.866900e+01
9.114370e+01	2.140762e+02	7.390029e+01	3.519062e+00	7.038123e+01	0	0	3.876900e+01
9.114370e+01	2.150538e+02	7.214076e+01	3.519062e+00	7.038123e+01	0	0	3.887100e+01
9.114370e+01	2.150538e+02	7.390029e+01	5.278592e+00	7.038123e+01	0	0	3.897100e+01
9.114370e+01	2.150538e+02	7.214076e+01	3.519062e+00	7.038123e+01	0	0	3.907100e+01
9.114370e+01	2.150538e+02	7.390029e+01	3.519062e+00	7.038123e+01	0	0	3.917300e+01
9.114370e+01	2.150538e+02	7.214076e+01	3.519062e+00	7.214076e+01	0	0	3.927300e+01
9.102639e+01	2.130987e+02	7.390029e+01	3.519062e+00	7.155425e+01	0	0	3.937300e+01
9.114370e+01	2.130987e+02	7.390029e+01	3.519062e+00	7.214076e+01	0	0	3.947500e+01
9.102639e+01	2.130987e+02	7.390029e+01	3.519062e+00	7.214076e+01	0	0	3.957500e+01
9.114370e+01	2.130987e+02	7.390029e+01	3.519062e+00	7.155425e+01	0	0	3.967500e+01
9.102639e+01	2.130987e+02	7.565982e+01	3.519062e+00	7.155425e+01	0	0	3.977700e+01
9.102639e+01	2.130987e+02	7.390029e+01	3.519062e+00	7.155425e+01	0	0	3.987700e+01
9.114370e+01	2.130987e+02	7.390029e+01	3.519062e+00	7.155425e+01	0	0	3.997700e+01
9.090909e+01	2.130987e+02	7.390029e+01	3.519062e+00	7.155425e+01	0	0	4.007900e+01
9.090909e+01	2.121212e+02	7.565982e+01	3.519062e+00	7.214076e+01	0	0	4.017900e+01
9.102639e+01	2.130987e+02	7.390029e+01	1.759531e+00	7.155425e+01	0	0	4.028100e+01
9.090909e+01	2.121212e+02	7.565982e+01	3.519062e+00	7.155425e+01	0	0	4.038100e+01
9.090909e+01	2.121212e+02	7.390029e+01	3.519062e+00	7.214076e+01	0	0	4.048100e+01
9.090909e+01	2.130987e+02	7.565982e+01	3.519062e+00	7.214076e+01	0	0	4.058300e+01
9.090909e+01	2.130987e+02	7.565982e+01	3.519062e+00	7.214076e+01	0	0	4.068300e+01
9.079179e+01	2.130987e+02	7.565982e+01	1.759531e+00	7.272727e+01	0	0	4.078300e+01
9.067449e+01	2.130987e+02	7.565982e+01	3.519062e+00	7.272727e+01	0	0	4.088500e+01
9.067449e+01	2.130987e+02	7.565982e+01	3.519062e+00	7.214076e+01	0	0	4.098500e+01
9.067449e+01	2.130987e+02	7.565982e+01	3.519062e+00	7.272727e+01	0	0	4.108500e+01
9.067449e+01	2.130987e+02	7.565982e+01	3.519062e+00	7.272727e+01	0	0	4.118700e+01
9.067449e+01	2.130987e+02	7.565982e+01	3.519062e+00	7.272727e+01	0	0	4.128700e+01
9.067449e+01	2.130987e+02	7.565982e+01	3.519062e+00	7.272727e+01	0	0	4.138800e+01
9.067449e+01	2.140762e+02	7.741935e+01	3.519062e+00	7.272727e+01	0	0	4.148900e+01
9.067449e+01	2.130987e+02	7.741935e+01	3.519062e+00	7.272727e+01	0	0	4.158900e+01
9.067449e+01	2.140762e+02	7.741935e+01	3.519062e+00	7.272727e+01	0	0	4.169000e+01
9.055718e+01	2.130987e+02	7.741935e+01	3.519062e+00	7.272727e+01	0	0	4.179100e+01
9.055718e+01	2.140762e+02	7.741935e+01	3.519062e+00	7.272727e+01	0	0	4.189100e+01
9.055718e+01	2.140762e+02	7.741935e+01	3.519062e+00	7.272727e+01	0	0	4.199300e+01
9.055718e+01	2.140762e+02	7.741935e+01	3.519062e+00	7.272727e+01	0	0	4.209300e+01
9.067449e+01	2.150538e+02	7.741935e+01	1.759531e+00	7.331378e+01	0	0	4.219300e+01
9.067449e+01	2.150538e+02	7.741935e+01	3.519062e+00	7.331378e+01	0	0	4.229500e+01
9.055718e+01	2.150538e+02	7.741935e+01	1.759531e+00	7.331378e+01	0	0	4.239500e+01
9.067449e+01	2.140762e+02	7.741935e+01	3.519062e+00	7.331378e+01	0	0	4.249600e+01
9.055718e+01	2.150538e+02	7.741935e+01	1.759531e+00	7.272727e+01	0	0	4.259700e+01
9.055718e+01	2.150538e+02	7.741935e+01	3.519062e+00	7.331378e+01	0	0	4.269700e+01
9.067449e+01	2.140762e+02	7.741935e+01	3.519062e+00	7.331378e+01	0	0	4.279800e+01
9.055718e+01	2.140762e+02	7.741935e+01	3.519062e+00	7.800587e+01	0	0	4.289900e+01
9.043988e+01	2.150538e+02	7.917889e+01	3.519062e+00	7.800587e+01	0	0	4.299900e+01
9.043988e+01	2.150538e+02	7.741935e+01	1.759531e+00	7.800587e+01	0	0	4.310000e+01
9.055718e+01	2.150538e+02	7.741935e+01	3.519062e+00	7.859238e+01	0	0	4.320100e+01
9.055718e+01	2.150538e+02	7.741935e+01	3.519062e+00	7.859238e+01	0	0	4.330100e+01
9.055718e+01	2.150538e+02	7.741935e+01	3.519062e+00	7.859238e+01	0	0	4.340200e+01
9.055718e+01	2.150538e+02	7.741935e+01	3.519062e+00	7.800587e+01	0	0	4.350300e+01
9.043988e+01	2.150538e+02	7.741935e+01	1.759531e+00	7.976540e+01	0	0	4.360300e+01
9.043988e+01	2.150538e+02	7.917889e+01	3.519062e+00	7.976540e+01	0	0	4.370500e+01
9.032258e+01	2.140762e+02	7.741935e+01	3.519062e+00	7.976540e+01	0	0	4.380500e+01
9.043988e+01	2.140762e+02	7.917889e+01	3.519062e+00	7.976540e+01	0	0	4.390600e+01
9.032258e+01	2.150538e+02	7.741935e+01	3.519062e+00	7.976540e+01	0	0	4.400700e+01
9.043988e+01	2.150538e+02	7.741935e+01	3.519062e+00	8.035191e+01	0	0	4.410700e+01
9.043988e+01	2.150538e+02	7.741935e+01	1.759531e+00	7.976540e+01	0	0	4.420800e+01
9.055718e+01	2.140762e+02	7.741935e+01	3.519062e+00	8.152493e+01	0	0	4.430900e+01
9.043988e+01	2.121212e+02	7.741935e+01	3.519062e+00	8.152493e+01	0	0	4.440900e+01
9.043988e+01	2.121212e+02	7.917889e+01	3.519062e+00	8.152493e+01	0	0	4.451000e+01
9.043988e+01	2.121212e+02	7.917889e+01	1.759531e+00	8.152493e+01	0	0	4.461100e+01
9.043988e+01	2.121212e+02	7.917889e+01	1.759531e+00	8.152493e+01	0	0	4.471100e+01
9.055718e+01	2.121212e+02	7.917889e+01	3.519062e+00	8.152493e+01	0	0	4.481200e+01
9.043988e+01	2.130987e+02	7.741935e+01	3.519062e+00	8.211144e+01	0	0	4.491300e+01
9.043988e+01	2.121212e+02	7.741935e+01	1.759531e+00	8.152493e+01	0	0	4.501400e+01
9.043988e+01	2.101662e+02	8.093842e+01	3.519062e+00	8.152493e+01	0	0	4.511400e+01
9.043988e+01	2.101662e+02	8.093842e+01	3.519062e+00	8.211144e+01	0	0	4.521500e+01
9.032258e+01	2.101662e+02	7.917889e+01	3.519062e+00	8.152493e+01	0	0	4.531600e+01
9.032258e+01	2.101662e+02	7.917889e+01	3.519062e+00	8.152493e+01	0	0	4.541700e+01
9.032258e+01	2.101662e+02	7.917889e+01	3.519062e+00	8.152493e+01	0	0	4.551700e+01
9.032258e+01	2.101662e+02	7.917889e+01	3.519062e+00	8.152493e+01	0	0	4.561800e+01
9.032258e+01	2.101662e+02	7.917889e+01	3.519062e+00	8.211144e+01	0	0	4.571900e+01
9.032258e+01	2.101662e+02	7.917889e+01	3.519062e+00	8.328446e+01	0	0	4.581900e+01
9.032258e+01	2.101662e+02	7.917889e+01	3.519062e+00	8.328446e+01	0	0	4.592000e+01
9.032258e+01	2.101662e+02	8.093842e+01	3.519062e+00	8.328446e+01	0	0	4.602100e+01
9.032258e+01	2.101662e+02	7.917889e+01	3.519062e+00	8.387097e+01	0	0	4.612100e+01
9.032258e+01	2.101662e+02	7.917889e+01	3.519062e+00	8.328446e+01	0	0	4.622200e+01
9.032258e+01	2.101662e+02	7.917889e+01	1.759531e+00	8.328446e+01	0	0	4.632300e+01
9.032258e+01	2.101662e+02	7.917889e+01	3.519062e+00	8.328446e+01	0	0	4.642400e+01
9.032258e+01	2.111437e+02	7.917889e+01	3.519062e+00	8.328446e+01	3	0	4.652500e+01
9.067449e+01	2.121212e+02	7.917889e+01	3.519062e+00	8.387097e+01	0	0	4.662500e+01
9.043988e+01	2.121212e+02	8.093842e+01	3.519062e+00	8.328446e+01	0	0	4.672600e+01
9.043988e+01	2.121212e+02	7.917889e+01	3.519062e+00	8.328446e+01	0	0	4.682700e+01
9.043988e+01	2.121212e+02	7.917889e+01	1.759531e+00	8.328446e+01	0	0	4.692700e+01
9.032258e+01	2.111437e+02	7.917889e+01	3.519062e+00	8.328446e+01	0	0	4.702800e+01
9.043988e+01	2.111437e+02	7.917889e+01	3.519062e+00	8.328446e+01	0	0	4.712900e+01
9.102639e+01	2.121212e+02	7.917889e+01	3.519062e+00	8.328446e+01	0	0	4.722900e+01
9.231672e+01	2.130987e+02	7.917889e+01	3.519062e+00	8.328446e+01	0	0	4.733000e+01
9.243402e+01	2.130987e+02	7.917889e+01	1.759531e+00	8.328446e+01	0	0	4.743100e+01
9.231672e+01	2.140762e+02	7.917889e+01	3.519062e+00	8.328446e+01	0	0	4.753200e+01
9.231672e+01	2.130987e+02	7.917889e+01	3.519062e+00	8.328446e+01	0	0	4.763200e+01
9.231672e+01	2.130987e+02	7.741935e+01	3.519062e+00	8.328446e+01	0	0	4.773300e+01
9.231672e+01	2.130987e+02	8.093842e+01	3.519062e+00	8.328446e+01	0	0	4.783400e+01
9.243402e+01	2.130987e+02	7.917889e+01	3.519062e+00	8.328446e+01	0	0	4.793400e+01
9.337243e+01	2.140762e+02	7.917889e+01	3.519062e+00	8.328446e+01	0	0	4.803500e+01
9.360704e+01	2.150538e+02	7.917889e+01	1.759531e+00	8.269795e+01	0	0	4.813600e+01
9.372434e+01	2.150538e+02	7.917889e+01	3.519062e+00	8.328446e+01	0	0	4.823700e+01
9.348974e+01	2.150538e+02	7.917889e+01	3.519062e+00	8.328446e+01	0	0	4.833700e+01
9.337243e+01	2.150538e+02	7.917889e+01	3.519062e+00	8.328446e+01	0	0	4.843800e+01
9.337243e+01	2.140762e+02	7.917889e+01	3.519062e+00	8.328446e+01	0	0	4.853900e+01
9.337243e+01	2.140762e+02	7.917889e+01	3.519062e+00	8.328446e+01	0	0	4.864000e+01
9.360704e+01	2.130987e+02	7.917889e+01	5.278592e+00	8.328446e+01	0	0	4.874000e+01
9.372434e+01	2.130987e+02	7.917889e+01	3.519062e+00	8.328446e+01	0	0	4.884100e+01
9.360704e+01	2.130987e+02	8.093842e+01	3.519062e+00	8.328446e+01	0	0	4.894200e+01
9.372434e+01	2.130987e+02	7.917889e+01	3.519062e+00	8.328446e+01	0	0	4.904200e+01
9.360704e+01	2.130987e+02	7.917889e+01	1.759531e+00	8.269795e+01	0	0	4.914300e+01
9.372434e+01	2.130987e+02	7.917889e+01	3.519062e+00	8.269795e+01	0	0	4.924400e+01
9.360704e+01	2.140762e+02	7.917889e+01	3.519062e+00	8.328446e+01	0	0	4.934400e+01
9.372434e+01	2.121212e+02	7.917889e+01	3.519062e+00	8.328446e+01	0	0	4.944500e+01
9.372434e+01	2.130987e+02	8.093842e+01	1.759531e+00	8.328446e+01	0	0	4.954600e+01
9.360704e+01	2.121212e+02	8.093842e+01	3.519062e+00	8.328446e+01	0	0	4.964700e+01
9.360704e+01	2.121212e+02	7.917889e+01	3.519062e+00	8.328446e+01	0	0	4.974700e+01
9.372434e+01	2.130987e+02	7.917889e+01	3.519062e+00	8.328446e+01	0	0	4.984800e+01
9.360704e+01	2.121212e+02	7.917889e+01	1.759531e+00	8.269795e+01	0	0	4.994900e+01
9.360704e+01	2.121212e+02	7.741935e+01	3.519062e+00	8.328446e+01	0	0	5.005000e+01
9.348974e+01	2.111437e+02	8.093842e+01	3.519062e+00	7.565982e+01	0	0	5.015000e+01
9.290323e+01	2.121212e+02	7.917889e+01	3.519062e+00	7.565982e+01	0	0	5.025100e+01
9.290323e+01	2.111437e+02	7.917889e+01	3.519062e+00	7.624633e+01	0	0	5.035200e+01
9.290323e+01	2.111437e+02	8.093842e+01	1.759531e+00	7.565982e+01	0	0	5.045200e+01
9.290323e+01	2.111437e+02	7.917889e+01	3.519062e+00	7.565982e+01	0	0	5.055300e+01
9.290323e+01	2.111437e+02	7.917889e+01	1.759531e+00	7.624633e+01	0	0	5.065400e+01
9.290323e+01	2.121212e+02	7.917889e+01	3.519062e+00	7.565982e+01	0	0	5.075400e+01
9.208211e+01	2.111437e+02	7.917889e+01	5.278592e+00	6.920821e+01	0	0	5.085500e+01
9.114370e+01	2.121212e+02	8.093842e+01	3.519062e+00	6.920821e+01	0	0	5.095600e+01
9.114370e+01	2.121212e+02	7.917889e+01	3.519062e+00	6.920821e+01	0	0	5.105700e+01
9.114370e+01	2.121212e+02	7.917889e+01	3.519062e+00	6.862170e+01	0	0	5.115800e+01
9.114370e+01	2.121212e+02	8.093842e+01	3.519062e+00	6.920821e+01	0	0	5.125800e+01
9.114370e+01	2.121212e+02	7.917889e+01	3.519062e+00	6.920821e+01	0	0	5.135900e+01
9.126100e+01	2.130987e+02	8.093842e+01	3.519062e+00	6.920821e+01	0	0	5.146000e+01
9.043988e+01	2.140762e+02	7.917889e+01	3.519062e+00	5.982405e+01	0	0	5.156000e+01
8.973607e+01	2.140762e+02	7.741935e+01	3.519062e+00	5.982405e+01	0	0	5.166100e+01
8.985337e+01	2.140762e+02	7.917889e+01	3.519062e+00	5.982405e+01	0	0	5.176200e+01
8.973607e+01	2.140762e+02	8.093842e+01	3.519062e+00	5.982405e+01	0	0	5.186200e+01
8.973607e+01	2.140762e+02	7.917889e+01	5.278592e+00	5.923754e+01	0	0	5.196300e+01
8.973607e+01	2.140762e+02	7.917889e+01	3.519062e+00	5.982405e+01	0	0	5.206400e+01
8.985337e+01	2.140762e+02	7.917889e+01	5.278592e+00	5.982405e+01	0	0	5.216400e+01
8.985337e+01	2.140762e+02	7.917889e+01	5.278592e+00	6.217009e+01	0	0	5.226500e+01
8.914956e+01	2.140762e+02	7.917889e+01	5.278592e+00	6.275660e+01	0	0	5.236600e+01
8.914956e+01	2.150538e+02	7.917889e+01	3.519062e+00	6.217009e+01	0	0	5.246600e+01
8.914956e+01	2.140762e+02	7.741935e+01	5.278592e+00	6.275660e+01	0	0	5.256800e+01
8.938416e+01	2.140762e+02	7.917889e+01	3.519062e+00	6.217009e+01	0	0	5.266800e+01
8.926686e+01	2.140762e+02	7.917889e+01	3.519062e+00	6.217009e+01	0	0	5.276800e+01
8.914956e+01	2.150538e+02	8.093842e+01	3.519062e+00	6.217009e+01	0	0	5.287000e+01
8.926686e+01	2.140762e+02	7.917889e+01	5.278592e+00	6.217009e+01	0	0	5.297000e+01
8.903226e+01	2.150538e+02	7.917889e+01	3.519062e+00	6.275660e+01	0	0	5.307100e+01
8.891496e+01	2.160313e+02	8.093842e+01	3.519062e+00	6.275660e+01	0	0	5.317200e+01
8.879765e+01	2.150538e+02	7.917889e+01	3.519062e+00	6.217009e+01	0	0	5.327200e+01
8.891496e+01	2.150538e+02	7.917889e+01	5.278592e+00	6.217009e+01	0	0	5.337300e+01
8.903226e+01	2.150538e+02	7.917889e+01	3.519062e+00	6.275660e+01	0	0	5.347400e+01
8.903226e+01	2.150538e+02	8.093842e+01	3.519062e+00	6.275660e+01	0	0	5.357400e+01
8.891496e+01	2.150538e+02	7.917889e+01	3.519062e+00	6.275660e+01	0	0	5.367600e+01
8.879765e+01	2.160313e+02	7.917889e+01	3.519062e+00	6.568915e+01	0	0	5.377600e+01
8.879765e+01	2.160313e+02	7.917889e+01	5.278592e+00	6.568915e+01	0	0	5.387600e+01
8.879765e+01	2.160313e+02	8.093842e+01	3.519062e+00	6.568915e+01	0	0	5.397800e+01
8.891496e+01	2.160313e+02	7.917889e+01	5.278592e+00	6.568915e+01	0	0	5.407800e+01
8.891496e+01	2.160313e+02	7.917889e+01	5.278592e+00	6.568915e+01	0	0	5.417800e+01
8.914956e+01	2.160313e+02	8.093842e+01	3.519062e+00	6.568915e+01	0	0	5.428000e+01
8.891496e+01	2.160313e+02	7.917889e+01	5.278592e+00	6.627566e+01	0	0	5.438000e+01
8.891496e+01	2.170088e+02	7.917889e+01	3.519062e+00	6.568915e+01	0	0	5.448000e+01
8.891496e+01	2.160313e+02	8.093842e+01	5.278592e+00	6.568915e+01	0	0	5.458200e+01
8.903226e+01	2.170088e+02	8.093842e+01	5.278592e+00	6.568915e+01	0	0	5.468200e+01
8.879765e+01	2.170088e+02	8.093842e+01	5.278592e+00	6.568915e+01	0	0	5.478400e+01
8.914956e+01	2.170088e+02	8.093842e+01	3.519062e+00	6.568915e+01	0	0	5.488400e+01
8.891496e+01	2.170088e+02	8.093842e+01	5.278592e+00	6.568915e+01	0	0	5.498400e+01
8.891496e+01	2.160313e+02	8.093842e+01	3.519062e+00	6.568915e+01	0	0	5.508600e+01
8.891496e+01	2.170088e+02	8.093842e+01	5.278592e+00	6.862170e+01	0	0	5.518600e+01
8.891496e+01	2.170088e+02	8.093842e+01	7.038123e+00	6.862170e+01	0	0	5.528600e+01
8.891496e+01	2.170088e+02	8.093842e+01	5.278592e+00	6.862170e+01	0	0	5.538800e+01
8.891496e+01	2.170088e+02	8.093842e+01	7.038123e+00	6.803519e+01	0	0	5.548800e+01
8.891496e+01	2.160313e+02	8.093842e+01	5.278592e+00	6.862170e+01	0	0	5.558800e+01
8.891496e+01	2.170088e+02	8.093842e+01	5.278592e+00	6.862170e+01	0	0	5.569000e+01
8.891496e+01	2.170088e+02	8.093842e+01	5.278592e+00	6.862170e+01	0	0	5.579000e+01
8.903226e+01	2.160313e+02	8.093842e+01	5.278592e+00	7.155425e+01	0	0	5.589000e+01
8.903226e+01	2.150538e+02	8.093842e+01	5.278592e+00	7.155425e+01	0	0	5.599200e+01
8.903226e+01	2.160313e+02	8.093842e+01	5.278592e+00	7.155425e+01	0	0	5.609200e+01
8.891496e+01	2.150538e+02	8.093842e+01	5.278592e+00	7.155425e+01	0	0	5.619300e+01
8.903226e+01	2.160313e+02	8.269795e+01	5.278592e+00	7.155425e+01	0	0	5.629400e+01
8.903226e+01	2.150538e+02	8.093842e+01	5.278592e+00	7.155425e+01	0	0	5.639400e+01
8.891496e+01	2.150538e+02	8.093842e+01	5.278592e+00	7.155425e+01	0	0	5.649600e+01
8.903226e+01	2.160313e+02	8.093842e+01	5.278592e+00	7.448680e+01	0	0	5.659600e+01
8.903226e+01	2.160313e+02	8.093842e+01	3.519062e+00	7.390029e+01	0	0	5.669600e+01
8.903226e+01	2.160313e+02	8.269795e+01	5.278592e+00	7.390029e+01	0	0	5.679800e+01
8.891496e+01	2.170088e+02	8.093842e+01	5.278592e+00	7.390029e+01	0	0	5.689800e+01
8.891496e+01	2.170088e+02	8.269795e+01	5.278592e+00	7.390029e+01	0	0	5.699800e+01
8.891496e+01	2.160313e+02	8.093842e+01	5.278592e+00	7.390029e+01	0	0	5.710000e+01
8.891496e+01	2.160313e+02	8.093842e+01	7.038123e+00	7.390029e+01	0	0	5.720000e+01
8.903226e+01	2.170088e+02	8.093842e+01	5.278592e+00	7.448680e+01	0	0	5.730000e+01
8.903226e+01	2.170088e+02	8.093842e+01	5.278592e+00	8.093842e+01	0	0	5.740200e+01
8.891496e+01	2.170088e+02	8.093842e+01	5.278592e+00	8.152493e+01	0	0	5.750200e+01
8.914956e+01	2.170088e+02	8.093842e+01	5.278592e+00	8.152493e+01	0	0	5.760300e+01
8.903226e+01	2.170088e+02	8.269795e+01	5.278592e+00	8.152493e+01	0	0	5.770400e+01
8.903226e+01	2.170088e+02	8.093842e+01	5.278592e+00	8.152493e+01	0	0	5.780400e+01
8.891496e+01	2.170088e+02	8.093842e+01	5.278592e+00	8.152493e+01	0	0	5.790600e+01
8.891496e+01	2.179863e+02	8.269795e+01	5.278592e+00	8.152493e+01	0	0	5.800600e+01
8.903226e+01	2.170088e+02	8.093842e+01	5.278592e+00	8.152493e+01	3	0	5.810600e+01
8.903226e+01	2.170088e+02	8.093842e+01	5.278592e+00	8.152493e+01	0	0	5.820800e+01
8.903226e+01	2.170088e+02	8.269795e+01	5.278592e+00	8.152493e+01	0	0	5.830800e+01
8.914956e+01	2.179863e+02	8.093842e+01	5.278592e+00	8.211144e+01	0	0	5.840800e+01
8.914956e+01	2.170088e+02	8.093842e+01	5.278592e+00	8.152493e+01	0	0	5.851000e+01
8.903226e+01	2.170088e+02	8.093842e+01	5.278592e+00	8.152493e+01	0	0	5.861000e+01
8.903226e+01	2.170088e+02	7.917889e+01	5.278592e+00	8.093842e+01	0	0	5.871100e+01
8.926686e+01	2.170088e+02	8.093842e+01	5.278592e+00	8.152493e+01	0	0	5.881200e+01
8.926686e+01	2.170088e+02	8.093842e+01	5.278592e+00	8.152493e+01	0	0	5.891200e+01
8.926686e+01	2.160313e+02	8.093842e+01	7.038123e+00	8.152493e+01	0	0	5.901400e+01
8.926686e+01	2.170088e+02	8.093842e+01	5.278592e+00	8.093842e+01	0	0	5.911400e+01
8.926686e+01	2.170088e+02	8.093842e+01	5.278592e+00	8.152493e+01	0	0	5.921400e+01
8.914956e+01	2.170088e+02	8.093842e+01	5.278592e+00	8.093842e+01	0	0	5.931600e+01
8.914956e+01	2.170088e+02	8.093842e+01	7.038123e+00	8.093842e+01	0	0	5.941600e+01
8.926686e+01	2.170088e+02	8.093842e+01	5.278592e+00	8.152493e+01	0	0	5.951600e+01
8.914956e+01	2.160313e+02	8.093842e+01	5.278592e+00	8.152493e+01	0	0	5.961800e+01
8.914956e+01	2.160313e+02	8.093842e+01	5.278592e+00	8.152493e+01	0	0	5.971800e+01
8.914956e+01	2.160313e+02	8.093842e+01	5.278592e+00	8.152493e+01	0	0	5.981900e+01
8.914956e+01	2.160313e+02	8.093842e+01	5.278592e+00	8.152493e+01	0	0	5.992000e+01
8.914956e+01	2.160313e+02	8.093842e+01	5.278592e+00	8.152493e+01	0	0	6.002000e+01
8.914956e+01	2.160313e+02	8.093842e+01	5.278592e+00	8.152493e+01	0	0	6.012100e+01
8.914956e+01	2.160313e+02	8.093842e+01	5.278592e+00	8.680352e+01	0	0	6.022200e+01
8.926686e+01	2.160313e+02	7.917889e+01	5.278592e+00	8.739003e+01	0	0	6.032200e+01
8.926686e+01	2.160313e+02	8.093842e+01	5.278592e+00	8.680352e+01	0	0	6.042400e+01
8.914956e+01	2.160313e+02	7.917889e+01	5.278592e+00	8.680352e+01	0	0	6.052400e+01
8.926686e+01	2.160313e+02	7.917889e+01	5.278592e+00	8.680352e+01	0	0	6.062400e+01
8.914956e+01	2.160313e+02	7.917889e+01	7.038123e+00	8.680352e+01	0	0	6.072600e+01
8.914956e+01	2.160313e+02	7.917889e+01	5.278592e+00	8.739003e+01	0	0	6.082600e+01
8.926686e+01	2.160313e+02	7.917889e+01	5.278592e+00	8.387097e+01	0	0	6.092600e+01
8.914956e+01	2.170088e+02	7.917889e+01	5.278592e+00	8.387097e+01	0	0	6.102800e+01
8.914956e+01	2.170088e+02	7.917889e+01	5.278592e+00	8.387097e+01	0	0	6.112800e+01
8.914956e+01	2.170088e+02	7.917889e+01	5.278592e+00	8.387097e+01	0	0	6.122900e+01
8.914956e+01	2.170088e+02	7.917889e+01	5.278592e+00	8.387097e+01	0	0	6.133000e+01
8.914956e+01	2.170088e+02	7.917889e+01	5.278592e+00	8.328446e+01	0	0	6.143000e+01
8.914956e+01	2.170088e+02	7.917889e+01	5.278592e+00	8.387097e+01	0	0	6.153100e+01
8.914956e+01	2.170088e+02	7.917889e+01	5.278592e+00	8.387097e+01	0	0	6.163200e+01
8.938416e+01	2.170088e+02	7.917889e+01	5.278592e+00	8.328446e+01	0	0	6.173200e+01
8.926686e+01	2.160313e+02	7.741935e+01	7.038123e+00	8.328446e+01	0	0	6.183300e+01
8.926686e+01	2.170088e+02	7.741935e+01	5.278592e+00	8.328446e+01	0	0	6.193400e+01
8.938416e+01	2.170088e+02	7.741935e+01	5.278592e+00	8.328446e+01	0	0	6.203400e+01
8.926686e+01	2.170088e+02	7.741935e+01	7.038123e+00	8.328446e+01	0	0	6.213600e+01
8.926686e+01	2.170088e+02	7.741935e+01	5.278592e+00	8.328446e+01	0	0	6.223600e+01
8.926686e+01	2.170088e+02	7.741935e+01	5.278592e+00	8.269795e+01	0	0	6.233700e+01
8.961877e+01	2.150538e+02	7.741935e+01	7.038123e+00	8.563050e+01	0	0	6.243800e+01
8.961877e+01	2.150538e+02	7.741935e+01	5.278592e+00	8.563050e+01	0	0	6.253800e+01
8.961877e+01	2.150538e+02	7.741935e+01	3.519062e+00	8.563050e+01	0	0	6.263900e+01
8.950147e+01	2.150538e+02	7.741935e+01	5.278592e+00	8.563050e+01	0	0	6.274000e+01
8.950147e+01	2.150538e+02	7.741935e+01	5.278592e+00	8.563050e+01	0	0	6.284000e+01
8.950147e+01	2.150538e+02	7.741935e+01	5.278592e+00	8.563050e+01	0	0	6.294100e+01
8.950147e+01	2.150538e+02	7.741935e+01	5.278592e+00	8.563050e+01	0	0	6.304200e+01
8.985337e+01	2.160313e+02	7.565982e+01	5.278592e+00	8.563050e+01	0	0	6.314200e+01
8.985337e+01	2.150538e+02	7.741935e+01	5.278592e+00	8.563050e+01	0	0	6.324300e+01
8.997067e+01	2.160313e+02	7.741935e+01	5.278592e+00	8.563050e+01	0	0	6.334400e+01
8.985337e+01	2.160313e+02	7.565982e+01	5.278592e+00	8.563050e+01	0	0	6.344400e+01
8.985337e+01	2.160313e+02	7.741935e+01	5.278592e+00	8.563050e+01	0	0	6.354600e+01
8.997067e+01	2.150538e+02	7.565982e+01	5.278592e+00	8.504399e+01	0	0	6.364600e+01
8.985337e+01	2.150538e+02	7.565982e+01	5.278592e+00	8.563050e+01	0	0	6.374700e+01
8.997067e+01	2.160313e+02	7.741935e+01	7.038123e+00	8.914956e+01	0	0	6.384800e+01
9.032258e+01	2.150538e+02	7.390029e+01	5.278592e+00	8.914956e+01	0	0	6.394800e+01
9.032258e+01	2.150538e+02	7.565982e+01	5.278592e+00	8.914956e+01	0	0	6.404900e+01
9.032258e+01	2.150538e+02	7.390029e+01	5.278592e+00	8.914956e+01	0	0	6.415000e+01
9.032258e+01	2.150538e+02	7.390029e+01	5.278592e+00	8.914956e+01	0	0	6.425000e+01
9.032258e+01	2.150538e+02	7.390029e+01	5.278592e+00	8.914956e+01	0	0	6.435100e+01
9.032258e+01	2.160313e+02	7.390029e+01	5.278592e+00	8.914956e+01	0	0	6.445200e+01
9.032258e+01	2.150538e+02	7.390029e+01	5.278592e+00	8.797654e+01	0	0	6.455200e+01
9.067449e+01	2.150538e+02	7.214076e+01	5.278592e+00	8.797654e+01	0	0	6.465300e+01
9.067449e+01	2.150538e+02	7.214076e+01	5.278592e+00	8.797654e+01	0	0	6.475400e+01
9.067449e+01	2.150538e+02	7.214076e+01	3.519062e+00	8.797654e+01	0	0	6.485500e+01
9.067449e+01	2.160313e+02	7.214076e+01	3.519062e+00	8.797654e+01	0	0	6.495500e+01
9.067449e+01	2.150538e+02	7.214076e+01	5.278592e+00	8.739003e+01	0	0	6.505600e+01
9.067449e+01	2.150538e+02	7.214076e+01	5.278592e+00	8.797654e+01	0	0	6.515700e+01
9.079179e+01	2.150538e+02	7.214076e+01	3.519062e+00	9.208211e+01	0	0	6.525700e+01
9.090909e+01	2.150538e+02	6.862170e+01	3.519062e+00	9.149560e+01	0	0	6.535800e+01
9.079179e+01	2.150538e+02	6.686217e+01	3.519062e+00	9.208211e+01	0	0	6.545900e+01
9.090909e+01	2.150538e+02	6.686217e+01	3.519062e+00	9.149560e+01	0	0	6.556000e+01
9.079179e+01	2.140762e+02	6.686217e+01	5.278592e+00	9.149560e+01	0	0	6.566000e+01
9.079179e+01	2.140762e+02	6.686217e+01	3.519062e+00	9.208211e+01	0	0	6.576100e+01
9.090909e+01	2.150538e+02	6.686217e+01	3.519062e+00	9.208211e+01	0	0	6.586200e+01
9.079179e+01	2.140762e+02	6.686217e+01	3.519062e+00	9.149560e+01	0	0	6.596300e+01
9.090909e+01	2.140762e+02	6.334311e+01	3.519062e+00	9.208211e+01	0	0	6.606300e+01
9.090909e+01	2.140762e+02	6.158358e+01	3.519062e+00	9.208211e+01	0	0	6.616400e+01
9.090909e+01	2.140762e+02	6.158358e+01	3.519062e+00	9.208211e+01	0	0	6.626500e+01
9.102639e+01	2.140762e+02	6.158358e+01	5.278592e+00	9.208211e+01	0	0	6.636500e+01
9.090909e+01	2.140762e+02	6.334311e+01	3.519062e+00	9.208211e+01	0	0	6.646600e+01
9.102639e+01	2.140762e+02	6.158358e+01	3.519062e+00	9.208211e+01	0	0	6.656700e+01
9.090909e+01	2.140762e+02	6.334311e+01	3.519062e+00	9.208211e+01	0	0	6.666700e+01
9.102639e+01	2.140762e+02	5.982405e+01	3.519062e+00	9.208211e+01	0	0	6.676800e+01
9.090909e+01	2.140762e+02	5.806452e+01	3.519062e+00	9.208211e+01	0	0	6.686900e+01
9.102639e+01	2.140762e+02	5.806452e+01	1.759531e+00	9.266862e+01	0	0	6.696900e+01
9.090909e+01	2.140762e+02	5.806452e+01	3.519062e+00	9.208211e+01	0	0	6.707000e+01
9.102639e+01	2.140762e+02	5.806452e+01	3.519062e+00	9.266862e+01	0	0	6.717100e+01
9.102639e+01	2.140762e+02	5.806452e+01	3.519062e+00	9.266862e+01	0	0	6.727200e+01
9.102639e+01	2.140762e+02	5.806452e+01	3.519062e+00	9.266862e+01	0	0	6.737300e+01
9.102639e+01	2.140762e+02	5.630499e+01	3.519062e+00	9.266862e+01	0	0	6.747300e+01
9.102639e+01	2.140762e+02	5.454545e+01	1.759531e+00	9.266862e+01	0	0	6.757400e+01
9.102639e+01	2.150538e+02	5.454545e+01	3.519062e+00	9.208211e+01	0	0	6.767500e+01
9.102639e+01	2.140762e+02	5.454545e+01	3.519062e+00	9.266862e+01	0	0	6.777500e+01
9.102639e+01	2.150538e+02	5.454545e+01	3.519062e+00	9.266862e+01	0	0	6.787600e+01
9.102639e+01	2.140762e+02	5.454545e+01	3.519062e+00	9.266862e+01	0	0	6.797700e+01
9.102639e+01	2.140762e+02	5.454545e+01	3.519062e+00	9.266862e+01	0	0	6.807700e+01
9.102639e+01	2.140762e+02	5.454545e+01	3.519062e+00	9.266862e+01	0	0	6.817800e+01
9.114370e+01	2.140762e+02	5.278592e+01	3.519062e+00	9.266862e+01	0	0	6.827900e+01
9.114370e+01	2.140762e+02	5.278592e+01	3.519062e+00	9.266862e+01	0	0	6.837900e+01
9.102639e+01	2.140762e+02	5.278592e+01	3.519062e+00	9.266862e+01	0	0	6.848100e+01
9.102639e+01	2.140762e+02	5.278592e+01	3.519062e+00	9.208211e+01	0	0	6.858100e+01
9.102639e+01	2.140762e+02	5.278592e+01	3.519062e+00	9.266862e+01	0	0	6.868100e+01
9.114370e+01	2.140762e+02	5.278592e+01	1.759531e+00	9.266862e+01	0	0	6.878300e+01
9.114370e+01	2.150538e+02	5.278592e+01	3.519062e+00	9.266862e+01	0	0	6.888300e+01
9.137830e+01	2.140762e+02	5.454545e+01	3.519062e+00	9.266862e+01	0	0	6.898400e+01
9.126100e+01	2.140762e+02	5.454545e+01	1.759531e+00	9.208211e+01	0	0	6.908500e+01
9.126100e+01	2.130987e+02	5.454545e+01	3.519062e+00	9.266862e+01	0	0	6.918500e+01
9.137830e+01	2.140762e+02	5.454545e+01	1.759531e+00	9.266862e+01	0	0	6.928600e+01
9.126100e+01	2.140762e+02	5.454545e+01	3.519062e+00	9.208211e+01	0	0	6.938700e+01
9.137830e+01	2.140762e+02	5.454545e+01	3.519062e+00	9.266862e+01	0	0	6.948700e+01
9.126100e+01	2.140762e+02	5.454545e+01	3.519062e+00	9.266862e+01	0	0	6.958800e+01
9.126100e+01	2.140762e+02	5.630499e+01	3.519062e+00	9.266862e+01	0	0	6.968900e+01
9.126100e+01	2.130987e+02	5.454545e+01	3.519062e+00	9.266862e+01	0	0	6.978900e+01
9.126100e+01	2.130987e+02	5.454545e+01	3.519062e+00	9.266862e+01	0	0	6.989100e+01
9.126100e+01	2.140762e+02	5.454545e+01	3.519062e+00	9.208211e+01	0	0	6.999100e+01
9.126100e+01	2.140762e+02	5.630499e+01	1.759531e+00	9.266862e+01	0	0	7.009100e+01
9.126100e+01	2.140762e+02	5.630499e+01	3.519062e+00	9.266862e+01	0	0	7.019300e+01
9.126100e+01	2.140762e+02	5.454545e+01	3.519062e+00	9.266862e+01	0	0	7.029300e+01
9.137830e+01	2.140762e+02	5.806452e+01	3.519062e+00	9.266862e+01	0	0	7.039400e+01
9.137830e+01	2.140762e+02	5.806452e+01	3.519062e+00	9.266862e+01	0	0	7.049500e+01
9.137830e+01	2.140762e+02	5.630499e+01	3.519062e+00	9.266862e+01	0	0	7.059500e+01
9.126100e+01	2.140762e+02	5.806452e+01	3.519062e+00	9.266862e+01	0	0	7.069600e+01
9.126100e+01	2.130987e+02	5.806452e+01	3.519062e+00	9.208211e+01	0	0	7.079700e+01
9.126100e+01	2.140762e+02	5.806452e+01	3.519062e+00	9.208211e+01	0	0	7.089700e+01
9.137830e+01	2.140762e+02	5.630499e+01	3.519062e+00	9.208211e+01	0	0	7.099900e+01
9.149560e+01	2.140762e+02	5.982405e+01	3.519062e+00	8.563050e+01	0	0	7.109900e+01
9.137830e+01	2.140762e+02	5.982405e+01	3.519062e+00	8.563050e+01	0	0	7.119900e+01
9.137830e+01	2.140762e+02	5.982405e+01	3.519062e+00	8.563050e+01	0	0	7.130100e+01
9.137830e+01	2.140762e+02	6.158358e+01	3.519062e+00	8.563050e+01	0	0	7.140100e+01
9.137830e+01	2.140762e+02	5.982405e+01	3.519062e+00	8.563050e+01	0	0	7.150100e+01
9.137830e+01	2.140762e+02	6.158358e+01	3.519062e+00	8.563050e+01	0	0	7.160300e+01
9.137830e+01	2.140762e+02	6.158358e+01	3.519062e+00	8.504399e+01	0	0	7.170300e+01
9.137830e+01	2.150538e+02	6.158358e+01	3.519062e+00	8.152493e+01	0	0	7.180400e+01
9.114370e+01	2.150538e+02	6.510264e+01	3.519062e+00	8.211144e+01	0	0	7.190500e+01
9.114370e+01	2.140762e+02	6.334311e+01	5.278592e+00	8.152493e+01	0	0	7.200500e+01
9.114370e+01	2.140762e+02	6.510264e+01	3.519062e+00	8.152493e+01	0	0	7.210700e+01
9.114370e+01	2.140762e+02	6.334311e+01	3.519062e+00	8.152493e+01	0	0	7.220700e+01
9.114370e+01	2.150538e+02	6.334311e+01	3.519062e+00	8.152493e+01	0	0	7.230700e+01
9.114370e+01	2.150538e+02	6.334311e+01	3.519062e+00	8.152493e+01	0	0	7.240900e+01
9.114370e+01	2.140762e+02	6.334311e+01	3.519062e+00	8.152493e+01	0	0	7.250900e+01
9.067449e+01	2.150538e+02	6.510264e+01	5.278592e+00	8.211144e+01	0	0	7.260900e+01
9.067449e+01	2.150538e+02	6.510264e+01	3.519062e+00	8.152493e+01	0	0	7.271100e+01
9.067449e+01	2.150538e+02	6.334311e+01	3.519062e+00	8.152493e+01	0	0	7.281100e+01
9.067449e+01	2.150538e+02	6.510264e+01	3.519062e+00	8.152493e+01	0	0	7.291100e+01
9.079179e+01	2.150538e+02	6.510264e+01	1.759531e+00	8.152493e+01	0	0	7.301300e+01
9.067449e+01	2.150538e+02	6.334311e+01	3.519062e+00	8.152493e+01	0	0	7.311300e+01
9.067449e+01	2.150538e+02	6.510264e+01	3.519062e+00	7.800587e+01	0	0	7.321300e+01
9.043988e+01	2.160313e+02	6.510264e+01	3.519062e+00	7.741935e+01	0	0	7.331500e+01
9.043988e+01	2.160313e+02	6.510264e+01	3.519062e+00	7.741935e+01	0	0	7.341500e+01
9.043988e+01	2.160313e+02	6.510264e+01	3.519062e+00	7.741935e+01	0	0	7.351700e+01
9.043988e+01	2.160313e+02	6.510264e+01	3.519062e+00	7.741935e+01	0	0	7.361700e+01
9.043988e+01	2.160313e+02	6.510264e+01	3.519062e+00	7.741935e+01	0	0	7.371700e+01
9.043988e+01	2.160313e+02	6.510264e+01	3.519062e+00	7.741935e+01	0	0	7.381900e+01
9.043988e+01	2.160313e+02	6.510264e+01	3.519062e+00	7.155425e+01	0	0	7.391900e+01
9.043988e+01	2.150538e+02	6.510264e+01	3.519062e+00	7.155425e+01	0	0	7.401900e+01
9.032258e+01	2.160313e+02	6.686217e+01	3.519062e+00	7.155425e+01	0	0	7.412100e+01
9.032258e+01	2.150538e+02	6.510264e+01	3.519062e+00	7.155425e+01	0	0	7.422100e+01
9.067449e+01	2.150538e+02	6.510264e+01	3.519062e+00	7.155425e+01	0	0	7.432100e+01
9.032258e+01	2.150538e+02	6.510264e+01	3.519062e+00	7.155425e+01	0	0	7.442300e+01
9.055718e+01	2.150538e+02	6.510264e+01	3.519062e+00	7.155425e+01	0	0	7.452300e+01
9.032258e+01	2.150538e+02	6.510264e+01	5.278592e+00	7.214076e+01	0	0	7.462400e+01
9.032258e+01	2.150538e+02	6.510264e+01	1.759531e+00	6.979472e+01	0	0	7.472500e+01
9.032258e+01	2.150538e+02	6.510264e+01	3.519062e+00	6.979472e+01	0	0	7.482500e+01
9.043988e+01	2.160313e+02	6.686217e+01	3.519062e+00	6.979472e+01	0	0	7.492700e+01
9.032258e+01	2.150538e+02	6.510264e+01	1.759531e+00	6.920821e+01	0	0	7.502700e+01
9.032258e+01	2.150538e+02	6.686217e+01	5.278592e+00	6.979472e+01	0	0	7.512700e+01
9.032258e+01	2.150538e+02	6.510264e+01	1.759531e+00	6.920821e+01	0	0	7.522900e+01
9.032258e+01	2.160313e+02	6.510264e+01	3.519062e+00	6.920821e+01	0	0	7.532900e+01
9.032258e+01	2.150538e+02	6.510264e+01	3.519062e+00	6.979472e+01	0	0	7.542900e+01
9.043988e+01	2.150538e+02	6.510264e+01	3.519062e+00	6.979472e+01	0	0	7.553100e+01
9.043988e+01	2.150538e+02	6.510264e+01	3.519062e+00	7.038123e+01	0	0	7.563100e+01
9.032258e+01	2.150538e+02	6.510264e+01	3.519062e+00	7.038123e+01	0	0	7.573100e+01
9.043988e+01	2.150538e+02	6.510264e+01	3.519062e+00	7.038123e+01	0	0	7.583300e+01
9.032258e+01	2.150538e+02	6.510264e+01	3.519062e+00	7.038123e+01	0	0	7.593300e+01
9.032258e+01	2.150538e+02	6.686217e+01	3.519062e+00	7.038123e+01	0	0	7.603400e+01
9.043988e+01	2.150538e+02	6.510264e+01	3.519062e+00	7.214076e+01	0	0	7.613500e+01
9.079179e+01	2.150538e+02	6.510264e+01	3.519062e+00	7.214076e+01	0	0	7.623500e+01
9.067449e+01	2.150538e+02	6.510264e+01	3.519062e+00	7.214076e+01	0	0	7.633600e+01
9.055718e+01	2.140762e+02	6.510264e+01	3.519062e+00	7.214076e+01	0	0	7.643700e+01
9.055718e+01	2.140762e+02	6.686217e+01	3.519062e+00	7.272727e+01	0	0	7.653700e+01
9.067449e+01	2.150538e+02	6.510264e+01	1.759531e+00	7.214076e+01	0	0	7.663900e+01
9.067449e+01	2.150538e+02	6.510264e+01	3.519062e+00	7.214076e+01	0	0	7.673900e+01
9.067449e+01	2.150538e+02	6.686217e+01	1.759531e+00	8.269795e+01	0	0	7.683900e+01
9.067449e+01	2.150538e+02	6.686217e+01	3.519062e+00	8.211144e+01	0	0	7.694100e+01
9.067449e+01	2.150538e+02	6.510264e+01	1.759531e+00	8.269795e+01	0	0	7.704100e+01
9.067449e+01	2.150538e+02	6.686217e+01	1.759531e+00	8.211144e+01	0	0	7.714200e+01
9.067449e+01	2.160313e+02	6.686217e+01	3.519062e+00	8.269795e+01	0	0	7.724300e+01
9.067449e+01	2.150538e+02	6.686217e+01	3.519062e+00	8.269795e+01	0	0	7.734300e+01
9.067449e+01	2.150538e+02	6.686217e+01	3.519062e+00	8.211144e+01	0	0	7.744400e+01
9.055718e+01	2.150538e+02	6.510264e+01	1.759531e+00	8.211144e+01	0	0	7.754500e+01
9.055718e+01	2.160313e+02	6.686217e+01	3.519062e+00	8.269795e+01	0	0	7.764500e+01
9.055718e+01	2.150538e+02	6.686217e+01	1.759531e+00	8.269795e+01	0	0	7.774600e+01
9.055718e+01	2.160313e+02	6.686217e+01	3.519062e+00	8.269795e+01	0	0	7.784700e+01
9.055718e+01	2.160313e+02	6.686217e+01	3.519062e+00	8.269795e+01	0	0	7.794700e+01
9.055718e+01	2.160313e+02	6.686217e+01	3.519062e+00	8.269795e+01	0	0	7.804900e+01
9.055718e+01	2.160313e+02	6.686217e+01	1.759531e+00	8.269795e+01	0	0	7.814900e+01
9.055718e+01	2.160313e+02	6.510264e+01	3.519062e+00	8.269795e+01	0	0	7.824900e+01
9.067449e+01	2.160313e+02	6.686217e+01	1.759531e+00	9.090909e+01	0	0	7.835100e+01
9.067449e+01	2.160313e+02	6.510264e+01	3.519062e+00	9.090909e+01	0	0	7.845100e+01
9.055718e+01	2.160313e+02	6.686217e+01	3.519062e+00	9.090909e+01	0	0	7.855200e+01
9.055718e+01	2.160313e+02	6.686217e+01	3.519062e+00	9.090909e+01	0	0	7.865300e+01
9.067449e+01	2.160313e+02	6.686217e+01	3.519062e+00	9.032258e+01	0	0	7.875300e+01
9.067449e+01	2.160313e+02	6.686217e+01	3.519062e+00	9.090909e+01	0	0	7.885400e+01
9.067449e+01	2.160313e+02	6.686217e+01	3.519062e+00	9.090909e+01	0	0	7.895500e+01
9.079179e+01	2.170088e+02	6.686217e+01	3.519062e+00	8.856305e+01	0	0	7.905500e+01
9.079179e+01	2.170088e+02	6.686217e+01	1.759531e+00	8.856305e+01	0	0	7.915600e+01
9.079179e+01	2.170088e+02	6.686217e+01	1.759531e+00	8.856305e+01	0	0	7.925700e+01
9.079179e+01	2.170088e+02	6.686217e+01	1.759531e+00	8.914956e+01	0	0	7.935700e+01
9.079179e+01	2.170088e+02	6.686217e+01	3.519062e+00	8.914956e+01	0	0	7.945900e+01
9.090909e+01	2.170088e+02	6.862170e+01	1.759531e+00	8.856305e+01	0	0	7.955900e+01
9.079179e+01	2.170088e+02	6.686217e+01	3.519062e+00	8.856305e+01	0	0	7.966000e+01
9.079179e+01	2.170088e+02	6.686217e+01	1.759531e+00	8.211144e+01	0	0	7.976100e+01
9.090909e+01	2.170088e+02	6.862170e+01	1.759531e+00	8.211144e+01	0	0	7.986100e+01
9.102639e+01	2.170088e+02	6.686217e+01	1.759531e+00	8.152493e+01	0	0	7.996200e+01
9.090909e+01	2.160313e+02	6.686217e+01	1.759531e+00	8.152493e+01	0	0	8.006300e+01
9.102639e+01	2.170088e+02	6.686217e+01	3.519062e+00	8.211144e+01	0	0	8.016300e+01
9.090909e+01	2.170088e+02	6.686217e+01	1.759531e+00	8.152493e+01	0	0	8.026400e+01
9.102639e+01	2.170088e+02	6.686217e+01	1.759531e+00	8.211144e+01	0	0	8.036500e+01
9.102639e+01	2.160313e+02	6.862170e+01	1.759531e+00	7.390029e+01	0	0	8.046500e+01
9.114370e+01	2.170088e+02	6.862170e+01	1.759531e+00	7.448680e+01	0	0	8.056600e+01
9.102639e+01	2.160313e+02	6.862170e+01	1.759531e+00	7.390029e+01	0	0	8.066700e+01
9.114370e+01	2.170088e+02	6.862170e+01	1.759531e+00	7.390029e+01	0	0	8.076800e+01
9.114370e+01	2.170088e+02	6.862170e+01	1.759531e+00	7.448680e+01	0	0	8.086800e+01
9.102639e+01	2.170088e+02	6.862170e+01	1.759531e+00	7.390029e+01	0	0	8.096900e+01
9.114370e+01	2.160313e+02	6.862170e+01	1.759531e+00	7.448680e+01	0	0	8.107000e+01
9.114370e+01	2.170088e+02	6.862170e+01	1.759531e+00	6.979472e+01	0	0	8.117100e+01
9.114370e+01	2.170088e+02	6.862170e+01	1.759531e+00	6.979472e+01	0	0	8.127100e+01
9.114370e+01	2.179863e+02	7.038123e+01	0	6.979472e+01	0	0	8.137200e+01
9.102639e+01	2.179863e+02	6.862170e+01	1.759531e+00	6.920821e+01	0	0	8.147300e+01
9.102639e+01	2.179863e+02	6.862170e+01	1.759531e+00	6.920821e+01	0	0	8.157300e+01
9.090909e+01	2.170088e+02	6.862170e+01	1.759531e+00	6.979472e+01	0	0	8.167400e+01
9.102639e+01	2.170088e+02	7.038123e+01	1.759531e+00	6.979472e+01	0	0	8.177500e+01
9.102639e+01	2.179863e+02	6.862170e+01	1.759531e+00	6.920821e+01	0	0	8.187500e+01
9.090909e+01	2.179863e+02	7.038123e+01	1.759531e+00	6.979472e+01	0	0	8.197600e+01
9.090909e+01	2.179863e+02	7.038123e+01	1.759531e+00	6.920821e+01	0	0	8.207700e+01
9.090909e+01	2.179863e+02	7.038123e+01	1.759531e+00	6.920821e+01	0	0	8.217800e+01
9.090909e+01	2.170088e+02	7.038123e+01	1.759531e+00	6.920821e+01	0	0	8.227800e+01
9.090909e+01	2.179863e+02	7.038123e+01	1.759531e+00	6.979472e+01	0	0	8.237900e+01
9.090909e+01	2.179863e+02	7.038123e+01	1.759531e+00	6.979472e+01	0	0	8.248000e+01
9.090909e+01	2.170088e+02	7.038123e+01	1.759531e+00	6.979472e+01	0	0	8.258000e+01
9.090909e+01	2.170088e+02	7.214076e+01	1.759531e+00	7.214076e+01	0	0	8.268100e+01
9.067449e+01	2.170088e+02	7.038123e+01	1.759531e+00	7.214076e+01	0	0	8.278200e+01
9.067449e+01	2.179863e+02	7.038123e+01	1.759531e+00	7.214076e+01	0	0	8.288300e+01
9.067449e+01	2.170088e+02	7.038123e+01	1.759531e+00	7.214076e+01	0	0	8.298300e+01
9.079179e+01	2.170088e+02	7.038123e+01	1.759531e+00	7.214076e+01	0	0	8.308400e+01
9.067449e+01	2.170088e+02	7.038123e+01	1.759531e+00	7.155425e+01	0	0	8.318500e+01
9.067449e+01	2.179863e+02	7.038123e+01	1.759531e+00	7.214076e+01	0	0	8.328600e+01
9.067449e+01	2.179863e+02	7.214076e+01	1.759531e+00	7.859238e+01	0	0	8.338600e+01
9.055718e+01	2.179863e+02	7.038123e+01	1.759531e+00	7.859238e+01	0	0	8.348700e+01
9.043988e+01	2.179863e+02	7.214076e+01	1.759531e+00	7.859238e+01	0	0	8.358800e+01
9.055718e+01	2.179863e+02	7.214076e+01	1.759531e+00	7.859238e+01	0	0	8.368800e+01
9.043988e+01	2.189638e+02	7.038123e+01	1.759531e+00	7.859238e+01	0	0	8.378900e+01
9.067449e+01	2.179863e+02	7.038123e+01	1.759531e+00	7.859238e+01	0	0	8.389000e+01
9.055718e+01	2.179863e+02	7.214076e+01	1.759531e+00	7.859238e+01	0	0	8.399000e+01
9.067449e+01	2.189638e+02	7.038123e+01	1.759531e+00	7.917889e+01	0	0	8.409100e+01
9.043988e+01	2.179863e+02	7.038123e+01	1.759531e+00	7.917889e+01	0	0	8.419200e+01
9.043988e+01	2.189638e+02	7.038123e+01	1.759531e+00	7.917889e+01	0	0	8.429200e+01
9.043988e+01	2.189638e+02	7.038123e+01	1.759531e+00	7.917889e+01	0	0	8.439300e+01
9.055718e+01	2.179863e+02	7.038123e+01	1.759531e+00	7.917889e+01	0	0	8.449400e+01
9.043988e+01	2.179863e+02	7.038123e+01	1.759531e+00	7.917889e+01	0	0	8.459400e+01
9.043988e+01	2.179863e+02	7.038123e+01	1.759531e+00	7.917889e+01	0	0	8.469600e+01
9.055718e+01	2.189638e+02	7.038123e+01	1.759531e+00	7.448680e+01	0	0	8.479600e+01
9.043988e+01	2.199413e+02	7.038123e+01	1.759531e+00	7.448680e+01	0	0	8.489700e+01
9.043988e+01	2.189638e+02	7.214076e+01	0	7.448680e+01	0	0	8.499800e+01
9.043988e+01	2.199413e+02	7.038123e+01	1.759531e+00	7.448680e+01	0	0	8.509800e+01
9.043988e+01	2.189638e+02	7.038123e+01	1.759531e+00	7.448680e+01	0	0	8.519900e+01
9.055718e+01	2.189638e+02	7.214076e+01	1.759531e+00	7.448680e+01	0	0	8.530000e+01
9.043988e+01	2.189638e+02	7.038123e+01	0	7.448680e+01	0	0	8.540000e+01
9.032258e+01	2.189638e+02	7.038123e+01	1.759531e+00	7.214076e+01	0	0	8.550100e+01
9.020528e+01	2.179863e+02	7.214076e+01	1.759531e+00	7.214076e+01	0	0	8.560200e+01
9.020528e+01	2.179863e+02	7.214076e+01	1.759531e+00	7.214076e+01	0	0	8.570200e+01
9.020528e+01	2.179863e+02	7.214076e+01	1.759531e+00	7.214076e+01	0	0	8.580400e+01
9.032258e+01	2.179863e+02	7.214076e+01	1.759531e+00	7.214076e+01	0	0	8.590400e+01
9.020528e+01	2.179863e+02	7.214076e+01	1.759531e+00	7.214076e+01	0	0	8.600400e+01
9.020528e+01	2.179863e+02	7.038123e+01	3.519062e+00	7.214076e+01	0	0	8.610600e+01
9.020528e+01	2.179863e+02	7.214076e+01	1.759531e+00	7.272727e+01	0	0	8.620600e+01
9.008798e+01	2.170088e+02	7.390029e+01	1.759531e+00	7.272727e+01	0	0	8.630600e+01
9.008798e+01	2.170088e+02	7.214076e+01	1.759531e+00	7.214076e+01	0	0	8.640800e+01
9.008798e+01	2.170088e+02	7.214076e+01	1.759531e+00	7.272727e+01	0	0	8.650800e+01
8.997067e+01	2.170088e+02	7.390029e+01	1.759531e+00	7.214076e+01	0	0	8.660900e+01
8.997067e+01	2.179863e+02	7.390029e+01	1.759531e+00	7.272727e+01	0	0	8.671000e+01
8.997067e+01	2.170088e+02	7.214076e+01	1.759531e+00	7.214076e+01	0	0	8.681000e+01
9.008798e+01	2.170088e+02	7.214076e+01	1.759531e+00	7.214076e+01	0	0	8.691200e+01
8.997067e+01	2.170088e+02	7.390029e+01	1.759531e+00	7.214076e+01	0	0	8.701200e+01
8.985337e+01	2.170088e+02	7.390029e+01	1.759531e+00	7.214076e+01	0	0	8.711200e+01
8.997067e+01	2.170088e+02	7.214076e+01	3.519062e+00	7.214076e+01	0	0	8.721400e+01
8.985337e+01	2.170088e+02	7.390029e+01	1.759531e+00	7.214076e+01	0	0	8.731400e+01
8.985337e+01	2.170088e+02	7.390029e+01	1.759531e+00	7.214076e+01	0	0	8.741400e+01
8.985337e+01	2.170088e+02	7.390029e+01	1.759531e+00	7.214076e+01	0	0	8.751600e+01
8.985337e+01	2.170088e+02	7.214076e+01	1.759531e+00	7.214076e+01	0	0	8.761600e+01
8.961877e+01	2.179863e+02	7.390029e+01	0	7.214076e+01	0	0	8.771600e+01
8.961877e+01	2.170088e+02	7.214076e+01	1.759531e+00	7.272727e+01	0	0	8.781800e+01
8.973607e+01	2.179863e+02	7.390029e+01	1.759531e+00	7.272727e+01	0	0	8.791800e+01
8.973607e+01	2.170088e+02	7.214076e+01	1.759531e+00	7.214076e+01	0	0	8.801800e+01
8.973607e+01	2.179863e+02	7.390029e+01	1.759531e+00	7.272727e+01	0	0	8.812000e+01
8.973607e+01	2.170088e+02	7.390029e+01	1.759531e+00	7.214076e+01	0	0	8.822000e+01
8.973607e+01	2.170088e+02	7.214076e+01	3.519062e+00	7.272727e+01	0	0	8.832200e+01
8.973607e+01	2.179863e+02	7.390029e+01	1.759531e+00	7.272727e+01	0	0	8.842200e+01
8.961877e+01	2.179863e+02	7.214076e+01	1.759531e+00	7.272727e+01	0	0	8.852200e+01
8.961877e+01	2.170088e+02	7.390029e+01	1.759531e+00	7.272727e+01	0	0	8.862400e+01
8.961877e+01	2.170088e+02	7.390029e+01	1.759531e+00	7.272727e+01	0	0	8.872400e+01
8.961877e+01	2.170088e+02	7.390029e+01	3.519062e+00	7.331378e+01	0	0	8.882400e+01
8.973607e+01	2.170088e+02	7.390029e+01	1.759531e+00	7.331378e+01	0	0	8.892600e+01
8.961877e+01	2.170088e+02	7.390029e+01	1.759531e+00	7.272727e+01	0	0	8.902600e+01
8.961877e+01	2.170088e+02	7.390029e+01	3.519062e+00	7.096774e+01	0	0	8.912600e+01
8.950147e+01	2.160313e+02	7.038123e+01	1.759531e+00	7.096774e+01	0	0	8.922800e+01
8.938416e+01	2.160313e+02	7.214076e+01	0	7.155425e+01	0	0	8.932800e+01
8.950147e+01	2.160313e+02	7.214076e+01	3.519062e+00	7.096774e+01	0	0	8.942800e+01
8.938416e+01	2.160313e+02	7.214076e+01	1.759531e+00	7.096774e+01	0	0	8.953000e+01
8.950147e+01	2.160313e+02	7.390029e+01	1.759531e+00	7.096774e+01	0	0	8.963000e+01
8.950147e+01	2.160313e+02	7.214076e+01	1.759531e+00	7.096774e+01	0	0	8.973200e+01
8.950147e+01	2.170088e+02	7.214076e+01	1.759531e+00	6.979472e+01	0	0	8.983200e+01
8.926686e+01	2.170088e+02	7.038123e+01	1.759531e+00	6.979472e+01	0	0	8.993200e+01
8.926686e+01	2.179863e+02	7.038123e+01	1.759531e+00	6.979472e+01	0	0	9.003400e+01
8.926686e+01	2.170088e+02	7.214076e+01	1.759531e+00	6.920821e+01	0	0	9.013400e+01
8.926686e+01	2.170088e+02	7.038123e+01	1.759531e+00	6.920821e+01	0	0	9.023400e+01
8.926686e+01	2.170088e+02	7.038123e+01	1.759531e+00	6.920821e+01	0	0	9.033600e+01
8.914956e+01	2.170088e+02	7.038123e+01	3.519062e+00	6.920821e+01	0	0	9.043600e+01
8.926686e+01	2.170088e+02	7.214076e+01	3.519062e+00	6.920821e+01	0	0	9.053600e+01
8.938416e+01	2.189638e+02	7.038123e+01	3.519062e+00	6.920821e+01	0	0	9.063800e+01
8.938416e+01	2.179863e+02	7.038123e+01	3.519062e+00	6.979472e+01	0	0	9.073800e+01
8.938416e+01	2.179863e+02	7.038123e+01	1.759531e+00	6.920821e+01	0	0	9.083900e+01
8.938416e+01	2.179863e+02	7.038123e+01	3.519062e+00	6.920821e+01	0	0	9.094000e+01
8.938416e+01	2.189638e+02	7.038123e+01	3.519062e+00	6.920821e+01	0	0	9.104000e+01
8.938416e+01	2.179863e+02	7.038123e+01	1.759531e+00	6.979472e+01	0	0	9.114100e+01
8.938416e+01	2.179863e+02	7.214076e+01	3.519062e+00	6.979472e+01	0	0	9.124200e+01
8.950147e+01	2.189638e+02	7.038123e+01	3.519062e+00	6.979472e+01	0	0	9.134200e+01
8.950147e+01	2.170088e+02	7.038123e+01	1.759531e+00	6.979472e+01	0	0	9.144400e+01
8.950147e+01	2.170088e+02	7.038123e+01	3.519062e+00	6.920821e+01	0	0	9.154400e+01
8.950147e+01	2.170088e+02	7.038123e+01	3.519062e+00	6.920821e+01	0	0	9.164400e+01
8.950147e+01	2.170088e+02	7.038123e+01	1.759531e+00	6.979472e+01	0	0	9.174600e+01
8.950147e+01	2.179863e+02	7.038123e+01	3.519062e+00	6.920821e+01	0	0	9.184600e+01
8.950147e+01	2.170088e+02	7.038123e+01	3.519062e+00	6.920821e+01	0	0	9.194700e+01
8.961877e+01	2.160313e+02	6.862170e+01	3.519062e+00	6.920821e+01	0	0	9.204800e+01
8.973607e+01	2.160313e+02	7.038123e+01	1.759531e+00	6.920821e+01	0	0	9.214800e+01
8.973607e+01	2.160313e+02	7.038123e+01	3.519062e+00	6.920821e+01	0	0	9.224900e+01
8.973607e+01	2.150538e+02	6.862170e+01	3.519062e+00	6.920821e+01	0	0	9.235000e+01
8.973607e+01	2.160313e+02	7.038123e+01	1.759531e+00	6.920821e+01	0	0	9.245000e+01
8.973607e+01	2.160313e+02	7.038123e+01	3.519062e+00	6.920821e+01	0	0	9.255100e+01
8.973607e+01	2.150538e+02	7.038123e+01	3.519062e+00	6.920821e+01	0	0	9.265200e+01
8.997067e+01	2.150538e+02	7.038123e+01	3.519062e+00	7.096774e+01	0	0	9.275200e+01
9.020528e+01	2.150538e+02	7.038123e+01	3.519062e+00	7.096774e+01	0	0	9.285300e+01
9.032258e+01	2.150538e+02	7.038123e+01	3.519062e+00	7.096774e+01	0	0	9.295400e+01
9.020528e+01	2.150538e+02	7.038123e+01	3.519062e+00	7.096774e+01	0	0	9.305400e+01
9.020528e+01	2.150538e+02	7.038123e+01	1.759531e+00	7.038123e+01	0	0	9.315600e+01
9.020528e+01	2.150538e+02	7.214076e+01	3.519062e+00	7.096774e+01	0	0	9.325600e+01
9.020528e+01	2.150538e+02	7.214076e+01	1.759531e+00	7.096774e+01	0	0	9.335700e+01
9.043988e+01	2.160313e+02	7.038123e+01	1.759531e+00	7.741935e+01	0	0	9.345800e+01
9.055718e+01	2.150538e+02	7.214076e+01	1.759531e+00	7.741935e+01	0	0	9.355800e+01
9.055718e+01	2.150538e+02	7.214076e+01	3.519062e+00	7.741935e+01	0	0	9.365900e+01
9.055718e+01	2.150538e+02	7.214076e+01	3.519062e+00	7.741935e+01	0	0	9.376000e+01
9.055718e+01	2.150538e+02	7.214076e+01	3.519062e+00	7.741935e+01	0	0	9.386000e+01
9.055718e+01	2.150538e+02	7.038123e+01	3.519062e+00	7.741935e+01	0	0	9.396100e+01
9.067449e+01	2.150538e+02	7.214076e+01	3.519062e+00	7.741935e+01	0	0	9.406200e+01
9.067449e+01	2.150538e+02	7.038123e+01	3.519062e+00	8.563050e+01	0	0	9.416200e+01
9.067449e+01	2.150538e+02	7.214076e+01	3.519062e+00	8.563050e+01	0	0	9.426300e+01
9.067449e+01	2.150538e+02	7.214076e+01	3.519062e+00	8.563050e+01	0	0	9.436400e+01
9.067449e+01	2.150538e+02	7.214076e+01	3.519062e+00	8.563050e+01	0	0	9.446500e+01
9.067449e+01	2.150538e+02	7.214076e+01	3.519062e+00	8.563050e+01	0	0	9.456600e+01
9.067449e+01	2.150538e+02	7.214076e+01	1.759531e+00	8.563050e+01	0	0	9.466600e+01
9.055718e+01	2.150538e+02	7.214076e+01	3.519062e+00	8.563050e+01	0	0	9.476700e+01
9.067449e+01	2.160313e+02	7.214076e+01	3.519062e+00	8.914956e+01	0	0	9.486800e+01
9.055718e+01	2.150538e+02	7.214076e+01	3.519062e+00	8.914956e+01	0	0	9.496800e+01
9.067449e+01	2.150538e+02	7.214076e+01	1.759531e+00	8.914956e+01	0	0	9.506900e+01
9.055718e+01	2.140762e+02	7.214076e+01	1.759531e+00	8.914956e+01	0	0	9.517000e+01
9.079179e+01	2.140762e+02	7.214076e+01	1.759531e+00	8.914956e+01	0	0	9.527000e+01
9.055718e+01	2.140762e+02	7.214076e+01	1.759531e+00	8.914956e+01	0	0	9.537100e+01
9.055718e+01	2.140762e+02	7.214076e+01	3.519062e+00	8.914956e+01	0	0	9.547200e+01
9.055718e+01	2.140762e+02	7.214076e+01	1.759531e+00	8.914956e+01	0	0	9.557200e+01
9.043988e+01	2.140762e+02	7.214076e+01	3.519062e+00	8.973607e+01	0	0	9.567300e+01
9.043988e+01	2.140762e+02	7.214076e+01	3.519062e+00	8.914956e+01	0	0	9.577400e+01
9.043988e+01	2.140762e+02	7.038123e+01	1.759531e+00	8.914956e+01	0	0	9.587500e+01
9.043988e+01	2.140762e+02	7.038123e+01	3.519062e+00	8.914956e+01	0	0	9.597600e+01
9.043988e+01	2.140762e+02	7.214076e+01	3.519062e+00	8.914956e+01	0	0	9.607600e+01
9.043988e+01	2.140762e+02	7.214076e+01	3.519062e+00	8.914956e+01	0	0	9.617700e+01
9.043988e+01	2.140762e+02	7.214076e+01	3.519062e+00	8.914956e+01	0	0	9.627800e+01
9.020528e+01	2.160313e+02	7.038123e+01	1.759531e+00	8.680352e+01	0	0	9.637800e+01
9.020528e+01	2.150538e+02	7.038123e+01	3.519062e+00	8.739003e+01	0	0	9.647900e+01
9.020528e+01	2.160313e+02	7.038123e+01	1.759531e+00	8.680352e+01	0	0	9.658000e+01
9.020528e+01	2.160313e+02	6.862170e+01	1.759531e+00	8.680352e+01	0	0	9.668000e+01
9.020528e+01	2.160313e+02	6.862170e+01	1.759531e+00	8.739003e+01	0	0	9.678100e+01
9.020528e+01	2.160313e+02	7.038123e+01	3.519062e+00	8.739003e+01	0	0	9.688200e+01
9.020528e+01	2.160313e+02	7.038123e+01	3.519062e+00	8.680352e+01	0	0	9.698300e+01
9.008798e+01	2.160313e+02	6.862170e+01	3.519062e+00	7.859238e+01	0	0	9.708300e+01
8.985337e+01	2.160313e+02	6.510264e+01	1.759531e+00	7.800587e+01	0	0	9.718400e+01
8.997067e+01	2.160313e+02	6.510264e+01	1.759531e+00	7.800587e+01	0	0	9.728500e+01
8.985337e+01	2.160313e+02	6.334311e+01	3.519062e+00	7.800587e+01	0	0	9.738500e+01
8.997067e+01	2.170088e+02	6.334311e+01	1.759531e+00	7.800587e+01	0	0	9.748600e+01
8.985337e+01	2.170088e+02	6.510264e+01	3.519062e+00	7.800587e+01	0	0	9.758700e+01
8.997067e+01	2.160313e+02	6.510264e+01	1.759531e+00	7.800587e+01	0	0	9.768800e+01
8.997067e+01	2.160313e+02	6.510264e+01	1.759531e+00	7.155425e+01	0	0	9.778800e+01
9.020528e+01	2.160313e+02	5.982405e+01	3.519062e+00	7.155425e+01	0	0	9.788900e+01
8.997067e+01	2.160313e+02	5.982405e+01	1.759531e+00	7.214076e+01	0	0	9.799000e+01
8.997067e+01	2.160313e+02	6.158358e+01	3.519062e+00	7.155425e+01	0	0	9.809100e+01
8.985337e+01	2.160313e+02	5.982405e+01	1.759531e+00	7.155425e+01	0	0	9.819100e+01
8.997067e+01	2.160313e+02	5.982405e+01	3.519062e+00	7.155425e+01	0	0	9.829200e+01
8.985337e+01	2.160313e+02	5.982405e+01	1.759531e+00	7.155425e+01	0	0	9.839300e+01
8.997067e+01	2.160313e+02	6.158358e+01	1.759531e+00	6.920821e+01	0	0	9.849300e+01
9.008798e+01	2.160313e+02	5.630499e+01	3.519062e+00	6.920821e+01	0	0	9.859400e+01
8.997067e+01	2.160313e+02	5.630499e+01	1.759531e+00	6.920821e+01	0	0	9.869500e+01
9.008798e+01	2.160313e+02	5.630499e+01	3.519062e+00	6.920821e+01	0	0	9.879500e+01
8.997067e+01	2.160313e+02	5.806452e+01	1.759531e+00	6.920821e+01	0	0	9.889600e+01
8.997067e+01	2.160313e+02	5.806452e+01	1.759531e+00	6.920821e+01	0	0	9.899700e+01
8.997067e+01	2.160313e+02	5.806452e+01	1.759531e+00	6.920821e+01	0	0	9.909700e+01
8.997067e+01	2.160313e+02	5.630499e+01	3.519062e+00	6.803519e+01	0	0	9.919800e+01
9.008798e+01	2.170088e+02	5.454545e+01	3.519062e+00	6.803519e+01	0	0	9.929900e+01
9.008798e+01	2.170088e+02	5.278592e+01	3.519062e+00	6.744868e+01	0	0	9.940000e+01
9.008798e+01	2.170088e+02	5.278592e+01	3.519062e+00	6.803519e+01	0	0	9.950100e+01
8.997067e+01	2.170088e+02	5.454545e+01	3.519062e+00	6.744868e+01	0	0	9.960100e+01
9.008798e+01	2.160313e+02	5.454545e+01	5.278592e+00	6.803519e+01	0	0	9.970200e+01
9.008798e+01	2.170088e+02	5.454545e+01	3.519062e+00	6.744868e+01	0	0	9.980300e+01
8.997067e+01	2.170088e+02	5.454545e+01	3.519062e+00	6.803519e+01	0	0	9.990300e+01
9.020528e+01	2.179863e+02	5.278592e+01	3.519062e+00	6.979472e+01	0	0	1.000040e+02
9.008798e+01	2.179863e+02	5.102639e+01	1.759531e+00	6.979472e+01	0	0	1.001050e+02
9.020528e+01	2.179863e+02	5.278592e+01	3.519062e+00	6.979472e+01	0	0	1.002060e+02
9.008798e+01	2.179863e+02	5.102639e+01	3.519062e+00	6.979472e+01	0	0	1.003060e+02
9.008798e+01	2.179863e+02	5.278592e+01	1.759531e+00	6.979472e+01	0	0	1.004070e+02
9.008798e+01	2.179863e+02	5.102639e+01	3.519062e+00	6.979472e+01	0	0	1.005080e+02
8.997067e+01	2.179863e+02	5.278592e+01	3.519062e+00	6.979472e+01	0	0	1.006090e+02
9.008798e+01	2.179863e+02	5.102639e+01	3.519062e+00	6.979472e+01	0	0	1.007100e+02
9.008798e+01	2.179863e+02	5.102639e+01	3.519062e+00	6.979472e+01	0	0	1.008100e+02
9.008798e+01	2.189638e+02	5.102639e+01	3.519062e+00	7.038123e+01	0	0	1.009110e+02
9.008798e+01	2.179863e+02	5.102639e+01	3.519062e+00	6.979472e+01	0	0	1.010120e+02
9.020528e+01	2.179863e+02	4.926686e+01	3.519062e+00	6.979472e+01	0	0	1.011120e+02
9.008798e+01	2.179863e+02	5.102639e+01	1.759531e+00	6.979472e+01	0	0	1.012140e+02
9.008798e+01	2.179863e+02	5.102639e+01	3.519062e+00	6.979472e+01	0	0	1.013140e+02
9.020528e+01	2.179863e+02	5.102639e+01	3.519062e+00	6.920821e+01	0	0	1.014140e+02
9.008798e+01	2.179863e+02	5.102639e+01	3.519062e+00	6.979472e+01	0	0	1.015160e+02
9.020528e+01	2.179863e+02	5.102639e+01	3.519062e+00	6.920821e+01	0	0	1.016160e+02
9.008798e+01	2.179863e+02	5.278592e+01	3.519062e+00	6.979472e+01	0	0	1.017180e+02
9.008798e+01	2.179863e+02	5.102639e+01	1.759531e+00	6.920821e+01	0	0	1.018180e+02
9.020528e+01	2.179863e+02	5.278592e+01	1.759531e+00	6.920821e+01	0	0	1.019180e+02
9.008798e+01	2.179863e+02	5.102639e+01	1.759531e+00	6.920821e+01	0	0	1.020200e+02
9.032258e+01	2.179863e+02	5.102639e+01	3.519062e+00	6.920821e+01	0	0	1.021200e+02
9.020528e+01	2.170088e+02	5.454545e+01	3.519062e+00	6.920821e+01	0	0	1.022210e+02
9.020528e+01	2.179863e+02	5.102639e+01	3.519062e+00	6.920821e+01	0	0	1.023220e+02
9.020528e+01	2.179863e+02	5.278592e+01	1.759531e+00	6.920821e+01	0	0	1.024220e+02
9.020528e+01	2.170088e+02	5.278592e+01	3.519062e+00	6.920821e+01	0	0	1.025230e+02
9.020528e+01	2.170088e+02	5.278592e+01	3.519062e+00	6.920821e+01	0	0	1.026240e+02
9.020528e+01	2.170088e+02	5.278592e+01	3.519062e+00	6.979472e+01	0	0	1.027250e+02
9.020528e+01	2.160313e+02	5.278592e+01	3.519062e+00	6.979472e+01	0	0	1.028250e+02
9.020528e+01	2.160313e+02	5.630499e+01	3.519062e+00	6.920821e+01	0	0	1.029260e+02
9.020528e+01	2.160313e+02	5.454545e+01	1.759531e+00	6.920821e+01	0	0	1.030270e+02
9.032258e+01	2.160313e+02	5.278592e+01	3.519062e+00	6.920821e+01	0	0	1.031280e+02
9.020528e+01	2.170088e+02	5.454545e+01	5.278592e+00	6.920821e+01	0	0	1.032290e+02
9.020528e+01	2.170088e+02	5.454545e+01	3.519062e+00	6.979472e+01	0	0	1.033290e+02
9.020528e+01	2.160313e+02	5.454545e+01	3.519062e+00	6.920821e+01	0	0	1.034300e+02
9.020528e+01	2.160313e+02	5.454545e+01	1.759531e+00	6.920821e+01	0	0	1.035310e+02
9.020528e+01	2.160313e+02	5.630499e+01	3.519062e+00	6.979472e+01	0	0	1.036310e+02
9.020528e+01	2.160313e+02	5.806452e+01	3.519062e+00	6.920821e+01	0	0	1.037330e+02
9.020528e+01	2.150538e+02	5.630499e+01	1.759531e+00	6.979472e+01	0	0	1.038330e+02
9.008798e+01	2.160313e+02	5.630499e+01	3.519062e+00	6.979472e+01	0	0	1.039330e+02
9.008798e+01	2.160313e+02	5.806452e+01	3.519062e+00	6.979472e+01	0	0	1.040350e+02
9.008798e+01	2.150538e+02	5.630499e+01	1.759531e+00	6.979472e+01	0	0	1.041350e+02
9.008798e+01	2.150538e+02	5.806452e+01	3.519062e+00	6.979472e+01	0	0	1.042370e+02
9.032258e+01	2.150538e+02	5.982405e+01	3.519062e+00	6.803519e+01	0	0	1.043370e+02
9.020528e+01	2.150538e+02	5.982405e+01	1.759531e+00	6.803519e+01	0	0	1.044370e+02
9.020528e+01	2.150538e+02	5.982405e+01	3.519062e+00	6.744868e+01	0	0	1.045390e+02
9.020528e+01	2.150538e+02	5.982405e+01	3.519062e+00	6.744868e+01	0	0	1.046390e+02
9.020528e+01	2.150538e+02	5.982405e+01	3.519062e+00	6.744868e+01	0	0	1.047400e+02
9.020528e+01	2.150538e+02	5.982405e+01	5.278592e+00	6.744868e+01	0	0	1.048410e+02
9.020528e+01	2.150538e+02	5.982405e+01	3.519062e+00	6.744868e+01	0	0	1.049410e+02
9.020528e+01	2.140762e+02	6.334311e+01	3.519062e+00	6.744868e+01	0	0	1.050420e+02
9.020528e+01	2.150538e+02	6.334311e+01	3.519062e+00	6.744868e+01	0	0	1.051430e+02
9.032258e+01	2.140762e+02	6.158358e+01	3.519062e+00	6.744868e+01	0	0	1.052440e+02
9.020528e+01	2.140762e+02	6.158358e+01	3.519062e+00	6.744868e+01	0	0	1.053450e+02
9.032258e+01	2.140762e+02	6.334311e+01	3.519062e+00	6.744868e+01	0	0	1.054450e+02
9.020528e+01	2.140762e+02	6.158358e+01	3.519062e+00	6.803519e+01	0	0	1.055460e+02
9.020528e+01	2.140762e+02	6.158358e+01	1.759531e+00	6.744868e+01	0	0	1.056470e+02
9.032258e+01	2.140762e+02	6.334311e+01	3.519062e+00	6.803519e+01	0	0	1.057480e+02
9.032258e+01	2.130987e+02	6.510264e+01	1.759531e+00	6.803519e+01	0	0	1.058480e+02
9.020528e+01	2.130987e+02	6.510264e+01	3.519062e+00	6.803519e+01	0	0	1.059490e+02
9.032258e+01	2.130987e+02	6.510264e+01	1.759531e+00	6.803519e+01	0	0	1.060500e+02
9.020528e+01	2.140762e+02	6.510264e+01	3.519062e+00	6.803519e+01	0	0	1.061500e+02
9.020528e+01	2.140762e+02	6.686217e+01	3.519062e+00	6.744868e+01	0	0	1.062520e+02
9.020528e+01	2.130987e+02	6.510264e+01	3.519062e+00	6.803519e+01	0	0	1.063520e+02
9.020528e+01	2.140762e+02	6.334311e+01	3.519062e+00	6.979472e+01	0	0	1.064520e+02
9.020528e+01	2.121212e+02	6.510264e+01	5.278592e+00	6.920821e+01	0	0	1.065540e+02
9.043988e+01	2.130987e+02	6.686217e+01	3.519062e+00	6.920821e+01	0	0	1.066540e+02
9.020528e+01	2.130987e+02	6.686217e+01	3.519062e+00	6.920821e+01	0	0	1.067560e+02
9.032258e+01	2.130987e+02	6.686217e+01	1.759531e+00	6.920821e+01	0	0	1.068560e+02
9.020528e+01	2.121212e+02	6.686217e+01	3.519062e+00	6.920821e+01	0	0	1.069560e+02
9.020528e+01	2.130987e+02	6.686217e+01	3.519062e+00	6.920821e+01	0	0	1.070580e+02
9.020528e+01	2.130987e+02	6.686217e+01	3.519062e+00	7.096774e+01	0	0	1.071580e+02
9.032258e+01	2.130987e+02	6.862170e+01	1.759531e+00	7.096774e+01	0	0	1.072590e+02
9.032258e+01	2.130987e+02	6.686217e+01	3.519062e+00	7.096774e+01	0	0	1.073600e+02
9.032258e+01	2.130987e+02	6.686217e+01	3.519062e+00	7.038123e+01	0	0	1.074600e+02
9.055718e+01	2.130987e+02	6.686217e+01	3.519062e+00	7.096774e+01	0	0	1.075610e+02
9.032258e+01	2.130987e+02	6.686217e+01	3.519062e+00	7.096774e+01	0	0	1.076620e+02
9.032258e+01	2.130987e+02	6.686217e+01	1.759531e+00	7.096774e+01	0	0	1.077630e+02
9.032258e+01	2.130987e+02	6.686217e+01	3.519062e+00	7.096774e+01	0	0	1.078640e+02
9.055718e+01	2.140762e+02	6.862170e+01	1.759531e+00	7.038123e+01	0	0	1.079640e+02
9.055718e+01	2.140762e+02	6.862170e+01	1.759531e+00	7.096774e+01	0	0	1.080650e+02
9.067449e+01	2.140762e+02	6.862170e+01	3.519062e+00	7.038123e+01	0	0	1.081660e+02
9.067449e+01	2.130987e+02	6.862170e+01	3.519062e+00	7.038123e+01	0	0	1.082670e+02
9.055718e+01	2.140762e+02	6.862170e+01	1.759531e+00	7.096774e+01	0	0	1.083670e+02
9.067449e+01	2.140762e+02	6.862170e+01	3.519062e+00	7.096774e+01	0	0	1.084680e+02
9.067449e+01	2.140762e+02	7.038123e+01	3.519062e+00	7.096774e+01	0	0	1.085690e+02
9.067449e+01	2.140762e+02	6.862170e+01	3.519062e+00	7.038123e+01	0	0	1.086690e+02
9.067449e+01	2.130987e+02	6.862170e+01	3.519062e+00	7.038123e+01	0	0	1.087710e+02
9.067449e+01	2.130987e+02	6.862170e+01	1.759531e+00	7.096774e+01	0	0	1.088710e+02
9.067449e+01	2.130987e+02	6.862170e+01	1.759531e+00	7.096774e+01	0	0	1.089730e+02
9.067449e+01	2.130987e+02	6.862170e+01	1.759531e+00	7.038123e+01	0	0	1.090730e+02
9.067449e+01	2.130987e+02	6.862170e+01	3.519062e+00	7.096774e+01	0	0	1.091730e+02
9.067449e+01	2.130987e+02	6.862170e+01	3.519062e+00	7.096774e+01	0	0	1.092750e+02
9.079179e+01	2.130987e+02	7.038123e+01	1.759531e+00	7.214076e+01	0	0	1.093750e+02
9.079179e+01	2.130987e+02	6.862170e+01	3.519062e+00	7.214076e+01	0	0	1.094760e+02
9.079179e+01	2.130987e+02	7.038123e+01	3.519062e+00	7.272727e+01	0	0	1.095770e+02
9.067449e+01	2.130987e+02	7.038123e+01	1.759531e+00	7.272727e+01	0	0	1.096770e+02
9.079179e+01	2.130987e+02	6.862170e+01	3.519062e+00	7.214076e+01	0	0	1.097780e+02
9.079179e+01	2.130987e+02	7.038123e+01	3.519062e+00	7.214076e+01	0	0	1.098790e+02
9.079179e+01	2.130987e+02	6.862170e+01	3.519062e+00	7.214076e+01	0	0	1.099800e+02
9.090909e+01	2.130987e+02	6.862170e+01	3.519062e+00	7.272727e+01	0	0	1.100810e+02
9.090909e+01	2.130987e+02	6.862170e+01	3.519062e+00	7.272727e+01	0	0	1.101810e+02
9.079179e+01	2.140762e+02	6.862170e+01	1.759531e+00	7.272727e+01	0	0	1.102820e+02
9.090909e+01	2.130987e+02	6.862170e+01	3.519062e+00	7.272727e+01	0	0	1.103830e+02
9.079179e+01	2.130987e+02	6.862170e+01	3.519062e+00	7.272727e+01	0	0	1.104840e+02
9.090909e+01	2.130987e+02	6.862170e+01	1.759531e+00	7.272727e+01	0	0	1.105840e+02
9.079179e+01	2.130987e+02	7.038123e+01	3.519062e+00	7.272727e+01	0	0	1.106850e+02
9.090909e+01	2.140762e+02	6.862170e+01	3.519062e+00	7.331378e+01	0	0	1.107860e+02
9.079179e+01	2.150538e+02	6.862170e+01	1.759531e+00	7.331378e+01	0	0	1.108860e+02
9.102639e+01	2.160313e+02	6.862170e+01	1.759531e+00	7.390029e+01	0	0	1.109880e+02
9.079179e+01	2.150538e+02	6.862170e+01	3.519062e+00	7.390029e+01	0	0	1.110880e+02
9.079179e+01	2.150538e+02	6.862170e+01	3.519062e+00	7.331378e+01	0	0	1.111880e+02
9.079179e+01	2.150538e+02	6.862170e+01	3.519062e+00	7.331378e+01	0	0	1.112900e+02
9.079179e+01	2.150538e+02	6.862170e+01	3.519062e+00	7.331378e+01	0	0	1.113900e+02
9.079179e+01	2.150538e+02	6.862170e+01	3.519062e+00	7.448680e+01	0	0	1.114920e+02
9.067449e+01	2.150538e+02	6.862170e+01	3.519062e+00	7.390029e+01	0	0	1.115920e+02
9.067449e+01	2.150538e+02	6.862170e+01	3.519062e+00	7.390029e+01	0	0	1.116920e+02
9.067449e+01	2.160313e+02	6.862170e+01	1.759531e+00	7.390029e+01	0	0	1.117940e+02
9.055718e+01	2.150538e+02	6.862170e+01	3.519062e+00	7.448680e+01	0	0	1.118940e+02
9.055718e+01	2.150538e+02	6.862170e+01	3.519062e+00	7.390029e+01	0	0	1.119950e+02
9.055718e+01	2.150538e+02	6.862170e+01	3.519062e+00	7.390029e+01	0	0	1.120960e+02
9.090909e+01	2.160313e+02	6.862170e+01	1.759531e+00	7.390029e+01	0	5	1.121960e+02
9.067449e+01	2.160313e+02	6.862170e+01	3.519062e+00	7.272727e+01	0	5	1.122970e+02
9.067449e+01	2.160313e+02	6.862170e+01	1.759531e+00	7.331378e+01	0	5	1.123980e+02
9.079179e+01	2.160313e+02	6.862170e+01	1.759531e+00	7.331378e+01	0	5	1.124990e+02
9.079179e+01	2.160313e+02	6.862170e+01	3.519062e+00	7.272727e+01	0	5	1.126000e+02
9.067449e+01	2.160313e+02	6.862170e+01	1.759531e+00	7.331378e+01	0	5	1.127000e+02
9.055718e+01	2.160313e+02	6.862170e+01	1.759531e+00	7.272727e+01	0	5	1.128010e+02
9.067449e+01	2.160313e+02	6.862170e+01	1.759531e+00	7.331378e+01	0	5	1.129020e+02
9.090909e+01	2.150538e+02	6.862170e+01	1.759531e+00	6.979472e+01	0	5	1.130030e+02
9.055718e+01	2.160313e+02	6.862170e+01	1.759531e+00	6.979472e+01	0	5	1.131030e+02
9.055718e+01	2.150538e+02	6.862170e+01	1.759531e+00	6.979472e+01	0	5	1.132040e+02
9.055718e+01	2.150538e+02	6.862170e+01	3.519062e+00	6.979472e+01	0	5	1.133050e+02
9.043988e+01	2.150538e+02	6.862170e+01	1.759531e+00	6.979472e+01	0	5	1.134050e+02
9.055718e+01	2.150538e+02	6.862170e+01	1.759531e+00	6.920821e+01	0	5	1.135070e+02
9.055718e+01	2.150538e+02	7.038123e+01	1.759531e+00	6.979472e+01	0	5	1.136070e+02
9.055718e+01	2.160313e+02	6.862170e+01	1.759531e+00	6.686217e+01	0	5	1.137080e+02
9.055718e+01	2.160313e+02	6.862170e+01	1.759531e+00	6.744868e+01	0	5	1.138090e+02
9.043988e+01	2.150538e+02	6.862170e+01	1.759531e+00	6.803519e+01	0	5	1.139090e+02
9.079179e+01	2.160313e+02	7.038123e+01	1.759531e+00	6.744868e+01	0	5	1.140110e+02
9.055718e+01	2.150538e+02	7.038123e+01	1.759531e+00	6.744868e+01	0	5	1.141110e+02
9.055718e+01	2.160313e+02	6.862170e+01	1.759531e+00	6.744868e+01	0	5	1.142110e+02
9.055718e+01	2.150538e+02	6.862170e+01	1.759531e+00	6.744868e+01	0	5	1.143130e+02
9.067449e+01	2.160313e+02	7.038123e+01	1.759531e+00	6.744868e+01	0	5	1.144130e+02
9.055718e+01	2.140762e+02	7.038123e+01	1.759531e+00	6.744868e+01	0	5	1.145140e+02
9.055718e+01	2.130987e+02	7.038123e+01	3.519062e+00	6.744868e+01	0	5	1.146150e+02
9.043988e+01	2.140762e+02	7.038123e+01	1.759531e+00	6.686217e+01	0	5	1.147150e+02
9.043988e+01	2.130987e+02	7.038123e+01	1.759531e+00	6.744868e+01	0	5	1.148170e+02
9.043988e+01	2.130987e+02	7.038123e+01	3.519062e+00	6.744868e+01	0	5	1.149170e+02
9.043988e+01	2.140762e+02	7.038123e+01	3.519062e+00	6.744868e+01	0	5	1.150180e+02
9.055718e+01	2.130987e+02	7.038123e+01	1.759531e+00	7.155425e+01	0	5	1.151190e+02
9.055718e+01	2.072336e+02	6.862170e+01	3.519062e+00	7.155425e+01	0	5	1.152190e+02
9.067449e+01	2.072336e+02	6.862170e+01	1.759531e+00	7.155425e+01	0	5	1.153200e+02
9.055718e+01	2.072336e+02	6.862170e+01	1.759531e+00	7.155425e+01	0	5	1.154210e+02
9.043988e+01	2.072336e+02	6.862170e+01	1.759531e+00	7.155425e+01	0	5	1.155220e+02
9.055718e+01	2.072336e+02	6.862170e+01	1.759531e+00	7.155425e+01	0	5	1.156220e+02
9.055718e+01	2.072336e+02	7.038123e+01	1.759531e+00	7.155425e+01	0	5	1.157230e+02
9.055718e+01	2.072336e+02	7.038123e+01	1.759531e+00	7.859238e+01	0	5	1.158240e+02
9.090909e+01	2.062561e+02	6.510264e+01	3.519062e+00	7.859238e+01	0	5	1.159240e+02
9.067449e+01	2.062561e+02	6.510264e+01	1.759531e+00	7.859238e+01	0	5	1.160260e+02
9.055718e+01	2.052786e+02	6.510264e+01	1.759531e+00	7.859238e+01	0	5	1.161260e+02
9.055718e+01	2.052786e+02	6.510264e+01	1.759531e+00	7.859238e+01	0	5	1.162270e+02
9.055718e+01	2.052786e+02	6.510264e+01	1.759531e+00	7.800587e+01	0	5	1.163280e+02
9.055718e+01	2.052786e+02	6.510264e+01	1.759531e+00	7.800587e+01	0	5	1.164280e+02
9.055718e+01	2.052786e+02	6.510264e+01	1.759531e+00	7.859238e+01	0	5	1.165300e+02
9.043988e+01	2.003910e+02	6.334311e+01	1.759531e+00	7.800587e+01	0	5	1.166300e+02
9.055718e+01	2.003910e+02	6.510264e+01	1.759531e+00	7.800587e+01	0	5	1.167300e+02
9.055718e+01	2.013685e+02	6.334311e+01	1.759531e+00	7.800587e+01	0	5	1.168320e+02
9.043988e+01	2.003910e+02	6.334311e+01	3.519062e+00	7.800587e+01	0	5	1.169320e+02
9.067449e+01	2.003910e+02	6.334311e+01	1.759531e+00	7.800587e+01	0	5	1.170330e+02
9.043988e+01	2.003910e+02	6.334311e+01	1.759531e+00	7.800587e+01	0	5	1.171340e+02
9.043988e+01	2.003910e+02	6.334311e+01	3.519062e+00	7.800587e+01	0	0	1.172340e+02
9.020528e+01	2.003910e+02	6.510264e+01	1.759531e+00	7.741935e+01	0	0	1.173360e+02
9.020528e+01	1.994135e+02	6.334311e+01	1.759531e+00	7.800587e+01	0	0	1.174360e+02
9.008798e+01	2.003910e+02	6.334311e+01	1.759531e+00	7.741935e+01	0	0	1.175370e+02
9.020528e+01	2.003910e+02	6.510264e+01	3.519062e+00	7.800587e+01	0	0	1.176380e+02
9.043988e+01	2.003910e+02	6.510264e+01	3.519062e+00	7.800587e+01	0	0	1.177380e+02
9.020528e+01	2.003910e+02	6.510264e+01	1.759531e+00	7.800587e+01	0	0	1.178390e+02
9.020528e+01	1.994135e+02	6.334311e+01	1.759531e+00	7.800587e+01	0	0	1.179400e+02
8.985337e+01	1.955034e+02	6.510264e+01	1.759531e+00	8.152493e+01	0	0	1.180410e+02
8.903226e+01	1.896383e+02	6.686217e+01	1.759531e+00	8.093842e+01	0	0	1.181410e+02
8.914956e+01	1.896383e+02	6.686217e+01	1.759531e+00	8.093842e+01	0	0	1.182420e+02
8.903226e+01	1.896383e+02	6.510264e+01	1.759531e+00	8.035191e+01	0	0	1.183430e+02
8.903226e+01	1.896383e+02	6.686217e+01	1.759531e+00	8.093842e+01	0	0	1.184440e+02
8.903226e+01	1.906158e+02	6.510264e+01	1.759531e+00	8.093842e+01	0	0	1.185450e+02
8.903226e+01	1.896383e+02	6.686217e+01	1.759531e+00	8.093842e+01	0	0	1.186450e+02
8.774194e+01	1.847507e+02	6.686217e+01	3.519062e+00	8.387097e+01	0	0	1.187460e+02
8.621701e+01	1.857283e+02	6.862170e+01	1.759531e+00	8.387097e+01	0	0	1.188470e+02
8.621701e+01	1.857283e+02	6.686217e+01	1.759531e+00	8.387097e+01	0	0	1.189470e+02
8.621701e+01	1.847507e+02	6.862170e+01	1.759531e+00	8.328446e+01	0	0	1.190490e+02
8.621701e+01	1.847507e+02	6.862170e+01	1.759531e+00	8.387097e+01	0	0	1.191490e+02
8.633431e+01	1.857283e+02	6.862170e+01	1.759531e+00	8.387097e+01	0	0	1.192490e+02
8.621701e+01	1.857283e+02	6.862170e+01	1.759531e+00	8.387097e+01	0	0	1.193510e+02
8.445748e+01	1.867058e+02	6.862170e+01	1.759531e+00	8.387097e+01	0	0	1.194510e+02
8.269795e+01	1.886608e+02	7.038123e+01	1.759531e+00	8.328446e+01	0	0	1.195530e+02
8.269795e+01	1.886608e+02	7.038123e+01	3.519062e+00	8.387097e+01	0	0	1.196530e+02
8.269795e+01	1.896383e+02	7.214076e+01	1.759531e+00	8.328446e+01	0	0	1.197540e+02
8.258065e+01	1.886608e+02	7.038123e+01	1.759531e+00	8.387097e+01	0	0	1.198550e+02
8.258065e+01	1.886608e+02	7.038123e+01	1.759531e+00	8.387097e+01	0	0	1.199550e+02
8.258065e+01	1.886608e+02	7.038123e+01	1.759531e+00	8.387097e+01	0	0	1.200560e+02
8.011730e+01	1.935484e+02	7.390029e+01	1.759531e+00	8.387097e+01	0	0	1.201570e+02
7.906158e+01	1.935484e+02	7.565982e+01	1.759531e+00	8.387097e+01	0	0	1.202580e+02
7.741935e+01	1.974585e+02	7.565982e+01	1.759531e+00	8.387097e+01	0	0	1.203580e+02
7.741935e+01	1.984360e+02	7.565982e+01	1.759531e+00	8.328446e+01	0	0	1.204590e+02
7.741935e+01	1.974585e+02	7.565982e+01	1.759531e+00	8.328446e+01	0	0	1.205600e+02
7.741935e+01	1.984360e+02	7.565982e+01	0	8.387097e+01	0	0	1.206600e+02
7.741935e+01	1.984360e+02	7.565982e+01	1.759531e+00	8.328446e+01	0	0	1.207620e+02
7.741935e+01	1.984360e+02	7.741935e+01	1.759531e+00	8.328446e+01	0	0	1.208620e+02
7.542522e+01	2.023460e+02	7.565982e+01	1.759531e+00	8.445748e+01	3	0	1.209630e+02
7.343109e+01	2.121212e+02	7.390029e+01	1.759531e+00	8.445748e+01	0	0	1.210640e+02
7.343109e+01	2.121212e+02	7.390029e+01	0	8.445748e+01	0	0	1.211640e+02
7.331378e+01	2.121212e+02	7.565982e+01	1.759531e+00	8.445748e+01	0	0	1.212660e+02
7.343109e+01	2.121212e+02	7.390029e+01	1.759531e+00	8.445748e+01	0	0	1.213660e+02
7.343109e+01	2.121212e+02	7.390029e+01	1.759531e+00	8.445748e+01	0	0	1.214670e+02
7.331378e+01	2.121212e+02	7.390029e+01	1.759531e+00	8.445748e+01	0	0	1.215680e+02
7.178886e+01	2.140762e+02	7.214076e+01	1.759531e+00	8.328446e+01	0	0	1.216680e+02
7.026393e+01	2.160313e+02	7.390029e+01	1.759531e+00	8.328446e+01	0	0	1.217690e+02
7.038123e+01	2.170088e+02	7.214076e+01	1.759531e+00	8.328446e+01	0	0	1.218700e+02
7.038123e+01	2.160313e+02	7.214076e+01	1.759531e+00	8.328446e+01	0	0	1.219710e+02
7.026393e+01	2.170088e+02	7.390029e+01	1.759531e+00	8.328446e+01	0	0	1.220720e+02
7.038123e+01	2.170088e+02	7.214076e+01	1.759531e+00	8.387097e+01	0	0	1.221720e+02
7.038123e+01	2.170088e+02	7.214076e+01	1.759531e+00	8.328446e+01	0	0	1.222730e+02
6.885630e+01	2.170088e+02	7.214076e+01	1.759531e+00	8.387097e+01	0	0	1.223740e+02
6.733138e+01	2.170088e+02	7.565982e+01	1.759531e+00	8.328446e+01	0	0	1.224750e+02
6.733138e+01	2.160313e+02	7.390029e+01	1.759531e+00	8.328446e+01	0	0	1.225750e+02
6.744868e+01	2.160313e+02	7.390029e+01	1.759531e+00	8.328446e+01	0	0	1.226760e+02
6.756598e+01	2.170088e+02	7.390029e+01	1.759531e+00	8.328446e+01	0	0	1.227770e+02
6.744868e+01	2.160313e+02	7.390029e+01	1.759531e+00	8.328446e+01	0	0	1.228770e+02
6.733138e+01	2.170088e+02	7.390029e+01	1.759531e+00	8.269795e+01	0	0	1.229790e+02
6.639296e+01	2.160313e+02	7.390029e+01	0	1.824047e+02	0	0	1.230790e+02
6.604106e+01	2.160313e+02	7.390029e+01	1.759531e+00	1.818182e+02	0	0	1.231800e+02
6.604106e+01	2.170088e+02	7.390029e+01	3.519062e+00	1.824047e+02	0	0	1.232810e+02
6.604106e+01	2.160313e+02	7.390029e+01	1.759531e+00	1.824047e+02	0	0	1.233810e+02
6.604106e+01	2.160313e+02	7.390029e+01	3.519062e+00	1.818182e+02	0	0	1.234830e+02
6.604106e+01	2.160313e+02	7.390029e+01	1.759531e+00	1.818182e+02	0	0	1.235830e+02
6.604106e+01	2.160313e+02	7.390029e+01	1.759531e+00	1.824047e+02	0	0	1.236830e+02
6.604106e+01	2.170088e+02	7.390029e+01	1.759531e+00	1.824047e+02	0	0	1.237850e+02
6.639296e+01	2.150538e+02	7.390029e+01	0	1.824047e+02	0	0	1.238850e+02
6.627566e+01	2.150538e+02	7.565982e+01	3.519062e+00	1.818182e+02	0	0	1.239860e+02
6.627566e+01	2.150538e+02	7.390029e+01	1.759531e+00	1.818182e+02	0	0	1.240870e+02
6.639296e+01	2.150538e+02	7.565982e+01	3.519062e+00	1.824047e+02	0	0	1.241870e+02
6.639296e+01	2.140762e+02	7.390029e+01	1.759531e+00	1.824047e+02	0	0	1.242890e+02
6.639296e+01	2.150538e+02	7.390029e+01	1.759531e+00	1.818182e+02	0	0	1.243890e+02
6.639296e+01	2.150538e+02	7.390029e+01	3.519062e+00	1.835777e+02	0	0	1.244900e+02
6.815249e+01	2.130987e+02	7.565982e+01	1.759531e+00	1.835777e+02	0	0	1.245910e+02
6.815249e+01	2.130987e+02	7.565982e+01	3.519062e+00	1.835777e+02	0	0	1.246910e+02
6.815249e+01	2.130987e+02	7.565982e+01	1.759531e+00	1.835777e+02	0	0	1.247920e+02
6.815249e+01	2.130987e+02	7.565982e+01	1.759531e+00	1.835777e+02	0	0	1.248930e+02
6.803519e+01	2.130987e+02	7.565982e+01	1.759531e+00	1.835777e+02	0	0	1.249940e+02
6.803519e+01	2.130987e+02	7.741935e+01	1.759531e+00	1.835777e+02	0	0	1.250940e+02
6.803519e+01	2.130987e+02	7.565982e+01	1.759531e+00	1.835777e+02	0	0	1.251950e+02
7.155425e+01	2.121212e+02	7.741935e+01	1.759531e+00	1.841642e+02	0	0	1.252960e+02
7.167155e+01	2.111437e+02	7.741935e+01	1.759531e+00	1.841642e+02	0	0	1.253960e+02
7.155425e+01	2.111437e+02	7.741935e+01	1.759531e+00	1.841642e+02	0	0	1.254980e+02
7.155425e+01	2.111437e+02	7.565982e+01	1.759531e+00	1.841642e+02	0	0	1.255980e+02
7.155425e+01	2.111437e+02	7.741935e+01	3.519062e+00	1.835777e+02	0	0	1.256990e+02
7.155425e+01	2.111437e+02	7.741935e+01	3.519062e+00	1.835777e+02	0	0	1.258000e+02
7.155425e+01	2.121212e+02	7.741935e+01	1.759531e+00	1.841642e+02	0	0	1.259000e+02
7.378299e+01	2.111437e+02	7.741935e+01	1.759531e+00	1.841642e+02	3	0	1.260020e+02
7.636364e+01	2.111437e+02	7.917889e+01	1.759531e+00	1.841642e+02	0	0	1.261020e+02
7.636364e+01	2.111437e+02	7.741935e+01	1.759531e+00	1.841642e+02	0	0	1.262030e+02
7.648094e+01	2.111437e+02	7.917889e+01	3.519062e+00	1.841642e+02	0	0	1.263040e+02
7.636364e+01	2.101662e+02	7.741935e+01	3.519062e+00	1.841642e+02	0	0	1.264040e+02
7.636364e+01	2.111437e+02	7.917889e+01	3.519062e+00	1.841642e+02	0	0	1.265050e+02
7.636364e+01	2.111437e+02	7.741935e+01	3.519062e+00	1.841642e+02	0	0	1.266060e+02
7.882698e+01	2.111437e+02	7.917889e+01	3.519062e+00	1.777126e+02	3	0	1.267070e+02
8.129032e+01	2.111437e+02	7.917889e+01	3.519062e+00	1.777126e+02	0	0	1.268080e+02
8.117302e+01	2.111437e+02	7.917889e+01	3.519062e+00	1.777126e+02	0	0	1.269090e+02
8.117302e+01	2.111437e+02	8.093842e+01	3.519062e+00	1.777126e+02	0	0	1.270090e+02
8.117302e+01	2.111437e+02	8.093842e+01	3.519062e+00	1.777126e+02	0	0	1.271100e+02
8.117302e+01	2.111437e+02	7.917889e+01	3.519062e+00	1.777126e+02	0	0	1.272110e+02
8.117302e+01	2.111437e+02	7.917889e+01	3.519062e+00	1.777126e+02	0	0	1.273110e+02
8.328446e+01	2.121212e+02	8.093842e+01	3.519062e+00	1.560117e+02	3	0	1.274130e+02
8.457478e+01	2.121212e+02	8.093842e+01	3.519062e+00	1.560117e+02	0	0	1.275130e+02
8.445748e+01	2.121212e+02	8.093842e+01	1.759531e+00	1.560117e+02	0	0	1.276130e+02
8.445748e+01	2.130987e+02	8.093842e+01	1.759531e+00	1.565982e+02	0	0	1.277150e+02
8.457478e+01	2.121212e+02	8.093842e+01	3.519062e+00	1.560117e+02	0	0	1.278150e+02
8.457478e+01	2.121212e+02	8.269795e+01	1.759531e+00	1.560117e+02	0	0	1.279170e+02
8.445748e+01	2.121212e+02	8.093842e+01	1.759531e+00	1.560117e+02	0	0	1.280170e+02
8.563050e+01	2.121212e+02	8.093842e+01	3.519062e+00	1.560117e+02	0	0	1.281170e+02
8.621701e+01	2.121212e+02	8.093842e+01	3.519062e+00	1.560117e+02	0	0	1.282190e+02
8.621701e+01	2.121212e+02	8.093842e+01	3.519062e+00	1.560117e+02	0	0	1.283190e+02
8.621701e+01	2.121212e+02	8.093842e+01	3.519062e+00	1.560117e+02	0	0	1.284200e+02
8.621701e+01	2.121212e+02	8.093842e+01	3.519062e+00	1.560117e+02	0	0	1.285210e+02
8.621701e+01	2.121212e+02	8.093842e+01	3.519062e+00	1.560117e+02	0	0	1.286220e+02
8.633431e+01	2.121212e+02	8.093842e+01	3.519062e+00	1.560117e+02	0	0	1.287220e+02
8.680352e+01	2.121212e+02	8.093842e+01	3.519062e+00	1.483871e+02	0	0	1.288230e+02
8.715543e+01	2.111437e+02	8.093842e+01	3.519062e+00	1.483871e+02	3	0	1.289240e+02
8.739003e+01	2.111437e+02	8.093842e+01	3.519062e+00	1.483871e+02	0	0	1.290250e+02
8.739003e+01	2.111437e+02	8.093842e+01	3.519062e+00	1.483871e+02	0	0	1.291260e+02
8.739003e+01	2.121212e+02	8.093842e+01	3.519062e+00	1.483871e+02	0	0	1.292260e+02
8.727273e+01	2.111437e+02	8.093842e+01	3.519062e+00	1.483871e+02	0	0	1.293270e+02
8.739003e+01	2.111437e+02	8.093842e+01	1.759531e+00	1.483871e+02	0	0	1.294280e+02
8.727273e+01	2.111437e+02	8.093842e+01	3.519062e+00	1.483871e+02	0	0	1.295280e+02
8.762463e+01	2.111437e+02	8.093842e+01	1.759531e+00	1.225806e+02	0	0	1.296300e+02
8.797654e+01	2.091887e+02	8.093842e+01	3.519062e+00	1.231672e+02	0	0	1.297300e+02
8.797654e+01	2.091887e+02	8.093842e+01	3.519062e+00	1.225806e+02	0	0	1.298300e+02
8.797654e+01	2.091887e+02	8.093842e+01	3.519062e+00	1.225806e+02	0	0	1.299320e+02
8.797654e+01	2.091887e+02	8.093842e+01	1.759531e+00	1.225806e+02	0	0	1.300320e+02
8.797654e+01	2.091887e+02	8.093842e+01	1.759531e+00	1.231672e+02	0	0	1.301340e+02
8.797654e+01	2.091887e+02	8.093842e+01	3.519062e+00	1.225806e+02	0	0	1.302340e+02
8.821114e+01	2.091887e+02	8.093842e+01	5.278592e+00	1.149560e+02	0	0	1.303350e+02
8.844575e+01	2.082111e+02	8.093842e+01	3.519062e+00	1.149560e+02	0	0	1.304360e+02
8.856305e+01	2.082111e+02	8.093842e+01	3.519062e+00	1.143695e+02	0	0	1.305360e+02
8.856305e+01	2.082111e+02	8.093842e+01	3.519062e+00	1.149560e+02	0	0	1.306370e+02
8.856305e+01	2.082111e+02	8.093842e+01	3.519062e+00	1.149560e+02	0	0	1.307380e+02
8.856305e+01	2.082111e+02	8.093842e+01	3.519062e+00	1.149560e+02	0	0	1.308390e+02
8.844575e+01	2.082111e+02	8.093842e+01	3.519062e+00	1.149560e+02	0	0	1.309390e+02
8.879765e+01	2.082111e+02	8.093842e+01	5.278592e+00	1.061584e+02	0	0	1.310400e+02
8.914956e+01	2.082111e+02	8.093842e+01	3.519062e+00	1.061584e+02	0	0	1.311410e+02
8.914956e+01	2.082111e+02	8.093842e+01	7.038123e+00	1.055718e+02	0	0	1.312410e+02
8.926686e+01	2.082111e+02	8.269795e+01	3.519062e+00	1.061584e+02	0	0	1.313430e+02
8.914956e+01	2.082111e+02	8.093842e+01	3.519062e+00	1.055718e+02	0	0	1.314430e+02
8.914956e+01	2.082111e+02	8.093842e+01	3.519062e+00	1.061584e+02	0	0	1.315440e+02
8.914956e+01	2.082111e+02	8.269795e+01	3.519062e+00	1.061584e+02	0	0	1.316450e+02
8.961877e+01	2.091887e+02	8.093842e+01	5.278592e+00	1.055718e+02	0	0	1.317450e+02
8.973607e+01	2.091887e+02	8.093842e+01	3.519062e+00	1.055718e+02	0	0	1.318470e+02
8.961877e+01	2.101662e+02	8.093842e+01	3.519062e+00	1.055718e+02	0	0	1.319470e+02
8.961877e+01	2.101662e+02	8.269795e+01	3.519062e+00	1.055718e+02	0	0	1.320470e+02
8.973607e+01	2.091887e+02	8.269795e+01	3.519062e+00	1.055718e+02	0	0	1.321490e+02
8.973607e+01	2.101662e+02	8.093842e+01	3.519062e+00	1.055718e+02	0	0	1.322490e+02
8.985337e+01	2.101662e+02	8.093842e+01	5.278592e+00	1.055718e+02	0	0	1.323500e+02
8.973607e+01	2.101662e+02	8.093842e+01	3.519062e+00	1.073314e+02	0	0	1.324510e+02
8.997067e+01	2.101662e+02	8.269795e+01	3.519062e+00	1.073314e+02	0	0	1.325510e+02
8.997067e+01	2.101662e+02	8.269795e+01	3.519062e+00	1.067449e+02	0	0	1.326530e+02
8.997067e+01	2.101662e+02	8.269795e+01	5.278592e+00	1.073314e+02	0	0	1.327530e+02
8.997067e+01	2.101662e+02	8.269795e+01	5.278592e+00	1.073314e+02	0	0	1.328540e+02
8.997067e+01	2.101662e+02	8.269795e+01	5.278592e+00	1.067449e+02	0	0	1.329550e+02
8.997067e+01	2.101662e+02	8.269795e+01	5.278592e+00	1.067449e+02	0	0	1.330550e+02
8.997067e+01	2.101662e+02	8.269795e+01	5.278592e+00	1.073314e+02	0	0	1.331560e+02
8.997067e+01	2.091887e+02	8.269795e+01	5.278592e+00	1.073314e+02	0	0	1.332570e+02
8.997067e+01	2.091887e+02	8.269795e+01	5.278592e+00	1.073314e+02	0	0	1.333580e+02
8.997067e+01	2.101662e+02	8.269795e+01	5.278592e+00	1.073314e+02	0	0	1.334580e+02
8.997067e+01	2.091887e+02	8.269795e+01	3.519062e+00	1.073314e+02	0	0	1.335590e+02
8.997067e+01	2.091887e+02	8.269795e+01	5.278592e+00	1.073314e+02	0	0	1.336600e+02
8.997067e+01	2.091887e+02	8.269795e+01	3.519062e+00	1.073314e+02	0	0	1.337610e+02
8.997067e+01	2.091887e+02	8.269795e+01	3.519062e+00	1.073314e+02	0	0	1.338620e+02
8.997067e+01	2.082111e+02	8.269795e+01	3.519062e+00	1.061584e+02	0	0	1.339620e+02
8.985337e+01	2.082111e+02	8.445748e+01	5.278592e+00	1.061584e+02	0	0	1.340630e+02
8.997067e+01	2.082111e+02	8.269795e+01	5.278592e+00	1.061584e+02	0	0	1.341640e+02
8.985337e+01	2.082111e+02	8.269795e+01	5.278592e+00	1.061584e+02	0	0	1.342640e+02
8.997067e+01	2.082111e+02	8.269795e+01	5.278592e+00	1.055718e+02	0	0	1.343660e+02
8.985337e+01	2.082111e+02	8.445748e+01	5.278592e+00	1.061584e+02	0	0	1.344660e+02
8.985337e+01	2.091887e+02	8.445748e+01	3.519062e+00	1.061584e+02	0	0	1.345660e+02
8.985337e+01	2.082111e+02	8.445748e+01	5.278592e+00	1.038123e+02	0	0	1.346680e+02
8.985337e+01	2.082111e+02	8.445748e+01	5.278592e+00	1.043988e+02	0	0	1.347680e+02
8.985337e+01	2.082111e+02	8.445748e+01	3.519062e+00	1.038123e+02	0	0	1.348700e+02
8.973607e+01	2.072336e+02	8.445748e+01	3.519062e+00	1.038123e+02	0	0	1.349700e+02
8.985337e+01	2.072336e+02	8.445748e+01	5.278592e+00	1.038123e+02	0	0	1.350700e+02
8.973607e+01	2.072336e+02	8.445748e+01	5.278592e+00	1.038123e+02	0	0	1.351720e+02
8.973607e+01	2.072336e+02	8.445748e+01	5.278592e+00	1.038123e+02	0	0	1.352720e+02
8.973607e+01	2.072336e+02	8.445748e+01	5.278592e+00	1.032258e+02	0	0	1.353730e+02
8.973607e+01	2.062561e+02	8.445748e+01	5.278592e+00	1.032258e+02	0	0	1.354740e+02
8.973607e+01	2.062561e+02	8.445748e+01	3.519062e+00	1.032258e+02	0	0	1.355740e+02
8.973607e+01	2.062561e+02	8.445748e+01	3.519062e+00	1.032258e+02	0	0	1.356750e+02
8.973607e+01	2.062561e+02	8.621701e+01	5.278592e+00	1.032258e+02	0	0	1.357760e+02
8.973607e+01	2.062561e+02	8.445748e+01	5.278592e+00	1.032258e+02	0	0	1.358770e+02
8.973607e+01	2.062561e+02	8.621701e+01	3.519062e+00	1.038123e+02	0	0	1.359770e+02
8.973607e+01	2.062561e+02	8.445748e+01	5.278592e+00	1.038123e+02	0	0	1.360780e+02
8.973607e+01	2.052786e+02	8.621701e+01	5.278592e+00	1.038123e+02	0	0	1.361790e+02
8.973607e+01	2.052786e+02	8.445748e+01	5.278592e+00	1.038123e+02	0	0	1.362800e+02
8.973607e+01	2.052786e+02	8.621701e+01	3.519062e+00	1.038123e+02	0	0	1.363810e+02
8.973607e+01	2.052786e+02	8.445748e+01	5.278592e+00	1.038123e+02	0	0	1.364810e+02
8.973607e+01	2.052786e+02	8.621701e+01	5.278592e+00	1.038123e+02	0	0	1.365830e+02
8.973607e+01	2.062561e+02	8.621701e+01	3.519062e+00	1.038123e+02	0	0	1.366830e+02
8.973607e+01	2.052786e+02	8.621701e+01	5.278592e+00	1.067449e+02	3	0	1.367830e+02
8.973607e+01	2.043011e+02	8.621701e+01	5.278592e+00	1.067449e+02	0	0	1.368850e+02
8.973607e+01	2.043011e+02	8.445748e+01	5.278592e+00	1.067449e+02	0	0	1.369850e+02
8.973607e+01	2.043011e+02	8.621701e+01	5.278592e+00	1.061584e+02	0	0	1.370860e+02
8.973607e+01	2.043011e+02	8.621701e+01	5.278592e+00	1.061584e+02	0	0	1.371870e+02
8.973607e+01	2.052786e+02	8.621701e+01	3.519062e+00	1.061584e+02	0	0	1.372870e+02
8.973607e+01	2.052786e+02	8.445748e+01	5.278592e+00	1.067449e+02	0	0	1.373890e+02
8.985337e+01	2.043011e+02	8.621701e+01	5.278592e+00	1.067449e+02	0	0	1.374890e+02
8.997067e+01	2.052786e+02	8.621701e+01	5.278592e+00	1.061584e+02	0	0	1.375900e+02
8.997067e+01	2.052786e+02	8.621701e+01	5.278592e+00	1.067449e+02	0	0	1.376910e+02
9.020528e+01	2.062561e+02	8.621701e+01	5.278592e+00	1.067449e+02	0	0	1.377910e+02
8.985337e+01	2.062561e+02	8.621701e+01	3.519062e+00	1.067449e+02	0	0	1.378920e+02
8.997067e+01	2.052786e+02	8.621701e+01	5.278592e+00	1.061584e+02	0	0	1.379930e+02
8.997067e+01	2.052786e+02	8.621701e+01	5.278592e+00	1.067449e+02	0	0	1.380940e+02
8.997067e+01	2.052786e+02	8.445748e+01	5.278592e+00	1.061584e+02	0	0	1.381940e+02
8.997067e+01	2.062561e+02	8.445748e+01	5.278592e+00	1.085044e+02	3	0	1.382960e+02
9.008798e+01	2.062561e+02	8.445748e+01	5.278592e+00	1.085044e+02	0	0	1.383960e+02
9.008798e+01	2.062561e+02	8.445748e+01	5.278592e+00	1.085044e+02	0	0	1.384970e+02
9.008798e+01	2.062561e+02	8.621701e+01	5.278592e+00	1.085044e+02	0	0	1.385980e+02
9.008798e+01	2.072336e+02	8.445748e+01	3.519062e+00	1.085044e+02	0	0	1.386980e+02
9.008798e+01	2.062561e+02	8.445748e+01	5.278592e+00	1.085044e+02	0	0	1.388000e+02
9.008798e+01	2.062561e+02	8.445748e+01	5.278592e+00	1.085044e+02	0	0	1.389000e+02
9.020528e+01	2.072336e+02	8.445748e+01	5.278592e+00	1.067449e+02	3	0	1.390010e+02
9.043988e+01	2.082111e+02	8.269795e+01	3.519062e+00	1.073314e+02	0	0	1.391020e+02
9.032258e+01	2.082111e+02	8.269795e+01	3.519062e+00	1.073314e+02	0	0	1.392020e+02
9.032258e+01	2.082111e+02	8.269795e+01	5.278592e+00	1.073314e+02	0	0	1.393030e+02
9.032258e+01	2.082111e+02	8.269795e+01	5.278592e+00	1.073314e+02	0	0	1.394040e+02
9.043988e+01	2.082111e+02	8.269795e+01	5.278592e+00	1.073314e+02	0	0	1.395050e+02
9.032258e+01	2.082111e+02	8.445748e+01	5.278592e+00	1.073314e+02	0	0	1.396060e+02
9.055718e+01	2.082111e+02	8.269795e+01	5.278592e+00	1.055718e+02	3	0	1.397060e+02
9.079179e+01	2.082111e+02	8.269795e+01	5.278592e+00	1.055718e+02	0	0	1.398070e+02
9.067449e+01	2.082111e+02	8.093842e+01	5.278592e+00	1.055718e+02	0	0	1.399080e+02
9.079179e+01	2.082111e+02	8.269795e+01	5.278592e+00	1.055718e+02	0	0	1.400090e+02
9.067449e+01	2.082111e+02	8.269795e+01	5.278592e+00	1.055718e+02	0	0	1.401090e+02
9.079179e+01	2.082111e+02	8.269795e+01	5.278592e+00	1.055718e+02	0	0	1.402100e+02
9.079179e+01	2.082111e+02	8.269795e+01	3.519062e+00	1.055718e+02	0	0	1.403110e+02
9.090909e+01	2.072336e+02	8.093842e+01	5.278592e+00	1.079179e+02	3	0	1.404110e+02
9.102639e+01	2.062561e+02	7.917889e+01	5.278592e+00	1.079179e+02	0	0	1.405130e+02
9.090909e+01	2.052786e+02	7.917889e+01	3.519062e+00	1.079179e+02	0	0	1.406130e+02
9.102639e+01	2.052786e+02	7.917889e+01	5.278592e+00	1.085044e+02	0	0	1.407150e+02
9.090909e+01	2.052786e+02	8.093842e+01	5.278592e+00	1.085044e+02	0	0	1.408150e+02
9.090909e+01	2.052786e+02	7.917889e+01	5.278592e+00	1.085044e+02	0	0	1.409150e+02
9.090909e+01	2.052786e+02	8.093842e+01	5.278592e+00	1.085044e+02	0	0	1.410170e+02
9.102639e+01	2.052786e+02	8.093842e+01	5.278592e+00	1.085044e+02	0	0	1.411170e+02
9.114370e+01	2.043011e+02	7.917889e+01	5.278592e+00	1.085044e+02	0	0	1.412180e+02
9.114370e+01	2.043011e+02	7.917889e+01	5.278592e+00	1.085044e+02	0	0	1.413190e+02
9.114370e+01	2.043011e+02	7.917889e+01	5.278592e+00	1.085044e+02	0	0	1.414190e+02
9.114370e+01	2.043011e+02	7.917889e+01	5.278592e+00	1.085044e+02	0	0	1.415200e+02
9.114370e+01	2.043011e+02	7.917889e+01	5.278592e+00	1.085044e+02	0	0	1.416210e+02
9.114370e+01	2.043011e+02	7.917889e+01	5.278592e+00	1.085044e+02	0	0	1.417220e+02
9.126100e+01	2.052786e+02	7.917889e+01	5.278592e+00	1.067449e+02	0	0	1.418220e+02
9.149560e+01	2.052786e+02	7.741935e+01	5.278592e+00	1.067449e+02	0	0	1.419230e+02
9.137830e+01	2.043011e+02	7.741935e+01	5.278592e+00	1.067449e+02	0	0	1.420240e+02
9.137830e+01	2.052786e+02	7.917889e+01	5.278592e+00	1.067449e+02	0	0	1.421250e+02
9.161290e+01	2.052786e+02	8.093842e+01	5.278592e+00	1.067449e+02	0	0	1.422260e+02
9.137830e+01	2.043011e+02	7.917889e+01	5.278592e+00	1.067449e+02	0	0	1.423260e+02
9.137830e+01	2.043011e+02	7.917889e+01	5.278592e+00	1.067449e+02	0	0	1.424270e+02
9.137830e+01	2.043011e+02	7.917889e+01	3.519062e+00	1.067449e+02	0	0	1.425280e+02
9.126100e+01	2.052786e+02	7.741935e+01	5.278592e+00	1.067449e+02	0	0	1.426280e+02
9.137830e+01	2.052786e+02	7.741935e+01	5.278592e+00	1.067449e+02	0	0	1.427300e+02
9.126100e+01	2.043011e+02	7.741935e+01	3.519062e+00	1.061584e+02	0	0	1.428300e+02
9.126100e+01	2.052786e+02	7.741935e+01	5.278592e+00	1.067449e+02	0	0	1.429300e+02
9.126100e+01	2.043011e+02	7.741935e+01	5.278592e+00	1.061584e+02	0	0	1.430320e+02
9.126100e+01	2.052786e+02	7.741935e+01	5.278592e+00	1.067449e+02	0	0	1.431320e+02
9.126100e+01	2.052786e+02	7.565982e+01	5.278592e+00	1.067449e+02	0	0	1.432340e+02
9.137830e+01	2.052786e+02	7.565982e+01	3.519062e+00	1.043988e+02	3	0	1.433340e+02
9.137830e+01	2.052786e+02	7.565982e+01	3.519062e+00	1.043988e+02	0	0	1.434350e+02
9.126100e+01	2.043011e+02	7.390029e+01	5.278592e+00	1.043988e+02	0	0	1.435360e+02
9.114370e+01	2.043011e+02	7.565982e+01	5.278592e+00	1.043988e+02	0	0	1.436360e+02
9.114370e+01	2.043011e+02	7.565982e+01	5.278592e+00	1.043988e+02	0	0	1.437370e+02
9.114370e+01	2.043011e+02	7.390029e+01	3.519062e+00	1.043988e+02	0	0	1.438380e+02
9.126100e+01	2.052786e+02	7.565982e+01	3.519062e+00	1.043988e+02	0	0	1.439390e+02
9.114370e+01	2.052786e+02	7.214076e+01	7.038123e+00	1.038123e+02	3	0	1.440390e+02
9.114370e+01	2.052786e+02	7.214076e+01	3.519062e+00	1.038123e+02	0	0	1.441410e+02
9.102639e+01	2.052786e+02	7.038123e+01	7.038123e+00	1.038123e+02	0	0	1.442410e+02
9.102639e+01	2.052786e+02	7.214076e+01	5.278592e+00	1.043988e+02	0	0	1.443420e+02
9.114370e+01	2.052786e+02	7.038123e+01	5.278592e+00	1.038123e+02	0	0	1.444430e+02
9.114370e+01	2.043011e+02	7.214076e+01	5.278592e+00	1.038123e+02	0	0	1.445430e+02
9.102639e+01	2.052786e+02	7.214076e+01	5.278592e+00	1.038123e+02	0	0	1.446450e+02
9.102639e+01	2.052786e+02	7.038123e+01	5.278592e+00	1.043988e+02	3	0	1.447450e+02
9.126100e+01	2.062561e+02	6.686217e+01	5.278592e+00	1.043988e+02	0	0	1.448450e+02
9.114370e+01	2.052786e+02	6.862170e+01	5.278592e+00	1.043988e+02	0	0	1.449470e+02
9.114370e+01	2.062561e+02	6.686217e+01	5.278592e+00	1.043988e+02	0	0	1.450470e+02
9.102639e+01	2.062561e+02	6.862170e+01	5.278592e+00	1.049853e+02	0	0	1.451480e+02
9.114370e+01	2.062561e+02	6.686217e+01	5.278592e+00	1.043988e+02	0	0	1.452490e+02
9.102639e+01	2.062561e+02	6.862170e+01	5.278592e+00	1.043988e+02	0	0	1.453500e+02
9.114370e+01	2.062561e+02	6.510264e+01	5.278592e+00	1.073314e+02	0	0	1.454510e+02
9.137830e+01	2.062561e+02	6.158358e+01	3.519062e+00	1.067449e+02	0	0	1.455510e+02
9.126100e+01	2.062561e+02	6.158358e+01	5.278592e+00	1.073314e+02	0	0	1.456520e+02
9.137830e+01	2.072336e+02	5.982405e+01	5.278592e+00	1.073314e+02	0	0	1.457530e+02
9.137830e+01	2.062561e+02	6.158358e+01	5.278592e+00	1.067449e+02	0	0	1.458540e+02
9.126100e+01	2.062561e+02	5.982405e+01	3.519062e+00	1.067449e+02	0	0	1.459540e+02
9.126100e+01	2.062561e+02	6.158358e+01	5.278592e+00	1.073314e+02	0	0	1.460550e+02
9.149560e+01	2.062561e+02	6.158358e+01	5.278592e+00	1.085044e+02	0	0	1.461560e+02
9.184751e+01	2.062561e+02	5.806452e+01	5.278592e+00	1.085044e+02	0	0	1.462560e+02
9.184751e+01	2.062561e+02	5.806452e+01	5.278592e+00	1.085044e+02	0	0	1.463580e+02
9.173021e+01	2.062561e+02	5.806452e+01	3.519062e+00	1.085044e+02	0	0	1.464580e+02
9.184751e+01	2.062561e+02	5.806452e+01	5.278592e+00	1.085044e+02	0	0	1.465580e+02
9.173021e+01	2.062561e+02	5.630499e+01	5.278592e+00	1.085044e+02	0	0	1.466600e+02
9.184751e+01	2.062561e+02	5.630499e+01	5.278592e+00	1.085044e+02	0	0	1.467600e+02
9.173021e+01	2.062561e+02	5.630499e+01	5.278592e+00	1.085044e+02	0	0	1.468620e+02
9.208211e+01	2.052786e+02	5.630499e+01	5.278592e+00	1.085044e+02	0	0	1.469620e+02
9.219941e+01	2.062561e+02	5.454545e+01	5.278592e+00	1.085044e+02	0	0	1.470620e+02
9.231672e+01	2.052786e+02	5.454545e+01	3.519062e+00	1.085044e+02	0	0	1.471640e+02
9.243402e+01	2.052786e+02	5.454545e+01	5.278592e+00	1.085044e+02	0	0	1.472640e+02
9.219941e+01	2.052786e+02	5.454545e+01	5.278592e+00	1.085044e+02	0	0	1.473650e+02
9.219941e+01	2.052786e+02	5.278592e+01	5.278592e+00	1.085044e+02	0	0	1.474660e+02
9.219941e+01	2.052786e+02	5.454545e+01	5.278592e+00	1.085044e+02	0	0	1.475660e+02
9.255132e+01	2.062561e+02	5.454545e+01	5.278592e+00	1.049853e+02	0	0	1.476670e+02
9.278592e+01	2.072336e+02	5.278592e+01	3.519062e+00	1.049853e+02	0	0	1.477680e+02
9.266862e+01	2.072336e+02	5.278592e+01	5.278592e+00	1.049853e+02	0	0	1.478690e+02
9.266862e+01	2.072336e+02	5.278592e+01	5.278592e+00	1.043988e+02	0	0	1.479700e+02
9.266862e+01	2.072336e+02	5.278592e+01	3.519062e+00	1.049853e+02	0	0	1.480700e+02
9.266862e+01	2.072336e+02	5.278592e+01	5.278592e+00	1.049853e+02	0	0	1.481710e+02
9.266862e+01	2.072336e+02	5.278592e+01	5.278592e+00	1.043988e+02	0	0	1.482720e+02
9.290323e+01	2.072336e+02	5.278592e+01	5.278592e+00	1.032258e+02	0	0	1.483730e+02
9.290323e+01	2.082111e+02	5.454545e+01	5.278592e+00	1.032258e+02	0	0	1.484730e+02
9.302053e+01	2.082111e+02	5.278592e+01	5.278592e+00	1.032258e+02	0	0	1.485740e+02
9.302053e+01	2.082111e+02	5.278592e+01	3.519062e+00	1.032258e+02	0	0	1.486750e+02
9.302053e+01	2.072336e+02	5.278592e+01	5.278592e+00	1.032258e+02	0	0	1.487750e+02
9.302053e+01	2.082111e+02	5.454545e+01	3.519062e+00	1.032258e+02	0	0	1.488770e+02
9.302053e+01	2.082111e+02	5.454545e+01	5.278592e+00	1.032258e+02	0	0	1.489770e+02
9.313783e+01	2.082111e+02	5.454545e+01	5.278592e+00	9.912023e+01	0	0	1.490780e+02
9.325513e+01	2.082111e+02	5.454545e+01	5.278592e+00	9.912023e+01	0	0	1.491790e+02
9.313783e+01	2.082111e+02	5.630499e+01	5.278592e+00	9.912023e+01	0	0	1.492790e+02
9.313783e+01	2.082111e+02	5.630499e+01	3.519062e+00	9.912023e+01	0	0	1.493810e+02
9.313783e+01	2.082111e+02	5.630499e+01	5.278592e+00	9.912023e+01	0	0	1.494810e+02
9.325513e+01	2.082111e+02	5.630499e+01	5.278592e+00	9.912023e+01	0	0	1.495810e+02
9.313783e+01	2.091887e+02	5.454545e+01	5.278592e+00	9.912023e+01	0	0	1.496830e+02
9.325513e+01	2.091887e+02	5.630499e+01	5.278592e+00	9.266862e+01	0	0	1.497830e+02
9.337243e+01	2.062561e+02	5.806452e+01	5.278592e+00	9.266862e+01	0	0	1.498840e+02
9.337243e+01	2.062561e+02	5.806452e+01	5.278592e+00	9.266862e+01	0	0	1.499850e+02
9.337243e+01	2.062561e+02	5.806452e+01	5.278592e+00	9.266862e+01	0	0	1.500850e+02
9.337243e+01	2.062561e+02	5.806452e+01	5.278592e+00	9.266862e+01	0	0	1.501870e+02
9.337243e+01	2.062561e+02	5.806452e+01	5.278592e+00	9.266862e+01	0	0	1.502870e+02
9.337243e+01	2.072336e+02	5.806452e+01	5.278592e+00	9.266862e+01	0	0	1.503880e+02
9.337243e+01	2.062561e+02	5.806452e+01	3.519062e+00	9.501466e+01	0	0	1.504890e+02
9.348974e+01	2.043011e+02	6.158358e+01	5.278592e+00	9.442815e+01	0	0	1.505890e+02
9.360704e+01	2.043011e+02	6.158358e+01	3.519062e+00	9.442815e+01	0	0	1.506900e+02
9.360704e+01	2.052786e+02	6.334311e+01	3.519062e+00	9.442815e+01	0	0	1.507910e+02
9.348974e+01	2.043011e+02	6.158358e+01	5.278592e+00	9.501466e+01	0	0	1.508920e+02
9.348974e+01	2.043011e+02	6.158358e+01	5.278592e+00	9.501466e+01	0	0	1.509920e+02
9.348974e+01	2.043011e+02	6.158358e+01	5.278592e+00	9.501466e+01	0	0	1.510930e+02
9.348974e+01	2.043011e+02	6.334311e+01	3.519062e+00	9.501466e+01	0	0	1.511940e+02
9.360704e+01	2.052786e+02	6.510264e+01	5.278592e+00	9.970674e+01	0	0	1.512940e+02
9.348974e+01	2.052786e+02	6.510264e+01	3.519062e+00	9.970674e+01	0	0	1.513960e+02
9.348974e+01	2.052786e+02	6.334311e+01	3.519062e+00	9.970674e+01	0	0	1.514960e+02
9.348974e+01	2.052786e+02	6.510264e+01	3.519062e+00	1.002933e+02	0	0	1.515970e+02
9.348974e+01	2.052786e+02	6.510264e+01	3.519062e+00	9.970674e+01	0	0	1.516980e+02
9.348974e+01	2.052786e+02	6.510264e+01	3.519062e+00	1.002933e+02	0	0	1.517980e+02
9.360704e+01	2.043011e+02	6.510264e+01	3.519062e+00	9.970674e+01	0	0	1.519000e+02
9.360704e+01	2.052786e+02	6.510264e+01	5.278592e+00	9.970674e+01	0	0	152
9.337243e+01	2.043011e+02	6.862170e+01	5.278592e+00	9.970674e+01	0	0	1.521000e+02
9.337243e+01	2.043011e+02	6.686217e+01	3.519062e+00	1.002933e+02	0	0	1.522020e+02
9.337243e+01	2.043011e+02	6.686217e+01	3.519062e+00	9.970674e+01	0	0	1.523020e+02
9.337243e+01	2.043011e+02	6.862170e+01	3.519062e+00	9.970674e+01	0	0	1.524030e+02
9.348974e+01	2.043011e+02	6.862170e+01	3.519062e+00	9.970674e+01	0	0	1.525040e+02
9.337243e+01	2.043011e+02	6.686217e+01	3.519062e+00	9.970674e+01	0	0	1.526040e+02
9.337243e+01	2.043011e+02	6.862170e+01	3.519062e+00	1.079179e+02	3	0	1.527060e+02
9.337243e+01	2.052786e+02	6.862170e+01	3.519062e+00	1.073314e+02	0	0	1.528060e+02
9.348974e+01	2.052786e+02	6.862170e+01	3.519062e+00	1.079179e+02	0	0	1.529070e+02
9.337243e+01	2.052786e+02	7.038123e+01	3.519062e+00	1.079179e+02	0	0	1.530080e+02
9.325513e+01	2.043011e+02	6.862170e+01	3.519062e+00	1.079179e+02	0	0	1.531090e+02
9.337243e+01	2.052786e+02	6.862170e+01	3.519062e+00	1.073314e+02	0	0	1.532090e+02
9.337243e+01	2.043011e+02	7.038123e+01	3.519062e+00	1.079179e+02	0	0	1.533100e+02
9.325513e+01	2.052786e+02	7.038123e+01	3.519062e+00	1.143695e+02	3	0	1.534110e+02
9.313783e+01	2.062561e+02	7.038123e+01	3.519062e+00	1.143695e+02	0	0	1.535110e+02
9.302053e+01	2.062561e+02	7.038123e+01	5.278592e+00	1.143695e+02	0	0	1.536130e+02
9.302053e+01	2.062561e+02	7.214076e+01	3.519062e+00	1.143695e+02	0	0	1.537130e+02
9.313783e+01	2.062561e+02	7.214076e+01	3.519062e+00	1.143695e+02	0	0	1.538150e+02
9.313783e+01	2.062561e+02	7.038123e+01	3.519062e+00	1.143695e+02	0	0	1.539150e+02
9.313783e+01	2.062561e+02	7.038123e+01	3.519062e+00	1.143695e+02	0	0	1.540150e+02
9.290323e+01	2.062561e+02	7.214076e+01	3.519062e+00	1.173021e+02	0	0	1.541170e+02
9.290323e+01	2.062561e+02	7.038123e+01	3.519062e+00	1.173021e+02	0	0	1.542170e+02
9.278592e+01	2.062561e+02	7.038123e+01	1.759531e+00	1.167155e+02	0	0	1.543180e+02
9.278592e+01	2.072336e+02	7.038123e+01	3.519062e+00	1.173021e+02	0	0	1.544190e+02
9.278592e+01	2.062561e+02	7.038123e+01	3.519062e+00	1.173021e+02	0	0	1.545190e+02
9.278592e+01	2.062561e+02	7.038123e+01	3.519062e+00	1.173021e+02	0	0	1.546200e+02
9.278592e+01	2.072336e+02	7.038123e+01	3.519062e+00	1.167155e+02	0	0	1.547210e+02
9.278592e+01	2.062561e+02	7.038123e+01	1.759531e+00	1.173021e+02	0	0	1.548220e+02
9.278592e+01	2.033236e+02	7.038123e+01	3.519062e+00	1.173021e+02	0	0	1.549230e+02
9.290323e+01	2.033236e+02	6.862170e+01	3.519062e+00	1.167155e+02	0	0	1.550230e+02
9.278592e+01	2.023460e+02	6.862170e+01	3.519062e+00	1.173021e+02	0	0	1.551240e+02
9.290323e+01	2.033236e+02	7.038123e+01	3.519062e+00	1.173021e+02	0	0	1.552250e+02
9.278592e+01	2.033236e+02	7.038123e+01	1.759531e+00	1.173021e+02	0	0	1.553260e+02
9.278592e+01	2.033236e+02	7.038123e+01	3.519062e+00	1.167155e+02	0	0	1.554260e+02
9.278592e+01	2.033236e+02	7.214076e+01	3.519062e+00	1.173021e+02	0	0	1.555270e+02
9.290323e+01	2.013685e+02	7.038123e+01	3.519062e+00	1.131965e+02	0	0	1.556280e+02
9.302053e+01	2.013685e+02	7.038123e+01	3.519062e+00	1.131965e+02	0	0	1.557280e+02
9.302053e+01	2.013685e+02	7.038123e+01	3.519062e+00	1.131965e+02	0	0	1.558300e+02
9.302053e+01	2.013685e+02	7.038123e+01	3.519062e+00	1.131965e+02	0	0	1.559300e+02
9.302053e+01	2.013685e+02	7.038123e+01	3.519062e+00	1.137830e+02	0	0	1.560300e+02
9.290323e+01	2.013685e+02	7.038123e+01	3.519062e+00	1.131965e+02	0	0	1.561320e+02
9.290323e+01	2.013685e+02	7.038123e+01	3.519062e+00	1.131965e+02	0	0	1.562320e+02
9.313783e+01	2.013685e+02	6.862170e+01	3.519062e+00	1.131965e+02	0	0	1.563340e+02
9.325513e+01	2.033236e+02	7.038123e+01	3.519062e+00	1.131965e+02	0	0	1.564340e+02
9.325513e+01	2.033236e+02	7.038123e+01	3.519062e+00	1.131965e+02	0	0	1.565340e+02
9.325513e+01	2.033236e+02	7.038123e+01	3.519062e+00	1.131965e+02	0	0	1.566360e+02
9.325513e+01	2.023460e+02	7.038123e+01	3.519062e+00	1.131965e+02	0	0	1.567360e+02
9.325513e+01	2.023460e+02	7.038123e+01	3.519062e+00	1.131965e+02	0	0	1.568370e+02
9.325513e+01	2.033236e+02	7.214076e+01	3.519062e+00	1.131965e+02	0	0	1.569380e+02
9.360704e+01	2.052786e+02	7.214076e+01	3.519062e+00	1.061584e+02	0	0	1.570380e+02
9.372434e+01	2.062561e+02	7.038123e+01	3.519062e+00	1.055718e+02	0	0	1.571390e+02
9.360704e+01	2.052786e+02	7.214076e+01	1.759531e+00	1.055718e+02	0	0	1.572400e+02
9.372434e+01	2.052786e+02	7.038123e+01	1.759531e+00	1.061584e+02	0	0	1.573410e+02
9.372434e+01	2.062561e+02	7.038123e+01	3.519062e+00	1.061584e+02	0	0	1.574420e+02
9.360704e+01	2.062561e+02	7.038123e+01	3.519062e+00	1.061584e+02	0	0	1.575420e+02
9.360704e+01	2.052786e+02	7.038123e+01	1.759531e+00	1.061584e+02	0	0	1.576430e+02
9.384164e+01	2.062561e+02	7.214076e+01	1.759531e+00	1.043988e+02	0	0	1.577440e+02
9.407625e+01	2.062561e+02	7.214076e+01	1.759531e+00	1.043988e+02	0	0	1.578450e+02
9.395894e+01	2.052786e+02	7.214076e+01	1.759531e+00	1.043988e+02	0	0	1.579450e+02
9.395894e+01	2.062561e+02	7.214076e+01	1.759531e+00	1.043988e+02	0	0	1.580470e+02
9.395894e+01	2.062561e+02	7.214076e+01	1.759531e+00	1.043988e+02	0	0	1.581470e+02
9.395894e+01	2.052786e+02	7.214076e+01	1.759531e+00	1.043988e+02	0	0	1.582470e+02
9.395894e+01	2.052786e+02	7.214076e+01	1.759531e+00	1.043988e+02	0	0	1.583490e+02
9.419355e+01	2.072336e+02	7.214076e+01	1.759531e+00	1.026393e+02	0	0	1.584490e+02
9.442815e+01	2.062561e+02	7.214076e+01	1.759531e+00	1.026393e+02	0	0	1.585510e+02
9.442815e+01	2.062561e+02	7.390029e+01	3.519062e+00	1.026393e+02	0	0	1.586510e+02
9.442815e+01	2.062561e+02	7.390029e+01	3.519062e+00	1.026393e+02	0	0	1.587510e+02
9.442815e+01	2.062561e+02	7.390029e+01	1.759531e+00	1.026393e+02	0	0	1.588530e+02
9.431085e+01	2.062561e+02	7.390029e+01	1.759531e+00	1.020528e+02	0	0	1.589530e+02
9.431085e+01	2.052786e+02	7.390029e+01	3.519062e+00	1.026393e+02	0	0	1.590540e+02
9.431085e+01	2.062561e+02	7.390029e+01	3.519062e+00	1.055718e+02	0	0	1.591550e+02
9.442815e+01	2.062561e+02	7.390029e+01	1.759531e+00	1.055718e+02	0	0	1.592550e+02
9.442815e+01	2.062561e+02	7.390029e+01	1.759531e+00	1.055718e+02	0	0	1.593560e+02
9.442815e+01	2.052786e+02	7.390029e+01	3.519062e+00	1.055718e+02	0	0	1.594570e+02
9.442815e+01	2.062561e+02	7.390029e+01	1.759531e+00	1.049853e+02	0	0	1.595580e+02
9.442815e+01	2.062561e+02	7.390029e+01	1.759531e+00	1.055718e+02	0	0	1.596590e+02
9.442815e+01	2.062561e+02	7.390029e+01	1.759531e+00	1.055718e+02	0	0	1.597590e+02
9.442815e+01	2.062561e+02	7.565982e+01	1.759531e+00	1.055718e+02	0	0	1.598600e+02
9.431085e+01	2.062561e+02	7.565982e+01	1.759531e+00	1.049853e+02	0	0	1.599610e+02
9.431085e+01	2.072336e+02	7.565982e+01	1.759531e+00	1.049853e+02	0	0	1.600620e+02
9.431085e+01	2.072336e+02	7.565982e+01	1.759531e+00	1.049853e+02	0	0	1.601620e+02
9.419355e+01	2.062561e+02	7.565982e+01	1.759531e+00	1.049853e+02	0	0	1.602630e+02
9.431085e+01	2.062561e+02	7.741935e+01	1.759531e+00	1.049853e+02	0	0	1.603640e+02
9.442815e+01	2.062561e+02	7.565982e+01	3.519062e+00	1.049853e+02	0	0	1.604640e+02
9.431085e+01	2.062561e+02	7.741935e+01	1.759531e+00	1.049853e+02	0	0	1.605660e+02
9.419355e+01	2.072336e+02	7.565982e+01	3.519062e+00	1.049853e+02	0	0	1.606660e+02
9.395894e+01	2.082111e+02	7.741935e+01	1.759531e+00	1.049853e+02	0	0	1.607660e+02
9.395894e+01	2.082111e+02	7.741935e+01	1.759531e+00	1.049853e+02	0	0	1.608680e+02
9.407625e+01	2.072336e+02	7.741935e+01	1.759531e+00	1.049853e+02	0	0	1.609680e+02
9.395894e+01	2.082111e+02	7.741935e+01	1.759531e+00	1.049853e+02	0	0	1.610700e+02
9.407625e+01	2.072336e+02	7.741935e+01	3.519062e+00	1.049853e+02	0	0	1.611700e+02
9.395894e+01	2.072336e+02	7.741935e+01	1.759531e+00	1.049853e+02	0	0	1.612700e+02
9.395894e+01	2.072336e+02	7.741935e+01	1.759531e+00	1.014663e+02	3	0	1.613720e+02
9.384164e+01	2.072336e+02	7.917889e+01	3.519062e+00	1.014663e+02	0	0	1.614720e+02
9.372434e+01	2.072336e+02	7.917889e+01	1.759531e+00	1.014663e+02	0	0	1.615730e+02
9.372434e+01	2.072336e+02	7.917889e+01	3.519062e+00	1.014663e+02	0	0	1.616740e+02
9.372434e+01	2.072336e+02	7.741935e+01	1.759531e+00	1.014663e+02	0	0	1.617750e+02
9.372434e+01	2.072336e+02	7.917889e+01	1.759531e+00	1.008798e+02	0	0	1.618750e+02
9.372434e+01	2.072336e+02	7.917889e+01	1.759531e+00	1.014663e+02	0	0	1.619760e+02
9.372434e+01	2.082111e+02	7.917889e+01	1.759531e+00	1.014663e+02	0	0	1.620770e+02
9.384164e+01	2.062561e+02	7.917889e+01	1.759531e+00	1.014663e+02	3	0	1.621780e+02
9.372434e+01	2.062561e+02	8.093842e+01	3.519062e+00	1.014663e+02	3	0	1.622790e+02
9.372434e+01	2.062561e+02	8.093842e+01	1.759531e+00	1.014663e+02	3	0	1.623790e+02
9.360704e+01	2.062561e+02	7.917889e+01	1.759531e+00	1.014663e+02	3	0	1.624810e+02
9.360704e+01	2.062561e+02	7.917889e+01	1.759531e+00	1.014663e+02	3	0	1.625810e+02
9.372434e+01	2.062561e+02	7.917889e+01	1.759531e+00	1.014663e+02	3	0	1.626820e+02
9.372434e+01	2.043011e+02	8.093842e+01	1.759531e+00	1.014663e+02	0	0	1.627830e+02
9.372434e+01	2.033236e+02	8.093842e+01	3.519062e+00	1.020528e+02	3	0	1.628840e+02
9.384164e+01	2.033236e+02	8.093842e+01	1.759531e+00	1.014663e+02	0	0	1.629840e+02
9.372434e+01	2.033236e+02	8.093842e+01	3.519062e+00	1.014663e+02	0	0	1.630850e+02
9.372434e+01	2.033236e+02	8.093842e+01	3.519062e+00	1.014663e+02	0	0	1.631860e+02
9.372434e+01	2.033236e+02	8.093842e+01	1.759531e+00	1.014663e+02	0	0	1.632870e+02
9.372434e+01	2.033236e+02	8.093842e+01	3.519062e+00	1.014663e+02	0	0	1.633880e+02
9.384164e+01	2.033236e+02	7.917889e+01	1.759531e+00	1.014663e+02	0	0	1.634880e+02
9.384164e+01	2.033236e+02	7.917889e+01	1.759531e+00	1.014663e+02	0	0	1.635890e+02
9.384164e+01	2.033236e+02	8.093842e+01	3.519062e+00	1.014663e+02	0	0	1.636900e+02
9.384164e+01	2.033236e+02	7.917889e+01	1.759531e+00	1.014663e+02	0	0	1.637900e+02
9.384164e+01	2.033236e+02	7.917889e+01	1.759531e+00	1.014663e+02	0	0	1.638920e+02
9.384164e+01	2.033236e+02	7.917889e+01	3.519062e+00	1.014663e+02	0	0	1.639920e+02
9.384164e+01	2.033236e+02	8.093842e+01	3.519062e+00	1.014663e+02	0	0	1.640930e+02
9.384164e+01	2.033236e+02	7.917889e+01	1.759531e+00	1.014663e+02	0	0	1.641940e+02
9.407625e+01	2.033236e+02	7.917889e+01	3.519062e+00	1.020528e+02	3	0	1.642940e+02
9.407625e+01	2.033236e+02	7.917889e+01	3.519062e+00	1.014663e+02	0	0	1.643960e+02
9.395894e+01	2.033236e+02	7.917889e+01	1.759531e+00	1.014663e+02	0	0	1.644960e+02
9.395894e+01	2.043011e+02	7.917889e+01	1.759531e+00	1.020528e+02	0	0	1.645970e+02
9.395894e+01	2.033236e+02	7.917889e+01	3.519062e+00	1.014663e+02	0	0	1.646980e+02
9.407625e+01	2.033236e+02	7.917889e+01	1.759531e+00	1.014663e+02	0	0	1.647980e+02
9.395894e+01	2.043011e+02	7.741935e+01	1.759531e+00	1.014663e+02	0	0	1.648990e+02
9.407625e+01	2.043011e+02	7.917889e+01	3.519062e+00	9.794721e+01	3	0	165
9.395894e+01	2.062561e+02	7.741935e+01	1.759531e+00	9.794721e+01	0	0	1.651010e+02
9.419355e+01	2.052786e+02	7.917889e+01	3.519062e+00	9.794721e+01	0	0	1.652010e+02
9.407625e+01	2.052786e+02	7.741935e+01	1.759531e+00	9.794721e+01	0	0	1.653030e+02
9.407625e+01	2.052786e+02	7.741935e+01	3.519062e+00	9.794721e+01	0	0	1.654030e+02
9.395894e+01	2.052786e+02	7.741935e+01	1.759531e+00	9.794721e+01	0	0	1.655040e+02
9.395894e+01	2.052786e+02	7.741935e+01	1.759531e+00	9.794721e+01	0	0	1.656050e+02
9.395894e+01	2.062561e+02	7.741935e+01	3.519062e+00	9.794721e+01	0	0	1.657050e+02
9.372434e+01	2.091887e+02	7.741935e+01	3.519062e+00	9.794721e+01	0	0	1.658070e+02
9.384164e+01	2.082111e+02	7.741935e+01	3.519062e+00	9.794721e+01	0	0	1.659070e+02
9.384164e+01	2.082111e+02	7.741935e+01	3.519062e+00	9.794721e+01	0	0	1.660070e+02
9.372434e+01	2.091887e+02	7.565982e+01	3.519062e+00	9.794721e+01	0	0	1.661090e+02
9.372434e+01	2.091887e+02	7.741935e+01	3.519062e+00	9.794721e+01	0	0	1.662090e+02
9.372434e+01	2.082111e+02	7.565982e+01	3.519062e+00	9.794721e+01	0	0	1.663100e+02
9.360704e+01	2.091887e+02	7.565982e+01	3.519062e+00	9.442815e+01	3	0	1.664110e+02
9.337243e+01	2.082111e+02	7.565982e+01	3.519062e+00	9.560117e+01	0	0	1.665120e+02
9.337243e+01	2.082111e+02	7.565982e+01	3.519062e+00	9.501466e+01	0	0	1.666120e+02
9.337243e+01	2.082111e+02	7.565982e+01	1.759531e+00	9.442815e+01	0	0	1.667130e+02
9.348974e+01	2.082111e+02	7.741935e+01	1.759531e+00	9.501466e+01	0	0	1.668140e+02
9.337243e+01	2.082111e+02	7.565982e+01	3.519062e+00	9.442815e+01	0	0	1.669150e+02
9.337243e+01	2.082111e+02	7.565982e+01	3.519062e+00	9.501466e+01	0	0	1.670160e+02
9.337243e+01	2.082111e+02	7.741935e+01	3.519062e+00	9.325513e+01	0	0	1.671160e+02
9.290323e+01	2.072336e+02	7.565982e+01	3.519062e+00	9.266862e+01	0	0	1.672170e+02
9.278592e+01	2.062561e+02	7.565982e+01	3.519062e+00	9.325513e+01	0	0	1.673180e+02
9.278592e+01	2.062561e+02	7.741935e+01	1.759531e+00	9.266862e+01	0	0	1.674180e+02
9.290323e+01	2.072336e+02	7.565982e+01	3.519062e+00	9.266862e+01	0	0	1.675200e+02
9.290323e+01	2.072336e+02	7.565982e+01	3.519062e+00	9.266862e+01	0	0	1.676200e+02
9.290323e+01	2.072336e+02	7.565982e+01	3.519062e+00	9.266862e+01	0	0	1.677200e+02
9.290323e+01	2.072336e+02	7.565982e+01	3.519062e+00	7.976540e+01	0	0	1.678220e+02
9.266862e+01	2.082111e+02	7.741935e+01	3.519062e+00	7.976540e+01	0	0	1.679220e+02
9.231672e+01	2.072336e+02	7.741935e+01	1.759531e+00	7.976540e+01	0	0	1.680240e+02
9.231672e+01	2.072336e+02	7.741935e+01	3.519062e+00	7.976540e+01	0	0	1.681240e+02
9.231672e+01	2.062561e+02	7.741935e+01	3.519062e+00	7.976540e+01	0	0	1.682240e+02
9.243402e+01	2.062561e+02	7.565982e+01	3.519062e+00	7.976540e+01	0	0	1.683260e+02
9.231672e+01	2.072336e+02	7.741935e+01	5.278592e+00	7.976540e+01	0	0	1.684260e+02
9.231672e+01	2.072336e+02	7.741935e+01	3.519062e+00	8.035191e+01	0	0	1.685270e+02
9.196481e+01	2.082111e+02	7.741935e+01	3.519062e+00	7.976540e+01	0	0	1.686280e+02
9.219941e+01	2.082111e+02	7.741935e+01	5.278592e+00	8.035191e+01	0	0	1.687280e+02
9.196481e+01	2.082111e+02	7.741935e+01	3.519062e+00	7.976540e+01	0	0	1.688290e+02
9.196481e+01	2.072336e+02	7.741935e+01	3.519062e+00	7.976540e+01	0	0	1.689300e+02
9.219941e+01	2.082111e+02	7.741935e+01	1.759531e+00	7.976540e+01	0	0	1.690310e+02
9.208211e+01	2.082111e+02	7.741935e+01	3.519062e+00	8.035191e+01	0	0	1.691320e+02
9.184751e+01	2.072336e+02	7.565982e+01	3.519062e+00	7.976540e+01	0	0	1.692320e+02
9.208211e+01	2.091887e+02	7.741935e+01	3.519062e+00	7.976540e+01	0	0	1.693330e+02
9.161290e+01	2.082111e+02	7.917889e+01	3.519062e+00	7.976540e+01	0	0	1.694340e+02
9.161290e+01	2.082111e+02	7.917889e+01	3.519062e+00	7.976540e+01	0	0	1.695350e+02
9.161290e+01	2.082111e+02	7.917889e+01	3.519062e+00	8.035191e+01	0	0	1.696350e+02
9.161290e+01	2.091887e+02	7.917889e+01	3.519062e+00	7.976540e+01	0	0	1.697360e+02
9.173021e+01	2.082111e+02	7.917889e+01	3.519062e+00	8.035191e+01	0	0	1.698370e+02
9.173021e+01	2.091887e+02	7.917889e+01	5.278592e+00	7.976540e+01	0	0	1.699370e+02
9.184751e+01	2.082111e+02	7.917889e+01	3.519062e+00	7.976540e+01	0	0	1.700390e+02
9.149560e+01	2.072336e+02	8.093842e+01	3.519062e+00	7.976540e+01	0	0	1.701390e+02
9.161290e+01	2.072336e+02	7.917889e+01	5.278592e+00	7.976540e+01	0	0	1.702400e+02
9.149560e+01	2.072336e+02	8.093842e+01	3.519062e+00	7.976540e+01	0	0	1.703410e+02
9.149560e+01	2.072336e+02	8.093842e+01	3.519062e+00	7.976540e+01	0	0	1.704410e+02
9.149560e+01	2.062561e+02	8.093842e+01	3.519062e+00	7.976540e+01	0	0	1.705430e+02
9.149560e+01	2.072336e+02	8.093842e+01	3.519062e+00	7.976540e+01	0	0	1.706430e+02
9.184751e+01	2.082111e+02	8.093842e+01	5.278592e+00	7.683284e+01	0	0	1.707430e+02
9.173021e+01	2.082111e+02	7.917889e+01	3.519062e+00	7.741935e+01	0	0	1.708450e+02
9.149560e+01	2.062561e+02	7.917889e+01	3.519062e+00	7.683284e+01	0	0	1.709450e+02
9.161290e+01	2.062561e+02	8.093842e+01	3.519062e+00	7.683284e+01	0	0	1.710460e+02
9.149560e+01	2.062561e+02	7.917889e+01	3.519062e+00	7.683284e+01	0	0	1.711470e+02
9.137830e+01	2.062561e+02	7.917889e+01	1.759531e+00	7.683284e+01	0	0	1.712470e+02
9.173021e+01	2.062561e+02	8.093842e+01	3.519062e+00	7.683284e+01	0	0	1.713480e+02
9.149560e+01	2.052786e+02	8.093842e+01	3.519062e+00	7.683284e+01	0	0	1.714490e+02
9.126100e+01	2.052786e+02	8.269795e+01	3.519062e+00	7.683284e+01	0	0	1.715500e+02
9.126100e+01	2.062561e+02	8.093842e+01	5.278592e+00	7.683284e+01	0	0	1.716510e+02
9.137830e+01	2.062561e+02	8.093842e+01	3.519062e+00	7.683284e+01	0	0	1.717510e+02
9.114370e+01	2.052786e+02	8.093842e+01	3.519062e+00	7.683284e+01	0	0	1.718520e+02
9.114370e+01	2.052786e+02	8.093842e+01	3.519062e+00	7.683284e+01	0	0	1.719530e+02
9.114370e+01	2.052786e+02	8.093842e+01	3.519062e+00	7.683284e+01	0	0	1.720540e+02
9.126100e+01	2.052786e+02	8.093842e+01	5.278592e+00	7.096774e+01	0	0	1.721540e+02
9.137830e+01	2.052786e+02	7.917889e+01	5.278592e+00	7.155425e+01	0	0	1.722550e+02
9.126100e+01	2.043011e+02	8.093842e+01	3.519062e+00	7.096774e+01	0	0	1.723560e+02
9.137830e+01	2.052786e+02	8.093842e+01	5.278592e+00	7.096774e+01	0	0	1.724560e+02
9.161290e+01	2.052786e+02	8.093842e+01	3.519062e+00	7.155425e+01	0	0	1.725580e+02
9.114370e+01	2.043011e+02	8.093842e+01	3.519062e+00	7.096774e+01	0	0	1.726580e+02
9.126100e+01	2.052786e+02	8.093842e+01	3.519062e+00	7.096774e+01	0	0	1.727590e+02
9.126100e+01	2.052786e+02	8.093842e+01	5.278592e+00	7.096774e+01	0	0	1.728600e+02
9.173021e+01	2.052786e+02	8.093842e+01	3.519062e+00	7.096774e+01	3	0	1.729600e+02
9.219941e+01	2.043011e+02	8.093842e+01	3.519062e+00	7.096774e+01	0	0	1.730620e+02
9.243402e+01	2.043011e+02	8.093842e+01	3.519062e+00	7.096774e+01	0	0	1.731620e+02
9.231672e+01	2.043011e+02	8.093842e+01	3.519062e+00	7.096774e+01	0	0	1.732630e+02
9.243402e+01	2.043011e+02	8.093842e+01	3.519062e+00	7.096774e+01	0	0	1.733640e+02
9.219941e+01	2.043011e+02	8.093842e+01	3.519062e+00	7.096774e+01	0	0	1.734640e+02
9.231672e+01	2.043011e+02	8.093842e+01	3.519062e+00	7.096774e+01	0	0	1.735650e+02
9.290323e+01	2.033236e+02	8.093842e+01	3.519062e+00	7.096774e+01	3	0	1.736660e+02
9.360704e+01	2.052786e+02	8.093842e+01	3.519062e+00	7.096774e+01	0	0	1.737670e+02
9.348974e+01	2.043011e+02	8.093842e+01	3.519062e+00	7.096774e+01	0	0	1.738680e+02
9.348974e+01	2.052786e+02	8.269795e+01	3.519062e+00	7.096774e+01	0	0	1.739690e+02
9.348974e+01	2.043011e+02	8.093842e+01	5.278592e+00	7.096774e+01	0	0	1.740690e+02
9.384164e+01	2.052786e+02	8.093842e+01	3.519062e+00	7.096774e+01	0	0	1.741700e+02
9.337243e+01	2.043011e+02	8.093842e+01	3.519062e+00	7.096774e+01	0	0	1.742710e+02
9.407625e+01	2.043011e+02	8.093842e+01	3.519062e+00	7.096774e+01	3	0	1.743710e+02
9.466276e+01	2.052786e+02	8.093842e+01	3.519062e+00	7.096774e+01	0	0	1.744730e+02
9.466276e+01	2.052786e+02	8.093842e+01	3.519062e+00	7.096774e+01	0	0	1.745730e+02
9.466276e+01	2.052786e+02	8.093842e+01	3.519062e+00	7.096774e+01	0	0	1.746730e+02
9.466276e+01	2.052786e+02	8.093842e+01	5.278592e+00	7.155425e+01	0	0	1.747750e+02
9.466276e+01	2.052786e+02	8.269795e+01	3.519062e+00	7.096774e+01	0	0	1.748750e+02
9.478006e+01	2.052786e+02	8.093842e+01	3.519062e+00	7.155425e+01	0	0	1.749770e+02
9.489736e+01	2.072336e+02	8.269795e+01	3.519062e+00	7.096774e+01	0	0	1.750770e+02
9.513196e+01	2.072336e+02	8.093842e+01	5.278592e+00	7.155425e+01	0	0	1.751780e+02
9.513196e+01	2.072336e+02	8.269795e+01	5.278592e+00	7.096774e+01	0	0	1.752790e+02
9.536657e+01	2.082111e+02	8.269795e+01	5.278592e+00	7.096774e+01	0	0	1.753790e+02
9.513196e+01	2.082111e+02	8.093842e+01	3.519062e+00	7.096774e+01	0	0	1.754800e+02
9.524927e+01	2.072336e+02	8.093842e+01	3.519062e+00	7.096774e+01	0	5	1.755810e+02
9.548387e+01	2.082111e+02	8.269795e+01	5.278592e+00	7.096774e+01	0	5	1.756820e+02
9.548387e+01	2.082111e+02	8.269795e+01	5.278592e+00	6.568915e+01	0	5	1.757820e+02
9.548387e+01	2.091887e+02	8.269795e+01	5.278592e+00	6.568915e+01	0	5	1.758830e+02
9.560117e+01	2.091887e+02	8.269795e+01	5.278592e+00	6.568915e+01	0	5	1.759840e+02
9.548387e+01	2.091887e+02	8.093842e+01	3.519062e+00	6.568915e+01	0	5	1.760840e+02
9.536657e+01	2.091887e+02	8.269795e+01	1.759531e+00	6.568915e+01	0	5	1.761860e+02
9.548387e+01	2.091887e+02	8.093842e+01	5.278592e+00	6.510264e+01	0	5	1.762860e+02
9.536657e+01	2.091887e+02	8.269795e+01	3.519062e+00	6.510264e+01	0	5	1.763870e+02
9.548387e+01	2.101662e+02	8.093842e+01	3.519062e+00	5.982405e+01	0	5	1.764880e+02
9.442815e+01	2.101662e+02	8.269795e+01	3.519062e+00	5.923754e+01	0	5	1.765880e+02
9.454545e+01	2.111437e+02	8.093842e+01	5.278592e+00	5.982405e+01	0	5	1.766900e+02
9.466276e+01	2.101662e+02	8.269795e+01	3.519062e+00	5.982405e+01	0	5	1.767900e+02
9.442815e+01	2.101662e+02	8.269795e+01	3.519062e+00	5.982405e+01	0	5	1.768900e+02
9.466276e+01	2.101662e+02	8.269795e+01	1.759531e+00	5.923754e+01	0	5	1.769920e+02
9.454545e+01	2.101662e+02	8.269795e+01	5.278592e+00	5.923754e+01	0	5	1.770920e+02
9.466276e+01	2.111437e+02	8.093842e+01	3.519062e+00	5.982405e+01	0	5	1.771930e+02
9.302053e+01	2.121212e+02	8.093842e+01	3.519062e+00	5.982405e+01	0	5	1.772940e+02
9.302053e+01	2.121212e+02	8.093842e+01	5.278592e+00	5.982405e+01	0	5	1.773940e+02
9.302053e+01	2.121212e+02	8.269795e+01	3.519062e+00	5.982405e+01	0	5	1.774960e+02
9.302053e+01	2.121212e+02	8.093842e+01	3.519062e+00	5.982405e+01	0	5	1.775960e+02
9.290323e+01	2.111437e+02	8.093842e+01	5.278592e+00	5.982405e+01	0	5	1.776970e+02
9.290323e+01	2.111437e+02	8.093842e+01	3.519062e+00	5.982405e+01	0	5	1.777980e+02
9.302053e+01	2.111437e+02	8.269795e+01	3.519062e+00	5.982405e+01	0	5	1.778980e+02
9.231672e+01	2.130987e+02	8.093842e+01	5.278592e+00	6.158358e+01	0	5	1.779990e+02
9.161290e+01	2.140762e+02	8.093842e+01	5.278592e+00	6.158358e+01	0	5	1.781000e+02
9.173021e+01	2.150538e+02	8.093842e+01	5.278592e+00	6.158358e+01	0	5	1.782010e+02
9.196481e+01	2.150538e+02	8.093842e+01	5.278592e+00	6.158358e+01	0	5	1.783010e+02
9.161290e+01	2.140762e+02	8.093842e+01	5.278592e+00	6.158358e+01	0	5	1.784020e+02
9.161290e+01	2.140762e+02	8.093842e+01	3.519062e+00	6.158358e+01	0	5	1.785030e+02
9.149560e+01	2.140762e+02	8.093842e+01	5.278592e+00	6.158358e+01	0	5	1.786040e+02
9.114370e+01	2.140762e+02	8.093842e+01	5.278592e+00	6.568915e+01	0	5	1.787050e+02
9.055718e+01	2.111437e+02	8.269795e+01	5.278592e+00	6.568915e+01	0	5	1.788050e+02
9.055718e+01	2.121212e+02	8.093842e+01	3.519062e+00	6.568915e+01	0	5	1.789060e+02
9.055718e+01	2.111437e+02	8.093842e+01	5.278592e+00	6.510264e+01	0	5	1.790070e+02
9.055718e+01	2.121212e+02	8.093842e+01	5.278592e+00	6.568915e+01	0	5	1.791070e+02
9.055718e+01	2.121212e+02	8.093842e+01	5.278592e+00	6.568915e+01	0	5	1.792090e+02
9.067449e+01	2.121212e+02	8.269795e+01	5.278592e+00	6.568915e+01	0	5	1.793090e+02
9.055718e+01	2.111437e+02	8.269795e+01	5.278592e+00	6.568915e+01	0	5	1.794090e+02
9.008798e+01	2.111437e+02	8.269795e+01	3.519062e+00	6.568915e+01	0	5	1.795110e+02
9.008798e+01	2.111437e+02	8.269795e+01	3.519062e+00	6.568915e+01	0	5	1.796110e+02
9.032258e+01	2.121212e+02	8.093842e+01	5.278592e+00	6.568915e+01	0	5	1.797130e+02
9.032258e+01	2.111437e+02	8.269795e+01	5.278592e+00	6.568915e+01	0	5	1.798130e+02
9.008798e+01	2.111437e+02	8.093842e+01	5.278592e+00	6.568915e+01	0	5	1.799130e+02
8.997067e+01	2.111437e+02	8.269795e+01	5.278592e+00	6.568915e+01	0	5	1.800150e+02
9.008798e+01	2.111437e+02	8.093842e+01	5.278592e+00	6.862170e+01	0	5	1.801150e+02
8.985337e+01	2.121212e+02	8.269795e+01	5.278592e+00	6.862170e+01	0	5	1.802160e+02
8.985337e+01	2.130987e+02	8.269795e+01	5.278592e+00	6.862170e+01	0	5	1.803170e+02
8.997067e+01	2.121212e+02	8.269795e+01	3.519062e+00	6.920821e+01	0	5	1.804170e+02
9.008798e+01	2.130987e+02	8.269795e+01	5.278592e+00	6.862170e+01	0	5	1.805180e+02
8.985337e+01	2.121212e+02	8.269795e+01	5.278592e+00	6.862170e+01	0	0	1.806190e+02
8.973607e+01	2.121212e+02	8.269795e+01	5.278592e+00	6.862170e+01	0	0	1.807200e+02
8.973607e+01	2.121212e+02	8.445748e+01	5.278592e+00	6.979472e+01	0	0	1.808200e+02
8.973607e+01	2.101662e+02	8.269795e+01	5.278592e+00	6.979472e+01	0	0	1.809210e+02
8.973607e+01	2.101662e+02	8.445748e+01	3.519062e+00	6.979472e+01	0	0	1.810220e+02
8.985337e+01	2.101662e+02	8.445748e+01	5.278592e+00	6.979472e+01	0	0	1.811230e+02
8.973607e+01	2.101662e+02	8.269795e+01	5.278592e+00	6.920821e+01	0	0	1.812240e+02
8.973607e+01	2.101662e+02	8.269795e+01	3.519062e+00	6.979472e+01	0	0	1.813240e+02
8.973607e+01	2.091887e+02	8.445748e+01	5.278592e+00	6.920821e+01	0	0	1.814250e+02
8.973607e+01	2.101662e+02	8.445748e+01	3.519062e+00	6.979472e+01	0	0	1.815260e+02
8.973607e+01	2.091887e+02	8.445748e+01	3.519062e+00	6.979472e+01	0	0	1.816260e+02
8.985337e+01	2.082111e+02	8.621701e+01	5.278592e+00	7.038123e+01	0	0	1.817280e+02
8.997067e+01	2.082111e+02	8.445748e+01	5.278592e+00	6.979472e+01	0	0	1.818280e+02
9.008798e+01	2.091887e+02	8.445748e+01	5.278592e+00	6.979472e+01	0	0	1.819280e+02
9.008798e+01	2.091887e+02	8.445748e+01	5.278592e+00	7.038123e+01	0	0	1.820300e+02
8.997067e+01	2.082111e+02	8.445748e+01	5.278592e+00	6.979472e+01	0	0	1.821300e+02
8.997067e+01	2.091887e+02	8.445748e+01	5.278592e+00	6.979472e+01	0	0	1.822320e+02
9.020528e+01	2.082111e+02	8.445748e+01	5.278592e+00	6.979472e+01	0	0	1.823320e+02
9.032258e+01	2.082111e+02	8.445748e+01	5.278592e+00	6.979472e+01	0	0	1.824320e+02
9.032258e+01	2.082111e+02	8.445748e+01	5.278592e+00	6.979472e+01	0	0	1.825340e+02
9.032258e+01	2.082111e+02	8.445748e+01	7.038123e+00	6.979472e+01	0	0	1.826340e+02
9.032258e+01	2.082111e+02	8.445748e+01	5.278592e+00	6.979472e+01	0	0	1.827350e+02
9.055718e+01	2.082111e+02	8.445748e+01	5.278592e+00	6.979472e+01	0	0	1.828360e+02
9.043988e+01	2.082111e+02	8.445748e+01	5.278592e+00	7.038123e+01	0	0	1.829360e+02
9.067449e+01	2.082111e+02	8.445748e+01	5.278592e+00	7.038123e+01	0	0	1.830370e+02
9.079179e+01	2.091887e+02	8.445748e+01	5.278592e+00	7.038123e+01	0	0	1.831380e+02
9.079179e+01	2.082111e+02	8.445748e+01	5.278592e+00	7.038123e+01	0	0	1.832390e+02
9.079179e+01	2.091887e+02	8.445748e+01	5.278592e+00	7.038123e+01	0	0	1.833400e+02
9.079179e+01	2.082111e+02	8.445748e+01	5.278592e+00	7.038123e+01	0	0	1.834410e+02
9.079179e+01	2.082111e+02	8.445748e+01	5.278592e+00	7.038123e+01	0	0	1.835410e+02
9.102639e+01	2.091887e+02	8.621701e+01	7.038123e+00	7.038123e+01	0	0	1.836420e+02
9.090909e+01	2.091887e+02	8.445748e+01	5.278592e+00	7.390029e+01	0	0	1.837430e+02
9.126100e+01	2.111437e+02	8.445748e+01	5.278592e+00	7.331378e+01	0	0	1.838430e+02
9.114370e+01	2.111437e+02	8.445748e+01	5.278592e+00	7.390029e+01	0	0	1.839450e+02
9.114370e+01	2.111437e+02	8.445748e+01	5.278592e+00	7.331378e+01	0	0	1.840450e+02
9.114370e+01	2.111437e+02	8.445748e+01	7.038123e+00	7.390029e+01	0	0	1.841450e+02
9.114370e+01	2.111437e+02	8.445748e+01	5.278592e+00	7.390029e+01	0	0	1.842470e+02
9.114370e+01	2.111437e+02	8.269795e+01	5.278592e+00	7.331378e+01	0	0	1.843470e+02
9.137830e+01	2.111437e+02	8.445748e+01	5.278592e+00	7.331378e+01	0	0	1.844490e+02
9.149560e+01	2.140762e+02	8.445748e+01	5.278592e+00	7.390029e+01	0	0	1.845490e+02
9.149560e+01	2.140762e+02	8.445748e+01	5.278592e+00	7.390029e+01	0	0	1.846490e+02
9.137830e+01	2.140762e+02	8.269795e+01	5.278592e+00	7.331378e+01	0	0	1.847510e+02
9.149560e+01	2.140762e+02	8.269795e+01	5.278592e+00	7.331378e+01	0	0	1.848510e+02
9.161290e+01	2.140762e+02	8.269795e+01	5.278592e+00	7.331378e+01	0	0	1.849520e+02
9.137830e+01	2.140762e+02	8.445748e+01	5.278592e+00	7.390029e+01	0	0	1.850530e+02
9.137830e+01	2.140762e+02	8.269795e+01	5.278592e+00	7.331378e+01	0	0	1.851530e+02
9.149560e+01	2.140762e+02	8.269795e+01	5.278592e+00	8.035191e+01	0	0	1.852540e+02
9.149560e+01	2.130987e+02	8.269795e+01	5.278592e+00	7.976540e+01	0	0	1.853550e+02
9.149560e+01	2.140762e+02	8.445748e+01	5.278592e+00	7.976540e+01	0	0	1.854560e+02
9.149560e+01	2.130987e+02	8.269795e+01	5.278592e+00	7.976540e+01	0	0	1.855560e+02
9.161290e+01	2.130987e+02	8.269795e+01	5.278592e+00	8.035191e+01	0	0	1.856570e+02
9.149560e+01	2.130987e+02	8.269795e+01	7.038123e+00	8.035191e+01	0	0	1.857580e+02
9.161290e+01	2.130987e+02	8.269795e+01	5.278592e+00	8.035191e+01	0	0	1.858590e+02
9.149560e+01	2.121212e+02	8.269795e+01	7.038123e+00	8.328446e+01	0	0	1.859600e+02
9.137830e+01	2.121212e+02	8.093842e+01	5.278592e+00	8.328446e+01	0	0	1.860600e+02
9.149560e+01	2.121212e+02	8.093842e+01	5.278592e+00	8.328446e+01	0	0	1.861610e+02
9.149560e+01	2.121212e+02	8.269795e+01	7.038123e+00	8.328446e+01	0	0	1.862620e+02
9.137830e+01	2.121212e+02	8.269795e+01	5.278592e+00	8.387097e+01	0	0	1.863620e+02
9.149560e+01	2.121212e+02	8.093842e+01	7.038123e+00	8.328446e+01	0	0	1.864640e+02
9.149560e+01	2.121212e+02	8.093842e+01	5.278592e+00	8.387097e+01	0	0	1.865640e+02
9.149560e+01	2.130987e+02	7.917889e+01	5.278592e+00	9.208211e+01	3	0	1.866650e+02
9.149560e+01	2.121212e+02	7.741935e+01	7.038123e+00	9.266862e+01	0	0	1.867660e+02
9.149560e+01	2.121212e+02	7.741935e+01	5.278592e+00	9.266862e+01	0	0	1.868660e+02
9.137830e+01	2.121212e+02	7.741935e+01	5.278592e+00	9.266862e+01	0	0	1.869680e+02
9.161290e+01	2.121212e+02	7.917889e+01	5.278592e+00	9.266862e+01	0	0	1.870680e+02
9.149560e+01	2.121212e+02	7.741935e+01	5.278592e+00	9.266862e+01	0	0	1.871690e+02
9.137830e+01	2.121212e+02	7.741935e+01	5.278592e+00	9.208211e+01	0	0	1.872700e+02
9.137830e+01	2.121212e+02	7.565982e+01	7.038123e+00	1.008798e+02	0	0	1.873700e+02
9.114370e+01	2.091887e+02	7.214076e+01	5.278592e+00	1.008798e+02	0	0	1.874710e+02
9.126100e+01	2.091887e+02	7.038123e+01	5.278592e+00	1.008798e+02	0	0	1.875720e+02
9.137830e+01	2.091887e+02	7.038123e+01	5.278592e+00	1.014663e+02	0	0	1.876730e+02
9.114370e+01	2.091887e+02	7.038123e+01	7.038123e+00	1.014663e+02	0	0	1.877730e+02
9.114370e+01	2.091887e+02	7.214076e+01	5.278592e+00	1.008798e+02	0	0	1.878740e+02
9.114370e+01	2.091887e+02	7.038123e+01	5.278592e+00	1.014663e+02	0	0	1.879750e+02
9.114370e+01	2.091887e+02	7.038123e+01	5.278592e+00	1.008798e+02	0	0	1.880760e+02
9.102639e+01	2.101662e+02	6.334311e+01	5.278592e+00	1.008798e+02	0	0	1.881770e+02
9.114370e+01	2.101662e+02	6.510264e+01	5.278592e+00	1.008798e+02	0	0	1.882770e+02
9.114370e+01	2.101662e+02	6.334311e+01	5.278592e+00	1.014663e+02	0	0	1.883780e+02
9.114370e+01	2.101662e+02	6.510264e+01	5.278592e+00	1.008798e+02	0	0	1.884790e+02
9.114370e+01	2.111437e+02	6.510264e+01	5.278592e+00	1.008798e+02	0	0	1.885790e+02
9.114370e+01	2.101662e+02	6.334311e+01	5.278592e+00	1.008798e+02	0	0	1.886810e+02
9.114370e+01	2.101662e+02	6.510264e+01	5.278592e+00	1.008798e+02	0	0	1.887810e+02
9.102639e+01	2.130987e+02	5.806452e+01	5.278592e+00	1.008798e+02	0	0	1.888810e+02
9.102639e+01	2.130987e+02	5.806452e+01	5.278592e+00	1.008798e+02	0	0	1.889830e+02
9.102639e+01	2.130987e+02	5.806452e+01	5.278592e+00	1.008798e+02	0	0	1.890830e+02
9.102639e+01	2.130987e+02	5.630499e+01	5.278592e+00	1.008798e+02	0	0	1.891850e+02
9.114370e+01	2.130987e+02	5.806452e+01	3.519062e+00	1.008798e+02	0	0	1.892850e+02
9.102639e+01	2.130987e+02	5.630499e+01	7.038123e+00	1.008798e+02	0	0	1.893850e+02
9.102639e+01	2.130987e+02	5.806452e+01	5.278592e+00	1.008798e+02	0	0	1.894870e+02
9.102639e+01	2.121212e+02	5.278592e+01	3.519062e+00	9.970674e+01	0	0	1.895870e+02
9.090909e+01	2.121212e+02	5.454545e+01	5.278592e+00	9.970674e+01	0	0	1.896880e+02
9.102639e+01	2.121212e+02	5.278592e+01	5.278592e+00	9.970674e+01	0	0	1.897890e+02
9.090909e+01	2.121212e+02	5.102639e+01	5.278592e+00	9.970674e+01	0	0	1.898890e+02
9.090909e+01	2.121212e+02	5.454545e+01	7.038123e+00	9.970674e+01	0	0	1.899900e+02
9.090909e+01	2.121212e+02	5.454545e+01	5.278592e+00	9.970674e+01	0	0	1.900910e+02
9.090909e+01	2.121212e+02	5.278592e+01	7.038123e+00	9.970674e+01	0	0	1.901920e+02
9.090909e+01	2.101662e+02	5.102639e+01	7.038123e+00	9.912023e+01	0	0	1.902920e+02
9.102639e+01	2.072336e+02	4.926686e+01	5.278592e+00	9.912023e+01	0	0	1.903930e+02
9.079179e+01	2.072336e+02	4.926686e+01	5.278592e+00	9.912023e+01	0	0	1.904940e+02
9.090909e+01	2.082111e+02	5.102639e+01	5.278592e+00	9.912023e+01	0	0	1.905950e+02
9.090909e+01	2.072336e+02	5.102639e+01	5.278592e+00	9.912023e+01	0	0	1.906960e+02
9.079179e+01	2.072336e+02	5.102639e+01	5.278592e+00	9.912023e+01	0	0	1.907960e+02
9.079179e+01	2.072336e+02	5.102639e+01	5.278592e+00	9.853372e+01	0	0	1.908970e+02
9.079179e+01	2.082111e+02	4.750733e+01	7.038123e+00	9.677419e+01	3	0	1.909980e+02
9.079179e+01	2.082111e+02	4.750733e+01	5.278592e+00	9.677419e+01	0	0	1.910980e+02
9.079179e+01	2.082111e+02	4.750733e+01	3.519062e+00	9.677419e+01	0	0	1.912000e+02
9.079179e+01	2.082111e+02	4.750733e+01	5.278592e+00	9.736070e+01	0	0	1.913000e+02
9.079179e+01	2.091887e+02	4.926686e+01	7.038123e+00	9.677419e+01	0	0	1.914010e+02
9.079179e+01	2.082111e+02	4.926686e+01	7.038123e+00	9.736070e+01	0	0	1.915020e+02
9.079179e+01	2.082111e+02	4.926686e+01	5.278592e+00	9.677419e+01	0	0	1.916020e+02
9.090909e+01	2.091887e+02	4.926686e+01	5.278592e+00	9.618768e+01	3	0	1.917040e+02
9.126100e+01	2.111437e+02	5.102639e+01	5.278592e+00	9.618768e+01	0	0	1.918040e+02
9.102639e+01	2.101662e+02	4.926686e+01	5.278592e+00	9.618768e+01	0	0	1.919050e+02
9.102639e+01	2.101662e+02	5.102639e+01	5.278592e+00	9.618768e+01	0	0	1.920060e+02
9.102639e+01	2.101662e+02	4.926686e+01	5.278592e+00	9.618768e+01	0	0	1.921070e+02
9.102639e+01	2.101662e+02	4.926686e+01	5.278592e+00	9.677419e+01	0	0	1.922070e+02
9.102639e+01	2.101662e+02	5.102639e+01	5.278592e+00	9.618768e+01	0	0	1.923080e+02
9.126100e+01	2.101662e+02	5.102639e+01	3.519062e+00	9.677419e+01	0	0	1.924090e+02
9.137830e+01	2.111437e+02	5.278592e+01	3.519062e+00	9.618768e+01	0	0	1.925090e+02
9.149560e+01	2.111437e+02	5.278592e+01	5.278592e+00	9.618768e+01	0	0	1.926110e+02
9.126100e+01	2.111437e+02	5.278592e+01	5.278592e+00	9.618768e+01	0	0	1.927110e+02
9.137830e+01	2.111437e+02	5.454545e+01	3.519062e+00	9.618768e+01	0	0	1.928120e+02
9.137830e+01	2.111437e+02	5.454545e+01	5.278592e+00	9.618768e+01	0	0	1.929130e+02
9.126100e+01	2.121212e+02	5.454545e+01	3.519062e+00	9.618768e+01	0	0	1.930130e+02
9.161290e+01	2.111437e+02	5.454545e+01	5.278592e+00	9.618768e+01	0	0	1.931150e+02
9.173021e+01	2.130987e+02	5.630499e+01	3.519062e+00	9.677419e+01	0	0	1.932150e+02
9.173021e+01	2.140762e+02	5.630499e+01	5.278592e+00	9.618768e+01	0	0	1.933150e+02
9.161290e+01	2.130987e+02	5.630499e+01	3.519062e+00	9.618768e+01	0	0	1.934170e+02
9.161290e+01	2.130987e+02	5.630499e+01	5.278592e+00	9.618768e+01	0	0	1.935170e+02
9.161290e+01	2.130987e+02	5.630499e+01	5.278592e+00	9.677419e+01	0	0	1.936180e+02
9.161290e+01	2.140762e+02	5.630499e+01	5.278592e+00	9.618768e+01	0	0	1.937190e+02
9.161290e+01	2.130987e+02	5.806452e+01	5.278592e+00	9.618768e+01	0	0	1.938190e+02
9.184751e+01	2.121212e+02	6.158358e+01	5.278592e+00	1.002933e+02	0	0	1.939210e+02
9.173021e+01	2.130987e+02	5.982405e+01	3.519062e+00	1.002933e+02	0	0	1.940210e+02
9.173021e+01	2.130987e+02	5.982405e+01	5.278592e+00	1.008798e+02	0	0	1.941220e+02
9.184751e+01	2.130987e+02	6.158358e+01	5.278592e+00	1.008798e+02	0	0	1.942230e+02
9.173021e+01	2.130987e+02	5.982405e+01	5.278592e+00	1.002933e+02	0	0	1.943230e+02
9.184751e+01	2.130987e+02	6.158358e+01	3.519062e+00	1.008798e+02	0	0	1.944240e+02
9.173021e+01	2.130987e+02	5.982405e+01	5.278592e+00	1.002933e+02	0	0	1.945250e+02
9.184751e+01	2.121212e+02	6.334311e+01	5.278592e+00	1.008798e+02	0	0	1.946260e+02
9.184751e+01	2.121212e+02	6.158358e+01	5.278592e+00	1.002933e+02	0	0	1.947260e+02
9.196481e+01	2.121212e+02	6.334311e+01	5.278592e+00	1.002933e+02	0	0	1.948270e+02
9.173021e+01	2.111437e+02	6.334311e+01	3.519062e+00	1.002933e+02	0	0	1.949280e+02
9.173021e+01	2.111437e+02	6.334311e+01	5.278592e+00	1.002933e+02	0	0	1.950280e+02
9.184751e+01	2.111437e+02	6.334311e+01	5.278592e+00	1.002933e+02	0	0	1.951300e+02
9.173021e+01	2.121212e+02	6.334311e+01	5.278592e+00	1.002933e+02	0	0	1.952300e+02
9.173021e+01	2.101662e+02	6.510264e+01	3.519062e+00	1.043988e+02	0	0	1.953310e+02
9.161290e+01	2.101662e+02	6.510264e+01	5.278592e+00	1.043988e+02	0	0	1.954320e+02
9.161290e+01	2.101662e+02	6.334311e+01	3.519062e+00	1.043988e+02	0	0	1.955320e+02
9.161290e+01	2.111437e+02	6.510264e+01	3.519062e+00	1.043988e+02	0	0	1.956340e+02
9.173021e+01	2.111437e+02	6.510264e+01	3.519062e+00	1.043988e+02	0	0	1.957340e+02
9.161290e+01	2.111437e+02	6.334311e+01	5.278592e+00	1.043988e+02	0	0	1.958340e+02
9.161290e+01	2.101662e+02	6.334311e+01	5.278592e+00	1.049853e+02	0	0	1.959360e+02
9.149560e+01	2.121212e+02	6.334311e+01	3.519062e+00	1.126100e+02	0	0	1.960360e+02
9.126100e+01	2.140762e+02	6.510264e+01	5.278592e+00	1.126100e+02	0	0	1.961370e+02
9.102639e+01	2.140762e+02	6.334311e+01	3.519062e+00	1.126100e+02	0	0	1.962380e+02
9.114370e+01	2.140762e+02	6.334311e+01	3.519062e+00	1.126100e+02	0	0	1.963380e+02
9.114370e+01	2.140762e+02	6.334311e+01	3.519062e+00	1.126100e+02	0	0	1.964400e+02
9.114370e+01	2.140762e+02	6.510264e+01	5.278592e+00	1.126100e+02	0	0	1.965400e+02
9.102639e+01	2.140762e+02	6.334311e+01	5.278592e+00	1.131965e+02	0	0	1.966410e+02
9.114370e+01	2.140762e+02	6.334311e+01	3.519062e+00	1.214076e+02	0	0	1.967420e+02
9.079179e+01	2.130987e+02	6.158358e+01	3.519062e+00	1.214076e+02	0	0	1.968420e+02
9.090909e+01	2.130987e+02	6.334311e+01	1.759531e+00	1.214076e+02	0	0	1.969430e+02
9.079179e+01	2.130987e+02	6.334311e+01	3.519062e+00	1.214076e+02	0	0	1.970440e+02
9.079179e+01	2.130987e+02	6.158358e+01	3.519062e+00	1.214076e+02	0	0	1.971450e+02
9.079179e+01	2.140762e+02	6.334311e+01	5.278592e+00	1.214076e+02	0	0	1.972450e+02
9.079179e+01	2.140762e+02	6.158358e+01	3.519062e+00	1.214076e+02	0	0	1.973460e+02
9.079179e+01	2.130987e+02	6.334311e+01	5.278592e+00	1.307918e+02	0	0	1.974470e+02
9.067449e+01	2.101662e+02	5.982405e+01	3.519062e+00	1.307918e+02	0	0	1.975480e+02
9.067449e+01	2.101662e+02	5.982405e+01	3.519062e+00	1.307918e+02	0	0	1.976490e+02
9.090909e+01	2.111437e+02	6.158358e+01	3.519062e+00	1.313783e+02	0	0	1.977490e+02
9.079179e+01	2.101662e+02	6.158358e+01	3.519062e+00	1.307918e+02	0	0	1.978500e+02
9.067449e+01	2.101662e+02	5.982405e+01	3.519062e+00	1.307918e+02	0	0	1.979510e+02
9.067449e+01	2.101662e+02	6.158358e+01	3.519062e+00	1.307918e+02	0	0	1.980510e+02
9.079179e+01	2.111437e+02	6.158358e+01	3.519062e+00	1.307918e+02	0	0	1.981530e+02
9.032258e+01	2.082111e+02	5.982405e+01	5.278592e+00	1.313783e+02	0	0	1.982530e+02
9.043988e+01	2.072336e+02	5.982405e+01	3.519062e+00	1.313783e+02	0	0	1.983540e+02
9.043988e+01	2.082111e+02	5.982405e+01	3.519062e+00	1.307918e+02	0	0	1.984550e+02
9.043988e+01	2.082111e+02	5.982405e+01	3.519062e+00	1.307918e+02	0	0	1.985550e+02
9.043988e+01	2.082111e+02	5.982405e+01	1.759531e+00	1.313783e+02	0	0	1.986570e+02
9.043988e+01	2.082111e+02	5.982405e+01	1.759531e+00	1.307918e+02	0	0	1.987570e+02
9.043988e+01	2.082111e+02	5.982405e+01	3.519062e+00	1.307918e+02	0	0	1.988580e+02
9.032258e+01	2.082111e+02	5.982405e+01	3.519062e+00	1.407625e+02	3	0	1.989590e+02
9.032258e+01	2.091887e+02	5.982405e+01	3.519062e+00	1.407625e+02	0	0	1.990590e+02
9.020528e+01	2.091887e+02	5.982405e+01	3.519062e+00	1.401760e+02	0	0	1.991600e+02
9.020528e+01	2.082111e+02	5.982405e+01	1.759531e+00	1.401760e+02	0	0	1.992610e+02
9.032258e+01	2.091887e+02	5.982405e+01	3.519062e+00	1.401760e+02	0	0	1.993620e+02
9.020528e+01	2.091887e+02	5.982405e+01	3.519062e+00	1.401760e+02	0	0	1.994620e+02
9.020528e+01	2.091887e+02	5.982405e+01	3.519062e+00	1.407625e+02	0	0	1.995630e+02
9.032258e+01	2.101662e+02	5.982405e+01	3.519062e+00	1.401760e+02	0	0	1.996640e+02
9.032258e+01	2.111437e+02	5.982405e+01	3.519062e+00	1.401760e+02	0	0	1.997640e+02
9.032258e+01	2.111437e+02	5.982405e+01	3.519062e+00	1.401760e+02	0	0	1.998660e+02
9.032258e+01	2.101662e+02	5.982405e+01	3.519062e+00	1.407625e+02	0	0	1.999660e+02
9.020528e+01	2.101662e+02	5.982405e+01	3.519062e+00	1.401760e+02	0	0	2.000680e+02
9.020528e+01	2.101662e+02	5.806452e+01	3.519062e+00	1.407625e+02	0	0	2.001680e+02
9.020528e+01	2.101662e+02	5.982405e+01	3.519062e+00	1.401760e+02	0	0	2.002680e+02
9.032258e+01	2.111437e+02	5.806452e+01	1.759531e+00	1.401760e+02	0	0	2.003700e+02
9.055718e+01	2.111437e+02	6.158358e+01	3.519062e+00	1.407625e+02	0	0	2.004700e+02
9.043988e+01	2.111437e+02	5.982405e+01	1.759531e+00	1.401760e+02	0	0	2.005710e+02
9.043988e+01	2.111437e+02	5.982405e+01	3.519062e+00	1.401760e+02	0	0	2.006720e+02
9.032258e+01	2.111437e+02	5.982405e+01	3.519062e+00	1.401760e+02	0	0	2.007720e+02
9.043988e+01	2.111437e+02	5.982405e+01	3.519062e+00	1.401760e+02	0	0	2.008730e+02
9.032258e+01	2.111437e+02	5.982405e+01	3.519062e+00	1.401760e+02	0	0	2.009740e+02
9.043988e+01	2.121212e+02	5.982405e+01	1.759531e+00	1.401760e+02	0	0	2.010750e+02
9.067449e+01	2.121212e+02	6.158358e+01	1.759531e+00	1.407625e+02	0	0	2.011760e+02
9.043988e+01	2.121212e+02	6.158358e+01	1.759531e+00	1.401760e+02	0	0	2.012760e+02
9.043988e+01	2.121212e+02	5.982405e+01	1.759531e+00	1.407625e+02	0	0	2.013770e+02
[truncated: 20,137 more rows]
