# Supplementary material for: Flat electrode contacts for vagus nerve stimulation
Source: PLoS One. 2019 Nov 18;14(11):e0215191. doi: 10.1371/journal.pone.0215191 (PMC6862926; doi:10.1371/journal.pone.0215191)
Supplement: S2 File — (ZIP) [file pone.0215191.s013.zip › rat_vagus_14_info.txt]

Rat #: 5

Cuff Type: 270 deg

Stimulation Order
Frequency(Hz)	Pulse Width(us)	Train Duration(ms)	Current(uA)
30	100	5000	800
30	100	5000	100
30	100	5000	1200
30	100	5000	400
30	100	5000	2500
30	100	5000	2000
30	100	5000	200
30	100	5000	300
30	100	5000	600
30	100	5000	1600
30	100	5000	600
30	100	5000	300
30	100	5000	100
30	100	5000	2000
30	100	5000	500
30	100	5000	800
30	100	5000	2500
30	100	5000	200
30	100	5000	1200
30	100	5000	600
30	100	5000	1600
30	100	5000	400
