# Supplementary material for: Flat electrode contacts for vagus nerve stimulation
Source: PLoS One. 2019 Nov 18;14(11):e0215191. doi: 10.1371/journal.pone.0215191 (PMC6862926; doi:10.1371/journal.pone.0215191)
Supplement: S2 File — (ZIP) [file pone.0215191.s013.zip › rat_vagus_15_data.txt]

SpO2	HR	PD	BD	RESP	ERROR	STIM	TIME
7.788856e+01	2.707722e+02	5.806452e+01	3.519062e+00	9.266862e+01	0	0	1.020000e-01
7.765396e+01	2.707722e+02	5.806452e+01	1.759531e+00	9.266862e+01	0	0	2.020000e-01
7.765396e+01	2.707722e+02	5.806452e+01	3.519062e+00	9.266862e+01	0	0	3.040000e-01
7.765396e+01	2.707722e+02	5.806452e+01	1.759531e+00	9.266862e+01	0	0	4.040000e-01
7.765396e+01	2.707722e+02	5.806452e+01	3.519062e+00	9.266862e+01	0	0	5.040000e-01
7.777126e+01	2.707722e+02	5.806452e+01	3.519062e+00	9.266862e+01	0	0	6.050000e-01
7.777126e+01	2.717498e+02	5.806452e+01	3.519062e+00	9.266862e+01	0	0	7.060000e-01
7.788856e+01	2.717498e+02	5.806452e+01	3.519062e+00	9.325513e+01	0	0	8.060000e-01
7.788856e+01	2.717498e+02	5.630499e+01	3.519062e+00	9.266862e+01	0	0	9.070000e-01
7.788856e+01	2.717498e+02	5.806452e+01	3.519062e+00	9.266862e+01	0	0	1.007000e+00
7.788856e+01	2.717498e+02	5.806452e+01	1.759531e+00	9.325513e+01	0	0	1.108000e+00
7.788856e+01	2.707722e+02	5.630499e+01	3.519062e+00	9.266862e+01	0	0	1.209000e+00
7.788856e+01	2.717498e+02	5.806452e+01	3.519062e+00	9.266862e+01	0	0	1.309000e+00
7.800587e+01	2.717498e+02	5.630499e+01	3.519062e+00	9.384164e+01	0	0	1.411000e+00
7.800587e+01	2.707722e+02	5.806452e+01	3.519062e+00	9.325513e+01	0	0	1.511000e+00
7.800587e+01	2.707722e+02	5.806452e+01	1.759531e+00	9.384164e+01	0	0	1.611000e+00
7.800587e+01	2.707722e+02	5.806452e+01	1.759531e+00	9.384164e+01	0	0	1.713000e+00
7.800587e+01	2.707722e+02	5.806452e+01	3.519062e+00	9.384164e+01	0	0	1.813000e+00
7.812317e+01	2.717498e+02	5.806452e+01	1.759531e+00	9.384164e+01	0	0	1.913000e+00
7.800587e+01	2.707722e+02	5.806452e+01	3.519062e+00	9.384164e+01	0	0	2.014000e+00
7.800587e+01	2.707722e+02	5.630499e+01	3.519062e+00	9.384164e+01	0	0	2.115000e+00
7.812317e+01	2.717498e+02	5.806452e+01	3.519062e+00	9.090909e+01	0	0	2.215000e+00
7.812317e+01	2.707722e+02	5.806452e+01	1.759531e+00	9.090909e+01	0	0	2.316000e+00
7.812317e+01	2.707722e+02	5.806452e+01	3.519062e+00	9.090909e+01	0	0	2.417000e+00
7.812317e+01	2.707722e+02	5.806452e+01	3.519062e+00	9.149560e+01	0	0	2.518000e+00
7.812317e+01	2.707722e+02	5.806452e+01	1.759531e+00	9.090909e+01	0	0	2.618000e+00
7.812317e+01	2.707722e+02	5.806452e+01	3.519062e+00	9.090909e+01	0	0	2.719000e+00
7.812317e+01	2.707722e+02	5.982405e+01	1.759531e+00	9.090909e+01	0	0	2.820000e+00
7.812317e+01	2.717498e+02	5.806452e+01	3.519062e+00	9.032258e+01	0	0	2.920000e+00
7.812317e+01	2.707722e+02	5.806452e+01	3.519062e+00	9.032258e+01	0	0	3.021000e+00
7.824047e+01	2.707722e+02	5.806452e+01	1.759531e+00	9.032258e+01	0	0	3.122000e+00
7.824047e+01	2.707722e+02	5.806452e+01	1.759531e+00	9.032258e+01	0	0	3.222000e+00
7.812317e+01	2.707722e+02	5.806452e+01	1.759531e+00	9.032258e+01	0	0	3.322000e+00
7.812317e+01	2.707722e+02	5.806452e+01	3.519062e+00	9.032258e+01	0	0	3.424000e+00
7.824047e+01	2.717498e+02	5.806452e+01	1.759531e+00	9.032258e+01	0	0	3.524000e+00
7.812317e+01	2.707722e+02	5.806452e+01	1.759531e+00	9.090909e+01	0	0	3.624000e+00
7.824047e+01	2.717498e+02	5.806452e+01	3.519062e+00	9.090909e+01	0	0	3.726000e+00
7.824047e+01	2.707722e+02	5.806452e+01	1.759531e+00	9.149560e+01	0	0	3.826000e+00
7.824047e+01	2.707722e+02	5.806452e+01	1.759531e+00	9.090909e+01	0	0	3.927000e+00
7.824047e+01	2.707722e+02	5.806452e+01	3.519062e+00	9.149560e+01	0	0	4.028000e+00
7.824047e+01	2.707722e+02	5.982405e+01	1.759531e+00	9.090909e+01	0	0	4.128000e+00
7.824047e+01	2.707722e+02	5.806452e+01	1.759531e+00	9.090909e+01	0	0	4.229000e+00
7.847507e+01	2.717498e+02	5.806452e+01	1.759531e+00	9.090909e+01	0	0	4.329000e+00
7.835777e+01	2.707722e+02	5.806452e+01	3.519062e+00	9.090909e+01	0	0	4.430000e+00
7.835777e+01	2.707722e+02	5.806452e+01	1.759531e+00	9.149560e+01	0	0	4.531000e+00
7.824047e+01	2.717498e+02	5.982405e+01	3.519062e+00	9.149560e+01	0	0	4.631000e+00
7.824047e+01	2.707722e+02	5.806452e+01	1.759531e+00	9.090909e+01	0	0	4.732000e+00
7.824047e+01	2.707722e+02	5.982405e+01	1.759531e+00	9.090909e+01	0	0	4.833000e+00
7.824047e+01	2.717498e+02	5.806452e+01	1.759531e+00	9.149560e+01	0	0	4.933000e+00
7.835777e+01	2.707722e+02	5.806452e+01	1.759531e+00	9.149560e+01	0	0	5.035000e+00
7.835777e+01	2.707722e+02	5.806452e+01	1.759531e+00	9.090909e+01	0	0	5.135000e+00
7.835777e+01	2.717498e+02	5.982405e+01	1.759531e+00	9.090909e+01	0	0	5.235000e+00
7.835777e+01	2.707722e+02	5.806452e+01	3.519062e+00	9.090909e+01	0	0	5.336000e+00
7.835777e+01	2.707722e+02	5.806452e+01	1.759531e+00	9.090909e+01	0	0	5.437000e+00
7.835777e+01	2.707722e+02	5.806452e+01	3.519062e+00	9.090909e+01	0	0	5.537000e+00
7.835777e+01	2.707722e+02	5.806452e+01	1.759531e+00	9.090909e+01	0	0	5.638000e+00
7.835777e+01	2.717498e+02	5.806452e+01	1.759531e+00	9.090909e+01	0	0	5.739000e+00
7.824047e+01	2.717498e+02	5.806452e+01	3.519062e+00	8.973607e+01	0	0	5.839000e+00
7.835777e+01	2.717498e+02	5.806452e+01	1.759531e+00	8.973607e+01	0	0	5.940000e+00
7.835777e+01	2.707722e+02	5.806452e+01	1.759531e+00	8.914956e+01	0	0	6.041000e+00
7.824047e+01	2.707722e+02	5.806452e+01	1.759531e+00	8.973607e+01	0	0	6.141000e+00
7.824047e+01	2.707722e+02	5.806452e+01	1.759531e+00	8.973607e+01	0	0	6.242000e+00
7.824047e+01	2.707722e+02	5.806452e+01	1.759531e+00	8.973607e+01	0	0	6.342000e+00
7.824047e+01	2.707722e+02	5.806452e+01	1.759531e+00	8.914956e+01	0	0	6.444000e+00
7.812317e+01	2.717498e+02	5.630499e+01	1.759531e+00	9.208211e+01	0	0	6.544000e+00
7.800587e+01	2.707722e+02	5.630499e+01	3.519062e+00	9.266862e+01	0	0	6.644000e+00
7.800587e+01	2.707722e+02	5.806452e+01	1.759531e+00	9.208211e+01	0	0	6.746000e+00
7.800587e+01	2.707722e+02	5.806452e+01	3.519062e+00	9.208211e+01	0	0	6.846000e+00
7.800587e+01	2.707722e+02	5.806452e+01	1.759531e+00	9.208211e+01	0	0	6.946000e+00
7.800587e+01	2.717498e+02	5.982405e+01	1.759531e+00	9.208211e+01	0	0	7.048000e+00
7.800587e+01	2.707722e+02	5.806452e+01	3.519062e+00	9.208211e+01	0	0	7.148000e+00
7.800587e+01	2.717498e+02	5.806452e+01	1.759531e+00	9.090909e+01	0	0	7.248000e+00
7.753666e+01	2.707722e+02	5.630499e+01	1.759531e+00	9.090909e+01	0	0	7.350000e+00
7.753666e+01	2.707722e+02	5.630499e+01	1.759531e+00	9.090909e+01	0	0	7.450000e+00
7.753666e+01	2.707722e+02	5.630499e+01	3.519062e+00	9.090909e+01	0	0	7.550000e+00
7.753666e+01	2.707722e+02	5.806452e+01	1.759531e+00	9.090909e+01	0	0	7.651000e+00
7.753666e+01	2.707722e+02	5.630499e+01	1.759531e+00	9.090909e+01	0	0	7.752000e+00
7.765396e+01	2.707722e+02	5.630499e+01	1.759531e+00	9.090909e+01	0	0	7.853000e+00
7.753666e+01	2.727273e+02	5.630499e+01	3.519062e+00	8.856305e+01	0	0	7.953000e+00
7.741935e+01	2.707722e+02	5.806452e+01	1.759531e+00	8.797654e+01	0	0	8.054000e+00
7.753666e+01	2.707722e+02	5.630499e+01	1.759531e+00	8.856305e+01	0	0	8.155000e+00
7.741935e+01	2.707722e+02	5.630499e+01	1.759531e+00	8.856305e+01	0	0	8.255000e+00
7.741935e+01	2.707722e+02	5.630499e+01	1.759531e+00	8.856305e+01	0	0	8.356000e+00
7.753666e+01	2.707722e+02	5.630499e+01	3.519062e+00	8.797654e+01	0	0	8.457000e+00
7.741935e+01	2.707722e+02	5.630499e+01	1.759531e+00	8.797654e+01	0	0	8.557000e+00
7.753666e+01	2.717498e+02	5.630499e+01	1.759531e+00	9.032258e+01	0	0	8.657000e+00
7.765396e+01	2.707722e+02	5.454545e+01	3.519062e+00	9.090909e+01	0	0	8.759000e+00
7.765396e+01	2.717498e+02	5.630499e+01	1.759531e+00	9.032258e+01	0	0	8.859000e+00
7.753666e+01	2.717498e+02	5.454545e+01	1.759531e+00	9.032258e+01	0	0	8.960000e+00
7.765396e+01	2.707722e+02	5.630499e+01	3.519062e+00	9.032258e+01	0	0	9.061000e+00
7.765396e+01	2.707722e+02	5.630499e+01	1.759531e+00	9.032258e+01	0	0	9.161000e+00
7.765396e+01	2.707722e+02	5.454545e+01	1.759531e+00	9.032258e+01	0	0	9.262000e+00
7.765396e+01	2.707722e+02	5.630499e+01	1.759531e+00	9.384164e+01	0	0	9.363000e+00
7.800587e+01	2.707722e+02	5.630499e+01	1.759531e+00	9.384164e+01	0	0	9.463000e+00
7.800587e+01	2.707722e+02	5.454545e+01	1.759531e+00	9.325513e+01	0	0	9.564000e+00
7.800587e+01	2.717498e+02	5.454545e+01	1.759531e+00	9.384164e+01	0	0	9.665000e+00
7.800587e+01	2.707722e+02	5.454545e+01	1.759531e+00	9.384164e+01	0	0	9.765000e+00
7.800587e+01	2.717498e+02	5.454545e+01	1.759531e+00	9.384164e+01	0	0	9.866000e+00
7.800587e+01	2.707722e+02	5.454545e+01	3.519062e+00	9.384164e+01	0	0	9.966000e+00
7.812317e+01	2.707722e+02	5.454545e+01	3.519062e+00	9.325513e+01	0	0	1.006700e+01
7.847507e+01	2.707722e+02	5.454545e+01	5.278592e+00	9.384164e+01	0	0	1.016800e+01
7.859238e+01	2.717498e+02	5.454545e+01	1.759531e+00	9.384164e+01	0	0	1.026800e+01
7.859238e+01	2.717498e+02	5.454545e+01	1.759531e+00	9.384164e+01	0	0	1.037000e+01
7.859238e+01	2.707722e+02	5.454545e+01	1.759531e+00	9.384164e+01	0	0	1.047000e+01
7.859238e+01	2.707722e+02	5.454545e+01	3.519062e+00	9.384164e+01	0	0	1.057000e+01
7.859238e+01	2.707722e+02	5.454545e+01	1.759531e+00	9.384164e+01	0	0	1.067200e+01
7.859238e+01	2.707722e+02	5.454545e+01	1.759531e+00	9.384164e+01	0	0	1.077200e+01
7.870968e+01	2.727273e+02	5.454545e+01	1.759531e+00	9.384164e+01	0	0	1.087300e+01
7.859238e+01	2.717498e+02	5.630499e+01	3.519062e+00	9.325513e+01	0	0	1.097400e+01
7.859238e+01	2.717498e+02	5.454545e+01	3.519062e+00	9.384164e+01	0	0	1.107400e+01
7.859238e+01	2.717498e+02	5.454545e+01	1.759531e+00	9.325513e+01	0	0	1.117500e+01
7.870968e+01	2.717498e+02	5.454545e+01	1.759531e+00	9.325513e+01	0	0	1.127600e+01
7.870968e+01	2.717498e+02	5.454545e+01	3.519062e+00	9.325513e+01	0	0	1.137600e+01
7.859238e+01	2.717498e+02	5.454545e+01	1.759531e+00	9.325513e+01	0	0	1.147800e+01
7.835777e+01	2.717498e+02	5.454545e+01	3.519062e+00	9.384164e+01	0	0	1.157800e+01
7.824047e+01	2.707722e+02	5.454545e+01	3.519062e+00	9.384164e+01	0	0	1.167800e+01
7.824047e+01	2.717498e+02	5.454545e+01	3.519062e+00	9.325513e+01	0	0	1.178000e+01
7.824047e+01	2.707722e+02	5.454545e+01	3.519062e+00	9.384164e+01	0	0	1.188000e+01
7.824047e+01	2.707722e+02	5.630499e+01	3.519062e+00	9.325513e+01	0	0	1.198000e+01
7.824047e+01	2.717498e+02	5.630499e+01	3.519062e+00	9.384164e+01	0	0	1.208200e+01
7.824047e+01	2.707722e+02	5.454545e+01	3.519062e+00	9.384164e+01	0	0	1.218200e+01
7.800587e+01	2.707722e+02	5.454545e+01	3.519062e+00	9.208211e+01	0	0	1.228200e+01
7.777126e+01	2.707722e+02	5.454545e+01	3.519062e+00	9.208211e+01	0	0	1.238400e+01
7.777126e+01	2.717498e+02	5.454545e+01	1.759531e+00	9.208211e+01	0	0	1.248400e+01
7.777126e+01	2.707722e+02	5.454545e+01	3.519062e+00	9.208211e+01	0	0	1.258500e+01
7.777126e+01	2.707722e+02	5.454545e+01	1.759531e+00	9.208211e+01	0	0	1.268600e+01
7.777126e+01	2.707722e+02	5.454545e+01	3.519062e+00	9.208211e+01	0	0	1.278600e+01
7.777126e+01	2.707722e+02	5.454545e+01	5.278592e+00	9.208211e+01	0	0	1.288800e+01
7.753666e+01	2.727273e+02	5.630499e+01	5.278592e+00	8.328446e+01	0	0	1.298800e+01
7.706745e+01	2.707722e+02	5.630499e+01	3.519062e+00	8.328446e+01	0	0	1.308800e+01
7.706745e+01	2.717498e+02	5.630499e+01	3.519062e+00	8.269795e+01	0	0	1.319000e+01
7.706745e+01	2.707722e+02	5.630499e+01	3.519062e+00	8.328446e+01	0	0	1.329000e+01
7.718475e+01	2.707722e+02	5.630499e+01	3.519062e+00	8.328446e+01	0	0	1.339000e+01
7.706745e+01	2.707722e+02	5.630499e+01	3.519062e+00	8.328446e+01	0	0	1.349200e+01
7.706745e+01	2.707722e+02	5.630499e+01	3.519062e+00	8.328446e+01	0	0	1.359200e+01
7.706745e+01	2.707722e+02	5.454545e+01	3.519062e+00	7.800587e+01	0	0	1.369200e+01
7.671554e+01	2.717498e+02	5.630499e+01	3.519062e+00	7.800587e+01	0	0	1.379400e+01
7.671554e+01	2.707722e+02	5.630499e+01	3.519062e+00	7.800587e+01	0	0	1.389400e+01
7.671554e+01	2.707722e+02	5.630499e+01	3.519062e+00	7.800587e+01	0	0	1.399500e+01
7.683284e+01	2.717498e+02	5.630499e+01	3.519062e+00	7.800587e+01	0	0	1.409600e+01
7.671554e+01	2.717498e+02	5.630499e+01	5.278592e+00	7.859238e+01	0	0	1.419600e+01
7.659824e+01	2.717498e+02	5.806452e+01	3.519062e+00	7.800587e+01	0	0	1.429700e+01
7.671554e+01	2.707722e+02	5.630499e+01	1.759531e+00	7.800587e+01	0	0	1.439800e+01
7.671554e+01	2.707722e+02	5.630499e+01	3.519062e+00	7.800587e+01	0	0	1.449800e+01
7.659824e+01	2.707722e+02	5.630499e+01	3.519062e+00	7.800587e+01	0	0	1.460000e+01
7.659824e+01	2.707722e+02	5.630499e+01	3.519062e+00	7.859238e+01	0	0	1.470000e+01
7.659824e+01	2.707722e+02	5.630499e+01	1.759531e+00	7.800587e+01	0	0	1.480000e+01
7.671554e+01	2.707722e+02	5.806452e+01	1.759531e+00	7.859238e+01	0	0	1.490200e+01
7.671554e+01	2.717498e+02	5.806452e+01	3.519062e+00	7.859238e+01	0	0	1.500200e+01
7.671554e+01	2.717498e+02	5.630499e+01	3.519062e+00	7.859238e+01	0	0	1.510200e+01
7.671554e+01	2.717498e+02	5.806452e+01	3.519062e+00	6.744868e+01	0	0	1.520400e+01
7.695015e+01	2.717498e+02	5.806452e+01	3.519062e+00	6.803519e+01	0	0	1.530400e+01
7.683284e+01	2.707722e+02	5.806452e+01	3.519062e+00	6.803519e+01	0	0	1.540500e+01
7.706745e+01	2.707722e+02	5.630499e+01	3.519062e+00	6.803519e+01	0	0	1.550600e+01
7.683284e+01	2.707722e+02	5.806452e+01	1.759531e+00	6.744868e+01	0	0	1.560600e+01
7.683284e+01	2.707722e+02	5.806452e+01	3.519062e+00	6.744868e+01	0	0	1.570700e+01
7.695015e+01	2.707722e+02	5.806452e+01	3.519062e+00	6.803519e+01	0	0	1.580800e+01
7.706745e+01	2.717498e+02	5.630499e+01	3.519062e+00	6.744868e+01	0	0	1.590800e+01
7.777126e+01	2.717498e+02	5.806452e+01	3.519062e+00	6.744868e+01	0	0	1.600900e+01
7.777126e+01	2.717498e+02	5.806452e+01	1.759531e+00	6.744868e+01	0	0	1.611000e+01
7.777126e+01	2.717498e+02	5.806452e+01	3.519062e+00	6.686217e+01	0	0	1.621000e+01
7.777126e+01	2.717498e+02	5.806452e+01	3.519062e+00	6.744868e+01	0	0	1.631200e+01
7.777126e+01	2.717498e+02	5.806452e+01	5.278592e+00	6.744868e+01	0	0	1.641200e+01
7.777126e+01	2.707722e+02	5.806452e+01	3.519062e+00	6.744868e+01	0	0	1.651300e+01
7.800587e+01	2.727273e+02	5.806452e+01	3.519062e+00	8.563050e+01	0	0	1.661400e+01
7.847507e+01	2.717498e+02	5.806452e+01	3.519062e+00	8.563050e+01	0	0	1.671400e+01
7.847507e+01	2.717498e+02	5.982405e+01	3.519062e+00	8.563050e+01	0	0	1.681500e+01
7.835777e+01	2.717498e+02	5.806452e+01	3.519062e+00	8.563050e+01	0	0	1.691600e+01
7.847507e+01	2.727273e+02	5.982405e+01	1.759531e+00	8.563050e+01	0	0	1.701600e+01
7.835777e+01	2.717498e+02	5.982405e+01	3.519062e+00	8.563050e+01	0	0	1.711700e+01
7.847507e+01	2.717498e+02	5.982405e+01	3.519062e+00	8.621701e+01	0	0	1.721800e+01
7.847507e+01	2.727273e+02	5.982405e+01	3.519062e+00	9.208211e+01	0	0	1.731800e+01
7.882698e+01	2.717498e+02	5.982405e+01	3.519062e+00	9.149560e+01	0	0	1.741900e+01
7.882698e+01	2.717498e+02	5.806452e+01	3.519062e+00	9.149560e+01	0	0	1.752000e+01
7.870968e+01	2.717498e+02	5.806452e+01	3.519062e+00	9.149560e+01	0	0	1.762000e+01
7.870968e+01	2.717498e+02	5.982405e+01	5.278592e+00	9.149560e+01	0	0	1.772100e+01
7.882698e+01	2.717498e+02	5.982405e+01	3.519062e+00	9.149560e+01	0	0	1.782200e+01
7.882698e+01	2.717498e+02	5.982405e+01	3.519062e+00	9.149560e+01	0	0	1.792300e+01
7.882698e+01	2.717498e+02	5.982405e+01	3.519062e+00	9.149560e+01	0	0	1.802300e+01
7.894428e+01	2.717498e+02	5.982405e+01	3.519062e+00	9.149560e+01	0	0	1.812400e+01
7.894428e+01	2.707722e+02	5.982405e+01	3.519062e+00	9.149560e+01	0	0	1.822500e+01
7.894428e+01	2.707722e+02	5.982405e+01	3.519062e+00	9.208211e+01	0	0	1.832600e+01
7.894428e+01	2.707722e+02	5.982405e+01	3.519062e+00	9.149560e+01	0	0	1.842600e+01
7.894428e+01	2.707722e+02	5.982405e+01	3.519062e+00	9.149560e+01	0	0	1.852700e+01
7.894428e+01	2.717498e+02	5.982405e+01	5.278592e+00	9.149560e+01	0	0	1.862800e+01
7.882698e+01	2.707722e+02	6.158358e+01	3.519062e+00	9.149560e+01	0	0	1.872800e+01
7.882698e+01	2.717498e+02	5.982405e+01	3.519062e+00	8.973607e+01	0	0	1.882900e+01
7.882698e+01	2.707722e+02	5.982405e+01	3.519062e+00	8.914956e+01	0	0	1.893000e+01
7.882698e+01	2.707722e+02	5.982405e+01	3.519062e+00	8.914956e+01	0	0	1.903100e+01
7.882698e+01	2.707722e+02	6.158358e+01	3.519062e+00	8.914956e+01	0	0	1.913100e+01
7.882698e+01	2.707722e+02	5.982405e+01	3.519062e+00	8.914956e+01	0	0	1.923200e+01
7.882698e+01	2.717498e+02	6.158358e+01	3.519062e+00	8.914956e+01	0	0	1.933300e+01
7.882698e+01	2.707722e+02	5.982405e+01	3.519062e+00	8.914956e+01	0	0	1.943300e+01
7.870968e+01	2.717498e+02	5.982405e+01	3.519062e+00	8.914956e+01	0	0	1.953400e+01
7.859238e+01	2.717498e+02	6.158358e+01	3.519062e+00	8.914956e+01	0	0	1.963500e+01
7.859238e+01	2.717498e+02	5.982405e+01	3.519062e+00	8.973607e+01	0	0	1.973500e+01
7.859238e+01	2.727273e+02	5.982405e+01	3.519062e+00	8.914956e+01	0	0	1.983600e+01
7.859238e+01	2.717498e+02	5.982405e+01	3.519062e+00	8.914956e+01	0	0	1.993700e+01
7.859238e+01	2.717498e+02	5.982405e+01	3.519062e+00	8.914956e+01	0	0	2.003800e+01
7.870968e+01	2.717498e+02	5.982405e+01	5.278592e+00	8.914956e+01	0	0	2.013900e+01
7.859238e+01	2.727273e+02	6.158358e+01	3.519062e+00	8.856305e+01	0	0	2.023900e+01
7.835777e+01	2.717498e+02	5.982405e+01	3.519062e+00	8.914956e+01	0	0	2.034000e+01
7.835777e+01	2.717498e+02	5.982405e+01	3.519062e+00	8.856305e+01	0	0	2.044100e+01
7.824047e+01	2.717498e+02	6.158358e+01	3.519062e+00	8.856305e+01	0	0	2.054100e+01
7.824047e+01	2.717498e+02	5.982405e+01	3.519062e+00	8.856305e+01	0	0	2.064200e+01
7.824047e+01	2.727273e+02	5.982405e+01	3.519062e+00	8.856305e+01	0	0	2.074300e+01
7.824047e+01	2.717498e+02	5.982405e+01	3.519062e+00	8.856305e+01	0	0	2.084300e+01
7.812317e+01	2.717498e+02	5.982405e+01	3.519062e+00	8.914956e+01	0	0	2.094400e+01
7.800587e+01	2.717498e+02	5.982405e+01	3.519062e+00	8.914956e+01	0	0	2.104500e+01
7.800587e+01	2.717498e+02	5.982405e+01	3.519062e+00	8.914956e+01	0	0	2.114500e+01
7.800587e+01	2.717498e+02	6.158358e+01	5.278592e+00	8.914956e+01	0	0	2.124600e+01
7.800587e+01	2.717498e+02	6.158358e+01	5.278592e+00	8.914956e+01	0	0	2.134700e+01
7.800587e+01	2.717498e+02	5.982405e+01	5.278592e+00	8.914956e+01	0	0	2.144700e+01
7.800587e+01	2.717498e+02	5.982405e+01	3.519062e+00	8.914956e+01	0	0	2.154900e+01
7.800587e+01	2.717498e+02	6.158358e+01	3.519062e+00	8.797654e+01	0	0	2.164900e+01
7.788856e+01	2.717498e+02	5.982405e+01	3.519062e+00	8.856305e+01	0	0	2.175000e+01
7.777126e+01	2.717498e+02	5.982405e+01	5.278592e+00	8.797654e+01	0	0	2.185100e+01
7.788856e+01	2.717498e+02	5.982405e+01	1.759531e+00	8.797654e+01	0	0	2.195100e+01
7.777126e+01	2.717498e+02	5.982405e+01	3.519062e+00	8.856305e+01	0	0	2.205200e+01
7.777126e+01	2.717498e+02	5.982405e+01	3.519062e+00	8.797654e+01	0	0	2.215300e+01
7.777126e+01	2.717498e+02	5.982405e+01	5.278592e+00	8.856305e+01	0	0	2.225300e+01
7.777126e+01	2.717498e+02	5.982405e+01	3.519062e+00	8.856305e+01	0	0	2.235400e+01
7.777126e+01	2.717498e+02	5.806452e+01	3.519062e+00	8.856305e+01	0	0	2.245500e+01
7.788856e+01	2.717498e+02	5.982405e+01	3.519062e+00	8.856305e+01	0	0	2.255500e+01
7.788856e+01	2.717498e+02	5.982405e+01	3.519062e+00	8.856305e+01	0	0	2.265700e+01
7.788856e+01	2.717498e+02	5.982405e+01	1.759531e+00	8.856305e+01	0	0	2.275700e+01
7.788856e+01	2.717498e+02	5.982405e+01	1.759531e+00	8.856305e+01	0	0	2.285700e+01
7.788856e+01	2.717498e+02	5.982405e+01	5.278592e+00	8.914956e+01	0	0	2.295900e+01
7.788856e+01	2.717498e+02	5.982405e+01	3.519062e+00	8.856305e+01	0	0	2.305900e+01
7.812317e+01	2.717498e+02	5.806452e+01	3.519062e+00	8.973607e+01	0	0	2.315900e+01
7.824047e+01	2.717498e+02	5.982405e+01	3.519062e+00	8.973607e+01	0	0	2.326100e+01
7.824047e+01	2.717498e+02	5.806452e+01	3.519062e+00	8.973607e+01	0	0	2.336100e+01
7.824047e+01	2.717498e+02	5.982405e+01	1.759531e+00	8.973607e+01	0	0	2.346200e+01
7.812317e+01	2.717498e+02	5.982405e+01	3.519062e+00	8.973607e+01	0	0	2.356300e+01
7.812317e+01	2.717498e+02	5.806452e+01	3.519062e+00	8.973607e+01	0	0	2.366300e+01
7.824047e+01	2.717498e+02	5.982405e+01	1.759531e+00	8.973607e+01	0	0	2.376400e+01
7.824047e+01	2.717498e+02	5.982405e+01	3.519062e+00	8.973607e+01	0	0	2.386500e+01
7.835777e+01	2.717498e+02	5.806452e+01	3.519062e+00	8.973607e+01	0	0	2.396500e+01
7.847507e+01	2.717498e+02	5.806452e+01	1.759531e+00	8.973607e+01	0	0	2.406700e+01
7.847507e+01	2.717498e+02	5.806452e+01	3.519062e+00	8.973607e+01	0	0	2.416700e+01
7.835777e+01	2.717498e+02	5.806452e+01	3.519062e+00	8.973607e+01	0	0	2.426700e+01
7.835777e+01	2.717498e+02	5.806452e+01	1.759531e+00	8.973607e+01	0	0	2.436900e+01
7.835777e+01	2.717498e+02	5.806452e+01	3.519062e+00	9.032258e+01	0	0	2.446900e+01
7.859238e+01	2.717498e+02	5.806452e+01	1.759531e+00	9.032258e+01	0	0	2.456900e+01
7.847507e+01	2.717498e+02	5.806452e+01	1.759531e+00	9.032258e+01	0	0	2.467100e+01
7.859238e+01	2.717498e+02	5.806452e+01	1.759531e+00	9.090909e+01	0	0	2.477100e+01
7.859238e+01	2.717498e+02	5.806452e+01	3.519062e+00	9.032258e+01	0	0	2.487100e+01
7.847507e+01	2.717498e+02	5.806452e+01	1.759531e+00	9.032258e+01	0	0	2.497300e+01
7.847507e+01	2.717498e+02	5.806452e+01	1.759531e+00	9.090909e+01	0	0	2.507300e+01
7.859238e+01	2.717498e+02	5.806452e+01	3.519062e+00	9.032258e+01	0	0	2.517500e+01
7.847507e+01	2.717498e+02	5.806452e+01	3.519062e+00	8.973607e+01	0	0	2.527500e+01
7.859238e+01	2.717498e+02	5.630499e+01	3.519062e+00	8.973607e+01	0	0	2.537500e+01
7.859238e+01	2.717498e+02	5.630499e+01	3.519062e+00	8.973607e+01	0	0	2.547700e+01
7.859238e+01	2.727273e+02	5.806452e+01	1.759531e+00	8.973607e+01	0	0	2.557700e+01
7.859238e+01	2.717498e+02	5.806452e+01	3.519062e+00	8.973607e+01	0	0	2.567700e+01
7.870968e+01	2.727273e+02	5.806452e+01	3.519062e+00	8.973607e+01	0	0	2.577900e+01
7.847507e+01	2.717498e+02	5.806452e+01	3.519062e+00	8.973607e+01	0	0	2.587900e+01
7.859238e+01	2.727273e+02	5.630499e+01	3.519062e+00	8.797654e+01	0	0	2.597900e+01
7.894428e+01	2.717498e+02	5.806452e+01	3.519062e+00	8.797654e+01	0	0	2.608100e+01
7.906158e+01	2.717498e+02	5.806452e+01	3.519062e+00	8.797654e+01	0	0	2.618100e+01
7.906158e+01	2.717498e+02	5.806452e+01	3.519062e+00	8.797654e+01	0	0	2.628100e+01
7.894428e+01	2.717498e+02	5.806452e+01	3.519062e+00	8.797654e+01	0	0	2.638300e+01
7.894428e+01	2.717498e+02	5.806452e+01	3.519062e+00	8.797654e+01	0	0	2.648300e+01
7.894428e+01	2.727273e+02	5.630499e+01	3.519062e+00	8.797654e+01	0	0	2.658400e+01
7.894428e+01	2.717498e+02	5.630499e+01	1.759531e+00	8.797654e+01	0	0	2.668500e+01
7.917889e+01	2.727273e+02	5.630499e+01	3.519062e+00	8.680352e+01	0	0	2.678500e+01
7.941349e+01	2.717498e+02	5.630499e+01	1.759531e+00	8.680352e+01	0	0	2.688700e+01
7.941349e+01	2.727273e+02	5.630499e+01	3.519062e+00	8.680352e+01	0	0	2.698700e+01
7.941349e+01	2.727273e+02	5.630499e+01	3.519062e+00	8.739003e+01	0	0	2.708700e+01
7.929619e+01	2.727273e+02	5.806452e+01	3.519062e+00	8.680352e+01	0	0	2.718900e+01
7.929619e+01	2.717498e+02	5.806452e+01	3.519062e+00	8.680352e+01	0	0	2.728900e+01
7.929619e+01	2.717498e+02	5.630499e+01	3.519062e+00	8.680352e+01	0	0	2.738900e+01
7.976540e+01	2.727273e+02	5.630499e+01	1.759531e+00	9.090909e+01	0	0	2.749100e+01
7.988270e+01	2.717498e+02	5.630499e+01	3.519062e+00	9.090909e+01	0	0	2.759100e+01
7.988270e+01	2.717498e+02	5.630499e+01	3.519062e+00	9.090909e+01	0	0	2.769200e+01
7.988270e+01	2.717498e+02	5.630499e+01	3.519062e+00	9.090909e+01	0	0	2.779300e+01
80	2.717498e+02	5.806452e+01	3.519062e+00	9.090909e+01	0	0	2.789300e+01
7.988270e+01	2.727273e+02	5.806452e+01	1.759531e+00	9.090909e+01	0	0	2.799400e+01
7.988270e+01	2.717498e+02	5.806452e+01	3.519062e+00	9.090909e+01	0	0	2.809500e+01
7.988270e+01	2.717498e+02	5.806452e+01	3.519062e+00	9.266862e+01	0	0	2.819500e+01
7.988270e+01	2.717498e+02	5.630499e+01	3.519062e+00	9.266862e+01	0	0	2.829600e+01
7.976540e+01	2.717498e+02	5.806452e+01	1.759531e+00	9.266862e+01	0	0	2.839700e+01
7.976540e+01	2.717498e+02	5.806452e+01	3.519062e+00	9.266862e+01	0	0	2.849700e+01
7.976540e+01	2.717498e+02	5.806452e+01	3.519062e+00	9.266862e+01	0	0	2.859900e+01
7.988270e+01	2.717498e+02	5.806452e+01	3.519062e+00	9.266862e+01	0	0	2.869900e+01
7.988270e+01	2.717498e+02	5.806452e+01	3.519062e+00	9.266862e+01	0	0	2.880000e+01
7.964809e+01	2.717498e+02	5.630499e+01	3.519062e+00	9.266862e+01	0	0	2.890100e+01
7.953079e+01	2.737048e+02	5.806452e+01	3.519062e+00	9.266862e+01	0	0	2.900100e+01
7.941349e+01	2.727273e+02	5.806452e+01	3.519062e+00	9.266862e+01	0	0	2.910200e+01
7.941349e+01	2.727273e+02	5.630499e+01	3.519062e+00	9.266862e+01	0	0	2.920300e+01
7.953079e+01	2.727273e+02	5.806452e+01	1.759531e+00	9.266862e+01	0	0	2.930300e+01
7.941349e+01	2.727273e+02	5.806452e+01	3.519062e+00	9.266862e+01	0	0	2.940400e+01
7.953079e+01	2.727273e+02	5.806452e+01	3.519062e+00	9.266862e+01	0	0	2.950500e+01
7.953079e+01	2.727273e+02	5.806452e+01	3.519062e+00	9.090909e+01	0	0	2.960500e+01
7.917889e+01	2.717498e+02	5.806452e+01	3.519062e+00	9.032258e+01	0	0	2.970600e+01
7.917889e+01	2.727273e+02	5.630499e+01	3.519062e+00	9.032258e+01	0	0	2.980700e+01
7.917889e+01	2.717498e+02	5.806452e+01	3.519062e+00	9.032258e+01	0	0	2.990700e+01
7.929619e+01	2.727273e+02	5.806452e+01	3.519062e+00	9.032258e+01	0	0	3.000800e+01
7.917889e+01	2.717498e+02	5.806452e+01	3.519062e+00	9.090909e+01	0	0	3.010900e+01
7.929619e+01	2.717498e+02	5.806452e+01	3.519062e+00	9.090909e+01	0	0	3.021000e+01
7.917889e+01	2.717498e+02	5.806452e+01	3.519062e+00	9.032258e+01	0	0	3.031000e+01
7.882698e+01	2.717498e+02	5.630499e+01	3.519062e+00	9.032258e+01	0	0	3.041100e+01
7.859238e+01	2.717498e+02	5.630499e+01	3.519062e+00	9.032258e+01	0	0	3.051200e+01
7.859238e+01	2.717498e+02	5.806452e+01	1.759531e+00	8.973607e+01	0	0	3.061300e+01
7.870968e+01	2.717498e+02	5.806452e+01	3.519062e+00	9.032258e+01	0	0	3.071300e+01
7.859238e+01	2.727273e+02	5.806452e+01	3.519062e+00	9.032258e+01	0	0	3.081400e+01
7.870968e+01	2.717498e+02	5.806452e+01	3.519062e+00	9.032258e+01	0	0	3.091500e+01
7.870968e+01	2.727273e+02	5.806452e+01	3.519062e+00	9.032258e+01	0	0	3.101500e+01
7.847507e+01	2.717498e+02	5.806452e+01	1.759531e+00	9.208211e+01	0	0	3.111600e+01
7.847507e+01	2.727273e+02	5.982405e+01	3.519062e+00	9.208211e+01	0	0	3.121700e+01
7.847507e+01	2.727273e+02	5.806452e+01	3.519062e+00	9.208211e+01	0	0	3.131800e+01
7.847507e+01	2.727273e+02	5.982405e+01	3.519062e+00	9.266862e+01	0	0	3.141800e+01
7.835777e+01	2.717498e+02	5.806452e+01	3.519062e+00	9.208211e+01	0	0	3.151900e+01
7.847507e+01	2.727273e+02	5.806452e+01	3.519062e+00	9.208211e+01	0	0	3.162000e+01
7.835777e+01	2.717498e+02	5.806452e+01	3.519062e+00	9.208211e+01	0	0	3.172000e+01
7.835777e+01	2.727273e+02	5.982405e+01	3.519062e+00	9.032258e+01	0	0	3.182100e+01
7.812317e+01	2.717498e+02	5.982405e+01	3.519062e+00	9.032258e+01	0	0	3.192200e+01
7.824047e+01	2.727273e+02	5.806452e+01	3.519062e+00	9.032258e+01	0	0	3.202200e+01
7.812317e+01	2.717498e+02	5.982405e+01	3.519062e+00	9.032258e+01	0	0	3.212300e+01
7.812317e+01	2.717498e+02	5.806452e+01	3.519062e+00	9.032258e+01	0	0	3.222400e+01
7.824047e+01	2.727273e+02	5.806452e+01	3.519062e+00	9.032258e+01	0	0	3.232500e+01
7.824047e+01	2.717498e+02	5.982405e+01	3.519062e+00	9.032258e+01	0	0	3.242500e+01
7.800587e+01	2.727273e+02	5.982405e+01	3.519062e+00	8.797654e+01	0	0	3.252600e+01
7.800587e+01	2.737048e+02	5.982405e+01	3.519062e+00	8.856305e+01	0	0	3.262700e+01
7.800587e+01	2.727273e+02	5.982405e+01	1.759531e+00	8.856305e+01	0	0	3.272800e+01
7.788856e+01	2.727273e+02	5.982405e+01	3.519062e+00	8.856305e+01	0	0	3.282800e+01
7.788856e+01	2.737048e+02	5.806452e+01	3.519062e+00	8.856305e+01	0	0	3.292900e+01
7.800587e+01	2.727273e+02	5.982405e+01	1.759531e+00	8.856305e+01	0	0	3.303000e+01
7.800587e+01	2.727273e+02	5.982405e+01	3.519062e+00	8.856305e+01	0	0	3.313000e+01
7.800587e+01	2.727273e+02	5.982405e+01	3.519062e+00	8.856305e+01	0	0	3.323100e+01
7.824047e+01	2.717498e+02	5.982405e+01	1.759531e+00	8.797654e+01	0	0	3.333200e+01
7.824047e+01	2.727273e+02	5.982405e+01	1.759531e+00	8.856305e+01	0	0	3.343200e+01
7.824047e+01	2.717498e+02	5.982405e+01	3.519062e+00	8.856305e+01	0	0	3.353300e+01
7.824047e+01	2.717498e+02	5.982405e+01	3.519062e+00	8.797654e+01	0	0	3.363400e+01
7.824047e+01	2.727273e+02	5.982405e+01	3.519062e+00	8.797654e+01	0	0	3.373400e+01
7.824047e+01	2.717498e+02	5.982405e+01	3.519062e+00	8.856305e+01	0	0	3.383600e+01
7.824047e+01	2.727273e+02	5.982405e+01	1.759531e+00	9.090909e+01	0	0	3.393600e+01
7.859238e+01	2.717498e+02	5.982405e+01	3.519062e+00	9.090909e+01	0	0	3.403700e+01
7.859238e+01	2.717498e+02	5.982405e+01	1.759531e+00	9.032258e+01	0	0	3.413800e+01
7.859238e+01	2.717498e+02	5.982405e+01	1.759531e+00	9.032258e+01	0	0	3.423800e+01
7.859238e+01	2.727273e+02	5.982405e+01	3.519062e+00	9.090909e+01	0	0	3.433900e+01
7.859238e+01	2.717498e+02	5.982405e+01	3.519062e+00	9.032258e+01	0	0	3.444000e+01
7.859238e+01	2.717498e+02	5.982405e+01	3.519062e+00	9.032258e+01	0	0	3.454000e+01
7.870968e+01	2.727273e+02	6.158358e+01	3.519062e+00	9.501466e+01	0	0	3.464100e+01
7.906158e+01	2.727273e+02	5.982405e+01	3.519062e+00	9.442815e+01	0	0	3.474200e+01
7.894428e+01	2.727273e+02	6.158358e+01	3.519062e+00	9.501466e+01	0	0	3.484200e+01
7.906158e+01	2.717498e+02	5.982405e+01	3.519062e+00	9.501466e+01	0	0	3.494400e+01
7.906158e+01	2.727273e+02	6.158358e+01	1.759531e+00	9.442815e+01	0	0	3.504400e+01
7.906158e+01	2.727273e+02	6.158358e+01	1.759531e+00	9.442815e+01	0	0	3.514400e+01
7.917889e+01	2.727273e+02	6.158358e+01	1.759531e+00	9.501466e+01	0	0	3.524600e+01
7.894428e+01	2.717498e+02	6.158358e+01	3.519062e+00	9.501466e+01	0	0	3.534600e+01
7.941349e+01	2.727273e+02	6.158358e+01	1.759531e+00	9.149560e+01	0	0	3.544600e+01
7.929619e+01	2.727273e+02	6.158358e+01	1.759531e+00	9.090909e+01	0	0	3.554800e+01
7.929619e+01	2.717498e+02	6.158358e+01	3.519062e+00	9.032258e+01	0	0	3.564800e+01
7.941349e+01	2.727273e+02	6.158358e+01	1.759531e+00	9.090909e+01	0	0	3.574900e+01
7.929619e+01	2.717498e+02	6.158358e+01	3.519062e+00	9.090909e+01	0	0	3.585000e+01
7.929619e+01	2.727273e+02	6.158358e+01	3.519062e+00	9.090909e+01	0	0	3.595000e+01
7.929619e+01	2.727273e+02	6.158358e+01	1.759531e+00	9.032258e+01	0	0	3.605100e+01
7.976540e+01	2.737048e+02	6.158358e+01	1.759531e+00	8.680352e+01	0	0	3.615200e+01
7.988270e+01	2.737048e+02	6.158358e+01	3.519062e+00	8.680352e+01	0	0	3.625200e+01
7.976540e+01	2.727273e+02	6.158358e+01	3.519062e+00	8.739003e+01	0	0	3.635400e+01
7.976540e+01	2.737048e+02	6.158358e+01	3.519062e+00	8.680352e+01	0	0	3.645400e+01
7.953079e+01	2.727273e+02	5.982405e+01	3.519062e+00	8.680352e+01	0	0	3.655400e+01
7.953079e+01	2.727273e+02	6.158358e+01	1.759531e+00	8.680352e+01	0	0	3.665600e+01
7.953079e+01	2.727273e+02	6.158358e+01	3.519062e+00	8.680352e+01	0	0	3.675600e+01
7.964809e+01	2.727273e+02	6.158358e+01	1.759531e+00	8.269795e+01	0	0	3.685600e+01
7.964809e+01	2.727273e+02	6.158358e+01	3.519062e+00	8.269795e+01	0	0	3.695800e+01
7.976540e+01	2.727273e+02	6.158358e+01	3.519062e+00	8.269795e+01	0	0	3.705800e+01
7.964809e+01	2.727273e+02	6.158358e+01	1.759531e+00	8.211144e+01	0	0	3.715800e+01
7.964809e+01	2.727273e+02	5.982405e+01	1.759531e+00	8.211144e+01	0	0	3.726000e+01
7.964809e+01	2.727273e+02	6.158358e+01	1.759531e+00	8.211144e+01	0	0	3.736000e+01
7.964809e+01	2.727273e+02	5.982405e+01	1.759531e+00	8.211144e+01	0	0	3.746200e+01
7.976540e+01	2.727273e+02	5.982405e+01	1.759531e+00	8.269795e+01	0	0	3.756200e+01
7.988270e+01	2.727273e+02	6.158358e+01	1.759531e+00	8.269795e+01	0	0	3.766200e+01
7.988270e+01	2.727273e+02	5.982405e+01	1.759531e+00	8.269795e+01	0	0	3.776400e+01
80	2.737048e+02	6.158358e+01	3.519062e+00	8.211144e+01	0	0	3.786400e+01
7.988270e+01	2.727273e+02	6.158358e+01	1.759531e+00	8.269795e+01	0	0	3.796400e+01
7.976540e+01	2.727273e+02	5.982405e+01	1.759531e+00	8.211144e+01	0	0	3.806600e+01
7.988270e+01	2.737048e+02	6.158358e+01	1.759531e+00	8.269795e+01	0	0	3.816600e+01
7.988270e+01	2.727273e+02	6.158358e+01	1.759531e+00	7.976540e+01	0	0	3.826600e+01
7.988270e+01	2.727273e+02	5.982405e+01	3.519062e+00	7.917889e+01	0	0	3.836800e+01
80	2.737048e+02	6.158358e+01	3.519062e+00	7.976540e+01	0	0	3.846800e+01
7.988270e+01	2.727273e+02	6.158358e+01	1.759531e+00	7.976540e+01	0	0	3.856800e+01
7.988270e+01	2.727273e+02	6.158358e+01	1.759531e+00	7.976540e+01	0	0	3.867000e+01
7.988270e+01	2.727273e+02	6.158358e+01	3.519062e+00	7.976540e+01	0	0	3.877000e+01
7.976540e+01	2.727273e+02	6.158358e+01	1.759531e+00	7.976540e+01	0	0	3.887200e+01
7.988270e+01	2.727273e+02	6.158358e+01	1.759531e+00	8.211144e+01	0	0	3.897200e+01
7.988270e+01	2.727273e+02	6.158358e+01	3.519062e+00	8.211144e+01	0	0	3.907200e+01
7.964809e+01	2.727273e+02	6.158358e+01	1.759531e+00	8.211144e+01	0	0	3.917400e+01
7.953079e+01	2.727273e+02	6.158358e+01	1.759531e+00	8.211144e+01	0	0	3.927400e+01
7.941349e+01	2.727273e+02	6.158358e+01	3.519062e+00	8.152493e+01	0	0	3.937400e+01
7.941349e+01	2.717498e+02	6.158358e+01	3.519062e+00	8.211144e+01	0	0	3.947600e+01
7.941349e+01	2.727273e+02	6.158358e+01	1.759531e+00	8.211144e+01	0	0	3.957600e+01
7.941349e+01	2.727273e+02	6.158358e+01	1.759531e+00	8.211144e+01	0	0	3.967600e+01
7.953079e+01	2.727273e+02	5.982405e+01	1.759531e+00	8.914956e+01	9	0	3.977800e+01
7.953079e+01	2.727273e+02	6.158358e+01	1.759531e+00	8.914956e+01	9	0	3.987800e+01
7.953079e+01	2.727273e+02	6.158358e+01	1.759531e+00	8.914956e+01	9	0	3.998000e+01
7.953079e+01	2.727273e+02	6.158358e+01	1.759531e+00	8.914956e+01	9	0	4.008000e+01
7.964809e+01	2.737048e+02	6.158358e+01	1.759531e+00	8.914956e+01	9	0	4.018100e+01
7.941349e+01	2.727273e+02	6.158358e+01	1.759531e+00	8.973607e+01	9	0	4.028200e+01
7.953079e+01	2.727273e+02	6.158358e+01	1.759531e+00	8.914956e+01	9	0	4.038300e+01
7.953079e+01	2.737048e+02	6.158358e+01	1.759531e+00	9.090909e+01	9	0	4.048300e+01
7.964809e+01	2.727273e+02	6.158358e+01	1.759531e+00	9.090909e+01	0	0	4.058400e+01
7.964809e+01	2.727273e+02	6.158358e+01	1.759531e+00	9.090909e+01	0	0	4.068500e+01
7.976540e+01	2.727273e+02	6.158358e+01	1.759531e+00	9.090909e+01	0	0	4.078500e+01
7.976540e+01	2.727273e+02	6.158358e+01	1.759531e+00	9.090909e+01	0	0	4.088600e+01
7.976540e+01	2.727273e+02	6.158358e+01	1.759531e+00	9.090909e+01	0	0	4.098700e+01
7.964809e+01	2.727273e+02	6.158358e+01	3.519062e+00	9.090909e+01	0	0	4.108800e+01
7.988270e+01	2.727273e+02	6.158358e+01	3.519062e+00	8.563050e+01	0	0	4.118800e+01
8.011730e+01	2.727273e+02	6.158358e+01	1.759531e+00	8.563050e+01	0	0	4.128900e+01
8.011730e+01	2.727273e+02	6.158358e+01	1.759531e+00	8.563050e+01	0	0	4.139000e+01
80	2.727273e+02	6.158358e+01	1.759531e+00	8.621701e+01	0	0	4.149000e+01
8.011730e+01	2.737048e+02	6.158358e+01	1.759531e+00	8.563050e+01	0	0	4.159100e+01
8.011730e+01	2.727273e+02	6.158358e+01	1.759531e+00	8.621701e+01	0	0	4.169200e+01
8.011730e+01	2.727273e+02	6.158358e+01	3.519062e+00	8.621701e+01	0	0	4.179300e+01
7.976540e+01	2.727273e+02	6.158358e+01	3.519062e+00	8.269795e+01	0	0	4.189300e+01
80	2.727273e+02	5.982405e+01	3.519062e+00	8.269795e+01	0	0	4.199400e+01
80	2.727273e+02	5.982405e+01	3.519062e+00	8.269795e+01	0	0	4.209500e+01
80	2.737048e+02	6.158358e+01	1.759531e+00	8.269795e+01	0	0	4.219500e+01
7.988270e+01	2.727273e+02	6.158358e+01	3.519062e+00	8.269795e+01	0	0	4.229600e+01
7.988270e+01	2.737048e+02	5.982405e+01	1.759531e+00	8.269795e+01	0	0	4.239700e+01
80	2.737048e+02	6.158358e+01	1.759531e+00	8.269795e+01	0	0	4.249800e+01
80	2.727273e+02	5.982405e+01	3.519062e+00	8.269795e+01	0	0	4.259800e+01
80	2.727273e+02	5.982405e+01	1.759531e+00	8.269795e+01	0	0	4.269900e+01
80	2.727273e+02	5.806452e+01	3.519062e+00	8.269795e+01	0	0	4.280000e+01
80	2.727273e+02	5.806452e+01	1.759531e+00	8.269795e+01	0	0	4.290000e+01
80	2.727273e+02	5.982405e+01	3.519062e+00	8.269795e+01	0	0	4.300100e+01
80	2.727273e+02	5.982405e+01	3.519062e+00	8.269795e+01	0	0	4.310200e+01
80	2.727273e+02	5.982405e+01	3.519062e+00	8.269795e+01	0	0	4.320200e+01
80	2.727273e+02	5.982405e+01	1.759531e+00	8.269795e+01	0	0	4.330300e+01
7.964809e+01	2.737048e+02	5.982405e+01	3.519062e+00	8.269795e+01	0	0	4.340400e+01
7.941349e+01	2.727273e+02	5.806452e+01	3.519062e+00	8.328446e+01	0	0	4.350500e+01
7.941349e+01	2.727273e+02	5.806452e+01	3.519062e+00	8.269795e+01	0	0	4.360600e+01
7.941349e+01	2.727273e+02	5.806452e+01	3.519062e+00	8.328446e+01	0	0	4.370600e+01
7.941349e+01	2.727273e+02	5.806452e+01	3.519062e+00	8.328446e+01	0	0	4.380700e+01
7.941349e+01	2.727273e+02	5.806452e+01	3.519062e+00	8.269795e+01	0	0	4.390800e+01
7.941349e+01	2.727273e+02	5.806452e+01	3.519062e+00	8.269795e+01	0	0	4.400800e+01
7.941349e+01	2.727273e+02	5.982405e+01	1.759531e+00	8.269795e+01	0	0	4.410900e+01
7.941349e+01	2.727273e+02	5.806452e+01	3.519062e+00	8.269795e+01	0	0	4.421000e+01
7.929619e+01	2.727273e+02	5.982405e+01	3.519062e+00	8.211144e+01	0	0	4.431000e+01
7.953079e+01	2.727273e+02	5.982405e+01	1.759531e+00	8.269795e+01	0	0	4.441100e+01
7.929619e+01	2.727273e+02	5.982405e+01	1.759531e+00	8.211144e+01	0	0	4.451200e+01
7.929619e+01	2.727273e+02	5.806452e+01	1.759531e+00	8.211144e+01	0	0	4.461200e+01
7.929619e+01	2.727273e+02	5.982405e+01	3.519062e+00	8.211144e+01	0	0	4.471300e+01
7.929619e+01	2.727273e+02	5.982405e+01	3.519062e+00	8.211144e+01	3	0	4.481400e+01
7.953079e+01	2.727273e+02	5.982405e+01	3.519062e+00	8.211144e+01	0	0	4.491500e+01
7.953079e+01	2.727273e+02	5.982405e+01	3.519062e+00	8.211144e+01	0	0	4.501600e+01
7.953079e+01	2.717498e+02	5.982405e+01	3.519062e+00	8.269795e+01	0	0	4.511600e+01
7.953079e+01	2.727273e+02	5.806452e+01	3.519062e+00	8.269795e+01	0	0	4.521700e+01
7.941349e+01	2.727273e+02	5.982405e+01	3.519062e+00	8.211144e+01	0	0	4.531800e+01
7.953079e+01	2.727273e+02	5.982405e+01	3.519062e+00	8.211144e+01	0	0	4.541800e+01
7.976540e+01	2.737048e+02	5.982405e+01	3.519062e+00	8.269795e+01	0	0	4.551900e+01
7.988270e+01	2.727273e+02	6.158358e+01	3.519062e+00	8.269795e+01	0	0	4.562000e+01
7.988270e+01	2.727273e+02	5.982405e+01	1.759531e+00	8.211144e+01	0	0	4.572000e+01
7.988270e+01	2.727273e+02	6.158358e+01	3.519062e+00	8.269795e+01	0	0	4.582100e+01
7.988270e+01	2.727273e+02	5.982405e+01	3.519062e+00	8.269795e+01	0	0	4.592200e+01
7.988270e+01	2.727273e+02	6.158358e+01	3.519062e+00	8.269795e+01	0	0	4.602200e+01
7.988270e+01	2.727273e+02	5.982405e+01	3.519062e+00	8.269795e+01	0	0	4.612400e+01
80	2.737048e+02	6.158358e+01	3.519062e+00	8.328446e+01	0	0	4.622400e+01
8.035191e+01	2.727273e+02	6.158358e+01	3.519062e+00	8.328446e+01	0	0	4.632400e+01
8.035191e+01	2.737048e+02	5.982405e+01	3.519062e+00	8.328446e+01	0	0	4.642600e+01
8.035191e+01	2.727273e+02	6.334311e+01	3.519062e+00	8.328446e+01	0	0	4.652600e+01
8.035191e+01	2.737048e+02	6.334311e+01	3.519062e+00	8.328446e+01	0	0	4.662600e+01
8.035191e+01	2.737048e+02	6.158358e+01	3.519062e+00	8.269795e+01	0	0	4.672800e+01
8.035191e+01	2.727273e+02	6.158358e+01	3.519062e+00	8.328446e+01	0	0	4.682800e+01
8.046921e+01	2.727273e+02	6.158358e+01	3.519062e+00	8.328446e+01	0	0	4.692900e+01
8.046921e+01	2.737048e+02	6.334311e+01	3.519062e+00	8.328446e+01	0	0	4.703000e+01
8.058651e+01	2.737048e+02	6.334311e+01	3.519062e+00	8.328446e+01	0	0	4.713000e+01
8.046921e+01	2.737048e+02	6.158358e+01	3.519062e+00	8.328446e+01	0	0	4.723200e+01
8.046921e+01	2.737048e+02	6.158358e+01	3.519062e+00	8.328446e+01	0	0	4.733200e+01
8.046921e+01	2.737048e+02	6.158358e+01	3.519062e+00	8.328446e+01	0	0	4.743200e+01
8.046921e+01	2.737048e+02	6.158358e+01	1.759531e+00	8.328446e+01	0	0	4.753400e+01
8.046921e+01	2.737048e+02	6.158358e+01	3.519062e+00	8.328446e+01	0	0	4.763400e+01
8.046921e+01	2.737048e+02	6.158358e+01	3.519062e+00	8.328446e+01	0	0	4.773400e+01
8.046921e+01	2.727273e+02	6.334311e+01	1.759531e+00	8.328446e+01	0	0	4.783600e+01
8.046921e+01	2.727273e+02	6.158358e+01	3.519062e+00	8.269795e+01	0	0	4.793600e+01
8.046921e+01	2.727273e+02	6.158358e+01	3.519062e+00	8.269795e+01	0	0	4.803600e+01
8.046921e+01	2.737048e+02	6.334311e+01	3.519062e+00	8.328446e+01	0	0	4.813800e+01
8.046921e+01	2.727273e+02	6.334311e+01	3.519062e+00	8.328446e+01	0	0	4.823800e+01
8.046921e+01	2.727273e+02	6.158358e+01	3.519062e+00	8.328446e+01	0	0	4.833800e+01
8.058651e+01	2.737048e+02	6.334311e+01	3.519062e+00	8.269795e+01	0	0	4.844000e+01
8.058651e+01	2.727273e+02	6.334311e+01	3.519062e+00	8.269795e+01	0	0	4.854000e+01
8.070381e+01	2.737048e+02	6.334311e+01	3.519062e+00	8.328446e+01	0	0	4.864200e+01
8.070381e+01	2.737048e+02	6.334311e+01	3.519062e+00	8.269795e+01	0	0	4.874200e+01
8.058651e+01	2.727273e+02	6.334311e+01	3.519062e+00	8.328446e+01	0	0	4.884200e+01
8.070381e+01	2.727273e+02	6.334311e+01	3.519062e+00	8.328446e+01	0	0	4.894400e+01
8.070381e+01	2.737048e+02	6.334311e+01	1.759531e+00	8.269795e+01	0	0	4.904400e+01
8.070381e+01	2.727273e+02	6.334311e+01	3.519062e+00	8.328446e+01	0	0	4.914400e+01
8.082111e+01	2.737048e+02	6.334311e+01	1.759531e+00	8.328446e+01	0	0	4.924600e+01
8.082111e+01	2.737048e+02	6.334311e+01	3.519062e+00	8.269795e+01	0	0	4.934600e+01
8.082111e+01	2.727273e+02	6.334311e+01	1.759531e+00	8.328446e+01	0	0	4.944600e+01
8.070381e+01	2.737048e+02	6.334311e+01	1.759531e+00	8.328446e+01	0	0	4.954800e+01
8.082111e+01	2.737048e+02	6.334311e+01	3.519062e+00	8.269795e+01	0	0	4.964800e+01
8.070381e+01	2.737048e+02	6.334311e+01	3.519062e+00	8.269795e+01	0	0	4.974800e+01
8.082111e+01	2.737048e+02	6.334311e+01	1.759531e+00	8.328446e+01	0	0	4.985000e+01
8.093842e+01	2.727273e+02	6.510264e+01	3.519062e+00	8.328446e+01	0	0	4.995000e+01
8.105572e+01	2.727273e+02	6.334311e+01	3.519062e+00	8.328446e+01	0	0	5.005100e+01
8.093842e+01	2.727273e+02	6.334311e+01	5.278592e+00	8.269795e+01	0	0	5.015200e+01
8.093842e+01	2.727273e+02	6.334311e+01	1.759531e+00	8.328446e+01	0	0	5.025200e+01
8.093842e+01	2.727273e+02	6.334311e+01	3.519062e+00	8.269795e+01	0	0	5.035400e+01
8.093842e+01	2.727273e+02	6.334311e+01	1.759531e+00	8.328446e+01	0	0	5.045400e+01
8.105572e+01	2.737048e+02	6.334311e+01	3.519062e+00	8.269795e+01	0	0	5.055400e+01
8.093842e+01	2.737048e+02	6.510264e+01	3.519062e+00	8.328446e+01	0	0	5.065600e+01
8.105572e+01	2.737048e+02	6.510264e+01	3.519062e+00	8.269795e+01	0	0	5.075600e+01
8.105572e+01	2.737048e+02	6.334311e+01	3.519062e+00	8.269795e+01	0	0	5.085600e+01
8.105572e+01	2.737048e+02	6.334311e+01	3.519062e+00	8.328446e+01	0	0	5.095800e+01
8.105572e+01	2.737048e+02	6.334311e+01	3.519062e+00	8.269795e+01	0	0	5.105800e+01
8.093842e+01	2.737048e+02	6.334311e+01	1.759531e+00	8.328446e+01	0	0	5.115900e+01
8.105572e+01	2.737048e+02	6.334311e+01	3.519062e+00	8.328446e+01	0	0	5.126000e+01
8.082111e+01	2.737048e+02	6.334311e+01	3.519062e+00	8.328446e+01	3	0	5.136000e+01
8.082111e+01	2.737048e+02	6.334311e+01	1.759531e+00	8.328446e+01	3	0	5.146200e+01
8.082111e+01	2.737048e+02	6.334311e+01	3.519062e+00	8.328446e+01	3	0	5.156200e+01
8.082111e+01	2.737048e+02	6.334311e+01	1.759531e+00	8.269795e+01	3	0	5.166300e+01
8.082111e+01	2.737048e+02	6.510264e+01	1.759531e+00	8.269795e+01	3	0	5.176400e+01
8.082111e+01	2.737048e+02	6.334311e+01	3.519062e+00	8.328446e+01	3	0	5.186400e+01
8.082111e+01	2.737048e+02	6.334311e+01	3.519062e+00	8.328446e+01	3	0	5.196500e+01
8.070381e+01	2.727273e+02	6.334311e+01	3.519062e+00	8.269795e+01	3	0	5.206600e+01
8.070381e+01	2.727273e+02	6.510264e+01	3.519062e+00	8.328446e+01	3	0	5.216700e+01
8.058651e+01	2.727273e+02	6.334311e+01	3.519062e+00	8.328446e+01	3	0	5.226800e+01
8.058651e+01	2.737048e+02	6.334311e+01	3.519062e+00	8.328446e+01	3	0	5.236900e+01
8.058651e+01	2.727273e+02	6.334311e+01	3.519062e+00	8.269795e+01	3	0	5.246900e+01
8.058651e+01	2.727273e+02	6.334311e+01	3.519062e+00	8.328446e+01	3	0	5.257100e+01
8.058651e+01	2.727273e+02	6.334311e+01	3.519062e+00	8.328446e+01	3	0	5.267100e+01
8.058651e+01	2.737048e+02	6.510264e+01	3.519062e+00	8.328446e+01	3	0	5.277200e+01
8.058651e+01	2.727273e+02	6.334311e+01	1.759531e+00	8.328446e+01	3	0	5.287300e+01
8.058651e+01	2.727273e+02	6.334311e+01	3.519062e+00	8.269795e+01	3	0	5.297300e+01
8.058651e+01	2.727273e+02	6.510264e+01	3.519062e+00	8.328446e+01	3	0	5.307400e+01
8.058651e+01	2.737048e+02	6.510264e+01	3.519062e+00	8.269795e+01	3	0	5.317500e+01
8.046921e+01	2.727273e+02	6.334311e+01	3.519062e+00	8.269795e+01	3	0	5.327600e+01
8.046921e+01	2.737048e+02	6.510264e+01	3.519062e+00	8.328446e+01	3	0	5.337700e+01
8.046921e+01	2.727273e+02	6.510264e+01	3.519062e+00	8.328446e+01	3	0	5.347800e+01
8.035191e+01	2.727273e+02	6.510264e+01	3.519062e+00	8.328446e+01	3	0	5.357800e+01
8.035191e+01	2.737048e+02	6.334311e+01	3.519062e+00	8.328446e+01	3	0	5.368000e+01
8.035191e+01	2.727273e+02	6.510264e+01	3.519062e+00	8.269795e+01	3	0	5.378000e+01
8.035191e+01	2.727273e+02	6.510264e+01	3.519062e+00	8.328446e+01	3	0	5.388100e+01
8.035191e+01	2.737048e+02	6.510264e+01	1.759531e+00	8.328446e+01	3	0	5.398200e+01
8.035191e+01	2.727273e+02	6.334311e+01	1.759531e+00	8.269795e+01	3	0	5.408300e+01
8.035191e+01	2.737048e+02	6.510264e+01	3.519062e+00	8.328446e+01	3	0	5.418300e+01
8.046921e+01	2.737048e+02	6.334311e+01	1.759531e+00	8.328446e+01	3	0	5.428400e+01
8.035191e+01	2.737048e+02	6.510264e+01	3.519062e+00	8.269795e+01	3	0	5.438500e+01
8.046921e+01	2.737048e+02	6.510264e+01	3.519062e+00	8.328446e+01	3	0	5.448600e+01
8.046921e+01	2.737048e+02	6.510264e+01	3.519062e+00	8.328446e+01	3	0	5.458700e+01
8.035191e+01	2.737048e+02	6.510264e+01	3.519062e+00	8.328446e+01	3	0	5.468700e+01
8.046921e+01	2.737048e+02	6.510264e+01	3.519062e+00	8.328446e+01	3	0	5.478900e+01
8.058651e+01	2.737048e+02	6.510264e+01	3.519062e+00	8.328446e+01	3	0	5.488900e+01
8.058651e+01	2.727273e+02	6.510264e+01	3.519062e+00	8.269795e+01	3	0	5.499000e+01
8.058651e+01	2.727273e+02	6.510264e+01	3.519062e+00	8.269795e+01	3	0	5.509100e+01
8.046921e+01	2.727273e+02	6.334311e+01	3.519062e+00	8.269795e+01	3	0	5.519200e+01
8.058651e+01	2.727273e+02	6.334311e+01	3.519062e+00	8.328446e+01	3	0	5.529200e+01
8.058651e+01	2.727273e+02	6.686217e+01	3.519062e+00	8.328446e+01	3	0	5.539300e+01
8.058651e+01	2.737048e+02	6.510264e+01	3.519062e+00	8.328446e+01	3	0	5.549400e+01
8.058651e+01	2.727273e+02	6.510264e+01	3.519062e+00	8.269795e+01	3	0	5.559500e+01
8.070381e+01	2.737048e+02	6.510264e+01	3.519062e+00	8.328446e+01	3	0	5.569600e+01
8.070381e+01	2.727273e+02	6.510264e+01	3.519062e+00	8.328446e+01	3	0	5.579600e+01
8.058651e+01	2.737048e+02	6.510264e+01	3.519062e+00	8.328446e+01	3	0	5.589800e+01
8.058651e+01	2.737048e+02	6.510264e+01	3.519062e+00	8.269795e+01	3	0	5.599800e+01
8.058651e+01	2.746823e+02	6.510264e+01	3.519062e+00	8.328446e+01	3	0	5.609900e+01
8.058651e+01	2.737048e+02	6.510264e+01	1.759531e+00	8.269795e+01	3	0	5.620000e+01
8.058651e+01	2.727273e+02	6.510264e+01	3.519062e+00	8.328446e+01	3	0	5.630100e+01
8.093842e+01	2.737048e+02	6.510264e+01	3.519062e+00	8.328446e+01	3	0	5.640100e+01
8.105572e+01	2.727273e+02	6.510264e+01	3.519062e+00	8.269795e+01	3	0	5.650200e+01
8.105572e+01	2.737048e+02	6.510264e+01	3.519062e+00	8.328446e+01	3	0	5.660300e+01
8.105572e+01	2.737048e+02	6.510264e+01	3.519062e+00	8.269795e+01	3	0	5.670400e+01
8.105572e+01	2.727273e+02	6.510264e+01	3.519062e+00	8.328446e+01	3	0	5.680500e+01
8.105572e+01	2.737048e+02	6.510264e+01	3.519062e+00	8.328446e+01	3	0	5.690500e+01
8.105572e+01	2.737048e+02	6.510264e+01	3.519062e+00	8.328446e+01	3	0	5.700700e+01
8.117302e+01	2.737048e+02	6.510264e+01	3.519062e+00	8.328446e+01	3	0	5.710700e+01
8.117302e+01	2.737048e+02	6.510264e+01	3.519062e+00	8.328446e+01	3	0	5.720800e+01
8.117302e+01	2.737048e+02	6.510264e+01	3.519062e+00	8.328446e+01	3	0	5.730900e+01
8.117302e+01	2.737048e+02	6.334311e+01	3.519062e+00	8.328446e+01	3	0	5.741000e+01
8.117302e+01	2.737048e+02	6.510264e+01	3.519062e+00	8.328446e+01	3	0	5.751000e+01
8.117302e+01	2.737048e+02	6.334311e+01	1.759531e+00	8.269795e+01	3	0	5.761100e+01
8.117302e+01	2.737048e+02	6.510264e+01	1.759531e+00	8.328446e+01	3	0	5.771200e+01
8.129032e+01	2.737048e+02	6.510264e+01	3.519062e+00	8.269795e+01	3	0	5.781200e+01
8.140762e+01	2.737048e+02	6.510264e+01	3.519062e+00	8.328446e+01	3	0	5.791400e+01
8.129032e+01	2.746823e+02	6.510264e+01	3.519062e+00	8.328446e+01	3	0	5.801400e+01
8.129032e+01	2.737048e+02	6.510264e+01	3.519062e+00	8.269795e+01	3	0	5.811600e+01
8.129032e+01	2.737048e+02	6.510264e+01	3.519062e+00	8.328446e+01	3	0	5.821600e+01
8.129032e+01	2.737048e+02	6.510264e+01	3.519062e+00	8.328446e+01	3	0	5.831700e+01
8.140762e+01	2.737048e+02	6.510264e+01	1.759531e+00	8.328446e+01	3	0	5.841800e+01
8.140762e+01	2.727273e+02	6.510264e+01	3.519062e+00	7.741935e+01	0	0	5.851800e+01
8.117302e+01	2.737048e+02	6.510264e+01	1.759531e+00	7.741935e+01	0	0	5.861900e+01
8.117302e+01	2.737048e+02	6.510264e+01	3.519062e+00	7.741935e+01	0	0	5.872000e+01
8.117302e+01	2.737048e+02	6.510264e+01	3.519062e+00	7.741935e+01	0	0	5.882100e+01
8.117302e+01	2.737048e+02	6.510264e+01	1.759531e+00	7.741935e+01	0	0	5.892100e+01
8.117302e+01	2.737048e+02	6.510264e+01	3.519062e+00	7.741935e+01	0	0	5.902200e+01
8.117302e+01	2.737048e+02	6.510264e+01	3.519062e+00	7.800587e+01	0	0	5.912300e+01
8.105572e+01	2.737048e+02	6.510264e+01	3.519062e+00	7.624633e+01	0	0	5.922400e+01
8.093842e+01	2.737048e+02	6.510264e+01	3.519062e+00	7.624633e+01	0	0	5.932400e+01
8.082111e+01	2.737048e+02	6.334311e+01	3.519062e+00	7.565982e+01	0	0	5.942500e+01
8.082111e+01	2.746823e+02	6.510264e+01	3.519062e+00	7.624633e+01	0	0	5.952600e+01
8.082111e+01	2.746823e+02	6.686217e+01	3.519062e+00	7.565982e+01	0	0	5.962600e+01
8.082111e+01	2.737048e+02	6.510264e+01	3.519062e+00	7.624633e+01	0	0	5.972700e+01
8.082111e+01	2.737048e+02	6.510264e+01	1.759531e+00	7.565982e+01	0	0	5.982800e+01
8.082111e+01	2.737048e+02	6.334311e+01	3.519062e+00	7.683284e+01	0	0	5.992800e+01
8.058651e+01	2.737048e+02	6.510264e+01	3.519062e+00	7.683284e+01	0	0	6.002900e+01
8.046921e+01	2.737048e+02	6.334311e+01	3.519062e+00	7.683284e+01	0	0	6.013000e+01
8.046921e+01	2.737048e+02	6.510264e+01	1.759531e+00	7.683284e+01	0	0	6.023100e+01
8.046921e+01	2.737048e+02	6.510264e+01	3.519062e+00	7.683284e+01	0	0	6.033200e+01
8.046921e+01	2.737048e+02	6.510264e+01	3.519062e+00	7.683284e+01	0	0	6.043200e+01
8.046921e+01	2.737048e+02	6.334311e+01	3.519062e+00	7.683284e+01	0	0	6.053300e+01
8.046921e+01	2.737048e+02	6.510264e+01	3.519062e+00	7.741935e+01	0	0	6.063400e+01
8.023460e+01	2.737048e+02	6.510264e+01	1.759531e+00	7.859238e+01	0	0	6.073400e+01
8.011730e+01	2.746823e+02	6.334311e+01	3.519062e+00	7.859238e+01	0	0	6.083500e+01
8.023460e+01	2.737048e+02	6.510264e+01	5.278592e+00	7.859238e+01	0	0	6.093600e+01
8.023460e+01	2.737048e+02	6.510264e+01	3.519062e+00	7.859238e+01	0	0	6.103600e+01
8.011730e+01	2.737048e+02	6.510264e+01	3.519062e+00	7.859238e+01	0	0	6.113700e+01
8.011730e+01	2.737048e+02	6.510264e+01	3.519062e+00	7.859238e+01	0	0	6.123800e+01
8.023460e+01	2.737048e+02	6.510264e+01	3.519062e+00	7.859238e+01	0	0	6.133800e+01
80	2.737048e+02	6.334311e+01	3.519062e+00	7.917889e+01	0	0	6.144000e+01
80	2.737048e+02	6.334311e+01	3.519062e+00	7.859238e+01	0	0	6.154000e+01
80	2.737048e+02	6.334311e+01	3.519062e+00	7.859238e+01	0	0	6.164000e+01
80	2.737048e+02	6.510264e+01	1.759531e+00	7.859238e+01	0	0	6.174200e+01
80	2.727273e+02	6.334311e+01	3.519062e+00	7.859238e+01	0	0	6.184200e+01
80	2.737048e+02	6.334311e+01	3.519062e+00	7.859238e+01	0	0	6.194300e+01
80	2.737048e+02	6.334311e+01	3.519062e+00	7.859238e+01	0	0	6.204400e+01
80	2.737048e+02	6.334311e+01	3.519062e+00	8.093842e+01	0	0	6.214400e+01
7.988270e+01	2.737048e+02	6.334311e+01	3.519062e+00	8.093842e+01	0	0	6.224500e+01
7.988270e+01	2.727273e+02	6.334311e+01	3.519062e+00	8.093842e+01	0	0	6.234600e+01
7.988270e+01	2.737048e+02	6.334311e+01	3.519062e+00	8.093842e+01	0	0	6.244600e+01
7.988270e+01	2.737048e+02	6.158358e+01	3.519062e+00	8.093842e+01	0	0	6.254700e+01
7.988270e+01	2.737048e+02	6.334311e+01	3.519062e+00	8.093842e+01	0	0	6.264800e+01
7.988270e+01	2.737048e+02	6.334311e+01	3.519062e+00	8.093842e+01	0	0	6.274800e+01
7.976540e+01	2.737048e+02	6.158358e+01	5.278592e+00	8.035191e+01	0	0	6.285000e+01
7.964809e+01	2.746823e+02	6.158358e+01	3.519062e+00	8.035191e+01	0	0	6.295000e+01
7.964809e+01	2.737048e+02	6.158358e+01	3.519062e+00	8.035191e+01	0	0	6.305000e+01
7.964809e+01	2.737048e+02	6.158358e+01	1.759531e+00	7.976540e+01	0	0	6.315200e+01
7.964809e+01	2.737048e+02	6.158358e+01	3.519062e+00	7.976540e+01	0	0	6.325200e+01
7.964809e+01	2.737048e+02	6.158358e+01	3.519062e+00	8.035191e+01	0	0	6.335200e+01
7.964809e+01	2.746823e+02	6.158358e+01	3.519062e+00	8.035191e+01	0	0	6.345400e+01
7.964809e+01	2.746823e+02	6.158358e+01	3.519062e+00	8.211144e+01	0	0	6.355400e+01
7.988270e+01	2.737048e+02	6.158358e+01	3.519062e+00	8.211144e+01	0	0	6.365500e+01
8.011730e+01	2.746823e+02	6.158358e+01	3.519062e+00	8.211144e+01	0	0	6.375600e+01
7.988270e+01	2.737048e+02	6.158358e+01	3.519062e+00	8.211144e+01	0	0	6.385600e+01
7.988270e+01	2.737048e+02	6.158358e+01	3.519062e+00	8.211144e+01	0	0	6.395800e+01
7.988270e+01	2.737048e+02	6.158358e+01	3.519062e+00	8.211144e+01	0	0	6.405800e+01
7.988270e+01	2.737048e+02	6.158358e+01	3.519062e+00	8.211144e+01	0	0	6.415800e+01
80	2.746823e+02	6.158358e+01	3.519062e+00	8.211144e+01	0	0	6.426000e+01
8.023460e+01	2.737048e+02	6.158358e+01	3.519062e+00	8.211144e+01	0	0	6.436000e+01
8.023460e+01	2.737048e+02	6.158358e+01	3.519062e+00	8.211144e+01	0	0	6.446000e+01
8.023460e+01	2.737048e+02	6.158358e+01	3.519062e+00	8.269795e+01	0	0	6.456200e+01
8.035191e+01	2.746823e+02	6.158358e+01	3.519062e+00	8.211144e+01	0	0	6.466200e+01
8.023460e+01	2.737048e+02	6.158358e+01	3.519062e+00	8.269795e+01	0	0	6.476200e+01
8.035191e+01	2.737048e+02	5.982405e+01	3.519062e+00	8.211144e+01	0	0	6.486400e+01
8.023460e+01	2.737048e+02	6.158358e+01	3.519062e+00	8.269795e+01	0	0	6.496400e+01
8.046921e+01	2.737048e+02	6.158358e+01	5.278592e+00	8.035191e+01	0	0	6.506400e+01
8.046921e+01	2.737048e+02	6.334311e+01	3.519062e+00	8.035191e+01	0	0	6.516600e+01
8.046921e+01	2.737048e+02	6.334311e+01	3.519062e+00	7.976540e+01	0	0	6.526600e+01
8.070381e+01	2.746823e+02	6.158358e+01	3.519062e+00	8.035191e+01	0	0	6.536800e+01
8.046921e+01	2.737048e+02	6.158358e+01	3.519062e+00	8.035191e+01	0	0	6.546800e+01
8.058651e+01	2.746823e+02	6.334311e+01	3.519062e+00	8.035191e+01	0	0	6.556800e+01
8.046921e+01	2.737048e+02	6.158358e+01	3.519062e+00	8.035191e+01	0	0	6.567000e+01
8.058651e+01	2.737048e+02	6.158358e+01	3.519062e+00	8.035191e+01	0	0	6.577000e+01
8.046921e+01	2.737048e+02	6.158358e+01	3.519062e+00	8.035191e+01	0	0	6.587000e+01
8.046921e+01	2.746823e+02	6.158358e+01	3.519062e+00	8.035191e+01	0	0	6.597200e+01
8.046921e+01	2.746823e+02	6.158358e+01	5.278592e+00	7.976540e+01	0	0	6.607200e+01
8.046921e+01	2.746823e+02	6.158358e+01	5.278592e+00	8.035191e+01	0	0	6.617200e+01
8.046921e+01	2.737048e+02	6.158358e+01	5.278592e+00	8.035191e+01	0	0	6.627400e+01
8.046921e+01	2.746823e+02	6.158358e+01	3.519062e+00	8.035191e+01	0	0	6.637400e+01
8.046921e+01	2.737048e+02	6.158358e+01	3.519062e+00	7.800587e+01	0	0	6.647500e+01
8.011730e+01	2.746823e+02	6.158358e+01	3.519062e+00	7.800587e+01	0	0	6.657600e+01
8.011730e+01	2.746823e+02	6.158358e+01	3.519062e+00	7.800587e+01	0	0	6.667600e+01
8.023460e+01	2.746823e+02	5.982405e+01	3.519062e+00	7.741935e+01	0	0	6.677700e+01
8.023460e+01	2.746823e+02	6.158358e+01	3.519062e+00	7.800587e+01	0	0	6.687800e+01
8.046921e+01	2.756598e+02	6.158358e+01	5.278592e+00	7.800587e+01	0	0	6.697800e+01
8.023460e+01	2.746823e+02	6.158358e+01	3.519062e+00	7.800587e+01	0	0	6.707900e+01
80	2.737048e+02	6.158358e+01	3.519062e+00	7.565982e+01	0	0	6.718000e+01
7.988270e+01	2.737048e+02	6.334311e+01	3.519062e+00	7.565982e+01	0	0	6.728000e+01
7.976540e+01	2.737048e+02	6.158358e+01	3.519062e+00	7.565982e+01	0	0	6.738200e+01
7.988270e+01	2.737048e+02	6.158358e+01	5.278592e+00	7.565982e+01	0	0	6.748200e+01
7.988270e+01	2.737048e+02	6.158358e+01	3.519062e+00	7.565982e+01	0	0	6.758200e+01
7.988270e+01	2.737048e+02	6.158358e+01	5.278592e+00	7.565982e+01	0	0	6.768400e+01
7.976540e+01	2.737048e+02	6.158358e+01	3.519062e+00	7.565982e+01	0	0	6.778400e+01
7.976540e+01	2.737048e+02	6.158358e+01	3.519062e+00	7.272727e+01	0	0	6.788500e+01
7.964809e+01	2.737048e+02	6.158358e+01	3.519062e+00	7.272727e+01	0	0	6.798600e+01
7.964809e+01	2.737048e+02	6.158358e+01	3.519062e+00	7.272727e+01	0	0	6.808600e+01
7.964809e+01	2.746823e+02	6.334311e+01	3.519062e+00	7.214076e+01	0	0	6.818700e+01
7.964809e+01	2.746823e+02	6.158358e+01	3.519062e+00	7.214076e+01	0	0	6.828800e+01
7.964809e+01	2.737048e+02	6.158358e+01	3.519062e+00	7.272727e+01	0	0	6.838800e+01
7.964809e+01	2.737048e+02	6.158358e+01	3.519062e+00	7.272727e+01	0	0	6.848900e+01
7.964809e+01	2.737048e+02	6.158358e+01	3.519062e+00	6.803519e+01	0	0	6.859000e+01
7.988270e+01	2.746823e+02	6.158358e+01	5.278592e+00	6.803519e+01	0	0	6.869000e+01
7.988270e+01	2.746823e+02	6.334311e+01	3.519062e+00	6.862170e+01	0	0	6.879100e+01
7.976540e+01	2.746823e+02	6.158358e+01	5.278592e+00	6.803519e+01	0	0	6.889200e+01
7.976540e+01	2.746823e+02	6.158358e+01	3.519062e+00	6.803519e+01	0	0	6.899300e+01
7.976540e+01	2.746823e+02	6.158358e+01	5.278592e+00	6.803519e+01	0	0	6.909400e+01
7.976540e+01	2.746823e+02	6.158358e+01	3.519062e+00	6.803519e+01	0	0	6.919400e+01
7.976540e+01	2.746823e+02	6.158358e+01	5.278592e+00	6.803519e+01	0	0	6.929500e+01
7.988270e+01	2.737048e+02	6.158358e+01	3.519062e+00	7.038123e+01	0	0	6.939600e+01
7.988270e+01	2.727273e+02	6.158358e+01	3.519062e+00	7.038123e+01	0	0	6.949600e+01
7.988270e+01	2.727273e+02	6.334311e+01	3.519062e+00	7.038123e+01	0	0	6.959700e+01
7.988270e+01	2.737048e+02	6.334311e+01	5.278592e+00	7.038123e+01	0	0	6.969800e+01
7.988270e+01	2.737048e+02	6.334311e+01	3.519062e+00	7.038123e+01	0	0	6.979800e+01
7.988270e+01	2.737048e+02	6.158358e+01	3.519062e+00	7.038123e+01	0	0	6.989900e+01
7.988270e+01	2.737048e+02	6.334311e+01	5.278592e+00	7.038123e+01	0	0	70
8.023460e+01	2.746823e+02	6.334311e+01	3.519062e+00	7.038123e+01	0	0	7.010000e+01
8.023460e+01	2.737048e+02	6.510264e+01	3.519062e+00	7.038123e+01	0	0	7.020100e+01
8.011730e+01	2.737048e+02	6.334311e+01	3.519062e+00	7.038123e+01	0	0	7.030200e+01
8.023460e+01	2.737048e+02	6.334311e+01	3.519062e+00	7.038123e+01	0	0	7.040300e+01
8.011730e+01	2.737048e+02	6.334311e+01	3.519062e+00	7.038123e+01	0	0	7.050400e+01
8.023460e+01	2.737048e+02	6.334311e+01	3.519062e+00	7.038123e+01	0	0	7.060400e+01
8.011730e+01	2.737048e+02	6.334311e+01	3.519062e+00	7.038123e+01	0	0	7.070500e+01
8.011730e+01	2.746823e+02	6.334311e+01	3.519062e+00	7.448680e+01	0	0	7.080600e+01
8.011730e+01	2.737048e+02	6.510264e+01	3.519062e+00	7.448680e+01	0	0	7.090600e+01
8.011730e+01	2.746823e+02	6.510264e+01	3.519062e+00	7.448680e+01	0	0	7.100700e+01
8.011730e+01	2.746823e+02	6.510264e+01	3.519062e+00	7.448680e+01	0	0	7.110800e+01
8.023460e+01	2.746823e+02	6.510264e+01	3.519062e+00	7.448680e+01	0	0	7.120800e+01
8.011730e+01	2.746823e+02	6.510264e+01	3.519062e+00	7.448680e+01	0	0	7.130900e+01
8.023460e+01	2.746823e+02	6.510264e+01	3.519062e+00	7.448680e+01	0	0	7.141000e+01
8.011730e+01	2.746823e+02	6.510264e+01	5.278592e+00	7.507331e+01	0	0	7.151100e+01
80	2.746823e+02	6.510264e+01	5.278592e+00	7.448680e+01	0	0	7.161100e+01
80	2.746823e+02	6.510264e+01	3.519062e+00	7.448680e+01	0	0	7.171200e+01
80	2.746823e+02	6.510264e+01	3.519062e+00	7.448680e+01	0	0	7.181300e+01
80	2.746823e+02	6.510264e+01	3.519062e+00	7.448680e+01	0	0	7.191300e+01
80	2.746823e+02	6.510264e+01	5.278592e+00	7.448680e+01	0	0	7.201400e+01
80	2.746823e+02	6.510264e+01	3.519062e+00	7.448680e+01	0	0	7.211500e+01
80	2.746823e+02	6.510264e+01	3.519062e+00	7.565982e+01	0	0	7.221600e+01
7.988270e+01	2.737048e+02	6.686217e+01	3.519062e+00	7.624633e+01	0	0	7.231600e+01
7.988270e+01	2.737048e+02	6.686217e+01	3.519062e+00	7.624633e+01	0	0	7.241700e+01
7.988270e+01	2.737048e+02	6.510264e+01	3.519062e+00	7.624633e+01	0	0	7.251800e+01
8.011730e+01	2.746823e+02	6.686217e+01	5.278592e+00	7.683284e+01	0	0	7.261900e+01
7.988270e+01	2.746823e+02	6.686217e+01	3.519062e+00	7.565982e+01	0	0	7.271900e+01
7.988270e+01	2.737048e+02	6.510264e+01	3.519062e+00	7.624633e+01	0	0	7.282000e+01
7.988270e+01	2.746823e+02	6.510264e+01	3.519062e+00	7.917889e+01	0	0	7.292100e+01
7.964809e+01	2.746823e+02	6.686217e+01	5.278592e+00	7.917889e+01	0	0	7.302100e+01
7.953079e+01	2.746823e+02	6.686217e+01	3.519062e+00	7.917889e+01	0	0	7.312200e+01
7.976540e+01	2.746823e+02	6.510264e+01	3.519062e+00	7.976540e+01	0	0	7.322300e+01
7.953079e+01	2.746823e+02	6.686217e+01	3.519062e+00	7.917889e+01	0	0	7.332300e+01
7.953079e+01	2.737048e+02	6.510264e+01	5.278592e+00	7.976540e+01	0	0	7.342400e+01
7.953079e+01	2.746823e+02	6.510264e+01	5.278592e+00	7.917889e+01	0	0	7.352500e+01
7.953079e+01	2.746823e+02	6.686217e+01	3.519062e+00	7.917889e+01	0	0	7.362500e+01
7.941349e+01	2.737048e+02	6.510264e+01	3.519062e+00	7.917889e+01	0	0	7.372600e+01
7.941349e+01	2.746823e+02	6.686217e+01	3.519062e+00	7.859238e+01	0	0	7.382700e+01
7.953079e+01	2.746823e+02	6.686217e+01	5.278592e+00	7.859238e+01	0	0	7.392800e+01
7.941349e+01	2.746823e+02	6.686217e+01	3.519062e+00	7.859238e+01	0	0	7.402900e+01
7.941349e+01	2.746823e+02	6.686217e+01	3.519062e+00	7.859238e+01	0	0	7.412900e+01
7.953079e+01	2.746823e+02	6.510264e+01	5.278592e+00	7.917889e+01	0	0	7.423000e+01
7.953079e+01	2.737048e+02	6.686217e+01	3.519062e+00	7.917889e+01	0	0	7.433100e+01
7.953079e+01	2.746823e+02	6.686217e+01	3.519062e+00	7.741935e+01	0	0	7.443100e+01
7.964809e+01	2.746823e+02	6.686217e+01	3.519062e+00	7.741935e+01	0	0	7.453200e+01
7.964809e+01	2.746823e+02	6.510264e+01	3.519062e+00	7.741935e+01	0	0	7.463300e+01
7.953079e+01	2.737048e+02	6.686217e+01	3.519062e+00	7.741935e+01	0	0	7.473300e+01
7.953079e+01	2.737048e+02	6.686217e+01	5.278592e+00	7.741935e+01	0	0	7.483400e+01
7.953079e+01	2.746823e+02	6.686217e+01	3.519062e+00	7.741935e+01	0	0	7.493500e+01
7.964809e+01	2.746823e+02	6.686217e+01	3.519062e+00	7.741935e+01	0	0	7.503500e+01
7.964809e+01	2.746823e+02	6.686217e+01	5.278592e+00	7.741935e+01	0	0	7.513700e+01
7.976540e+01	2.746823e+02	6.510264e+01	5.278592e+00	7.683284e+01	0	0	7.523700e+01
7.976540e+01	2.746823e+02	6.510264e+01	5.278592e+00	7.683284e+01	0	0	7.533700e+01
7.976540e+01	2.746823e+02	6.686217e+01	3.519062e+00	7.741935e+01	0	0	7.543900e+01
7.976540e+01	2.746823e+02	6.510264e+01	3.519062e+00	7.741935e+01	0	0	7.553900e+01
7.976540e+01	2.746823e+02	6.510264e+01	3.519062e+00	7.741935e+01	0	0	7.564000e+01
7.976540e+01	2.746823e+02	6.686217e+01	5.278592e+00	7.741935e+01	0	0	7.574100e+01
80	2.737048e+02	6.686217e+01	5.278592e+00	7.859238e+01	0	0	7.584100e+01
80	2.746823e+02	6.510264e+01	3.519062e+00	7.859238e+01	0	0	7.594200e+01
80	2.746823e+02	6.510264e+01	3.519062e+00	7.859238e+01	0	0	7.604300e+01
80	2.746823e+02	6.510264e+01	5.278592e+00	7.859238e+01	0	0	7.614300e+01
80	2.746823e+02	6.510264e+01	5.278592e+00	7.859238e+01	0	0	7.624400e+01
8.011730e+01	2.746823e+02	6.686217e+01	5.278592e+00	7.859238e+01	0	0	7.634500e+01
80	2.746823e+02	6.510264e+01	5.278592e+00	7.859238e+01	0	0	7.644500e+01
80	2.746823e+02	6.686217e+01	5.278592e+00	7.683284e+01	0	0	7.654700e+01
8.011730e+01	2.746823e+02	6.686217e+01	5.278592e+00	7.683284e+01	0	0	7.664700e+01
8.011730e+01	2.746823e+02	6.686217e+01	3.519062e+00	7.683284e+01	0	0	7.674700e+01
80	2.746823e+02	6.686217e+01	5.278592e+00	7.741935e+01	0	0	7.684900e+01
80	2.746823e+02	6.686217e+01	5.278592e+00	7.683284e+01	0	0	7.694900e+01
80	2.746823e+02	6.686217e+01	3.519062e+00	7.683284e+01	0	0	7.705000e+01
80	2.746823e+02	6.686217e+01	5.278592e+00	7.683284e+01	0	0	7.715100e+01
8.011730e+01	2.746823e+02	6.510264e+01	5.278592e+00	7.741935e+01	0	0	7.725100e+01
8.011730e+01	2.746823e+02	6.686217e+01	5.278592e+00	7.741935e+01	0	0	7.735200e+01
80	2.746823e+02	6.510264e+01	5.278592e+00	7.741935e+01	0	0	7.745300e+01
80	2.746823e+02	6.686217e+01	5.278592e+00	7.741935e+01	0	0	7.755300e+01
80	2.746823e+02	6.686217e+01	5.278592e+00	7.741935e+01	0	0	7.765500e+01
80	2.756598e+02	6.686217e+01	5.278592e+00	7.800587e+01	0	0	7.775500e+01
8.011730e+01	2.746823e+02	6.686217e+01	5.278592e+00	7.741935e+01	0	0	7.785500e+01
8.011730e+01	2.756598e+02	6.686217e+01	3.519062e+00	7.741935e+01	0	0	7.795700e+01
80	2.746823e+02	6.510264e+01	5.278592e+00	7.624633e+01	0	0	7.805700e+01
80	2.756598e+02	6.686217e+01	5.278592e+00	7.565982e+01	4	0	7.815800e+01
80	2.746823e+02	6.510264e+01	5.278592e+00	7.565982e+01	4	0	7.825900e+01
80	2.756598e+02	6.510264e+01	3.519062e+00	7.565982e+01	4	0	7.835900e+01
8.011730e+01	2.766373e+02	6.686217e+01	3.519062e+00	7.624633e+01	4	0	7.846000e+01
80	2.766373e+02	6.510264e+01	3.519062e+00	7.565982e+01	4	0	7.856100e+01
80	2.766373e+02	6.510264e+01	5.278592e+00	7.624633e+01	4	0	7.866200e+01
8.011730e+01	2.756598e+02	6.510264e+01	3.519062e+00	7.565982e+01	4	0	7.876300e+01
8.011730e+01	2.756598e+02	6.510264e+01	5.278592e+00	7.565982e+01	4	0	7.886400e+01
80	2.756598e+02	6.510264e+01	5.278592e+00	7.565982e+01	4	0	7.896400e+01
80	2.746823e+02	6.510264e+01	5.278592e+00	7.565982e+01	4	0	7.906600e+01
80	2.756598e+02	6.510264e+01	5.278592e+00	7.565982e+01	4	0	7.916600e+01
80	2.746823e+02	6.686217e+01	5.278592e+00	7.565982e+01	4	0	7.926700e+01
8.011730e+01	2.756598e+02	6.686217e+01	7.038123e+00	7.565982e+01	4	0	7.936800e+01
8.035191e+01	2.756598e+02	6.686217e+01	5.278592e+00	7.624633e+01	4	0	7.946800e+01
80	2.756598e+02	6.510264e+01	3.519062e+00	7.565982e+01	4	0	7.956900e+01
80	2.756598e+02	6.686217e+01	5.278592e+00	7.565982e+01	4	0	7.967000e+01
80	2.746823e+02	6.510264e+01	3.519062e+00	7.624633e+01	4	0	7.977100e+01
80	2.746823e+02	6.510264e+01	5.278592e+00	7.565982e+01	4	0	7.987200e+01
80	2.756598e+02	6.510264e+01	5.278592e+00	7.565982e+01	4	0	7.997300e+01
80	2.746823e+02	6.686217e+01	5.278592e+00	7.565982e+01	4	0	8.007300e+01
8.011730e+01	2.756598e+02	6.510264e+01	5.278592e+00	7.565982e+01	4	0	8.017500e+01
80	2.756598e+02	6.686217e+01	5.278592e+00	7.565982e+01	4	0	8.027500e+01
80	2.746823e+02	6.510264e+01	3.519062e+00	7.565982e+01	4	0	8.037600e+01
80	2.746823e+02	6.686217e+01	5.278592e+00	7.565982e+01	4	0	8.047700e+01
80	2.746823e+02	6.686217e+01	5.278592e+00	7.624633e+01	4	0	8.057700e+01
8.011730e+01	2.756598e+02	6.510264e+01	5.278592e+00	7.565982e+01	4	0	8.067800e+01
8.011730e+01	2.756598e+02	6.686217e+01	5.278592e+00	7.565982e+01	4	0	8.077900e+01
80	2.746823e+02	6.510264e+01	5.278592e+00	7.565982e+01	4	0	8.088000e+01
7.988270e+01	2.746823e+02	6.862170e+01	5.278592e+00	7.565982e+01	0	0	8.098000e+01
7.976540e+01	2.746823e+02	6.862170e+01	5.278592e+00	7.565982e+01	0	0	8.108200e+01
7.976540e+01	2.756598e+02	6.686217e+01	3.519062e+00	7.565982e+01	0	0	8.118200e+01
7.976540e+01	2.746823e+02	6.686217e+01	5.278592e+00	7.565982e+01	0	0	8.128300e+01
7.976540e+01	2.746823e+02	6.686217e+01	5.278592e+00	7.565982e+01	0	0	8.138400e+01
7.988270e+01	2.746823e+02	6.686217e+01	7.038123e+00	7.565982e+01	0	0	8.148400e+01
7.976540e+01	2.746823e+02	6.686217e+01	5.278592e+00	7.507331e+01	0	0	8.158500e+01
7.917889e+01	2.746823e+02	6.686217e+01	5.278592e+00	7.565982e+01	0	0	8.168600e+01
7.906158e+01	2.746823e+02	6.862170e+01	5.278592e+00	7.507331e+01	0	0	8.178600e+01
7.917889e+01	2.746823e+02	6.686217e+01	7.038123e+00	7.507331e+01	0	0	8.188700e+01
7.906158e+01	2.746823e+02	6.686217e+01	5.278592e+00	7.507331e+01	0	0	8.198800e+01
7.906158e+01	2.746823e+02	6.686217e+01	5.278592e+00	7.507331e+01	0	0	8.208800e+01
7.906158e+01	2.746823e+02	6.862170e+01	5.278592e+00	7.507331e+01	0	0	8.218900e+01
7.906158e+01	2.746823e+02	6.686217e+01	5.278592e+00	7.507331e+01	0	0	8.229000e+01
7.859238e+01	2.756598e+02	6.862170e+01	5.278592e+00	7.565982e+01	0	0	8.239100e+01
7.847507e+01	2.756598e+02	6.686217e+01	5.278592e+00	7.565982e+01	0	0	8.249100e+01
7.835777e+01	2.756598e+02	6.862170e+01	5.278592e+00	7.565982e+01	0	0	8.259200e+01
7.847507e+01	2.756598e+02	6.862170e+01	5.278592e+00	7.565982e+01	0	0	8.269300e+01
7.835777e+01	2.756598e+02	6.862170e+01	5.278592e+00	7.565982e+01	0	0	8.279300e+01
7.824047e+01	2.756598e+02	6.862170e+01	5.278592e+00	7.565982e+01	0	0	8.289400e+01
7.835777e+01	2.756598e+02	6.862170e+01	5.278592e+00	7.565982e+01	0	0	8.299500e+01
7.812317e+01	2.746823e+02	6.862170e+01	5.278592e+00	7.565982e+01	0	0	8.309600e+01
7.765396e+01	2.746823e+02	6.686217e+01	5.278592e+00	7.624633e+01	0	0	8.319600e+01
7.765396e+01	2.746823e+02	6.862170e+01	5.278592e+00	7.624633e+01	0	0	8.329700e+01
7.765396e+01	2.756598e+02	6.862170e+01	5.278592e+00	7.624633e+01	0	0	8.339800e+01
7.765396e+01	2.746823e+02	6.862170e+01	5.278592e+00	7.624633e+01	0	0	8.349900e+01
7.765396e+01	2.746823e+02	6.862170e+01	5.278592e+00	7.624633e+01	0	0	8.359900e+01
7.765396e+01	2.756598e+02	6.862170e+01	5.278592e+00	7.624633e+01	0	0	8.370000e+01
7.765396e+01	2.746823e+02	6.862170e+01	5.278592e+00	7.683284e+01	0	0	8.380100e+01
7.765396e+01	2.746823e+02	6.686217e+01	5.278592e+00	7.741935e+01	0	0	8.390100e+01
7.765396e+01	2.746823e+02	6.686217e+01	7.038123e+00	7.683284e+01	0	0	8.400200e+01
7.765396e+01	2.746823e+02	6.862170e+01	5.278592e+00	7.683284e+01	0	0	8.410300e+01
7.765396e+01	2.746823e+02	6.686217e+01	5.278592e+00	7.683284e+01	0	0	8.420300e+01
7.765396e+01	2.746823e+02	6.862170e+01	5.278592e+00	7.683284e+01	0	0	8.430400e+01
7.765396e+01	2.746823e+02	6.686217e+01	5.278592e+00	7.741935e+01	0	0	8.440500e+01
7.777126e+01	2.746823e+02	6.686217e+01	5.278592e+00	7.683284e+01	0	0	8.450500e+01
7.765396e+01	2.756598e+02	6.862170e+01	7.038123e+00	7.683284e+01	0	0	8.460600e+01
7.753666e+01	2.756598e+02	6.862170e+01	7.038123e+00	7.741935e+01	0	0	8.470700e+01
7.753666e+01	2.746823e+02	6.862170e+01	5.278592e+00	7.683284e+01	0	0	8.480800e+01
7.765396e+01	2.756598e+02	6.862170e+01	7.038123e+00	7.741935e+01	0	0	8.490900e+01
7.753666e+01	2.756598e+02	6.862170e+01	5.278592e+00	7.683284e+01	0	0	8.500900e+01
7.765396e+01	2.746823e+02	6.862170e+01	5.278592e+00	7.741935e+01	0	0	8.511000e+01
7.753666e+01	2.756598e+02	6.686217e+01	5.278592e+00	7.741935e+01	0	0	8.521100e+01
7.765396e+01	2.756598e+02	6.686217e+01	7.038123e+00	7.741935e+01	0	0	8.531100e+01
7.753666e+01	2.746823e+02	6.862170e+01	7.038123e+00	7.800587e+01	0	0	8.541200e+01
7.753666e+01	2.746823e+02	6.686217e+01	5.278592e+00	7.741935e+01	0	0	8.551300e+01
7.753666e+01	2.756598e+02	6.862170e+01	5.278592e+00	7.741935e+01	0	0	8.561300e+01
7.753666e+01	2.756598e+02	6.686217e+01	7.038123e+00	7.741935e+01	0	0	8.571400e+01
7.753666e+01	2.746823e+02	6.686217e+01	7.038123e+00	7.800587e+01	0	0	8.581500e+01
7.753666e+01	2.746823e+02	6.862170e+01	5.278592e+00	7.800587e+01	0	0	8.591500e+01
7.777126e+01	2.756598e+02	6.862170e+01	7.038123e+00	7.917889e+01	0	0	8.601700e+01
7.777126e+01	2.746823e+02	6.862170e+01	8.797654e+00	7.917889e+01	0	0	8.611700e+01
7.788856e+01	2.746823e+02	6.862170e+01	5.278592e+00	7.917889e+01	0	0	8.621700e+01
7.777126e+01	2.746823e+02	6.686217e+01	5.278592e+00	7.917889e+01	0	0	8.631900e+01
7.777126e+01	2.746823e+02	6.686217e+01	5.278592e+00	7.917889e+01	0	0	8.641900e+01
7.788856e+01	2.746823e+02	6.686217e+01	7.038123e+00	7.917889e+01	0	0	8.652000e+01
7.788856e+01	2.746823e+02	6.862170e+01	5.278592e+00	7.917889e+01	0	0	8.662100e+01
7.812317e+01	2.746823e+02	6.862170e+01	5.278592e+00	8.093842e+01	0	0	8.672100e+01
7.812317e+01	2.756598e+02	6.686217e+01	7.038123e+00	8.152493e+01	0	0	8.682200e+01
7.812317e+01	2.746823e+02	6.862170e+01	5.278592e+00	8.093842e+01	0	0	8.692300e+01
7.812317e+01	2.756598e+02	6.862170e+01	5.278592e+00	8.093842e+01	0	0	8.702300e+01
7.812317e+01	2.746823e+02	6.862170e+01	7.038123e+00	8.093842e+01	0	0	8.712400e+01
7.812317e+01	2.746823e+02	6.862170e+01	5.278592e+00	8.093842e+01	0	0	8.722500e+01
7.812317e+01	2.746823e+02	6.862170e+01	7.038123e+00	8.152493e+01	0	0	8.732500e+01
7.824047e+01	2.756598e+02	6.686217e+01	7.038123e+00	8.093842e+01	0	0	8.742700e+01
7.824047e+01	2.746823e+02	6.862170e+01	5.278592e+00	8.093842e+01	0	0	8.752700e+01
7.824047e+01	2.746823e+02	6.862170e+01	5.278592e+00	8.093842e+01	0	0	8.762700e+01
7.824047e+01	2.746823e+02	6.862170e+01	5.278592e+00	8.093842e+01	0	0	8.772900e+01
7.824047e+01	2.746823e+02	6.862170e+01	5.278592e+00	8.152493e+01	0	0	8.782900e+01
7.824047e+01	2.746823e+02	6.862170e+01	7.038123e+00	8.152493e+01	0	0	8.792900e+01
7.824047e+01	2.746823e+02	6.862170e+01	5.278592e+00	8.152493e+01	0	0	8.803100e+01
7.824047e+01	2.746823e+02	6.862170e+01	7.038123e+00	8.387097e+01	0	0	8.813100e+01
7.824047e+01	2.746823e+02	6.862170e+01	5.278592e+00	8.387097e+01	0	0	8.823200e+01
7.824047e+01	2.746823e+02	6.862170e+01	5.278592e+00	8.387097e+01	0	0	8.833300e+01
7.835777e+01	2.746823e+02	6.862170e+01	7.038123e+00	8.387097e+01	0	0	8.843300e+01
7.824047e+01	2.746823e+02	6.862170e+01	5.278592e+00	8.387097e+01	0	0	8.853500e+01
7.824047e+01	2.746823e+02	6.686217e+01	7.038123e+00	8.387097e+01	0	0	8.863500e+01
7.824047e+01	2.756598e+02	6.686217e+01	5.278592e+00	8.387097e+01	0	0	8.873500e+01
7.824047e+01	2.746823e+02	6.862170e+01	5.278592e+00	8.387097e+01	0	0	8.883700e+01
7.824047e+01	2.746823e+02	6.686217e+01	5.278592e+00	8.328446e+01	0	0	8.893700e+01
7.847507e+01	2.766373e+02	6.862170e+01	5.278592e+00	8.387097e+01	0	0	8.903700e+01
7.812317e+01	2.746823e+02	6.862170e+01	5.278592e+00	8.387097e+01	0	0	8.913900e+01
7.812317e+01	2.746823e+02	6.686217e+01	7.038123e+00	8.387097e+01	0	0	8.923900e+01
7.812317e+01	2.746823e+02	6.862170e+01	5.278592e+00	8.387097e+01	0	0	8.933900e+01
7.812317e+01	2.746823e+02	6.862170e+01	5.278592e+00	8.387097e+01	0	0	8.944100e+01
7.824047e+01	2.746823e+02	6.686217e+01	5.278592e+00	8.563050e+01	0	0	8.954100e+01
7.835777e+01	2.746823e+02	6.862170e+01	7.038123e+00	8.563050e+01	0	0	8.964300e+01
7.847507e+01	2.756598e+02	6.862170e+01	5.278592e+00	8.563050e+01	0	0	8.974300e+01
7.835777e+01	2.746823e+02	6.686217e+01	7.038123e+00	8.504399e+01	0	0	8.984300e+01
7.847507e+01	2.746823e+02	6.862170e+01	5.278592e+00	8.504399e+01	0	0	8.994500e+01
7.835777e+01	2.746823e+02	6.862170e+01	5.278592e+00	8.563050e+01	0	0	9.004500e+01
7.835777e+01	2.746823e+02	6.686217e+01	5.278592e+00	8.563050e+01	0	0	9.014500e+01
7.859238e+01	2.756598e+02	6.862170e+01	5.278592e+00	8.563050e+01	0	0	9.024700e+01
7.870968e+01	2.746823e+02	6.862170e+01	5.278592e+00	8.856305e+01	0	0	9.034700e+01
7.882698e+01	2.756598e+02	6.862170e+01	7.038123e+00	8.856305e+01	0	0	9.044700e+01
7.882698e+01	2.746823e+02	6.686217e+01	5.278592e+00	8.797654e+01	0	0	9.054900e+01
7.894428e+01	2.756598e+02	6.862170e+01	5.278592e+00	8.856305e+01	0	0	9.064900e+01
7.894428e+01	2.756598e+02	6.862170e+01	7.038123e+00	8.856305e+01	0	0	9.074900e+01
7.906158e+01	2.756598e+02	6.862170e+01	5.278592e+00	8.856305e+01	0	0	9.085100e+01
7.882698e+01	2.746823e+02	6.862170e+01	5.278592e+00	8.856305e+01	0	0	9.095100e+01
7.906158e+01	2.746823e+02	7.038123e+01	5.278592e+00	9.032258e+01	0	0	9.105200e+01
7.917889e+01	2.756598e+02	6.862170e+01	5.278592e+00	9.032258e+01	0	0	9.115300e+01
7.906158e+01	2.746823e+02	6.862170e+01	5.278592e+00	9.032258e+01	0	0	9.125300e+01
7.906158e+01	2.756598e+02	6.862170e+01	5.278592e+00	9.032258e+01	0	0	9.135500e+01
7.906158e+01	2.746823e+02	6.862170e+01	7.038123e+00	9.032258e+01	0	0	9.145500e+01
7.906158e+01	2.756598e+02	6.862170e+01	5.278592e+00	9.032258e+01	0	0	9.155500e+01
7.906158e+01	2.756598e+02	6.862170e+01	5.278592e+00	9.032258e+01	0	0	9.165700e+01
7.906158e+01	2.746823e+02	6.862170e+01	3.519062e+00	8.856305e+01	0	0	9.175700e+01
7.906158e+01	2.746823e+02	6.862170e+01	5.278592e+00	8.797654e+01	0	0	9.185700e+01
7.894428e+01	2.746823e+02	6.862170e+01	5.278592e+00	8.797654e+01	0	0	9.195900e+01
7.894428e+01	2.756598e+02	6.862170e+01	3.519062e+00	8.856305e+01	0	0	9.205900e+01
7.894428e+01	2.746823e+02	6.862170e+01	5.278592e+00	8.797654e+01	0	0	9.216000e+01
7.894428e+01	2.746823e+02	6.862170e+01	5.278592e+00	8.856305e+01	0	0	9.226100e+01
7.894428e+01	2.746823e+02	6.862170e+01	5.278592e+00	8.797654e+01	0	0	9.236100e+01
7.894428e+01	2.746823e+02	6.862170e+01	5.278592e+00	8.680352e+01	0	0	9.246200e+01
7.894428e+01	2.746823e+02	6.686217e+01	5.278592e+00	8.680352e+01	0	0	9.256300e+01
7.894428e+01	2.746823e+02	6.686217e+01	3.519062e+00	8.680352e+01	0	0	9.266300e+01
7.882698e+01	2.746823e+02	6.686217e+01	3.519062e+00	8.680352e+01	0	0	9.276400e+01
7.882698e+01	2.756598e+02	6.862170e+01	3.519062e+00	8.680352e+01	0	0	9.286500e+01
7.894428e+01	2.746823e+02	6.686217e+01	3.519062e+00	8.680352e+01	0	0	9.296500e+01
7.894428e+01	2.746823e+02	6.862170e+01	5.278592e+00	8.680352e+01	0	0	9.306700e+01
7.894428e+01	2.746823e+02	6.686217e+01	3.519062e+00	8.680352e+01	0	0	9.316700e+01
7.882698e+01	2.756598e+02	6.686217e+01	5.278592e+00	8.739003e+01	0	0	9.326700e+01
7.882698e+01	2.746823e+02	6.510264e+01	3.519062e+00	8.739003e+01	0	0	9.336900e+01
7.882698e+01	2.746823e+02	6.510264e+01	3.519062e+00	8.739003e+01	0	0	9.346900e+01
7.870968e+01	2.746823e+02	6.510264e+01	3.519062e+00	8.680352e+01	0	0	9.357000e+01
7.906158e+01	2.766373e+02	6.686217e+01	3.519062e+00	8.739003e+01	0	0	9.367100e+01
7.906158e+01	2.756598e+02	6.686217e+01	5.278592e+00	8.680352e+01	0	0	9.377100e+01
7.906158e+01	2.766373e+02	6.686217e+01	5.278592e+00	8.739003e+01	0	0	9.387200e+01
7.870968e+01	2.746823e+02	6.510264e+01	5.278592e+00	8.739003e+01	0	0	9.397300e+01
7.882698e+01	2.746823e+02	6.510264e+01	3.519062e+00	8.797654e+01	0	0	9.407300e+01
7.870968e+01	2.746823e+02	6.510264e+01	3.519062e+00	8.739003e+01	0	5	9.417400e+01
7.906158e+01	2.756598e+02	6.510264e+01	3.519062e+00	8.739003e+01	0	5	9.427500e+01
7.894428e+01	2.756598e+02	6.510264e+01	3.519062e+00	8.797654e+01	0	5	9.437500e+01
7.894428e+01	2.756598e+02	6.510264e+01	5.278592e+00	8.739003e+01	0	5	9.447600e+01
7.894428e+01	2.756598e+02	6.510264e+01	3.519062e+00	8.739003e+01	0	5	9.457700e+01
7.882698e+01	2.756598e+02	6.686217e+01	3.519062e+00	8.914956e+01	0	5	9.467800e+01
7.882698e+01	2.756598e+02	6.510264e+01	3.519062e+00	8.856305e+01	0	5	9.477900e+01
7.882698e+01	2.756598e+02	6.510264e+01	3.519062e+00	8.856305e+01	0	5	9.487900e+01
7.870968e+01	2.756598e+02	6.510264e+01	5.278592e+00	8.856305e+01	0	5	9.498000e+01
7.917889e+01	2.766373e+02	6.510264e+01	3.519062e+00	8.914956e+01	0	5	9.508100e+01
7.894428e+01	2.756598e+02	6.510264e+01	3.519062e+00	8.856305e+01	0	5	9.518100e+01
7.882698e+01	2.756598e+02	6.510264e+01	5.278592e+00	8.856305e+01	0	5	9.528200e+01
7.859238e+01	2.766373e+02	6.510264e+01	5.278592e+00	8.914956e+01	0	5	9.538300e+01
7.859238e+01	2.746823e+02	6.510264e+01	5.278592e+00	8.914956e+01	0	5	9.548300e+01
7.859238e+01	2.756598e+02	6.510264e+01	5.278592e+00	8.914956e+01	0	5	9.558400e+01
7.870968e+01	2.746823e+02	6.510264e+01	3.519062e+00	8.914956e+01	0	5	9.568500e+01
7.870968e+01	2.756598e+02	6.510264e+01	5.278592e+00	8.914956e+01	0	5	9.578500e+01
7.882698e+01	2.756598e+02	6.510264e+01	5.278592e+00	8.914956e+01	0	5	9.588600e+01
7.859238e+01	2.746823e+02	6.334311e+01	3.519062e+00	8.914956e+01	0	5	9.598700e+01
7.870968e+01	2.756598e+02	6.510264e+01	3.519062e+00	8.914956e+01	0	5	9.608800e+01
7.882698e+01	2.756598e+02	6.510264e+01	3.519062e+00	8.914956e+01	0	5	9.618800e+01
7.894428e+01	2.756598e+02	6.510264e+01	5.278592e+00	8.914956e+01	0	5	9.628900e+01
7.917889e+01	2.766373e+02	6.510264e+01	3.519062e+00	8.973607e+01	0	5	9.639000e+01
7.882698e+01	2.756598e+02	6.510264e+01	5.278592e+00	8.914956e+01	0	5	9.649100e+01
7.882698e+01	2.766373e+02	6.510264e+01	3.519062e+00	8.914956e+01	0	5	9.659100e+01
7.894428e+01	2.756598e+02	6.510264e+01	3.519062e+00	8.914956e+01	0	5	9.669200e+01
7.894428e+01	2.756598e+02	6.510264e+01	5.278592e+00	8.797654e+01	0	5	9.679300e+01
7.929619e+01	2.766373e+02	6.510264e+01	5.278592e+00	8.856305e+01	0	5	9.689300e+01
7.929619e+01	2.756598e+02	6.686217e+01	5.278592e+00	8.856305e+01	0	5	9.699400e+01
7.917889e+01	2.756598e+02	6.686217e+01	5.278592e+00	8.914956e+01	0	5	9.709500e+01
7.929619e+01	2.756598e+02	6.510264e+01	5.278592e+00	8.856305e+01	0	5	9.719600e+01
7.929619e+01	2.766373e+02	6.510264e+01	5.278592e+00	8.856305e+01	0	5	9.729600e+01
7.929619e+01	2.756598e+02	6.510264e+01	5.278592e+00	8.856305e+01	0	5	9.739700e+01
7.941349e+01	2.756598e+02	6.510264e+01	3.519062e+00	8.856305e+01	0	5	9.749800e+01
7.964809e+01	2.756598e+02	6.686217e+01	5.278592e+00	8.914956e+01	0	5	9.759800e+01
7.964809e+01	2.746823e+02	6.686217e+01	3.519062e+00	8.914956e+01	0	5	9.769900e+01
7.953079e+01	2.746823e+02	6.686217e+01	3.519062e+00	8.914956e+01	0	5	9.780000e+01
7.976540e+01	2.756598e+02	6.686217e+01	3.519062e+00	8.914956e+01	0	5	9.790000e+01
7.964809e+01	2.756598e+02	6.862170e+01	5.278592e+00	8.914956e+01	0	5	9.800100e+01
7.964809e+01	2.746823e+02	6.686217e+01	3.519062e+00	8.914956e+01	0	5	9.810200e+01
7.964809e+01	2.756598e+02	6.686217e+01	5.278592e+00	8.914956e+01	0	5	9.820300e+01
7.964809e+01	2.746823e+02	6.862170e+01	3.519062e+00	8.914956e+01	0	5	9.830400e+01
7.953079e+01	2.746823e+02	6.862170e+01	3.519062e+00	8.856305e+01	0	5	9.840400e+01
7.964809e+01	2.756598e+02	6.862170e+01	5.278592e+00	8.973607e+01	0	5	9.850500e+01
7.964809e+01	2.756598e+02	6.862170e+01	5.278592e+00	8.914956e+01	0	5	9.860600e+01
7.953079e+01	2.756598e+02	6.862170e+01	5.278592e+00	8.914956e+01	0	5	9.870600e+01
7.953079e+01	2.746823e+02	6.686217e+01	5.278592e+00	8.914956e+01	0	5	9.880700e+01
7.953079e+01	2.746823e+02	6.862170e+01	5.278592e+00	8.914956e+01	0	5	9.890800e+01
7.894428e+01	2.746823e+02	7.038123e+01	3.519062e+00	8.797654e+01	0	5	9.900800e+01
7.835777e+01	2.746823e+02	6.862170e+01	3.519062e+00	8.797654e+01	0	5	9.910900e+01
7.824047e+01	2.746823e+02	6.862170e+01	5.278592e+00	8.797654e+01	0	0	9.921000e+01
7.824047e+01	2.746823e+02	6.862170e+01	5.278592e+00	8.797654e+01	0	0	9.931000e+01
7.824047e+01	2.756598e+02	6.862170e+01	5.278592e+00	8.797654e+01	0	0	9.941100e+01
7.824047e+01	2.746823e+02	6.862170e+01	3.519062e+00	8.797654e+01	0	0	9.951200e+01
7.824047e+01	2.737048e+02	6.862170e+01	3.519062e+00	8.797654e+01	0	0	9.961300e+01
7.565982e+01	2.737048e+02	6.862170e+01	5.278592e+00	9.032258e+01	0	0	9.971400e+01
7.378299e+01	2.737048e+02	7.038123e+01	5.278592e+00	9.032258e+01	0	0	9.981400e+01
7.378299e+01	2.737048e+02	6.862170e+01	5.278592e+00	9.032258e+01	0	0	9.991500e+01
7.378299e+01	2.737048e+02	7.038123e+01	5.278592e+00	9.032258e+01	0	0	1.000160e+02
7.390029e+01	2.727273e+02	7.038123e+01	3.519062e+00	9.032258e+01	0	0	1.001160e+02
7.378299e+01	2.737048e+02	6.862170e+01	5.278592e+00	9.032258e+01	0	0	1.002170e+02
7.378299e+01	2.737048e+02	6.862170e+01	5.278592e+00	9.032258e+01	0	0	1.003180e+02
7.167155e+01	2.737048e+02	6.862170e+01	5.278592e+00	9.090909e+01	0	0	1.004190e+02
6.956012e+01	2.737048e+02	6.862170e+01	5.278592e+00	9.149560e+01	0	0	1.005190e+02
6.944282e+01	2.737048e+02	7.038123e+01	5.278592e+00	9.090909e+01	0	0	1.006200e+02
6.956012e+01	2.737048e+02	6.862170e+01	5.278592e+00	9.090909e+01	0	0	1.007210e+02
6.944282e+01	2.737048e+02	6.862170e+01	5.278592e+00	9.090909e+01	0	0	1.008220e+02
6.944282e+01	2.737048e+02	7.038123e+01	5.278592e+00	9.090909e+01	0	0	1.009230e+02
6.944282e+01	2.737048e+02	6.862170e+01	5.278592e+00	9.090909e+01	0	0	1.010230e+02
6.733138e+01	2.727273e+02	6.862170e+01	5.278592e+00	9.149560e+01	0	0	1.011240e+02
6.322581e+01	2.727273e+02	6.862170e+01	5.278592e+00	9.090909e+01	0	0	1.012250e+02
6.322581e+01	2.727273e+02	7.038123e+01	5.278592e+00	9.090909e+01	0	0	1.013250e+02
6.334311e+01	2.727273e+02	6.862170e+01	5.278592e+00	9.090909e+01	0	0	1.014270e+02
6.322581e+01	2.727273e+02	6.862170e+01	5.278592e+00	9.090909e+01	0	0	1.015270e+02
6.322581e+01	2.727273e+02	6.862170e+01	3.519062e+00	9.090909e+01	0	0	1.016270e+02
6.322581e+01	2.727273e+02	6.862170e+01	3.519062e+00	9.090909e+01	0	0	1.017290e+02
6.134897e+01	2.727273e+02	6.862170e+01	7.038123e+00	9.090909e+01	0	0	1.018290e+02
5.865103e+01	2.727273e+02	6.862170e+01	5.278592e+00	9.090909e+01	0	0	1.019310e+02
5.888563e+01	2.727273e+02	6.862170e+01	3.519062e+00	9.149560e+01	0	0	1.020310e+02
5.876833e+01	2.727273e+02	6.862170e+01	5.278592e+00	9.090909e+01	0	0	1.021310e+02
5.865103e+01	2.727273e+02	6.862170e+01	5.278592e+00	9.090909e+01	0	0	1.022330e+02
5.876833e+01	2.727273e+02	7.038123e+01	5.278592e+00	9.090909e+01	0	0	1.023330e+02
5.865103e+01	2.727273e+02	6.862170e+01	5.278592e+00	9.090909e+01	0	0	1.024340e+02
5.876833e+01	2.727273e+02	7.038123e+01	3.519062e+00	9.090909e+01	0	0	1.025350e+02
5.782991e+01	2.727273e+02	7.038123e+01	3.519062e+00	9.090909e+01	0	0	1.026350e+02
5.794721e+01	2.727273e+02	7.214076e+01	5.278592e+00	9.090909e+01	0	0	1.027360e+02
5.771261e+01	2.727273e+02	7.214076e+01	5.278592e+00	9.090909e+01	0	0	1.028370e+02
5.771261e+01	2.727273e+02	7.038123e+01	5.278592e+00	9.090909e+01	0	0	1.029380e+02
5.771261e+01	2.727273e+02	7.038123e+01	3.519062e+00	9.090909e+01	0	0	1.030380e+02
5.771261e+01	2.727273e+02	7.038123e+01	5.278592e+00	9.090909e+01	0	0	1.031390e+02
5.771261e+01	2.727273e+02	7.038123e+01	5.278592e+00	9.090909e+01	0	0	1.032400e+02
5.841642e+01	2.737048e+02	7.214076e+01	5.278592e+00	9.149560e+01	0	0	1.033410e+02
5.888563e+01	2.737048e+02	7.390029e+01	5.278592e+00	9.090909e+01	0	0	1.034420e+02
5.888563e+01	2.737048e+02	7.214076e+01	3.519062e+00	9.090909e+01	0	0	1.035420e+02
5.876833e+01	2.737048e+02	7.390029e+01	5.278592e+00	9.149560e+01	0	0	1.036430e+02
5.876833e+01	2.737048e+02	7.390029e+01	5.278592e+00	9.149560e+01	0	0	1.037440e+02
5.876833e+01	2.737048e+02	7.214076e+01	5.278592e+00	9.149560e+01	0	0	1.038440e+02
5.876833e+01	2.737048e+02	7.214076e+01	5.278592e+00	9.149560e+01	0	0	1.039460e+02
5.958944e+01	2.746823e+02	7.390029e+01	5.278592e+00	9.032258e+01	0	0	1.040460e+02
6.064516e+01	2.737048e+02	7.390029e+01	5.278592e+00	9.032258e+01	0	0	1.041460e+02
6.052786e+01	2.737048e+02	7.565982e+01	3.519062e+00	9.032258e+01	0	0	1.042480e+02
6.052786e+01	2.737048e+02	7.390029e+01	5.278592e+00	9.032258e+01	0	0	1.043480e+02
6.052786e+01	2.737048e+02	7.565982e+01	5.278592e+00	9.032258e+01	0	0	1.044500e+02
6.064516e+01	2.737048e+02	7.390029e+01	5.278592e+00	9.090909e+01	0	0	1.045500e+02
6.052786e+01	2.737048e+02	7.390029e+01	5.278592e+00	9.032258e+01	0	0	1.046500e+02
6.322581e+01	2.737048e+02	7.390029e+01	3.519062e+00	8.914956e+01	0	0	1.047520e+02
6.498534e+01	2.746823e+02	7.565982e+01	3.519062e+00	8.914956e+01	0	0	1.048520e+02
6.510264e+01	2.746823e+02	7.565982e+01	3.519062e+00	8.914956e+01	0	0	1.049530e+02
6.498534e+01	2.746823e+02	7.565982e+01	3.519062e+00	8.914956e+01	0	0	1.050540e+02
6.498534e+01	2.746823e+02	7.565982e+01	3.519062e+00	8.973607e+01	0	0	1.051540e+02
6.498534e+01	2.756598e+02	7.565982e+01	3.519062e+00	8.914956e+01	0	0	1.052550e+02
6.498534e+01	2.746823e+02	7.565982e+01	3.519062e+00	8.914956e+01	0	0	1.053560e+02
6.697947e+01	2.756598e+02	7.565982e+01	3.519062e+00	8.914956e+01	3	0	1.054570e+02
7.096774e+01	2.756598e+02	7.565982e+01	3.519062e+00	8.914956e+01	0	0	1.055580e+02
7.108504e+01	2.746823e+02	7.741935e+01	5.278592e+00	8.914956e+01	0	0	1.056590e+02
7.096774e+01	2.756598e+02	7.565982e+01	3.519062e+00	8.914956e+01	0	0	1.057590e+02
7.096774e+01	2.756598e+02	7.565982e+01	3.519062e+00	8.914956e+01	0	0	1.058600e+02
7.096774e+01	2.756598e+02	7.565982e+01	3.519062e+00	8.914956e+01	0	0	1.059610e+02
7.108504e+01	2.756598e+02	7.565982e+01	3.519062e+00	8.973607e+01	0	0	1.060610e+02
7.096774e+01	2.746823e+02	7.741935e+01	5.278592e+00	8.973607e+01	0	0	1.061630e+02
7.601173e+01	2.756598e+02	7.741935e+01	3.519062e+00	8.914956e+01	0	0	1.062630e+02
7.601173e+01	2.756598e+02	7.741935e+01	3.519062e+00	8.914956e+01	0	0	1.063630e+02
7.601173e+01	2.756598e+02	7.741935e+01	5.278592e+00	8.914956e+01	0	0	1.064650e+02
7.601173e+01	2.756598e+02	7.741935e+01	3.519062e+00	8.914956e+01	0	0	1.065650e+02
7.589443e+01	2.756598e+02	7.741935e+01	3.519062e+00	8.914956e+01	0	0	1.066670e+02
7.589443e+01	2.756598e+02	7.741935e+01	3.519062e+00	8.973607e+01	0	0	1.067670e+02
7.589443e+01	2.756598e+02	7.741935e+01	3.519062e+00	8.973607e+01	0	0	1.068670e+02
7.812317e+01	2.756598e+02	7.741935e+01	3.519062e+00	8.914956e+01	0	0	1.069690e+02
7.800587e+01	2.746823e+02	7.741935e+01	3.519062e+00	8.914956e+01	0	0	1.070690e+02
7.800587e+01	2.746823e+02	7.741935e+01	3.519062e+00	8.914956e+01	0	0	1.071700e+02
7.800587e+01	2.746823e+02	7.741935e+01	3.519062e+00	8.914956e+01	0	0	1.072710e+02
7.812317e+01	2.756598e+02	7.741935e+01	3.519062e+00	8.914956e+01	0	0	1.073710e+02
7.800587e+01	2.746823e+02	7.741935e+01	5.278592e+00	8.914956e+01	0	0	1.074720e+02
7.812317e+01	2.756598e+02	7.741935e+01	3.519062e+00	8.973607e+01	0	0	1.075730e+02
7.953079e+01	2.756598e+02	7.741935e+01	3.519062e+00	8.914956e+01	0	0	1.076740e+02
7.941349e+01	2.756598e+02	7.917889e+01	3.519062e+00	8.914956e+01	0	0	1.077740e+02
7.953079e+01	2.756598e+02	7.741935e+01	3.519062e+00	8.914956e+01	0	0	1.078750e+02
7.941349e+01	2.756598e+02	7.917889e+01	5.278592e+00	8.914956e+01	0	0	1.079760e+02
7.953079e+01	2.766373e+02	7.741935e+01	3.519062e+00	8.973607e+01	0	0	1.080770e+02
7.953079e+01	2.756598e+02	7.917889e+01	3.519062e+00	8.973607e+01	0	0	1.081780e+02
7.941349e+01	2.756598e+02	7.917889e+01	3.519062e+00	8.914956e+01	0	0	1.082780e+02
80	2.746823e+02	7.741935e+01	3.519062e+00	8.914956e+01	0	0	1.083790e+02
8.011730e+01	2.756598e+02	7.917889e+01	3.519062e+00	8.914956e+01	0	0	1.084800e+02
8.023460e+01	2.756598e+02	7.917889e+01	3.519062e+00	8.973607e+01	0	0	1.085800e+02
8.011730e+01	2.756598e+02	7.741935e+01	3.519062e+00	8.973607e+01	0	0	1.086820e+02
8.011730e+01	2.756598e+02	7.917889e+01	3.519062e+00	8.914956e+01	0	0	1.087820e+02
8.011730e+01	2.756598e+02	7.741935e+01	3.519062e+00	8.914956e+01	0	0	1.088820e+02
8.011730e+01	2.756598e+02	7.917889e+01	3.519062e+00	8.914956e+01	0	0	1.089840e+02
8.046921e+01	2.766373e+02	7.917889e+01	3.519062e+00	8.739003e+01	0	0	1.090840e+02
8.070381e+01	2.756598e+02	7.917889e+01	5.278592e+00	8.797654e+01	0	0	1.091860e+02
8.070381e+01	2.756598e+02	8.093842e+01	3.519062e+00	8.797654e+01	0	0	1.092860e+02
8.070381e+01	2.756598e+02	8.093842e+01	3.519062e+00	8.739003e+01	0	0	1.093860e+02
8.070381e+01	2.756598e+02	7.917889e+01	3.519062e+00	8.739003e+01	0	0	1.094880e+02
8.070381e+01	2.766373e+02	7.917889e+01	3.519062e+00	8.797654e+01	0	0	1.095880e+02
8.070381e+01	2.756598e+02	7.917889e+01	3.519062e+00	8.739003e+01	0	0	1.096890e+02
8.093842e+01	2.746823e+02	7.917889e+01	3.519062e+00	8.856305e+01	0	0	1.097900e+02
8.117302e+01	2.756598e+02	7.917889e+01	3.519062e+00	8.914956e+01	0	0	1.098900e+02
8.117302e+01	2.766373e+02	7.917889e+01	3.519062e+00	8.914956e+01	0	0	1.099910e+02
8.129032e+01	2.756598e+02	7.917889e+01	5.278592e+00	8.914956e+01	0	0	1.100920e+02
8.129032e+01	2.756598e+02	7.917889e+01	3.519062e+00	8.914956e+01	0	0	1.101930e+02
8.129032e+01	2.756598e+02	8.093842e+01	5.278592e+00	8.914956e+01	0	0	1.102940e+02
8.117302e+01	2.756598e+02	8.093842e+01	5.278592e+00	8.914956e+01	0	0	1.103940e+02
8.129032e+01	2.756598e+02	8.093842e+01	3.519062e+00	9.090909e+01	0	0	1.104950e+02
8.129032e+01	2.756598e+02	7.917889e+01	5.278592e+00	9.090909e+01	0	0	1.105960e+02
8.140762e+01	2.766373e+02	8.093842e+01	5.278592e+00	9.090909e+01	0	0	1.106970e+02
8.129032e+01	2.766373e+02	7.917889e+01	3.519062e+00	9.090909e+01	0	0	1.107970e+02
8.129032e+01	2.756598e+02	8.093842e+01	3.519062e+00	9.090909e+01	0	0	1.108980e+02
8.129032e+01	2.756598e+02	7.917889e+01	3.519062e+00	9.090909e+01	0	0	1.109990e+02
8.129032e+01	2.756598e+02	8.093842e+01	3.519062e+00	9.090909e+01	0	0	1.110990e+02
8.129032e+01	2.756598e+02	8.093842e+01	5.278592e+00	9.149560e+01	0	0	1.112010e+02
8.117302e+01	2.756598e+02	8.093842e+01	5.278592e+00	9.149560e+01	0	0	1.113010e+02
8.129032e+01	2.766373e+02	8.093842e+01	3.519062e+00	9.149560e+01	0	0	1.114010e+02
8.117302e+01	2.756598e+02	8.093842e+01	5.278592e+00	9.090909e+01	0	0	1.115030e+02
8.117302e+01	2.756598e+02	7.917889e+01	3.519062e+00	9.149560e+01	0	0	1.116030e+02
8.117302e+01	2.756598e+02	8.093842e+01	3.519062e+00	9.149560e+01	0	0	1.117050e+02
8.117302e+01	2.756598e+02	7.917889e+01	3.519062e+00	9.090909e+01	0	0	1.118050e+02
8.117302e+01	2.756598e+02	8.093842e+01	5.278592e+00	9.090909e+01	0	0	1.119050e+02
8.082111e+01	2.756598e+02	8.093842e+01	3.519062e+00	9.090909e+01	0	0	1.120070e+02
8.058651e+01	2.766373e+02	7.917889e+01	5.278592e+00	9.090909e+01	0	0	1.121070e+02
8.058651e+01	2.766373e+02	7.917889e+01	3.519062e+00	9.090909e+01	0	0	1.122080e+02
8.058651e+01	2.756598e+02	8.093842e+01	5.278592e+00	9.090909e+01	0	0	1.123090e+02
8.058651e+01	2.756598e+02	7.917889e+01	3.519062e+00	9.149560e+01	0	0	1.124090e+02
8.058651e+01	2.756598e+02	7.917889e+01	7.038123e+00	9.149560e+01	0	0	1.125100e+02
8.058651e+01	2.756598e+02	7.917889e+01	3.519062e+00	9.090909e+01	0	0	1.126110e+02
8.023460e+01	2.756598e+02	7.917889e+01	5.278592e+00	9.208211e+01	0	0	1.127120e+02
8.011730e+01	2.766373e+02	7.917889e+01	5.278592e+00	9.208211e+01	0	0	1.128130e+02
8.011730e+01	2.756598e+02	7.917889e+01	5.278592e+00	9.208211e+01	0	0	1.129130e+02
8.011730e+01	2.766373e+02	7.917889e+01	5.278592e+00	9.208211e+01	0	0	1.130140e+02
8.011730e+01	2.756598e+02	7.917889e+01	5.278592e+00	9.208211e+01	0	0	1.131150e+02
8.011730e+01	2.766373e+02	7.917889e+01	5.278592e+00	9.208211e+01	0	0	1.132160e+02
8.011730e+01	2.766373e+02	7.917889e+01	3.519062e+00	9.208211e+01	0	0	1.133160e+02
80	2.756598e+02	7.917889e+01	5.278592e+00	9.208211e+01	0	0	1.134170e+02
7.976540e+01	2.756598e+02	7.917889e+01	5.278592e+00	9.149560e+01	0	0	1.135180e+02
7.976540e+01	2.746823e+02	7.917889e+01	5.278592e+00	9.208211e+01	0	0	1.136180e+02
7.976540e+01	2.746823e+02	7.917889e+01	3.519062e+00	9.149560e+01	0	0	1.137200e+02
7.988270e+01	2.756598e+02	7.917889e+01	5.278592e+00	9.149560e+01	0	0	1.138200e+02
7.976540e+01	2.756598e+02	7.917889e+01	5.278592e+00	9.208211e+01	0	0	1.139210e+02
7.976540e+01	2.746823e+02	7.917889e+01	3.519062e+00	9.149560e+01	0	0	1.140220e+02
7.976540e+01	2.756598e+02	7.741935e+01	5.278592e+00	9.208211e+01	0	0	1.141220e+02
7.953079e+01	2.756598e+02	7.917889e+01	3.519062e+00	9.208211e+01	0	0	1.142240e+02
7.953079e+01	2.766373e+02	7.741935e+01	5.278592e+00	9.208211e+01	0	0	1.143240e+02
7.964809e+01	2.756598e+02	7.741935e+01	5.278592e+00	9.208211e+01	0	0	1.144240e+02
7.953079e+01	2.756598e+02	7.741935e+01	5.278592e+00	9.208211e+01	0	0	1.145260e+02
7.953079e+01	2.756598e+02	7.917889e+01	7.038123e+00	9.208211e+01	0	0	1.146260e+02
7.953079e+01	2.756598e+02	7.917889e+01	5.278592e+00	9.266862e+01	0	0	1.147270e+02
7.953079e+01	2.756598e+02	7.917889e+01	3.519062e+00	9.325513e+01	0	0	1.148280e+02
7.953079e+01	2.756598e+02	7.741935e+01	5.278592e+00	9.325513e+01	0	0	1.149280e+02
7.941349e+01	2.756598e+02	7.741935e+01	5.278592e+00	9.325513e+01	0	0	1.150300e+02
7.941349e+01	2.766373e+02	7.741935e+01	5.278592e+00	9.266862e+01	0	0	1.151300e+02
7.941349e+01	2.756598e+02	7.741935e+01	5.278592e+00	9.266862e+01	0	0	1.152310e+02
7.941349e+01	2.766373e+02	7.565982e+01	5.278592e+00	9.266862e+01	0	0	1.153320e+02
7.941349e+01	2.756598e+02	7.741935e+01	7.038123e+00	9.325513e+01	0	0	1.154320e+02
7.941349e+01	2.766373e+02	7.741935e+01	5.278592e+00	9.325513e+01	0	0	1.155330e+02
7.941349e+01	2.756598e+02	7.741935e+01	5.278592e+00	9.032258e+01	0	0	1.156340e+02
7.929619e+01	2.756598e+02	7.565982e+01	5.278592e+00	9.032258e+01	0	0	1.157350e+02
7.941349e+01	2.756598e+02	7.741935e+01	5.278592e+00	9.032258e+01	0	0	1.158350e+02
7.929619e+01	2.756598e+02	7.565982e+01	7.038123e+00	9.032258e+01	0	0	1.159360e+02
7.941349e+01	2.756598e+02	7.565982e+01	5.278592e+00	9.032258e+01	0	0	1.160370e+02
7.941349e+01	2.766373e+02	7.565982e+01	5.278592e+00	9.032258e+01	0	0	1.161370e+02
7.941349e+01	2.756598e+02	7.565982e+01	5.278592e+00	9.032258e+01	0	0	1.162390e+02
7.941349e+01	2.766373e+02	7.741935e+01	5.278592e+00	8.856305e+01	0	0	1.163390e+02
7.964809e+01	2.766373e+02	7.565982e+01	5.278592e+00	8.914956e+01	0	0	1.164400e+02
7.953079e+01	2.756598e+02	7.741935e+01	5.278592e+00	8.914956e+01	0	0	1.165410e+02
7.953079e+01	2.756598e+02	7.565982e+01	5.278592e+00	8.914956e+01	0	0	1.166410e+02
7.953079e+01	2.756598e+02	7.565982e+01	5.278592e+00	8.914956e+01	0	0	1.167430e+02
7.953079e+01	2.756598e+02	7.741935e+01	5.278592e+00	8.914956e+01	0	0	1.168430e+02
7.953079e+01	2.756598e+02	7.565982e+01	7.038123e+00	8.914956e+01	0	0	1.169430e+02
7.976540e+01	2.766373e+02	7.565982e+01	7.038123e+00	8.914956e+01	0	0	1.170450e+02
7.988270e+01	2.756598e+02	7.565982e+01	5.278592e+00	8.914956e+01	0	0	1.171450e+02
80	2.766373e+02	7.565982e+01	5.278592e+00	8.914956e+01	0	0	1.172460e+02
7.988270e+01	2.756598e+02	7.565982e+01	7.038123e+00	8.914956e+01	0	0	1.173470e+02
7.988270e+01	2.766373e+02	7.565982e+01	7.038123e+00	8.914956e+01	0	0	1.174470e+02
7.976540e+01	2.756598e+02	7.565982e+01	5.278592e+00	8.914956e+01	0	0	1.175490e+02
7.976540e+01	2.756598e+02	7.565982e+01	5.278592e+00	8.914956e+01	0	0	1.176490e+02
8.023460e+01	2.756598e+02	7.565982e+01	5.278592e+00	9.208211e+01	0	0	1.177500e+02
8.046921e+01	2.766373e+02	7.390029e+01	5.278592e+00	9.266862e+01	0	0	1.178510e+02
8.046921e+01	2.766373e+02	7.565982e+01	5.278592e+00	9.208211e+01	0	0	1.179520e+02
8.035191e+01	2.766373e+02	7.565982e+01	5.278592e+00	9.208211e+01	0	0	1.180520e+02
8.023460e+01	2.756598e+02	7.565982e+01	5.278592e+00	9.208211e+01	0	0	1.181530e+02
8.023460e+01	2.766373e+02	7.390029e+01	5.278592e+00	9.208211e+01	0	0	1.182540e+02
8.035191e+01	2.756598e+02	7.390029e+01	5.278592e+00	9.149560e+01	0	0	1.183540e+02
8.046921e+01	2.756598e+02	7.565982e+01	5.278592e+00	9.325513e+01	0	0	1.184560e+02
8.082111e+01	2.766373e+02	7.390029e+01	7.038123e+00	9.384164e+01	0	0	1.185560e+02
8.070381e+01	2.766373e+02	7.390029e+01	5.278592e+00	9.325513e+01	0	0	1.186570e+02
8.070381e+01	2.766373e+02	7.390029e+01	5.278592e+00	9.384164e+01	0	0	1.187580e+02
8.070381e+01	2.756598e+02	7.390029e+01	5.278592e+00	9.325513e+01	0	0	1.188580e+02
8.070381e+01	2.756598e+02	7.390029e+01	5.278592e+00	9.384164e+01	0	0	1.189600e+02
8.082111e+01	2.766373e+02	7.565982e+01	5.278592e+00	9.325513e+01	0	0	1.190600e+02
8.082111e+01	2.756598e+02	7.390029e+01	5.278592e+00	9.325513e+01	0	0	1.191600e+02
8.093842e+01	2.756598e+02	7.214076e+01	5.278592e+00	9.325513e+01	0	0	1.192620e+02
8.105572e+01	2.756598e+02	7.214076e+01	5.278592e+00	9.266862e+01	0	0	1.193620e+02
8.093842e+01	2.756598e+02	7.214076e+01	5.278592e+00	9.325513e+01	0	0	1.194630e+02
8.093842e+01	2.756598e+02	7.390029e+01	5.278592e+00	9.266862e+01	0	0	1.195640e+02
8.093842e+01	2.756598e+02	7.390029e+01	5.278592e+00	9.325513e+01	0	0	1.196640e+02
8.082111e+01	2.756598e+02	7.390029e+01	7.038123e+00	9.266862e+01	0	0	1.197660e+02
8.093842e+01	2.756598e+02	7.390029e+01	7.038123e+00	9.325513e+01	0	0	1.198660e+02
8.082111e+01	2.756598e+02	7.214076e+01	5.278592e+00	9.325513e+01	0	0	1.199670e+02
8.093842e+01	2.756598e+02	7.214076e+01	5.278592e+00	9.266862e+01	0	0	1.200680e+02
8.070381e+01	2.756598e+02	7.214076e+01	5.278592e+00	9.266862e+01	0	0	1.201680e+02
8.082111e+01	2.756598e+02	7.214076e+01	5.278592e+00	9.266862e+01	0	0	1.202690e+02
8.082111e+01	2.756598e+02	7.214076e+01	5.278592e+00	9.325513e+01	0	0	1.203700e+02
8.082111e+01	2.756598e+02	7.214076e+01	5.278592e+00	9.266862e+01	0	0	1.204710e+02
8.082111e+01	2.756598e+02	7.214076e+01	5.278592e+00	9.266862e+01	0	0	1.205710e+02
8.070381e+01	2.766373e+02	7.214076e+01	5.278592e+00	9.208211e+01	0	0	1.206720e+02
8.082111e+01	2.766373e+02	7.214076e+01	5.278592e+00	9.208211e+01	0	0	1.207730e+02
8.070381e+01	2.756598e+02	7.214076e+01	5.278592e+00	9.149560e+01	0	0	1.208730e+02
8.070381e+01	2.756598e+02	7.214076e+01	7.038123e+00	9.208211e+01	0	0	1.209750e+02
8.070381e+01	2.756598e+02	7.214076e+01	5.278592e+00	9.208211e+01	0	0	1.210750e+02
8.070381e+01	2.756598e+02	7.038123e+01	5.278592e+00	9.149560e+01	0	0	1.211760e+02
8.058651e+01	2.756598e+02	7.038123e+01	5.278592e+00	9.208211e+01	0	0	1.212770e+02
8.058651e+01	2.756598e+02	7.214076e+01	5.278592e+00	9.208211e+01	0	0	1.213770e+02
8.046921e+01	2.756598e+02	7.038123e+01	5.278592e+00	9.149560e+01	0	0	1.214790e+02
8.058651e+01	2.756598e+02	7.038123e+01	5.278592e+00	9.208211e+01	0	0	1.215790e+02
8.058651e+01	2.756598e+02	7.038123e+01	5.278592e+00	9.149560e+01	0	0	1.216790e+02
8.058651e+01	2.756598e+02	7.038123e+01	5.278592e+00	9.208211e+01	0	0	1.217810e+02
8.058651e+01	2.756598e+02	7.038123e+01	5.278592e+00	9.149560e+01	0	0	1.218810e+02
8.058651e+01	2.756598e+02	7.214076e+01	5.278592e+00	9.149560e+01	0	0	1.219820e+02
8.058651e+01	2.766373e+02	7.038123e+01	5.278592e+00	9.149560e+01	0	0	1.220830e+02
8.070381e+01	2.756598e+02	7.038123e+01	7.038123e+00	9.090909e+01	0	0	1.221830e+02
8.082111e+01	2.766373e+02	7.038123e+01	5.278592e+00	9.149560e+01	0	0	1.222850e+02
8.093842e+01	2.766373e+02	7.038123e+01	5.278592e+00	9.149560e+01	0	0	1.223850e+02
8.070381e+01	2.756598e+02	7.038123e+01	5.278592e+00	9.149560e+01	0	0	1.224860e+02
8.070381e+01	2.756598e+02	7.038123e+01	5.278592e+00	9.149560e+01	0	0	1.225870e+02
8.082111e+01	2.756598e+02	7.038123e+01	5.278592e+00	9.149560e+01	0	0	1.226870e+02
8.082111e+01	2.756598e+02	7.038123e+01	5.278592e+00	8.973607e+01	0	0	1.227880e+02
8.082111e+01	2.766373e+02	7.038123e+01	5.278592e+00	8.973607e+01	0	0	1.228890e+02
8.082111e+01	2.766373e+02	7.214076e+01	5.278592e+00	8.973607e+01	0	0	1.229900e+02
8.082111e+01	2.766373e+02	7.038123e+01	5.278592e+00	8.973607e+01	0	0	1.230900e+02
8.070381e+01	2.756598e+02	7.214076e+01	7.038123e+00	8.973607e+01	0	0	1.231910e+02
8.082111e+01	2.766373e+02	6.862170e+01	5.278592e+00	8.973607e+01	0	0	1.232920e+02
8.082111e+01	2.756598e+02	7.038123e+01	5.278592e+00	8.973607e+01	0	0	1.233930e+02
8.082111e+01	2.756598e+02	7.038123e+01	7.038123e+00	8.914956e+01	0	0	1.234940e+02
8.082111e+01	2.766373e+02	7.038123e+01	5.278592e+00	8.914956e+01	0	0	1.235940e+02
8.082111e+01	2.756598e+02	7.038123e+01	5.278592e+00	8.914956e+01	0	0	1.236950e+02
8.082111e+01	2.756598e+02	7.038123e+01	5.278592e+00	8.973607e+01	0	0	1.237960e+02
8.082111e+01	2.756598e+02	7.038123e+01	5.278592e+00	8.914956e+01	0	0	1.238960e+02
8.082111e+01	2.766373e+02	7.038123e+01	5.278592e+00	8.914956e+01	0	0	1.239980e+02
8.082111e+01	2.766373e+02	7.038123e+01	5.278592e+00	8.914956e+01	0	0	1.240980e+02
8.082111e+01	2.766373e+02	6.862170e+01	5.278592e+00	8.973607e+01	0	0	1.241980e+02
8.082111e+01	2.756598e+02	7.038123e+01	5.278592e+00	8.973607e+01	0	0	1.243000e+02
8.082111e+01	2.756598e+02	7.214076e+01	5.278592e+00	8.973607e+01	0	0	1.244000e+02
8.082111e+01	2.756598e+02	6.862170e+01	5.278592e+00	8.973607e+01	0	0	1.245020e+02
8.082111e+01	2.756598e+02	7.038123e+01	5.278592e+00	8.973607e+01	0	0	1.246020e+02
8.082111e+01	2.756598e+02	7.038123e+01	5.278592e+00	8.914956e+01	0	0	1.247020e+02
8.082111e+01	2.766373e+02	7.038123e+01	7.038123e+00	8.973607e+01	0	0	1.248040e+02
8.070381e+01	2.756598e+02	7.038123e+01	7.038123e+00	8.973607e+01	0	0	1.249040e+02
8.082111e+01	2.756598e+02	7.038123e+01	5.278592e+00	9.208211e+01	0	0	1.250050e+02
8.082111e+01	2.756598e+02	7.038123e+01	5.278592e+00	9.208211e+01	0	0	1.251060e+02
8.082111e+01	2.756598e+02	7.038123e+01	7.038123e+00	9.208211e+01	0	0	1.252060e+02
8.082111e+01	2.756598e+02	7.038123e+01	7.038123e+00	9.266862e+01	0	0	1.253070e+02
8.082111e+01	2.756598e+02	7.038123e+01	7.038123e+00	9.208211e+01	0	0	1.254080e+02
8.082111e+01	2.756598e+02	7.038123e+01	5.278592e+00	9.208211e+01	0	0	1.255090e+02
8.082111e+01	2.756598e+02	7.038123e+01	5.278592e+00	9.208211e+01	0	0	1.256090e+02
8.093842e+01	2.756598e+02	7.214076e+01	5.278592e+00	9.266862e+01	0	0	1.257100e+02
8.093842e+01	2.766373e+02	7.214076e+01	7.038123e+00	9.208211e+01	0	0	1.258110e+02
8.105572e+01	2.766373e+02	7.214076e+01	5.278592e+00	9.266862e+01	0	0	1.259120e+02
8.105572e+01	2.766373e+02	7.214076e+01	5.278592e+00	9.208211e+01	0	0	1.260130e+02
8.093842e+01	2.766373e+02	7.038123e+01	5.278592e+00	9.208211e+01	0	0	1.261130e+02
8.093842e+01	2.756598e+02	7.214076e+01	5.278592e+00	9.208211e+01	0	0	1.262140e+02
8.093842e+01	2.766373e+02	7.214076e+01	5.278592e+00	9.266862e+01	0	0	1.263150e+02
8.093842e+01	2.766373e+02	7.214076e+01	5.278592e+00	9.266862e+01	0	0	1.264150e+02
8.093842e+01	2.756598e+02	7.214076e+01	5.278592e+00	9.266862e+01	0	0	1.265170e+02
8.093842e+01	2.756598e+02	7.214076e+01	5.278592e+00	9.266862e+01	0	0	1.266170e+02
8.082111e+01	2.756598e+02	7.390029e+01	5.278592e+00	9.208211e+01	0	0	1.267170e+02
8.082111e+01	2.756598e+02	7.390029e+01	5.278592e+00	9.208211e+01	0	0	1.268190e+02
8.093842e+01	2.766373e+02	7.214076e+01	5.278592e+00	9.266862e+01	0	0	1.269190e+02
8.093842e+01	2.766373e+02	7.214076e+01	5.278592e+00	9.266862e+01	0	0	1.270210e+02
8.105572e+01	2.766373e+02	7.214076e+01	5.278592e+00	8.973607e+01	0	0	1.271210e+02
8.070381e+01	2.756598e+02	7.390029e+01	5.278592e+00	8.973607e+01	0	0	1.272210e+02
8.070381e+01	2.766373e+02	7.390029e+01	5.278592e+00	8.973607e+01	0	0	1.273230e+02
8.070381e+01	2.756598e+02	7.390029e+01	3.519062e+00	8.973607e+01	0	0	1.274230e+02
8.070381e+01	2.756598e+02	7.390029e+01	7.038123e+00	8.973607e+01	0	0	1.275240e+02
8.070381e+01	2.756598e+02	7.390029e+01	7.038123e+00	8.973607e+01	0	0	1.276250e+02
8.082111e+01	2.756598e+02	7.390029e+01	5.278592e+00	8.973607e+01	0	0	1.277250e+02
8.058651e+01	2.766373e+02	7.390029e+01	5.278592e+00	8.797654e+01	0	0	1.278260e+02
8.058651e+01	2.766373e+02	7.390029e+01	5.278592e+00	8.797654e+01	0	0	1.279270e+02
8.058651e+01	2.756598e+02	7.390029e+01	5.278592e+00	8.797654e+01	0	0	1.280280e+02
8.046921e+01	2.766373e+02	7.390029e+01	5.278592e+00	8.797654e+01	0	0	1.281290e+02
8.046921e+01	2.766373e+02	7.390029e+01	5.278592e+00	8.797654e+01	0	0	1.282290e+02
8.058651e+01	2.766373e+02	7.390029e+01	5.278592e+00	8.797654e+01	0	0	1.283300e+02
8.046921e+01	2.766373e+02	7.390029e+01	5.278592e+00	8.797654e+01	0	0	1.284310e+02
8.058651e+01	2.756598e+02	7.390029e+01	7.038123e+00	8.797654e+01	0	0	1.285320e+02
8.070381e+01	2.766373e+02	7.390029e+01	5.278592e+00	8.856305e+01	0	0	1.286320e+02
8.070381e+01	2.766373e+02	7.565982e+01	5.278592e+00	8.856305e+01	0	0	1.287330e+02
8.070381e+01	2.776149e+02	7.390029e+01	5.278592e+00	8.856305e+01	0	0	1.288340e+02
8.070381e+01	2.766373e+02	7.565982e+01	5.278592e+00	8.856305e+01	0	0	1.289340e+02
8.070381e+01	2.766373e+02	7.390029e+01	5.278592e+00	8.914956e+01	0	0	1.290360e+02
8.058651e+01	2.766373e+02	7.565982e+01	5.278592e+00	8.856305e+01	0	0	1.291360e+02
8.058651e+01	2.766373e+02	7.390029e+01	5.278592e+00	8.856305e+01	0	0	1.292360e+02
8.093842e+01	2.766373e+02	7.565982e+01	5.278592e+00	8.856305e+01	0	0	1.293380e+02
8.105572e+01	2.766373e+02	7.565982e+01	5.278592e+00	8.856305e+01	0	0	1.294380e+02
8.117302e+01	2.766373e+02	7.565982e+01	5.278592e+00	8.914956e+01	0	0	1.295400e+02
8.105572e+01	2.766373e+02	7.565982e+01	7.038123e+00	8.856305e+01	0	0	1.296400e+02
8.105572e+01	2.766373e+02	7.565982e+01	5.278592e+00	8.914956e+01	0	0	1.297410e+02
8.105572e+01	2.756598e+02	7.565982e+01	3.519062e+00	8.914956e+01	0	0	1.298420e+02
8.117302e+01	2.756598e+02	7.565982e+01	5.278592e+00	8.914956e+01	0	0	1.299420e+02
8.129032e+01	2.766373e+02	7.565982e+01	5.278592e+00	8.914956e+01	0	0	1.300430e+02
8.152493e+01	2.766373e+02	7.565982e+01	5.278592e+00	8.914956e+01	0	0	1.301440e+02
8.140762e+01	2.766373e+02	7.565982e+01	5.278592e+00	8.856305e+01	0	0	1.302450e+02
8.140762e+01	2.766373e+02	7.565982e+01	7.038123e+00	8.856305e+01	0	0	1.303450e+02
8.140762e+01	2.766373e+02	7.565982e+01	3.519062e+00	8.856305e+01	0	0	1.304460e+02
8.140762e+01	2.766373e+02	7.565982e+01	3.519062e+00	8.856305e+01	0	0	1.305470e+02
8.140762e+01	2.766373e+02	7.565982e+01	7.038123e+00	8.914956e+01	0	0	1.306480e+02
8.152493e+01	2.756598e+02	7.565982e+01	5.278592e+00	8.856305e+01	0	0	1.307490e+02
8.164223e+01	2.756598e+02	7.565982e+01	5.278592e+00	8.856305e+01	0	0	1.308490e+02
8.152493e+01	2.756598e+02	7.565982e+01	5.278592e+00	8.914956e+01	0	0	1.309500e+02
8.152493e+01	2.766373e+02	7.565982e+01	5.278592e+00	8.856305e+01	0	0	1.310510e+02
8.152493e+01	2.756598e+02	7.565982e+01	5.278592e+00	8.914956e+01	0	0	1.311510e+02
8.152493e+01	2.756598e+02	7.741935e+01	5.278592e+00	8.914956e+01	0	0	1.312530e+02
8.152493e+01	2.766373e+02	7.565982e+01	5.278592e+00	8.914956e+01	0	0	1.313530e+02
8.164223e+01	2.756598e+02	7.565982e+01	5.278592e+00	8.739003e+01	0	0	1.314530e+02
8.152493e+01	2.756598e+02	7.741935e+01	5.278592e+00	8.739003e+01	0	0	1.315550e+02
8.152493e+01	2.756598e+02	7.565982e+01	5.278592e+00	8.797654e+01	0	0	1.316550e+02
8.164223e+01	2.766373e+02	7.741935e+01	5.278592e+00	8.739003e+01	0	0	1.317570e+02
8.164223e+01	2.766373e+02	7.741935e+01	5.278592e+00	8.797654e+01	0	0	1.318570e+02
8.152493e+01	2.766373e+02	7.741935e+01	5.278592e+00	8.739003e+01	0	0	1.319570e+02
8.152493e+01	2.756598e+02	7.741935e+01	5.278592e+00	8.739003e+01	0	0	1.320590e+02
8.152493e+01	2.756598e+02	7.741935e+01	5.278592e+00	8.739003e+01	0	0	1.321590e+02
8.129032e+01	2.766373e+02	7.741935e+01	5.278592e+00	8.739003e+01	0	0	1.322600e+02
8.129032e+01	2.766373e+02	7.741935e+01	5.278592e+00	8.739003e+01	0	0	1.323610e+02
8.129032e+01	2.766373e+02	7.741935e+01	5.278592e+00	8.739003e+01	0	0	1.324610e+02
8.129032e+01	2.766373e+02	7.741935e+01	5.278592e+00	8.739003e+01	0	0	1.325620e+02
8.129032e+01	2.766373e+02	7.741935e+01	5.278592e+00	8.739003e+01	0	0	1.326630e+02
8.117302e+01	2.766373e+02	7.741935e+01	5.278592e+00	8.739003e+01	0	0	1.327640e+02
8.129032e+01	2.766373e+02	7.741935e+01	5.278592e+00	8.680352e+01	0	0	1.328650e+02
8.105572e+01	2.766373e+02	7.741935e+01	5.278592e+00	9.266862e+01	0	0	1.329650e+02
8.105572e+01	2.766373e+02	7.741935e+01	7.038123e+00	9.266862e+01	0	0	1.330660e+02
8.093842e+01	2.756598e+02	7.565982e+01	3.519062e+00	9.266862e+01	0	0	1.331670e+02
8.093842e+01	2.766373e+02	7.565982e+01	5.278592e+00	9.266862e+01	0	0	1.332680e+02
8.105572e+01	2.766373e+02	7.741935e+01	5.278592e+00	9.266862e+01	0	0	1.333680e+02
8.093842e+01	2.766373e+02	7.741935e+01	5.278592e+00	9.266862e+01	0	0	1.334690e+02
8.105572e+01	2.766373e+02	7.741935e+01	5.278592e+00	9.208211e+01	0	0	1.335700e+02
8.070381e+01	2.756598e+02	7.565982e+01	5.278592e+00	9.384164e+01	0	0	1.336700e+02
8.070381e+01	2.766373e+02	7.741935e+01	5.278592e+00	9.442815e+01	0	0	1.337720e+02
8.070381e+01	2.766373e+02	7.565982e+01	5.278592e+00	9.442815e+01	0	0	1.338720e+02
8.070381e+01	2.766373e+02	7.565982e+01	3.519062e+00	9.384164e+01	0	0	1.339720e+02
8.070381e+01	2.766373e+02	7.565982e+01	3.519062e+00	9.442815e+01	0	0	1.340740e+02
8.070381e+01	2.766373e+02	7.741935e+01	5.278592e+00	9.442815e+01	0	0	1.341740e+02
8.070381e+01	2.766373e+02	7.741935e+01	5.278592e+00	9.442815e+01	0	0	1.342760e+02
8.082111e+01	2.766373e+02	7.565982e+01	5.278592e+00	9.149560e+01	0	0	1.343760e+02
8.082111e+01	2.756598e+02	7.565982e+01	3.519062e+00	9.090909e+01	0	0	1.344760e+02
8.082111e+01	2.756598e+02	7.565982e+01	3.519062e+00	9.149560e+01	0	0	1.345780e+02
8.082111e+01	2.766373e+02	7.565982e+01	3.519062e+00	9.090909e+01	0	0	1.346780e+02
8.082111e+01	2.766373e+02	7.565982e+01	3.519062e+00	9.149560e+01	0	0	1.347790e+02
8.082111e+01	2.766373e+02	7.565982e+01	3.519062e+00	9.149560e+01	0	0	1.348800e+02
8.082111e+01	2.756598e+02	7.565982e+01	5.278592e+00	9.090909e+01	0	0	1.349800e+02
8.093842e+01	2.766373e+02	7.565982e+01	3.519062e+00	9.149560e+01	0	0	1.350810e+02
8.117302e+01	2.766373e+02	7.565982e+01	3.519062e+00	9.149560e+01	0	0	1.351820e+02
8.105572e+01	2.766373e+02	7.741935e+01	5.278592e+00	9.149560e+01	0	0	1.352830e+02
8.117302e+01	2.766373e+02	7.565982e+01	5.278592e+00	9.149560e+01	0	0	1.353840e+02
8.117302e+01	2.766373e+02	7.565982e+01	5.278592e+00	9.090909e+01	0	0	1.354840e+02
8.105572e+01	2.766373e+02	7.565982e+01	5.278592e+00	9.149560e+01	0	0	1.355850e+02
8.105572e+01	2.766373e+02	7.565982e+01	3.519062e+00	9.149560e+01	0	0	1.356860e+02
8.129032e+01	2.766373e+02	7.565982e+01	5.278592e+00	8.856305e+01	0	0	1.357870e+02
8.164223e+01	2.766373e+02	7.565982e+01	5.278592e+00	8.856305e+01	0	0	1.358870e+02
8.164223e+01	2.766373e+02	7.741935e+01	5.278592e+00	8.856305e+01	0	0	1.359880e+02
8.152493e+01	2.766373e+02	7.741935e+01	3.519062e+00	8.914956e+01	0	0	1.360890e+02
8.164223e+01	2.766373e+02	7.741935e+01	5.278592e+00	8.856305e+01	0	0	1.361890e+02
8.152493e+01	2.756598e+02	7.741935e+01	5.278592e+00	8.856305e+01	0	0	1.362910e+02
8.140762e+01	2.766373e+02	7.741935e+01	3.519062e+00	8.856305e+01	0	0	1.363910e+02
8.164223e+01	2.756598e+02	7.741935e+01	5.278592e+00	8.504399e+01	0	0	1.364920e+02
8.164223e+01	2.756598e+02	7.741935e+01	5.278592e+00	8.504399e+01	0	0	1.365930e+02
8.175953e+01	2.766373e+02	7.741935e+01	5.278592e+00	8.504399e+01	0	0	1.366930e+02
8.164223e+01	2.766373e+02	7.741935e+01	5.278592e+00	8.504399e+01	0	0	1.367950e+02
8.164223e+01	2.766373e+02	7.741935e+01	3.519062e+00	8.563050e+01	0	0	1.368950e+02
8.164223e+01	2.766373e+02	7.741935e+01	5.278592e+00	8.504399e+01	0	0	1.369950e+02
8.164223e+01	2.766373e+02	7.741935e+01	5.278592e+00	8.504399e+01	0	0	1.370970e+02
8.164223e+01	2.766373e+02	7.741935e+01	5.278592e+00	8.563050e+01	0	0	1.371970e+02
8.164223e+01	2.756598e+02	7.741935e+01	5.278592e+00	8.504399e+01	0	0	1.372980e+02
8.164223e+01	2.766373e+02	7.741935e+01	3.519062e+00	8.563050e+01	0	0	1.373990e+02
8.187683e+01	2.776149e+02	7.741935e+01	5.278592e+00	8.504399e+01	0	0	1.374990e+02
8.152493e+01	2.756598e+02	7.917889e+01	5.278592e+00	8.504399e+01	0	0	1.376010e+02
8.152493e+01	2.756598e+02	7.741935e+01	3.519062e+00	8.504399e+01	0	0	1.377010e+02
8.164223e+01	2.756598e+02	7.741935e+01	3.519062e+00	8.504399e+01	0	0	1.378020e+02
8.164223e+01	2.756598e+02	7.741935e+01	5.278592e+00	8.504399e+01	0	0	1.379030e+02
8.140762e+01	2.766373e+02	7.741935e+01	5.278592e+00	8.504399e+01	0	0	1.380030e+02
8.152493e+01	2.776149e+02	7.917889e+01	5.278592e+00	8.563050e+01	0	0	1.381040e+02
8.140762e+01	2.766373e+02	7.741935e+01	5.278592e+00	8.504399e+01	0	0	1.382050e+02
8.152493e+01	2.766373e+02	7.741935e+01	5.278592e+00	8.504399e+01	0	0	1.383060e+02
8.140762e+01	2.766373e+02	7.741935e+01	5.278592e+00	8.504399e+01	0	0	1.384060e+02
8.140762e+01	2.766373e+02	7.741935e+01	5.278592e+00	8.504399e+01	0	0	1.385070e+02
8.140762e+01	2.766373e+02	7.741935e+01	5.278592e+00	8.563050e+01	0	0	1.386080e+02
8.152493e+01	2.756598e+02	7.741935e+01	5.278592e+00	8.387097e+01	0	0	1.387080e+02
8.152493e+01	2.766373e+02	7.741935e+01	3.519062e+00	8.328446e+01	0	0	1.388100e+02
8.164223e+01	2.766373e+02	7.917889e+01	3.519062e+00	8.387097e+01	0	0	1.389100e+02
8.152493e+01	2.766373e+02	7.917889e+01	5.278592e+00	8.387097e+01	0	0	1.390110e+02
8.175953e+01	2.766373e+02	7.741935e+01	3.519062e+00	8.387097e+01	0	0	1.391120e+02
8.164223e+01	2.766373e+02	7.917889e+01	5.278592e+00	8.387097e+01	0	0	1.392120e+02
8.152493e+01	2.766373e+02	7.741935e+01	3.519062e+00	8.387097e+01	0	0	1.393140e+02
8.164223e+01	2.756598e+02	7.917889e+01	3.519062e+00	8.621701e+01	0	0	1.394140e+02
8.164223e+01	2.766373e+02	7.917889e+01	5.278592e+00	8.621701e+01	0	0	1.395140e+02
8.175953e+01	2.776149e+02	7.917889e+01	3.519062e+00	8.680352e+01	0	0	1.396160e+02
8.164223e+01	2.766373e+02	7.917889e+01	3.519062e+00	8.680352e+01	0	0	1.397160e+02
8.164223e+01	2.776149e+02	7.741935e+01	3.519062e+00	8.680352e+01	0	0	1.398170e+02
8.152493e+01	2.776149e+02	7.917889e+01	3.519062e+00	8.621701e+01	0	0	1.399180e+02
8.152493e+01	2.766373e+02	8.093842e+01	3.519062e+00	8.680352e+01	0	0	1.400180e+02
8.164223e+01	2.766373e+02	8.093842e+01	3.519062e+00	8.680352e+01	0	0	1.401200e+02
8.152493e+01	2.776149e+02	7.917889e+01	3.519062e+00	8.621701e+01	0	0	1.402200e+02
8.164223e+01	2.766373e+02	7.917889e+01	3.519062e+00	8.621701e+01	0	0	1.403210e+02
8.175953e+01	2.766373e+02	7.917889e+01	3.519062e+00	8.621701e+01	0	0	1.404220e+02
8.175953e+01	2.776149e+02	7.917889e+01	3.519062e+00	8.680352e+01	0	0	1.405220e+02
8.164223e+01	2.776149e+02	7.917889e+01	3.519062e+00	8.680352e+01	0	0	1.406230e+02
8.164223e+01	2.766373e+02	7.917889e+01	3.519062e+00	8.680352e+01	0	0	1.407240e+02
8.175953e+01	2.766373e+02	7.917889e+01	3.519062e+00	8.856305e+01	0	0	1.408250e+02
8.164223e+01	2.766373e+02	8.093842e+01	3.519062e+00	8.797654e+01	0	0	1.409250e+02
8.164223e+01	2.766373e+02	7.917889e+01	3.519062e+00	8.797654e+01	0	0	1.410260e+02
8.175953e+01	2.766373e+02	7.917889e+01	5.278592e+00	8.797654e+01	0	0	1.411270e+02
8.164223e+01	2.766373e+02	7.917889e+01	3.519062e+00	8.797654e+01	0	0	1.412280e+02
8.164223e+01	2.766373e+02	7.741935e+01	3.519062e+00	8.797654e+01	0	0	1.413290e+02
8.164223e+01	2.766373e+02	7.917889e+01	3.519062e+00	8.797654e+01	0	0	1.414290e+02
8.164223e+01	2.766373e+02	7.917889e+01	3.519062e+00	8.797654e+01	0	0	1.415300e+02
8.152493e+01	2.766373e+02	7.917889e+01	5.278592e+00	8.504399e+01	0	0	1.416310e+02
8.152493e+01	2.766373e+02	7.917889e+01	3.519062e+00	8.504399e+01	0	0	1.417310e+02
8.164223e+01	2.776149e+02	7.917889e+01	3.519062e+00	8.445748e+01	0	0	1.418330e+02
8.164223e+01	2.766373e+02	7.741935e+01	3.519062e+00	8.445748e+01	0	0	1.419330e+02
8.152493e+01	2.766373e+02	7.917889e+01	3.519062e+00	8.504399e+01	0	0	1.420330e+02
8.152493e+01	2.766373e+02	7.917889e+01	3.519062e+00	8.445748e+01	0	0	1.421350e+02
8.152493e+01	2.776149e+02	7.741935e+01	3.519062e+00	8.445748e+01	0	0	1.422350e+02
8.164223e+01	2.766373e+02	7.741935e+01	5.278592e+00	7.917889e+01	0	0	1.423370e+02
8.175953e+01	2.776149e+02	7.917889e+01	3.519062e+00	7.859238e+01	0	0	1.424370e+02
8.175953e+01	2.766373e+02	7.917889e+01	3.519062e+00	7.859238e+01	0	0	1.425380e+02
8.175953e+01	2.766373e+02	7.741935e+01	3.519062e+00	7.859238e+01	0	0	1.426390e+02
8.175953e+01	2.766373e+02	7.741935e+01	3.519062e+00	7.859238e+01	0	0	1.427390e+02
8.175953e+01	2.766373e+02	7.741935e+01	3.519062e+00	7.859238e+01	0	0	1.428400e+02
8.175953e+01	2.766373e+02	7.741935e+01	3.519062e+00	7.859238e+01	0	0	1.429410e+02
8.175953e+01	2.766373e+02	7.741935e+01	3.519062e+00	7.741935e+01	0	0	1.430420e+02
8.175953e+01	2.766373e+02	7.741935e+01	3.519062e+00	7.800587e+01	0	0	1.431420e+02
8.199413e+01	2.766373e+02	7.741935e+01	3.519062e+00	7.741935e+01	0	0	1.432430e+02
8.187683e+01	2.766373e+02	7.741935e+01	3.519062e+00	7.800587e+01	0	0	1.433440e+02
8.187683e+01	2.766373e+02	7.741935e+01	3.519062e+00	7.741935e+01	0	0	1.434440e+02
8.175953e+01	2.766373e+02	7.565982e+01	5.278592e+00	7.800587e+01	0	0	1.435460e+02
8.175953e+01	2.766373e+02	7.741935e+01	3.519062e+00	7.741935e+01	0	0	1.436460e+02
8.187683e+01	2.766373e+02	7.741935e+01	3.519062e+00	7.800587e+01	0	0	1.437470e+02
8.187683e+01	2.766373e+02	7.741935e+01	3.519062e+00	7.859238e+01	0	0	1.438480e+02
8.187683e+01	2.766373e+02	7.741935e+01	3.519062e+00	7.800587e+01	0	0	1.439480e+02
8.187683e+01	2.766373e+02	7.741935e+01	3.519062e+00	7.859238e+01	0	0	1.440500e+02
8.187683e+01	2.766373e+02	7.741935e+01	3.519062e+00	7.800587e+01	0	0	1.441500e+02
8.187683e+01	2.776149e+02	7.741935e+01	3.519062e+00	7.859238e+01	0	0	1.442500e+02
8.199413e+01	2.776149e+02	7.741935e+01	5.278592e+00	7.859238e+01	0	0	1.443520e+02
8.199413e+01	2.766373e+02	7.741935e+01	3.519062e+00	7.859238e+01	0	0	1.444520e+02
8.199413e+01	2.776149e+02	7.565982e+01	5.278592e+00	7.859238e+01	0	0	1.445530e+02
8.187683e+01	2.776149e+02	7.565982e+01	3.519062e+00	7.859238e+01	0	0	1.446540e+02
8.187683e+01	2.776149e+02	7.565982e+01	3.519062e+00	7.800587e+01	0	0	1.447540e+02
8.187683e+01	2.776149e+02	7.565982e+01	5.278592e+00	7.800587e+01	0	0	1.448560e+02
8.187683e+01	2.776149e+02	7.565982e+01	3.519062e+00	7.800587e+01	0	0	1.449560e+02
8.187683e+01	2.776149e+02	7.565982e+01	3.519062e+00	7.800587e+01	0	0	1.450570e+02
8.199413e+01	2.776149e+02	7.565982e+01	3.519062e+00	7.800587e+01	0	0	1.451580e+02
8.164223e+01	2.776149e+02	7.390029e+01	3.519062e+00	7.800587e+01	0	0	1.452580e+02
8.152493e+01	2.766373e+02	7.390029e+01	5.278592e+00	7.741935e+01	0	0	1.453590e+02
8.152493e+01	2.766373e+02	7.390029e+01	3.519062e+00	7.800587e+01	0	0	1.454600e+02
8.152493e+01	2.766373e+02	7.390029e+01	3.519062e+00	7.800587e+01	0	0	1.455610e+02
8.164223e+01	2.766373e+02	7.390029e+01	5.278592e+00	7.800587e+01	0	0	1.456610e+02
8.164223e+01	2.766373e+02	7.390029e+01	3.519062e+00	7.800587e+01	0	0	1.457620e+02
8.164223e+01	2.766373e+02	7.390029e+01	5.278592e+00	7.800587e+01	0	0	1.458630e+02
8.152493e+01	2.766373e+02	7.214076e+01	5.278592e+00	7.859238e+01	0	0	1.459640e+02
8.152493e+01	2.766373e+02	7.214076e+01	5.278592e+00	7.859238e+01	0	0	1.460650e+02
8.152493e+01	2.776149e+02	7.214076e+01	5.278592e+00	7.800587e+01	0	0	1.461650e+02
8.140762e+01	2.766373e+02	7.390029e+01	5.278592e+00	7.859238e+01	0	0	1.462660e+02
8.152493e+01	2.776149e+02	7.214076e+01	5.278592e+00	7.859238e+01	0	0	1.463670e+02
8.140762e+01	2.766373e+02	7.390029e+01	5.278592e+00	7.800587e+01	0	0	1.464670e+02
8.152493e+01	2.766373e+02	7.390029e+01	3.519062e+00	7.859238e+01	0	0	1.465690e+02
8.152493e+01	2.766373e+02	7.214076e+01	5.278592e+00	7.741935e+01	0	0	1.466690e+02
8.152493e+01	2.766373e+02	7.214076e+01	5.278592e+00	7.741935e+01	0	0	1.467690e+02
8.140762e+01	2.766373e+02	7.214076e+01	3.519062e+00	7.741935e+01	0	0	1.468710e+02
8.152493e+01	2.766373e+02	7.214076e+01	5.278592e+00	7.800587e+01	0	0	1.469710e+02
8.140762e+01	2.766373e+02	7.214076e+01	3.519062e+00	7.741935e+01	0	0	1.470730e+02
8.152493e+01	2.766373e+02	7.390029e+01	5.278592e+00	7.741935e+01	0	0	1.471730e+02
8.152493e+01	2.766373e+02	7.214076e+01	3.519062e+00	7.800587e+01	0	0	1.472730e+02
8.152493e+01	2.776149e+02	7.390029e+01	5.278592e+00	7.741935e+01	0	0	1.473750e+02
8.152493e+01	2.766373e+02	7.214076e+01	5.278592e+00	7.741935e+01	0	0	1.474750e+02
8.140762e+01	2.766373e+02	7.214076e+01	5.278592e+00	7.741935e+01	0	0	1.475760e+02
8.140762e+01	2.766373e+02	7.214076e+01	5.278592e+00	7.683284e+01	0	0	1.476770e+02
8.140762e+01	2.766373e+02	7.214076e+01	5.278592e+00	7.741935e+01	0	0	1.477770e+02
8.129032e+01	2.766373e+02	7.038123e+01	5.278592e+00	7.741935e+01	0	0	1.478780e+02
8.140762e+01	2.766373e+02	7.214076e+01	3.519062e+00	7.741935e+01	0	0	1.479790e+02
8.140762e+01	2.766373e+02	7.214076e+01	5.278592e+00	7.448680e+01	0	0	1.480800e+02
8.129032e+01	2.766373e+02	7.214076e+01	3.519062e+00	7.448680e+01	0	0	1.481800e+02
8.129032e+01	2.766373e+02	7.214076e+01	5.278592e+00	7.448680e+01	0	0	1.482810e+02
8.117302e+01	2.766373e+02	7.214076e+01	5.278592e+00	7.448680e+01	0	0	1.483820e+02
8.117302e+01	2.766373e+02	7.214076e+01	5.278592e+00	7.448680e+01	0	0	1.484830e+02
8.117302e+01	2.776149e+02	7.214076e+01	5.278592e+00	7.448680e+01	0	0	1.485840e+02
8.117302e+01	2.776149e+02	7.038123e+01	5.278592e+00	7.448680e+01	0	0	1.486840e+02
8.117302e+01	2.766373e+02	7.214076e+01	3.519062e+00	7.565982e+01	0	0	1.487860e+02
8.105572e+01	2.766373e+02	7.214076e+01	5.278592e+00	7.565982e+01	0	0	1.488860e+02
8.117302e+01	2.766373e+02	7.390029e+01	5.278592e+00	7.565982e+01	0	0	1.489860e+02
8.093842e+01	2.766373e+02	7.214076e+01	5.278592e+00	7.565982e+01	0	0	1.490880e+02
8.129032e+01	2.776149e+02	7.214076e+01	3.519062e+00	7.565982e+01	0	0	1.491880e+02
8.105572e+01	2.766373e+02	7.214076e+01	5.278592e+00	7.565982e+01	0	0	1.492890e+02
8.105572e+01	2.766373e+02	7.214076e+01	5.278592e+00	7.565982e+01	0	0	1.493900e+02
8.129032e+01	2.776149e+02	7.214076e+01	5.278592e+00	7.624633e+01	0	0	1.494900e+02
8.105572e+01	2.766373e+02	7.390029e+01	5.278592e+00	7.565982e+01	0	0	1.495920e+02
8.129032e+01	2.766373e+02	7.214076e+01	5.278592e+00	7.507331e+01	0	0	1.496920e+02
8.117302e+01	2.766373e+02	7.390029e+01	5.278592e+00	7.565982e+01	0	0	1.497930e+02
8.129032e+01	2.766373e+02	7.214076e+01	5.278592e+00	7.565982e+01	0	0	1.498940e+02
8.129032e+01	2.766373e+02	7.390029e+01	5.278592e+00	7.565982e+01	0	0	1.499940e+02
8.129032e+01	2.766373e+02	7.390029e+01	3.519062e+00	7.565982e+01	0	0	1.500950e+02
8.117302e+01	2.756598e+02	7.390029e+01	3.519062e+00	7.565982e+01	0	0	1.501960e+02
8.129032e+01	2.766373e+02	7.390029e+01	3.519062e+00	7.741935e+01	0	0	1.502970e+02
8.140762e+01	2.776149e+02	7.390029e+01	5.278592e+00	7.741935e+01	0	0	1.503970e+02
8.164223e+01	2.776149e+02	7.390029e+01	5.278592e+00	7.741935e+01	0	0	1.504980e+02
8.140762e+01	2.776149e+02	7.214076e+01	3.519062e+00	7.741935e+01	0	0	1.505990e+02
8.140762e+01	2.766373e+02	7.390029e+01	5.278592e+00	7.741935e+01	0	0	1.507000e+02
8.140762e+01	2.776149e+02	7.390029e+01	5.278592e+00	7.683284e+01	0	0	1.508010e+02
8.140762e+01	2.766373e+02	7.390029e+01	5.278592e+00	7.741935e+01	0	0	1.509010e+02
8.152493e+01	2.776149e+02	7.565982e+01	5.278592e+00	7.800587e+01	0	0	1.510020e+02
8.140762e+01	2.776149e+02	7.390029e+01	5.278592e+00	7.800587e+01	0	0	1.511030e+02
8.117302e+01	2.766373e+02	7.390029e+01	5.278592e+00	7.800587e+01	0	0	1.512030e+02
8.117302e+01	2.766373e+02	7.390029e+01	5.278592e+00	7.800587e+01	0	0	1.513050e+02
8.117302e+01	2.766373e+02	7.390029e+01	5.278592e+00	7.800587e+01	0	0	1.514050e+02
8.129032e+01	2.766373e+02	7.390029e+01	5.278592e+00	7.800587e+01	0	0	1.515050e+02
8.117302e+01	2.766373e+02	7.390029e+01	5.278592e+00	7.800587e+01	0	0	1.516070e+02
8.105572e+01	2.766373e+02	7.390029e+01	5.278592e+00	7.859238e+01	0	0	1.517070e+02
8.093842e+01	2.766373e+02	7.390029e+01	5.278592e+00	7.859238e+01	0	0	1.518090e+02
8.105572e+01	2.766373e+02	7.390029e+01	5.278592e+00	7.859238e+01	0	0	1.519090e+02
8.093842e+01	2.766373e+02	7.390029e+01	5.278592e+00	7.859238e+01	0	0	1.520090e+02
8.105572e+01	2.766373e+02	7.390029e+01	5.278592e+00	7.859238e+01	0	0	1.521110e+02
8.105572e+01	2.766373e+02	7.390029e+01	5.278592e+00	7.859238e+01	0	0	1.522110e+02
8.093842e+01	2.766373e+02	7.390029e+01	5.278592e+00	7.859238e+01	0	0	1.523120e+02
8.093842e+01	2.776149e+02	7.565982e+01	7.038123e+00	7.859238e+01	0	0	1.524130e+02
8.070381e+01	2.766373e+02	7.565982e+01	7.038123e+00	7.859238e+01	0	0	1.525130e+02
8.070381e+01	2.776149e+02	7.565982e+01	5.278592e+00	7.859238e+01	0	0	1.526140e+02
8.093842e+01	2.776149e+02	7.565982e+01	7.038123e+00	7.859238e+01	0	0	1.527150e+02
8.082111e+01	2.766373e+02	7.390029e+01	5.278592e+00	7.859238e+01	0	0	1.528160e+02
8.070381e+01	2.776149e+02	7.565982e+01	5.278592e+00	7.859238e+01	0	0	1.529160e+02
8.082111e+01	2.766373e+02	7.565982e+01	5.278592e+00	7.859238e+01	0	0	1.530170e+02
8.070381e+01	2.776149e+02	7.565982e+01	7.038123e+00	7.741935e+01	0	0	1.531180e+02
8.093842e+01	2.776149e+02	7.565982e+01	7.038123e+00	7.741935e+01	0	0	1.532190e+02
8.105572e+01	2.776149e+02	7.565982e+01	5.278592e+00	7.800587e+01	0	0	1.533200e+02
8.093842e+01	2.776149e+02	7.565982e+01	5.278592e+00	7.741935e+01	0	0	1.534200e+02
8.082111e+01	2.766373e+02	7.565982e+01	5.278592e+00	7.800587e+01	0	0	1.535210e+02
8.093842e+01	2.776149e+02	7.565982e+01	7.038123e+00	7.741935e+01	0	0	1.536220e+02
8.093842e+01	2.776149e+02	7.565982e+01	7.038123e+00	7.800587e+01	0	0	1.537220e+02
8.105572e+01	2.776149e+02	7.741935e+01	7.038123e+00	7.741935e+01	0	0	1.538240e+02
8.129032e+01	2.776149e+02	7.565982e+01	7.038123e+00	7.741935e+01	0	0	1.539240e+02
8.117302e+01	2.776149e+02	7.741935e+01	7.038123e+00	7.741935e+01	0	0	1.540240e+02
8.129032e+01	2.776149e+02	7.565982e+01	5.278592e+00	7.741935e+01	0	5	1.541260e+02
8.152493e+01	2.776149e+02	7.565982e+01	7.038123e+00	7.741935e+01	0	5	1.542260e+02
8.152493e+01	2.776149e+02	7.741935e+01	7.038123e+00	7.800587e+01	0	5	1.543280e+02
8.175953e+01	2.785924e+02	7.741935e+01	5.278592e+00	7.800587e+01	0	5	1.544280e+02
8.164223e+01	2.785924e+02	7.741935e+01	7.038123e+00	7.741935e+01	0	5	1.545280e+02
8.164223e+01	2.776149e+02	7.741935e+01	7.038123e+00	7.448680e+01	0	5	1.546300e+02
8.175953e+01	2.785924e+02	7.741935e+01	7.038123e+00	7.448680e+01	0	5	1.547300e+02
8.164223e+01	2.776149e+02	7.741935e+01	7.038123e+00	7.448680e+01	0	5	1.548310e+02
8.164223e+01	2.776149e+02	7.741935e+01	5.278592e+00	7.448680e+01	0	5	1.549320e+02
8.164223e+01	2.776149e+02	7.741935e+01	7.038123e+00	7.448680e+01	0	5	1.550320e+02
8.164223e+01	2.776149e+02	7.741935e+01	7.038123e+00	7.390029e+01	0	5	1.551330e+02
8.175953e+01	2.776149e+02	7.741935e+01	7.038123e+00	7.448680e+01	0	5	1.552340e+02
8.164223e+01	2.776149e+02	7.741935e+01	7.038123e+00	6.979472e+01	0	5	1.553350e+02
8.164223e+01	2.776149e+02	7.741935e+01	7.038123e+00	6.979472e+01	0	5	1.554360e+02
8.164223e+01	2.776149e+02	7.741935e+01	7.038123e+00	7.038123e+01	0	5	1.555360e+02
8.164223e+01	2.776149e+02	7.917889e+01	7.038123e+00	6.979472e+01	0	5	1.556370e+02
8.187683e+01	2.785924e+02	7.917889e+01	7.038123e+00	6.979472e+01	0	5	1.557380e+02
8.164223e+01	2.776149e+02	7.741935e+01	5.278592e+00	6.979472e+01	0	5	1.558390e+02
8.152493e+01	2.776149e+02	7.741935e+01	7.038123e+00	6.979472e+01	0	5	1.559390e+02
8.152493e+01	2.776149e+02	7.741935e+01	5.278592e+00	6.920821e+01	0	5	1.560400e+02
8.164223e+01	2.785924e+02	7.741935e+01	5.278592e+00	6.920821e+01	0	5	1.561410e+02
8.164223e+01	2.785924e+02	7.741935e+01	7.038123e+00	6.920821e+01	0	5	1.562410e+02
8.152493e+01	2.776149e+02	7.741935e+01	5.278592e+00	6.920821e+01	0	5	1.563430e+02
8.152493e+01	2.785924e+02	7.741935e+01	7.038123e+00	6.920821e+01	0	5	1.564430e+02
8.152493e+01	2.776149e+02	7.741935e+01	7.038123e+00	6.920821e+01	0	5	1.565440e+02
8.152493e+01	2.785924e+02	7.741935e+01	7.038123e+00	6.920821e+01	0	5	1.566450e+02
8.152493e+01	2.785924e+02	7.741935e+01	5.278592e+00	6.920821e+01	0	5	1.567450e+02
8.140762e+01	2.776149e+02	7.741935e+01	5.278592e+00	6.920821e+01	0	5	1.568470e+02
8.140762e+01	2.785924e+02	7.917889e+01	7.038123e+00	6.979472e+01	0	5	1.569470e+02
8.152493e+01	2.776149e+02	7.917889e+01	5.278592e+00	6.979472e+01	0	5	1.570470e+02
8.140762e+01	2.776149e+02	7.917889e+01	7.038123e+00	6.920821e+01	0	5	1.571490e+02
8.140762e+01	2.776149e+02	7.917889e+01	7.038123e+00	6.920821e+01	0	5	1.572490e+02
8.129032e+01	2.776149e+02	7.741935e+01	5.278592e+00	6.920821e+01	0	5	1.573500e+02
8.140762e+01	2.776149e+02	7.917889e+01	5.278592e+00	6.979472e+01	0	5	1.574510e+02
8.129032e+01	2.776149e+02	7.741935e+01	7.038123e+00	6.979472e+01	0	5	1.575510e+02
8.117302e+01	2.766373e+02	7.741935e+01	7.038123e+00	6.979472e+01	0	5	1.576520e+02
8.129032e+01	2.776149e+02	7.917889e+01	7.038123e+00	6.979472e+01	0	5	1.577530e+02
8.129032e+01	2.766373e+02	7.917889e+01	7.038123e+00	6.920821e+01	0	5	1.578540e+02
8.152493e+01	2.785924e+02	7.917889e+01	7.038123e+00	6.979472e+01	0	5	1.579550e+02
8.117302e+01	2.766373e+02	7.917889e+01	7.038123e+00	6.979472e+01	0	5	1.580560e+02
8.129032e+01	2.766373e+02	7.917889e+01	7.038123e+00	6.979472e+01	0	5	1.581560e+02
8.105572e+01	2.776149e+02	7.917889e+01	7.038123e+00	6.979472e+01	0	5	1.582570e+02
8.105572e+01	2.776149e+02	7.917889e+01	7.038123e+00	6.979472e+01	0	5	1.583580e+02
8.105572e+01	2.776149e+02	7.917889e+01	7.038123e+00	6.979472e+01	0	5	1.584580e+02
8.105572e+01	2.776149e+02	7.917889e+01	8.797654e+00	6.979472e+01	0	5	1.585600e+02
8.105572e+01	2.776149e+02	7.917889e+01	7.038123e+00	6.920821e+01	0	5	1.586600e+02
8.105572e+01	2.766373e+02	7.917889e+01	5.278592e+00	6.979472e+01	0	5	1.587600e+02
8.105572e+01	2.766373e+02	7.917889e+01	5.278592e+00	6.979472e+01	0	5	1.588620e+02
8.046921e+01	2.776149e+02	7.917889e+01	7.038123e+00	7.096774e+01	0	5	1.589620e+02
8.011730e+01	2.766373e+02	7.917889e+01	7.038123e+00	7.096774e+01	0	5	1.590640e+02
80	2.766373e+02	7.917889e+01	7.038123e+00	7.096774e+01	0	0	1.591640e+02
7.988270e+01	2.756598e+02	7.917889e+01	7.038123e+00	7.096774e+01	0	0	1.592640e+02
7.976540e+01	2.756598e+02	7.917889e+01	7.038123e+00	7.096774e+01	0	0	1.593660e+02
80	2.756598e+02	7.917889e+01	7.038123e+00	7.096774e+01	0	0	1.594660e+02
7.988270e+01	2.766373e+02	7.917889e+01	7.038123e+00	7.096774e+01	0	0	1.595670e+02
7.941349e+01	2.766373e+02	8.093842e+01	7.038123e+00	7.390029e+01	0	0	1.596680e+02
7.847507e+01	2.756598e+02	7.917889e+01	5.278592e+00	7.390029e+01	0	0	1.597680e+02
7.870968e+01	2.766373e+02	7.917889e+01	7.038123e+00	7.390029e+01	0	0	1.598690e+02
7.859238e+01	2.756598e+02	8.093842e+01	5.278592e+00	7.331378e+01	0	0	1.599700e+02
7.882698e+01	2.766373e+02	7.917889e+01	7.038123e+00	7.390029e+01	0	0	1.600710e+02
7.859238e+01	2.756598e+02	7.917889e+01	7.038123e+00	7.390029e+01	0	0	1.601720e+02
7.870968e+01	2.766373e+02	8.093842e+01	7.038123e+00	7.390029e+01	0	0	1.602720e+02
7.835777e+01	2.766373e+02	8.093842e+01	5.278592e+00	7.390029e+01	0	0	1.603730e+02
7.765396e+01	2.756598e+02	7.917889e+01	5.278592e+00	7.390029e+01	0	0	1.604740e+02
7.765396e+01	2.756598e+02	8.093842e+01	7.038123e+00	7.390029e+01	0	0	1.605750e+02
7.765396e+01	2.756598e+02	7.917889e+01	5.278592e+00	7.390029e+01	0	0	1.606750e+02
7.777126e+01	2.756598e+02	7.917889e+01	5.278592e+00	7.390029e+01	0	0	1.607760e+02
7.765396e+01	2.756598e+02	7.917889e+01	5.278592e+00	7.390029e+01	0	0	1.608770e+02
7.765396e+01	2.756598e+02	8.093842e+01	5.278592e+00	7.448680e+01	0	0	1.609770e+02
7.730205e+01	2.756598e+02	7.917889e+01	7.038123e+00	7.331378e+01	0	0	1.610790e+02
7.671554e+01	2.756598e+02	7.917889e+01	5.278592e+00	7.331378e+01	0	0	1.611790e+02
7.683284e+01	2.756598e+02	7.917889e+01	5.278592e+00	7.331378e+01	0	0	1.612800e+02
7.683284e+01	2.756598e+02	7.917889e+01	5.278592e+00	7.331378e+01	0	0	1.613810e+02
7.671554e+01	2.756598e+02	7.917889e+01	7.038123e+00	7.331378e+01	0	0	1.614810e+02
7.671554e+01	2.766373e+02	7.917889e+01	5.278592e+00	7.390029e+01	0	0	1.615830e+02
7.683284e+01	2.756598e+02	7.917889e+01	7.038123e+00	7.331378e+01	0	0	1.616830e+02
7.659824e+01	2.756598e+02	8.093842e+01	5.278592e+00	6.920821e+01	0	0	1.617830e+02
7.659824e+01	2.766373e+02	7.917889e+01	5.278592e+00	6.862170e+01	0	0	1.618850e+02
7.659824e+01	2.766373e+02	7.917889e+01	7.038123e+00	6.920821e+01	0	0	1.619850e+02
7.648094e+01	2.756598e+02	7.917889e+01	5.278592e+00	6.862170e+01	0	0	1.620860e+02
7.671554e+01	2.766373e+02	7.917889e+01	5.278592e+00	6.862170e+01	0	0	1.621870e+02
7.648094e+01	2.766373e+02	7.917889e+01	5.278592e+00	6.920821e+01	0	0	1.622870e+02
7.671554e+01	2.766373e+02	7.917889e+01	5.278592e+00	6.862170e+01	0	0	1.623880e+02
7.659824e+01	2.766373e+02	7.917889e+01	7.038123e+00	6.275660e+01	0	0	1.624890e+02
7.671554e+01	2.766373e+02	7.917889e+01	7.038123e+00	6.217009e+01	0	0	1.625900e+02
7.683284e+01	2.766373e+02	7.917889e+01	5.278592e+00	6.275660e+01	0	0	1.626910e+02
7.683284e+01	2.766373e+02	8.093842e+01	5.278592e+00	6.217009e+01	0	0	1.627910e+02
7.683284e+01	2.766373e+02	7.917889e+01	7.038123e+00	6.217009e+01	0	0	1.628920e+02
7.706745e+01	2.766373e+02	7.917889e+01	7.038123e+00	6.275660e+01	0	0	1.629930e+02
7.683284e+01	2.766373e+02	7.917889e+01	5.278592e+00	6.217009e+01	0	0	1.630940e+02
7.683284e+01	2.766373e+02	8.093842e+01	5.278592e+00	6.217009e+01	0	0	1.631940e+02
7.718475e+01	2.766373e+02	7.917889e+01	7.038123e+00	6.275660e+01	0	0	1.632950e+02
7.718475e+01	2.766373e+02	8.093842e+01	7.038123e+00	6.275660e+01	0	0	1.633960e+02
7.718475e+01	2.766373e+02	8.093842e+01	5.278592e+00	6.217009e+01	0	0	1.634960e+02
7.730205e+01	2.766373e+02	8.093842e+01	7.038123e+00	6.275660e+01	0	0	1.635980e+02
7.718475e+01	2.766373e+02	7.917889e+01	7.038123e+00	6.275660e+01	0	0	1.636980e+02
7.718475e+01	2.776149e+02	7.917889e+01	7.038123e+00	6.275660e+01	0	0	1.637990e+02
7.718475e+01	2.766373e+02	7.917889e+01	5.278592e+00	6.217009e+01	0	0	1.639000e+02
7.753666e+01	2.766373e+02	8.093842e+01	7.038123e+00	6.041056e+01	0	0	164
7.777126e+01	2.766373e+02	8.093842e+01	7.038123e+00	6.041056e+01	0	0	1.641020e+02
7.788856e+01	2.766373e+02	7.917889e+01	5.278592e+00	5.982405e+01	0	0	1.642020e+02
7.788856e+01	2.766373e+02	8.093842e+01	7.038123e+00	6.041056e+01	0	0	1.643020e+02
7.788856e+01	2.766373e+02	7.917889e+01	7.038123e+00	6.041056e+01	0	0	1.644040e+02
7.788856e+01	2.766373e+02	7.917889e+01	7.038123e+00	6.041056e+01	0	0	1.645040e+02
7.788856e+01	2.776149e+02	8.093842e+01	7.038123e+00	6.099707e+01	0	0	1.646050e+02
7.859238e+01	2.776149e+02	8.093842e+01	7.038123e+00	6.099707e+01	0	0	1.647060e+02
7.894428e+01	2.776149e+02	7.917889e+01	7.038123e+00	6.099707e+01	0	0	1.648060e+02
7.894428e+01	2.776149e+02	8.093842e+01	7.038123e+00	6.099707e+01	0	0	1.649080e+02
7.882698e+01	2.776149e+02	8.093842e+01	7.038123e+00	6.099707e+01	0	0	1.650080e+02
7.882698e+01	2.776149e+02	7.917889e+01	7.038123e+00	6.099707e+01	0	0	1.651090e+02
7.882698e+01	2.776149e+02	8.093842e+01	5.278592e+00	6.099707e+01	0	0	1.652100e+02
7.882698e+01	2.776149e+02	8.093842e+01	7.038123e+00	6.099707e+01	0	0	1.653100e+02
7.917889e+01	2.776149e+02	8.093842e+01	7.038123e+00	6.627566e+01	0	0	1.654110e+02
7.953079e+01	2.766373e+02	8.093842e+01	7.038123e+00	6.627566e+01	0	0	1.655120e+02
7.953079e+01	2.766373e+02	8.093842e+01	7.038123e+00	6.686217e+01	0	0	1.656130e+02
7.953079e+01	2.776149e+02	8.093842e+01	7.038123e+00	6.627566e+01	0	0	1.657130e+02
7.953079e+01	2.766373e+02	8.093842e+01	5.278592e+00	6.627566e+01	0	0	1.658140e+02
7.953079e+01	2.776149e+02	8.093842e+01	7.038123e+00	6.627566e+01	0	0	1.659150e+02
7.953079e+01	2.776149e+02	8.093842e+01	7.038123e+00	6.627566e+01	0	0	1.660160e+02
7.953079e+01	2.776149e+02	8.093842e+01	7.038123e+00	7.038123e+01	0	0	1.661170e+02
8.023460e+01	2.766373e+02	8.093842e+01	7.038123e+00	7.038123e+01	0	0	1.662170e+02
8.011730e+01	2.766373e+02	8.093842e+01	7.038123e+00	7.038123e+01	0	0	1.663180e+02
8.023460e+01	2.766373e+02	8.093842e+01	7.038123e+00	7.038123e+01	0	0	1.664190e+02
8.011730e+01	2.776149e+02	8.093842e+01	7.038123e+00	7.038123e+01	0	0	1.665190e+02
8.023460e+01	2.776149e+02	8.093842e+01	7.038123e+00	7.038123e+01	0	0	1.666210e+02
8.011730e+01	2.776149e+02	8.269795e+01	7.038123e+00	7.038123e+01	0	0	1.667210e+02
8.023460e+01	2.766373e+02	8.093842e+01	7.038123e+00	7.155425e+01	0	0	1.668210e+02
8.023460e+01	2.776149e+02	8.269795e+01	8.797654e+00	7.155425e+01	0	0	1.669230e+02
8.023460e+01	2.776149e+02	8.093842e+01	7.038123e+00	7.155425e+01	0	0	1.670230e+02
8.035191e+01	2.776149e+02	8.093842e+01	7.038123e+00	7.155425e+01	0	0	1.671240e+02
8.023460e+01	2.776149e+02	8.093842e+01	7.038123e+00	7.155425e+01	0	0	1.672250e+02
8.023460e+01	2.776149e+02	8.093842e+01	7.038123e+00	7.155425e+01	0	0	1.673250e+02
8.011730e+01	2.776149e+02	8.269795e+01	7.038123e+00	7.155425e+01	0	0	1.674270e+02
8.035191e+01	2.776149e+02	8.093842e+01	7.038123e+00	7.214076e+01	0	0	1.675270e+02
8.035191e+01	2.776149e+02	8.093842e+01	7.038123e+00	7.155425e+01	0	0	1.676280e+02
8.035191e+01	2.776149e+02	8.269795e+01	5.278592e+00	7.155425e+01	0	0	1.677290e+02
8.035191e+01	2.776149e+02	8.269795e+01	7.038123e+00	7.155425e+01	0	0	1.678290e+02
8.023460e+01	2.776149e+02	8.093842e+01	7.038123e+00	7.214076e+01	0	0	1.679300e+02
8.035191e+01	2.776149e+02	8.093842e+01	7.038123e+00	7.155425e+01	0	0	1.680310e+02
8.023460e+01	2.776149e+02	8.269795e+01	7.038123e+00	7.155425e+01	0	0	1.681320e+02
8.023460e+01	2.776149e+02	8.093842e+01	7.038123e+00	7.155425e+01	0	0	1.682320e+02
8.023460e+01	2.766373e+02	8.093842e+01	5.278592e+00	7.448680e+01	0	0	1.683330e+02
8.011730e+01	2.766373e+02	8.093842e+01	7.038123e+00	7.507331e+01	0	0	1.684340e+02
8.011730e+01	2.776149e+02	8.269795e+01	7.038123e+00	7.448680e+01	0	0	1.685350e+02
8.011730e+01	2.766373e+02	8.093842e+01	7.038123e+00	7.507331e+01	0	0	1.686360e+02
8.011730e+01	2.766373e+02	8.269795e+01	7.038123e+00	7.507331e+01	0	0	1.687360e+02
8.011730e+01	2.766373e+02	8.269795e+01	7.038123e+00	7.507331e+01	0	0	1.688370e+02
8.011730e+01	2.766373e+02	8.269795e+01	7.038123e+00	7.448680e+01	0	0	1.689380e+02
8.011730e+01	2.766373e+02	8.269795e+01	8.797654e+00	7.683284e+01	0	0	1.690380e+02
80	2.766373e+02	8.093842e+01	7.038123e+00	7.683284e+01	0	0	1.691400e+02
80	2.766373e+02	8.093842e+01	7.038123e+00	7.683284e+01	0	0	1.692400e+02
8.011730e+01	2.766373e+02	8.093842e+01	7.038123e+00	7.683284e+01	0	0	1.693400e+02
80	2.766373e+02	8.093842e+01	7.038123e+00	7.741935e+01	0	0	1.694420e+02
8.011730e+01	2.766373e+02	8.269795e+01	7.038123e+00	7.683284e+01	0	0	1.695420e+02
80	2.766373e+02	8.093842e+01	7.038123e+00	7.683284e+01	0	0	1.696440e+02
8.011730e+01	2.766373e+02	8.269795e+01	7.038123e+00	7.741935e+01	0	0	1.697440e+02
8.011730e+01	2.766373e+02	8.093842e+01	5.278592e+00	7.741935e+01	0	0	1.698440e+02
8.011730e+01	2.766373e+02	8.093842e+01	7.038123e+00	7.741935e+01	0	0	1.699460e+02
7.988270e+01	2.766373e+02	8.269795e+01	7.038123e+00	7.741935e+01	0	0	1.700460e+02
8.011730e+01	2.766373e+02	8.269795e+01	7.038123e+00	7.741935e+01	0	0	1.701470e+02
7.988270e+01	2.766373e+02	8.269795e+01	7.038123e+00	7.741935e+01	0	0	1.702480e+02
8.011730e+01	2.776149e+02	8.269795e+01	5.278592e+00	7.741935e+01	0	0	1.703480e+02
80	2.776149e+02	8.269795e+01	7.038123e+00	7.624633e+01	0	0	1.704490e+02
80	2.776149e+02	8.093842e+01	5.278592e+00	7.624633e+01	0	0	1.705500e+02
80	2.766373e+02	8.093842e+01	5.278592e+00	7.624633e+01	0	0	1.706510e+02
80	2.766373e+02	8.093842e+01	7.038123e+00	7.624633e+01	0	0	1.707520e+02
80	2.776149e+02	8.093842e+01	7.038123e+00	7.624633e+01	0	0	1.708520e+02
80	2.766373e+02	8.093842e+01	7.038123e+00	7.624633e+01	0	0	1.709530e+02
80	2.766373e+02	8.093842e+01	7.038123e+00	7.624633e+01	0	0	1.710540e+02
7.988270e+01	2.766373e+02	8.093842e+01	7.038123e+00	7.624633e+01	0	0	1.711550e+02
80	2.776149e+02	8.093842e+01	7.038123e+00	7.624633e+01	0	0	1.712550e+02
80	2.766373e+02	8.093842e+01	7.038123e+00	7.624633e+01	0	0	1.713560e+02
80	2.766373e+02	8.093842e+01	5.278592e+00	7.624633e+01	0	0	1.714570e+02
80	2.766373e+02	8.093842e+01	7.038123e+00	7.624633e+01	0	0	1.715570e+02
8.011730e+01	2.776149e+02	8.093842e+01	7.038123e+00	7.624633e+01	0	0	1.716590e+02
8.011730e+01	2.776149e+02	7.917889e+01	7.038123e+00	7.683284e+01	0	0	1.717590e+02
80	2.776149e+02	8.093842e+01	5.278592e+00	7.624633e+01	0	0	1.718600e+02
7.976540e+01	2.776149e+02	8.093842e+01	5.278592e+00	7.683284e+01	0	0	1.719610e+02
7.976540e+01	2.766373e+02	7.741935e+01	7.038123e+00	7.624633e+01	0	0	1.720610e+02
7.976540e+01	2.766373e+02	7.741935e+01	5.278592e+00	7.683284e+01	0	0	1.721630e+02
7.964809e+01	2.766373e+02	7.917889e+01	5.278592e+00	7.683284e+01	0	0	1.722630e+02
7.964809e+01	2.766373e+02	7.917889e+01	7.038123e+00	7.683284e+01	0	0	1.723640e+02
7.976540e+01	2.766373e+02	7.917889e+01	5.278592e+00	7.683284e+01	0	0	1.724650e+02
7.964809e+01	2.766373e+02	7.917889e+01	7.038123e+00	7.683284e+01	0	0	1.725650e+02
7.953079e+01	2.766373e+02	7.741935e+01	7.038123e+00	7.683284e+01	0	0	1.726660e+02
7.953079e+01	2.766373e+02	7.565982e+01	7.038123e+00	7.683284e+01	0	0	1.727670e+02
7.941349e+01	2.766373e+02	7.565982e+01	5.278592e+00	7.683284e+01	0	0	1.728680e+02
7.941349e+01	2.766373e+02	7.565982e+01	5.278592e+00	7.683284e+01	0	0	1.729680e+02
7.953079e+01	2.766373e+02	7.390029e+01	7.038123e+00	7.683284e+01	0	0	1.730690e+02
7.953079e+01	2.766373e+02	7.565982e+01	5.278592e+00	7.683284e+01	0	0	1.731700e+02
7.964809e+01	2.766373e+02	7.565982e+01	5.278592e+00	7.683284e+01	0	0	1.732710e+02
7.941349e+01	2.776149e+02	7.390029e+01	5.278592e+00	7.976540e+01	0	0	1.733720e+02
7.929619e+01	2.785924e+02	7.390029e+01	5.278592e+00	7.976540e+01	0	0	1.734720e+02
7.929619e+01	2.776149e+02	7.390029e+01	5.278592e+00	7.976540e+01	0	0	1.735730e+02
7.917889e+01	2.776149e+02	7.390029e+01	7.038123e+00	7.917889e+01	0	0	1.736740e+02
7.929619e+01	2.776149e+02	7.565982e+01	5.278592e+00	7.976540e+01	0	0	1.737740e+02
7.929619e+01	2.776149e+02	7.390029e+01	5.278592e+00	7.976540e+01	0	0	1.738760e+02
7.929619e+01	2.776149e+02	7.390029e+01	5.278592e+00	7.976540e+01	0	0	1.739760e+02
7.917889e+01	2.776149e+02	7.390029e+01	5.278592e+00	8.152493e+01	0	0	1.740760e+02
7.917889e+01	2.776149e+02	7.390029e+01	5.278592e+00	8.152493e+01	0	0	1.741780e+02
7.917889e+01	2.776149e+02	7.390029e+01	5.278592e+00	8.152493e+01	0	0	1.742780e+02
7.917889e+01	2.766373e+02	7.390029e+01	5.278592e+00	8.152493e+01	0	0	1.743800e+02
7.917889e+01	2.776149e+02	7.390029e+01	5.278592e+00	8.152493e+01	0	0	1.744800e+02
7.929619e+01	2.776149e+02	7.390029e+01	5.278592e+00	8.093842e+01	0	0	1.745800e+02
7.917889e+01	2.776149e+02	7.565982e+01	5.278592e+00	8.152493e+01	0	0	1.746820e+02
7.917889e+01	2.776149e+02	7.565982e+01	5.278592e+00	8.269795e+01	0	0	1.747820e+02
7.917889e+01	2.766373e+02	7.390029e+01	5.278592e+00	8.269795e+01	0	0	1.748830e+02
7.929619e+01	2.776149e+02	7.390029e+01	5.278592e+00	8.269795e+01	0	0	1.749840e+02
7.917889e+01	2.776149e+02	7.390029e+01	5.278592e+00	8.269795e+01	0	0	1.750840e+02
7.917889e+01	2.766373e+02	7.390029e+01	5.278592e+00	8.269795e+01	0	0	1.751850e+02
7.917889e+01	2.766373e+02	7.390029e+01	5.278592e+00	8.269795e+01	0	0	1.752860e+02
7.929619e+01	2.766373e+02	7.390029e+01	7.038123e+00	8.269795e+01	0	0	1.753870e+02
7.917889e+01	2.776149e+02	7.565982e+01	5.278592e+00	8.269795e+01	0	0	1.754880e+02
7.917889e+01	2.776149e+02	7.390029e+01	5.278592e+00	8.269795e+01	0	0	1.755880e+02
7.929619e+01	2.766373e+02	7.390029e+01	5.278592e+00	8.269795e+01	0	0	1.756890e+02
7.941349e+01	2.766373e+02	7.390029e+01	7.038123e+00	8.269795e+01	0	0	1.757900e+02
7.929619e+01	2.766373e+02	7.390029e+01	5.278592e+00	8.328446e+01	0	0	1.758910e+02
7.929619e+01	2.766373e+02	7.565982e+01	5.278592e+00	8.269795e+01	0	0	1.759910e+02
7.929619e+01	2.776149e+02	7.565982e+01	7.038123e+00	8.269795e+01	0	0	1.760920e+02
7.929619e+01	2.766373e+02	7.565982e+01	5.278592e+00	8.269795e+01	0	0	1.761930e+02
7.953079e+01	2.766373e+02	7.565982e+01	5.278592e+00	8.152493e+01	0	0	1.762930e+02
7.953079e+01	2.766373e+02	7.565982e+01	5.278592e+00	8.152493e+01	0	0	1.763950e+02
7.953079e+01	2.766373e+02	7.565982e+01	7.038123e+00	8.152493e+01	0	0	1.764950e+02
7.941349e+01	2.766373e+02	7.565982e+01	5.278592e+00	8.211144e+01	0	0	1.765950e+02
7.976540e+01	2.776149e+02	7.565982e+01	5.278592e+00	8.152493e+01	0	0	1.766970e+02
7.941349e+01	2.766373e+02	7.565982e+01	5.278592e+00	8.152493e+01	0	0	1.767970e+02
7.941349e+01	2.766373e+02	7.565982e+01	5.278592e+00	8.152493e+01	0	0	1.768990e+02
7.953079e+01	2.766373e+02	7.565982e+01	5.278592e+00	8.152493e+01	0	0	1.769990e+02
7.964809e+01	2.766373e+02	7.741935e+01	3.519062e+00	8.152493e+01	0	0	1.770990e+02
7.976540e+01	2.776149e+02	7.565982e+01	5.278592e+00	8.211144e+01	0	0	1.772010e+02
7.953079e+01	2.766373e+02	7.741935e+01	5.278592e+00	8.152493e+01	0	0	1.773010e+02
7.964809e+01	2.766373e+02	7.565982e+01	5.278592e+00	8.152493e+01	0	0	1.774020e+02
7.964809e+01	2.776149e+02	7.741935e+01	5.278592e+00	8.152493e+01	0	0	1.775030e+02
7.953079e+01	2.766373e+02	7.565982e+01	3.519062e+00	8.152493e+01	0	0	1.776030e+02
7.988270e+01	2.776149e+02	7.741935e+01	5.278592e+00	7.917889e+01	0	0	1.777040e+02
7.988270e+01	2.776149e+02	7.917889e+01	5.278592e+00	7.917889e+01	0	0	1.778050e+02
80	2.776149e+02	7.741935e+01	5.278592e+00	7.917889e+01	0	0	1.779060e+02
8.011730e+01	2.776149e+02	7.741935e+01	5.278592e+00	7.917889e+01	0	0	1.780070e+02
8.011730e+01	2.776149e+02	7.741935e+01	5.278592e+00	7.917889e+01	0	0	1.781070e+02
7.988270e+01	2.776149e+02	7.741935e+01	5.278592e+00	7.917889e+01	0	0	1.782080e+02
7.988270e+01	2.776149e+02	7.741935e+01	5.278592e+00	7.917889e+01	0	0	1.783090e+02
8.011730e+01	2.785924e+02	7.741935e+01	5.278592e+00	7.800587e+01	0	0	1.784100e+02
8.023460e+01	2.766373e+02	7.917889e+01	5.278592e+00	7.800587e+01	0	0	1.785100e+02
8.023460e+01	2.776149e+02	7.917889e+01	5.278592e+00	7.800587e+01	0	0	1.786110e+02
8.035191e+01	2.776149e+02	7.917889e+01	5.278592e+00	7.800587e+01	0	0	1.787120e+02
8.023460e+01	2.776149e+02	8.093842e+01	5.278592e+00	7.800587e+01	0	0	1.788120e+02
8.023460e+01	2.776149e+02	7.917889e+01	5.278592e+00	7.800587e+01	0	0	1.789140e+02
8.023460e+01	2.776149e+02	7.917889e+01	5.278592e+00	7.800587e+01	0	0	1.790140e+02
8.035191e+01	2.785924e+02	7.917889e+01	7.038123e+00	7.565982e+01	0	0	1.791150e+02
8.058651e+01	2.766373e+02	8.093842e+01	7.038123e+00	7.507331e+01	0	0	1.792160e+02
8.058651e+01	2.766373e+02	7.917889e+01	5.278592e+00	7.507331e+01	0	0	1.793160e+02
8.046921e+01	2.766373e+02	7.917889e+01	7.038123e+00	7.507331e+01	0	0	1.794180e+02
8.058651e+01	2.766373e+02	7.917889e+01	7.038123e+00	7.565982e+01	0	0	1.795180e+02
8.058651e+01	2.776149e+02	8.093842e+01	5.278592e+00	7.565982e+01	0	0	1.796180e+02
8.046921e+01	2.776149e+02	8.093842e+01	5.278592e+00	7.507331e+01	0	0	1.797200e+02
8.046921e+01	2.776149e+02	7.917889e+01	5.278592e+00	7.565982e+01	0	0	1.798200e+02
8.093842e+01	2.776149e+02	8.093842e+01	7.038123e+00	7.390029e+01	0	0	1.799210e+02
8.082111e+01	2.766373e+02	8.093842e+01	7.038123e+00	7.331378e+01	0	0	1.800220e+02
8.082111e+01	2.766373e+02	8.093842e+01	5.278592e+00	7.331378e+01	0	0	1.801220e+02
8.082111e+01	2.776149e+02	8.093842e+01	7.038123e+00	7.331378e+01	0	0	1.802240e+02
8.082111e+01	2.766373e+02	8.093842e+01	7.038123e+00	7.390029e+01	0	0	1.803240e+02
8.082111e+01	2.766373e+02	8.093842e+01	7.038123e+00	7.390029e+01	0	0	1.804250e+02
8.082111e+01	2.776149e+02	8.093842e+01	7.038123e+00	7.331378e+01	0	0	1.805260e+02
8.093842e+01	2.776149e+02	7.917889e+01	5.278592e+00	7.507331e+01	0	0	1.806260e+02
8.082111e+01	2.766373e+02	8.093842e+01	7.038123e+00	7.507331e+01	0	0	1.807270e+02
8.082111e+01	2.766373e+02	8.093842e+01	7.038123e+00	7.565982e+01	0	0	1.808280e+02
8.082111e+01	2.766373e+02	8.093842e+01	7.038123e+00	7.507331e+01	0	0	1.809290e+02
8.093842e+01	2.776149e+02	8.093842e+01	5.278592e+00	7.565982e+01	0	0	1.810290e+02
8.082111e+01	2.776149e+02	8.093842e+01	7.038123e+00	7.565982e+01	0	0	1.811310e+02
8.082111e+01	2.776149e+02	8.093842e+01	7.038123e+00	7.507331e+01	0	0	1.812310e+02
8.082111e+01	2.776149e+02	8.093842e+01	7.038123e+00	7.859238e+01	0	0	1.813310e+02
8.082111e+01	2.776149e+02	8.093842e+01	5.278592e+00	7.859238e+01	0	0	1.814330e+02
8.082111e+01	2.776149e+02	8.093842e+01	7.038123e+00	7.859238e+01	0	0	1.815330e+02
8.070381e+01	2.776149e+02	8.093842e+01	7.038123e+00	7.859238e+01	0	0	1.816350e+02
8.070381e+01	2.766373e+02	8.093842e+01	7.038123e+00	7.917889e+01	0	0	1.817350e+02
8.082111e+01	2.766373e+02	8.093842e+01	5.278592e+00	7.859238e+01	0	0	1.818350e+02
8.082111e+01	2.766373e+02	8.093842e+01	7.038123e+00	7.800587e+01	0	0	1.819370e+02
8.070381e+01	2.776149e+02	8.093842e+01	5.278592e+00	7.859238e+01	0	0	1.820370e+02
8.046921e+01	2.776149e+02	8.093842e+01	7.038123e+00	7.859238e+01	0	0	1.821380e+02
8.046921e+01	2.776149e+02	8.093842e+01	5.278592e+00	7.859238e+01	0	0	1.822390e+02
8.046921e+01	2.776149e+02	8.093842e+01	7.038123e+00	7.859238e+01	0	0	1.823390e+02
8.058651e+01	2.776149e+02	8.093842e+01	5.278592e+00	7.859238e+01	0	0	1.824400e+02
8.046921e+01	2.776149e+02	8.269795e+01	7.038123e+00	7.859238e+01	0	0	1.825410e+02
8.046921e+01	2.776149e+02	8.093842e+01	7.038123e+00	7.859238e+01	0	0	1.826420e+02
8.058651e+01	2.776149e+02	8.269795e+01	7.038123e+00	7.800587e+01	0	0	1.827430e+02
8.011730e+01	2.776149e+02	8.093842e+01	7.038123e+00	7.859238e+01	0	0	1.828430e+02
8.011730e+01	2.776149e+02	8.093842e+01	5.278592e+00	7.800587e+01	0	0	1.829440e+02
8.011730e+01	2.785924e+02	8.093842e+01	5.278592e+00	7.800587e+01	0	0	1.830450e+02
8.011730e+01	2.776149e+02	8.093842e+01	5.278592e+00	7.800587e+01	0	0	1.831460e+02
8.011730e+01	2.785924e+02	8.093842e+01	7.038123e+00	7.800587e+01	0	0	1.832460e+02
80	2.776149e+02	8.093842e+01	7.038123e+00	7.859238e+01	0	0	1.833470e+02
8.011730e+01	2.776149e+02	8.093842e+01	7.038123e+00	7.800587e+01	0	0	1.834480e+02
8.011730e+01	2.776149e+02	8.093842e+01	7.038123e+00	7.800587e+01	0	0	1.835480e+02
80	2.776149e+02	8.093842e+01	7.038123e+00	7.859238e+01	0	0	1.836500e+02
80	2.776149e+02	8.093842e+01	7.038123e+00	7.800587e+01	0	0	1.837500e+02
80	2.776149e+02	8.093842e+01	7.038123e+00	7.800587e+01	0	0	1.838510e+02
8.011730e+01	2.776149e+02	8.093842e+01	5.278592e+00	7.800587e+01	0	0	1.839520e+02
8.011730e+01	2.776149e+02	8.093842e+01	7.038123e+00	7.859238e+01	0	0	1.840520e+02
8.035191e+01	2.785924e+02	8.093842e+01	7.038123e+00	7.859238e+01	0	0	1.841540e+02
8.046921e+01	2.785924e+02	8.269795e+01	7.038123e+00	7.859238e+01	0	0	1.842540e+02
8.011730e+01	2.776149e+02	8.269795e+01	7.038123e+00	7.859238e+01	0	0	1.843540e+02
8.035191e+01	2.776149e+02	8.093842e+01	7.038123e+00	7.859238e+01	0	0	1.844560e+02
8.023460e+01	2.776149e+02	8.093842e+01	5.278592e+00	7.859238e+01	0	0	1.845560e+02
8.035191e+01	2.776149e+02	8.093842e+01	7.038123e+00	7.859238e+01	0	0	1.846570e+02
8.023460e+01	2.776149e+02	8.269795e+01	5.278592e+00	7.859238e+01	0	0	1.847580e+02
8.035191e+01	2.776149e+02	8.093842e+01	5.278592e+00	7.859238e+01	0	0	1.848580e+02
8.046921e+01	2.776149e+02	8.269795e+01	7.038123e+00	7.448680e+01	0	0	1.849600e+02
8.058651e+01	2.766373e+02	8.093842e+01	7.038123e+00	7.448680e+01	0	0	1.850600e+02
8.070381e+01	2.766373e+02	8.269795e+01	5.278592e+00	7.448680e+01	0	0	1.851610e+02
8.058651e+01	2.766373e+02	8.093842e+01	5.278592e+00	7.448680e+01	0	0	1.852620e+02
8.058651e+01	2.766373e+02	8.093842e+01	5.278592e+00	7.448680e+01	0	0	1.853620e+02
8.058651e+01	2.766373e+02	8.093842e+01	7.038123e+00	7.448680e+01	0	0	1.854630e+02
8.058651e+01	2.776149e+02	8.093842e+01	5.278592e+00	7.448680e+01	0	0	1.855640e+02
8.070381e+01	2.776149e+02	8.093842e+01	5.278592e+00	7.096774e+01	0	0	1.856650e+02
8.105572e+01	2.776149e+02	7.917889e+01	7.038123e+00	7.096774e+01	0	0	1.857650e+02
8.082111e+01	2.776149e+02	7.917889e+01	7.038123e+00	7.096774e+01	0	0	1.858660e+02
8.082111e+01	2.776149e+02	8.093842e+01	7.038123e+00	7.096774e+01	0	0	1.859670e+02
8.082111e+01	2.776149e+02	8.093842e+01	7.038123e+00	7.096774e+01	0	0	1.860670e+02
8.070381e+01	2.776149e+02	8.093842e+01	5.278592e+00	7.096774e+01	0	0	1.861690e+02
8.082111e+01	2.776149e+02	8.093842e+01	5.278592e+00	7.096774e+01	0	0	1.862690e+02
8.070381e+01	2.776149e+02	7.917889e+01	5.278592e+00	7.096774e+01	0	0	1.863700e+02
8.082111e+01	2.776149e+02	8.093842e+01	5.278592e+00	7.096774e+01	0	0	1.864710e+02
8.082111e+01	2.785924e+02	8.093842e+01	5.278592e+00	7.096774e+01	0	0	1.865710e+02
8.070381e+01	2.785924e+02	8.093842e+01	5.278592e+00	7.096774e+01	0	0	1.866730e+02
8.070381e+01	2.785924e+02	8.269795e+01	7.038123e+00	7.155425e+01	0	0	1.867730e+02
8.070381e+01	2.785924e+02	8.093842e+01	5.278592e+00	7.096774e+01	0	0	1.868730e+02
8.082111e+01	2.785924e+02	8.093842e+01	5.278592e+00	7.096774e+01	0	0	1.869750e+02
8.082111e+01	2.785924e+02	8.093842e+01	5.278592e+00	7.038123e+01	0	0	1.870750e+02
8.093842e+01	2.795699e+02	8.093842e+01	5.278592e+00	7.038123e+01	0	0	1.871760e+02
8.058651e+01	2.785924e+02	8.093842e+01	5.278592e+00	7.038123e+01	0	0	1.872770e+02
8.070381e+01	2.785924e+02	8.093842e+01	5.278592e+00	7.038123e+01	0	0	1.873770e+02
8.070381e+01	2.785924e+02	8.093842e+01	5.278592e+00	6.979472e+01	0	0	1.874790e+02
8.058651e+01	2.785924e+02	8.093842e+01	5.278592e+00	7.038123e+01	0	0	1.875790e+02
8.070381e+01	2.795699e+02	8.093842e+01	7.038123e+00	7.038123e+01	0	0	1.876800e+02
8.105572e+01	2.785924e+02	8.093842e+01	5.278592e+00	7.096774e+01	0	0	1.877810e+02
8.328446e+01	2.795699e+02	8.269795e+01	7.038123e+00	7.096774e+01	0	0	1.878810e+02
8.340176e+01	2.795699e+02	8.269795e+01	5.278592e+00	7.096774e+01	0	0	1.879820e+02
8.340176e+01	2.795699e+02	8.269795e+01	5.278592e+00	7.155425e+01	0	0	1.880830e+02
8.328446e+01	2.795699e+02	8.269795e+01	5.278592e+00	7.096774e+01	0	0	1.881840e+02
8.328446e+01	2.795699e+02	8.093842e+01	7.038123e+00	7.155425e+01	0	0	1.882840e+02
8.328446e+01	2.785924e+02	8.093842e+01	5.278592e+00	7.096774e+01	0	0	1.883850e+02
8.328446e+01	2.795699e+02	8.269795e+01	5.278592e+00	7.096774e+01	0	0	1.884860e+02
8.656891e+01	2.795699e+02	8.445748e+01	7.038123e+00	7.038123e+01	0	0	1.885870e+02
8.785924e+01	2.776149e+02	8.445748e+01	5.278592e+00	7.038123e+01	0	0	1.886880e+02
8.785924e+01	2.785924e+02	8.445748e+01	5.278592e+00	7.038123e+01	0	0	1.887880e+02
8.785924e+01	2.785924e+02	8.445748e+01	5.278592e+00	7.096774e+01	0	0	1.888890e+02
8.774194e+01	2.785924e+02	8.621701e+01	5.278592e+00	7.038123e+01	0	0	1.889900e+02
8.774194e+01	2.785924e+02	8.445748e+01	5.278592e+00	7.038123e+01	0	0	1.890900e+02
8.785924e+01	2.785924e+02	8.445748e+01	5.278592e+00	7.096774e+01	0	0	1.891920e+02
8.926686e+01	2.776149e+02	8.621701e+01	5.278592e+00	7.038123e+01	0	0	1.892920e+02
8.985337e+01	2.776149e+02	8.621701e+01	5.278592e+00	7.038123e+01	0	0	1.893920e+02
8.973607e+01	2.776149e+02	8.445748e+01	5.278592e+00	7.038123e+01	0	0	1.894940e+02
8.985337e+01	2.776149e+02	8.621701e+01	5.278592e+00	7.038123e+01	0	0	1.895940e+02
8.973607e+01	2.776149e+02	8.445748e+01	5.278592e+00	7.038123e+01	0	0	1.896960e+02
8.973607e+01	2.776149e+02	8.621701e+01	7.038123e+00	7.038123e+01	0	0	1.897960e+02
8.973607e+01	2.776149e+02	8.445748e+01	7.038123e+00	7.038123e+01	0	0	1.898960e+02
8.985337e+01	2.776149e+02	8.621701e+01	5.278592e+00	7.096774e+01	0	0	1.899980e+02
8.914956e+01	2.766373e+02	8.621701e+01	5.278592e+00	7.096774e+01	0	0	1.900980e+02
8.914956e+01	2.766373e+02	8.621701e+01	5.278592e+00	7.038123e+01	0	0	1.901990e+02
8.914956e+01	2.776149e+02	8.621701e+01	7.038123e+00	7.038123e+01	0	0	1.903000e+02
8.914956e+01	2.766373e+02	8.621701e+01	5.278592e+00	7.096774e+01	0	0	1.904000e+02
8.914956e+01	2.766373e+02	8.621701e+01	7.038123e+00	7.038123e+01	0	0	1.905010e+02
8.914956e+01	2.776149e+02	8.445748e+01	5.278592e+00	7.096774e+01	0	0	1.906020e+02
8.586510e+01	2.776149e+02	8.445748e+01	5.278592e+00	7.096774e+01	0	0	1.907030e+02
8.363636e+01	2.776149e+02	8.621701e+01	5.278592e+00	7.096774e+01	0	0	1.908030e+02
8.351906e+01	2.776149e+02	8.445748e+01	5.278592e+00	7.096774e+01	0	0	1.909040e+02
8.351906e+01	2.776149e+02	8.621701e+01	5.278592e+00	7.038123e+01	0	0	1.910050e+02
8.363636e+01	2.776149e+02	8.445748e+01	5.278592e+00	7.038123e+01	0	0	1.911060e+02
8.351906e+01	2.776149e+02	8.621701e+01	7.038123e+00	7.038123e+01	0	0	1.912070e+02
8.351906e+01	2.776149e+02	8.445748e+01	5.278592e+00	7.038123e+01	0	0	1.913070e+02
8.117302e+01	2.776149e+02	8.445748e+01	7.038123e+00	7.155425e+01	0	0	1.914080e+02
7.753666e+01	2.785924e+02	8.269795e+01	5.278592e+00	7.096774e+01	0	0	1.915090e+02
7.753666e+01	2.776149e+02	8.445748e+01	5.278592e+00	7.096774e+01	0	0	1.916090e+02
7.753666e+01	2.785924e+02	8.445748e+01	5.278592e+00	7.155425e+01	0	0	1.917110e+02
7.753666e+01	2.776149e+02	8.445748e+01	5.278592e+00	7.096774e+01	0	0	1.918110e+02
7.753666e+01	2.776149e+02	8.445748e+01	7.038123e+00	7.096774e+01	0	0	1.919110e+02
7.753666e+01	2.776149e+02	8.445748e+01	7.038123e+00	7.155425e+01	0	0	1.920130e+02
7.753666e+01	2.785924e+02	8.445748e+01	5.278592e+00	7.155425e+01	0	0	1.921130e+02
7.483871e+01	2.776149e+02	8.269795e+01	5.278592e+00	7.155425e+01	0	0	1.922150e+02
7.472141e+01	2.776149e+02	8.445748e+01	5.278592e+00	7.096774e+01	0	0	1.923150e+02
7.483871e+01	2.776149e+02	8.445748e+01	7.038123e+00	7.155425e+01	0	0	1.924150e+02
7.483871e+01	2.776149e+02	8.269795e+01	5.278592e+00	7.155425e+01	0	0	1.925170e+02
7.483871e+01	2.776149e+02	8.445748e+01	7.038123e+00	7.096774e+01	0	0	1.926170e+02
7.483871e+01	2.776149e+02	8.269795e+01	5.278592e+00	7.096774e+01	0	0	1.927180e+02
7.483871e+01	2.776149e+02	8.269795e+01	5.278592e+00	7.096774e+01	0	0	1.928190e+02
7.436950e+01	2.785924e+02	8.269795e+01	5.278592e+00	7.155425e+01	0	0	1.929190e+02
7.436950e+01	2.776149e+02	8.445748e+01	5.278592e+00	7.155425e+01	0	0	1.930200e+02
7.425220e+01	2.785924e+02	8.445748e+01	5.278592e+00	7.155425e+01	0	0	1.931210e+02
7.436950e+01	2.776149e+02	8.269795e+01	7.038123e+00	7.155425e+01	0	0	1.932220e+02
7.425220e+01	2.776149e+02	8.269795e+01	5.278592e+00	7.155425e+01	0	0	1.933230e+02
7.425220e+01	2.776149e+02	8.445748e+01	5.278592e+00	7.155425e+01	0	0	1.934230e+02
7.436950e+01	2.776149e+02	8.269795e+01	5.278592e+00	7.155425e+01	0	0	1.935240e+02
7.436950e+01	2.776149e+02	8.445748e+01	5.278592e+00	7.155425e+01	0	0	1.936250e+02
7.436950e+01	2.776149e+02	8.445748e+01	5.278592e+00	7.214076e+01	0	0	1.937260e+02
7.436950e+01	2.776149e+02	8.269795e+01	5.278592e+00	7.155425e+01	0	0	1.938260e+02
7.436950e+01	2.776149e+02	8.269795e+01	5.278592e+00	7.214076e+01	0	0	1.939270e+02
7.436950e+01	2.776149e+02	8.445748e+01	5.278592e+00	7.214076e+01	0	0	1.940280e+02
7.436950e+01	2.776149e+02	8.445748e+01	5.278592e+00	7.214076e+01	0	0	1.941280e+02
7.436950e+01	2.785924e+02	8.445748e+01	5.278592e+00	7.214076e+01	0	0	1.942300e+02
7.448680e+01	2.776149e+02	8.445748e+01	5.278592e+00	7.272727e+01	0	0	1.943300e+02
7.460411e+01	2.776149e+02	8.445748e+01	5.278592e+00	7.272727e+01	0	0	1.944300e+02
7.448680e+01	2.776149e+02	8.269795e+01	7.038123e+00	7.331378e+01	0	0	1.945320e+02
7.448680e+01	2.776149e+02	8.445748e+01	5.278592e+00	7.272727e+01	0	0	1.946320e+02
7.448680e+01	2.776149e+02	8.445748e+01	5.278592e+00	7.272727e+01	0	0	1.947340e+02
7.460411e+01	2.776149e+02	8.445748e+01	5.278592e+00	7.272727e+01	0	0	1.948340e+02
7.448680e+01	2.776149e+02	8.445748e+01	5.278592e+00	7.272727e+01	0	0	1.949340e+02
7.460411e+01	2.785924e+02	8.269795e+01	7.038123e+00	7.331378e+01	0	0	1.950360e+02
7.436950e+01	2.785924e+02	8.445748e+01	7.038123e+00	7.331378e+01	0	0	1.951360e+02
7.436950e+01	2.785924e+02	8.269795e+01	5.278592e+00	7.331378e+01	0	0	1.952370e+02
7.436950e+01	2.776149e+02	8.269795e+01	7.038123e+00	7.331378e+01	0	0	1.953380e+02
7.436950e+01	2.785924e+02	8.445748e+01	5.278592e+00	7.272727e+01	0	0	1.954380e+02
7.448680e+01	2.776149e+02	8.445748e+01	7.038123e+00	7.331378e+01	0	0	1.955390e+02
7.436950e+01	2.776149e+02	8.269795e+01	5.278592e+00	7.331378e+01	0	0	1.956400e+02
7.436950e+01	2.776149e+02	8.445748e+01	7.038123e+00	7.331378e+01	0	0	1.957410e+02
7.425220e+01	2.776149e+02	8.269795e+01	7.038123e+00	7.331378e+01	0	0	1.958420e+02
7.436950e+01	2.776149e+02	8.445748e+01	5.278592e+00	7.331378e+01	0	0	1.959420e+02
7.436950e+01	2.776149e+02	8.445748e+01	5.278592e+00	7.331378e+01	0	0	1.960430e+02
7.425220e+01	2.776149e+02	8.445748e+01	7.038123e+00	7.331378e+01	0	0	1.961440e+02
7.425220e+01	2.776149e+02	8.445748e+01	5.278592e+00	7.331378e+01	0	0	1.962450e+02
7.436950e+01	2.776149e+02	8.445748e+01	7.038123e+00	7.331378e+01	0	0	1.963450e+02
7.448680e+01	2.776149e+02	8.269795e+01	7.038123e+00	7.507331e+01	0	0	1.964470e+02
7.448680e+01	2.776149e+02	8.269795e+01	7.038123e+00	7.448680e+01	0	0	1.965470e+02
7.448680e+01	2.776149e+02	8.445748e+01	5.278592e+00	7.448680e+01	0	0	1.966470e+02
7.448680e+01	2.776149e+02	8.269795e+01	5.278592e+00	7.448680e+01	0	0	1.967490e+02
7.460411e+01	2.776149e+02	8.269795e+01	7.038123e+00	7.448680e+01	0	0	1.968490e+02
7.448680e+01	2.776149e+02	8.445748e+01	7.038123e+00	7.448680e+01	0	0	1.969510e+02
7.448680e+01	2.785924e+02	8.269795e+01	5.278592e+00	7.507331e+01	0	0	1.970510e+02
7.448680e+01	2.776149e+02	8.269795e+01	5.278592e+00	7.448680e+01	0	0	1.971510e+02
7.460411e+01	2.776149e+02	8.269795e+01	7.038123e+00	7.390029e+01	0	0	1.972530e+02
7.460411e+01	2.776149e+02	8.445748e+01	7.038123e+00	7.390029e+01	0	0	1.973530e+02
7.460411e+01	2.785924e+02	8.445748e+01	7.038123e+00	7.448680e+01	0	0	1.974540e+02
7.460411e+01	2.776149e+02	8.445748e+01	7.038123e+00	7.448680e+01	0	0	1.975550e+02
7.460411e+01	2.776149e+02	8.269795e+01	5.278592e+00	7.448680e+01	0	0	1.976550e+02
7.460411e+01	2.776149e+02	8.269795e+01	7.038123e+00	7.448680e+01	0	0	1.977560e+02
7.460411e+01	2.776149e+02	8.269795e+01	7.038123e+00	7.390029e+01	0	0	1.978570e+02
7.472141e+01	2.776149e+02	8.269795e+01	7.038123e+00	7.390029e+01	0	0	1.979580e+02
7.483871e+01	2.776149e+02	8.093842e+01	5.278592e+00	7.390029e+01	0	0	1.980590e+02
7.483871e+01	2.776149e+02	8.269795e+01	7.038123e+00	7.390029e+01	0	0	1.981590e+02
7.483871e+01	2.776149e+02	8.269795e+01	7.038123e+00	7.390029e+01	0	0	1.982600e+02
7.483871e+01	2.776149e+02	8.269795e+01	7.038123e+00	7.390029e+01	0	0	1.983610e+02
7.472141e+01	2.776149e+02	8.269795e+01	7.038123e+00	7.390029e+01	0	0	1.984620e+02
7.483871e+01	2.776149e+02	8.269795e+01	7.038123e+00	7.448680e+01	0	0	1.985620e+02
7.507331e+01	2.785924e+02	8.269795e+01	5.278592e+00	7.448680e+01	0	0	1.986630e+02
7.519062e+01	2.785924e+02	8.269795e+01	7.038123e+00	7.448680e+01	0	0	1.987640e+02
7.530792e+01	2.776149e+02	8.269795e+01	7.038123e+00	7.390029e+01	0	0	1.988640e+02
7.519062e+01	2.785924e+02	8.269795e+01	7.038123e+00	7.448680e+01	0	0	1.989660e+02
7.519062e+01	2.776149e+02	8.093842e+01	7.038123e+00	7.448680e+01	0	0	1.990660e+02
7.530792e+01	2.776149e+02	8.093842e+01	5.278592e+00	7.448680e+01	0	0	1.991660e+02
7.519062e+01	2.776149e+02	8.269795e+01	7.038123e+00	7.390029e+01	0	0	1.992680e+02
7.530792e+01	2.776149e+02	8.269795e+01	7.038123e+00	7.565982e+01	0	0	1.993680e+02
7.554252e+01	2.776149e+02	8.269795e+01	7.038123e+00	7.565982e+01	0	0	1.994700e+02
7.542522e+01	2.776149e+02	8.269795e+01	7.038123e+00	7.624633e+01	0	0	1.995700e+02
7.542522e+01	2.785924e+02	8.269795e+01	7.038123e+00	7.565982e+01	0	0	1.996700e+02
7.542522e+01	2.776149e+02	8.269795e+01	5.278592e+00	7.565982e+01	0	0	1.997720e+02
7.542522e+01	2.776149e+02	8.269795e+01	7.038123e+00	7.565982e+01	0	0	1.998720e+02
7.554252e+01	2.785924e+02	8.269795e+01	7.038123e+00	7.624633e+01	0	0	1.999730e+02
7.542522e+01	2.776149e+02	8.093842e+01	7.038123e+00	7.565982e+01	0	0	2.000740e+02
7.565982e+01	2.776149e+02	8.269795e+01	7.038123e+00	7.565982e+01	0	0	2.001740e+02
7.577713e+01	2.776149e+02	8.269795e+01	7.038123e+00	7.565982e+01	0	0	2.002750e+02
7.577713e+01	2.785924e+02	8.269795e+01	5.278592e+00	7.565982e+01	0	0	2.003760e+02
7.565982e+01	2.776149e+02	8.269795e+01	7.038123e+00	7.565982e+01	0	0	2.004770e+02
7.565982e+01	2.785924e+02	8.269795e+01	5.278592e+00	7.565982e+01	0	0	2.005780e+02
7.577713e+01	2.776149e+02	8.269795e+01	7.038123e+00	7.565982e+01	0	0	2.006780e+02
7.577713e+01	2.785924e+02	8.269795e+01	7.038123e+00	8.387097e+01	0	0	2.007790e+02
7.589443e+01	2.776149e+02	8.269795e+01	7.038123e+00	8.387097e+01	0	0	2.008800e+02
7.601173e+01	2.776149e+02	8.445748e+01	7.038123e+00	8.445748e+01	0	0	2.009810e+02
7.601173e+01	2.776149e+02	8.269795e+01	5.278592e+00	8.387097e+01	0	0	2.010810e+02
7.612903e+01	2.776149e+02	8.269795e+01	5.278592e+00	8.445748e+01	0	0	2.011820e+02
7.589443e+01	2.776149e+02	8.269795e+01	5.278592e+00	8.387097e+01	0	0	2.012830e+02
7.589443e+01	2.776149e+02	8.445748e+01	5.278592e+00	8.387097e+01	0	0	2.013830e+02
[truncated: 12,725 more rows]
