# Supplementary material for: Flat electrode contacts for vagus nerve stimulation
Source: PLoS One. 2019 Nov 18;14(11):e0215191. doi: 10.1371/journal.pone.0215191 (PMC6862926; doi:10.1371/journal.pone.0215191)
Supplement: S2 File — (ZIP) [file pone.0215191.s013.zip › rat_vagus_16_data.txt]

SpO2	HR	PD	BD	RESP	ERROR	STIM	TIME
8.375367e+01	2.756598e+02	9.501466e+01	5.278592e+00	9.208211e+01	0	0	1.020000e-01
8.387097e+01	2.756598e+02	9.501466e+01	5.278592e+00	9.266862e+01	0	0	2.020000e-01
8.398827e+01	2.766373e+02	9.501466e+01	3.519062e+00	9.266862e+01	0	0	3.040000e-01
8.387097e+01	2.766373e+02	9.501466e+01	5.278592e+00	9.208211e+01	0	0	4.040000e-01
8.398827e+01	2.766373e+02	9.325513e+01	5.278592e+00	9.208211e+01	0	0	5.040000e-01
8.398827e+01	2.766373e+02	9.501466e+01	3.519062e+00	9.266862e+01	0	0	6.050000e-01
8.387097e+01	2.766373e+02	9.325513e+01	5.278592e+00	9.208211e+01	0	0	7.060000e-01
8.387097e+01	2.766373e+02	9.501466e+01	5.278592e+00	9.266862e+01	0	0	8.060000e-01
8.398827e+01	2.766373e+02	9.325513e+01	5.278592e+00	9.208211e+01	0	0	9.070000e-01
8.387097e+01	2.766373e+02	9.325513e+01	3.519062e+00	9.208211e+01	0	0	1.007000e+00
8.363636e+01	2.756598e+02	9.325513e+01	3.519062e+00	9.208211e+01	0	0	1.108000e+00
8.363636e+01	2.766373e+02	9.149560e+01	5.278592e+00	9.208211e+01	0	0	1.209000e+00
8.363636e+01	2.756598e+02	9.501466e+01	5.278592e+00	9.208211e+01	0	0	1.309000e+00
8.363636e+01	2.756598e+02	9.325513e+01	3.519062e+00	9.208211e+01	0	0	1.411000e+00
8.363636e+01	2.756598e+02	9.325513e+01	3.519062e+00	9.208211e+01	0	0	1.511000e+00
8.363636e+01	2.766373e+02	9.325513e+01	5.278592e+00	9.149560e+01	0	0	1.611000e+00
8.351906e+01	2.766373e+02	9.325513e+01	3.519062e+00	9.208211e+01	0	0	1.713000e+00
8.328446e+01	2.776149e+02	9.149560e+01	3.519062e+00	9.208211e+01	0	0	1.813000e+00
8.328446e+01	2.766373e+02	9.149560e+01	3.519062e+00	9.266862e+01	0	0	1.913000e+00
8.328446e+01	2.776149e+02	9.325513e+01	3.519062e+00	9.208211e+01	0	0	2.014000e+00
8.340176e+01	2.766373e+02	9.325513e+01	3.519062e+00	9.266862e+01	0	0	2.115000e+00
8.328446e+01	2.766373e+02	9.149560e+01	3.519062e+00	9.266862e+01	0	0	2.215000e+00
8.328446e+01	2.766373e+02	9.325513e+01	3.519062e+00	9.208211e+01	0	0	2.316000e+00
8.316716e+01	2.766373e+02	9.325513e+01	3.519062e+00	9.266862e+01	0	0	2.417000e+00
8.281525e+01	2.766373e+02	9.325513e+01	3.519062e+00	9.266862e+01	0	0	2.518000e+00
8.281525e+01	2.766373e+02	9.149560e+01	5.278592e+00	9.266862e+01	0	0	2.618000e+00
8.281525e+01	2.776149e+02	9.325513e+01	3.519062e+00	9.266862e+01	0	0	2.719000e+00
8.281525e+01	2.776149e+02	9.325513e+01	3.519062e+00	9.266862e+01	0	0	2.820000e+00
8.281525e+01	2.766373e+02	9.325513e+01	3.519062e+00	9.266862e+01	0	0	2.920000e+00
8.281525e+01	2.766373e+02	9.325513e+01	3.519062e+00	9.266862e+01	0	0	3.020000e+00
8.281525e+01	2.766373e+02	9.325513e+01	3.519062e+00	9.325513e+01	0	0	3.122000e+00
8.258065e+01	2.756598e+02	9.149560e+01	3.519062e+00	9.266862e+01	0	0	3.222000e+00
8.258065e+01	2.766373e+02	9.325513e+01	3.519062e+00	9.266862e+01	0	0	3.322000e+00
8.258065e+01	2.756598e+02	9.325513e+01	3.519062e+00	9.266862e+01	0	0	3.424000e+00
8.258065e+01	2.756598e+02	9.149560e+01	3.519062e+00	9.266862e+01	0	0	3.524000e+00
8.246334e+01	2.756598e+02	9.325513e+01	3.519062e+00	9.325513e+01	0	0	3.624000e+00
8.258065e+01	2.756598e+02	9.325513e+01	3.519062e+00	9.266862e+01	0	0	3.726000e+00
8.258065e+01	2.756598e+02	9.325513e+01	3.519062e+00	9.266862e+01	0	0	3.826000e+00
8.258065e+01	2.766373e+02	9.149560e+01	3.519062e+00	9.325513e+01	0	0	3.927000e+00
8.258065e+01	2.766373e+02	9.325513e+01	3.519062e+00	9.266862e+01	0	0	4.028000e+00
8.258065e+01	2.776149e+02	9.325513e+01	5.278592e+00	9.325513e+01	0	0	4.128000e+00
8.246334e+01	2.766373e+02	9.325513e+01	5.278592e+00	9.266862e+01	0	0	4.229000e+00
8.246334e+01	2.766373e+02	9.325513e+01	3.519062e+00	9.266862e+01	0	0	4.329000e+00
8.258065e+01	2.766373e+02	9.325513e+01	5.278592e+00	9.266862e+01	0	0	4.430000e+00
8.246334e+01	2.766373e+02	9.325513e+01	3.519062e+00	9.325513e+01	0	0	4.531000e+00
8.269795e+01	2.776149e+02	9.325513e+01	3.519062e+00	9.266862e+01	0	0	4.631000e+00
8.269795e+01	2.766373e+02	9.501466e+01	5.278592e+00	9.266862e+01	0	0	4.732000e+00
8.246334e+01	2.766373e+02	9.325513e+01	3.519062e+00	9.266862e+01	0	0	4.833000e+00
8.269795e+01	2.776149e+02	9.325513e+01	3.519062e+00	9.325513e+01	0	0	4.933000e+00
8.246334e+01	2.766373e+02	9.325513e+01	3.519062e+00	9.266862e+01	0	0	5.035000e+00
8.258065e+01	2.766373e+02	9.325513e+01	3.519062e+00	9.266862e+01	0	0	5.135000e+00
8.258065e+01	2.766373e+02	9.325513e+01	3.519062e+00	9.208211e+01	0	0	5.235000e+00
8.269795e+01	2.776149e+02	9.501466e+01	5.278592e+00	9.325513e+01	0	0	5.336000e+00
8.246334e+01	2.756598e+02	9.325513e+01	3.519062e+00	9.325513e+01	0	0	5.437000e+00
8.246334e+01	2.756598e+02	9.325513e+01	3.519062e+00	9.325513e+01	0	0	5.537000e+00
8.246334e+01	2.756598e+02	9.325513e+01	3.519062e+00	9.325513e+01	0	0	5.638000e+00
8.246334e+01	2.756598e+02	9.325513e+01	3.519062e+00	9.266862e+01	0	0	5.739000e+00
8.246334e+01	2.756598e+02	9.325513e+01	3.519062e+00	9.325513e+01	0	0	5.839000e+00
8.281525e+01	2.766373e+02	9.501466e+01	3.519062e+00	9.325513e+01	0	0	5.940000e+00
8.258065e+01	2.766373e+02	9.325513e+01	3.519062e+00	9.266862e+01	0	0	6.041000e+00
8.258065e+01	2.766373e+02	9.501466e+01	3.519062e+00	9.325513e+01	0	0	6.141000e+00
8.269795e+01	2.766373e+02	9.501466e+01	3.519062e+00	9.325513e+01	0	0	6.242000e+00
8.258065e+01	2.766373e+02	9.501466e+01	5.278592e+00	9.266862e+01	0	0	6.342000e+00
8.258065e+01	2.766373e+02	9.325513e+01	3.519062e+00	9.266862e+01	0	0	6.444000e+00
8.269795e+01	2.766373e+02	9.325513e+01	3.519062e+00	9.325513e+01	0	0	6.544000e+00
8.258065e+01	2.776149e+02	9.501466e+01	5.278592e+00	9.266862e+01	0	0	6.644000e+00
8.258065e+01	2.766373e+02	9.501466e+01	1.759531e+00	9.384164e+01	0	0	6.746000e+00
8.269795e+01	2.766373e+02	9.501466e+01	3.519062e+00	9.325513e+01	0	0	6.846000e+00
8.281525e+01	2.766373e+02	9.677419e+01	3.519062e+00	9.384164e+01	0	0	6.946000e+00
8.293255e+01	2.766373e+02	9.501466e+01	3.519062e+00	9.384164e+01	0	0	7.048000e+00
8.269795e+01	2.766373e+02	9.501466e+01	5.278592e+00	9.325513e+01	0	0	7.148000e+00
8.269795e+01	2.756598e+02	9.501466e+01	3.519062e+00	9.384164e+01	0	0	7.248000e+00
8.281525e+01	2.756598e+02	9.677419e+01	3.519062e+00	9.325513e+01	0	0	7.349000e+00
8.281525e+01	2.766373e+02	9.501466e+01	3.519062e+00	9.384164e+01	0	0	7.450000e+00
8.293255e+01	2.766373e+02	9.501466e+01	5.278592e+00	9.325513e+01	0	0	7.550000e+00
8.293255e+01	2.766373e+02	9.501466e+01	3.519062e+00	9.325513e+01	0	0	7.651000e+00
8.328446e+01	2.776149e+02	9.501466e+01	3.519062e+00	9.384164e+01	0	0	7.752000e+00
8.304985e+01	2.776149e+02	9.677419e+01	5.278592e+00	9.384164e+01	0	0	7.853000e+00
8.328446e+01	2.776149e+02	9.677419e+01	5.278592e+00	9.384164e+01	0	0	7.953000e+00
8.293255e+01	2.766373e+02	9.677419e+01	3.519062e+00	9.325513e+01	0	0	8.054000e+00
8.293255e+01	2.766373e+02	9.501466e+01	3.519062e+00	9.325513e+01	0	0	8.155000e+00
8.328446e+01	2.776149e+02	9.677419e+01	5.278592e+00	9.325513e+01	0	0	8.255000e+00
8.304985e+01	2.766373e+02	9.501466e+01	5.278592e+00	9.384164e+01	0	0	8.356000e+00
8.304985e+01	2.766373e+02	9.677419e+01	3.519062e+00	9.325513e+01	0	0	8.457000e+00
8.304985e+01	2.766373e+02	9.677419e+01	3.519062e+00	9.325513e+01	0	0	8.557000e+00
8.293255e+01	2.766373e+02	9.501466e+01	3.519062e+00	9.325513e+01	0	0	8.657000e+00
8.304985e+01	2.766373e+02	9.677419e+01	3.519062e+00	9.325513e+01	0	0	8.759000e+00
8.293255e+01	2.766373e+02	9.501466e+01	3.519062e+00	9.325513e+01	0	0	8.859000e+00
8.316716e+01	2.766373e+02	9.677419e+01	3.519062e+00	9.032258e+01	0	0	8.960000e+00
8.304985e+01	2.766373e+02	9.501466e+01	3.519062e+00	9.032258e+01	0	0	9.061000e+00
8.316716e+01	2.766373e+02	9.853372e+01	3.519062e+00	9.032258e+01	0	0	9.161000e+00
8.316716e+01	2.776149e+02	9.501466e+01	5.278592e+00	9.032258e+01	0	0	9.262000e+00
8.304985e+01	2.766373e+02	9.677419e+01	3.519062e+00	9.032258e+01	0	0	9.363000e+00
8.316716e+01	2.776149e+02	9.677419e+01	3.519062e+00	8.973607e+01	0	0	9.463000e+00
8.316716e+01	2.766373e+02	9.677419e+01	5.278592e+00	9.032258e+01	0	0	9.564000e+00
8.316716e+01	2.766373e+02	9.501466e+01	3.519062e+00	9.032258e+01	0	0	9.664000e+00
8.316716e+01	2.766373e+02	9.501466e+01	5.278592e+00	9.032258e+01	0	0	9.765000e+00
8.304985e+01	2.766373e+02	9.677419e+01	3.519062e+00	9.090909e+01	0	0	9.866000e+00
8.304985e+01	2.766373e+02	9.501466e+01	5.278592e+00	9.032258e+01	0	0	9.966000e+00
8.304985e+01	2.766373e+02	9.677419e+01	5.278592e+00	9.032258e+01	0	0	1.006700e+01
8.304985e+01	2.766373e+02	9.677419e+01	5.278592e+00	9.090909e+01	0	0	1.016800e+01
8.304985e+01	2.766373e+02	9.501466e+01	5.278592e+00	9.032258e+01	0	0	1.026800e+01
8.316716e+01	2.766373e+02	9.677419e+01	3.519062e+00	9.266862e+01	0	0	1.037000e+01
8.304985e+01	2.766373e+02	9.677419e+01	3.519062e+00	9.325513e+01	0	0	1.047000e+01
8.293255e+01	2.766373e+02	9.677419e+01	5.278592e+00	9.325513e+01	0	0	1.057000e+01
8.293255e+01	2.766373e+02	9.677419e+01	5.278592e+00	9.266862e+01	0	0	1.067200e+01
8.293255e+01	2.766373e+02	9.677419e+01	5.278592e+00	9.325513e+01	0	0	1.077200e+01
8.293255e+01	2.766373e+02	9.501466e+01	5.278592e+00	9.266862e+01	0	0	1.087200e+01
8.304985e+01	2.766373e+02	9.501466e+01	5.278592e+00	9.266862e+01	0	0	1.097400e+01
8.304985e+01	2.766373e+02	9.501466e+01	3.519062e+00	9.325513e+01	0	0	1.107400e+01
8.316716e+01	2.766373e+02	9.501466e+01	3.519062e+00	9.325513e+01	0	0	1.117400e+01
8.304985e+01	2.766373e+02	9.677419e+01	5.278592e+00	9.325513e+01	0	0	1.127600e+01
8.304985e+01	2.766373e+02	9.677419e+01	5.278592e+00	9.266862e+01	0	0	1.137600e+01
8.304985e+01	2.766373e+02	9.677419e+01	5.278592e+00	9.325513e+01	0	0	1.147800e+01
8.304985e+01	2.766373e+02	9.677419e+01	3.519062e+00	9.266862e+01	0	0	1.157800e+01
8.304985e+01	2.766373e+02	9.677419e+01	5.278592e+00	9.266862e+01	0	0	1.167800e+01
8.304985e+01	2.766373e+02	9.677419e+01	5.278592e+00	9.325513e+01	0	0	1.178000e+01
8.351906e+01	2.766373e+02	9.677419e+01	1.759531e+00	9.149560e+01	0	0	1.188000e+01
8.316716e+01	2.766373e+02	9.677419e+01	5.278592e+00	9.149560e+01	0	0	1.198000e+01
8.316716e+01	2.756598e+02	9.677419e+01	5.278592e+00	9.090909e+01	0	0	1.208200e+01
8.340176e+01	2.766373e+02	9.853372e+01	5.278592e+00	9.149560e+01	0	0	1.218200e+01
8.316716e+01	2.756598e+02	9.677419e+01	5.278592e+00	9.149560e+01	0	0	1.228200e+01
8.316716e+01	2.756598e+02	9.677419e+01	5.278592e+00	9.149560e+01	0	0	1.238400e+01
8.316716e+01	2.756598e+02	9.677419e+01	3.519062e+00	9.090909e+01	0	0	1.248400e+01
8.328446e+01	2.766373e+02	9.677419e+01	5.278592e+00	9.149560e+01	0	0	1.258400e+01
8.328446e+01	2.766373e+02	9.677419e+01	5.278592e+00	9.149560e+01	0	0	1.268600e+01
8.328446e+01	2.766373e+02	9.677419e+01	5.278592e+00	9.149560e+01	0	0	1.278600e+01
8.328446e+01	2.756598e+02	9.677419e+01	5.278592e+00	9.090909e+01	0	0	1.288700e+01
8.328446e+01	2.766373e+02	9.677419e+01	5.278592e+00	9.149560e+01	0	0	1.298800e+01
8.328446e+01	2.766373e+02	9.677419e+01	3.519062e+00	9.149560e+01	0	0	1.308800e+01
8.316716e+01	2.766373e+02	9.677419e+01	5.278592e+00	9.149560e+01	0	0	1.319000e+01
8.328446e+01	2.766373e+02	9.677419e+01	5.278592e+00	9.266862e+01	0	0	1.329000e+01
8.340176e+01	2.776149e+02	9.677419e+01	5.278592e+00	9.266862e+01	0	0	1.339000e+01
8.340176e+01	2.766373e+02	9.501466e+01	5.278592e+00	9.266862e+01	0	0	1.349200e+01
8.351906e+01	2.776149e+02	9.677419e+01	5.278592e+00	9.266862e+01	0	0	1.359200e+01
8.340176e+01	2.766373e+02	9.677419e+01	5.278592e+00	9.266862e+01	0	0	1.369200e+01
8.340176e+01	2.766373e+02	9.677419e+01	5.278592e+00	9.266862e+01	0	0	1.379400e+01
8.340176e+01	2.766373e+02	9.677419e+01	3.519062e+00	9.266862e+01	0	0	1.389400e+01
8.340176e+01	2.766373e+02	9.501466e+01	5.278592e+00	9.501466e+01	0	0	1.399500e+01
8.328446e+01	2.766373e+02	9.677419e+01	5.278592e+00	9.442815e+01	0	0	1.409600e+01
8.328446e+01	2.766373e+02	9.501466e+01	5.278592e+00	9.442815e+01	0	0	1.419600e+01
8.316716e+01	2.766373e+02	9.501466e+01	5.278592e+00	9.442815e+01	0	0	1.429700e+01
8.328446e+01	2.766373e+02	9.501466e+01	5.278592e+00	9.442815e+01	0	0	1.439800e+01
8.316716e+01	2.766373e+02	9.501466e+01	5.278592e+00	9.442815e+01	0	0	1.449800e+01
8.328446e+01	2.766373e+02	9.501466e+01	5.278592e+00	9.442815e+01	0	0	1.459900e+01
8.316716e+01	2.766373e+02	9.501466e+01	5.278592e+00	9.442815e+01	0	0	1.470000e+01
8.316716e+01	2.766373e+02	9.325513e+01	3.519062e+00	9.442815e+01	0	0	1.480000e+01
8.304985e+01	2.766373e+02	9.325513e+01	5.278592e+00	9.442815e+01	0	0	1.490100e+01
8.316716e+01	2.766373e+02	9.501466e+01	5.278592e+00	9.442815e+01	0	0	1.500200e+01
8.316716e+01	2.756598e+02	9.325513e+01	5.278592e+00	9.442815e+01	0	0	1.510200e+01
8.316716e+01	2.766373e+02	9.325513e+01	5.278592e+00	9.501466e+01	0	0	1.520400e+01
8.316716e+01	2.766373e+02	9.325513e+01	5.278592e+00	9.442815e+01	0	0	1.530400e+01
8.304985e+01	2.766373e+02	9.325513e+01	5.278592e+00	9.560117e+01	0	0	1.540500e+01
8.316716e+01	2.766373e+02	9.149560e+01	3.519062e+00	9.501466e+01	0	0	1.550600e+01
8.304985e+01	2.766373e+02	9.149560e+01	5.278592e+00	9.501466e+01	0	0	1.560600e+01
8.304985e+01	2.766373e+02	9.149560e+01	5.278592e+00	9.501466e+01	0	0	1.570700e+01
8.316716e+01	2.766373e+02	9.149560e+01	5.278592e+00	9.501466e+01	0	0	1.580800e+01
8.304985e+01	2.766373e+02	9.149560e+01	5.278592e+00	9.501466e+01	0	0	1.590800e+01
8.304985e+01	2.766373e+02	9.149560e+01	5.278592e+00	9.560117e+01	0	0	1.600900e+01
8.304985e+01	2.766373e+02	9.325513e+01	5.278592e+00	9.384164e+01	0	0	1.611000e+01
8.293255e+01	2.776149e+02	8.973607e+01	3.519062e+00	9.442815e+01	0	0	1.621000e+01
8.293255e+01	2.776149e+02	8.797654e+01	5.278592e+00	9.442815e+01	0	0	1.631100e+01
8.293255e+01	2.766373e+02	8.973607e+01	5.278592e+00	9.384164e+01	0	0	1.641200e+01
8.293255e+01	2.766373e+02	8.973607e+01	3.519062e+00	9.384164e+01	0	0	1.651300e+01
8.293255e+01	2.766373e+02	8.973607e+01	3.519062e+00	9.442815e+01	0	0	1.661300e+01
8.293255e+01	2.766373e+02	9.149560e+01	5.278592e+00	9.442815e+01	0	0	1.671400e+01
8.293255e+01	2.766373e+02	8.973607e+01	5.278592e+00	9.384164e+01	0	0	1.681500e+01
8.281525e+01	2.766373e+02	8.973607e+01	5.278592e+00	9.442815e+01	0	0	1.691600e+01
8.293255e+01	2.766373e+02	9.149560e+01	5.278592e+00	9.384164e+01	0	0	1.701600e+01
8.293255e+01	2.776149e+02	8.973607e+01	5.278592e+00	9.442815e+01	0	0	1.711700e+01
8.304985e+01	2.766373e+02	8.973607e+01	5.278592e+00	9.442815e+01	0	0	1.721800e+01
8.293255e+01	2.766373e+02	8.973607e+01	5.278592e+00	9.384164e+01	0	0	1.731800e+01
8.304985e+01	2.776149e+02	8.973607e+01	5.278592e+00	9.442815e+01	0	0	1.741900e+01
8.304985e+01	2.766373e+02	8.973607e+01	5.278592e+00	9.384164e+01	0	0	1.752000e+01
8.304985e+01	2.766373e+02	9.149560e+01	5.278592e+00	9.384164e+01	0	0	1.762000e+01
8.293255e+01	2.766373e+02	8.973607e+01	5.278592e+00	9.266862e+01	0	0	1.772100e+01
8.293255e+01	2.766373e+02	8.973607e+01	5.278592e+00	9.266862e+01	0	0	1.782200e+01
8.293255e+01	2.766373e+02	8.973607e+01	5.278592e+00	9.266862e+01	0	0	1.792300e+01
8.293255e+01	2.766373e+02	8.973607e+01	5.278592e+00	9.266862e+01	0	0	1.802300e+01
8.293255e+01	2.766373e+02	8.973607e+01	3.519062e+00	9.325513e+01	0	0	1.812400e+01
8.293255e+01	2.766373e+02	8.973607e+01	5.278592e+00	9.266862e+01	0	0	1.822500e+01
8.304985e+01	2.766373e+02	8.973607e+01	5.278592e+00	9.266862e+01	0	0	1.832500e+01
8.304985e+01	2.776149e+02	9.149560e+01	5.278592e+00	9.266862e+01	0	0	1.842600e+01
8.304985e+01	2.776149e+02	9.149560e+01	5.278592e+00	9.325513e+01	0	0	1.852700e+01
8.293255e+01	2.776149e+02	9.149560e+01	5.278592e+00	9.266862e+01	0	0	1.862700e+01
8.304985e+01	2.766373e+02	9.149560e+01	3.519062e+00	9.325513e+01	0	0	1.872800e+01
8.293255e+01	2.776149e+02	9.149560e+01	5.278592e+00	9.266862e+01	0	0	1.882900e+01
8.304985e+01	2.766373e+02	9.149560e+01	5.278592e+00	9.266862e+01	0	0	1.893000e+01
8.293255e+01	2.766373e+02	9.149560e+01	5.278592e+00	9.442815e+01	0	0	1.903100e+01
8.304985e+01	2.766373e+02	9.149560e+01	5.278592e+00	9.384164e+01	0	0	1.913100e+01
8.304985e+01	2.766373e+02	9.149560e+01	5.278592e+00	9.384164e+01	0	0	1.923200e+01
8.304985e+01	2.766373e+02	9.325513e+01	5.278592e+00	9.384164e+01	0	0	1.933300e+01
8.304985e+01	2.766373e+02	9.149560e+01	3.519062e+00	9.384164e+01	0	0	1.943300e+01
8.304985e+01	2.766373e+02	9.325513e+01	5.278592e+00	9.384164e+01	0	0	1.953400e+01
8.304985e+01	2.766373e+02	9.149560e+01	5.278592e+00	9.384164e+01	0	0	1.963500e+01
8.304985e+01	2.766373e+02	9.149560e+01	3.519062e+00	9.442815e+01	0	0	1.973500e+01
8.304985e+01	2.776149e+02	9.325513e+01	5.278592e+00	9.442815e+01	0	0	1.983600e+01
8.304985e+01	2.776149e+02	9.325513e+01	3.519062e+00	9.442815e+01	0	0	1.993700e+01
8.304985e+01	2.776149e+02	9.325513e+01	5.278592e+00	9.442815e+01	0	0	2.003700e+01
8.293255e+01	2.766373e+02	9.325513e+01	5.278592e+00	9.442815e+01	0	0	2.013900e+01
8.304985e+01	2.776149e+02	9.325513e+01	5.278592e+00	9.442815e+01	0	0	2.023900e+01
8.304985e+01	2.776149e+02	9.325513e+01	5.278592e+00	9.442815e+01	0	0	2.033900e+01
8.304985e+01	2.776149e+02	9.325513e+01	3.519062e+00	9.266862e+01	0	0	2.044100e+01
8.304985e+01	2.776149e+02	9.501466e+01	5.278592e+00	9.266862e+01	0	0	2.054100e+01
8.304985e+01	2.776149e+02	9.501466e+01	5.278592e+00	9.266862e+01	0	0	2.064200e+01
8.304985e+01	2.776149e+02	9.501466e+01	5.278592e+00	9.266862e+01	0	0	2.074300e+01
8.304985e+01	2.776149e+02	9.501466e+01	3.519062e+00	9.266862e+01	0	0	2.084300e+01
8.304985e+01	2.776149e+02	9.501466e+01	3.519062e+00	9.266862e+01	0	0	2.094400e+01
8.304985e+01	2.776149e+02	9.501466e+01	5.278592e+00	9.266862e+01	0	0	2.104500e+01
8.304985e+01	2.776149e+02	9.501466e+01	5.278592e+00	9.266862e+01	0	0	2.114500e+01
8.316716e+01	2.776149e+02	9.501466e+01	5.278592e+00	9.266862e+01	0	0	2.124600e+01
8.316716e+01	2.776149e+02	9.501466e+01	5.278592e+00	9.266862e+01	0	0	2.134700e+01
8.304985e+01	2.766373e+02	9.501466e+01	3.519062e+00	9.266862e+01	0	0	2.144700e+01
8.304985e+01	2.766373e+02	9.677419e+01	5.278592e+00	9.266862e+01	0	0	2.154900e+01
8.304985e+01	2.776149e+02	9.501466e+01	3.519062e+00	9.266862e+01	0	0	2.164900e+01
8.304985e+01	2.776149e+02	9.501466e+01	5.278592e+00	9.266862e+01	0	0	2.174900e+01
8.304985e+01	2.766373e+02	9.501466e+01	3.519062e+00	9.266862e+01	0	0	2.185100e+01
8.316716e+01	2.766373e+02	9.677419e+01	5.278592e+00	9.325513e+01	0	0	2.195100e+01
8.304985e+01	2.766373e+02	9.677419e+01	5.278592e+00	9.266862e+01	0	0	2.205100e+01
8.328446e+01	2.766373e+02	9.501466e+01	5.278592e+00	9.266862e+01	0	0	2.215300e+01
8.316716e+01	2.766373e+02	9.677419e+01	3.519062e+00	9.266862e+01	0	0	2.225300e+01
8.316716e+01	2.766373e+02	9.677419e+01	5.278592e+00	9.266862e+01	0	0	2.235300e+01
8.316716e+01	2.766373e+02	9.677419e+01	3.519062e+00	9.266862e+01	0	0	2.245500e+01
8.304985e+01	2.766373e+02	9.501466e+01	3.519062e+00	9.266862e+01	0	0	2.255500e+01
8.316716e+01	2.776149e+02	9.677419e+01	3.519062e+00	9.384164e+01	0	0	2.265700e+01
8.328446e+01	2.776149e+02	9.677419e+01	5.278592e+00	9.384164e+01	0	0	2.275700e+01
8.328446e+01	2.766373e+02	9.677419e+01	3.519062e+00	9.384164e+01	0	0	2.285700e+01
8.328446e+01	2.766373e+02	9.677419e+01	5.278592e+00	9.384164e+01	0	0	2.295900e+01
8.316716e+01	2.766373e+02	9.677419e+01	3.519062e+00	9.384164e+01	0	0	2.305900e+01
8.316716e+01	2.766373e+02	9.677419e+01	5.278592e+00	9.442815e+01	0	0	2.315900e+01
8.316716e+01	2.766373e+02	9.677419e+01	3.519062e+00	9.384164e+01	0	0	2.326100e+01
8.328446e+01	2.766373e+02	9.677419e+01	3.519062e+00	9.442815e+01	0	0	2.336100e+01
8.340176e+01	2.766373e+02	9.677419e+01	3.519062e+00	9.442815e+01	0	0	2.346100e+01
8.340176e+01	2.776149e+02	9.677419e+01	3.519062e+00	9.442815e+01	0	0	2.356300e+01
8.328446e+01	2.766373e+02	9.677419e+01	3.519062e+00	9.442815e+01	0	0	2.366300e+01
8.340176e+01	2.766373e+02	9.677419e+01	3.519062e+00	9.442815e+01	0	0	2.376300e+01
8.340176e+01	2.776149e+02	9.677419e+01	3.519062e+00	9.442815e+01	0	0	2.386500e+01
8.328446e+01	2.766373e+02	9.677419e+01	3.519062e+00	9.442815e+01	0	0	2.396500e+01
8.340176e+01	2.776149e+02	9.677419e+01	5.278592e+00	9.325513e+01	0	0	2.406600e+01
8.363636e+01	2.776149e+02	9.677419e+01	3.519062e+00	9.325513e+01	0	0	2.416700e+01
8.363636e+01	2.785924e+02	9.677419e+01	3.519062e+00	9.325513e+01	0	0	2.426700e+01
8.363636e+01	2.785924e+02	9.853372e+01	3.519062e+00	9.325513e+01	0	0	2.436900e+01
8.363636e+01	2.776149e+02	9.677419e+01	3.519062e+00	9.325513e+01	0	0	2.446900e+01
8.363636e+01	2.776149e+02	9.677419e+01	3.519062e+00	9.325513e+01	0	0	2.456900e+01
8.351906e+01	2.776149e+02	9.677419e+01	5.278592e+00	9.325513e+01	0	0	2.467100e+01
8.363636e+01	2.776149e+02	9.677419e+01	3.519062e+00	9.325513e+01	0	0	2.477100e+01
8.375367e+01	2.776149e+02	9.677419e+01	3.519062e+00	9.266862e+01	0	0	2.487100e+01
8.375367e+01	2.766373e+02	9.853372e+01	3.519062e+00	9.266862e+01	0	0	2.497300e+01
8.375367e+01	2.776149e+02	9.677419e+01	5.278592e+00	9.266862e+01	0	0	2.507300e+01
8.375367e+01	2.776149e+02	9.677419e+01	5.278592e+00	9.266862e+01	0	0	2.517400e+01
8.375367e+01	2.776149e+02	9.677419e+01	3.519062e+00	9.266862e+01	0	0	2.527500e+01
8.375367e+01	2.766373e+02	9.677419e+01	3.519062e+00	9.266862e+01	0	0	2.537500e+01
8.375367e+01	2.776149e+02	9.677419e+01	3.519062e+00	9.266862e+01	0	0	2.547600e+01
8.375367e+01	2.766373e+02	9.853372e+01	3.519062e+00	9.384164e+01	0	0	2.557700e+01
8.375367e+01	2.766373e+02	9.677419e+01	3.519062e+00	9.384164e+01	0	0	2.567700e+01
8.375367e+01	2.766373e+02	9.677419e+01	3.519062e+00	9.384164e+01	0	0	2.577800e+01
8.375367e+01	2.766373e+02	9.677419e+01	3.519062e+00	9.384164e+01	0	0	2.587900e+01
8.375367e+01	2.766373e+02	9.677419e+01	3.519062e+00	9.384164e+01	0	0	2.597900e+01
8.375367e+01	2.766373e+02	9.677419e+01	3.519062e+00	9.384164e+01	0	0	2.608000e+01
8.387097e+01	2.776149e+02	9.677419e+01	3.519062e+00	9.384164e+01	0	0	2.618100e+01
8.375367e+01	2.766373e+02	9.677419e+01	5.278592e+00	9.384164e+01	0	0	2.628100e+01
8.363636e+01	2.776149e+02	9.677419e+01	3.519062e+00	9.384164e+01	0	0	2.638300e+01
8.375367e+01	2.776149e+02	9.677419e+01	3.519062e+00	9.384164e+01	0	0	2.648300e+01
8.375367e+01	2.776149e+02	9.677419e+01	3.519062e+00	9.384164e+01	0	0	2.658400e+01
8.375367e+01	2.776149e+02	9.677419e+01	3.519062e+00	9.384164e+01	0	0	2.668500e+01
8.363636e+01	2.776149e+02	9.677419e+01	3.519062e+00	9.384164e+01	0	0	2.678500e+01
8.375367e+01	2.776149e+02	9.677419e+01	3.519062e+00	9.384164e+01	0	0	2.688600e+01
8.398827e+01	2.785924e+02	9.853372e+01	3.519062e+00	9.384164e+01	0	0	2.698700e+01
8.351906e+01	2.776149e+02	9.677419e+01	3.519062e+00	9.325513e+01	0	0	2.708700e+01
8.351906e+01	2.776149e+02	9.677419e+01	3.519062e+00	9.325513e+01	0	0	2.718800e+01
8.351906e+01	2.776149e+02	9.677419e+01	3.519062e+00	9.325513e+01	0	0	2.728900e+01
8.351906e+01	2.776149e+02	9.677419e+01	3.519062e+00	9.325513e+01	0	0	2.738900e+01
8.351906e+01	2.776149e+02	9.677419e+01	3.519062e+00	9.325513e+01	0	0	2.749000e+01
8.351906e+01	2.766373e+02	9.677419e+01	3.519062e+00	9.325513e+01	0	0	2.759100e+01
8.351906e+01	2.776149e+02	9.677419e+01	3.519062e+00	9.208211e+01	0	0	2.769200e+01
8.351906e+01	2.766373e+02	9.677419e+01	3.519062e+00	9.208211e+01	0	0	2.779200e+01
8.351906e+01	2.766373e+02	9.853372e+01	3.519062e+00	9.208211e+01	0	0	2.789300e+01
8.351906e+01	2.766373e+02	9.677419e+01	5.278592e+00	9.208211e+01	0	0	2.799400e+01
8.351906e+01	2.766373e+02	9.677419e+01	3.519062e+00	9.208211e+01	0	0	2.809500e+01
8.351906e+01	2.766373e+02	9.853372e+01	3.519062e+00	9.208211e+01	0	0	2.819500e+01
8.351906e+01	2.766373e+02	9.677419e+01	1.759531e+00	9.208211e+01	0	0	2.829600e+01
8.363636e+01	2.766373e+02	9.677419e+01	3.519062e+00	9.266862e+01	0	0	2.839700e+01
8.351906e+01	2.776149e+02	9.853372e+01	3.519062e+00	9.208211e+01	0	0	2.849700e+01
8.340176e+01	2.776149e+02	9.853372e+01	3.519062e+00	9.266862e+01	0	0	2.859800e+01
8.328446e+01	2.766373e+02	9.853372e+01	3.519062e+00	9.266862e+01	0	0	2.869900e+01
8.340176e+01	2.766373e+02	9.677419e+01	5.278592e+00	9.266862e+01	0	0	2.880000e+01
8.340176e+01	2.766373e+02	9.853372e+01	5.278592e+00	9.266862e+01	0	0	2.890000e+01
8.340176e+01	2.766373e+02	9.677419e+01	3.519062e+00	9.266862e+01	0	0	2.900100e+01
8.340176e+01	2.776149e+02	9.853372e+01	3.519062e+00	9.266862e+01	0	0	2.910200e+01
8.340176e+01	2.766373e+02	9.677419e+01	5.278592e+00	9.208211e+01	0	0	2.920200e+01
8.340176e+01	2.776149e+02	9.853372e+01	3.519062e+00	9.208211e+01	0	0	2.930300e+01
8.328446e+01	2.766373e+02	9.853372e+01	3.519062e+00	9.208211e+01	0	0	2.940400e+01
8.328446e+01	2.766373e+02	9.853372e+01	3.519062e+00	9.208211e+01	0	0	2.950400e+01
8.340176e+01	2.766373e+02	9.677419e+01	3.519062e+00	9.208211e+01	0	0	2.960500e+01
8.340176e+01	2.766373e+02	9.677419e+01	3.519062e+00	9.208211e+01	0	0	2.970600e+01
8.340176e+01	2.766373e+02	9.677419e+01	3.519062e+00	9.208211e+01	0	0	2.980600e+01
8.328446e+01	2.766373e+02	9.677419e+01	3.519062e+00	9.384164e+01	0	0	2.990700e+01
8.328446e+01	2.766373e+02	9.853372e+01	3.519062e+00	9.325513e+01	0	0	3.000800e+01
8.340176e+01	2.776149e+02	9.853372e+01	3.519062e+00	9.325513e+01	0	0	3.010900e+01
8.328446e+01	2.776149e+02	9.853372e+01	3.519062e+00	9.325513e+01	0	0	3.021000e+01
8.328446e+01	2.766373e+02	9.677419e+01	3.519062e+00	9.325513e+01	0	0	3.031000e+01
8.328446e+01	2.776149e+02	9.677419e+01	3.519062e+00	9.384164e+01	0	0	3.041100e+01
8.340176e+01	2.766373e+02	9.853372e+01	3.519062e+00	9.384164e+01	0	0	3.051200e+01
8.351906e+01	2.766373e+02	9.853372e+01	5.278592e+00	9.442815e+01	0	0	3.061200e+01
8.340176e+01	2.766373e+02	9.677419e+01	5.278592e+00	9.384164e+01	0	0	3.071300e+01
8.351906e+01	2.776149e+02	9.677419e+01	3.519062e+00	9.384164e+01	0	0	3.081400e+01
8.340176e+01	2.766373e+02	9.853372e+01	3.519062e+00	9.384164e+01	0	0	3.091400e+01
8.340176e+01	2.766373e+02	9.677419e+01	3.519062e+00	9.384164e+01	0	0	3.101500e+01
8.351906e+01	2.776149e+02	9.677419e+01	5.278592e+00	9.384164e+01	0	0	3.111600e+01
8.351906e+01	2.776149e+02	9.677419e+01	3.519062e+00	9.442815e+01	0	0	3.121600e+01
8.351906e+01	2.776149e+02	9.853372e+01	3.519062e+00	9.384164e+01	0	0	3.131800e+01
8.351906e+01	2.776149e+02	9.677419e+01	3.519062e+00	9.384164e+01	0	0	3.141800e+01
8.363636e+01	2.776149e+02	9.677419e+01	3.519062e+00	9.442815e+01	0	0	3.151800e+01
8.351906e+01	2.776149e+02	9.677419e+01	3.519062e+00	9.384164e+01	0	0	3.162000e+01
8.351906e+01	2.776149e+02	9.677419e+01	3.519062e+00	9.384164e+01	0	0	3.172000e+01
8.351906e+01	2.766373e+02	9.677419e+01	3.519062e+00	9.384164e+01	0	0	3.182100e+01
8.351906e+01	2.776149e+02	9.677419e+01	3.519062e+00	9.384164e+01	0	0	3.192200e+01
8.363636e+01	2.776149e+02	9.677419e+01	3.519062e+00	9.149560e+01	0	0	3.202200e+01
8.375367e+01	2.776149e+02	9.853372e+01	3.519062e+00	9.208211e+01	0	0	3.212300e+01
8.363636e+01	2.776149e+02	9.853372e+01	3.519062e+00	9.149560e+01	0	0	3.222400e+01
8.375367e+01	2.776149e+02	9.677419e+01	3.519062e+00	9.149560e+01	0	0	3.232400e+01
8.363636e+01	2.776149e+02	9.677419e+01	3.519062e+00	9.149560e+01	0	0	3.242500e+01
8.363636e+01	2.766373e+02	9.677419e+01	3.519062e+00	9.149560e+01	0	0	3.252600e+01
8.363636e+01	2.776149e+02	9.677419e+01	3.519062e+00	9.149560e+01	0	0	3.262600e+01
8.363636e+01	2.766373e+02	9.677419e+01	3.519062e+00	9.090909e+01	0	0	3.272800e+01
8.375367e+01	2.776149e+02	9.677419e+01	3.519062e+00	9.032258e+01	0	0	3.282800e+01
8.375367e+01	2.776149e+02	9.677419e+01	5.278592e+00	9.032258e+01	0	0	3.292800e+01
8.375367e+01	2.766373e+02	9.677419e+01	3.519062e+00	9.032258e+01	0	0	3.303000e+01
8.375367e+01	2.776149e+02	9.677419e+01	5.278592e+00	9.032258e+01	0	0	3.313000e+01
8.375367e+01	2.776149e+02	9.677419e+01	3.519062e+00	9.032258e+01	0	0	3.323000e+01
8.375367e+01	2.766373e+02	9.677419e+01	3.519062e+00	9.090909e+01	0	0	3.333200e+01
8.375367e+01	2.776149e+02	9.677419e+01	3.519062e+00	9.032258e+01	0	0	3.343200e+01
8.410557e+01	2.776149e+02	9.677419e+01	3.519062e+00	9.266862e+01	0	0	3.353300e+01
8.398827e+01	2.776149e+02	9.677419e+01	3.519062e+00	9.266862e+01	0	0	3.363400e+01
8.398827e+01	2.776149e+02	9.677419e+01	5.278592e+00	9.208211e+01	0	0	3.373400e+01
8.387097e+01	2.776149e+02	9.677419e+01	5.278592e+00	9.266862e+01	0	0	3.383600e+01
8.387097e+01	2.766373e+02	9.677419e+01	5.278592e+00	9.208211e+01	0	0	3.393600e+01
8.398827e+01	2.776149e+02	9.677419e+01	5.278592e+00	9.266862e+01	0	0	3.403600e+01
8.422287e+01	2.776149e+02	9.853372e+01	5.278592e+00	9.208211e+01	0	0	3.413800e+01
8.398827e+01	2.766373e+02	9.677419e+01	5.278592e+00	9.325513e+01	0	0	3.423800e+01
8.434018e+01	2.776149e+02	9.677419e+01	5.278592e+00	9.384164e+01	0	0	3.433800e+01
8.410557e+01	2.766373e+02	9.677419e+01	1.759531e+00	9.325513e+01	0	0	3.444000e+01
8.422287e+01	2.766373e+02	9.677419e+01	3.519062e+00	9.325513e+01	0	0	3.454000e+01
8.410557e+01	2.766373e+02	9.853372e+01	5.278592e+00	9.325513e+01	0	0	3.464000e+01
8.422287e+01	2.766373e+02	9.677419e+01	5.278592e+00	9.325513e+01	0	0	3.474200e+01
8.422287e+01	2.766373e+02	9.677419e+01	3.519062e+00	9.325513e+01	0	0	3.484200e+01
8.422287e+01	2.766373e+02	9.677419e+01	5.278592e+00	9.149560e+01	0	0	3.494200e+01
8.422287e+01	2.766373e+02	9.853372e+01	5.278592e+00	9.149560e+01	0	0	3.504400e+01
8.434018e+01	2.776149e+02	9.677419e+01	5.278592e+00	9.208211e+01	0	0	3.514400e+01
8.434018e+01	2.766373e+02	9.677419e+01	5.278592e+00	9.149560e+01	0	0	3.524600e+01
8.434018e+01	2.766373e+02	9.677419e+01	5.278592e+00	9.208211e+01	0	0	3.534600e+01
8.434018e+01	2.766373e+02	9.677419e+01	5.278592e+00	9.149560e+01	0	0	3.544600e+01
8.434018e+01	2.766373e+02	9.853372e+01	5.278592e+00	9.149560e+01	0	0	3.554800e+01
8.434018e+01	2.766373e+02	9.677419e+01	5.278592e+00	9.149560e+01	0	0	3.564800e+01
8.422287e+01	2.766373e+02	9.853372e+01	5.278592e+00	9.149560e+01	0	0	3.574800e+01
8.422287e+01	2.766373e+02	9.677419e+01	5.278592e+00	9.149560e+01	0	0	3.585000e+01
8.422287e+01	2.766373e+02	9.677419e+01	5.278592e+00	9.149560e+01	0	0	3.595000e+01
8.422287e+01	2.766373e+02	9.853372e+01	5.278592e+00	9.149560e+01	0	0	3.605000e+01
8.434018e+01	2.766373e+02	9.853372e+01	5.278592e+00	9.149560e+01	0	0	3.615200e+01
8.422287e+01	2.766373e+02	9.677419e+01	5.278592e+00	9.149560e+01	0	0	3.625200e+01
8.422287e+01	2.766373e+02	9.677419e+01	5.278592e+00	9.149560e+01	0	0	3.635300e+01
8.410557e+01	2.776149e+02	9.677419e+01	5.278592e+00	9.149560e+01	0	0	3.645400e+01
8.410557e+01	2.776149e+02	9.677419e+01	5.278592e+00	9.149560e+01	0	0	3.655400e+01
8.410557e+01	2.766373e+02	9.677419e+01	5.278592e+00	9.149560e+01	0	0	3.665500e+01
8.410557e+01	2.766373e+02	9.677419e+01	3.519062e+00	9.149560e+01	0	0	3.675600e+01
8.398827e+01	2.766373e+02	9.677419e+01	3.519062e+00	9.149560e+01	0	0	3.685600e+01
8.398827e+01	2.766373e+02	9.677419e+01	5.278592e+00	9.149560e+01	0	0	3.695700e+01
8.410557e+01	2.766373e+02	9.677419e+01	3.519062e+00	9.090909e+01	0	0	3.705800e+01
8.387097e+01	2.776149e+02	9.677419e+01	3.519062e+00	9.090909e+01	0	0	3.715800e+01
8.387097e+01	2.766373e+02	9.677419e+01	5.278592e+00	9.090909e+01	0	0	3.726000e+01
8.398827e+01	2.776149e+02	9.677419e+01	5.278592e+00	9.090909e+01	0	0	3.736000e+01
8.387097e+01	2.776149e+02	9.677419e+01	3.519062e+00	9.090909e+01	0	0	3.746000e+01
8.387097e+01	2.766373e+02	9.677419e+01	3.519062e+00	9.090909e+01	0	0	3.756200e+01
8.387097e+01	2.766373e+02	9.677419e+01	5.278592e+00	9.090909e+01	0	0	3.766200e+01
8.387097e+01	2.766373e+02	9.853372e+01	3.519062e+00	9.032258e+01	0	0	3.776300e+01
8.375367e+01	2.766373e+02	9.677419e+01	5.278592e+00	9.149560e+01	0	0	3.786400e+01
8.387097e+01	2.766373e+02	9.677419e+01	5.278592e+00	9.090909e+01	0	0	3.796400e+01
8.375367e+01	2.766373e+02	9.677419e+01	3.519062e+00	9.090909e+01	0	0	3.806500e+01
8.375367e+01	2.766373e+02	9.853372e+01	5.278592e+00	9.090909e+01	0	0	3.816600e+01
8.375367e+01	2.766373e+02	9.677419e+01	5.278592e+00	9.149560e+01	0	0	3.826600e+01
8.363636e+01	2.766373e+02	9.677419e+01	5.278592e+00	9.090909e+01	0	0	3.836700e+01
8.375367e+01	2.766373e+02	9.677419e+01	3.519062e+00	9.090909e+01	0	0	3.846800e+01
8.375367e+01	2.776149e+02	9.853372e+01	5.278592e+00	9.384164e+01	0	0	3.856800e+01
8.375367e+01	2.776149e+02	9.853372e+01	5.278592e+00	9.442815e+01	0	0	3.866900e+01
8.375367e+01	2.776149e+02	9.853372e+01	5.278592e+00	9.442815e+01	0	0	3.877000e+01
8.375367e+01	2.776149e+02	9.853372e+01	5.278592e+00	9.442815e+01	0	0	3.887100e+01
8.375367e+01	2.776149e+02	9.853372e+01	3.519062e+00	9.384164e+01	0	0	3.897200e+01
8.363636e+01	2.776149e+02	9.677419e+01	5.278592e+00	9.384164e+01	0	0	3.907200e+01
8.363636e+01	2.766373e+02	9.853372e+01	5.278592e+00	9.442815e+01	0	0	3.917300e+01
8.375367e+01	2.776149e+02	9.853372e+01	5.278592e+00	9.442815e+01	0	0	3.927400e+01
8.387097e+01	2.776149e+02	9.853372e+01	3.519062e+00	9.442815e+01	0	0	3.937400e+01
8.387097e+01	2.776149e+02	9.853372e+01	5.278592e+00	9.442815e+01	0	0	3.947500e+01
8.375367e+01	2.776149e+02	9.853372e+01	5.278592e+00	9.442815e+01	0	0	3.957600e+01
8.387097e+01	2.776149e+02	9.853372e+01	5.278592e+00	9.442815e+01	0	0	3.967600e+01
8.375367e+01	2.776149e+02	9.853372e+01	5.278592e+00	9.442815e+01	0	0	3.977700e+01
8.375367e+01	2.776149e+02	9.853372e+01	3.519062e+00	9.384164e+01	0	0	3.987800e+01
8.387097e+01	2.776149e+02	9.853372e+01	5.278592e+00	9.442815e+01	0	0	3.997900e+01
8.398827e+01	2.776149e+02	1.002933e+02	3.519062e+00	9.384164e+01	0	0	4.007900e+01
8.387097e+01	2.776149e+02	9.853372e+01	5.278592e+00	9.442815e+01	0	0	4.018000e+01
8.398827e+01	2.776149e+02	9.853372e+01	5.278592e+00	9.442815e+01	0	0	4.028100e+01
8.398827e+01	2.776149e+02	1.002933e+02	5.278592e+00	9.442815e+01	0	0	4.038100e+01
8.398827e+01	2.776149e+02	1.002933e+02	5.278592e+00	9.442815e+01	0	0	4.048200e+01
8.398827e+01	2.776149e+02	9.853372e+01	5.278592e+00	9.442815e+01	0	0	4.058300e+01
8.398827e+01	2.766373e+02	1.002933e+02	5.278592e+00	9.325513e+01	0	0	4.068400e+01
8.410557e+01	2.766373e+02	9.853372e+01	5.278592e+00	9.266862e+01	0	0	4.078400e+01
8.398827e+01	2.776149e+02	9.853372e+01	5.278592e+00	9.266862e+01	0	0	4.088500e+01
8.410557e+01	2.766373e+02	1.002933e+02	5.278592e+00	9.325513e+01	0	0	4.098600e+01
8.398827e+01	2.766373e+02	1.002933e+02	5.278592e+00	9.325513e+01	0	0	4.108600e+01
8.434018e+01	2.785924e+02	1.002933e+02	5.278592e+00	9.384164e+01	0	0	4.118700e+01
8.410557e+01	2.766373e+02	1.002933e+02	5.278592e+00	9.325513e+01	0	0	4.128800e+01
8.410557e+01	2.766373e+02	9.853372e+01	5.278592e+00	9.325513e+01	0	0	4.138900e+01
8.410557e+01	2.766373e+02	9.853372e+01	5.278592e+00	9.325513e+01	0	0	4.148900e+01
8.422287e+01	2.766373e+02	9.853372e+01	5.278592e+00	9.325513e+01	0	0	4.159000e+01
8.410557e+01	2.766373e+02	9.853372e+01	3.519062e+00	9.325513e+01	0	0	4.169100e+01
8.410557e+01	2.766373e+02	9.853372e+01	5.278592e+00	9.325513e+01	0	0	4.179100e+01
8.410557e+01	2.766373e+02	9.853372e+01	3.519062e+00	9.325513e+01	0	0	4.189200e+01
8.422287e+01	2.766373e+02	9.853372e+01	5.278592e+00	9.384164e+01	0	0	4.199300e+01
8.410557e+01	2.766373e+02	9.853372e+01	5.278592e+00	9.384164e+01	0	0	4.209300e+01
8.422287e+01	2.766373e+02	9.853372e+01	5.278592e+00	9.266862e+01	0	0	4.219400e+01
8.434018e+01	2.766373e+02	9.853372e+01	3.519062e+00	9.266862e+01	0	0	4.229500e+01
8.434018e+01	2.766373e+02	1.002933e+02	5.278592e+00	9.266862e+01	0	0	4.239600e+01
8.434018e+01	2.776149e+02	1.002933e+02	5.278592e+00	9.266862e+01	0	0	4.249700e+01
8.422287e+01	2.766373e+02	1.002933e+02	5.278592e+00	9.266862e+01	0	0	4.259700e+01
8.422287e+01	2.766373e+02	9.853372e+01	5.278592e+00	9.266862e+01	0	0	4.269800e+01
8.422287e+01	2.766373e+02	9.853372e+01	5.278592e+00	9.266862e+01	0	0	4.279900e+01
8.434018e+01	2.766373e+02	9.853372e+01	5.278592e+00	9.325513e+01	0	0	4.289900e+01
8.445748e+01	2.766373e+02	9.853372e+01	3.519062e+00	9.325513e+01	0	0	43
8.434018e+01	2.766373e+02	1.002933e+02	5.278592e+00	9.325513e+01	0	0	4.310100e+01
8.445748e+01	2.766373e+02	9.853372e+01	5.278592e+00	9.325513e+01	0	0	4.320100e+01
8.445748e+01	2.766373e+02	9.853372e+01	5.278592e+00	9.325513e+01	0	0	4.330200e+01
8.434018e+01	2.776149e+02	9.853372e+01	5.278592e+00	9.325513e+01	0	0	4.340300e+01
8.445748e+01	2.766373e+02	9.853372e+01	5.278592e+00	9.325513e+01	0	0	4.350300e+01
8.445748e+01	2.766373e+02	9.853372e+01	7.038123e+00	9.149560e+01	0	0	4.360400e+01
8.422287e+01	2.766373e+02	9.677419e+01	5.278592e+00	9.208211e+01	0	0	4.370500e+01
8.422287e+01	2.766373e+02	9.501466e+01	5.278592e+00	9.149560e+01	0	0	4.380500e+01
8.422287e+01	2.776149e+02	9.501466e+01	5.278592e+00	9.208211e+01	0	0	4.390700e+01
8.422287e+01	2.766373e+02	9.677419e+01	3.519062e+00	9.149560e+01	0	0	4.400700e+01
8.434018e+01	2.776149e+02	9.501466e+01	5.278592e+00	9.208211e+01	0	0	4.410700e+01
8.422287e+01	2.776149e+02	9.501466e+01	5.278592e+00	9.149560e+01	0	0	4.420900e+01
8.410557e+01	2.766373e+02	9.501466e+01	5.278592e+00	9.090909e+01	0	0	4.430900e+01
8.363636e+01	2.766373e+02	9.325513e+01	5.278592e+00	9.032258e+01	0	0	4.441000e+01
8.363636e+01	2.766373e+02	9.325513e+01	5.278592e+00	9.032258e+01	0	0	4.451100e+01
8.363636e+01	2.766373e+02	9.325513e+01	3.519062e+00	9.090909e+01	0	0	4.461100e+01
8.363636e+01	2.766373e+02	9.325513e+01	5.278592e+00	9.032258e+01	0	0	4.471200e+01
8.363636e+01	2.766373e+02	9.325513e+01	5.278592e+00	9.032258e+01	0	0	4.481300e+01
8.351906e+01	2.766373e+02	9.325513e+01	5.278592e+00	9.032258e+01	0	0	4.491300e+01
8.316716e+01	2.766373e+02	9.149560e+01	5.278592e+00	9.090909e+01	0	0	4.501500e+01
8.222874e+01	2.776149e+02	8.621701e+01	5.278592e+00	9.032258e+01	0	0	4.511500e+01
8.222874e+01	2.766373e+02	8.621701e+01	5.278592e+00	9.090909e+01	0	0	4.521500e+01
8.222874e+01	2.766373e+02	8.797654e+01	5.278592e+00	9.090909e+01	0	0	4.531700e+01
8.222874e+01	2.776149e+02	8.621701e+01	5.278592e+00	9.090909e+01	0	0	4.541700e+01
8.211144e+01	2.766373e+02	8.621701e+01	5.278592e+00	9.090909e+01	0	0	4.551700e+01
8.222874e+01	2.766373e+02	8.621701e+01	5.278592e+00	9.032258e+01	0	0	4.561900e+01
8.211144e+01	2.766373e+02	8.797654e+01	5.278592e+00	9.032258e+01	0	0	4.571900e+01
8.093842e+01	2.776149e+02	8.093842e+01	3.519062e+00	9.149560e+01	0	0	4.581900e+01
8.082111e+01	2.766373e+02	8.093842e+01	5.278592e+00	9.208211e+01	0	0	4.592100e+01
8.070381e+01	2.766373e+02	8.269795e+01	5.278592e+00	9.149560e+01	0	0	4.602100e+01
8.070381e+01	2.766373e+02	8.093842e+01	5.278592e+00	9.208211e+01	0	0	4.612300e+01
8.082111e+01	2.776149e+02	8.093842e+01	5.278592e+00	9.208211e+01	0	0	4.622300e+01
8.082111e+01	2.776149e+02	8.093842e+01	5.278592e+00	9.208211e+01	0	0	4.632300e+01
8.082111e+01	2.766373e+02	8.093842e+01	5.278592e+00	9.208211e+01	0	0	4.642500e+01
8.011730e+01	2.776149e+02	7.741935e+01	5.278592e+00	9.266862e+01	0	0	4.652500e+01
7.976540e+01	2.766373e+02	7.565982e+01	7.038123e+00	9.208211e+01	0	0	4.662500e+01
7.976540e+01	2.766373e+02	7.741935e+01	5.278592e+00	9.208211e+01	0	0	4.672700e+01
7.964809e+01	2.766373e+02	7.565982e+01	7.038123e+00	9.266862e+01	0	0	4.682700e+01
7.964809e+01	2.766373e+02	7.741935e+01	5.278592e+00	9.208211e+01	0	0	4.692700e+01
7.976540e+01	2.776149e+02	7.565982e+01	5.278592e+00	9.208211e+01	0	0	4.702900e+01
7.976540e+01	2.776149e+02	7.565982e+01	5.278592e+00	9.266862e+01	0	0	4.712900e+01
7.976540e+01	2.766373e+02	7.565982e+01	7.038123e+00	9.266862e+01	0	0	4.722900e+01
7.976540e+01	2.766373e+02	7.390029e+01	5.278592e+00	9.266862e+01	0	0	4.733100e+01
7.976540e+01	2.766373e+02	7.565982e+01	5.278592e+00	9.266862e+01	0	0	4.743100e+01
8.011730e+01	2.776149e+02	7.565982e+01	5.278592e+00	9.266862e+01	0	0	4.753200e+01
7.976540e+01	2.766373e+02	7.565982e+01	3.519062e+00	9.266862e+01	0	0	4.763300e+01
7.976540e+01	2.766373e+02	7.565982e+01	7.038123e+00	9.266862e+01	0	0	4.773300e+01
7.976540e+01	2.766373e+02	7.565982e+01	5.278592e+00	9.266862e+01	0	0	4.783500e+01
8.011730e+01	2.756598e+02	7.565982e+01	5.278592e+00	9.501466e+01	0	0	4.793500e+01
8.035191e+01	2.756598e+02	7.565982e+01	5.278592e+00	9.442815e+01	0	0	4.803500e+01
8.023460e+01	2.756598e+02	7.741935e+01	5.278592e+00	9.442815e+01	0	0	4.813700e+01
8.035191e+01	2.756598e+02	7.741935e+01	5.278592e+00	9.442815e+01	0	0	4.823700e+01
8.023460e+01	2.756598e+02	7.565982e+01	5.278592e+00	9.442815e+01	0	0	4.833700e+01
8.023460e+01	2.766373e+02	7.741935e+01	5.278592e+00	9.501466e+01	0	0	4.843900e+01
8.035191e+01	2.766373e+02	7.741935e+01	3.519062e+00	9.442815e+01	0	0	4.853900e+01
8.046921e+01	2.766373e+02	7.741935e+01	5.278592e+00	9.208211e+01	0	0	4.864000e+01
8.105572e+01	2.766373e+02	7.917889e+01	5.278592e+00	9.208211e+01	0	0	4.874100e+01
8.093842e+01	2.766373e+02	7.917889e+01	7.038123e+00	9.208211e+01	0	0	4.884100e+01
8.093842e+01	2.766373e+02	8.093842e+01	5.278592e+00	9.208211e+01	0	0	4.894200e+01
8.093842e+01	2.766373e+02	7.917889e+01	5.278592e+00	9.149560e+01	0	0	4.904300e+01
8.093842e+01	2.776149e+02	7.917889e+01	5.278592e+00	9.208211e+01	0	0	4.914300e+01
8.105572e+01	2.776149e+02	8.093842e+01	5.278592e+00	9.208211e+01	0	0	4.924400e+01
8.129032e+01	2.766373e+02	7.917889e+01	7.038123e+00	9.208211e+01	0	0	4.934500e+01
8.175953e+01	2.766373e+02	8.269795e+01	5.278592e+00	9.208211e+01	0	0	4.944500e+01
8.175953e+01	2.776149e+02	8.269795e+01	7.038123e+00	9.208211e+01	0	0	4.954700e+01
8.175953e+01	2.766373e+02	8.269795e+01	5.278592e+00	9.208211e+01	0	0	4.964700e+01
8.175953e+01	2.766373e+02	8.445748e+01	5.278592e+00	9.208211e+01	0	0	4.974700e+01
8.164223e+01	2.766373e+02	8.269795e+01	5.278592e+00	9.208211e+01	0	0	4.984900e+01
8.175953e+01	2.766373e+02	8.445748e+01	5.278592e+00	9.266862e+01	0	0	4.994900e+01
8.164223e+01	2.766373e+02	8.269795e+01	7.038123e+00	9.208211e+01	0	0	5.005000e+01
8.222874e+01	2.766373e+02	8.445748e+01	5.278592e+00	9.149560e+01	0	0	5.015100e+01
8.234604e+01	2.766373e+02	8.621701e+01	7.038123e+00	9.149560e+01	0	0	5.025100e+01
8.234604e+01	2.766373e+02	8.621701e+01	7.038123e+00	9.149560e+01	0	0	5.035200e+01
8.234604e+01	2.766373e+02	8.621701e+01	5.278592e+00	9.149560e+01	0	0	5.045300e+01
8.234604e+01	2.766373e+02	8.621701e+01	5.278592e+00	9.149560e+01	0	0	5.055300e+01
8.246334e+01	2.766373e+02	8.621701e+01	5.278592e+00	9.149560e+01	0	0	5.065400e+01
8.222874e+01	2.766373e+02	8.621701e+01	5.278592e+00	9.149560e+01	0	0	5.075500e+01
8.281525e+01	2.776149e+02	8.797654e+01	5.278592e+00	9.442815e+01	0	0	5.085500e+01
8.293255e+01	2.776149e+02	8.797654e+01	5.278592e+00	9.442815e+01	0	0	5.095600e+01
8.281525e+01	2.776149e+02	8.797654e+01	5.278592e+00	9.384164e+01	0	0	5.105700e+01
8.281525e+01	2.776149e+02	8.797654e+01	5.278592e+00	9.384164e+01	0	0	5.115800e+01
8.281525e+01	2.776149e+02	8.797654e+01	5.278592e+00	9.442815e+01	0	0	5.125900e+01
8.281525e+01	2.776149e+02	8.797654e+01	5.278592e+00	9.384164e+01	0	0	5.135900e+01
8.281525e+01	2.776149e+02	8.797654e+01	5.278592e+00	9.384164e+01	0	0	5.146000e+01
8.316716e+01	2.776149e+02	8.797654e+01	5.278592e+00	9.677419e+01	0	0	5.156100e+01
8.304985e+01	2.766373e+02	8.973607e+01	5.278592e+00	9.618768e+01	0	0	5.166100e+01
8.316716e+01	2.766373e+02	8.973607e+01	3.519062e+00	9.560117e+01	0	0	5.176200e+01
8.316716e+01	2.766373e+02	8.797654e+01	5.278592e+00	9.560117e+01	0	0	5.186300e+01
8.316716e+01	2.766373e+02	8.797654e+01	5.278592e+00	9.618768e+01	0	0	5.196300e+01
8.316716e+01	2.766373e+02	8.797654e+01	5.278592e+00	9.618768e+01	0	0	5.206400e+01
8.328446e+01	2.766373e+02	8.797654e+01	5.278592e+00	9.618768e+01	0	0	5.216500e+01
8.375367e+01	2.785924e+02	8.973607e+01	5.278592e+00	9.618768e+01	0	0	5.226500e+01
8.363636e+01	2.776149e+02	8.973607e+01	7.038123e+00	9.560117e+01	0	0	5.236600e+01
8.351906e+01	2.776149e+02	8.973607e+01	5.278592e+00	9.501466e+01	0	0	5.246700e+01
8.351906e+01	2.776149e+02	8.797654e+01	5.278592e+00	9.560117e+01	0	0	5.256800e+01
8.351906e+01	2.776149e+02	8.973607e+01	5.278592e+00	9.501466e+01	0	0	5.266800e+01
8.351906e+01	2.776149e+02	8.973607e+01	5.278592e+00	9.560117e+01	0	0	5.276900e+01
8.351906e+01	2.776149e+02	8.797654e+01	7.038123e+00	9.560117e+01	0	0	5.287000e+01
8.363636e+01	2.776149e+02	8.973607e+01	5.278592e+00	9.266862e+01	0	0	5.297000e+01
8.387097e+01	2.776149e+02	8.973607e+01	5.278592e+00	9.325513e+01	0	0	5.307100e+01
8.387097e+01	2.776149e+02	8.973607e+01	5.278592e+00	9.325513e+01	0	0	5.317200e+01
8.398827e+01	2.776149e+02	8.973607e+01	5.278592e+00	9.325513e+01	0	0	5.327300e+01
8.387097e+01	2.776149e+02	8.973607e+01	5.278592e+00	9.325513e+01	0	0	5.337300e+01
8.410557e+01	2.776149e+02	8.973607e+01	5.278592e+00	9.325513e+01	0	0	5.347400e+01
8.387097e+01	2.776149e+02	8.973607e+01	5.278592e+00	9.325513e+01	0	0	5.357500e+01
8.387097e+01	2.776149e+02	8.973607e+01	5.278592e+00	9.149560e+01	0	0	5.367600e+01
8.422287e+01	2.776149e+02	8.973607e+01	5.278592e+00	9.149560e+01	0	0	5.377600e+01
8.410557e+01	2.776149e+02	8.973607e+01	3.519062e+00	9.149560e+01	0	0	5.387700e+01
8.422287e+01	2.766373e+02	8.973607e+01	5.278592e+00	9.149560e+01	0	0	5.397800e+01
8.387097e+01	2.766373e+02	8.973607e+01	5.278592e+00	9.149560e+01	0	0	5.407800e+01
8.387097e+01	2.766373e+02	8.973607e+01	5.278592e+00	9.090909e+01	0	0	5.417900e+01
8.387097e+01	2.766373e+02	8.973607e+01	5.278592e+00	9.090909e+01	0	0	5.428000e+01
8.387097e+01	2.766373e+02	8.973607e+01	5.278592e+00	9.149560e+01	0	0	5.438000e+01
8.387097e+01	2.766373e+02	8.973607e+01	3.519062e+00	9.090909e+01	0	0	5.448100e+01
8.387097e+01	2.766373e+02	8.973607e+01	5.278592e+00	9.149560e+01	0	0	5.458200e+01
8.398827e+01	2.766373e+02	8.973607e+01	5.278592e+00	9.090909e+01	0	0	5.468200e+01
8.387097e+01	2.766373e+02	8.973607e+01	5.278592e+00	9.090909e+01	0	0	5.478400e+01
8.375367e+01	2.766373e+02	8.973607e+01	5.278592e+00	9.090909e+01	0	0	5.488400e+01
8.387097e+01	2.766373e+02	8.973607e+01	5.278592e+00	9.090909e+01	0	0	5.498400e+01
8.387097e+01	2.766373e+02	8.973607e+01	5.278592e+00	9.149560e+01	0	0	5.508600e+01
8.398827e+01	2.766373e+02	8.973607e+01	5.278592e+00	9.090909e+01	0	0	5.518600e+01
8.398827e+01	2.766373e+02	8.973607e+01	5.278592e+00	9.032258e+01	0	0	5.528700e+01
8.398827e+01	2.776149e+02	9.149560e+01	5.278592e+00	9.032258e+01	0	0	5.538800e+01
8.387097e+01	2.766373e+02	8.973607e+01	5.278592e+00	9.032258e+01	0	0	5.548800e+01
8.375367e+01	2.766373e+02	8.973607e+01	5.278592e+00	9.032258e+01	0	0	5.558900e+01
8.387097e+01	2.776149e+02	8.973607e+01	5.278592e+00	9.032258e+01	0	0	5.569000e+01
8.387097e+01	2.766373e+02	8.973607e+01	5.278592e+00	9.032258e+01	0	0	5.579000e+01
8.387097e+01	2.766373e+02	8.973607e+01	5.278592e+00	9.149560e+01	0	0	5.589100e+01
8.387097e+01	2.766373e+02	8.973607e+01	5.278592e+00	9.208211e+01	0	0	5.599200e+01
8.387097e+01	2.766373e+02	9.149560e+01	5.278592e+00	9.208211e+01	0	0	5.609200e+01
8.398827e+01	2.766373e+02	8.973607e+01	3.519062e+00	9.208211e+01	0	0	5.619400e+01
8.387097e+01	2.766373e+02	9.149560e+01	5.278592e+00	9.208211e+01	0	0	5.629400e+01
8.387097e+01	2.766373e+02	8.973607e+01	5.278592e+00	9.149560e+01	0	0	5.639400e+01
8.387097e+01	2.766373e+02	9.149560e+01	5.278592e+00	9.149560e+01	0	0	5.649600e+01
8.398827e+01	2.776149e+02	9.149560e+01	3.519062e+00	9.325513e+01	0	0	5.659600e+01
8.410557e+01	2.776149e+02	9.149560e+01	3.519062e+00	9.266862e+01	0	0	5.669600e+01
8.410557e+01	2.766373e+02	9.149560e+01	5.278592e+00	9.325513e+01	0	0	5.679800e+01
8.422287e+01	2.766373e+02	9.149560e+01	5.278592e+00	9.325513e+01	0	0	5.689800e+01
8.410557e+01	2.776149e+02	9.149560e+01	3.519062e+00	9.266862e+01	0	0	5.699900e+01
8.410557e+01	2.766373e+02	9.149560e+01	5.278592e+00	9.266862e+01	0	0	5.710000e+01
8.410557e+01	2.766373e+02	9.149560e+01	5.278592e+00	9.266862e+01	0	0	5.720000e+01
8.410557e+01	2.766373e+02	9.149560e+01	5.278592e+00	9.266862e+01	0	0	5.730200e+01
8.410557e+01	2.766373e+02	9.149560e+01	5.278592e+00	9.325513e+01	0	0	5.740200e+01
8.410557e+01	2.766373e+02	9.325513e+01	5.278592e+00	9.325513e+01	0	0	5.750200e+01
8.410557e+01	2.766373e+02	9.149560e+01	3.519062e+00	9.266862e+01	0	0	5.760400e+01
8.410557e+01	2.766373e+02	9.149560e+01	3.519062e+00	9.266862e+01	0	0	5.770400e+01
8.410557e+01	2.766373e+02	9.149560e+01	3.519062e+00	9.266862e+01	0	0	5.780400e+01
8.410557e+01	2.766373e+02	9.149560e+01	5.278592e+00	9.266862e+01	0	0	5.790600e+01
8.422287e+01	2.766373e+02	9.325513e+01	3.519062e+00	9.442815e+01	0	0	5.800600e+01
8.422287e+01	2.776149e+02	9.325513e+01	3.519062e+00	9.384164e+01	0	0	5.810600e+01
8.422287e+01	2.766373e+02	9.325513e+01	5.278592e+00	9.384164e+01	0	0	5.820800e+01
8.422287e+01	2.776149e+02	9.325513e+01	3.519062e+00	9.384164e+01	0	0	5.830800e+01
8.422287e+01	2.766373e+02	9.325513e+01	3.519062e+00	9.384164e+01	0	0	5.840800e+01
8.445748e+01	2.776149e+02	9.501466e+01	3.519062e+00	9.384164e+01	0	0	5.851000e+01
8.422287e+01	2.766373e+02	9.325513e+01	3.519062e+00	9.384164e+01	0	0	5.861000e+01
8.422287e+01	2.766373e+02	9.325513e+01	3.519062e+00	9.384164e+01	0	0	5.871200e+01
8.422287e+01	2.766373e+02	9.501466e+01	5.278592e+00	9.442815e+01	0	0	5.881200e+01
8.422287e+01	2.776149e+02	9.677419e+01	3.519062e+00	9.442815e+01	0	0	5.891200e+01
8.410557e+01	2.756598e+02	9.501466e+01	3.519062e+00	9.384164e+01	0	0	5.901400e+01
8.398827e+01	2.766373e+02	9.501466e+01	3.519062e+00	9.384164e+01	0	0	5.911400e+01
8.410557e+01	2.766373e+02	9.501466e+01	5.278592e+00	9.384164e+01	0	0	5.921400e+01
8.410557e+01	2.766373e+02	9.501466e+01	5.278592e+00	9.384164e+01	0	0	5.931600e+01
8.410557e+01	2.766373e+02	9.501466e+01	5.278592e+00	9.384164e+01	0	0	5.941600e+01
8.422287e+01	2.766373e+02	9.501466e+01	5.278592e+00	9.442815e+01	0	0	5.951600e+01
8.398827e+01	2.756598e+02	9.501466e+01	3.519062e+00	9.442815e+01	0	0	5.961800e+01
8.398827e+01	2.766373e+02	9.501466e+01	3.519062e+00	9.442815e+01	0	0	5.971800e+01
8.387097e+01	2.756598e+02	9.501466e+01	3.519062e+00	9.384164e+01	0	0	5.981900e+01
8.387097e+01	2.756598e+02	9.501466e+01	5.278592e+00	9.384164e+01	0	0	5.992000e+01
8.398827e+01	2.766373e+02	9.501466e+01	5.278592e+00	9.384164e+01	0	0	6.002000e+01
8.422287e+01	2.776149e+02	9.677419e+01	5.278592e+00	9.442815e+01	0	0	6.012100e+01
8.398827e+01	2.766373e+02	9.501466e+01	3.519062e+00	9.325513e+01	0	0	6.022200e+01
8.375367e+01	2.776149e+02	9.677419e+01	3.519062e+00	9.325513e+01	0	0	6.032200e+01
8.387097e+01	2.776149e+02	9.677419e+01	3.519062e+00	9.325513e+01	0	0	6.042400e+01
8.363636e+01	2.766373e+02	9.677419e+01	3.519062e+00	9.325513e+01	0	0	6.052400e+01
8.375367e+01	2.766373e+02	9.677419e+01	5.278592e+00	9.325513e+01	0	0	6.062400e+01
8.363636e+01	2.776149e+02	9.501466e+01	3.519062e+00	9.325513e+01	0	0	6.072600e+01
8.363636e+01	2.766373e+02	9.677419e+01	5.278592e+00	9.325513e+01	0	0	6.082600e+01
8.387097e+01	2.766373e+02	9.677419e+01	3.519062e+00	9.149560e+01	0	0	6.092600e+01
8.434018e+01	2.776149e+02	9.501466e+01	5.278592e+00	9.149560e+01	0	0	6.102800e+01
8.434018e+01	2.776149e+02	9.501466e+01	5.278592e+00	9.149560e+01	0	0	6.112800e+01
8.445748e+01	2.776149e+02	9.501466e+01	5.278592e+00	9.149560e+01	0	0	6.122900e+01
8.434018e+01	2.776149e+02	9.501466e+01	5.278592e+00	9.149560e+01	0	0	6.133000e+01
8.434018e+01	2.766373e+02	9.501466e+01	5.278592e+00	9.149560e+01	0	0	6.143000e+01
8.434018e+01	2.776149e+02	9.677419e+01	5.278592e+00	9.149560e+01	0	0	6.153100e+01
8.563050e+01	2.776149e+02	9.677419e+01	3.519062e+00	8.973607e+01	0	0	6.163200e+01
8.750733e+01	2.776149e+02	9.677419e+01	5.278592e+00	8.973607e+01	0	0	6.173200e+01
8.727273e+01	2.766373e+02	9.677419e+01	3.519062e+00	8.973607e+01	0	0	6.183300e+01
8.739003e+01	2.776149e+02	9.677419e+01	3.519062e+00	8.973607e+01	0	0	6.193400e+01
8.715543e+01	2.766373e+02	9.677419e+01	3.519062e+00	8.914956e+01	0	0	6.203400e+01
8.727273e+01	2.766373e+02	9.677419e+01	5.278592e+00	8.973607e+01	0	0	6.213600e+01
8.715543e+01	2.766373e+02	9.677419e+01	5.278592e+00	8.914956e+01	0	0	6.223600e+01
8.727273e+01	2.766373e+02	9.677419e+01	5.278592e+00	8.914956e+01	0	0	6.233700e+01
8.797654e+01	2.766373e+02	9.677419e+01	5.278592e+00	8.914956e+01	0	0	6.243800e+01
8.797654e+01	2.766373e+02	9.677419e+01	5.278592e+00	8.914956e+01	0	0	6.253800e+01
8.797654e+01	2.766373e+02	9.677419e+01	5.278592e+00	8.914956e+01	0	0	6.263900e+01
8.785924e+01	2.766373e+02	9.677419e+01	3.519062e+00	8.856305e+01	0	0	6.274000e+01
8.797654e+01	2.756598e+02	9.501466e+01	5.278592e+00	8.914956e+01	0	0	6.284000e+01
8.785924e+01	2.766373e+02	9.677419e+01	3.519062e+00	8.856305e+01	0	0	6.294100e+01
8.797654e+01	2.766373e+02	9.677419e+01	3.519062e+00	8.914956e+01	0	0	6.304200e+01
8.739003e+01	2.766373e+02	9.501466e+01	5.278592e+00	8.856305e+01	0	0	6.314200e+01
8.703812e+01	2.766373e+02	9.501466e+01	5.278592e+00	8.856305e+01	0	0	6.324300e+01
8.680352e+01	2.756598e+02	9.677419e+01	5.278592e+00	8.856305e+01	0	0	6.334400e+01
8.692082e+01	2.766373e+02	9.677419e+01	5.278592e+00	8.856305e+01	0	0	6.344400e+01
8.692082e+01	2.766373e+02	9.501466e+01	5.278592e+00	8.797654e+01	0	0	6.354500e+01
8.680352e+01	2.766373e+02	9.677419e+01	5.278592e+00	8.797654e+01	0	0	6.364600e+01
8.680352e+01	2.766373e+02	9.677419e+01	5.278592e+00	8.856305e+01	0	0	6.374700e+01
8.574780e+01	2.766373e+02	9.501466e+01	7.038123e+00	8.797654e+01	0	0	6.384800e+01
8.304985e+01	2.766373e+02	9.501466e+01	5.278592e+00	8.797654e+01	0	0	6.394800e+01
8.304985e+01	2.766373e+02	9.501466e+01	5.278592e+00	8.797654e+01	0	0	6.404900e+01
8.304985e+01	2.766373e+02	9.501466e+01	5.278592e+00	8.856305e+01	0	0	6.415000e+01
8.304985e+01	2.766373e+02	9.501466e+01	5.278592e+00	8.856305e+01	0	0	6.425000e+01
8.316716e+01	2.766373e+02	9.501466e+01	5.278592e+00	8.797654e+01	0	0	6.435100e+01
8.304985e+01	2.766373e+02	9.501466e+01	7.038123e+00	8.856305e+01	0	0	6.445200e+01
8.187683e+01	2.766373e+02	9.325513e+01	5.278592e+00	8.856305e+01	0	0	6.455200e+01
8.093842e+01	2.766373e+02	9.501466e+01	5.278592e+00	8.856305e+01	0	0	6.465300e+01
8.093842e+01	2.766373e+02	9.325513e+01	5.278592e+00	8.856305e+01	0	0	6.475400e+01
8.093842e+01	2.776149e+02	9.325513e+01	5.278592e+00	8.856305e+01	0	0	6.485500e+01
8.093842e+01	2.776149e+02	9.325513e+01	5.278592e+00	8.856305e+01	0	0	6.495500e+01
8.093842e+01	2.766373e+02	9.325513e+01	5.278592e+00	8.856305e+01	0	0	6.505600e+01
8.105572e+01	2.776149e+02	9.325513e+01	7.038123e+00	8.797654e+01	0	0	6.515700e+01
8.046921e+01	2.776149e+02	9.325513e+01	5.278592e+00	8.856305e+01	0	0	6.525700e+01
8.011730e+01	2.766373e+02	9.325513e+01	5.278592e+00	8.856305e+01	0	0	6.535800e+01
8.011730e+01	2.776149e+02	9.325513e+01	5.278592e+00	8.797654e+01	0	0	6.545900e+01
8.011730e+01	2.766373e+02	9.325513e+01	5.278592e+00	8.856305e+01	0	0	6.556000e+01
8.011730e+01	2.776149e+02	9.325513e+01	5.278592e+00	8.797654e+01	0	0	6.566000e+01
80	2.766373e+02	9.325513e+01	5.278592e+00	8.856305e+01	0	0	6.576100e+01
80	2.766373e+02	9.325513e+01	5.278592e+00	8.797654e+01	0	0	6.586200e+01
8.046921e+01	2.776149e+02	9.325513e+01	5.278592e+00	8.856305e+01	0	0	6.596300e+01
8.035191e+01	2.766373e+02	9.325513e+01	5.278592e+00	8.856305e+01	0	0	6.606300e+01
8.035191e+01	2.766373e+02	9.501466e+01	5.278592e+00	8.856305e+01	0	0	6.616400e+01
8.023460e+01	2.766373e+02	9.325513e+01	5.278592e+00	8.797654e+01	0	0	6.626500e+01
8.035191e+01	2.766373e+02	9.325513e+01	5.278592e+00	8.797654e+01	0	0	6.636500e+01
8.046921e+01	2.766373e+02	9.325513e+01	5.278592e+00	8.797654e+01	0	0	6.646600e+01
8.046921e+01	2.776149e+02	9.501466e+01	5.278592e+00	8.856305e+01	0	0	6.656700e+01
8.023460e+01	2.766373e+02	9.325513e+01	5.278592e+00	8.856305e+01	0	0	6.666700e+01
8.046921e+01	2.766373e+02	9.501466e+01	5.278592e+00	8.856305e+01	0	0	6.676800e+01
8.105572e+01	2.766373e+02	9.501466e+01	7.038123e+00	8.914956e+01	0	0	6.686900e+01
8.070381e+01	2.766373e+02	9.501466e+01	7.038123e+00	8.856305e+01	0	0	6.696900e+01
8.070381e+01	2.766373e+02	9.501466e+01	7.038123e+00	8.856305e+01	0	0	6.707000e+01
8.082111e+01	2.766373e+02	9.501466e+01	7.038123e+00	8.856305e+01	0	0	6.717100e+01
8.082111e+01	2.776149e+02	9.501466e+01	7.038123e+00	8.914956e+01	0	0	6.727100e+01
8.082111e+01	2.766373e+02	9.501466e+01	7.038123e+00	8.856305e+01	0	0	6.737300e+01
8.152493e+01	2.785924e+02	9.677419e+01	5.278592e+00	9.032258e+01	0	0	6.747300e+01
8.105572e+01	2.766373e+02	9.677419e+01	7.038123e+00	8.973607e+01	0	0	6.757400e+01
8.105572e+01	2.766373e+02	9.501466e+01	5.278592e+00	8.973607e+01	0	0	6.767500e+01
8.105572e+01	2.766373e+02	9.677419e+01	7.038123e+00	8.973607e+01	0	0	6.777500e+01
8.117302e+01	2.776149e+02	9.677419e+01	5.278592e+00	8.973607e+01	0	0	6.787600e+01
8.129032e+01	2.776149e+02	9.677419e+01	7.038123e+00	9.032258e+01	0	0	6.797700e+01
8.105572e+01	2.766373e+02	9.677419e+01	8.797654e+00	8.914956e+01	0	0	6.807700e+01
8.140762e+01	2.785924e+02	9.853372e+01	7.038123e+00	8.973607e+01	0	0	6.817800e+01
8.175953e+01	2.776149e+02	9.677419e+01	7.038123e+00	8.973607e+01	0	0	6.827900e+01
8.152493e+01	2.776149e+02	9.677419e+01	7.038123e+00	8.973607e+01	0	0	6.837900e+01
8.175953e+01	2.776149e+02	9.677419e+01	7.038123e+00	8.973607e+01	0	0	6.848100e+01
8.152493e+01	2.776149e+02	9.677419e+01	5.278592e+00	8.973607e+01	0	0	6.858100e+01
8.152493e+01	2.776149e+02	9.677419e+01	7.038123e+00	8.973607e+01	0	0	6.868100e+01
8.164223e+01	2.776149e+02	9.677419e+01	7.038123e+00	8.914956e+01	0	0	6.878300e+01
8.175953e+01	2.776149e+02	9.853372e+01	7.038123e+00	9.266862e+01	0	0	6.888300e+01
8.211144e+01	2.766373e+02	9.677419e+01	5.278592e+00	9.266862e+01	0	0	6.898300e+01
8.234604e+01	2.776149e+02	9.853372e+01	7.038123e+00	9.266862e+01	0	0	6.908500e+01
8.234604e+01	2.766373e+02	9.853372e+01	7.038123e+00	9.208211e+01	0	0	6.918500e+01
8.222874e+01	2.766373e+02	9.677419e+01	7.038123e+00	9.266862e+01	0	0	6.928500e+01
8.211144e+01	2.766373e+02	9.853372e+01	7.038123e+00	9.266862e+01	0	0	6.938700e+01
8.246334e+01	2.776149e+02	9.853372e+01	7.038123e+00	9.266862e+01	0	0	6.948700e+01
8.258065e+01	2.776149e+02	9.677419e+01	8.797654e+00	9.325513e+01	0	0	6.958800e+01
8.269795e+01	2.766373e+02	9.677419e+01	5.278592e+00	9.266862e+01	0	0	6.968900e+01
8.246334e+01	2.766373e+02	9.677419e+01	7.038123e+00	9.325513e+01	0	0	6.978900e+01
8.246334e+01	2.766373e+02	9.677419e+01	7.038123e+00	9.325513e+01	0	0	6.989100e+01
8.269795e+01	2.766373e+02	9.677419e+01	7.038123e+00	9.325513e+01	0	0	6.999100e+01
8.246334e+01	2.766373e+02	9.677419e+01	7.038123e+00	9.325513e+01	0	0	7.009100e+01
8.246334e+01	2.766373e+02	9.677419e+01	7.038123e+00	9.325513e+01	0	0	7.019300e+01
8.246334e+01	2.766373e+02	9.677419e+01	7.038123e+00	9.384164e+01	0	0	7.029300e+01
8.234604e+01	2.776149e+02	9.501466e+01	8.797654e+00	9.384164e+01	0	0	7.039300e+01
8.234604e+01	2.766373e+02	9.677419e+01	7.038123e+00	9.325513e+01	0	0	7.049500e+01
8.234604e+01	2.766373e+02	9.501466e+01	7.038123e+00	9.384164e+01	0	0	7.059500e+01
8.234604e+01	2.766373e+02	9.677419e+01	7.038123e+00	9.325513e+01	0	0	7.069500e+01
8.234604e+01	2.766373e+02	9.677419e+01	7.038123e+00	9.384164e+01	0	0	7.079700e+01
8.234604e+01	2.766373e+02	9.677419e+01	7.038123e+00	9.325513e+01	0	0	7.089700e+01
8.246334e+01	2.776149e+02	9.677419e+01	7.038123e+00	9.384164e+01	0	0	7.099800e+01
8.187683e+01	2.766373e+02	9.501466e+01	7.038123e+00	9.384164e+01	0	0	7.109900e+01
8.187683e+01	2.776149e+02	9.501466e+01	7.038123e+00	9.325513e+01	0	0	7.119900e+01
8.199413e+01	2.776149e+02	9.501466e+01	7.038123e+00	9.384164e+01	0	0	7.130100e+01
8.187683e+01	2.776149e+02	9.501466e+01	5.278592e+00	9.325513e+01	0	0	7.140100e+01
8.175953e+01	2.766373e+02	9.501466e+01	7.038123e+00	9.384164e+01	0	0	7.150100e+01
8.175953e+01	2.766373e+02	9.501466e+01	5.278592e+00	9.384164e+01	0	0	7.160300e+01
8.175953e+01	2.766373e+02	9.325513e+01	7.038123e+00	9.325513e+01	0	0	7.170300e+01
8.129032e+01	2.766373e+02	9.325513e+01	7.038123e+00	9.442815e+01	0	0	7.180300e+01
8.105572e+01	2.776149e+02	9.325513e+01	7.038123e+00	9.442815e+01	0	0	7.190500e+01
8.117302e+01	2.766373e+02	9.149560e+01	7.038123e+00	9.501466e+01	0	0	7.200500e+01
8.117302e+01	2.766373e+02	9.325513e+01	7.038123e+00	9.501466e+01	0	0	7.210500e+01
8.117302e+01	2.766373e+02	9.149560e+01	7.038123e+00	9.442815e+01	0	0	7.220700e+01
8.117302e+01	2.766373e+02	9.149560e+01	7.038123e+00	9.501466e+01	0	0	7.230700e+01
8.152493e+01	2.776149e+02	9.149560e+01	7.038123e+00	9.501466e+01	0	0	7.240800e+01
8.117302e+01	2.766373e+02	9.149560e+01	5.278592e+00	9.501466e+01	0	0	7.250900e+01
8.105572e+01	2.766373e+02	8.973607e+01	7.038123e+00	9.501466e+01	0	0	7.260900e+01
8.105572e+01	2.766373e+02	8.973607e+01	7.038123e+00	9.501466e+01	0	0	7.271000e+01
8.105572e+01	2.766373e+02	8.973607e+01	7.038123e+00	9.501466e+01	0	0	7.281100e+01
8.093842e+01	2.766373e+02	8.973607e+01	7.038123e+00	9.501466e+01	0	0	7.291100e+01
8.093842e+01	2.766373e+02	8.973607e+01	7.038123e+00	9.501466e+01	0	0	7.301300e+01
8.117302e+01	2.766373e+02	9.149560e+01	7.038123e+00	9.560117e+01	0	0	7.311300e+01
8.117302e+01	2.766373e+02	8.973607e+01	7.038123e+00	9.794721e+01	0	0	7.321300e+01
8.175953e+01	2.766373e+02	8.973607e+01	7.038123e+00	9.794721e+01	0	0	7.331500e+01
8.175953e+01	2.766373e+02	8.797654e+01	5.278592e+00	9.853372e+01	0	0	7.341500e+01
8.164223e+01	2.766373e+02	8.973607e+01	7.038123e+00	9.794721e+01	0	0	7.351600e+01
8.175953e+01	2.776149e+02	8.973607e+01	7.038123e+00	9.736070e+01	0	0	7.361700e+01
8.164223e+01	2.766373e+02	8.973607e+01	7.038123e+00	9.794721e+01	0	0	7.371700e+01
8.175953e+01	2.766373e+02	8.973607e+01	5.278592e+00	9.794721e+01	0	0	7.381800e+01
8.199413e+01	2.766373e+02	8.973607e+01	5.278592e+00	9.794721e+01	0	0	7.391900e+01
8.269795e+01	2.785924e+02	9.149560e+01	5.278592e+00	9.794721e+01	0	0	7.401900e+01
8.258065e+01	2.776149e+02	8.973607e+01	5.278592e+00	9.794721e+01	0	0	7.412000e+01
8.269795e+01	2.785924e+02	8.973607e+01	7.038123e+00	9.794721e+01	0	0	7.422100e+01
8.246334e+01	2.776149e+02	9.149560e+01	5.278592e+00	9.794721e+01	0	0	7.432100e+01
8.246334e+01	2.776149e+02	8.973607e+01	5.278592e+00	9.794721e+01	0	0	7.442300e+01
8.246334e+01	2.776149e+02	9.149560e+01	5.278592e+00	9.794721e+01	0	0	7.452300e+01
8.246334e+01	2.776149e+02	9.149560e+01	5.278592e+00	9.208211e+01	0	0	7.462400e+01
8.281525e+01	2.776149e+02	9.149560e+01	5.278592e+00	9.208211e+01	0	0	7.472500e+01
8.281525e+01	2.776149e+02	9.325513e+01	5.278592e+00	9.149560e+01	0	0	7.482500e+01
8.281525e+01	2.776149e+02	9.149560e+01	5.278592e+00	9.149560e+01	0	0	7.492600e+01
8.281525e+01	2.776149e+02	9.149560e+01	5.278592e+00	9.149560e+01	0	0	7.502700e+01
8.281525e+01	2.776149e+02	9.149560e+01	5.278592e+00	9.208211e+01	0	0	7.512700e+01
8.281525e+01	2.776149e+02	9.149560e+01	5.278592e+00	9.208211e+01	0	0	7.522800e+01
8.281525e+01	2.776149e+02	9.149560e+01	5.278592e+00	9.208211e+01	0	0	7.532900e+01
8.328446e+01	2.766373e+02	9.325513e+01	5.278592e+00	9.325513e+01	0	0	7.542900e+01
8.316716e+01	2.766373e+02	9.325513e+01	3.519062e+00	9.325513e+01	0	0	7.553000e+01
8.304985e+01	2.766373e+02	9.325513e+01	3.519062e+00	9.266862e+01	0	0	7.563100e+01
8.304985e+01	2.766373e+02	9.325513e+01	5.278592e+00	9.325513e+01	0	0	7.573100e+01
8.304985e+01	2.766373e+02	9.501466e+01	5.278592e+00	9.325513e+01	0	0	7.583200e+01
8.304985e+01	2.766373e+02	9.501466e+01	3.519062e+00	9.325513e+01	0	0	7.593300e+01
8.304985e+01	2.766373e+02	9.325513e+01	3.519062e+00	9.266862e+01	0	0	7.603400e+01
8.316716e+01	2.766373e+02	9.501466e+01	3.519062e+00	9.442815e+01	0	0	7.613500e+01
8.316716e+01	2.776149e+02	9.677419e+01	3.519062e+00	9.384164e+01	0	0	7.623500e+01
8.316716e+01	2.766373e+02	9.677419e+01	3.519062e+00	9.384164e+01	0	0	7.633600e+01
8.316716e+01	2.766373e+02	9.677419e+01	3.519062e+00	9.384164e+01	0	0	7.643700e+01
8.316716e+01	2.766373e+02	9.677419e+01	3.519062e+00	9.384164e+01	0	0	7.653700e+01
8.316716e+01	2.776149e+02	9.677419e+01	3.519062e+00	9.384164e+01	0	0	7.663800e+01
8.316716e+01	2.776149e+02	9.677419e+01	3.519062e+00	9.384164e+01	0	0	7.673900e+01
8.316716e+01	2.766373e+02	9.677419e+01	3.519062e+00	9.266862e+01	0	0	7.683900e+01
8.316716e+01	2.766373e+02	9.853372e+01	3.519062e+00	9.208211e+01	0	0	7.694000e+01
8.316716e+01	2.766373e+02	9.853372e+01	3.519062e+00	9.208211e+01	0	0	7.704100e+01
8.328446e+01	2.766373e+02	9.853372e+01	1.759531e+00	9.266862e+01	0	0	7.714200e+01
8.328446e+01	2.776149e+02	9.853372e+01	3.519062e+00	9.208211e+01	0	0	7.724200e+01
8.316716e+01	2.776149e+02	9.853372e+01	5.278592e+00	9.208211e+01	0	0	7.734300e+01
8.316716e+01	2.766373e+02	9.677419e+01	3.519062e+00	9.266862e+01	0	0	7.744400e+01
8.328446e+01	2.766373e+02	9.853372e+01	3.519062e+00	9.208211e+01	0	0	7.754400e+01
8.304985e+01	2.776149e+02	1.002933e+02	3.519062e+00	9.266862e+01	0	0	7.764500e+01
8.304985e+01	2.776149e+02	1.002933e+02	3.519062e+00	9.208211e+01	0	0	7.774600e+01
8.304985e+01	2.776149e+02	1.002933e+02	3.519062e+00	9.208211e+01	0	0	7.784700e+01
8.304985e+01	2.766373e+02	1.002933e+02	3.519062e+00	9.208211e+01	0	0	7.794700e+01
8.316716e+01	2.776149e+02	1.002933e+02	3.519062e+00	9.266862e+01	0	0	7.804800e+01
8.304985e+01	2.776149e+02	1.002933e+02	3.519062e+00	9.266862e+01	0	0	7.814900e+01
8.293255e+01	2.776149e+02	1.002933e+02	3.519062e+00	9.266862e+01	0	0	7.824900e+01
8.258065e+01	2.766373e+02	1.002933e+02	3.519062e+00	9.266862e+01	0	0	7.835000e+01
8.269795e+01	2.776149e+02	1.002933e+02	3.519062e+00	9.208211e+01	0	0	7.845100e+01
8.269795e+01	2.785924e+02	1.002933e+02	3.519062e+00	9.266862e+01	0	0	7.855200e+01
8.269795e+01	2.776149e+02	1.002933e+02	3.519062e+00	9.266862e+01	0	0	7.865200e+01
8.258065e+01	2.766373e+02	1.020528e+02	3.519062e+00	9.266862e+01	0	0	7.875300e+01
8.269795e+01	2.766373e+02	1.020528e+02	3.519062e+00	9.208211e+01	0	0	7.885400e+01
8.269795e+01	2.776149e+02	1.002933e+02	3.519062e+00	9.208211e+01	0	0	7.895400e+01
8.258065e+01	2.785924e+02	1.002933e+02	3.519062e+00	9.266862e+01	0	0	7.905500e+01
8.258065e+01	2.776149e+02	1.002933e+02	3.519062e+00	9.208211e+01	0	0	7.915600e+01
8.222874e+01	2.776149e+02	1.002933e+02	3.519062e+00	9.266862e+01	0	0	7.925700e+01
8.246334e+01	2.776149e+02	1.002933e+02	5.278592e+00	9.266862e+01	0	0	7.935700e+01
8.234604e+01	2.776149e+02	1.002933e+02	3.519062e+00	9.266862e+01	0	0	7.945800e+01
8.234604e+01	2.776149e+02	1.002933e+02	3.519062e+00	9.266862e+01	0	0	7.955900e+01
8.258065e+01	2.776149e+02	1.002933e+02	3.519062e+00	9.266862e+01	0	0	7.966000e+01
8.222874e+01	2.766373e+02	1.002933e+02	3.519062e+00	9.325513e+01	0	0	7.976000e+01
8.211144e+01	2.766373e+02	1.002933e+02	3.519062e+00	9.325513e+01	0	0	7.986100e+01
8.234604e+01	2.766373e+02	1.002933e+02	3.519062e+00	9.325513e+01	0	0	7.996200e+01
8.211144e+01	2.766373e+02	1.002933e+02	5.278592e+00	9.266862e+01	0	0	8.006200e+01
8.222874e+01	2.766373e+02	1.002933e+02	5.278592e+00	9.266862e+01	0	0	8.016300e+01
8.211144e+01	2.766373e+02	1.020528e+02	3.519062e+00	9.266862e+01	0	0	8.026400e+01
8.211144e+01	2.776149e+02	1.002933e+02	1.759531e+00	9.325513e+01	0	0	8.036400e+01
8.234604e+01	2.776149e+02	1.002933e+02	3.519062e+00	9.325513e+01	0	0	8.046500e+01
8.246334e+01	2.766373e+02	1.002933e+02	5.278592e+00	9.325513e+01	0	0	8.056600e+01
8.234604e+01	2.776149e+02	1.002933e+02	3.519062e+00	9.325513e+01	0	0	8.066600e+01
8.222874e+01	2.776149e+02	9.853372e+01	5.278592e+00	9.325513e+01	0	0	8.076800e+01
8.234604e+01	2.766373e+02	1.020528e+02	3.519062e+00	9.384164e+01	0	0	8.086800e+01
8.222874e+01	2.766373e+02	1.002933e+02	3.519062e+00	9.325513e+01	0	0	8.096900e+01
8.222874e+01	2.776149e+02	1.002933e+02	5.278592e+00	9.325513e+01	0	0	8.107000e+01
8.293255e+01	2.776149e+02	1.002933e+02	5.278592e+00	9.325513e+01	0	0	8.117000e+01
8.316716e+01	2.776149e+02	1.002933e+02	5.278592e+00	9.325513e+01	0	0	8.127100e+01
8.304985e+01	2.766373e+02	1.002933e+02	5.278592e+00	9.325513e+01	0	0	8.137200e+01
8.304985e+01	2.766373e+02	1.002933e+02	5.278592e+00	9.266862e+01	0	0	8.147200e+01
8.304985e+01	2.776149e+02	1.002933e+02	5.278592e+00	9.266862e+01	0	0	8.157300e+01
8.304985e+01	2.766373e+02	1.002933e+02	3.519062e+00	9.266862e+01	0	0	8.167400e+01
8.304985e+01	2.776149e+02	1.002933e+02	3.519062e+00	9.266862e+01	0	0	8.177400e+01
8.316716e+01	2.766373e+02	1.002933e+02	3.519062e+00	9.266862e+01	0	0	8.187500e+01
8.340176e+01	2.776149e+02	9.853372e+01	3.519062e+00	9.325513e+01	0	0	8.197600e+01
8.340176e+01	2.776149e+02	9.853372e+01	3.519062e+00	9.325513e+01	0	0	8.207600e+01
8.363636e+01	2.785924e+02	1.002933e+02	5.278592e+00	9.325513e+01	0	0	8.217800e+01
8.340176e+01	2.776149e+02	1.002933e+02	3.519062e+00	9.266862e+01	0	0	8.227800e+01
8.340176e+01	2.776149e+02	9.853372e+01	3.519062e+00	9.266862e+01	0	0	8.237900e+01
8.340176e+01	2.776149e+02	1.002933e+02	3.519062e+00	9.266862e+01	0	0	8.248000e+01
8.328446e+01	2.776149e+02	1.002933e+02	3.519062e+00	9.266862e+01	0	0	8.258000e+01
8.328446e+01	2.776149e+02	1.002933e+02	5.278592e+00	9.325513e+01	0	0	8.268100e+01
8.340176e+01	2.776149e+02	1.002933e+02	3.519062e+00	9.266862e+01	0	0	8.278200e+01
8.328446e+01	2.776149e+02	1.002933e+02	5.278592e+00	9.266862e+01	0	0	8.288200e+01
8.328446e+01	2.776149e+02	1.020528e+02	3.519062e+00	9.266862e+01	0	0	8.298300e+01
8.328446e+01	2.776149e+02	1.002933e+02	5.278592e+00	9.325513e+01	0	0	8.308400e+01
8.328446e+01	2.776149e+02	1.002933e+02	5.278592e+00	9.266862e+01	0	0	8.318400e+01
8.328446e+01	2.776149e+02	9.853372e+01	3.519062e+00	9.442815e+01	0	0	8.328600e+01
8.304985e+01	2.776149e+02	1.002933e+02	5.278592e+00	9.442815e+01	0	0	8.338600e+01
8.293255e+01	2.776149e+02	1.002933e+02	5.278592e+00	9.442815e+01	0	0	8.348600e+01
8.293255e+01	2.776149e+02	9.853372e+01	5.278592e+00	9.442815e+01	0	0	8.358800e+01
8.293255e+01	2.776149e+02	1.002933e+02	3.519062e+00	9.442815e+01	0	0	8.368800e+01
8.293255e+01	2.776149e+02	1.002933e+02	5.278592e+00	9.442815e+01	0	0	8.378800e+01
8.293255e+01	2.776149e+02	1.002933e+02	3.519062e+00	9.501466e+01	0	0	8.389000e+01
8.293255e+01	2.776149e+02	1.002933e+02	5.278592e+00	9.442815e+01	0	0	8.399000e+01
8.269795e+01	2.776149e+02	1.002933e+02	5.278592e+00	9.853372e+01	0	0	8.409000e+01
8.269795e+01	2.776149e+02	1.002933e+02	3.519062e+00	9.912023e+01	0	0	8.419200e+01
8.269795e+01	2.776149e+02	1.002933e+02	3.519062e+00	9.912023e+01	0	0	8.429200e+01
8.281525e+01	2.776149e+02	9.853372e+01	5.278592e+00	9.853372e+01	0	0	8.439300e+01
8.281525e+01	2.776149e+02	1.002933e+02	3.519062e+00	9.912023e+01	0	0	8.449400e+01
8.269795e+01	2.776149e+02	1.002933e+02	3.519062e+00	9.853372e+01	0	0	8.459400e+01
8.269795e+01	2.776149e+02	1.002933e+02	5.278592e+00	9.853372e+01	0	0	8.469600e+01
8.281525e+01	2.776149e+02	1.002933e+02	3.519062e+00	1.008798e+02	0	0	8.479600e+01
8.293255e+01	2.776149e+02	1.002933e+02	5.278592e+00	1.008798e+02	0	0	8.489600e+01
8.293255e+01	2.776149e+02	1.002933e+02	5.278592e+00	1.014663e+02	0	0	8.499800e+01
8.293255e+01	2.776149e+02	1.002933e+02	5.278592e+00	1.014663e+02	0	0	8.509800e+01
8.293255e+01	2.776149e+02	1.002933e+02	5.278592e+00	1.008798e+02	0	0	8.519800e+01
8.304985e+01	2.776149e+02	1.002933e+02	5.278592e+00	1.008798e+02	0	0	8.530000e+01
8.293255e+01	2.776149e+02	9.853372e+01	5.278592e+00	1.014663e+02	0	0	8.540000e+01
8.316716e+01	2.776149e+02	1.002933e+02	5.278592e+00	9.618768e+01	0	0	8.550000e+01
8.340176e+01	2.776149e+02	1.002933e+02	5.278592e+00	9.560117e+01	0	0	8.560200e+01
8.328446e+01	2.776149e+02	1.002933e+02	5.278592e+00	9.560117e+01	0	0	8.570200e+01
8.328446e+01	2.776149e+02	1.002933e+02	5.278592e+00	9.560117e+01	0	0	8.580300e+01
8.340176e+01	2.776149e+02	1.002933e+02	5.278592e+00	9.560117e+01	0	0	8.590400e+01
8.328446e+01	2.776149e+02	1.002933e+02	3.519062e+00	9.560117e+01	0	0	8.600400e+01
8.328446e+01	2.776149e+02	1.002933e+02	3.519062e+00	9.560117e+01	0	0	8.610500e+01
8.340176e+01	2.766373e+02	1.020528e+02	5.278592e+00	9.384164e+01	0	0	8.620600e+01
8.328446e+01	2.776149e+02	1.002933e+02	5.278592e+00	9.384164e+01	0	0	8.630600e+01
8.328446e+01	2.776149e+02	9.853372e+01	3.519062e+00	9.384164e+01	0	0	8.640800e+01
8.328446e+01	2.776149e+02	9.853372e+01	3.519062e+00	9.384164e+01	0	0	8.650800e+01
8.328446e+01	2.766373e+02	1.002933e+02	3.519062e+00	9.384164e+01	0	0	8.660800e+01
8.316716e+01	2.776149e+02	1.002933e+02	5.278592e+00	9.384164e+01	0	0	8.671000e+01
8.328446e+01	2.766373e+02	1.002933e+02	3.519062e+00	9.325513e+01	0	0	8.681000e+01
8.328446e+01	2.766373e+02	9.853372e+01	5.278592e+00	9.384164e+01	0	0	8.691000e+01
8.281525e+01	2.776149e+02	9.677419e+01	5.278592e+00	9.384164e+01	0	0	8.701200e+01
8.281525e+01	2.785924e+02	9.853372e+01	5.278592e+00	9.384164e+01	0	0	8.711200e+01
8.293255e+01	2.785924e+02	9.853372e+01	5.278592e+00	9.384164e+01	0	0	8.721300e+01
8.293255e+01	2.776149e+02	9.853372e+01	3.519062e+00	9.384164e+01	0	0	8.731400e+01
8.281525e+01	2.785924e+02	9.853372e+01	5.278592e+00	9.384164e+01	0	0	8.741400e+01
8.281525e+01	2.776149e+02	9.853372e+01	3.519062e+00	9.325513e+01	0	0	8.751500e+01
8.281525e+01	2.776149e+02	9.853372e+01	5.278592e+00	9.384164e+01	0	0	8.761600e+01
8.258065e+01	2.776149e+02	9.853372e+01	3.519062e+00	9.325513e+01	0	0	8.771600e+01
8.258065e+01	2.766373e+02	9.677419e+01	3.519062e+00	9.384164e+01	0	0	8.781700e+01
8.258065e+01	2.776149e+02	9.677419e+01	5.278592e+00	9.384164e+01	0	0	8.791800e+01
8.258065e+01	2.776149e+02	9.853372e+01	3.519062e+00	9.325513e+01	0	0	8.801800e+01
8.258065e+01	2.776149e+02	9.853372e+01	5.278592e+00	9.325513e+01	0	0	8.812000e+01
8.258065e+01	2.776149e+02	9.853372e+01	3.519062e+00	9.384164e+01	0	0	8.822000e+01
8.258065e+01	2.776149e+02	9.677419e+01	5.278592e+00	9.384164e+01	0	0	8.832100e+01
8.258065e+01	2.776149e+02	9.677419e+01	3.519062e+00	9.384164e+01	0	0	8.842200e+01
8.281525e+01	2.785924e+02	9.677419e+01	3.519062e+00	9.442815e+01	0	0	8.852200e+01
8.258065e+01	2.776149e+02	9.677419e+01	3.519062e+00	9.384164e+01	0	0	8.862300e+01
8.258065e+01	2.776149e+02	9.677419e+01	5.278592e+00	9.384164e+01	0	0	8.872400e+01
8.246334e+01	2.766373e+02	9.853372e+01	3.519062e+00	9.384164e+01	0	0	8.882400e+01
8.246334e+01	2.766373e+02	9.501466e+01	3.519062e+00	9.384164e+01	0	0	8.892500e+01
8.246334e+01	2.776149e+02	9.677419e+01	3.519062e+00	9.384164e+01	0	0	8.902600e+01
8.281525e+01	2.785924e+02	9.677419e+01	3.519062e+00	9.384164e+01	0	0	8.912600e+01
8.281525e+01	2.776149e+02	9.677419e+01	3.519062e+00	9.384164e+01	0	0	8.922700e+01
8.281525e+01	2.776149e+02	9.501466e+01	5.278592e+00	9.384164e+01	0	0	8.932800e+01
8.293255e+01	2.776149e+02	9.677419e+01	3.519062e+00	9.384164e+01	0	0	8.942800e+01
8.293255e+01	2.776149e+02	9.677419e+01	3.519062e+00	9.384164e+01	0	0	8.952900e+01
8.281525e+01	2.776149e+02	9.677419e+01	3.519062e+00	9.384164e+01	0	0	8.963000e+01
8.281525e+01	2.776149e+02	9.501466e+01	3.519062e+00	9.384164e+01	0	0	8.973100e+01
8.304985e+01	2.785924e+02	9.501466e+01	3.519062e+00	9.266862e+01	0	0	8.983200e+01
8.340176e+01	2.776149e+02	9.501466e+01	3.519062e+00	9.266862e+01	0	0	8.993200e+01
8.340176e+01	2.776149e+02	9.501466e+01	3.519062e+00	9.266862e+01	0	0	9.003300e+01
8.340176e+01	2.776149e+02	9.677419e+01	3.519062e+00	9.266862e+01	0	0	9.013400e+01
8.340176e+01	2.776149e+02	9.501466e+01	3.519062e+00	9.266862e+01	0	0	9.023400e+01
8.328446e+01	2.776149e+02	9.501466e+01	3.519062e+00	9.266862e+01	0	0	9.033500e+01
8.340176e+01	2.776149e+02	9.501466e+01	3.519062e+00	9.266862e+01	0	0	9.043600e+01
8.340176e+01	2.776149e+02	9.677419e+01	5.278592e+00	9.149560e+01	0	0	9.053600e+01
8.351906e+01	2.776149e+02	9.501466e+01	3.519062e+00	9.208211e+01	0	0	9.063700e+01
8.351906e+01	2.776149e+02	9.501466e+01	3.519062e+00	9.149560e+01	0	0	9.073800e+01
8.363636e+01	2.776149e+02	9.501466e+01	3.519062e+00	9.208211e+01	0	0	9.083900e+01
8.351906e+01	2.776149e+02	9.501466e+01	3.519062e+00	9.208211e+01	0	0	9.093900e+01
8.351906e+01	2.776149e+02	9.677419e+01	3.519062e+00	9.149560e+01	0	0	9.104000e+01
8.363636e+01	2.776149e+02	9.677419e+01	3.519062e+00	9.149560e+01	0	0	9.114100e+01
8.375367e+01	2.776149e+02	9.677419e+01	5.278592e+00	9.208211e+01	0	0	9.124200e+01
8.375367e+01	2.776149e+02	9.677419e+01	3.519062e+00	9.208211e+01	0	0	9.134200e+01
8.387097e+01	2.776149e+02	9.677419e+01	3.519062e+00	9.208211e+01	0	0	9.144300e+01
8.387097e+01	2.785924e+02	9.677419e+01	5.278592e+00	9.208211e+01	0	0	9.154400e+01
8.375367e+01	2.776149e+02	9.677419e+01	3.519062e+00	9.208211e+01	0	0	9.164400e+01
8.375367e+01	2.776149e+02	9.677419e+01	3.519062e+00	9.208211e+01	0	0	9.174500e+01
8.375367e+01	2.776149e+02	9.677419e+01	3.519062e+00	9.208211e+01	0	0	9.184600e+01
8.387097e+01	2.776149e+02	9.677419e+01	5.278592e+00	9.149560e+01	0	0	9.194700e+01
8.398827e+01	2.776149e+02	9.677419e+01	3.519062e+00	9.266862e+01	0	0	9.204700e+01
8.398827e+01	2.776149e+02	9.677419e+01	3.519062e+00	9.208211e+01	0	0	9.214800e+01
8.398827e+01	2.776149e+02	9.677419e+01	3.519062e+00	9.149560e+01	0	0	9.224900e+01
8.387097e+01	2.785924e+02	9.853372e+01	5.278592e+00	9.208211e+01	0	0	9.234900e+01
8.387097e+01	2.785924e+02	9.853372e+01	5.278592e+00	9.208211e+01	0	0	9.245000e+01
8.387097e+01	2.776149e+02	9.677419e+01	5.278592e+00	9.208211e+01	0	0	9.255100e+01
8.387097e+01	2.776149e+02	9.853372e+01	3.519062e+00	9.208211e+01	0	0	9.265100e+01
8.398827e+01	2.785924e+02	9.853372e+01	5.278592e+00	9.266862e+01	0	0	9.275200e+01
8.398827e+01	2.776149e+02	9.853372e+01	5.278592e+00	9.266862e+01	0	0	9.285300e+01
8.398827e+01	2.776149e+02	1.002933e+02	3.519062e+00	9.266862e+01	0	0	9.295400e+01
8.410557e+01	2.776149e+02	9.853372e+01	5.278592e+00	9.266862e+01	0	0	9.305400e+01
8.398827e+01	2.785924e+02	1.002933e+02	3.519062e+00	9.266862e+01	0	0	9.315500e+01
8.398827e+01	2.776149e+02	9.853372e+01	3.519062e+00	9.266862e+01	0	0	9.325600e+01
8.398827e+01	2.776149e+02	9.853372e+01	5.278592e+00	9.208211e+01	0	0	9.335700e+01
8.422287e+01	2.785924e+02	1.002933e+02	3.519062e+00	9.325513e+01	0	0	9.345700e+01
8.422287e+01	2.785924e+02	1.002933e+02	5.278592e+00	9.325513e+01	0	0	9.355800e+01
8.434018e+01	2.785924e+02	1.002933e+02	5.278592e+00	9.266862e+01	0	0	9.365900e+01
8.422287e+01	2.776149e+02	1.002933e+02	5.278592e+00	9.266862e+01	0	0	9.375900e+01
8.422287e+01	2.785924e+02	1.020528e+02	5.278592e+00	9.325513e+01	0	0	9.386000e+01
8.410557e+01	2.776149e+02	1.002933e+02	3.519062e+00	9.266862e+01	0	0	9.396100e+01
8.422287e+01	2.785924e+02	1.002933e+02	3.519062e+00	9.325513e+01	0	0	9.406100e+01
8.422287e+01	2.776149e+02	1.002933e+02	3.519062e+00	9.325513e+01	0	0	9.416200e+01
8.457478e+01	2.785924e+02	1.020528e+02	3.519062e+00	9.384164e+01	0	0	9.426300e+01
8.434018e+01	2.776149e+02	1.002933e+02	5.278592e+00	9.325513e+01	0	0	9.436300e+01
8.434018e+01	2.776149e+02	1.020528e+02	5.278592e+00	9.325513e+01	0	5	9.446500e+01
8.457478e+01	2.785924e+02	1.020528e+02	3.519062e+00	9.384164e+01	0	5	9.456500e+01
8.457478e+01	2.785924e+02	1.020528e+02	7.038123e+00	9.384164e+01	0	5	9.466600e+01
8.469208e+01	2.785924e+02	1.020528e+02	3.519062e+00	9.384164e+01	0	5	9.476700e+01
8.469208e+01	2.795699e+02	1.020528e+02	5.278592e+00	9.325513e+01	0	5	9.486700e+01
8.480938e+01	2.785924e+02	1.020528e+02	3.519062e+00	9.325513e+01	0	5	9.496800e+01
8.492669e+01	2.795699e+02	1.020528e+02	3.519062e+00	9.384164e+01	0	5	9.506900e+01
8.469208e+01	2.785924e+02	1.020528e+02	3.519062e+00	9.325513e+01	0	5	9.516900e+01
8.469208e+01	2.785924e+02	1.020528e+02	5.278592e+00	9.325513e+01	0	5	9.527000e+01
8.469208e+01	2.785924e+02	1.020528e+02	3.519062e+00	9.325513e+01	0	5	9.537100e+01
8.457478e+01	2.785924e+02	1.020528e+02	5.278592e+00	9.325513e+01	0	5	9.547100e+01
8.469208e+01	2.795699e+02	1.020528e+02	3.519062e+00	9.384164e+01	0	5	9.557200e+01
8.492669e+01	2.785924e+02	1.020528e+02	5.278592e+00	9.384164e+01	0	5	9.567300e+01
8.480938e+01	2.785924e+02	1.020528e+02	3.519062e+00	9.384164e+01	0	5	9.577300e+01
8.480938e+01	2.795699e+02	1.020528e+02	5.278592e+00	9.384164e+01	0	5	9.587500e+01
8.480938e+01	2.785924e+02	1.002933e+02	3.519062e+00	9.384164e+01	0	5	9.597500e+01
8.480938e+01	2.785924e+02	1.002933e+02	5.278592e+00	9.384164e+01	0	5	9.607500e+01
8.480938e+01	2.785924e+02	1.020528e+02	3.519062e+00	9.384164e+01	0	5	9.617700e+01
8.480938e+01	2.785924e+02	1.020528e+02	3.519062e+00	9.384164e+01	0	5	9.627700e+01
8.480938e+01	2.785924e+02	1.002933e+02	5.278592e+00	9.384164e+01	0	5	9.637800e+01
8.480938e+01	2.776149e+02	9.853372e+01	5.278592e+00	9.384164e+01	0	5	9.647900e+01
8.480938e+01	2.776149e+02	1.002933e+02	5.278592e+00	9.384164e+01	0	5	9.657900e+01
8.480938e+01	2.776149e+02	1.002933e+02	5.278592e+00	9.384164e+01	0	5	9.668000e+01
8.469208e+01	2.776149e+02	1.002933e+02	5.278592e+00	9.325513e+01	0	5	9.678100e+01
8.469208e+01	2.776149e+02	1.002933e+02	5.278592e+00	9.384164e+01	0	5	9.688100e+01
8.480938e+01	2.776149e+02	1.002933e+02	3.519062e+00	9.325513e+01	0	5	9.698300e+01
8.469208e+01	2.766373e+02	9.853372e+01	5.278592e+00	9.208211e+01	0	5	9.708300e+01
8.469208e+01	2.756598e+02	9.677419e+01	5.278592e+00	9.208211e+01	0	5	9.718300e+01
8.445748e+01	2.746823e+02	9.677419e+01	5.278592e+00	9.208211e+01	0	5	9.728500e+01
8.457478e+01	2.756598e+02	9.677419e+01	5.278592e+00	9.208211e+01	0	5	9.738500e+01
8.445748e+01	2.756598e+02	9.677419e+01	3.519062e+00	9.208211e+01	0	5	9.748500e+01
8.445748e+01	2.756598e+02	9.677419e+01	5.278592e+00	9.208211e+01	0	5	9.758700e+01
8.445748e+01	2.756598e+02	9.677419e+01	5.278592e+00	9.208211e+01	0	5	9.768700e+01
8.434018e+01	2.737048e+02	9.501466e+01	7.038123e+00	9.090909e+01	0	5	9.778700e+01
8.410557e+01	2.727273e+02	9.501466e+01	5.278592e+00	9.032258e+01	0	5	9.788900e+01
8.422287e+01	2.727273e+02	9.501466e+01	5.278592e+00	9.090909e+01	0	5	9.798900e+01
8.422287e+01	2.727273e+02	9.501466e+01	5.278592e+00	9.090909e+01	0	5	9.809100e+01
8.398827e+01	2.727273e+02	9.325513e+01	5.278592e+00	9.032258e+01	0	5	9.819100e+01
8.410557e+01	2.727273e+02	9.501466e+01	7.038123e+00	9.090909e+01	0	5	9.829100e+01
8.398827e+01	2.727273e+02	9.501466e+01	5.278592e+00	9.032258e+01	0	5	9.839300e+01
8.387097e+01	2.717498e+02	9.149560e+01	3.519062e+00	9.208211e+01	0	5	9.849300e+01
8.293255e+01	2.707722e+02	9.149560e+01	5.278592e+00	9.208211e+01	0	5	9.859300e+01
8.304985e+01	2.707722e+02	8.973607e+01	5.278592e+00	9.208211e+01	0	5	9.869500e+01
8.293255e+01	2.707722e+02	8.973607e+01	5.278592e+00	9.208211e+01	0	5	9.879500e+01
8.293255e+01	2.707722e+02	8.973607e+01	5.278592e+00	9.208211e+01	0	5	9.889500e+01
8.293255e+01	2.707722e+02	8.973607e+01	5.278592e+00	9.208211e+01	0	5	9.899700e+01
8.293255e+01	2.707722e+02	8.973607e+01	5.278592e+00	9.208211e+01	0	5	9.909700e+01
8.211144e+01	2.697947e+02	8.797654e+01	5.278592e+00	9.442815e+01	0	5	9.919700e+01
7.917889e+01	2.697947e+02	8.445748e+01	5.278592e+00	9.442815e+01	0	5	9.929900e+01
7.917889e+01	2.707722e+02	8.445748e+01	5.278592e+00	9.442815e+01	0	5	9.939900e+01
7.929619e+01	2.707722e+02	8.445748e+01	5.278592e+00	9.501466e+01	0	0	9.950000e+01
7.906158e+01	2.697947e+02	8.445748e+01	5.278592e+00	9.442815e+01	0	0	9.960100e+01
7.894428e+01	2.697947e+02	8.445748e+01	5.278592e+00	9.442815e+01	0	0	9.970100e+01
7.894428e+01	2.697947e+02	8.445748e+01	5.278592e+00	9.442815e+01	0	0	9.980300e+01
7.917889e+01	2.697947e+02	8.621701e+01	3.519062e+00	9.384164e+01	0	0	9.990300e+01
7.495601e+01	2.707722e+02	8.093842e+01	5.278592e+00	9.384164e+01	0	0	1.000030e+02
7.260997e+01	2.688172e+02	7.917889e+01	3.519062e+00	9.384164e+01	0	0	1.001050e+02
7.260997e+01	2.688172e+02	7.917889e+01	7.038123e+00	9.325513e+01	0	0	1.002050e+02
7.260997e+01	2.688172e+02	7.917889e+01	5.278592e+00	9.325513e+01	0	0	1.003060e+02
7.272727e+01	2.688172e+02	7.917889e+01	5.278592e+00	9.384164e+01	0	0	1.004070e+02
7.260997e+01	2.688172e+02	7.917889e+01	5.278592e+00	9.384164e+01	0	0	1.005070e+02
7.272727e+01	2.688172e+02	7.917889e+01	5.278592e+00	9.325513e+01	0	0	1.006090e+02
6.744868e+01	2.678397e+02	7.741935e+01	5.278592e+00	9.384164e+01	0	0	1.007090e+02
6.744868e+01	2.678397e+02	7.565982e+01	5.278592e+00	9.384164e+01	0	0	1.008100e+02
6.733138e+01	2.678397e+02	7.565982e+01	5.278592e+00	9.325513e+01	0	0	1.009110e+02
6.744868e+01	2.678397e+02	7.565982e+01	5.278592e+00	9.384164e+01	0	0	1.010110e+02
6.744868e+01	2.668622e+02	7.565982e+01	5.278592e+00	9.384164e+01	0	0	1.011120e+02
6.744868e+01	2.678397e+02	7.565982e+01	5.278592e+00	9.384164e+01	0	0	1.012130e+02
6.744868e+01	2.678397e+02	7.741935e+01	5.278592e+00	9.384164e+01	0	0	1.013140e+02
6.193548e+01	2.678397e+02	7.565982e+01	5.278592e+00	9.325513e+01	0	0	1.014140e+02
5.958944e+01	2.658847e+02	7.565982e+01	5.278592e+00	9.384164e+01	0	0	1.015150e+02
5.947214e+01	2.658847e+02	7.565982e+01	5.278592e+00	9.384164e+01	0	0	1.016160e+02
5.958944e+01	2.668622e+02	7.565982e+01	5.278592e+00	9.384164e+01	0	0	1.017160e+02
5.947214e+01	2.658847e+02	7.565982e+01	5.278592e+00	9.325513e+01	0	0	1.018180e+02
5.947214e+01	2.658847e+02	7.565982e+01	5.278592e+00	9.384164e+01	0	0	1.019180e+02
5.947214e+01	2.658847e+02	7.565982e+01	5.278592e+00	9.384164e+01	0	0	1.020190e+02
5.771261e+01	2.678397e+02	7.565982e+01	5.278592e+00	9.442815e+01	0	0	1.021200e+02
5.454545e+01	2.658847e+02	7.565982e+01	5.278592e+00	9.384164e+01	0	0	1.022200e+02
5.454545e+01	2.658847e+02	7.741935e+01	5.278592e+00	9.442815e+01	0	0	1.023220e+02
5.454545e+01	2.649071e+02	7.741935e+01	5.278592e+00	9.442815e+01	0	0	1.024220e+02
5.454545e+01	2.649071e+02	7.741935e+01	5.278592e+00	9.384164e+01	0	0	1.025220e+02
5.454545e+01	2.658847e+02	7.741935e+01	7.038123e+00	9.442815e+01	0	0	1.026240e+02
5.442815e+01	2.658847e+02	7.565982e+01	5.278592e+00	9.384164e+01	0	0	1.027240e+02
5.348974e+01	2.668622e+02	7.917889e+01	7.038123e+00	9.442815e+01	0	0	1.028250e+02
5.196481e+01	2.658847e+02	8.269795e+01	5.278592e+00	9.442815e+01	0	0	1.029260e+02
5.196481e+01	2.649071e+02	8.269795e+01	5.278592e+00	9.442815e+01	0	0	1.030260e+02
5.184751e+01	2.649071e+02	8.269795e+01	5.278592e+00	9.442815e+01	0	0	1.031280e+02
5.196481e+01	2.649071e+02	8.269795e+01	7.038123e+00	9.384164e+01	0	0	1.032280e+02
5.196481e+01	2.649071e+02	8.269795e+01	7.038123e+00	9.442815e+01	0	0	1.033290e+02
5.196481e+01	2.649071e+02	8.269795e+01	5.278592e+00	9.384164e+01	0	0	1.034300e+02
5.126100e+01	2.649071e+02	8.445748e+01	5.278592e+00	9.442815e+01	0	0	1.035300e+02
5.020528e+01	2.658847e+02	8.797654e+01	5.278592e+00	9.442815e+01	0	0	1.036310e+02
5.020528e+01	2.658847e+02	8.973607e+01	5.278592e+00	9.442815e+01	0	0	1.037320e+02
5.020528e+01	2.668622e+02	8.973607e+01	5.278592e+00	9.442815e+01	0	0	1.038330e+02
5.020528e+01	2.668622e+02	8.797654e+01	7.038123e+00	9.442815e+01	0	0	1.039330e+02
5.020528e+01	2.668622e+02	8.973607e+01	7.038123e+00	9.442815e+01	0	0	1.040340e+02
5.020528e+01	2.658847e+02	8.973607e+01	5.278592e+00	9.442815e+01	0	0	1.041350e+02
5.043988e+01	2.668622e+02	8.797654e+01	7.038123e+00	8.621701e+01	0	0	1.042360e+02
4.926686e+01	2.668622e+02	9.325513e+01	5.278592e+00	8.621701e+01	0	0	1.043370e+02
4.938416e+01	2.678397e+02	9.325513e+01	5.278592e+00	8.621701e+01	0	0	1.044370e+02
4.926686e+01	2.668622e+02	9.325513e+01	5.278592e+00	8.563050e+01	0	0	1.045380e+02
4.926686e+01	2.668622e+02	9.325513e+01	5.278592e+00	8.563050e+01	0	0	1.046390e+02
4.926686e+01	2.668622e+02	9.325513e+01	5.278592e+00	8.621701e+01	0	0	1.047390e+02
4.914956e+01	2.668622e+02	9.325513e+01	5.278592e+00	8.563050e+01	0	0	1.048410e+02
4.926686e+01	2.668622e+02	9.325513e+01	5.278592e+00	8.621701e+01	0	0	1.049410e+02
4.844575e+01	2.688172e+02	9.677419e+01	5.278592e+00	8.563050e+01	0	0	1.050410e+02
4.844575e+01	2.688172e+02	9.677419e+01	5.278592e+00	8.563050e+01	0	0	1.051430e+02
4.832845e+01	2.688172e+02	9.853372e+01	5.278592e+00	8.563050e+01	0	0	1.052430e+02
4.844575e+01	2.688172e+02	9.853372e+01	5.278592e+00	8.563050e+01	0	0	1.053450e+02
4.844575e+01	2.697947e+02	9.853372e+01	5.278592e+00	8.621701e+01	0	0	1.054450e+02
4.832845e+01	2.688172e+02	9.853372e+01	5.278592e+00	8.621701e+01	0	0	1.055450e+02
4.832845e+01	2.688172e+02	9.853372e+01	7.038123e+00	8.621701e+01	0	0	1.056470e+02
4.938416e+01	2.717498e+02	1.002933e+02	5.278592e+00	8.269795e+01	0	0	1.057470e+02
5.032258e+01	2.717498e+02	1.002933e+02	5.278592e+00	8.269795e+01	0	0	1.058480e+02
5.020528e+01	2.717498e+02	1.020528e+02	5.278592e+00	8.269795e+01	0	0	1.059490e+02
5.020528e+01	2.717498e+02	1.002933e+02	3.519062e+00	8.269795e+01	0	0	1.060490e+02
5.020528e+01	2.717498e+02	1.002933e+02	5.278592e+00	8.269795e+01	0	0	1.061500e+02
5.020528e+01	2.717498e+02	1.002933e+02	5.278592e+00	8.269795e+01	0	0	1.062510e+02
5.020528e+01	2.717498e+02	1.002933e+02	5.278592e+00	8.269795e+01	0	0	1.063520e+02
5.161290e+01	2.737048e+02	1.020528e+02	5.278592e+00	7.917889e+01	0	0	1.064520e+02
5.524927e+01	2.727273e+02	1.020528e+02	5.278592e+00	7.917889e+01	0	0	1.065530e+02
5.536657e+01	2.727273e+02	1.038123e+02	5.278592e+00	7.976540e+01	0	0	1.066540e+02
5.524927e+01	2.727273e+02	1.038123e+02	5.278592e+00	7.917889e+01	0	0	1.067550e+02
5.536657e+01	2.727273e+02	1.038123e+02	5.278592e+00	7.917889e+01	0	0	1.068560e+02
5.524927e+01	2.727273e+02	1.038123e+02	5.278592e+00	7.976540e+01	0	0	1.069560e+02
5.536657e+01	2.727273e+02	1.020528e+02	5.278592e+00	7.917889e+01	0	0	1.070570e+02
5.747801e+01	2.737048e+02	1.038123e+02	7.038123e+00	7.507331e+01	3	0	1.071580e+02
6.181818e+01	2.737048e+02	1.020528e+02	5.278592e+00	7.565982e+01	0	0	1.072580e+02
6.193548e+01	2.737048e+02	1.038123e+02	7.038123e+00	7.507331e+01	0	0	1.073600e+02
6.193548e+01	2.737048e+02	1.038123e+02	5.278592e+00	7.507331e+01	0	0	1.074600e+02
6.181818e+01	2.737048e+02	1.038123e+02	5.278592e+00	7.507331e+01	0	0	1.075610e+02
6.181818e+01	2.737048e+02	1.038123e+02	5.278592e+00	7.565982e+01	0	0	1.076620e+02
6.181818e+01	2.737048e+02	1.038123e+02	7.038123e+00	7.507331e+01	0	0	1.077620e+02
6.193548e+01	2.737048e+02	1.038123e+02	5.278592e+00	7.565982e+01	0	0	1.078640e+02
6.568915e+01	2.746823e+02	1.020528e+02	5.278592e+00	7.565982e+01	0	0	1.079640e+02
6.568915e+01	2.746823e+02	1.038123e+02	5.278592e+00	7.565982e+01	0	0	1.080650e+02
6.568915e+01	2.746823e+02	1.038123e+02	5.278592e+00	7.565982e+01	0	0	1.081660e+02
6.568915e+01	2.737048e+02	1.038123e+02	5.278592e+00	7.565982e+01	0	0	1.082660e+02
6.568915e+01	2.746823e+02	1.038123e+02	7.038123e+00	7.565982e+01	0	0	1.083670e+02
6.568915e+01	2.746823e+02	1.038123e+02	5.278592e+00	7.565982e+01	0	0	1.084680e+02
6.733138e+01	2.746823e+02	1.038123e+02	5.278592e+00	7.507331e+01	0	0	1.085690e+02
6.991202e+01	2.756598e+02	1.020528e+02	5.278592e+00	7.155425e+01	0	0	1.086690e+02
6.991202e+01	2.756598e+02	1.020528e+02	7.038123e+00	7.155425e+01	0	0	1.087700e+02
7.002933e+01	2.746823e+02	1.020528e+02	5.278592e+00	7.155425e+01	0	0	1.088710e+02
6.991202e+01	2.746823e+02	1.020528e+02	7.038123e+00	7.155425e+01	0	0	1.089720e+02
6.991202e+01	2.746823e+02	1.020528e+02	7.038123e+00	7.155425e+01	0	0	1.090730e+02
6.991202e+01	2.756598e+02	1.002933e+02	7.038123e+00	7.155425e+01	0	0	1.091730e+02
6.991202e+01	2.746823e+02	1.020528e+02	7.038123e+00	7.096774e+01	0	0	1.092740e+02
7.155425e+01	2.746823e+02	1.020528e+02	7.038123e+00	6.744868e+01	0	0	1.093750e+02
7.214076e+01	2.746823e+02	1.002933e+02	7.038123e+00	6.744868e+01	0	0	1.094750e+02
7.202346e+01	2.746823e+02	1.002933e+02	5.278592e+00	6.744868e+01	0	0	1.095770e+02
7.214076e+01	2.746823e+02	1.020528e+02	7.038123e+00	6.686217e+01	0	0	1.096770e+02
7.202346e+01	2.756598e+02	1.002933e+02	7.038123e+00	6.744868e+01	0	0	1.097770e+02
7.214076e+01	2.746823e+02	1.002933e+02	5.278592e+00	6.744868e+01	0	0	1.098790e+02
7.202346e+01	2.746823e+02	1.020528e+02	7.038123e+00	6.744868e+01	0	0	1.099790e+02
7.343109e+01	2.737048e+02	1.002933e+02	7.038123e+00	6.744868e+01	0	0	1.100810e+02
7.401760e+01	2.756598e+02	1.002933e+02	7.038123e+00	6.744868e+01	0	0	1.101810e+02
7.401760e+01	2.746823e+02	1.002933e+02	5.278592e+00	6.744868e+01	0	0	1.102810e+02
7.401760e+01	2.756598e+02	1.002933e+02	7.038123e+00	6.744868e+01	0	0	1.103830e+02
7.413490e+01	2.756598e+02	1.002933e+02	7.038123e+00	6.744868e+01	0	0	1.104830e+02
7.413490e+01	2.756598e+02	1.002933e+02	7.038123e+00	6.744868e+01	0	0	1.105840e+02
7.401760e+01	2.756598e+02	1.002933e+02	7.038123e+00	6.686217e+01	0	0	1.106850e+02
7.472141e+01	2.746823e+02	1.002933e+02	7.038123e+00	6.334311e+01	0	0	1.107850e+02
7.530792e+01	2.756598e+02	9.853372e+01	7.038123e+00	6.334311e+01	0	0	1.108860e+02
7.519062e+01	2.746823e+02	1.002933e+02	7.038123e+00	6.334311e+01	0	0	1.109870e+02
7.519062e+01	2.756598e+02	9.853372e+01	7.038123e+00	6.334311e+01	0	0	1.110880e+02
7.519062e+01	2.746823e+02	9.853372e+01	7.038123e+00	6.334311e+01	0	0	1.111880e+02
7.519062e+01	2.746823e+02	1.002933e+02	7.038123e+00	6.334311e+01	0	0	1.112890e+02
7.519062e+01	2.746823e+02	9.853372e+01	7.038123e+00	6.334311e+01	0	0	1.113900e+02
7.589443e+01	2.756598e+02	1.002933e+02	7.038123e+00	6.334311e+01	0	0	1.114910e+02
7.683284e+01	2.756598e+02	1.002933e+02	7.038123e+00	6.334311e+01	0	0	1.115920e+02
7.683284e+01	2.756598e+02	1.002933e+02	8.797654e+00	6.334311e+01	0	0	1.116920e+02
7.695015e+01	2.756598e+02	1.002933e+02	7.038123e+00	6.334311e+01	0	0	1.117930e+02
7.683284e+01	2.746823e+02	1.002933e+02	7.038123e+00	6.334311e+01	0	0	1.118940e+02
7.683284e+01	2.746823e+02	1.002933e+02	7.038123e+00	6.334311e+01	0	0	1.119940e+02
7.695015e+01	2.756598e+02	1.002933e+02	7.038123e+00	6.334311e+01	0	0	1.120960e+02
7.730205e+01	2.746823e+02	1.002933e+02	7.038123e+00	6.392962e+01	0	0	1.121960e+02
7.788856e+01	2.746823e+02	1.020528e+02	7.038123e+00	6.334311e+01	0	0	1.122960e+02
7.788856e+01	2.746823e+02	1.002933e+02	7.038123e+00	6.334311e+01	0	0	1.123980e+02
7.788856e+01	2.756598e+02	1.020528e+02	8.797654e+00	6.334311e+01	0	0	1.124980e+02
7.788856e+01	2.746823e+02	1.020528e+02	7.038123e+00	6.334311e+01	0	0	1.126000e+02
7.788856e+01	2.746823e+02	1.020528e+02	8.797654e+00	6.334311e+01	0	0	1.127000e+02
7.788856e+01	2.746823e+02	1.020528e+02	7.038123e+00	6.334311e+01	0	0	1.128000e+02
7.788856e+01	2.746823e+02	1.020528e+02	7.038123e+00	1.073314e+02	0	0	1.129020e+02
7.824047e+01	2.746823e+02	1.020528e+02	7.038123e+00	1.073314e+02	0	0	1.130020e+02
7.824047e+01	2.746823e+02	1.020528e+02	7.038123e+00	1.067449e+02	0	0	1.131030e+02
7.835777e+01	2.756598e+02	1.020528e+02	7.038123e+00	1.067449e+02	0	0	1.132040e+02
7.824047e+01	2.756598e+02	1.020528e+02	7.038123e+00	1.073314e+02	0	0	1.133040e+02
7.824047e+01	2.746823e+02	1.020528e+02	7.038123e+00	1.073314e+02	0	0	1.134050e+02
7.824047e+01	2.756598e+02	1.038123e+02	7.038123e+00	1.067449e+02	0	0	1.135060e+02
7.824047e+01	2.746823e+02	1.020528e+02	7.038123e+00	1.073314e+02	0	0	1.136070e+02
7.824047e+01	2.746823e+02	1.038123e+02	5.278592e+00	1.114370e+02	0	0	1.137080e+02
7.824047e+01	2.746823e+02	1.020528e+02	7.038123e+00	1.114370e+02	0	0	1.138080e+02
7.824047e+01	2.737048e+02	1.038123e+02	7.038123e+00	1.114370e+02	0	0	1.139090e+02
7.812317e+01	2.737048e+02	1.038123e+02	5.278592e+00	1.114370e+02	0	0	1.140100e+02
7.812317e+01	2.746823e+02	1.038123e+02	8.797654e+00	1.114370e+02	0	0	1.141110e+02
7.812317e+01	2.746823e+02	1.020528e+02	7.038123e+00	1.114370e+02	0	0	1.142110e+02
7.812317e+01	2.746823e+02	1.038123e+02	7.038123e+00	1.114370e+02	0	0	1.143120e+02
7.824047e+01	2.746823e+02	1.055718e+02	7.038123e+00	1.114370e+02	0	0	1.144130e+02
7.824047e+01	2.746823e+02	1.055718e+02	7.038123e+00	1.114370e+02	0	0	1.145130e+02
7.824047e+01	2.746823e+02	1.038123e+02	7.038123e+00	1.108504e+02	0	0	1.146150e+02
7.824047e+01	2.746823e+02	1.020528e+02	7.038123e+00	1.114370e+02	0	0	1.147150e+02
7.812317e+01	2.746823e+02	1.038123e+02	5.278592e+00	1.114370e+02	0	0	1.148160e+02
7.824047e+01	2.746823e+02	1.038123e+02	7.038123e+00	1.114370e+02	0	0	1.149170e+02
7.812317e+01	2.746823e+02	1.055718e+02	7.038123e+00	1.108504e+02	0	0	1.150170e+02
7.824047e+01	2.746823e+02	1.038123e+02	7.038123e+00	1.126100e+02	0	0	1.151190e+02
7.824047e+01	2.746823e+02	1.038123e+02	5.278592e+00	1.126100e+02	0	0	1.152190e+02
7.835777e+01	2.756598e+02	1.038123e+02	7.038123e+00	1.126100e+02	0	0	1.153190e+02
7.835777e+01	2.756598e+02	1.038123e+02	7.038123e+00	1.126100e+02	0	0	1.154210e+02
7.824047e+01	2.746823e+02	1.038123e+02	5.278592e+00	1.126100e+02	0	0	1.155210e+02
7.824047e+01	2.756598e+02	1.020528e+02	7.038123e+00	1.131965e+02	0	0	1.156220e+02
7.824047e+01	2.746823e+02	1.038123e+02	5.278592e+00	1.126100e+02	0	0	1.157230e+02
7.824047e+01	2.756598e+02	1.038123e+02	7.038123e+00	1.026393e+02	0	0	1.158230e+02
7.835777e+01	2.746823e+02	1.020528e+02	7.038123e+00	1.020528e+02	0	0	1.159240e+02
7.824047e+01	2.756598e+02	1.038123e+02	7.038123e+00	1.026393e+02	0	0	1.160250e+02
7.835777e+01	2.756598e+02	1.038123e+02	7.038123e+00	1.026393e+02	0	0	1.161260e+02
7.835777e+01	2.756598e+02	1.038123e+02	5.278592e+00	1.026393e+02	0	0	1.162270e+02
7.824047e+01	2.746823e+02	1.038123e+02	5.278592e+00	1.020528e+02	0	0	1.163270e+02
7.847507e+01	2.756598e+02	1.038123e+02	7.038123e+00	1.020528e+02	0	0	1.164280e+02
7.824047e+01	2.746823e+02	1.020528e+02	5.278592e+00	1.014663e+02	0	0	1.165290e+02
7.859238e+01	2.756598e+02	1.020528e+02	7.038123e+00	1.014663e+02	0	0	1.166300e+02
7.859238e+01	2.746823e+02	1.020528e+02	7.038123e+00	1.014663e+02	0	0	1.167300e+02
7.859238e+01	2.746823e+02	1.020528e+02	7.038123e+00	1.014663e+02	0	0	1.168310e+02
7.859238e+01	2.756598e+02	1.020528e+02	5.278592e+00	1.008798e+02	0	0	1.169320e+02
7.870968e+01	2.756598e+02	1.020528e+02	7.038123e+00	1.014663e+02	0	0	1.170320e+02
7.859238e+01	2.756598e+02	1.020528e+02	5.278592e+00	1.014663e+02	0	0	1.171340e+02
7.870968e+01	2.756598e+02	1.020528e+02	7.038123e+00	1.096774e+02	0	0	1.172340e+02
7.882698e+01	2.746823e+02	1.020528e+02	5.278592e+00	1.096774e+02	0	0	1.173350e+02
7.870968e+01	2.746823e+02	1.020528e+02	5.278592e+00	1.096774e+02	0	0	1.174360e+02
7.894428e+01	2.756598e+02	1.020528e+02	7.038123e+00	1.096774e+02	0	0	1.175360e+02
7.882698e+01	2.756598e+02	1.020528e+02	7.038123e+00	1.096774e+02	0	0	1.176380e+02
7.870968e+01	2.756598e+02	1.020528e+02	5.278592e+00	1.096774e+02	0	0	1.177380e+02
7.870968e+01	2.746823e+02	1.020528e+02	5.278592e+00	1.096774e+02	0	0	1.178380e+02
7.870968e+01	2.746823e+02	1.020528e+02	7.038123e+00	1.096774e+02	0	0	1.179400e+02
7.917889e+01	2.756598e+02	1.020528e+02	5.278592e+00	1.114370e+02	0	0	1.180400e+02
7.917889e+01	2.756598e+02	1.020528e+02	5.278592e+00	1.108504e+02	0	0	1.181410e+02
7.929619e+01	2.756598e+02	1.020528e+02	5.278592e+00	1.114370e+02	0	0	1.182420e+02
7.929619e+01	2.746823e+02	1.002933e+02	5.278592e+00	1.108504e+02	0	0	1.183420e+02
7.917889e+01	2.756598e+02	1.002933e+02	5.278592e+00	1.108504e+02	0	0	1.184440e+02
7.917889e+01	2.746823e+02	1.020528e+02	5.278592e+00	1.108504e+02	0	0	1.185440e+02
7.917889e+01	2.746823e+02	1.002933e+02	5.278592e+00	1.108504e+02	0	0	1.186450e+02
7.964809e+01	2.756598e+02	1.020528e+02	3.519062e+00	1.143695e+02	0	0	1.187460e+02
7.988270e+01	2.756598e+02	1.020528e+02	5.278592e+00	1.143695e+02	0	0	1.188460e+02
7.976540e+01	2.746823e+02	1.002933e+02	5.278592e+00	1.143695e+02	0	0	1.189470e+02
7.988270e+01	2.756598e+02	1.020528e+02	5.278592e+00	1.143695e+02	0	0	1.190480e+02
7.976540e+01	2.756598e+02	1.020528e+02	5.278592e+00	1.143695e+02	0	0	1.191490e+02
7.976540e+01	2.756598e+02	1.020528e+02	5.278592e+00	1.143695e+02	0	0	1.192490e+02
7.988270e+01	2.756598e+02	1.020528e+02	5.278592e+00	1.143695e+02	0	0	1.193500e+02
7.988270e+01	2.766373e+02	1.020528e+02	5.278592e+00	1.143695e+02	0	0	1.194510e+02
8.035191e+01	2.756598e+02	1.020528e+02	5.278592e+00	1.143695e+02	0	0	1.195520e+02
8.035191e+01	2.756598e+02	1.020528e+02	5.278592e+00	1.143695e+02	0	0	1.196530e+02
8.035191e+01	2.756598e+02	1.038123e+02	5.278592e+00	1.143695e+02	0	0	1.197530e+02
8.046921e+01	2.756598e+02	1.020528e+02	5.278592e+00	1.143695e+02	0	0	1.198540e+02
8.035191e+01	2.766373e+02	1.020528e+02	5.278592e+00	1.143695e+02	0	0	1.199550e+02
8.046921e+01	2.756598e+02	1.020528e+02	5.278592e+00	1.143695e+02	0	0	1.200550e+02
8.070381e+01	2.756598e+02	1.020528e+02	3.519062e+00	1.143695e+02	0	0	1.201570e+02
8.117302e+01	2.756598e+02	1.020528e+02	3.519062e+00	1.149560e+02	0	0	1.202570e+02
8.117302e+01	2.756598e+02	1.020528e+02	3.519062e+00	1.143695e+02	0	0	1.203570e+02
8.117302e+01	2.756598e+02	1.020528e+02	3.519062e+00	1.143695e+02	0	0	1.204590e+02
8.117302e+01	2.756598e+02	1.020528e+02	3.519062e+00	1.143695e+02	0	0	1.205590e+02
8.117302e+01	2.756598e+02	1.020528e+02	3.519062e+00	1.143695e+02	0	0	1.206600e+02
8.117302e+01	2.756598e+02	1.020528e+02	3.519062e+00	1.143695e+02	0	0	1.207610e+02
8.117302e+01	2.756598e+02	1.020528e+02	5.278592e+00	1.149560e+02	0	0	1.208610e+02
8.175953e+01	2.756598e+02	1.038123e+02	3.519062e+00	1.149560e+02	0	0	1.209630e+02
8.187683e+01	2.766373e+02	1.020528e+02	3.519062e+00	1.149560e+02	0	0	1.210630e+02
8.164223e+01	2.766373e+02	1.020528e+02	3.519062e+00	1.149560e+02	0	0	1.211640e+02
8.164223e+01	2.756598e+02	1.038123e+02	3.519062e+00	1.149560e+02	0	0	1.212650e+02
8.175953e+01	2.766373e+02	1.020528e+02	3.519062e+00	1.149560e+02	0	0	1.213650e+02
8.164223e+01	2.756598e+02	1.038123e+02	3.519062e+00	1.143695e+02	0	0	1.214660e+02
8.199413e+01	2.746823e+02	1.038123e+02	3.519062e+00	1.149560e+02	0	0	1.215670e+02
8.258065e+01	2.766373e+02	1.038123e+02	3.519062e+00	1.143695e+02	0	0	1.216680e+02
8.269795e+01	2.766373e+02	1.020528e+02	3.519062e+00	1.149560e+02	0	0	1.217680e+02
8.258065e+01	2.766373e+02	1.020528e+02	3.519062e+00	1.143695e+02	0	0	1.218690e+02
8.258065e+01	2.766373e+02	1.020528e+02	3.519062e+00	1.149560e+02	0	0	1.219700e+02
8.258065e+01	2.756598e+02	1.038123e+02	3.519062e+00	1.149560e+02	0	0	1.220710e+02
8.258065e+01	2.756598e+02	1.020528e+02	3.519062e+00	1.143695e+02	0	0	1.221720e+02
8.269795e+01	2.766373e+02	1.020528e+02	3.519062e+00	1.143695e+02	0	0	1.222720e+02
8.304985e+01	2.756598e+02	1.020528e+02	3.519062e+00	1.137830e+02	0	0	1.223730e+02
8.328446e+01	2.766373e+02	1.020528e+02	3.519062e+00	1.131965e+02	0	0	1.224740e+02
8.328446e+01	2.756598e+02	1.020528e+02	3.519062e+00	1.131965e+02	0	0	1.225740e+02
8.328446e+01	2.756598e+02	1.020528e+02	3.519062e+00	1.137830e+02	0	0	1.226760e+02
8.328446e+01	2.756598e+02	1.020528e+02	3.519062e+00	1.137830e+02	0	0	1.227760e+02
8.328446e+01	2.756598e+02	1.020528e+02	3.519062e+00	1.131965e+02	0	0	1.228760e+02
8.328446e+01	2.756598e+02	1.020528e+02	3.519062e+00	1.137830e+02	0	0	1.229780e+02
8.375367e+01	2.756598e+02	1.020528e+02	3.519062e+00	1.149560e+02	0	0	1.230780e+02
8.398827e+01	2.756598e+02	1.002933e+02	3.519062e+00	1.143695e+02	0	0	1.231800e+02
8.398827e+01	2.756598e+02	1.020528e+02	3.519062e+00	1.143695e+02	0	0	1.232800e+02
8.387097e+01	2.756598e+02	1.002933e+02	3.519062e+00	1.143695e+02	0	0	1.233800e+02
8.398827e+01	2.756598e+02	1.002933e+02	3.519062e+00	1.143695e+02	0	0	1.234820e+02
8.387097e+01	2.766373e+02	1.002933e+02	3.519062e+00	1.143695e+02	0	0	1.235820e+02
8.387097e+01	2.766373e+02	1.002933e+02	3.519062e+00	1.143695e+02	0	0	1.236830e+02
8.398827e+01	2.756598e+02	1.002933e+02	3.519062e+00	1.143695e+02	0	0	1.237840e+02
8.422287e+01	2.756598e+02	1.002933e+02	3.519062e+00	1.143695e+02	0	0	1.238840e+02
8.422287e+01	2.756598e+02	1.002933e+02	3.519062e+00	1.143695e+02	0	0	1.239850e+02
8.422287e+01	2.756598e+02	1.002933e+02	5.278592e+00	1.143695e+02	0	0	1.240860e+02
8.422287e+01	2.756598e+02	1.002933e+02	3.519062e+00	1.143695e+02	0	0	1.241870e+02
8.410557e+01	2.756598e+02	1.002933e+02	3.519062e+00	1.143695e+02	0	0	1.242880e+02
8.410557e+01	2.756598e+02	1.002933e+02	3.519062e+00	1.143695e+02	0	0	1.243880e+02
8.422287e+01	2.756598e+02	9.853372e+01	3.519062e+00	1.120235e+02	0	0	1.244890e+02
8.457478e+01	2.756598e+02	9.853372e+01	3.519062e+00	1.120235e+02	0	0	1.245900e+02
8.492669e+01	2.766373e+02	1.002933e+02	3.519062e+00	1.126100e+02	0	0	1.246910e+02
8.457478e+01	2.756598e+02	1.002933e+02	1.759531e+00	1.120235e+02	0	0	1.247910e+02
8.457478e+01	2.766373e+02	9.853372e+01	3.519062e+00	1.120235e+02	0	0	1.248920e+02
8.457478e+01	2.766373e+02	1.002933e+02	3.519062e+00	1.126100e+02	0	0	1.249930e+02
8.457478e+01	2.756598e+02	9.853372e+01	3.519062e+00	1.120235e+02	0	0	1.250930e+02
8.469208e+01	2.756598e+02	9.853372e+01	3.519062e+00	1.126100e+02	0	0	1.251950e+02
8.480938e+01	2.756598e+02	9.853372e+01	3.519062e+00	1.126100e+02	0	0	1.252950e+02
8.492669e+01	2.766373e+02	9.853372e+01	3.519062e+00	1.131965e+02	0	0	1.253950e+02
8.480938e+01	2.756598e+02	9.853372e+01	3.519062e+00	1.126100e+02	0	0	1.254970e+02
8.504399e+01	2.766373e+02	9.853372e+01	3.519062e+00	1.131965e+02	0	0	1.255970e+02
8.492669e+01	2.756598e+02	9.853372e+01	3.519062e+00	1.131965e+02	0	0	1.256990e+02
8.480938e+01	2.756598e+02	9.853372e+01	3.519062e+00	1.131965e+02	0	0	1.257990e+02
8.480938e+01	2.766373e+02	9.853372e+01	3.519062e+00	1.108504e+02	0	0	1.258990e+02
8.504399e+01	2.766373e+02	9.853372e+01	3.519062e+00	1.114370e+02	0	0	1.260010e+02
8.516129e+01	2.766373e+02	1.002933e+02	3.519062e+00	1.108504e+02	0	0	1.261010e+02
8.527859e+01	2.776149e+02	9.853372e+01	3.519062e+00	1.108504e+02	0	0	1.262020e+02
8.516129e+01	2.766373e+02	9.853372e+01	3.519062e+00	1.108504e+02	0	0	1.263030e+02
8.516129e+01	2.766373e+02	9.677419e+01	3.519062e+00	1.108504e+02	0	0	1.264030e+02
8.516129e+01	2.766373e+02	9.853372e+01	3.519062e+00	1.108504e+02	0	0	1.265040e+02
8.516129e+01	2.766373e+02	9.853372e+01	3.519062e+00	1.108504e+02	0	0	1.266050e+02
8.527859e+01	2.766373e+02	9.853372e+01	3.519062e+00	1.120235e+02	0	0	1.267060e+02
8.527859e+01	2.766373e+02	9.677419e+01	3.519062e+00	1.120235e+02	0	0	1.268070e+02
8.527859e+01	2.756598e+02	9.677419e+01	3.519062e+00	1.120235e+02	0	0	1.269070e+02
8.527859e+01	2.766373e+02	9.677419e+01	3.519062e+00	1.120235e+02	0	0	1.270080e+02
8.516129e+01	2.756598e+02	9.677419e+01	3.519062e+00	1.120235e+02	0	0	1.271090e+02
8.527859e+01	2.766373e+02	9.677419e+01	3.519062e+00	1.120235e+02	0	0	1.272100e+02
8.527859e+01	2.756598e+02	9.677419e+01	3.519062e+00	1.120235e+02	0	0	1.273100e+02
8.516129e+01	2.766373e+02	9.677419e+01	3.519062e+00	1.143695e+02	0	0	1.274110e+02
8.516129e+01	2.766373e+02	9.501466e+01	3.519062e+00	1.143695e+02	0	0	1.275120e+02
8.516129e+01	2.756598e+02	9.501466e+01	3.519062e+00	1.143695e+02	0	0	1.276120e+02
8.516129e+01	2.766373e+02	9.677419e+01	3.519062e+00	1.143695e+02	0	0	1.277140e+02
8.516129e+01	2.766373e+02	9.501466e+01	3.519062e+00	1.143695e+02	0	0	1.278140e+02
8.516129e+01	2.766373e+02	9.501466e+01	1.759531e+00	1.143695e+02	0	0	1.279150e+02
8.516129e+01	2.766373e+02	9.501466e+01	3.519062e+00	1.143695e+02	0	0	1.280160e+02
8.527859e+01	2.766373e+02	9.501466e+01	3.519062e+00	1.120235e+02	0	0	1.281160e+02
8.527859e+01	2.766373e+02	9.501466e+01	3.519062e+00	1.126100e+02	0	0	1.282180e+02
8.527859e+01	2.756598e+02	9.325513e+01	3.519062e+00	1.120235e+02	0	0	1.283180e+02
8.516129e+01	2.756598e+02	9.325513e+01	3.519062e+00	1.120235e+02	0	0	1.284180e+02
8.516129e+01	2.756598e+02	9.325513e+01	3.519062e+00	1.120235e+02	0	0	1.285200e+02
8.527859e+01	2.756598e+02	9.325513e+01	3.519062e+00	1.120235e+02	0	0	1.286200e+02
8.527859e+01	2.756598e+02	9.325513e+01	3.519062e+00	1.120235e+02	0	0	1.287210e+02
8.527859e+01	2.756598e+02	9.325513e+01	3.519062e+00	1.120235e+02	0	0	1.288220e+02
8.539589e+01	2.766373e+02	9.325513e+01	3.519062e+00	1.120235e+02	0	0	1.289220e+02
8.516129e+01	2.766373e+02	9.501466e+01	3.519062e+00	1.120235e+02	0	0	1.290240e+02
8.539589e+01	2.766373e+02	9.325513e+01	3.519062e+00	1.120235e+02	0	0	1.291240e+02
8.527859e+01	2.756598e+02	9.325513e+01	3.519062e+00	1.120235e+02	0	0	1.292250e+02
8.539589e+01	2.766373e+02	9.325513e+01	5.278592e+00	1.120235e+02	0	0	1.293260e+02
8.516129e+01	2.766373e+02	9.325513e+01	3.519062e+00	1.120235e+02	0	0	1.294260e+02
8.527859e+01	2.766373e+02	9.325513e+01	3.519062e+00	1.085044e+02	0	0	1.295270e+02
8.574780e+01	2.756598e+02	9.325513e+01	3.519062e+00	1.085044e+02	0	0	1.296280e+02
8.586510e+01	2.766373e+02	9.325513e+01	3.519062e+00	1.085044e+02	0	0	1.297290e+02
8.574780e+01	2.756598e+02	9.325513e+01	3.519062e+00	1.079179e+02	0	0	1.298290e+02
8.574780e+01	2.756598e+02	9.325513e+01	3.519062e+00	1.085044e+02	0	0	1.299310e+02
8.574780e+01	2.756598e+02	9.325513e+01	3.519062e+00	1.085044e+02	0	0	1.300310e+02
8.586510e+01	2.766373e+02	9.149560e+01	3.519062e+00	1.085044e+02	0	0	1.301310e+02
8.574780e+01	2.756598e+02	9.149560e+01	3.519062e+00	1.090909e+02	0	0	1.302330e+02
8.609971e+01	2.756598e+02	9.325513e+01	3.519062e+00	1.085044e+02	0	0	1.303330e+02
8.609971e+01	2.766373e+02	9.325513e+01	3.519062e+00	1.085044e+02	0	0	1.304350e+02
8.609971e+01	2.756598e+02	9.325513e+01	3.519062e+00	1.090909e+02	0	0	1.305350e+02
8.598240e+01	2.756598e+02	9.325513e+01	3.519062e+00	1.085044e+02	0	0	1.306350e+02
8.598240e+01	2.756598e+02	9.325513e+01	3.519062e+00	1.085044e+02	0	0	1.307370e+02
8.598240e+01	2.756598e+02	9.325513e+01	3.519062e+00	1.085044e+02	0	0	1.308370e+02
8.598240e+01	2.756598e+02	9.501466e+01	3.519062e+00	1.085044e+02	0	0	1.309380e+02
8.621701e+01	2.756598e+02	9.501466e+01	3.519062e+00	1.061584e+02	0	0	1.310390e+02
8.633431e+01	2.766373e+02	9.501466e+01	3.519062e+00	1.067449e+02	0	0	1.311390e+02
8.609971e+01	2.756598e+02	9.501466e+01	3.519062e+00	1.061584e+02	0	0	1.312400e+02
8.609971e+01	2.756598e+02	9.501466e+01	5.278592e+00	1.061584e+02	0	0	1.313410e+02
8.609971e+01	2.756598e+02	9.501466e+01	3.519062e+00	1.061584e+02	0	0	1.314420e+02
8.609971e+01	2.756598e+02	9.501466e+01	3.519062e+00	1.061584e+02	0	0	1.315430e+02
8.621701e+01	2.766373e+02	9.501466e+01	1.759531e+00	1.061584e+02	0	0	1.316430e+02
8.609971e+01	2.766373e+02	9.501466e+01	3.519062e+00	1.038123e+02	0	0	1.317440e+02
8.598240e+01	2.766373e+02	9.677419e+01	3.519062e+00	1.038123e+02	0	0	1.318450e+02
8.598240e+01	2.766373e+02	9.677419e+01	3.519062e+00	1.038123e+02	0	0	1.319460e+02
8.598240e+01	2.766373e+02	9.677419e+01	3.519062e+00	1.038123e+02	0	0	1.320460e+02
8.609971e+01	2.766373e+02	9.501466e+01	3.519062e+00	1.038123e+02	0	0	1.321470e+02
8.609971e+01	2.766373e+02	9.501466e+01	3.519062e+00	1.038123e+02	0	0	1.322480e+02
8.609971e+01	2.766373e+02	9.501466e+01	3.519062e+00	1.038123e+02	0	0	1.323480e+02
8.598240e+01	2.776149e+02	9.501466e+01	3.519062e+00	1.079179e+02	0	0	1.324500e+02
8.574780e+01	2.766373e+02	9.677419e+01	1.759531e+00	1.079179e+02	0	0	1.325500e+02
8.586510e+01	2.756598e+02	9.677419e+01	1.759531e+00	1.085044e+02	0	0	1.326510e+02
8.574780e+01	2.756598e+02	9.677419e+01	3.519062e+00	1.079179e+02	0	0	1.327520e+02
8.574780e+01	2.756598e+02	9.501466e+01	5.278592e+00	1.085044e+02	0	0	1.328520e+02
8.574780e+01	2.756598e+02	9.677419e+01	3.519062e+00	1.085044e+02	0	0	1.329540e+02
8.563050e+01	2.756598e+02	9.501466e+01	3.519062e+00	1.079179e+02	0	0	1.330540e+02
8.574780e+01	2.766373e+02	9.677419e+01	1.759531e+00	1.085044e+02	0	0	1.331540e+02
8.574780e+01	2.766373e+02	9.677419e+01	3.519062e+00	1.085044e+02	0	0	1.332560e+02
8.574780e+01	2.766373e+02	9.677419e+01	3.519062e+00	1.079179e+02	0	0	1.333560e+02
8.574780e+01	2.766373e+02	9.677419e+01	3.519062e+00	1.079179e+02	0	0	1.334570e+02
8.574780e+01	2.766373e+02	9.677419e+01	3.519062e+00	1.079179e+02	0	0	1.335580e+02
8.574780e+01	2.766373e+02	9.677419e+01	3.519062e+00	1.079179e+02	0	0	1.336580e+02
8.574780e+01	2.766373e+02	9.677419e+01	3.519062e+00	1.079179e+02	0	0	1.337600e+02
8.574780e+01	2.756598e+02	9.677419e+01	1.759531e+00	1.102639e+02	0	0	1.338600e+02
8.586510e+01	2.766373e+02	9.677419e+01	3.519062e+00	1.102639e+02	0	0	1.339610e+02
8.598240e+01	2.766373e+02	9.677419e+01	3.519062e+00	1.102639e+02	0	0	1.340620e+02
8.609971e+01	2.776149e+02	9.677419e+01	3.519062e+00	1.102639e+02	0	0	1.341620e+02
8.586510e+01	2.766373e+02	9.677419e+01	3.519062e+00	1.108504e+02	0	0	1.342630e+02
8.574780e+01	2.756598e+02	9.677419e+01	3.519062e+00	1.102639e+02	0	0	1.343640e+02
8.574780e+01	2.766373e+02	9.677419e+01	3.519062e+00	1.108504e+02	0	0	1.344650e+02
8.586510e+01	2.756598e+02	9.677419e+01	3.519062e+00	1.102639e+02	0	0	1.345650e+02
8.633431e+01	2.756598e+02	9.677419e+01	3.519062e+00	1.079179e+02	0	0	1.346660e+02
8.609971e+01	2.766373e+02	9.677419e+01	3.519062e+00	1.073314e+02	0	0	1.347670e+02
8.621701e+01	2.756598e+02	9.677419e+01	3.519062e+00	1.079179e+02	0	0	1.348670e+02
8.633431e+01	2.766373e+02	9.677419e+01	3.519062e+00	1.079179e+02	0	0	1.349690e+02
8.621701e+01	2.756598e+02	9.677419e+01	3.519062e+00	1.073314e+02	0	0	1.350690e+02
8.621701e+01	2.766373e+02	9.677419e+01	3.519062e+00	1.079179e+02	0	0	1.351700e+02
8.621701e+01	2.756598e+02	9.677419e+01	3.519062e+00	1.073314e+02	0	0	1.352710e+02
8.656891e+01	2.766373e+02	9.677419e+01	3.519062e+00	1.061584e+02	0	0	1.353710e+02
8.656891e+01	2.766373e+02	9.677419e+01	3.519062e+00	1.055718e+02	0	0	1.354730e+02
8.656891e+01	2.766373e+02	9.677419e+01	3.519062e+00	1.055718e+02	0	0	1.355730e+02
8.645161e+01	2.776149e+02	9.677419e+01	3.519062e+00	1.055718e+02	0	0	1.356730e+02
8.656891e+01	2.766373e+02	9.677419e+01	3.519062e+00	1.055718e+02	0	0	1.357750e+02
8.645161e+01	2.766373e+02	9.677419e+01	1.759531e+00	1.055718e+02	0	0	1.358750e+02
8.668622e+01	2.766373e+02	9.677419e+01	3.519062e+00	1.055718e+02	0	0	1.359760e+02
8.692082e+01	2.776149e+02	9.677419e+01	3.519062e+00	1.073314e+02	0	0	1.360770e+02
8.668622e+01	2.766373e+02	9.677419e+01	5.278592e+00	1.067449e+02	0	0	1.361770e+02
8.656891e+01	2.766373e+02	9.677419e+01	3.519062e+00	1.067449e+02	0	0	1.362790e+02
8.668622e+01	2.766373e+02	9.677419e+01	3.519062e+00	1.067449e+02	0	0	1.363790e+02
8.656891e+01	2.756598e+02	9.677419e+01	3.519062e+00	1.067449e+02	0	0	1.364800e+02
8.668622e+01	2.766373e+02	9.677419e+01	3.519062e+00	1.073314e+02	0	0	1.365810e+02
8.668622e+01	2.766373e+02	9.677419e+01	3.519062e+00	1.067449e+02	0	0	1.366810e+02
8.668622e+01	2.766373e+02	9.677419e+01	3.519062e+00	1.032258e+02	0	0	1.367820e+02
8.645161e+01	2.756598e+02	9.677419e+01	3.519062e+00	1.038123e+02	0	0	1.368830e+02
8.668622e+01	2.766373e+02	9.677419e+01	5.278592e+00	1.038123e+02	0	0	1.369840e+02
8.656891e+01	2.766373e+02	9.677419e+01	3.519062e+00	1.038123e+02	0	0	1.370840e+02
8.645161e+01	2.766373e+02	9.677419e+01	3.519062e+00	1.032258e+02	0	0	1.371850e+02
8.656891e+01	2.766373e+02	9.677419e+01	3.519062e+00	1.032258e+02	0	0	1.372860e+02
8.645161e+01	2.766373e+02	9.677419e+01	1.759531e+00	1.032258e+02	0	0	1.373870e+02
8.645161e+01	2.766373e+02	9.677419e+01	3.519062e+00	1.038123e+02	0	0	1.374880e+02
8.633431e+01	2.766373e+02	9.677419e+01	3.519062e+00	1.038123e+02	0	0	1.375880e+02
8.621701e+01	2.766373e+02	9.677419e+01	1.759531e+00	1.038123e+02	0	0	1.376890e+02
8.633431e+01	2.766373e+02	9.853372e+01	5.278592e+00	1.032258e+02	0	0	1.377900e+02
8.621701e+01	2.776149e+02	9.677419e+01	3.519062e+00	1.032258e+02	0	0	1.378900e+02
8.633431e+01	2.766373e+02	9.853372e+01	3.519062e+00	1.038123e+02	0	0	1.379920e+02
8.621701e+01	2.766373e+02	9.677419e+01	1.759531e+00	1.032258e+02	0	0	1.380920e+02
8.621701e+01	2.766373e+02	9.853372e+01	3.519062e+00	1.049853e+02	0	0	1.381920e+02
8.621701e+01	2.766373e+02	9.677419e+01	3.519062e+00	1.049853e+02	0	0	1.382940e+02
8.609971e+01	2.766373e+02	9.677419e+01	3.519062e+00	1.049853e+02	0	0	1.383940e+02
8.609971e+01	2.766373e+02	9.853372e+01	3.519062e+00	1.049853e+02	0	0	1.384960e+02
8.609971e+01	2.766373e+02	9.677419e+01	1.759531e+00	1.049853e+02	0	0	1.385960e+02
8.609971e+01	2.766373e+02	9.677419e+01	3.519062e+00	1.049853e+02	0	0	1.386960e+02
8.609971e+01	2.766373e+02	9.677419e+01	3.519062e+00	1.049853e+02	0	0	1.387980e+02
8.621701e+01	2.766373e+02	9.677419e+01	3.519062e+00	1.049853e+02	0	0	1.388980e+02
8.621701e+01	2.776149e+02	9.677419e+01	3.519062e+00	1.114370e+02	0	0	1.389990e+02
8.609971e+01	2.766373e+02	9.677419e+01	3.519062e+00	1.114370e+02	0	0	1.391000e+02
8.609971e+01	2.766373e+02	9.677419e+01	3.519062e+00	1.114370e+02	0	0	1.392000e+02
8.621701e+01	2.766373e+02	9.677419e+01	3.519062e+00	1.114370e+02	0	0	1.393010e+02
8.609971e+01	2.766373e+02	9.677419e+01	3.519062e+00	1.114370e+02	0	0	1.394020e+02
8.609971e+01	2.756598e+02	9.853372e+01	3.519062e+00	1.114370e+02	0	0	1.395030e+02
8.609971e+01	2.766373e+02	9.677419e+01	3.519062e+00	1.120235e+02	0	0	1.396030e+02
8.633431e+01	2.766373e+02	9.677419e+01	3.519062e+00	1.055718e+02	0	0	1.397040e+02
8.656891e+01	2.766373e+02	9.677419e+01	5.278592e+00	1.061584e+02	0	0	1.398050e+02
8.645161e+01	2.766373e+02	9.853372e+01	3.519062e+00	1.055718e+02	0	0	1.399060e+02
8.645161e+01	2.766373e+02	9.677419e+01	3.519062e+00	1.055718e+02	0	0	1.400070e+02
8.645161e+01	2.766373e+02	9.853372e+01	3.519062e+00	1.055718e+02	0	0	1.401070e+02
8.645161e+01	2.766373e+02	9.853372e+01	3.519062e+00	1.055718e+02	0	0	1.402080e+02
8.645161e+01	2.766373e+02	9.677419e+01	3.519062e+00	1.055718e+02	0	0	1.403090e+02
8.656891e+01	2.776149e+02	9.677419e+01	3.519062e+00	1.038123e+02	0	0	1.404090e+02
8.692082e+01	2.776149e+02	9.677419e+01	3.519062e+00	1.038123e+02	0	0	1.405110e+02
8.680352e+01	2.776149e+02	9.677419e+01	3.519062e+00	1.038123e+02	0	0	1.406110e+02
8.680352e+01	2.766373e+02	9.677419e+01	3.519062e+00	1.038123e+02	0	0	1.407110e+02
8.680352e+01	2.776149e+02	9.677419e+01	3.519062e+00	1.038123e+02	0	0	1.408130e+02
8.680352e+01	2.766373e+02	9.501466e+01	3.519062e+00	1.038123e+02	0	0	1.409130e+02
8.680352e+01	2.766373e+02	9.501466e+01	3.519062e+00	1.038123e+02	0	0	1.410150e+02
8.715543e+01	2.766373e+02	9.677419e+01	3.519062e+00	1.055718e+02	0	0	1.411150e+02
8.739003e+01	2.766373e+02	9.677419e+01	3.519062e+00	1.055718e+02	0	0	1.412150e+02
8.739003e+01	2.776149e+02	9.677419e+01	3.519062e+00	1.055718e+02	0	0	1.413170e+02
8.727273e+01	2.766373e+02	9.677419e+01	3.519062e+00	1.055718e+02	0	0	1.414170e+02
8.727273e+01	2.776149e+02	9.501466e+01	3.519062e+00	1.049853e+02	0	0	1.415180e+02
8.727273e+01	2.766373e+02	9.501466e+01	3.519062e+00	1.055718e+02	0	0	1.416190e+02
8.727273e+01	2.776149e+02	9.501466e+01	3.519062e+00	1.055718e+02	0	0	1.417190e+02
8.750733e+01	2.766373e+02	9.501466e+01	3.519062e+00	1.032258e+02	0	0	1.418200e+02
8.785924e+01	2.776149e+02	9.501466e+01	3.519062e+00	1.026393e+02	0	0	1.419210e+02
8.797654e+01	2.766373e+02	9.501466e+01	3.519062e+00	1.026393e+02	0	0	1.420220e+02
8.762463e+01	2.756598e+02	9.325513e+01	5.278592e+00	1.026393e+02	0	0	1.421230e+02
8.762463e+01	2.766373e+02	9.501466e+01	3.519062e+00	1.032258e+02	0	0	1.422230e+02
8.762463e+01	2.766373e+02	9.501466e+01	5.278592e+00	1.026393e+02	0	0	1.423240e+02
8.762463e+01	2.766373e+02	9.501466e+01	3.519062e+00	1.032258e+02	0	0	1.424250e+02
8.774194e+01	2.766373e+02	9.501466e+01	5.278592e+00	1.032258e+02	0	0	1.425260e+02
8.762463e+01	2.776149e+02	9.149560e+01	3.519062e+00	1.026393e+02	0	0	1.426260e+02
8.750733e+01	2.766373e+02	9.325513e+01	3.519062e+00	1.026393e+02	0	0	1.427270e+02
8.750733e+01	2.766373e+02	9.325513e+01	3.519062e+00	1.026393e+02	0	0	1.428280e+02
8.750733e+01	2.776149e+02	9.325513e+01	1.759531e+00	1.026393e+02	0	0	1.429280e+02
8.750733e+01	2.766373e+02	9.325513e+01	3.519062e+00	1.032258e+02	0	0	1.430300e+02
8.750733e+01	2.766373e+02	9.325513e+01	3.519062e+00	1.026393e+02	0	0	1.431300e+02
8.774194e+01	2.776149e+02	9.325513e+01	3.519062e+00	1.026393e+02	0	0	1.432300e+02
8.750733e+01	2.776149e+02	9.149560e+01	3.519062e+00	1.020528e+02	0	0	1.433320e+02
8.727273e+01	2.776149e+02	9.149560e+01	3.519062e+00	1.014663e+02	0	0	1.434320e+02
8.715543e+01	2.766373e+02	8.973607e+01	3.519062e+00	1.014663e+02	0	0	1.435340e+02
8.727273e+01	2.776149e+02	9.149560e+01	3.519062e+00	1.020528e+02	0	0	1.436340e+02
8.715543e+01	2.776149e+02	9.149560e+01	3.519062e+00	1.014663e+02	0	0	1.437340e+02
8.739003e+01	2.776149e+02	9.149560e+01	3.519062e+00	1.014663e+02	0	0	1.438360e+02
8.715543e+01	2.766373e+02	9.149560e+01	5.278592e+00	1.014663e+02	0	0	1.439360e+02
8.645161e+01	2.766373e+02	8.973607e+01	3.519062e+00	1.008798e+02	0	0	1.440370e+02
8.645161e+01	2.766373e+02	8.797654e+01	3.519062e+00	1.008798e+02	0	0	1.441380e+02
8.656891e+01	2.766373e+02	8.797654e+01	3.519062e+00	1.008798e+02	0	0	1.442380e+02
8.645161e+01	2.766373e+02	8.797654e+01	3.519062e+00	1.008798e+02	0	0	1.443390e+02
8.645161e+01	2.766373e+02	8.797654e+01	3.519062e+00	1.008798e+02	0	0	1.444400e+02
8.645161e+01	2.766373e+02	8.973607e+01	5.278592e+00	1.008798e+02	0	0	1.445410e+02
8.645161e+01	2.766373e+02	8.797654e+01	3.519062e+00	1.008798e+02	0	0	1.446420e+02
8.598240e+01	2.766373e+02	8.621701e+01	3.519062e+00	1.014663e+02	0	0	1.447420e+02
8.563050e+01	2.776149e+02	8.621701e+01	3.519062e+00	1.020528e+02	0	0	1.448430e+02
8.563050e+01	2.766373e+02	8.621701e+01	5.278592e+00	1.020528e+02	0	0	1.449440e+02
8.563050e+01	2.766373e+02	8.621701e+01	3.519062e+00	1.020528e+02	0	0	1.450450e+02
8.563050e+01	2.766373e+02	8.445748e+01	3.519062e+00	1.020528e+02	0	0	1.451450e+02
8.563050e+01	2.766373e+02	8.445748e+01	3.519062e+00	1.020528e+02	0	0	1.452460e+02
8.551320e+01	2.766373e+02	8.621701e+01	3.519062e+00	1.014663e+02	0	0	1.453470e+02
8.551320e+01	2.766373e+02	8.445748e+01	3.519062e+00	1.008798e+02	0	0	1.454470e+02
8.480938e+01	2.776149e+02	8.093842e+01	3.519062e+00	1.014663e+02	0	0	1.455490e+02
8.469208e+01	2.776149e+02	8.093842e+01	3.519062e+00	1.014663e+02	0	0	1.456490e+02
8.469208e+01	2.776149e+02	8.093842e+01	5.278592e+00	1.008798e+02	0	0	1.457500e+02
8.480938e+01	2.776149e+02	8.093842e+01	3.519062e+00	1.014663e+02	0	0	1.458510e+02
8.457478e+01	2.776149e+02	8.093842e+01	3.519062e+00	1.008798e+02	0	0	1.459510e+02
8.469208e+01	2.766373e+02	8.093842e+01	3.519062e+00	1.008798e+02	0	0	1.460530e+02
8.434018e+01	2.766373e+02	8.093842e+01	3.519062e+00	1.008798e+02	0	0	1.461530e+02
8.375367e+01	2.766373e+02	7.565982e+01	3.519062e+00	1.008798e+02	0	0	1.462530e+02
8.387097e+01	2.766373e+02	7.741935e+01	3.519062e+00	1.008798e+02	0	0	1.463550e+02
8.387097e+01	2.766373e+02	7.741935e+01	3.519062e+00	1.008798e+02	0	0	1.464550e+02
8.387097e+01	2.766373e+02	7.741935e+01	5.278592e+00	1.008798e+02	0	0	1.465560e+02
8.387097e+01	2.766373e+02	7.741935e+01	3.519062e+00	1.008798e+02	0	0	1.466570e+02
8.387097e+01	2.766373e+02	7.565982e+01	3.519062e+00	1.008798e+02	0	0	1.467570e+02
8.387097e+01	2.776149e+02	7.741935e+01	3.519062e+00	1.008798e+02	0	0	1.468590e+02
8.375367e+01	2.776149e+02	7.565982e+01	3.519062e+00	1.008798e+02	0	0	1.469590e+02
8.375367e+01	2.766373e+02	7.565982e+01	3.519062e+00	1.008798e+02	0	0	1.470600e+02
8.375367e+01	2.766373e+02	7.565982e+01	3.519062e+00	1.008798e+02	0	0	1.471610e+02
8.375367e+01	2.766373e+02	7.565982e+01	3.519062e+00	1.008798e+02	0	0	1.472610e+02
8.375367e+01	2.766373e+02	7.565982e+01	3.519062e+00	1.008798e+02	0	0	1.473620e+02
8.375367e+01	2.766373e+02	7.390029e+01	3.519062e+00	1.008798e+02	0	0	1.474630e+02
8.375367e+01	2.766373e+02	7.390029e+01	5.278592e+00	1.008798e+02	0	0	1.475640e+02
8.387097e+01	2.776149e+02	7.565982e+01	3.519062e+00	1.002933e+02	0	0	1.476640e+02
8.375367e+01	2.776149e+02	7.565982e+01	3.519062e+00	9.970674e+01	0	0	1.477660e+02
8.375367e+01	2.776149e+02	7.565982e+01	3.519062e+00	9.970674e+01	0	0	1.478660e+02
8.387097e+01	2.776149e+02	7.390029e+01	3.519062e+00	1.002933e+02	0	0	1.479660e+02
8.387097e+01	2.776149e+02	7.565982e+01	3.519062e+00	9.970674e+01	0	0	1.480680e+02
8.387097e+01	2.776149e+02	7.565982e+01	3.519062e+00	9.970674e+01	0	0	1.481680e+02
8.375367e+01	2.776149e+02	7.390029e+01	3.519062e+00	1.002933e+02	0	0	1.482700e+02
8.422287e+01	2.776149e+02	7.741935e+01	3.519062e+00	9.853372e+01	0	0	1.483700e+02
8.457478e+01	2.776149e+02	7.741935e+01	5.278592e+00	9.736070e+01	0	0	1.484700e+02
8.457478e+01	2.776149e+02	7.741935e+01	3.519062e+00	9.794721e+01	0	0	1.485720e+02
8.457478e+01	2.776149e+02	7.741935e+01	3.519062e+00	9.794721e+01	0	0	1.486720e+02
8.445748e+01	2.776149e+02	7.741935e+01	5.278592e+00	9.794721e+01	0	0	1.487730e+02
8.445748e+01	2.776149e+02	7.741935e+01	3.519062e+00	9.736070e+01	0	0	1.488740e+02
8.480938e+01	2.785924e+02	7.741935e+01	3.519062e+00	9.794721e+01	0	0	1.489740e+02
8.527859e+01	2.776149e+02	7.741935e+01	3.519062e+00	9.794721e+01	0	0	1.490750e+02
8.551320e+01	2.766373e+02	7.741935e+01	5.278592e+00	9.794721e+01	0	0	1.491760e+02
8.551320e+01	2.756598e+02	7.741935e+01	5.278592e+00	9.794721e+01	0	0	1.492770e+02
8.574780e+01	2.766373e+02	7.741935e+01	3.519062e+00	9.794721e+01	0	0	1.493780e+02
8.574780e+01	2.756598e+02	7.741935e+01	3.519062e+00	9.794721e+01	0	0	1.494780e+02
8.551320e+01	2.756598e+02	7.741935e+01	5.278592e+00	9.794721e+01	0	0	1.495790e+02
8.563050e+01	2.756598e+02	7.741935e+01	5.278592e+00	9.794721e+01	0	0	1.496800e+02
8.598240e+01	2.766373e+02	7.917889e+01	3.519062e+00	9.794721e+01	0	0	1.497810e+02
8.633431e+01	2.756598e+02	7.917889e+01	3.519062e+00	9.794721e+01	0	0	1.498810e+02
8.656891e+01	2.756598e+02	7.917889e+01	3.519062e+00	9.794721e+01	0	0	1.499820e+02
8.645161e+01	2.756598e+02	8.093842e+01	5.278592e+00	9.794721e+01	0	0	1.500830e+02
8.645161e+01	2.766373e+02	8.093842e+01	3.519062e+00	9.794721e+01	0	0	1.501830e+02
8.645161e+01	2.756598e+02	7.917889e+01	5.278592e+00	9.794721e+01	0	0	1.502850e+02
8.645161e+01	2.756598e+02	7.917889e+01	3.519062e+00	9.794721e+01	0	0	1.503850e+02
8.656891e+01	2.766373e+02	8.093842e+01	5.278592e+00	9.677419e+01	0	0	1.504860e+02
8.703812e+01	2.776149e+02	8.093842e+01	3.519062e+00	9.736070e+01	0	0	1.505870e+02
8.715543e+01	2.776149e+02	8.269795e+01	3.519062e+00	9.736070e+01	0	0	1.506870e+02
8.715543e+01	2.776149e+02	8.093842e+01	3.519062e+00	9.736070e+01	0	0	1.507890e+02
8.692082e+01	2.766373e+02	8.093842e+01	5.278592e+00	9.677419e+01	0	0	1.508890e+02
8.692082e+01	2.766373e+02	8.093842e+01	3.519062e+00	9.677419e+01	0	0	1.509890e+02
8.703812e+01	2.776149e+02	8.093842e+01	5.278592e+00	9.677419e+01	0	0	1.510910e+02
8.715543e+01	2.776149e+02	8.269795e+01	3.519062e+00	9.384164e+01	0	0	1.511910e+02
8.809384e+01	2.776149e+02	8.269795e+01	3.519062e+00	9.325513e+01	0	0	1.512920e+02
8.797654e+01	2.776149e+02	8.445748e+01	3.519062e+00	9.384164e+01	0	0	1.513930e+02
8.821114e+01	2.785924e+02	8.445748e+01	5.278592e+00	9.325513e+01	0	0	1.514930e+02
8.809384e+01	2.776149e+02	8.269795e+01	3.519062e+00	9.384164e+01	0	0	1.515950e+02
8.809384e+01	2.776149e+02	8.445748e+01	3.519062e+00	9.325513e+01	0	0	1.516950e+02
8.809384e+01	2.776149e+02	8.445748e+01	3.519062e+00	9.384164e+01	0	0	1.517960e+02
8.809384e+01	2.776149e+02	8.445748e+01	3.519062e+00	9.384164e+01	0	0	1.518970e+02
9.067449e+01	2.795699e+02	8.797654e+01	5.278592e+00	9.384164e+01	0	0	1.519970e+02
9.161290e+01	2.776149e+02	8.797654e+01	5.278592e+00	9.325513e+01	0	0	1.520980e+02
9.161290e+01	2.776149e+02	8.797654e+01	3.519062e+00	9.325513e+01	0	0	1.521990e+02
9.196481e+01	2.785924e+02	8.797654e+01	3.519062e+00	9.384164e+01	0	0	1.523000e+02
9.161290e+01	2.785924e+02	8.797654e+01	3.519062e+00	9.325513e+01	0	0	1.524000e+02
9.184751e+01	2.795699e+02	8.973607e+01	3.519062e+00	9.384164e+01	0	0	1.525010e+02
9.196481e+01	2.785924e+02	8.797654e+01	3.519062e+00	9.384164e+01	0	0	1.526020e+02
9.348974e+01	2.776149e+02	8.797654e+01	3.519062e+00	9.325513e+01	0	0	1.527020e+02
9.395894e+01	2.776149e+02	8.973607e+01	5.278592e+00	9.325513e+01	0	0	1.528040e+02
9.395894e+01	2.776149e+02	8.973607e+01	5.278592e+00	9.325513e+01	0	0	1.529040e+02
9.395894e+01	2.776149e+02	8.973607e+01	5.278592e+00	9.325513e+01	0	0	1.530050e+02
9.395894e+01	2.776149e+02	8.797654e+01	3.519062e+00	9.384164e+01	0	0	1.531060e+02
9.431085e+01	2.785924e+02	8.973607e+01	3.519062e+00	9.325513e+01	0	0	1.532060e+02
9.407625e+01	2.776149e+02	8.973607e+01	3.519062e+00	9.325513e+01	0	0	1.533080e+02
9.431085e+01	2.785924e+02	9.149560e+01	3.519062e+00	9.325513e+01	0	0	1.534080e+02
9.395894e+01	2.776149e+02	8.973607e+01	3.519062e+00	9.325513e+01	0	0	1.535080e+02
9.395894e+01	2.766373e+02	8.973607e+01	3.519062e+00	9.325513e+01	0	0	1.536100e+02
9.395894e+01	2.776149e+02	9.149560e+01	3.519062e+00	9.325513e+01	0	0	1.537100e+02
9.407625e+01	2.776149e+02	9.149560e+01	3.519062e+00	9.325513e+01	0	0	1.538110e+02
9.395894e+01	2.776149e+02	9.149560e+01	5.278592e+00	9.325513e+01	0	0	1.539120e+02
9.431085e+01	2.785924e+02	9.149560e+01	3.519062e+00	9.384164e+01	0	0	1.540120e+02
9.360704e+01	2.785924e+02	8.973607e+01	3.519062e+00	9.384164e+01	0	0	1.541140e+02
9.067449e+01	2.776149e+02	8.973607e+01	3.519062e+00	9.384164e+01	0	0	1.542140e+02
9.079179e+01	2.776149e+02	9.149560e+01	3.519062e+00	9.384164e+01	0	0	1.543150e+02
9.079179e+01	2.776149e+02	8.973607e+01	3.519062e+00	9.384164e+01	0	0	1.544160e+02
9.079179e+01	2.776149e+02	9.149560e+01	3.519062e+00	9.384164e+01	0	0	1.545160e+02
9.067449e+01	2.776149e+02	9.149560e+01	3.519062e+00	9.384164e+01	0	0	1.546170e+02
9.067449e+01	2.776149e+02	9.149560e+01	3.519062e+00	9.384164e+01	0	0	1.547180e+02
8.856305e+01	2.776149e+02	8.973607e+01	3.519062e+00	9.442815e+01	0	0	1.548190e+02
8.469208e+01	2.766373e+02	9.149560e+01	3.519062e+00	9.384164e+01	0	0	1.549190e+02
8.492669e+01	2.776149e+02	9.149560e+01	3.519062e+00	9.442815e+01	0	0	1.550200e+02
8.469208e+01	2.766373e+02	9.149560e+01	3.519062e+00	9.384164e+01	0	0	1.551210e+02
8.469208e+01	2.776149e+02	9.149560e+01	5.278592e+00	9.442815e+01	0	0	1.552220e+02
8.469208e+01	2.766373e+02	9.149560e+01	5.278592e+00	9.501466e+01	0	0	1.553230e+02
8.469208e+01	2.766373e+02	9.149560e+01	3.519062e+00	9.384164e+01	0	0	1.554230e+02
8.492669e+01	2.776149e+02	9.149560e+01	5.278592e+00	9.442815e+01	0	0	1.555240e+02
8.199413e+01	2.766373e+02	9.149560e+01	3.519062e+00	9.442815e+01	0	0	1.556250e+02
8.129032e+01	2.776149e+02	9.149560e+01	3.519062e+00	9.384164e+01	0	0	1.557250e+02
8.129032e+01	2.776149e+02	8.973607e+01	3.519062e+00	9.442815e+01	0	0	1.558270e+02
8.129032e+01	2.785924e+02	9.149560e+01	3.519062e+00	9.442815e+01	0	0	1.559270e+02
8.129032e+01	2.776149e+02	8.973607e+01	3.519062e+00	9.442815e+01	0	0	1.560270e+02
8.140762e+01	2.776149e+02	9.149560e+01	3.519062e+00	9.442815e+01	0	0	1.561290e+02
8.140762e+01	2.776149e+02	9.149560e+01	3.519062e+00	9.442815e+01	0	0	1.562290e+02
8.070381e+01	2.776149e+02	9.149560e+01	5.278592e+00	9.442815e+01	0	0	1.563310e+02
8.070381e+01	2.776149e+02	9.149560e+01	3.519062e+00	9.442815e+01	0	0	1.564310e+02
8.070381e+01	2.776149e+02	9.149560e+01	3.519062e+00	9.442815e+01	0	0	1.565310e+02
8.070381e+01	2.776149e+02	8.973607e+01	3.519062e+00	9.442815e+01	0	0	1.566330e+02
8.070381e+01	2.776149e+02	9.149560e+01	3.519062e+00	9.442815e+01	0	0	1.567330e+02
8.070381e+01	2.776149e+02	9.149560e+01	5.278592e+00	9.442815e+01	0	0	1.568340e+02
8.070381e+01	2.776149e+02	9.149560e+01	5.278592e+00	9.442815e+01	0	0	1.569350e+02
8.105572e+01	2.776149e+02	9.149560e+01	3.519062e+00	8.621701e+01	0	0	1.570350e+02
8.105572e+01	2.766373e+02	9.149560e+01	3.519062e+00	8.621701e+01	0	0	1.571360e+02
8.105572e+01	2.776149e+02	9.149560e+01	3.519062e+00	8.621701e+01	0	0	1.572370e+02
8.105572e+01	2.776149e+02	9.149560e+01	5.278592e+00	8.621701e+01	0	0	1.573380e+02
8.105572e+01	2.776149e+02	9.149560e+01	5.278592e+00	8.621701e+01	0	0	1.574380e+02
8.105572e+01	2.766373e+02	9.149560e+01	3.519062e+00	8.621701e+01	0	0	1.575390e+02
8.105572e+01	2.776149e+02	9.149560e+01	5.278592e+00	8.621701e+01	0	0	1.576400e+02
8.152493e+01	2.776149e+02	9.149560e+01	5.278592e+00	7.448680e+01	0	0	1.577410e+02
8.164223e+01	2.776149e+02	9.149560e+01	3.519062e+00	7.448680e+01	0	0	1.578420e+02
8.164223e+01	2.776149e+02	9.149560e+01	3.519062e+00	7.448680e+01	0	0	1.579420e+02
8.164223e+01	2.776149e+02	9.149560e+01	3.519062e+00	7.448680e+01	0	0	1.580430e+02
8.164223e+01	2.776149e+02	9.149560e+01	3.519062e+00	7.448680e+01	0	0	1.581440e+02
8.164223e+01	2.776149e+02	9.325513e+01	5.278592e+00	7.448680e+01	0	0	1.582440e+02
8.199413e+01	2.785924e+02	9.149560e+01	3.519062e+00	7.448680e+01	0	0	1.583460e+02
8.164223e+01	2.776149e+02	9.149560e+01	3.519062e+00	7.038123e+01	0	0	1.584460e+02
8.199413e+01	2.776149e+02	9.325513e+01	3.519062e+00	7.096774e+01	0	0	1.585460e+02
8.175953e+01	2.776149e+02	8.973607e+01	3.519062e+00	7.096774e+01	0	0	1.586480e+02
8.175953e+01	2.766373e+02	9.149560e+01	5.278592e+00	7.038123e+01	0	0	1.587480e+02
8.175953e+01	2.766373e+02	9.149560e+01	3.519062e+00	7.096774e+01	0	0	1.588500e+02
8.164223e+01	2.776149e+02	9.149560e+01	5.278592e+00	7.038123e+01	0	0	1.589500e+02
8.175953e+01	2.776149e+02	9.149560e+01	5.278592e+00	7.096774e+01	0	0	1.590500e+02
8.199413e+01	2.776149e+02	9.149560e+01	5.278592e+00	6.979472e+01	0	0	1.591520e+02
8.175953e+01	2.766373e+02	8.973607e+01	5.278592e+00	7.038123e+01	0	0	1.592520e+02
8.175953e+01	2.766373e+02	8.973607e+01	5.278592e+00	7.038123e+01	0	0	1.593530e+02
8.175953e+01	2.766373e+02	9.149560e+01	5.278592e+00	6.979472e+01	0	0	1.594540e+02
8.175953e+01	2.766373e+02	9.149560e+01	3.519062e+00	7.038123e+01	0	0	1.595540e+02
8.175953e+01	2.776149e+02	9.149560e+01	3.519062e+00	6.979472e+01	0	0	1.596550e+02
8.211144e+01	2.776149e+02	9.149560e+01	3.519062e+00	7.038123e+01	0	0	1.597560e+02
8.199413e+01	2.776149e+02	8.973607e+01	3.519062e+00	7.038123e+01	0	0	1.598570e+02
8.187683e+01	2.776149e+02	8.973607e+01	3.519062e+00	7.038123e+01	0	0	1.599580e+02
8.199413e+01	2.776149e+02	8.973607e+01	3.519062e+00	7.038123e+01	0	0	1.600580e+02
8.175953e+01	2.766373e+02	8.973607e+01	3.519062e+00	6.979472e+01	0	0	1.601590e+02
8.175953e+01	2.766373e+02	8.973607e+01	5.278592e+00	7.038123e+01	0	0	1.602600e+02
8.175953e+01	2.766373e+02	8.797654e+01	3.519062e+00	6.979472e+01	0	0	1.603610e+02
8.175953e+01	2.766373e+02	8.797654e+01	3.519062e+00	7.038123e+01	0	0	1.604610e+02
8.175953e+01	2.776149e+02	8.797654e+01	5.278592e+00	7.038123e+01	0	0	1.605620e+02
8.187683e+01	2.766373e+02	8.797654e+01	3.519062e+00	7.741935e+01	0	0	1.606630e+02
8.199413e+01	2.766373e+02	8.797654e+01	3.519062e+00	7.741935e+01	0	0	1.607630e+02
8.187683e+01	2.766373e+02	8.797654e+01	3.519062e+00	7.683284e+01	0	0	1.608650e+02
8.199413e+01	2.766373e+02	8.797654e+01	3.519062e+00	7.741935e+01	0	0	1.609650e+02
8.199413e+01	2.766373e+02	8.973607e+01	3.519062e+00	7.741935e+01	0	0	1.610650e+02
8.199413e+01	2.766373e+02	8.797654e+01	3.519062e+00	7.741935e+01	0	0	1.611670e+02
8.187683e+01	2.766373e+02	8.797654e+01	3.519062e+00	7.741935e+01	0	0	1.612670e+02
8.211144e+01	2.766373e+02	8.797654e+01	3.519062e+00	7.741935e+01	0	0	1.613690e+02
8.246334e+01	2.766373e+02	8.621701e+01	3.519062e+00	7.800587e+01	0	0	1.614690e+02
8.222874e+01	2.766373e+02	8.797654e+01	3.519062e+00	7.741935e+01	0	0	1.615690e+02
8.222874e+01	2.756598e+02	8.797654e+01	3.519062e+00	7.741935e+01	0	0	1.616710e+02
8.222874e+01	2.756598e+02	8.797654e+01	3.519062e+00	7.683284e+01	0	0	1.617710e+02
8.222874e+01	2.756598e+02	8.797654e+01	3.519062e+00	7.741935e+01	0	0	1.618720e+02
8.234604e+01	2.766373e+02	8.797654e+01	3.519062e+00	7.741935e+01	0	0	1.619730e+02
8.258065e+01	2.776149e+02	8.797654e+01	3.519062e+00	8.856305e+01	0	0	1.620730e+02
8.258065e+01	2.766373e+02	8.621701e+01	3.519062e+00	8.856305e+01	0	0	1.621740e+02
8.258065e+01	2.766373e+02	8.621701e+01	3.519062e+00	8.856305e+01	0	0	1.622750e+02
8.269795e+01	2.766373e+02	8.621701e+01	3.519062e+00	8.856305e+01	0	0	1.623760e+02
8.258065e+01	2.766373e+02	8.621701e+01	3.519062e+00	8.856305e+01	0	0	1.624770e+02
8.258065e+01	2.766373e+02	8.621701e+01	3.519062e+00	8.797654e+01	0	0	1.625780e+02
8.258065e+01	2.766373e+02	8.797654e+01	3.519062e+00	8.856305e+01	0	0	1.626780e+02
8.269795e+01	2.766373e+02	8.797654e+01	3.519062e+00	1.014663e+02	0	0	1.627790e+02
8.304985e+01	2.766373e+02	8.797654e+01	3.519062e+00	1.014663e+02	0	0	1.628800e+02
8.316716e+01	2.776149e+02	8.797654e+01	5.278592e+00	1.014663e+02	0	0	1.629800e+02
8.304985e+01	2.766373e+02	8.797654e+01	3.519062e+00	1.020528e+02	0	0	1.630820e+02
8.304985e+01	2.766373e+02	8.797654e+01	5.278592e+00	1.014663e+02	0	0	1.631820e+02
8.304985e+01	2.766373e+02	8.797654e+01	5.278592e+00	1.014663e+02	0	0	1.632820e+02
8.316716e+01	2.766373e+02	8.621701e+01	3.519062e+00	1.014663e+02	0	0	1.633840e+02
8.304985e+01	2.766373e+02	8.797654e+01	5.278592e+00	1.061584e+02	0	0	1.634840e+02
8.351906e+01	2.766373e+02	8.797654e+01	5.278592e+00	1.061584e+02	0	0	1.635860e+02
8.363636e+01	2.766373e+02	8.797654e+01	3.519062e+00	1.061584e+02	0	0	1.636860e+02
8.351906e+01	2.766373e+02	8.797654e+01	3.519062e+00	1.061584e+02	0	0	1.637860e+02
8.351906e+01	2.766373e+02	8.797654e+01	3.519062e+00	1.061584e+02	0	0	1.638880e+02
8.351906e+01	2.756598e+02	8.797654e+01	3.519062e+00	1.067449e+02	0	0	1.639880e+02
8.351906e+01	2.766373e+02	8.797654e+01	3.519062e+00	1.061584e+02	0	0	1.640890e+02
8.375367e+01	2.766373e+02	8.797654e+01	5.278592e+00	1.049853e+02	0	0	1.641900e+02
8.387097e+01	2.756598e+02	8.797654e+01	3.519062e+00	1.049853e+02	0	0	1.642900e+02
8.398827e+01	2.756598e+02	8.621701e+01	5.278592e+00	1.055718e+02	0	0	1.643910e+02
8.398827e+01	2.766373e+02	8.621701e+01	5.278592e+00	1.055718e+02	0	0	1.644920e+02
8.398827e+01	2.756598e+02	8.621701e+01	3.519062e+00	1.055718e+02	0	0	1.645930e+02
8.398827e+01	2.766373e+02	8.621701e+01	5.278592e+00	1.055718e+02	0	0	1.646940e+02
8.387097e+01	2.756598e+02	8.621701e+01	3.519062e+00	1.055718e+02	0	0	1.647940e+02
8.398827e+01	2.756598e+02	8.621701e+01	3.519062e+00	1.049853e+02	0	0	1.648950e+02
8.422287e+01	2.756598e+02	8.621701e+01	5.278592e+00	1.020528e+02	0	0	1.649960e+02
8.445748e+01	2.766373e+02	8.445748e+01	3.519062e+00	1.020528e+02	0	0	1.650970e+02
8.445748e+01	2.766373e+02	8.445748e+01	3.519062e+00	1.026393e+02	0	0	1.651970e+02
8.445748e+01	2.766373e+02	8.445748e+01	3.519062e+00	1.026393e+02	0	0	1.652980e+02
8.445748e+01	2.766373e+02	8.621701e+01	3.519062e+00	1.020528e+02	0	0	1.653990e+02
8.434018e+01	2.766373e+02	8.445748e+01	3.519062e+00	1.020528e+02	0	0	1.654990e+02
8.445748e+01	2.776149e+02	8.445748e+01	3.519062e+00	1.026393e+02	0	0	1.656010e+02
8.457478e+01	2.776149e+02	8.445748e+01	3.519062e+00	1.020528e+02	0	0	1.657010e+02
8.469208e+01	2.776149e+02	8.445748e+01	5.278592e+00	1.026393e+02	0	0	1.658010e+02
8.457478e+01	2.766373e+02	8.269795e+01	3.519062e+00	1.020528e+02	0	0	1.659030e+02
8.457478e+01	2.766373e+02	8.445748e+01	3.519062e+00	1.020528e+02	0	0	1.660030e+02
8.457478e+01	2.776149e+02	8.445748e+01	5.278592e+00	1.020528e+02	0	0	1.661050e+02
8.457478e+01	2.766373e+02	8.269795e+01	5.278592e+00	1.026393e+02	0	0	1.662050e+02
8.457478e+01	2.766373e+02	8.269795e+01	3.519062e+00	1.020528e+02	0	0	1.663050e+02
8.469208e+01	2.766373e+02	8.445748e+01	3.519062e+00	1.008798e+02	0	0	1.664070e+02
8.457478e+01	2.766373e+02	8.269795e+01	3.519062e+00	1.008798e+02	0	0	1.665070e+02
8.480938e+01	2.776149e+02	8.445748e+01	3.519062e+00	1.008798e+02	0	0	1.666080e+02
8.457478e+01	2.766373e+02	8.445748e+01	3.519062e+00	1.008798e+02	0	0	1.667090e+02
8.457478e+01	2.766373e+02	8.269795e+01	3.519062e+00	1.008798e+02	0	0	1.668090e+02
8.469208e+01	2.766373e+02	8.269795e+01	3.519062e+00	1.008798e+02	0	0	1.669100e+02
8.457478e+01	2.766373e+02	8.269795e+01	3.519062e+00	1.008798e+02	0	0	1.670110e+02
8.457478e+01	2.766373e+02	8.445748e+01	3.519062e+00	1.008798e+02	0	0	1.671120e+02
8.457478e+01	2.766373e+02	8.269795e+01	3.519062e+00	1.008798e+02	0	0	1.672130e+02
8.457478e+01	2.766373e+02	8.269795e+01	3.519062e+00	1.008798e+02	0	0	1.673130e+02
8.457478e+01	2.766373e+02	8.445748e+01	3.519062e+00	1.014663e+02	0	0	1.674140e+02
8.457478e+01	2.766373e+02	8.269795e+01	3.519062e+00	1.008798e+02	0	0	1.675150e+02
8.457478e+01	2.766373e+02	8.445748e+01	3.519062e+00	1.014663e+02	0	0	1.676160e+02
8.457478e+01	2.776149e+02	8.269795e+01	3.519062e+00	1.008798e+02	0	0	1.677160e+02
8.457478e+01	2.766373e+02	8.445748e+01	3.519062e+00	1.008798e+02	0	0	1.678170e+02
8.457478e+01	2.766373e+02	8.445748e+01	3.519062e+00	1.014663e+02	0	0	1.679180e+02
8.434018e+01	2.756598e+02	8.445748e+01	3.519062e+00	1.014663e+02	0	0	1.680180e+02
8.434018e+01	2.756598e+02	8.445748e+01	3.519062e+00	1.008798e+02	0	0	1.681200e+02
8.457478e+01	2.756598e+02	8.445748e+01	5.278592e+00	1.014663e+02	0	0	1.682200e+02
8.445748e+01	2.756598e+02	8.445748e+01	3.519062e+00	1.014663e+02	0	0	1.683210e+02
8.434018e+01	2.756598e+02	8.445748e+01	3.519062e+00	1.008798e+02	0	0	1.684220e+02
8.434018e+01	2.756598e+02	8.445748e+01	3.519062e+00	1.020528e+02	0	0	1.685220e+02
8.422287e+01	2.766373e+02	8.621701e+01	3.519062e+00	1.020528e+02	0	0	1.686240e+02
8.422287e+01	2.766373e+02	8.445748e+01	3.519062e+00	1.020528e+02	0	0	1.687240e+02
8.434018e+01	2.766373e+02	8.621701e+01	3.519062e+00	1.014663e+02	0	0	1.688240e+02
8.434018e+01	2.766373e+02	8.621701e+01	3.519062e+00	1.020528e+02	0	0	1.689260e+02
8.422287e+01	2.766373e+02	8.621701e+01	3.519062e+00	1.014663e+02	0	0	1.690260e+02
8.422287e+01	2.776149e+02	8.621701e+01	3.519062e+00	1.020528e+02	0	0	1.691270e+02
8.422287e+01	2.766373e+02	8.445748e+01	3.519062e+00	1.020528e+02	0	0	1.692280e+02
8.398827e+01	2.766373e+02	8.621701e+01	3.519062e+00	9.970674e+01	0	0	1.693280e+02
8.387097e+01	2.756598e+02	8.621701e+01	3.519062e+00	9.970674e+01	0	0	1.694300e+02
8.387097e+01	2.766373e+02	8.621701e+01	3.519062e+00	9.970674e+01	0	0	1.695300e+02
8.387097e+01	2.766373e+02	8.621701e+01	3.519062e+00	9.970674e+01	0	0	1.696310e+02
8.387097e+01	2.756598e+02	8.621701e+01	3.519062e+00	9.970674e+01	0	0	1.697320e+02
8.387097e+01	2.756598e+02	8.621701e+01	3.519062e+00	9.970674e+01	0	0	1.698320e+02
8.387097e+01	2.756598e+02	8.621701e+01	3.519062e+00	9.970674e+01	0	0	1.699330e+02
8.375367e+01	2.766373e+02	8.621701e+01	3.519062e+00	1.002933e+02	0	0	1.700340e+02
8.363636e+01	2.766373e+02	8.797654e+01	3.519062e+00	9.970674e+01	0	0	1.701350e+02
8.375367e+01	2.766373e+02	8.621701e+01	3.519062e+00	9.970674e+01	0	0	1.702350e+02
8.375367e+01	2.766373e+02	8.797654e+01	3.519062e+00	9.970674e+01	0	0	1.703370e+02
8.375367e+01	2.766373e+02	8.621701e+01	3.519062e+00	9.970674e+01	0	0	1.704370e+02
8.375367e+01	2.776149e+02	8.797654e+01	3.519062e+00	9.970674e+01	0	0	1.705370e+02
8.375367e+01	2.766373e+02	8.797654e+01	3.519062e+00	9.970674e+01	0	0	1.706390e+02
8.363636e+01	2.766373e+02	8.797654e+01	3.519062e+00	9.970674e+01	0	0	1.707390e+02
8.351906e+01	2.766373e+02	8.973607e+01	3.519062e+00	9.970674e+01	0	0	1.708410e+02
8.363636e+01	2.766373e+02	8.973607e+01	3.519062e+00	9.970674e+01	0	0	1.709410e+02
8.351906e+01	2.766373e+02	8.797654e+01	3.519062e+00	9.970674e+01	0	0	1.710410e+02
8.351906e+01	2.766373e+02	8.973607e+01	3.519062e+00	1.002933e+02	0	0	1.711430e+02
8.363636e+01	2.766373e+02	8.797654e+01	3.519062e+00	9.970674e+01	0	0	1.712430e+02
8.363636e+01	2.766373e+02	8.973607e+01	3.519062e+00	1.002933e+02	0	0	1.713440e+02
8.351906e+01	2.766373e+02	8.797654e+01	3.519062e+00	9.912023e+01	0	0	1.714450e+02
8.340176e+01	2.766373e+02	8.797654e+01	3.519062e+00	9.912023e+01	0	0	1.715450e+02
8.340176e+01	2.756598e+02	8.973607e+01	3.519062e+00	9.912023e+01	0	0	1.716460e+02
8.328446e+01	2.756598e+02	8.797654e+01	3.519062e+00	9.912023e+01	0	0	1.717470e+02
8.328446e+01	2.766373e+02	8.797654e+01	3.519062e+00	9.912023e+01	0	0	1.718480e+02
8.340176e+01	2.756598e+02	8.973607e+01	3.519062e+00	9.912023e+01	0	0	1.719490e+02
8.340176e+01	2.756598e+02	8.973607e+01	3.519062e+00	9.912023e+01	0	0	1.720490e+02
8.328446e+01	2.766373e+02	8.973607e+01	1.759531e+00	1.020528e+02	0	0	1.721500e+02
8.351906e+01	2.766373e+02	8.973607e+01	3.519062e+00	1.014663e+02	0	0	1.722510e+02
8.340176e+01	2.766373e+02	9.149560e+01	3.519062e+00	1.020528e+02	0	0	1.723520e+02
8.340176e+01	2.766373e+02	8.973607e+01	3.519062e+00	1.014663e+02	0	0	1.724520e+02
8.340176e+01	2.766373e+02	8.973607e+01	3.519062e+00	1.014663e+02	0	0	1.725530e+02
8.340176e+01	2.766373e+02	8.973607e+01	3.519062e+00	1.020528e+02	0	0	1.726540e+02
8.340176e+01	2.766373e+02	8.973607e+01	3.519062e+00	1.020528e+02	0	0	1.727540e+02
8.340176e+01	2.766373e+02	8.973607e+01	3.519062e+00	1.055718e+02	0	0	1.728560e+02
8.340176e+01	2.766373e+02	8.973607e+01	3.519062e+00	1.055718e+02	0	0	1.729560e+02
8.351906e+01	2.766373e+02	8.973607e+01	3.519062e+00	1.055718e+02	0	0	1.730570e+02
8.351906e+01	2.766373e+02	8.973607e+01	3.519062e+00	1.055718e+02	0	0	1.731580e+02
8.351906e+01	2.776149e+02	8.973607e+01	3.519062e+00	1.055718e+02	0	0	1.732580e+02
8.340176e+01	2.766373e+02	8.973607e+01	3.519062e+00	1.055718e+02	0	0	1.733600e+02
8.340176e+01	2.766373e+02	8.973607e+01	3.519062e+00	1.055718e+02	0	0	1.734600e+02
8.351906e+01	2.766373e+02	8.973607e+01	3.519062e+00	1.055718e+02	0	0	1.735600e+02
8.363636e+01	2.766373e+02	8.973607e+01	3.519062e+00	9.794721e+01	0	0	1.736620e+02
8.363636e+01	2.756598e+02	8.973607e+01	3.519062e+00	9.794721e+01	0	0	1.737620e+02
8.351906e+01	2.756598e+02	8.973607e+01	3.519062e+00	9.794721e+01	0	0	1.738630e+02
8.351906e+01	2.766373e+02	8.973607e+01	3.519062e+00	9.794721e+01	0	0	1.739640e+02
8.351906e+01	2.756598e+02	8.973607e+01	3.519062e+00	9.794721e+01	0	0	1.740640e+02
8.363636e+01	2.766373e+02	8.973607e+01	1.759531e+00	9.794721e+01	0	0	1.741660e+02
8.351906e+01	2.756598e+02	8.973607e+01	3.519062e+00	9.794721e+01	0	0	1.742660e+02
8.387097e+01	2.766373e+02	8.973607e+01	3.519062e+00	7.800587e+01	0	0	1.743670e+02
8.398827e+01	2.766373e+02	9.149560e+01	3.519062e+00	7.741935e+01	0	0	1.744680e+02
8.398827e+01	2.766373e+02	8.973607e+01	1.759531e+00	7.800587e+01	0	0	1.745680e+02
8.398827e+01	2.766373e+02	8.973607e+01	1.759531e+00	7.800587e+01	0	0	1.746690e+02
8.398827e+01	2.756598e+02	8.973607e+01	3.519062e+00	7.741935e+01	0	0	1.747700e+02
8.398827e+01	2.756598e+02	8.973607e+01	1.759531e+00	7.800587e+01	0	0	1.748710e+02
8.398827e+01	2.766373e+02	8.973607e+01	3.519062e+00	7.800587e+01	0	0	1.749710e+02
8.410557e+01	2.766373e+02	9.149560e+01	3.519062e+00	7.800587e+01	0	0	1.750720e+02
8.422287e+01	2.766373e+02	8.973607e+01	3.519062e+00	7.800587e+01	0	0	1.751730e+02
8.422287e+01	2.766373e+02	9.149560e+01	3.519062e+00	7.800587e+01	0	0	1.752730e+02
8.422287e+01	2.766373e+02	9.149560e+01	3.519062e+00	7.741935e+01	0	0	1.753750e+02
8.422287e+01	2.766373e+02	8.973607e+01	3.519062e+00	7.800587e+01	0	0	1.754750e+02
8.422287e+01	2.766373e+02	9.149560e+01	3.519062e+00	7.800587e+01	0	0	1.755760e+02
8.422287e+01	2.766373e+02	8.973607e+01	5.278592e+00	7.741935e+01	0	0	1.756770e+02
8.422287e+01	2.776149e+02	9.149560e+01	3.519062e+00	8.621701e+01	0	0	1.757770e+02
8.445748e+01	2.776149e+02	9.149560e+01	3.519062e+00	8.563050e+01	0	0	1.758790e+02
8.445748e+01	2.766373e+02	9.149560e+01	5.278592e+00	8.621701e+01	0	0	1.759790e+02
8.445748e+01	2.766373e+02	9.149560e+01	3.519062e+00	8.621701e+01	0	0	1.760790e+02
8.457478e+01	2.766373e+02	9.149560e+01	1.759531e+00	8.621701e+01	0	0	1.761810e+02
8.445748e+01	2.766373e+02	9.149560e+01	3.519062e+00	8.621701e+01	0	0	1.762810e+02
8.445748e+01	2.766373e+02	9.149560e+01	3.519062e+00	8.621701e+01	0	0	1.763820e+02
8.469208e+01	2.776149e+02	8.973607e+01	3.519062e+00	1.020528e+02	0	0	1.764830e+02
8.457478e+01	2.776149e+02	9.149560e+01	3.519062e+00	1.020528e+02	0	0	1.765830e+02
8.457478e+01	2.766373e+02	9.149560e+01	3.519062e+00	1.014663e+02	0	0	1.766850e+02
8.457478e+01	2.766373e+02	8.973607e+01	3.519062e+00	1.020528e+02	0	0	1.767850e+02
8.457478e+01	2.766373e+02	8.973607e+01	3.519062e+00	1.020528e+02	0	0	1.768860e+02
8.469208e+01	2.776149e+02	9.149560e+01	3.519062e+00	1.020528e+02	0	0	1.769870e+02
8.457478e+01	2.766373e+02	8.973607e+01	3.519062e+00	1.014663e+02	0	0	1.770870e+02
8.469208e+01	2.756598e+02	9.149560e+01	3.519062e+00	9.794721e+01	0	0	1.771880e+02
8.469208e+01	2.766373e+02	8.973607e+01	3.519062e+00	9.736070e+01	0	0	1.772890e+02
8.469208e+01	2.766373e+02	9.149560e+01	3.519062e+00	9.736070e+01	0	0	1.773900e+02
8.469208e+01	2.766373e+02	8.973607e+01	3.519062e+00	9.736070e+01	0	0	1.774900e+02
8.469208e+01	2.766373e+02	8.973607e+01	3.519062e+00	9.736070e+01	0	0	1.775910e+02
8.469208e+01	2.766373e+02	9.149560e+01	1.759531e+00	9.736070e+01	0	0	1.776920e+02
8.469208e+01	2.756598e+02	8.973607e+01	3.519062e+00	9.736070e+01	0	0	1.777930e+02
8.469208e+01	2.766373e+02	8.973607e+01	3.519062e+00	9.736070e+01	0	0	1.778940e+02
8.469208e+01	2.766373e+02	8.973607e+01	3.519062e+00	1.020528e+02	0	0	1.779940e+02
8.469208e+01	2.766373e+02	8.797654e+01	1.759531e+00	1.020528e+02	0	0	1.780950e+02
8.457478e+01	2.756598e+02	8.973607e+01	3.519062e+00	1.020528e+02	0	0	1.781960e+02
8.457478e+01	2.766373e+02	9.149560e+01	3.519062e+00	1.020528e+02	0	0	1.782960e+02
8.469208e+01	2.766373e+02	8.973607e+01	1.759531e+00	1.020528e+02	0	0	1.783980e+02
8.457478e+01	2.766373e+02	8.973607e+01	3.519062e+00	1.020528e+02	0	0	1.784980e+02
8.469208e+01	2.766373e+02	8.973607e+01	3.519062e+00	1.020528e+02	0	0	1.785980e+02
8.469208e+01	2.766373e+02	8.797654e+01	3.519062e+00	1.061584e+02	0	0	1.787000e+02
8.469208e+01	2.776149e+02	8.973607e+01	3.519062e+00	1.061584e+02	0	0	1.788000e+02
8.457478e+01	2.766373e+02	8.973607e+01	3.519062e+00	1.055718e+02	0	0	1.789020e+02
8.457478e+01	2.766373e+02	8.973607e+01	1.759531e+00	1.061584e+02	0	0	1.790020e+02
8.457478e+01	2.766373e+02	8.797654e+01	3.519062e+00	1.055718e+02	0	0	1.791020e+02
8.457478e+01	2.766373e+02	8.973607e+01	3.519062e+00	1.055718e+02	0	0	1.792040e+02
8.445748e+01	2.766373e+02	8.797654e+01	1.759531e+00	1.055718e+02	0	0	1.793040e+02
8.469208e+01	2.766373e+02	8.973607e+01	3.519062e+00	1.055718e+02	0	0	1.794050e+02
8.457478e+01	2.766373e+02	8.973607e+01	1.759531e+00	1.061584e+02	0	0	1.795060e+02
8.469208e+01	2.766373e+02	8.973607e+01	1.759531e+00	1.061584e+02	0	0	1.796060e+02
8.457478e+01	2.766373e+02	8.797654e+01	1.759531e+00	1.055718e+02	0	0	1.797070e+02
8.457478e+01	2.766373e+02	9.149560e+01	1.759531e+00	1.061584e+02	0	0	1.798080e+02
8.457478e+01	2.766373e+02	8.973607e+01	3.519062e+00	1.061584e+02	0	0	1.799090e+02
8.457478e+01	2.766373e+02	8.973607e+01	1.759531e+00	1.055718e+02	0	0	1.800090e+02
8.457478e+01	2.766373e+02	8.973607e+01	1.759531e+00	1.126100e+02	0	0	1.801110e+02
8.457478e+01	2.766373e+02	8.973607e+01	1.759531e+00	1.120235e+02	0	0	1.802110e+02
8.457478e+01	2.766373e+02	8.973607e+01	3.519062e+00	1.120235e+02	0	0	1.803120e+02
8.469208e+01	2.766373e+02	8.973607e+01	1.759531e+00	1.120235e+02	0	0	1.804130e+02
8.457478e+01	2.766373e+02	8.973607e+01	1.759531e+00	1.120235e+02	0	0	1.805130e+02
8.457478e+01	2.766373e+02	8.973607e+01	1.759531e+00	1.120235e+02	0	0	1.806150e+02
8.457478e+01	2.766373e+02	9.149560e+01	3.519062e+00	1.120235e+02	0	0	1.807150e+02
8.457478e+01	2.766373e+02	8.797654e+01	1.759531e+00	1.102639e+02	0	0	1.808150e+02
8.469208e+01	2.766373e+02	8.973607e+01	1.759531e+00	1.102639e+02	0	0	1.809170e+02
8.469208e+01	2.776149e+02	8.973607e+01	1.759531e+00	1.102639e+02	0	0	1.810170e+02
8.469208e+01	2.766373e+02	8.973607e+01	1.759531e+00	1.108504e+02	0	0	1.811180e+02
8.457478e+01	2.766373e+02	9.149560e+01	3.519062e+00	1.102639e+02	0	0	1.812190e+02
8.469208e+01	2.766373e+02	8.973607e+01	1.759531e+00	1.102639e+02	0	0	1.813190e+02
8.457478e+01	2.766373e+02	8.973607e+01	1.759531e+00	1.102639e+02	0	0	1.814210e+02
8.469208e+01	2.766373e+02	8.973607e+01	1.759531e+00	1.102639e+02	0	0	1.815210e+02
8.445748e+01	2.756598e+02	8.973607e+01	3.519062e+00	1.014663e+02	0	0	1.816220e+02
8.445748e+01	2.756598e+02	8.973607e+01	1.759531e+00	1.014663e+02	0	0	1.817230e+02
8.445748e+01	2.756598e+02	8.973607e+01	3.519062e+00	1.014663e+02	0	0	1.818230e+02
8.445748e+01	2.756598e+02	8.973607e+01	1.759531e+00	1.014663e+02	0	0	1.819240e+02
8.445748e+01	2.756598e+02	8.973607e+01	3.519062e+00	1.014663e+02	0	0	1.820250e+02
8.445748e+01	2.766373e+02	8.973607e+01	1.759531e+00	1.014663e+02	0	0	1.821260e+02
8.445748e+01	2.756598e+02	8.973607e+01	3.519062e+00	1.014663e+02	0	0	1.822260e+02
8.445748e+01	2.756598e+02	8.973607e+01	1.759531e+00	1.038123e+02	0	0	1.823270e+02
8.457478e+01	2.756598e+02	8.973607e+01	1.759531e+00	1.038123e+02	0	0	1.824280e+02
8.457478e+01	2.756598e+02	8.973607e+01	3.519062e+00	1.038123e+02	0	0	1.825290e+02
8.457478e+01	2.756598e+02	8.973607e+01	3.519062e+00	1.038123e+02	0	0	1.826300e+02
8.457478e+01	2.756598e+02	8.973607e+01	3.519062e+00	1.038123e+02	0	0	1.827300e+02
8.457478e+01	2.766373e+02	8.973607e+01	3.519062e+00	1.038123e+02	0	0	1.828310e+02
8.457478e+01	2.766373e+02	9.149560e+01	5.278592e+00	1.038123e+02	0	0	1.829320e+02
8.457478e+01	2.776149e+02	9.149560e+01	3.519062e+00	1.067449e+02	0	0	1.830320e+02
8.457478e+01	2.766373e+02	9.149560e+01	3.519062e+00	1.067449e+02	0	0	1.831340e+02
8.469208e+01	2.766373e+02	9.149560e+01	3.519062e+00	1.067449e+02	0	0	1.832340e+02
8.469208e+01	2.766373e+02	9.149560e+01	3.519062e+00	1.067449e+02	0	0	1.833340e+02
8.469208e+01	2.766373e+02	9.149560e+01	3.519062e+00	1.067449e+02	0	0	1.834360e+02
8.469208e+01	2.766373e+02	9.149560e+01	1.759531e+00	1.061584e+02	0	0	1.835360e+02
8.469208e+01	2.766373e+02	9.149560e+01	1.759531e+00	1.067449e+02	0	0	1.836380e+02
8.480938e+01	2.766373e+02	9.149560e+01	1.759531e+00	1.043988e+02	0	0	1.837380e+02
8.504399e+01	2.766373e+02	9.149560e+01	3.519062e+00	1.049853e+02	0	0	1.838380e+02
8.492669e+01	2.756598e+02	8.973607e+01	3.519062e+00	1.049853e+02	0	0	1.839400e+02
8.480938e+01	2.756598e+02	8.973607e+01	1.759531e+00	1.043988e+02	0	0	1.840400e+02
8.480938e+01	2.756598e+02	9.149560e+01	3.519062e+00	1.043988e+02	0	0	1.841410e+02
8.492669e+01	2.766373e+02	8.973607e+01	3.519062e+00	1.049853e+02	0	0	1.842420e+02
8.504399e+01	2.766373e+02	9.149560e+01	3.519062e+00	1.043988e+02	0	0	1.843420e+02
8.504399e+01	2.766373e+02	9.149560e+01	3.519062e+00	1.043988e+02	0	0	1.844430e+02
8.516129e+01	2.766373e+02	9.149560e+01	1.759531e+00	1.043988e+02	0	0	1.845440e+02
8.516129e+01	2.766373e+02	9.149560e+01	3.519062e+00	1.043988e+02	0	0	1.846450e+02
8.504399e+01	2.766373e+02	9.149560e+01	3.519062e+00	1.049853e+02	0	0	1.847450e+02
8.516129e+01	2.766373e+02	9.149560e+01	3.519062e+00	1.043988e+02	0	0	1.848460e+02
8.516129e+01	2.766373e+02	9.149560e+01	3.519062e+00	1.049853e+02	0	0	1.849470e+02
8.516129e+01	2.766373e+02	9.149560e+01	3.519062e+00	1.043988e+02	0	0	1.850480e+02
8.516129e+01	2.766373e+02	8.973607e+01	3.519062e+00	1.014663e+02	0	0	1.851490e+02
8.527859e+01	2.766373e+02	9.149560e+01	3.519062e+00	1.008798e+02	0	0	1.852490e+02
8.516129e+01	2.766373e+02	8.973607e+01	3.519062e+00	1.008798e+02	0	0	1.853500e+02
8.527859e+01	2.766373e+02	9.149560e+01	1.759531e+00	1.014663e+02	0	0	1.854510e+02
8.516129e+01	2.766373e+02	8.973607e+01	3.519062e+00	1.014663e+02	0	0	1.855510e+02
8.516129e+01	2.766373e+02	8.973607e+01	3.519062e+00	1.014663e+02	0	0	1.856530e+02
8.516129e+01	2.766373e+02	9.149560e+01	3.519062e+00	1.014663e+02	0	0	1.857530e+02
8.516129e+01	2.766373e+02	9.149560e+01	3.519062e+00	9.384164e+01	0	0	1.858530e+02
8.504399e+01	2.756598e+02	8.973607e+01	1.759531e+00	9.384164e+01	0	0	1.859550e+02
8.504399e+01	2.766373e+02	8.973607e+01	3.519062e+00	9.384164e+01	0	0	1.860550e+02
8.516129e+01	2.766373e+02	8.973607e+01	1.759531e+00	9.384164e+01	0	0	1.861570e+02
8.504399e+01	2.766373e+02	8.973607e+01	3.519062e+00	9.384164e+01	0	0	1.862570e+02
8.504399e+01	2.756598e+02	8.973607e+01	3.519062e+00	9.384164e+01	0	0	1.863570e+02
8.504399e+01	2.766373e+02	8.973607e+01	3.519062e+00	9.384164e+01	0	0	1.864590e+02
8.504399e+01	2.756598e+02	8.973607e+01	3.519062e+00	9.384164e+01	0	0	1.865590e+02
8.469208e+01	2.766373e+02	8.973607e+01	1.759531e+00	1.008798e+02	0	0	1.866600e+02
8.469208e+01	2.766373e+02	8.973607e+01	3.519062e+00	1.008798e+02	0	0	1.867610e+02
8.480938e+01	2.756598e+02	8.973607e+01	3.519062e+00	1.014663e+02	0	0	1.868610e+02
8.492669e+01	2.756598e+02	8.973607e+01	3.519062e+00	1.008798e+02	0	0	1.869620e+02
8.480938e+01	2.756598e+02	8.973607e+01	1.759531e+00	1.008798e+02	0	0	1.870630e+02
8.480938e+01	2.756598e+02	9.149560e+01	3.519062e+00	1.008798e+02	0	0	1.871640e+02
8.480938e+01	2.766373e+02	8.973607e+01	3.519062e+00	1.008798e+02	0	0	1.872650e+02
8.469208e+01	2.756598e+02	8.973607e+01	3.519062e+00	1.038123e+02	0	0	1.873650e+02
8.469208e+01	2.756598e+02	8.797654e+01	3.519062e+00	1.032258e+02	0	0	1.874660e+02
8.469208e+01	2.756598e+02	8.973607e+01	3.519062e+00	1.032258e+02	0	0	1.875670e+02
8.469208e+01	2.756598e+02	8.973607e+01	3.519062e+00	1.032258e+02	0	0	1.876680e+02
8.469208e+01	2.756598e+02	8.797654e+01	5.278592e+00	1.032258e+02	0	0	1.877680e+02
8.469208e+01	2.756598e+02	8.973607e+01	1.759531e+00	1.032258e+02	0	0	1.878690e+02
8.469208e+01	2.766373e+02	8.973607e+01	3.519062e+00	1.032258e+02	0	0	1.879700e+02
8.457478e+01	2.756598e+02	8.973607e+01	1.759531e+00	1.043988e+02	0	0	1.880700e+02
8.445748e+01	2.766373e+02	8.973607e+01	3.519062e+00	1.049853e+02	0	0	1.881720e+02
8.445748e+01	2.766373e+02	8.973607e+01	5.278592e+00	1.049853e+02	0	0	1.882720e+02
8.445748e+01	2.756598e+02	8.973607e+01	1.759531e+00	1.049853e+02	0	0	1.883720e+02
8.445748e+01	2.756598e+02	8.973607e+01	3.519062e+00	1.049853e+02	0	0	1.884740e+02
8.457478e+01	2.756598e+02	8.973607e+01	1.759531e+00	1.043988e+02	0	0	1.885740e+02
8.445748e+01	2.766373e+02	8.973607e+01	3.519062e+00	1.043988e+02	0	0	1.886760e+02
8.434018e+01	2.756598e+02	8.797654e+01	3.519062e+00	1.043988e+02	0	5	1.887760e+02
8.422287e+01	2.766373e+02	8.797654e+01	3.519062e+00	1.049853e+02	0	5	1.888760e+02
8.422287e+01	2.766373e+02	8.797654e+01	3.519062e+00	1.049853e+02	0	5	1.889780e+02
8.434018e+01	2.766373e+02	8.797654e+01	3.519062e+00	1.049853e+02	0	5	1.890780e+02
8.422287e+01	2.766373e+02	8.797654e+01	3.519062e+00	1.049853e+02	0	5	1.891790e+02
8.422287e+01	2.766373e+02	8.797654e+01	3.519062e+00	1.049853e+02	0	5	1.892800e+02
8.457478e+01	2.776149e+02	8.797654e+01	3.519062e+00	1.049853e+02	0	5	1.893800e+02
8.422287e+01	2.766373e+02	8.797654e+01	3.519062e+00	1.038123e+02	0	5	1.894810e+02
8.351906e+01	2.766373e+02	8.445748e+01	3.519062e+00	1.043988e+02	0	5	1.895820e+02
8.340176e+01	2.776149e+02	8.269795e+01	3.519062e+00	1.038123e+02	0	5	1.896830e+02
8.340176e+01	2.766373e+02	8.093842e+01	1.759531e+00	1.043988e+02	0	5	1.897840e+02
8.340176e+01	2.766373e+02	8.269795e+01	3.519062e+00	1.043988e+02	0	5	1.898840e+02
8.340176e+01	2.766373e+02	8.269795e+01	3.519062e+00	1.038123e+02	0	5	1.899850e+02
8.351906e+01	2.776149e+02	8.269795e+01	3.519062e+00	1.043988e+02	0	5	1.900860e+02
8.351906e+01	2.766373e+02	8.269795e+01	3.519062e+00	1.043988e+02	0	5	1.901870e+02
8.293255e+01	2.766373e+02	7.917889e+01	3.519062e+00	1.049853e+02	0	5	1.902870e+02
8.269795e+01	2.766373e+02	7.741935e+01	1.759531e+00	1.049853e+02	0	5	1.903880e+02
8.258065e+01	2.766373e+02	7.741935e+01	3.519062e+00	1.049853e+02	0	5	1.904890e+02
8.258065e+01	2.776149e+02	7.741935e+01	1.759531e+00	1.049853e+02	0	5	1.905890e+02
8.269795e+01	2.776149e+02	7.741935e+01	1.759531e+00	1.049853e+02	0	5	1.906910e+02
8.258065e+01	2.766373e+02	7.741935e+01	1.759531e+00	1.049853e+02	0	5	1.907910e+02
8.258065e+01	2.766373e+02	7.741935e+01	3.519062e+00	1.049853e+02	0	5	1.908920e+02
8.211144e+01	2.756598e+02	7.390029e+01	1.759531e+00	9.384164e+01	0	5	1.909930e+02
8.211144e+01	2.756598e+02	7.390029e+01	3.519062e+00	9.384164e+01	0	5	1.910930e+02
8.211144e+01	2.756598e+02	7.565982e+01	3.519062e+00	9.384164e+01	0	5	1.911950e+02
8.222874e+01	2.766373e+02	7.390029e+01	3.519062e+00	9.442815e+01	0	5	1.912950e+02
8.211144e+01	2.756598e+02	7.565982e+01	3.519062e+00	9.384164e+01	0	5	1.913950e+02
8.211144e+01	2.756598e+02	7.390029e+01	3.519062e+00	9.384164e+01	0	5	1.914970e+02
8.211144e+01	2.756598e+02	7.390029e+01	3.519062e+00	9.384164e+01	0	5	1.915970e+02
8.199413e+01	2.737048e+02	7.038123e+01	3.519062e+00	8.035191e+01	0	5	1.916980e+02
8.199413e+01	2.707722e+02	7.038123e+01	3.519062e+00	8.035191e+01	0	5	1.917990e+02
8.187683e+01	2.707722e+02	6.862170e+01	3.519062e+00	7.976540e+01	0	5	1.918990e+02
8.199413e+01	2.717498e+02	7.038123e+01	3.519062e+00	8.035191e+01	0	5	1.920010e+02
8.187683e+01	2.717498e+02	7.038123e+01	1.759531e+00	7.976540e+01	0	5	1.921010e+02
8.199413e+01	2.717498e+02	7.038123e+01	3.519062e+00	7.976540e+01	0	5	1.922020e+02
8.199413e+01	2.707722e+02	7.038123e+01	3.519062e+00	7.976540e+01	0	5	1.923030e+02
8.199413e+01	2.707722e+02	7.038123e+01	3.519062e+00	6.920821e+01	0	5	1.924030e+02
8.222874e+01	2.688172e+02	6.862170e+01	3.519062e+00	6.920821e+01	0	5	1.925040e+02
8.222874e+01	2.678397e+02	7.038123e+01	3.519062e+00	6.920821e+01	0	5	1.926050e+02
8.222874e+01	2.678397e+02	7.038123e+01	3.519062e+00	6.920821e+01	0	5	1.927060e+02
8.222874e+01	2.688172e+02	6.862170e+01	3.519062e+00	6.920821e+01	0	5	1.928060e+02
8.222874e+01	2.688172e+02	6.862170e+01	3.519062e+00	6.920821e+01	0	5	1.929070e+02
8.222874e+01	2.688172e+02	7.038123e+01	3.519062e+00	6.920821e+01	0	5	1.930080e+02
8.222874e+01	2.688172e+02	7.038123e+01	1.759531e+00	6.920821e+01	0	5	1.931080e+02
8.234604e+01	2.688172e+02	7.214076e+01	5.278592e+00	6.920821e+01	0	5	1.932100e+02
8.211144e+01	2.688172e+02	7.214076e+01	3.519062e+00	6.920821e+01	0	5	1.933100e+02
8.211144e+01	2.678397e+02	7.214076e+01	3.519062e+00	6.920821e+01	0	5	1.934110e+02
8.211144e+01	2.678397e+02	7.214076e+01	3.519062e+00	6.920821e+01	0	5	1.935120e+02
8.211144e+01	2.678397e+02	7.214076e+01	3.519062e+00	6.920821e+01	0	5	1.936120e+02
8.222874e+01	2.678397e+02	7.214076e+01	1.759531e+00	6.920821e+01	0	5	1.937140e+02
8.211144e+01	2.678397e+02	7.214076e+01	3.519062e+00	5.219941e+01	0	0	1.938140e+02
8.105572e+01	2.678397e+02	7.390029e+01	3.519062e+00	5.219941e+01	0	0	1.939140e+02
8.093842e+01	2.678397e+02	7.390029e+01	3.519062e+00	5.219941e+01	0	0	1.940160e+02
8.093842e+01	2.678397e+02	7.390029e+01	3.519062e+00	5.219941e+01	0	0	1.941160e+02
8.105572e+01	2.678397e+02	7.390029e+01	3.519062e+00	5.219941e+01	0	0	1.942160e+02
8.093842e+01	2.678397e+02	7.565982e+01	3.519062e+00	5.219941e+01	0	0	1.943180e+02
8.093842e+01	2.668622e+02	7.390029e+01	3.519062e+00	5.219941e+01	0	0	1.944180e+02
8.105572e+01	2.678397e+02	7.390029e+01	3.519062e+00	5.219941e+01	0	0	1.945190e+02
7.671554e+01	2.658847e+02	7.741935e+01	3.519062e+00	5.219941e+01	0	0	1.946200e+02
7.659824e+01	2.668622e+02	7.741935e+01	3.519062e+00	5.219941e+01	0	0	1.947200e+02
7.659824e+01	2.658847e+02	7.565982e+01	1.759531e+00	5.219941e+01	0	0	1.948220e+02
7.659824e+01	2.658847e+02	7.565982e+01	3.519062e+00	5.219941e+01	0	0	1.949220e+02
7.659824e+01	2.658847e+02	7.741935e+01	5.278592e+00	5.219941e+01	0	0	1.950220e+02
7.659824e+01	2.658847e+02	7.741935e+01	3.519062e+00	5.219941e+01	0	0	1.951240e+02
7.659824e+01	2.658847e+02	7.741935e+01	3.519062e+00	5.161290e+01	0	0	1.952240e+02
7.225806e+01	2.668622e+02	7.741935e+01	3.519062e+00	5.219941e+01	0	0	1.953240e+02
6.967742e+01	2.649071e+02	7.741935e+01	3.519062e+00	5.219941e+01	0	0	1.954260e+02
6.967742e+01	2.649071e+02	7.741935e+01	3.519062e+00	5.219941e+01	0	0	1.955260e+02
6.979472e+01	2.658847e+02	7.741935e+01	3.519062e+00	5.219941e+01	0	0	1.956270e+02
6.979472e+01	2.649071e+02	7.741935e+01	3.519062e+00	5.219941e+01	0	0	1.957280e+02
6.979472e+01	2.649071e+02	7.741935e+01	3.519062e+00	5.219941e+01	0	0	1.958280e+02
6.991202e+01	2.658847e+02	7.741935e+01	3.519062e+00	5.219941e+01	0	0	1.959290e+02
6.451613e+01	2.639296e+02	7.741935e+01	3.519062e+00	5.219941e+01	0	0	1.960300e+02
6.193548e+01	2.639296e+02	7.917889e+01	5.278592e+00	5.219941e+01	0	0	1.961300e+02
6.193548e+01	2.639296e+02	7.741935e+01	3.519062e+00	5.161290e+01	0	0	1.962320e+02
6.193548e+01	2.639296e+02	7.741935e+01	3.519062e+00	5.219941e+01	0	0	1.963320e+02
6.193548e+01	2.639296e+02	7.917889e+01	3.519062e+00	5.161290e+01	0	0	1.964320e+02
6.193548e+01	2.639296e+02	7.741935e+01	3.519062e+00	5.161290e+01	0	0	1.965340e+02
6.193548e+01	2.649071e+02	7.741935e+01	3.519062e+00	5.161290e+01	0	0	1.966340e+02
5.958944e+01	2.649071e+02	7.917889e+01	5.278592e+00	5.219941e+01	0	0	1.967340e+02
5.759531e+01	2.649071e+02	7.917889e+01	3.519062e+00	5.161290e+01	0	0	1.968360e+02
5.759531e+01	2.649071e+02	7.917889e+01	3.519062e+00	5.161290e+01	0	0	1.969360e+02
5.759531e+01	2.649071e+02	7.917889e+01	3.519062e+00	5.219941e+01	0	0	1.970370e+02
5.759531e+01	2.649071e+02	8.093842e+01	3.519062e+00	5.219941e+01	0	0	1.971380e+02
5.759531e+01	2.649071e+02	7.917889e+01	3.519062e+00	5.219941e+01	0	0	1.972380e+02
5.759531e+01	2.649071e+02	7.917889e+01	5.278592e+00	5.219941e+01	0	0	1.973390e+02
5.583578e+01	2.639296e+02	7.917889e+01	3.519062e+00	4.926686e+01	0	0	1.974400e+02
5.290323e+01	2.649071e+02	8.269795e+01	3.519062e+00	4.926686e+01	0	0	1.975400e+02
5.278592e+01	2.639296e+02	8.269795e+01	3.519062e+00	4.926686e+01	0	0	1.976410e+02
5.278592e+01	2.639296e+02	8.269795e+01	5.278592e+00	4.926686e+01	0	0	1.977420e+02
5.278592e+01	2.639296e+02	8.093842e+01	5.278592e+00	4.868035e+01	0	0	1.978420e+02
5.278592e+01	2.639296e+02	8.269795e+01	3.519062e+00	4.926686e+01	0	0	1.979440e+02
5.278592e+01	2.639296e+02	8.269795e+01	5.278592e+00	4.868035e+01	0	0	1.980440e+02
5.161290e+01	2.639296e+02	8.269795e+01	5.278592e+00	4.926686e+01	0	0	1.981450e+02
4.938416e+01	2.649071e+02	8.621701e+01	5.278592e+00	4.926686e+01	0	0	1.982460e+02
4.926686e+01	2.649071e+02	8.445748e+01	5.278592e+00	4.926686e+01	0	0	1.983460e+02
4.926686e+01	2.639296e+02	8.445748e+01	5.278592e+00	4.926686e+01	0	0	1.984470e+02
4.938416e+01	2.649071e+02	8.445748e+01	5.278592e+00	4.926686e+01	0	0	1.985480e+02
4.938416e+01	2.649071e+02	8.445748e+01	5.278592e+00	4.926686e+01	0	0	1.986480e+02
4.938416e+01	2.649071e+02	8.445748e+01	5.278592e+00	4.868035e+01	0	0	1.987490e+02
4.938416e+01	2.658847e+02	8.445748e+01	3.519062e+00	4.926686e+01	0	0	1.988500e+02
4.797654e+01	2.658847e+02	8.797654e+01	5.278592e+00	4.809384e+01	0	0	1.989500e+02
4.762463e+01	2.639296e+02	8.797654e+01	3.519062e+00	4.750733e+01	0	0	1.990510e+02
4.750733e+01	2.639296e+02	8.797654e+01	3.519062e+00	4.809384e+01	0	0	1.991520e+02
4.750733e+01	2.649071e+02	8.797654e+01	3.519062e+00	4.750733e+01	0	0	1.992520e+02
4.762463e+01	2.649071e+02	8.797654e+01	5.278592e+00	4.809384e+01	0	0	1.993540e+02
4.750733e+01	2.639296e+02	8.973607e+01	3.519062e+00	4.809384e+01	0	0	1.994540e+02
4.750733e+01	2.649071e+02	8.797654e+01	5.278592e+00	4.809384e+01	0	0	1.995550e+02
4.832845e+01	2.639296e+02	9.149560e+01	5.278592e+00	4.868035e+01	0	0	1.996560e+02
4.950147e+01	2.658847e+02	9.325513e+01	5.278592e+00	4.926686e+01	0	0	1.997560e+02
4.950147e+01	2.658847e+02	9.325513e+01	5.278592e+00	4.926686e+01	0	0	1.998570e+02
4.938416e+01	2.658847e+02	9.325513e+01	7.038123e+00	4.868035e+01	0	0	1.999580e+02
4.950147e+01	2.658847e+02	9.325513e+01	5.278592e+00	4.926686e+01	0	0	2.000580e+02
4.938416e+01	2.658847e+02	9.149560e+01	7.038123e+00	4.926686e+01	0	0	2.001590e+02
4.950147e+01	2.658847e+02	9.325513e+01	5.278592e+00	4.926686e+01	0	0	2.002600e+02
5.102639e+01	2.668622e+02	9.501466e+01	7.038123e+00	5.043988e+01	3	0	2.003600e+02
5.290323e+01	2.658847e+02	9.677419e+01	5.278592e+00	5.043988e+01	0	0	2.004620e+02
5.302053e+01	2.668622e+02	9.677419e+01	5.278592e+00	4.985337e+01	0	0	2.005620e+02
5.290323e+01	2.668622e+02	9.853372e+01	5.278592e+00	5.043988e+01	0	0	2.006630e+02
5.290323e+01	2.668622e+02	9.677419e+01	5.278592e+00	5.043988e+01	0	0	2.007640e+02
5.290323e+01	2.668622e+02	9.677419e+01	7.038123e+00	4.985337e+01	0	0	2.008640e+02
5.290323e+01	2.668622e+02	9.677419e+01	5.278592e+00	5.043988e+01	0	0	2.009650e+02
5.536657e+01	2.678397e+02	9.853372e+01	5.278592e+00	5.043988e+01	0	0	2.010660e+02
6.064516e+01	2.697947e+02	1.038123e+02	5.278592e+00	4.985337e+01	0	0	2.011660e+02
6.064516e+01	2.697947e+02	1.038123e+02	7.038123e+00	5.043988e+01	0	0	2.012670e+02
6.064516e+01	2.688172e+02	1.020528e+02	5.278592e+00	5.043988e+01	0	0	2.013680e+02
[truncated: 26,870 more rows]
