# Supplementary material for: Flat electrode contacts for vagus nerve stimulation
Source: PLoS One. 2019 Nov 18;14(11):e0215191. doi: 10.1371/journal.pone.0215191 (PMC6862926; doi:10.1371/journal.pone.0215191)
Supplement: S2 File — (ZIP) [file pone.0215191.s013.zip › rat_vagus_17_data.txt]

SpO2	HR	PD	BD	RESP	ERROR	STIM	TIME
7.741935e+01	2.942326e+02	2.463343e+01	8.797654e+00	5.102639e+01	0	0	1.020000e-01
7.741935e+01	2.952102e+02	2.639296e+01	8.797654e+00	5.102639e+01	0	0	2.020000e-01
7.741935e+01	2.942326e+02	2.639296e+01	8.797654e+00	5.102639e+01	0	0	3.030000e-01
7.730205e+01	2.952102e+02	2.463343e+01	8.797654e+00	5.102639e+01	0	0	4.040000e-01
7.730205e+01	2.952102e+02	2.639296e+01	8.797654e+00	5.161290e+01	0	0	5.040000e-01
7.741935e+01	2.952102e+02	2.463343e+01	7.038123e+00	5.102639e+01	0	0	6.050000e-01
7.683284e+01	2.961877e+02	2.463343e+01	8.797654e+00	5.102639e+01	0	0	7.050000e-01
7.671554e+01	2.952102e+02	2.463343e+01	8.797654e+00	5.102639e+01	0	0	8.060000e-01
7.659824e+01	2.952102e+02	2.639296e+01	8.797654e+00	5.102639e+01	0	0	9.070000e-01
7.659824e+01	2.952102e+02	2.639296e+01	8.797654e+00	5.102639e+01	0	0	1.007000e+00
7.659824e+01	2.952102e+02	2.463343e+01	8.797654e+00	5.102639e+01	0	0	1.107000e+00
7.659824e+01	2.952102e+02	2.463343e+01	8.797654e+00	5.102639e+01	0	0	1.208000e+00
7.659824e+01	2.952102e+02	2.463343e+01	8.797654e+00	5.161290e+01	0	0	1.309000e+00
7.659824e+01	2.942326e+02	2.463343e+01	8.797654e+00	5.102639e+01	0	0	1.410000e+00
7.671554e+01	2.961877e+02	2.639296e+01	8.797654e+00	5.102639e+01	0	0	1.510000e+00
7.671554e+01	2.952102e+02	2.639296e+01	8.797654e+00	5.102639e+01	0	0	1.610000e+00
7.695015e+01	2.961877e+02	2.639296e+01	8.797654e+00	5.161290e+01	0	0	1.712000e+00
7.671554e+01	2.952102e+02	2.639296e+01	8.797654e+00	5.102639e+01	0	0	1.812000e+00
7.683284e+01	2.961877e+02	2.463343e+01	8.797654e+00	5.161290e+01	0	0	1.912000e+00
7.671554e+01	2.952102e+02	2.463343e+01	7.038123e+00	5.161290e+01	0	0	2.013000e+00
7.671554e+01	2.932551e+02	2.463343e+01	8.797654e+00	5.102639e+01	0	0	2.114000e+00
7.648094e+01	2.932551e+02	2.463343e+01	7.038123e+00	5.102639e+01	0	0	2.214000e+00
7.636364e+01	2.932551e+02	2.463343e+01	8.797654e+00	5.102639e+01	0	0	2.315000e+00
7.636364e+01	2.922776e+02	2.463343e+01	8.797654e+00	5.102639e+01	0	0	2.415000e+00
7.636364e+01	2.922776e+02	2.463343e+01	8.797654e+00	5.102639e+01	0	0	2.516000e+00
7.636364e+01	2.922776e+02	2.463343e+01	8.797654e+00	5.102639e+01	0	0	2.617000e+00
7.636364e+01	2.932551e+02	2.463343e+01	8.797654e+00	5.161290e+01	0	0	2.717000e+00
7.659824e+01	2.942326e+02	2.463343e+01	7.038123e+00	5.102639e+01	0	0	2.818000e+00
7.695015e+01	2.971652e+02	2.463343e+01	8.797654e+00	5.102639e+01	0	0	2.919000e+00
7.695015e+01	2.971652e+02	2.463343e+01	7.038123e+00	5.102639e+01	0	0	3.019000e+00
7.695015e+01	2.971652e+02	2.463343e+01	7.038123e+00	5.102639e+01	0	0	3.120000e+00
7.695015e+01	2.981427e+02	2.463343e+01	7.038123e+00	5.102639e+01	0	0	3.220000e+00
7.695015e+01	2.971652e+02	2.287390e+01	7.038123e+00	5.161290e+01	0	0	3.321000e+00
7.730205e+01	2.991202e+02	2.463343e+01	7.038123e+00	5.161290e+01	0	0	3.422000e+00
7.706745e+01	2.991202e+02	2.463343e+01	7.038123e+00	5.102639e+01	0	0	3.522000e+00
7.730205e+01	2.971652e+02	2.463343e+01	8.797654e+00	5.161290e+01	0	0	3.622000e+00
7.741935e+01	2.971652e+02	2.463343e+01	7.038123e+00	5.102639e+01	0	0	3.724000e+00
7.706745e+01	2.961877e+02	2.463343e+01	8.797654e+00	5.102639e+01	0	0	3.824000e+00
7.706745e+01	2.961877e+02	2.463343e+01	7.038123e+00	5.102639e+01	0	0	3.924000e+00
7.718475e+01	2.961877e+02	2.287390e+01	7.038123e+00	5.161290e+01	0	0	4.025000e+00
7.718475e+01	2.961877e+02	2.463343e+01	7.038123e+00	5.102639e+01	0	0	4.126000e+00
7.718475e+01	2.961877e+02	2.463343e+01	8.797654e+00	5.043988e+01	0	0	4.227000e+00
7.765396e+01	2.932551e+02	2.463343e+01	7.038123e+00	5.043988e+01	0	0	4.327000e+00
7.765396e+01	2.932551e+02	2.463343e+01	7.038123e+00	5.043988e+01	0	0	4.427000e+00
7.765396e+01	2.932551e+02	2.463343e+01	7.038123e+00	4.985337e+01	0	0	4.529000e+00
7.765396e+01	2.932551e+02	2.287390e+01	7.038123e+00	5.043988e+01	0	0	4.629000e+00
7.765396e+01	2.932551e+02	2.463343e+01	7.038123e+00	5.043988e+01	0	0	4.729000e+00
7.777126e+01	2.932551e+02	2.463343e+01	8.797654e+00	5.043988e+01	0	0	4.830000e+00
7.765396e+01	2.932551e+02	2.463343e+01	7.038123e+00	5.043988e+01	0	0	4.931000e+00
7.812317e+01	2.952102e+02	2.463343e+01	7.038123e+00	4.985337e+01	0	0	5.031000e+00
7.824047e+01	2.952102e+02	2.463343e+01	5.278592e+00	4.985337e+01	0	0	5.132000e+00
7.824047e+01	2.952102e+02	2.639296e+01	7.038123e+00	4.985337e+01	0	0	5.232000e+00
7.824047e+01	2.952102e+02	2.463343e+01	7.038123e+00	4.985337e+01	0	0	5.334000e+00
7.824047e+01	2.952102e+02	2.463343e+01	7.038123e+00	4.985337e+01	0	0	5.434000e+00
7.824047e+01	2.952102e+02	2.639296e+01	7.038123e+00	4.985337e+01	0	0	5.534000e+00
7.824047e+01	2.952102e+02	2.639296e+01	7.038123e+00	4.985337e+01	0	0	5.635000e+00
7.812317e+01	2.952102e+02	2.639296e+01	7.038123e+00	5.043988e+01	0	0	5.736000e+00
7.788856e+01	2.942326e+02	2.639296e+01	7.038123e+00	5.043988e+01	0	0	5.836000e+00
7.788856e+01	2.942326e+02	2.639296e+01	7.038123e+00	5.043988e+01	0	0	5.937000e+00
7.800587e+01	2.942326e+02	2.639296e+01	7.038123e+00	5.043988e+01	0	0	6.037000e+00
7.788856e+01	2.942326e+02	2.639296e+01	7.038123e+00	5.102639e+01	0	0	6.138000e+00
7.788856e+01	2.942326e+02	2.463343e+01	7.038123e+00	5.043988e+01	0	0	6.239000e+00
7.788856e+01	2.942326e+02	2.639296e+01	7.038123e+00	5.043988e+01	0	0	6.339000e+00
7.812317e+01	2.961877e+02	2.639296e+01	7.038123e+00	5.043988e+01	0	0	6.439000e+00
7.824047e+01	2.961877e+02	2.463343e+01	7.038123e+00	5.043988e+01	0	0	6.541000e+00
7.812317e+01	2.952102e+02	2.463343e+01	7.038123e+00	5.043988e+01	0	0	6.641000e+00
7.812317e+01	2.952102e+02	2.463343e+01	7.038123e+00	5.102639e+01	0	0	6.742000e+00
7.824047e+01	2.952102e+02	2.639296e+01	7.038123e+00	5.043988e+01	0	0	6.842000e+00
7.812317e+01	2.952102e+02	2.639296e+01	7.038123e+00	5.043988e+01	0	0	6.943000e+00
7.812317e+01	2.952102e+02	2.639296e+01	7.038123e+00	5.102639e+01	0	0	7.044000e+00
7.800587e+01	2.961877e+02	2.463343e+01	7.038123e+00	5.102639e+01	0	0	7.144000e+00
7.777126e+01	2.942326e+02	2.639296e+01	7.038123e+00	5.102639e+01	0	0	7.244000e+00
7.777126e+01	2.942326e+02	2.463343e+01	7.038123e+00	5.102639e+01	0	0	7.346000e+00
7.777126e+01	2.942326e+02	2.639296e+01	7.038123e+00	5.102639e+01	0	0	7.446000e+00
7.777126e+01	2.942326e+02	2.639296e+01	7.038123e+00	5.102639e+01	0	0	7.546000e+00
7.777126e+01	2.942326e+02	2.639296e+01	7.038123e+00	5.102639e+01	0	0	7.647000e+00
7.777126e+01	2.942326e+02	2.639296e+01	8.797654e+00	5.102639e+01	0	0	7.748000e+00
7.765396e+01	2.952102e+02	2.639296e+01	7.038123e+00	5.161290e+01	0	0	7.848000e+00
7.730205e+01	2.942326e+02	2.639296e+01	7.038123e+00	5.102639e+01	0	0	7.949000e+00
7.718475e+01	2.942326e+02	2.639296e+01	7.038123e+00	5.161290e+01	0	0	8.049000e+00
7.730205e+01	2.942326e+02	2.463343e+01	5.278592e+00	5.161290e+01	0	0	8.151000e+00
7.718475e+01	2.942326e+02	2.639296e+01	7.038123e+00	5.102639e+01	0	0	8.251000e+00
7.718475e+01	2.942326e+02	2.463343e+01	5.278592e+00	5.161290e+01	0	0	8.351000e+00
7.718475e+01	2.942326e+02	2.639296e+01	7.038123e+00	5.161290e+01	0	0	8.452000e+00
7.718475e+01	2.942326e+02	2.639296e+01	7.038123e+00	5.102639e+01	0	0	8.553000e+00
7.753666e+01	2.952102e+02	2.639296e+01	5.278592e+00	5.043988e+01	0	0	8.653000e+00
7.741935e+01	2.942326e+02	2.463343e+01	7.038123e+00	5.102639e+01	0	0	8.754000e+00
7.741935e+01	2.942326e+02	2.639296e+01	8.797654e+00	5.043988e+01	0	0	8.854000e+00
7.741935e+01	2.942326e+02	2.639296e+01	7.038123e+00	5.043988e+01	0	0	8.955000e+00
7.741935e+01	2.942326e+02	2.639296e+01	7.038123e+00	5.043988e+01	0	0	9.056000e+00
7.741935e+01	2.942326e+02	2.639296e+01	7.038123e+00	5.043988e+01	0	0	9.156000e+00
7.765396e+01	2.952102e+02	2.639296e+01	7.038123e+00	5.043988e+01	0	0	9.256000e+00
7.695015e+01	2.942326e+02	2.639296e+01	7.038123e+00	4.985337e+01	0	0	9.358000e+00
7.683284e+01	2.942326e+02	2.639296e+01	5.278592e+00	5.043988e+01	0	0	9.458000e+00
7.683284e+01	2.942326e+02	2.639296e+01	5.278592e+00	5.043988e+01	0	0	9.559000e+00
7.695015e+01	2.942326e+02	2.463343e+01	7.038123e+00	5.043988e+01	0	0	9.659000e+00
7.683284e+01	2.942326e+02	2.639296e+01	7.038123e+00	4.985337e+01	0	0	9.760000e+00
7.683284e+01	2.942326e+02	2.639296e+01	7.038123e+00	5.043988e+01	0	0	9.861000e+00
7.683284e+01	2.942326e+02	2.639296e+01	7.038123e+00	5.043988e+01	0	0	9.961000e+00
7.695015e+01	2.961877e+02	2.463343e+01	7.038123e+00	5.102639e+01	0	0	1.006100e+01
7.695015e+01	2.942326e+02	2.463343e+01	7.038123e+00	5.102639e+01	0	0	1.016300e+01
7.695015e+01	2.942326e+02	2.639296e+01	7.038123e+00	5.161290e+01	0	0	1.026300e+01
7.695015e+01	2.942326e+02	2.639296e+01	7.038123e+00	5.102639e+01	0	0	1.036300e+01
7.695015e+01	2.942326e+02	2.639296e+01	7.038123e+00	5.102639e+01	0	0	1.046500e+01
7.695015e+01	2.942326e+02	2.639296e+01	7.038123e+00	5.102639e+01	0	0	1.056500e+01
7.695015e+01	2.942326e+02	2.639296e+01	5.278592e+00	5.102639e+01	0	0	1.066500e+01
7.695015e+01	2.942326e+02	2.639296e+01	7.038123e+00	5.161290e+01	0	0	1.076700e+01
7.671554e+01	2.932551e+02	2.639296e+01	7.038123e+00	5.161290e+01	0	0	1.086700e+01
7.671554e+01	2.932551e+02	2.463343e+01	7.038123e+00	5.161290e+01	0	0	1.096800e+01
7.659824e+01	2.932551e+02	2.463343e+01	7.038123e+00	5.161290e+01	0	0	1.106900e+01
7.671554e+01	2.932551e+02	2.463343e+01	7.038123e+00	5.102639e+01	0	0	1.116900e+01
7.659824e+01	2.932551e+02	2.639296e+01	7.038123e+00	5.102639e+01	0	0	1.127000e+01
7.671554e+01	2.932551e+02	2.639296e+01	7.038123e+00	5.161290e+01	0	0	1.137000e+01
7.671554e+01	2.932551e+02	2.639296e+01	8.797654e+00	5.161290e+01	0	0	1.147100e+01
7.683284e+01	2.961877e+02	2.639296e+01	7.038123e+00	5.161290e+01	0	0	1.157200e+01
7.683284e+01	2.961877e+02	2.463343e+01	7.038123e+00	5.161290e+01	0	0	1.167200e+01
7.695015e+01	2.961877e+02	2.463343e+01	7.038123e+00	5.102639e+01	0	0	1.177300e+01
7.695015e+01	2.961877e+02	2.463343e+01	7.038123e+00	5.102639e+01	0	0	1.187400e+01
7.683284e+01	2.961877e+02	2.463343e+01	7.038123e+00	5.161290e+01	0	0	1.197400e+01
7.683284e+01	2.961877e+02	2.639296e+01	7.038123e+00	5.161290e+01	0	0	1.207600e+01
7.695015e+01	2.961877e+02	2.639296e+01	7.038123e+00	5.102639e+01	0	0	1.217600e+01
7.706745e+01	2.932551e+02	2.463343e+01	7.038123e+00	5.102639e+01	0	0	1.227600e+01
7.695015e+01	2.932551e+02	2.639296e+01	7.038123e+00	5.102639e+01	0	0	1.237700e+01
7.695015e+01	2.932551e+02	2.463343e+01	5.278592e+00	5.102639e+01	0	0	1.247800e+01
7.695015e+01	2.942326e+02	2.463343e+01	7.038123e+00	5.102639e+01	0	0	1.257800e+01
7.695015e+01	2.932551e+02	2.639296e+01	5.278592e+00	5.043988e+01	0	0	1.267900e+01
7.695015e+01	2.932551e+02	2.639296e+01	7.038123e+00	5.102639e+01	0	0	1.278000e+01
7.695015e+01	2.932551e+02	2.463343e+01	5.278592e+00	5.102639e+01	0	0	1.288000e+01
7.671554e+01	2.942326e+02	2.463343e+01	7.038123e+00	4.985337e+01	0	0	1.298100e+01
7.706745e+01	2.952102e+02	2.463343e+01	7.038123e+00	4.926686e+01	0	0	1.308200e+01
7.718475e+01	2.952102e+02	2.639296e+01	7.038123e+00	4.926686e+01	0	0	1.318200e+01
7.718475e+01	2.952102e+02	2.463343e+01	5.278592e+00	4.926686e+01	0	0	1.328300e+01
7.706745e+01	2.952102e+02	2.463343e+01	7.038123e+00	4.926686e+01	0	0	1.338300e+01
7.718475e+01	2.952102e+02	2.463343e+01	7.038123e+00	4.926686e+01	0	0	1.348500e+01
7.706745e+01	2.952102e+02	2.463343e+01	7.038123e+00	4.985337e+01	0	0	1.358500e+01
7.718475e+01	2.981427e+02	2.463343e+01	7.038123e+00	4.926686e+01	0	0	1.368500e+01
7.671554e+01	2.932551e+02	2.463343e+01	8.797654e+00	4.926686e+01	0	0	1.378700e+01
7.659824e+01	2.932551e+02	2.639296e+01	8.797654e+00	4.926686e+01	0	0	1.388700e+01
7.659824e+01	2.932551e+02	2.463343e+01	8.797654e+00	4.868035e+01	0	0	1.398700e+01
7.659824e+01	2.942326e+02	2.639296e+01	7.038123e+00	4.868035e+01	0	0	1.408900e+01
7.671554e+01	2.932551e+02	2.463343e+01	7.038123e+00	4.926686e+01	0	0	1.418900e+01
7.671554e+01	2.942326e+02	2.463343e+01	7.038123e+00	4.926686e+01	0	0	1.428900e+01
7.671554e+01	2.952102e+02	2.463343e+01	7.038123e+00	4.926686e+01	0	0	1.439000e+01
7.683284e+01	2.932551e+02	2.463343e+01	7.038123e+00	4.926686e+01	0	0	1.449100e+01
7.683284e+01	2.942326e+02	2.463343e+01	8.797654e+00	4.868035e+01	0	0	1.459200e+01
7.683284e+01	2.942326e+02	2.463343e+01	7.038123e+00	4.926686e+01	0	0	1.469200e+01
7.683284e+01	2.942326e+02	2.463343e+01	8.797654e+00	4.868035e+01	0	0	1.479300e+01
7.683284e+01	2.932551e+02	2.463343e+01	7.038123e+00	4.926686e+01	0	0	1.489400e+01
7.683284e+01	2.942326e+02	2.639296e+01	7.038123e+00	4.926686e+01	0	0	1.499400e+01
7.695015e+01	2.961877e+02	2.639296e+01	8.797654e+00	4.985337e+01	0	0	1.509500e+01
7.695015e+01	2.942326e+02	2.639296e+01	7.038123e+00	4.985337e+01	0	0	1.519600e+01
7.706745e+01	2.942326e+02	2.639296e+01	7.038123e+00	5.043988e+01	0	0	1.529600e+01
7.695015e+01	2.942326e+02	2.463343e+01	8.797654e+00	4.985337e+01	0	0	1.539700e+01
7.695015e+01	2.942326e+02	2.463343e+01	8.797654e+00	4.985337e+01	0	0	1.549800e+01
7.695015e+01	2.942326e+02	2.639296e+01	7.038123e+00	4.985337e+01	0	0	1.559800e+01
7.695015e+01	2.942326e+02	2.639296e+01	7.038123e+00	4.985337e+01	0	0	1.569800e+01
7.695015e+01	2.952102e+02	2.463343e+01	7.038123e+00	4.985337e+01	0	0	1.580000e+01
7.706745e+01	2.952102e+02	2.463343e+01	7.038123e+00	4.985337e+01	0	0	1.590000e+01
7.706745e+01	2.952102e+02	2.639296e+01	8.797654e+00	4.985337e+01	0	0	1.600100e+01
7.706745e+01	2.952102e+02	2.639296e+01	7.038123e+00	4.985337e+01	0	0	1.610200e+01
7.706745e+01	2.952102e+02	2.463343e+01	7.038123e+00	4.985337e+01	0	0	1.620200e+01
7.706745e+01	2.952102e+02	2.463343e+01	7.038123e+00	4.985337e+01	0	0	1.630300e+01
7.695015e+01	2.952102e+02	2.463343e+01	7.038123e+00	4.985337e+01	0	0	1.640400e+01
7.706745e+01	2.952102e+02	2.463343e+01	7.038123e+00	4.985337e+01	0	0	1.650400e+01
7.706745e+01	2.961877e+02	2.463343e+01	8.797654e+00	4.868035e+01	0	0	1.660500e+01
7.706745e+01	2.961877e+02	2.463343e+01	7.038123e+00	4.868035e+01	0	0	1.670500e+01
7.706745e+01	2.952102e+02	2.463343e+01	7.038123e+00	4.868035e+01	0	0	1.680600e+01
7.706745e+01	2.961877e+02	2.463343e+01	8.797654e+00	4.868035e+01	0	0	1.690700e+01
7.706745e+01	2.952102e+02	2.463343e+01	7.038123e+00	4.926686e+01	0	0	1.700700e+01
7.695015e+01	2.952102e+02	2.463343e+01	8.797654e+00	4.926686e+01	0	0	1.710800e+01
7.706745e+01	2.961877e+02	2.639296e+01	7.038123e+00	4.926686e+01	0	0	1.720900e+01
7.671554e+01	2.971652e+02	2.463343e+01	8.797654e+00	4.809384e+01	0	0	1.730900e+01
7.659824e+01	2.952102e+02	2.463343e+01	7.038123e+00	4.809384e+01	0	0	1.741100e+01
7.648094e+01	2.952102e+02	2.463343e+01	7.038123e+00	4.809384e+01	0	0	1.751100e+01
7.648094e+01	2.952102e+02	2.463343e+01	8.797654e+00	4.809384e+01	0	0	1.761100e+01
7.659824e+01	2.952102e+02	2.463343e+01	8.797654e+00	4.750733e+01	0	0	1.771300e+01
7.648094e+01	2.952102e+02	2.639296e+01	8.797654e+00	4.750733e+01	0	0	1.781300e+01
7.659824e+01	2.952102e+02	2.639296e+01	8.797654e+00	4.809384e+01	0	0	1.791300e+01
7.718475e+01	2.952102e+02	2.639296e+01	8.797654e+00	4.750733e+01	0	0	1.801400e+01
7.741935e+01	2.971652e+02	2.463343e+01	8.797654e+00	4.750733e+01	0	0	1.811500e+01
7.741935e+01	2.971652e+02	2.639296e+01	8.797654e+00	4.809384e+01	0	0	1.821500e+01
7.753666e+01	2.971652e+02	2.463343e+01	8.797654e+00	4.750733e+01	0	0	1.831600e+01
7.753666e+01	2.971652e+02	2.463343e+01	8.797654e+00	4.750733e+01	0	0	1.841700e+01
7.741935e+01	2.971652e+02	2.463343e+01	8.797654e+00	4.750733e+01	0	0	1.851800e+01
7.741935e+01	2.971652e+02	2.639296e+01	8.797654e+00	4.750733e+01	0	0	1.861800e+01
7.730205e+01	2.971652e+02	2.639296e+01	8.797654e+00	4.750733e+01	0	0	1.871900e+01
7.741935e+01	2.971652e+02	2.639296e+01	8.797654e+00	4.750733e+01	0	0	1.882000e+01
7.741935e+01	2.971652e+02	2.639296e+01	8.797654e+00	4.692082e+01	0	0	1.892000e+01
7.741935e+01	2.971652e+02	2.639296e+01	8.797654e+00	4.692082e+01	0	0	1.902000e+01
7.741935e+01	2.971652e+02	2.463343e+01	8.797654e+00	4.692082e+01	0	0	1.912200e+01
7.741935e+01	2.971652e+02	2.639296e+01	8.797654e+00	4.692082e+01	0	0	1.922200e+01
7.741935e+01	2.971652e+02	2.639296e+01	8.797654e+00	4.692082e+01	0	0	1.932200e+01
7.741935e+01	2.971652e+02	2.463343e+01	8.797654e+00	4.692082e+01	0	0	1.942400e+01
7.800587e+01	3.010753e+02	2.639296e+01	7.038123e+00	4.750733e+01	0	0	1.952400e+01
7.788856e+01	3.000978e+02	2.639296e+01	8.797654e+00	4.692082e+01	0	0	1.962400e+01
7.788856e+01	3.000978e+02	2.639296e+01	8.797654e+00	4.692082e+01	0	0	1.972600e+01
7.800587e+01	3.000978e+02	2.463343e+01	8.797654e+00	4.692082e+01	0	0	1.982600e+01
7.788856e+01	3.000978e+02	2.639296e+01	8.797654e+00	4.692082e+01	0	0	1.992700e+01
7.788856e+01	3.000978e+02	2.463343e+01	7.038123e+00	4.750733e+01	0	0	2.002700e+01
7.788856e+01	3.000978e+02	2.639296e+01	7.038123e+00	4.692082e+01	0	0	2.012800e+01
7.777126e+01	2.961877e+02	2.639296e+01	8.797654e+00	4.750733e+01	0	0	2.022900e+01
7.788856e+01	2.961877e+02	2.639296e+01	8.797654e+00	4.692082e+01	0	0	2.032900e+01
7.777126e+01	2.961877e+02	2.639296e+01	7.038123e+00	4.692082e+01	0	0	2.043000e+01
7.777126e+01	2.961877e+02	2.463343e+01	8.797654e+00	4.750733e+01	0	0	2.053100e+01
7.777126e+01	2.961877e+02	2.639296e+01	8.797654e+00	4.692082e+01	0	0	2.063100e+01
7.765396e+01	2.961877e+02	2.463343e+01	7.038123e+00	4.692082e+01	0	0	2.073200e+01
7.777126e+01	2.961877e+02	2.639296e+01	8.797654e+00	4.750733e+01	0	0	2.083300e+01
7.800587e+01	2.971652e+02	2.639296e+01	8.797654e+00	4.750733e+01	0	0	2.093300e+01
7.765396e+01	2.971652e+02	2.639296e+01	8.797654e+00	4.750733e+01	0	0	2.103500e+01
7.765396e+01	2.961877e+02	2.639296e+01	7.038123e+00	4.809384e+01	0	0	2.113500e+01
7.765396e+01	2.961877e+02	2.639296e+01	8.797654e+00	4.750733e+01	0	0	2.123500e+01
7.765396e+01	2.971652e+02	2.463343e+01	7.038123e+00	4.750733e+01	0	0	2.133600e+01
7.753666e+01	2.961877e+02	2.639296e+01	7.038123e+00	4.750733e+01	0	0	2.143700e+01
7.765396e+01	2.971652e+02	2.463343e+01	8.797654e+00	4.809384e+01	0	0	2.153700e+01
7.777126e+01	2.971652e+02	2.639296e+01	7.038123e+00	4.750733e+01	0	0	2.163800e+01
7.753666e+01	2.991202e+02	2.639296e+01	7.038123e+00	4.809384e+01	0	0	2.173900e+01
7.753666e+01	2.991202e+02	2.639296e+01	7.038123e+00	4.750733e+01	0	0	2.183900e+01
7.753666e+01	2.991202e+02	2.639296e+01	7.038123e+00	4.750733e+01	0	0	2.194000e+01
7.765396e+01	2.991202e+02	2.639296e+01	8.797654e+00	4.750733e+01	0	0	2.204100e+01
7.753666e+01	2.991202e+02	2.463343e+01	7.038123e+00	4.692082e+01	0	0	2.214100e+01
7.753666e+01	2.991202e+02	2.639296e+01	8.797654e+00	4.750733e+01	0	0	2.224200e+01
7.777126e+01	2.991202e+02	2.639296e+01	8.797654e+00	4.809384e+01	0	0	2.234200e+01
7.765396e+01	2.971652e+02	2.463343e+01	7.038123e+00	4.868035e+01	0	0	2.244400e+01
7.765396e+01	2.971652e+02	2.639296e+01	8.797654e+00	4.809384e+01	0	0	2.254400e+01
7.765396e+01	2.971652e+02	2.639296e+01	8.797654e+00	4.809384e+01	0	0	2.264400e+01
7.765396e+01	2.971652e+02	2.463343e+01	7.038123e+00	4.809384e+01	0	0	2.274600e+01
7.765396e+01	2.971652e+02	2.639296e+01	8.797654e+00	4.809384e+01	0	0	2.284600e+01
7.765396e+01	2.971652e+02	2.639296e+01	8.797654e+00	4.809384e+01	0	0	2.294600e+01
7.788856e+01	2.961877e+02	2.639296e+01	7.038123e+00	4.809384e+01	0	0	2.304800e+01
7.800587e+01	2.981427e+02	2.463343e+01	8.797654e+00	4.809384e+01	0	0	2.314800e+01
7.788856e+01	2.981427e+02	2.463343e+01	7.038123e+00	4.809384e+01	0	0	2.324800e+01
7.800587e+01	2.981427e+02	2.639296e+01	7.038123e+00	4.809384e+01	0	0	2.335000e+01
7.788856e+01	2.981427e+02	2.463343e+01	8.797654e+00	4.809384e+01	0	0	2.345000e+01
7.788856e+01	2.981427e+02	2.639296e+01	7.038123e+00	4.809384e+01	0	0	2.355000e+01
7.788856e+01	2.981427e+02	2.639296e+01	8.797654e+00	4.809384e+01	0	0	2.365100e+01
7.777126e+01	2.991202e+02	2.639296e+01	7.038123e+00	4.809384e+01	0	0	2.375200e+01
7.777126e+01	2.991202e+02	2.639296e+01	7.038123e+00	4.750733e+01	0	0	2.385300e+01
7.788856e+01	2.991202e+02	2.639296e+01	7.038123e+00	4.809384e+01	0	0	2.395300e+01
7.788856e+01	2.991202e+02	2.639296e+01	7.038123e+00	4.750733e+01	0	0	2.405400e+01
7.777126e+01	2.991202e+02	2.463343e+01	7.038123e+00	4.809384e+01	0	0	2.415500e+01
7.777126e+01	2.991202e+02	2.639296e+01	7.038123e+00	4.809384e+01	0	0	2.425500e+01
7.788856e+01	2.991202e+02	2.639296e+01	7.038123e+00	4.809384e+01	0	0	2.435600e+01
7.777126e+01	2.971652e+02	2.639296e+01	7.038123e+00	4.750733e+01	0	0	2.445700e+01
7.824047e+01	2.981427e+02	2.639296e+01	8.797654e+00	4.750733e+01	0	0	2.455700e+01
7.812317e+01	2.981427e+02	2.463343e+01	7.038123e+00	4.750733e+01	0	0	2.465700e+01
7.800587e+01	2.981427e+02	2.639296e+01	8.797654e+00	4.750733e+01	0	0	2.475900e+01
7.800587e+01	2.981427e+02	2.639296e+01	7.038123e+00	4.750733e+01	0	0	2.485900e+01
7.800587e+01	2.981427e+02	2.463343e+01	7.038123e+00	4.750733e+01	0	0	2.496000e+01
7.812317e+01	2.981427e+02	2.463343e+01	7.038123e+00	4.750733e+01	0	0	2.506100e+01
7.800587e+01	2.971652e+02	2.463343e+01	7.038123e+00	4.750733e+01	0	0	2.516100e+01
7.777126e+01	2.952102e+02	2.463343e+01	7.038123e+00	4.692082e+01	0	0	2.526200e+01
7.765396e+01	2.961877e+02	2.639296e+01	8.797654e+00	4.692082e+01	0	0	2.536300e+01
7.777126e+01	2.952102e+02	2.463343e+01	8.797654e+00	4.809384e+01	0	0	2.546300e+01
7.765396e+01	2.952102e+02	2.639296e+01	7.038123e+00	4.750733e+01	0	0	2.556400e+01
7.765396e+01	2.952102e+02	2.639296e+01	7.038123e+00	4.750733e+01	0	0	2.566500e+01
7.765396e+01	2.952102e+02	2.639296e+01	7.038123e+00	4.750733e+01	0	0	2.576500e+01
7.765396e+01	2.952102e+02	2.463343e+01	8.797654e+00	4.750733e+01	0	0	2.586600e+01
7.741935e+01	3.010753e+02	2.463343e+01	7.038123e+00	4.633431e+01	0	0	2.596600e+01
7.718475e+01	2.961877e+02	2.463343e+01	7.038123e+00	4.633431e+01	0	0	2.606700e+01
7.718475e+01	2.961877e+02	2.639296e+01	7.038123e+00	4.633431e+01	0	0	2.616800e+01
7.718475e+01	2.971652e+02	2.639296e+01	8.797654e+00	4.633431e+01	0	0	2.626800e+01
7.718475e+01	2.961877e+02	2.639296e+01	7.038123e+00	4.633431e+01	0	0	2.637000e+01
7.718475e+01	2.971652e+02	2.639296e+01	7.038123e+00	4.633431e+01	0	0	2.647000e+01
7.718475e+01	2.961877e+02	2.463343e+01	7.038123e+00	4.633431e+01	0	0	2.657000e+01
7.718475e+01	2.961877e+02	2.463343e+01	7.038123e+00	4.692082e+01	0	0	2.667200e+01
7.695015e+01	2.952102e+02	2.463343e+01	7.038123e+00	4.692082e+01	0	0	2.677200e+01
7.695015e+01	2.961877e+02	2.463343e+01	7.038123e+00	4.750733e+01	0	0	2.687200e+01
7.695015e+01	2.952102e+02	2.463343e+01	7.038123e+00	4.692082e+01	0	0	2.697300e+01
7.706745e+01	2.961877e+02	2.463343e+01	7.038123e+00	4.692082e+01	0	0	2.707400e+01
7.695015e+01	2.961877e+02	2.463343e+01	7.038123e+00	4.692082e+01	0	0	2.717400e+01
7.695015e+01	2.961877e+02	2.639296e+01	7.038123e+00	4.750733e+01	0	0	2.727500e+01
7.671554e+01	2.942326e+02	2.463343e+01	8.797654e+00	4.633431e+01	0	0	2.737600e+01
7.648094e+01	2.952102e+02	2.463343e+01	7.038123e+00	4.633431e+01	0	0	2.747600e+01
7.648094e+01	2.952102e+02	2.463343e+01	7.038123e+00	4.633431e+01	0	0	2.757700e+01
7.648094e+01	2.952102e+02	2.463343e+01	7.038123e+00	4.633431e+01	0	0	2.767800e+01
7.648094e+01	2.952102e+02	2.463343e+01	7.038123e+00	4.633431e+01	0	0	2.777900e+01
7.648094e+01	2.952102e+02	2.463343e+01	8.797654e+00	4.633431e+01	0	0	2.787900e+01
7.648094e+01	2.952102e+02	2.463343e+01	7.038123e+00	4.633431e+01	0	0	2.798000e+01
7.648094e+01	2.922776e+02	2.463343e+01	7.038123e+00	4.633431e+01	0	0	2.808100e+01
7.648094e+01	2.932551e+02	2.463343e+01	7.038123e+00	4.633431e+01	0	0	2.818100e+01
7.636364e+01	2.932551e+02	2.463343e+01	7.038123e+00	4.633431e+01	0	0	2.828100e+01
7.648094e+01	2.932551e+02	2.639296e+01	7.038123e+00	4.633431e+01	0	0	2.838300e+01
7.648094e+01	2.932551e+02	2.639296e+01	7.038123e+00	4.633431e+01	0	0	2.848300e+01
7.648094e+01	2.932551e+02	2.463343e+01	7.038123e+00	4.633431e+01	0	0	2.858300e+01
7.636364e+01	2.932551e+02	2.463343e+01	7.038123e+00	4.633431e+01	0	0	2.868500e+01
7.648094e+01	2.932551e+02	2.463343e+01	8.797654e+00	4.633431e+01	0	0	2.878500e+01
7.659824e+01	2.932551e+02	2.463343e+01	8.797654e+00	4.633431e+01	0	0	2.888600e+01
7.636364e+01	2.932551e+02	2.639296e+01	7.038123e+00	4.633431e+01	0	0	2.898700e+01
7.636364e+01	2.932551e+02	2.463343e+01	7.038123e+00	4.633431e+01	0	0	2.908700e+01
7.648094e+01	2.942326e+02	2.463343e+01	7.038123e+00	4.633431e+01	0	0	2.918800e+01
7.648094e+01	2.932551e+02	2.639296e+01	7.038123e+00	4.633431e+01	0	0	2.928900e+01
7.636364e+01	2.932551e+02	2.463343e+01	7.038123e+00	4.692082e+01	0	0	2.938900e+01
7.636364e+01	2.932551e+02	2.463343e+01	8.797654e+00	4.692082e+01	0	0	2.949000e+01
7.648094e+01	2.952102e+02	2.463343e+01	8.797654e+00	4.633431e+01	0	0	2.959000e+01
7.695015e+01	2.932551e+02	2.463343e+01	7.038123e+00	4.633431e+01	0	0	2.969100e+01
7.695015e+01	2.932551e+02	2.639296e+01	7.038123e+00	4.574780e+01	0	0	2.979200e+01
7.683284e+01	2.922776e+02	2.463343e+01	8.797654e+00	4.633431e+01	0	0	2.989200e+01
7.683284e+01	2.932551e+02	2.463343e+01	7.038123e+00	4.633431e+01	0	0	2.999300e+01
7.683284e+01	2.932551e+02	2.463343e+01	7.038123e+00	4.633431e+01	0	0	3.009400e+01
7.683284e+01	2.922776e+02	2.463343e+01	7.038123e+00	4.633431e+01	0	0	3.019400e+01
7.683284e+01	2.952102e+02	2.463343e+01	8.797654e+00	4.633431e+01	0	0	3.029600e+01
7.695015e+01	2.942326e+02	2.463343e+01	8.797654e+00	4.633431e+01	0	0	3.039600e+01
7.683284e+01	2.942326e+02	2.463343e+01	7.038123e+00	4.633431e+01	0	0	3.049600e+01
7.683284e+01	2.942326e+02	2.463343e+01	7.038123e+00	4.633431e+01	0	0	3.059700e+01
7.695015e+01	2.942326e+02	2.463343e+01	7.038123e+00	4.633431e+01	0	0	3.069800e+01
7.695015e+01	2.942326e+02	2.463343e+01	8.797654e+00	4.633431e+01	0	0	3.079800e+01
7.683284e+01	2.952102e+02	2.463343e+01	7.038123e+00	4.633431e+01	0	0	3.089900e+01
7.671554e+01	2.981427e+02	2.639296e+01	7.038123e+00	4.633431e+01	0	0	31
7.659824e+01	2.961877e+02	2.463343e+01	8.797654e+00	4.633431e+01	0	0	3.110000e+01
7.671554e+01	2.971652e+02	2.639296e+01	8.797654e+00	4.633431e+01	0	0	3.120100e+01
7.659824e+01	2.961877e+02	2.463343e+01	7.038123e+00	4.574780e+01	0	0	3.130200e+01
7.659824e+01	2.961877e+02	2.463343e+01	7.038123e+00	4.574780e+01	0	0	3.140300e+01
7.671554e+01	2.961877e+02	2.463343e+01	7.038123e+00	4.633431e+01	0	0	3.150300e+01
7.659824e+01	2.961877e+02	2.463343e+01	7.038123e+00	4.633431e+01	0	0	3.160400e+01
7.683284e+01	2.971652e+02	2.463343e+01	8.797654e+00	4.633431e+01	0	0	3.170500e+01
7.671554e+01	2.981427e+02	2.639296e+01	7.038123e+00	4.633431e+01	0	0	3.180500e+01
7.683284e+01	2.981427e+02	2.463343e+01	7.038123e+00	4.574780e+01	0	0	3.190500e+01
7.683284e+01	2.981427e+02	2.463343e+01	7.038123e+00	4.574780e+01	0	0	3.200700e+01
7.683284e+01	2.981427e+02	2.463343e+01	8.797654e+00	4.633431e+01	0	0	3.210700e+01
7.671554e+01	2.981427e+02	2.463343e+01	8.797654e+00	4.633431e+01	0	0	3.220700e+01
7.671554e+01	2.981427e+02	2.463343e+01	8.797654e+00	4.633431e+01	0	0	3.230900e+01
7.706745e+01	2.991202e+02	2.463343e+01	8.797654e+00	4.750733e+01	0	0	3.240900e+01
7.683284e+01	2.981427e+02	2.463343e+01	8.797654e+00	4.692082e+01	0	0	3.250900e+01
7.671554e+01	2.981427e+02	2.287390e+01	8.797654e+00	4.692082e+01	0	0	3.261100e+01
7.695015e+01	2.981427e+02	2.463343e+01	8.797654e+00	4.692082e+01	0	0	3.271100e+01
7.683284e+01	2.971652e+02	2.463343e+01	8.797654e+00	4.692082e+01	0	0	3.281200e+01
7.671554e+01	2.981427e+02	2.463343e+01	8.797654e+00	4.692082e+01	0	0	3.291200e+01
7.671554e+01	2.981427e+02	2.463343e+01	8.797654e+00	4.692082e+01	0	0	3.301300e+01
7.683284e+01	2.981427e+02	2.463343e+01	8.797654e+00	4.750733e+01	0	0	3.311400e+01
7.718475e+01	3.020528e+02	2.463343e+01	8.797654e+00	4.750733e+01	0	0	3.321400e+01
7.730205e+01	3.030303e+02	2.463343e+01	8.797654e+00	4.750733e+01	0	0	3.331500e+01
7.706745e+01	3.020528e+02	2.463343e+01	8.797654e+00	4.750733e+01	0	0	3.341600e+01
7.718475e+01	3.020528e+02	2.463343e+01	8.797654e+00	4.750733e+01	0	0	3.351600e+01
7.718475e+01	3.020528e+02	2.463343e+01	7.038123e+00	4.750733e+01	0	0	3.361700e+01
7.706745e+01	3.020528e+02	2.463343e+01	8.797654e+00	4.750733e+01	0	0	3.371800e+01
7.718475e+01	3.020528e+02	2.463343e+01	8.797654e+00	4.750733e+01	0	0	3.381800e+01
7.730205e+01	2.971652e+02	2.463343e+01	8.797654e+00	4.750733e+01	0	0	3.392000e+01
7.718475e+01	2.952102e+02	2.463343e+01	8.797654e+00	4.750733e+01	0	0	3.402000e+01
7.718475e+01	2.952102e+02	2.463343e+01	8.797654e+00	4.750733e+01	0	0	3.412000e+01
7.718475e+01	2.952102e+02	2.463343e+01	8.797654e+00	4.750733e+01	0	0	3.422100e+01
7.718475e+01	2.952102e+02	2.463343e+01	8.797654e+00	4.750733e+01	0	0	3.432200e+01
7.718475e+01	2.952102e+02	2.463343e+01	8.797654e+00	4.809384e+01	0	0	3.442200e+01
7.730205e+01	2.952102e+02	2.463343e+01	8.797654e+00	4.750733e+01	0	0	3.452300e+01
7.730205e+01	2.981427e+02	2.463343e+01	8.797654e+00	4.750733e+01	0	0	3.462400e+01
7.718475e+01	2.952102e+02	2.463343e+01	8.797654e+00	4.750733e+01	0	0	3.472400e+01
7.718475e+01	2.952102e+02	2.463343e+01	8.797654e+00	4.750733e+01	0	0	3.482500e+01
7.730205e+01	2.952102e+02	2.463343e+01	8.797654e+00	4.750733e+01	0	0	3.492600e+01
7.718475e+01	2.952102e+02	2.639296e+01	8.797654e+00	4.750733e+01	0	0	3.502600e+01
7.718475e+01	2.952102e+02	2.463343e+01	8.797654e+00	4.692082e+01	0	0	3.512700e+01
7.718475e+01	2.952102e+02	2.639296e+01	8.797654e+00	4.750733e+01	0	0	3.522700e+01
7.706745e+01	2.971652e+02	2.463343e+01	8.797654e+00	4.750733e+01	0	0	3.532900e+01
7.671554e+01	2.961877e+02	2.463343e+01	8.797654e+00	4.750733e+01	0	0	3.542900e+01
7.671554e+01	2.961877e+02	2.639296e+01	8.797654e+00	4.750733e+01	0	0	3.552900e+01
7.659824e+01	2.952102e+02	2.463343e+01	8.797654e+00	4.750733e+01	0	0	3.563100e+01
7.671554e+01	2.961877e+02	2.463343e+01	8.797654e+00	4.692082e+01	0	0	3.573100e+01
7.671554e+01	2.952102e+02	2.463343e+01	8.797654e+00	4.692082e+01	0	0	3.583100e+01
7.671554e+01	2.961877e+02	2.463343e+01	8.797654e+00	4.750733e+01	0	0	3.593300e+01
7.671554e+01	2.991202e+02	2.463343e+01	8.797654e+00	4.692082e+01	0	0	3.603300e+01
7.671554e+01	3.000978e+02	2.463343e+01	8.797654e+00	4.692082e+01	0	0	3.613300e+01
7.671554e+01	2.991202e+02	2.463343e+01	7.038123e+00	4.750733e+01	0	0	3.623500e+01
7.659824e+01	2.991202e+02	2.463343e+01	8.797654e+00	4.692082e+01	0	0	3.633500e+01
7.659824e+01	3.000978e+02	2.463343e+01	8.797654e+00	4.692082e+01	0	0	3.643500e+01
7.659824e+01	3.000978e+02	2.463343e+01	8.797654e+00	4.750733e+01	0	0	3.653600e+01
7.659824e+01	2.991202e+02	2.463343e+01	8.797654e+00	4.692082e+01	0	0	3.663700e+01
7.671554e+01	2.981427e+02	2.463343e+01	8.797654e+00	4.633431e+01	0	0	3.673800e+01
7.671554e+01	3.010753e+02	2.463343e+01	8.797654e+00	4.692082e+01	0	0	3.683800e+01
7.671554e+01	3.010753e+02	2.463343e+01	8.797654e+00	4.692082e+01	0	0	3.693900e+01
7.671554e+01	3.010753e+02	2.463343e+01	8.797654e+00	4.692082e+01	0	0	3.704000e+01
7.683284e+01	3.010753e+02	2.463343e+01	8.797654e+00	4.692082e+01	0	0	3.714000e+01
7.671554e+01	3.010753e+02	2.463343e+01	8.797654e+00	4.692082e+01	0	0	3.724100e+01
7.671554e+01	3.010753e+02	2.463343e+01	7.038123e+00	4.692082e+01	0	0	3.734200e+01
7.671554e+01	3.010753e+02	2.463343e+01	7.038123e+00	4.633431e+01	0	0	3.744200e+01
7.659824e+01	2.981427e+02	2.463343e+01	7.038123e+00	4.692082e+01	0	0	3.754300e+01
7.648094e+01	2.981427e+02	2.463343e+01	8.797654e+00	4.692082e+01	0	0	3.764400e+01
7.659824e+01	2.981427e+02	2.463343e+01	8.797654e+00	4.692082e+01	0	0	3.774400e+01
7.648094e+01	2.981427e+02	2.463343e+01	7.038123e+00	4.692082e+01	0	0	3.784400e+01
7.659824e+01	2.981427e+02	2.463343e+01	8.797654e+00	4.692082e+01	0	0	3.794600e+01
7.659824e+01	2.981427e+02	2.463343e+01	8.797654e+00	4.692082e+01	0	0	3.804600e+01
7.659824e+01	2.981427e+02	2.463343e+01	8.797654e+00	4.692082e+01	0	0	3.814700e+01
7.695015e+01	2.971652e+02	2.463343e+01	8.797654e+00	4.692082e+01	0	0	3.824800e+01
7.683284e+01	2.961877e+02	2.463343e+01	8.797654e+00	4.692082e+01	0	0	3.834800e+01
7.683284e+01	2.961877e+02	2.463343e+01	8.797654e+00	4.692082e+01	0	0	3.844900e+01
7.695015e+01	2.961877e+02	2.463343e+01	7.038123e+00	4.692082e+01	0	0	3.855000e+01
7.683284e+01	2.961877e+02	2.463343e+01	7.038123e+00	4.692082e+01	0	0	3.865000e+01
7.683284e+01	2.961877e+02	2.463343e+01	8.797654e+00	4.692082e+01	0	0	3.875100e+01
7.683284e+01	2.961877e+02	2.639296e+01	8.797654e+00	4.692082e+01	0	0	3.885200e+01
7.659824e+01	2.961877e+02	2.463343e+01	8.797654e+00	4.692082e+01	0	0	3.895200e+01
7.695015e+01	2.971652e+02	2.463343e+01	7.038123e+00	4.692082e+01	0	0	3.905300e+01
7.695015e+01	2.981427e+02	2.463343e+01	7.038123e+00	4.692082e+01	0	0	3.915300e+01
7.695015e+01	2.971652e+02	2.463343e+01	7.038123e+00	4.692082e+01	0	0	3.925500e+01
7.695015e+01	2.971652e+02	2.463343e+01	7.038123e+00	4.692082e+01	0	0	3.935500e+01
7.695015e+01	2.971652e+02	2.463343e+01	8.797654e+00	4.633431e+01	0	0	3.945500e+01
7.695015e+01	2.971652e+02	2.463343e+01	8.797654e+00	4.692082e+01	0	0	3.955700e+01
7.695015e+01	2.981427e+02	2.463343e+01	7.038123e+00	4.633431e+01	0	0	3.965700e+01
7.706745e+01	2.971652e+02	2.463343e+01	8.797654e+00	4.574780e+01	0	0	3.975700e+01
7.706745e+01	2.961877e+02	2.639296e+01	8.797654e+00	4.633431e+01	0	0	3.985900e+01
7.718475e+01	2.971652e+02	2.639296e+01	7.038123e+00	4.633431e+01	0	0	3.995900e+01
7.706745e+01	2.971652e+02	2.463343e+01	8.797654e+00	4.633431e+01	0	0	4.005900e+01
7.706745e+01	2.961877e+02	2.463343e+01	8.797654e+00	4.633431e+01	0	0	4.016000e+01
7.718475e+01	2.961877e+02	2.463343e+01	8.797654e+00	4.574780e+01	0	0	4.026100e+01
7.706745e+01	2.971652e+02	2.463343e+01	7.038123e+00	4.633431e+01	0	0	4.036100e+01
7.671554e+01	2.981427e+02	2.463343e+01	7.038123e+00	4.633431e+01	0	0	4.046200e+01
7.671554e+01	2.971652e+02	2.463343e+01	7.038123e+00	4.574780e+01	0	0	4.056300e+01
7.671554e+01	2.971652e+02	2.463343e+01	7.038123e+00	4.633431e+01	0	0	4.066400e+01
7.683284e+01	2.971652e+02	2.463343e+01	7.038123e+00	4.633431e+01	0	0	4.076400e+01
7.671554e+01	2.971652e+02	2.463343e+01	8.797654e+00	4.633431e+01	0	0	4.086500e+01
7.671554e+01	2.971652e+02	2.463343e+01	7.038123e+00	4.574780e+01	0	0	4.096600e+01
7.671554e+01	2.971652e+02	2.463343e+01	7.038123e+00	4.692082e+01	0	0	4.106600e+01
7.659824e+01	2.971652e+02	2.463343e+01	8.797654e+00	4.692082e+01	0	0	4.116700e+01
7.671554e+01	2.981427e+02	2.463343e+01	7.038123e+00	4.692082e+01	0	0	4.126800e+01
7.659824e+01	2.981427e+02	2.463343e+01	7.038123e+00	4.633431e+01	0	0	4.136800e+01
7.659824e+01	2.971652e+02	2.463343e+01	8.797654e+00	4.692082e+01	0	0	4.146800e+01
7.671554e+01	2.981427e+02	2.463343e+01	7.038123e+00	4.633431e+01	0	0	4.157000e+01
7.671554e+01	2.981427e+02	2.463343e+01	7.038123e+00	4.692082e+01	0	0	4.167000e+01
7.659824e+01	2.981427e+02	2.463343e+01	7.038123e+00	4.692082e+01	0	0	4.177100e+01
7.648094e+01	3.010753e+02	2.463343e+01	7.038123e+00	4.750733e+01	0	0	4.187200e+01
7.659824e+01	2.961877e+02	2.463343e+01	7.038123e+00	4.750733e+01	0	0	4.197200e+01
7.659824e+01	2.961877e+02	2.463343e+01	7.038123e+00	4.750733e+01	0	0	4.207300e+01
7.671554e+01	2.961877e+02	2.463343e+01	8.797654e+00	4.750733e+01	0	0	4.217400e+01
7.659824e+01	2.961877e+02	2.463343e+01	8.797654e+00	4.750733e+01	0	0	4.227400e+01
7.659824e+01	2.961877e+02	2.463343e+01	8.797654e+00	4.692082e+01	0	0	4.237500e+01
7.671554e+01	2.971652e+02	2.463343e+01	7.038123e+00	4.750733e+01	0	0	4.247500e+01
7.671554e+01	2.971652e+02	2.463343e+01	7.038123e+00	4.750733e+01	0	0	4.257600e+01
7.671554e+01	2.942326e+02	2.463343e+01	7.038123e+00	4.750733e+01	0	0	4.267700e+01
7.683284e+01	2.942326e+02	2.463343e+01	7.038123e+00	4.692082e+01	0	0	4.277700e+01
7.683284e+01	2.942326e+02	2.463343e+01	7.038123e+00	4.692082e+01	0	0	4.287800e+01
7.671554e+01	2.942326e+02	2.463343e+01	7.038123e+00	4.750733e+01	0	0	4.297900e+01
7.683284e+01	2.942326e+02	2.463343e+01	7.038123e+00	4.750733e+01	0	0	4.307900e+01
7.671554e+01	2.942326e+02	2.463343e+01	7.038123e+00	4.750733e+01	0	0	4.318100e+01
7.671554e+01	2.952102e+02	2.463343e+01	7.038123e+00	4.750733e+01	0	0	4.328100e+01
7.659824e+01	2.952102e+02	2.287390e+01	7.038123e+00	4.692082e+01	0	0	4.338100e+01
7.659824e+01	2.952102e+02	2.463343e+01	7.038123e+00	4.750733e+01	0	0	4.348300e+01
7.648094e+01	2.952102e+02	2.463343e+01	7.038123e+00	4.750733e+01	0	0	4.358300e+01
7.648094e+01	2.952102e+02	2.463343e+01	7.038123e+00	4.750733e+01	0	0	4.368300e+01
7.659824e+01	2.952102e+02	2.287390e+01	7.038123e+00	4.750733e+01	0	0	4.378400e+01
7.659824e+01	2.952102e+02	2.287390e+01	8.797654e+00	4.750733e+01	0	0	4.388500e+01
7.659824e+01	2.961877e+02	2.463343e+01	8.797654e+00	4.750733e+01	0	0	4.398500e+01
7.636364e+01	3.030303e+02	2.287390e+01	8.797654e+00	4.692082e+01	0	0	4.408600e+01
7.636364e+01	3.030303e+02	2.287390e+01	7.038123e+00	4.750733e+01	0	0	4.418700e+01
7.636364e+01	3.030303e+02	2.287390e+01	8.797654e+00	4.692082e+01	0	0	4.428800e+01
7.636364e+01	3.020528e+02	2.287390e+01	7.038123e+00	4.692082e+01	0	0	4.438800e+01
7.636364e+01	3.030303e+02	2.463343e+01	7.038123e+00	4.692082e+01	0	0	4.448900e+01
7.648094e+01	3.030303e+02	2.287390e+01	8.797654e+00	4.750733e+01	0	0	4.459000e+01
7.624633e+01	3.030303e+02	2.463343e+01	7.038123e+00	4.692082e+01	0	0	4.469000e+01
7.589443e+01	3.000978e+02	2.463343e+01	7.038123e+00	4.692082e+01	0	0	4.479000e+01
7.589443e+01	3.000978e+02	2.287390e+01	7.038123e+00	4.750733e+01	0	0	4.489200e+01
7.589443e+01	2.991202e+02	2.111437e+01	7.038123e+00	4.692082e+01	0	0	4.499200e+01
7.577713e+01	2.991202e+02	2.287390e+01	8.797654e+00	4.692082e+01	0	0	4.509200e+01
7.577713e+01	3.000978e+02	2.287390e+01	7.038123e+00	4.750733e+01	0	0	4.519400e+01
7.577713e+01	3.000978e+02	2.287390e+01	8.797654e+00	4.692082e+01	0	0	4.529400e+01
7.577713e+01	2.991202e+02	2.463343e+01	8.797654e+00	4.692082e+01	0	0	4.539400e+01
7.554252e+01	2.981427e+02	2.287390e+01	7.038123e+00	4.633431e+01	0	0	4.549600e+01
7.554252e+01	2.981427e+02	2.463343e+01	7.038123e+00	4.633431e+01	0	0	4.559600e+01
7.554252e+01	2.991202e+02	2.287390e+01	7.038123e+00	4.633431e+01	0	0	4.569700e+01
7.554252e+01	2.991202e+02	2.287390e+01	7.038123e+00	4.633431e+01	0	0	4.579800e+01
7.565982e+01	2.991202e+02	2.287390e+01	7.038123e+00	4.633431e+01	0	0	4.589800e+01
7.554252e+01	2.981427e+02	2.287390e+01	7.038123e+00	4.633431e+01	0	0	4.599900e+01
7.554252e+01	2.991202e+02	2.287390e+01	7.038123e+00	4.633431e+01	0	0	4.609900e+01
7.554252e+01	2.952102e+02	2.287390e+01	7.038123e+00	4.692082e+01	0	0	4.620000e+01
7.542522e+01	2.961877e+02	2.463343e+01	7.038123e+00	4.633431e+01	0	0	4.630100e+01
7.542522e+01	2.961877e+02	2.463343e+01	7.038123e+00	4.633431e+01	0	0	4.640100e+01
7.542522e+01	2.961877e+02	2.463343e+01	7.038123e+00	4.633431e+01	0	0	4.650200e+01
7.542522e+01	2.961877e+02	2.463343e+01	7.038123e+00	4.692082e+01	0	0	4.660300e+01
7.542522e+01	2.961877e+02	2.463343e+01	7.038123e+00	4.633431e+01	0	0	4.670300e+01
7.542522e+01	2.961877e+02	2.463343e+01	7.038123e+00	4.633431e+01	0	0	4.680400e+01
7.542522e+01	2.971652e+02	2.463343e+01	7.038123e+00	4.633431e+01	0	0	4.690500e+01
7.577713e+01	2.971652e+02	2.463343e+01	7.038123e+00	4.574780e+01	0	0	4.700500e+01
7.577713e+01	2.961877e+02	2.463343e+01	7.038123e+00	4.574780e+01	0	0	4.710600e+01
7.577713e+01	2.971652e+02	2.463343e+01	7.038123e+00	4.633431e+01	0	0	4.720700e+01
7.565982e+01	2.971652e+02	2.463343e+01	7.038123e+00	4.633431e+01	0	0	4.730700e+01
7.565982e+01	2.961877e+02	2.463343e+01	7.038123e+00	4.574780e+01	0	0	4.740800e+01
7.565982e+01	2.971652e+02	2.463343e+01	7.038123e+00	4.574780e+01	0	0	4.750900e+01
7.601173e+01	2.961877e+02	2.463343e+01	7.038123e+00	4.574780e+01	0	0	4.760900e+01
7.612903e+01	2.981427e+02	2.463343e+01	8.797654e+00	4.574780e+01	0	0	4.771000e+01
7.612903e+01	2.981427e+02	2.463343e+01	8.797654e+00	4.574780e+01	0	0	4.781100e+01
7.601173e+01	2.981427e+02	2.639296e+01	7.038123e+00	4.574780e+01	0	0	4.791100e+01
7.601173e+01	2.981427e+02	2.287390e+01	7.038123e+00	4.574780e+01	0	0	4.801200e+01
7.601173e+01	2.981427e+02	2.463343e+01	7.038123e+00	4.574780e+01	0	0	4.811300e+01
7.601173e+01	2.981427e+02	2.463343e+01	7.038123e+00	4.574780e+01	0	0	4.821400e+01
7.612903e+01	2.981427e+02	2.463343e+01	7.038123e+00	4.633431e+01	0	0	4.831400e+01
7.601173e+01	2.961877e+02	2.287390e+01	7.038123e+00	4.633431e+01	0	0	4.841400e+01
7.601173e+01	2.961877e+02	2.463343e+01	7.038123e+00	4.633431e+01	0	0	4.851600e+01
7.601173e+01	2.961877e+02	2.287390e+01	7.038123e+00	4.574780e+01	0	0	4.861600e+01
7.601173e+01	2.961877e+02	2.287390e+01	7.038123e+00	4.574780e+01	0	0	4.871600e+01
7.601173e+01	2.961877e+02	2.463343e+01	7.038123e+00	4.633431e+01	0	0	4.881800e+01
7.601173e+01	2.961877e+02	2.463343e+01	7.038123e+00	4.574780e+01	0	0	4.891800e+01
7.612903e+01	2.961877e+02	2.287390e+01	8.797654e+00	4.516129e+01	0	0	4.901800e+01
7.612903e+01	2.952102e+02	2.463343e+01	7.038123e+00	4.516129e+01	0	0	4.912000e+01
7.577713e+01	2.981427e+02	2.463343e+01	7.038123e+00	4.516129e+01	0	0	4.922000e+01
7.589443e+01	2.971652e+02	2.287390e+01	7.038123e+00	4.516129e+01	0	0	4.932000e+01
7.589443e+01	2.971652e+02	2.287390e+01	7.038123e+00	4.516129e+01	0	0	4.942100e+01
7.589443e+01	2.971652e+02	2.287390e+01	7.038123e+00	4.516129e+01	0	0	4.952200e+01
7.577713e+01	2.971652e+02	2.287390e+01	7.038123e+00	4.516129e+01	0	0	4.962300e+01
7.577713e+01	2.981427e+02	2.287390e+01	7.038123e+00	4.457478e+01	0	0	4.972300e+01
7.542522e+01	2.971652e+02	2.287390e+01	7.038123e+00	4.398827e+01	0	0	4.982400e+01
7.542522e+01	2.971652e+02	2.287390e+01	7.038123e+00	4.340176e+01	0	0	4.992500e+01
7.542522e+01	2.971652e+02	2.287390e+01	7.038123e+00	4.398827e+01	0	0	5.002500e+01
7.530792e+01	2.971652e+02	2.463343e+01	7.038123e+00	4.340176e+01	0	0	5.012600e+01
7.530792e+01	2.971652e+02	2.463343e+01	7.038123e+00	4.398827e+01	0	0	5.022700e+01
7.542522e+01	2.971652e+02	2.287390e+01	7.038123e+00	4.398827e+01	0	0	5.032700e+01
7.542522e+01	2.971652e+02	2.287390e+01	7.038123e+00	4.398827e+01	0	0	5.042800e+01
7.495601e+01	2.971652e+02	2.463343e+01	7.038123e+00	4.398827e+01	0	0	5.052900e+01
7.507331e+01	2.981427e+02	2.287390e+01	7.038123e+00	4.398827e+01	0	0	5.062900e+01
7.495601e+01	2.981427e+02	2.287390e+01	7.038123e+00	4.398827e+01	0	0	5.072900e+01
7.507331e+01	2.981427e+02	2.287390e+01	5.278592e+00	4.398827e+01	0	0	5.083100e+01
7.495601e+01	2.981427e+02	2.287390e+01	5.278592e+00	4.398827e+01	0	0	5.093100e+01
7.495601e+01	2.981427e+02	2.463343e+01	7.038123e+00	4.398827e+01	0	0	5.103200e+01
7.495601e+01	2.981427e+02	2.463343e+01	7.038123e+00	4.457478e+01	0	0	5.113300e+01
7.507331e+01	2.971652e+02	2.463343e+01	7.038123e+00	4.457478e+01	0	0	5.123300e+01
7.519062e+01	2.971652e+02	2.287390e+01	5.278592e+00	4.398827e+01	0	0	5.133400e+01
7.519062e+01	2.971652e+02	2.463343e+01	7.038123e+00	4.457478e+01	0	0	5.143500e+01
7.519062e+01	2.971652e+02	2.287390e+01	5.278592e+00	4.398827e+01	0	0	5.153500e+01
7.519062e+01	2.971652e+02	2.287390e+01	7.038123e+00	4.398827e+01	0	0	5.163600e+01
7.519062e+01	2.971652e+02	2.463343e+01	7.038123e+00	4.457478e+01	0	0	5.173700e+01
7.519062e+01	2.971652e+02	2.287390e+01	5.278592e+00	4.398827e+01	0	0	5.183700e+01
7.507331e+01	2.961877e+02	2.463343e+01	7.038123e+00	4.516129e+01	0	0	5.193800e+01
7.507331e+01	2.991202e+02	2.463343e+01	7.038123e+00	4.516129e+01	0	0	5.203800e+01
7.507331e+01	2.991202e+02	2.463343e+01	7.038123e+00	4.574780e+01	0	0	5.214000e+01
7.507331e+01	2.991202e+02	2.463343e+01	7.038123e+00	4.516129e+01	0	0	5.224000e+01
7.507331e+01	2.991202e+02	2.287390e+01	7.038123e+00	4.516129e+01	0	0	5.234000e+01
7.519062e+01	2.991202e+02	2.287390e+01	5.278592e+00	4.516129e+01	0	0	5.244200e+01
7.507331e+01	2.991202e+02	2.287390e+01	7.038123e+00	4.516129e+01	0	0	5.254200e+01
7.530792e+01	2.981427e+02	2.287390e+01	8.797654e+00	4.574780e+01	0	0	5.264200e+01
7.542522e+01	2.991202e+02	2.463343e+01	7.038123e+00	4.574780e+01	0	0	5.274400e+01
7.542522e+01	2.981427e+02	2.463343e+01	7.038123e+00	4.516129e+01	0	0	5.284400e+01
7.542522e+01	2.981427e+02	2.463343e+01	7.038123e+00	4.574780e+01	0	0	5.294400e+01
7.542522e+01	2.981427e+02	2.287390e+01	7.038123e+00	4.516129e+01	0	0	5.304600e+01
7.542522e+01	2.981427e+02	2.287390e+01	7.038123e+00	4.516129e+01	0	0	5.314600e+01
7.542522e+01	2.981427e+02	2.463343e+01	7.038123e+00	4.574780e+01	0	0	5.324600e+01
7.542522e+01	2.991202e+02	2.463343e+01	7.038123e+00	4.633431e+01	0	0	5.334700e+01
7.495601e+01	2.981427e+02	2.287390e+01	7.038123e+00	4.574780e+01	0	0	5.344800e+01
7.495601e+01	2.981427e+02	2.287390e+01	7.038123e+00	4.574780e+01	0	0	5.354900e+01
7.495601e+01	2.991202e+02	2.287390e+01	5.278592e+00	4.633431e+01	0	0	5.364900e+01
7.507331e+01	2.991202e+02	2.287390e+01	7.038123e+00	4.633431e+01	0	0	5.375000e+01
7.507331e+01	2.991202e+02	2.287390e+01	7.038123e+00	4.574780e+01	0	0	5.385100e+01
7.495601e+01	2.991202e+02	2.287390e+01	7.038123e+00	4.633431e+01	0	0	5.395100e+01
7.495601e+01	2.991202e+02	2.463343e+01	7.038123e+00	4.633431e+01	0	0	5.405200e+01
7.472141e+01	2.952102e+02	2.463343e+01	5.278592e+00	4.633431e+01	0	0	5.415300e+01
7.472141e+01	2.942326e+02	2.463343e+01	5.278592e+00	4.633431e+01	0	0	5.425300e+01
7.472141e+01	2.942326e+02	2.287390e+01	7.038123e+00	4.574780e+01	0	0	5.435300e+01
7.472141e+01	2.942326e+02	2.287390e+01	7.038123e+00	4.574780e+01	0	0	5.445500e+01
7.472141e+01	2.942326e+02	2.463343e+01	7.038123e+00	4.633431e+01	0	0	5.455500e+01
7.472141e+01	2.942326e+02	2.463343e+01	7.038123e+00	4.633431e+01	0	0	5.465600e+01
7.472141e+01	2.942326e+02	2.287390e+01	5.278592e+00	4.574780e+01	0	0	5.475700e+01
7.495601e+01	2.961877e+02	2.287390e+01	5.278592e+00	4.574780e+01	0	0	5.485700e+01
7.483871e+01	2.952102e+02	2.463343e+01	7.038123e+00	4.574780e+01	0	0	5.495800e+01
7.483871e+01	2.952102e+02	2.463343e+01	7.038123e+00	4.574780e+01	0	0	5.505900e+01
7.495601e+01	2.952102e+02	2.287390e+01	7.038123e+00	4.574780e+01	0	0	5.515900e+01
7.495601e+01	2.952102e+02	2.463343e+01	7.038123e+00	4.633431e+01	0	0	5.526000e+01
7.495601e+01	2.952102e+02	2.287390e+01	7.038123e+00	4.574780e+01	0	0	5.536100e+01
7.495601e+01	2.952102e+02	2.287390e+01	7.038123e+00	4.574780e+01	0	0	5.546100e+01
7.483871e+01	2.961877e+02	2.287390e+01	7.038123e+00	4.574780e+01	0	0	5.556200e+01
7.425220e+01	2.952102e+02	2.463343e+01	5.278592e+00	4.574780e+01	0	0	5.566200e+01
7.436950e+01	2.952102e+02	2.287390e+01	7.038123e+00	4.574780e+01	0	0	5.576300e+01
7.436950e+01	2.961877e+02	2.287390e+01	7.038123e+00	4.633431e+01	0	0	5.586400e+01
7.436950e+01	2.952102e+02	2.463343e+01	7.038123e+00	4.633431e+01	0	0	5.596400e+01
7.436950e+01	2.961877e+02	2.463343e+01	7.038123e+00	4.633431e+01	0	0	5.606600e+01
7.425220e+01	2.952102e+02	2.463343e+01	7.038123e+00	4.633431e+01	0	0	5.616600e+01
7.436950e+01	2.961877e+02	2.287390e+01	7.038123e+00	4.692082e+01	0	0	5.626600e+01
7.472141e+01	2.981427e+02	2.463343e+01	7.038123e+00	4.633431e+01	0	0	5.636800e+01
7.472141e+01	2.981427e+02	2.463343e+01	7.038123e+00	4.633431e+01	0	0	5.646800e+01
7.460411e+01	2.981427e+02	2.287390e+01	7.038123e+00	4.692082e+01	0	0	5.656800e+01
7.472141e+01	2.981427e+02	2.463343e+01	7.038123e+00	4.692082e+01	0	0	5.666900e+01
7.483871e+01	2.991202e+02	2.463343e+01	7.038123e+00	4.633431e+01	0	0	5.677000e+01
7.472141e+01	2.981427e+02	2.463343e+01	7.038123e+00	4.633431e+01	0	0	5.687000e+01
7.472141e+01	2.981427e+02	2.463343e+01	7.038123e+00	4.633431e+01	0	0	5.697100e+01
7.448680e+01	3.000978e+02	2.287390e+01	7.038123e+00	4.692082e+01	0	0	5.707200e+01
7.448680e+01	3.000978e+02	2.463343e+01	7.038123e+00	4.692082e+01	0	0	5.717200e+01
7.448680e+01	3.000978e+02	2.287390e+01	7.038123e+00	4.692082e+01	0	0	5.727300e+01
7.448680e+01	3.000978e+02	2.287390e+01	7.038123e+00	4.692082e+01	0	0	5.737400e+01
7.448680e+01	3.000978e+02	2.287390e+01	7.038123e+00	4.692082e+01	0	0	5.747500e+01
7.448680e+01	3.000978e+02	2.287390e+01	7.038123e+00	4.692082e+01	0	0	5.757500e+01
7.448680e+01	3.000978e+02	2.287390e+01	7.038123e+00	4.692082e+01	0	0	5.767600e+01
7.495601e+01	2.971652e+02	2.287390e+01	7.038123e+00	4.692082e+01	0	0	5.777700e+01
7.495601e+01	2.971652e+02	2.287390e+01	7.038123e+00	4.692082e+01	0	0	5.787700e+01
7.495601e+01	2.971652e+02	2.287390e+01	7.038123e+00	4.692082e+01	0	0	5.797700e+01
7.495601e+01	2.971652e+02	2.287390e+01	7.038123e+00	4.692082e+01	0	0	5.807900e+01
7.495601e+01	2.971652e+02	2.287390e+01	7.038123e+00	4.692082e+01	0	0	5.817900e+01
7.495601e+01	2.981427e+02	2.287390e+01	7.038123e+00	4.692082e+01	0	0	5.827900e+01
7.495601e+01	2.971652e+02	2.287390e+01	7.038123e+00	4.692082e+01	0	0	5.838100e+01
7.507331e+01	2.991202e+02	2.287390e+01	7.038123e+00	4.750733e+01	0	0	5.848100e+01
7.519062e+01	3.000978e+02	2.287390e+01	7.038123e+00	4.750733e+01	0	0	5.858200e+01
7.519062e+01	3.000978e+02	2.287390e+01	7.038123e+00	4.750733e+01	0	0	5.868300e+01
7.519062e+01	3.000978e+02	2.287390e+01	5.278592e+00	4.750733e+01	0	0	5.878300e+01
7.507331e+01	3.000978e+02	2.287390e+01	5.278592e+00	4.750733e+01	0	0	5.888400e+01
7.530792e+01	3.000978e+02	2.287390e+01	7.038123e+00	4.750733e+01	0	0	5.898400e+01
7.519062e+01	3.000978e+02	2.287390e+01	7.038123e+00	4.750733e+01	0	0	5.908500e+01
7.530792e+01	2.991202e+02	2.287390e+01	7.038123e+00	4.809384e+01	0	0	5.918600e+01
7.507331e+01	2.991202e+02	2.287390e+01	5.278592e+00	4.750733e+01	0	0	5.928600e+01
7.507331e+01	3.000978e+02	2.287390e+01	7.038123e+00	4.750733e+01	0	0	5.938700e+01
7.507331e+01	2.991202e+02	2.111437e+01	7.038123e+00	4.750733e+01	0	0	5.948800e+01
7.519062e+01	2.991202e+02	2.287390e+01	5.278592e+00	4.750733e+01	0	0	5.958800e+01
7.519062e+01	2.991202e+02	2.287390e+01	7.038123e+00	4.809384e+01	0	0	5.968900e+01
7.507331e+01	2.991202e+02	2.287390e+01	7.038123e+00	4.809384e+01	0	0	5.979000e+01
7.495601e+01	2.981427e+02	2.287390e+01	7.038123e+00	4.692082e+01	0	0	5.989000e+01
7.507331e+01	2.991202e+02	2.111437e+01	7.038123e+00	4.692082e+01	0	0	5.999200e+01
7.507331e+01	2.991202e+02	2.287390e+01	7.038123e+00	4.633431e+01	0	0	6.009200e+01
7.507331e+01	2.991202e+02	2.287390e+01	5.278592e+00	4.692082e+01	0	0	6.019200e+01
7.507331e+01	2.991202e+02	2.287390e+01	7.038123e+00	4.633431e+01	0	0	6.029300e+01
7.507331e+01	2.991202e+02	2.287390e+01	7.038123e+00	4.692082e+01	0	0	6.039400e+01
7.507331e+01	3.000978e+02	2.287390e+01	5.278592e+00	4.633431e+01	0	0	6.049400e+01
7.495601e+01	2.932551e+02	2.287390e+01	7.038123e+00	4.574780e+01	0	0	6.059500e+01
7.507331e+01	2.961877e+02	2.287390e+01	5.278592e+00	4.574780e+01	0	0	6.069600e+01
7.507331e+01	2.961877e+02	2.287390e+01	5.278592e+00	4.516129e+01	0	0	6.079600e+01
7.495601e+01	2.961877e+02	2.287390e+01	7.038123e+00	4.516129e+01	0	0	6.089700e+01
7.495601e+01	2.961877e+02	2.463343e+01	7.038123e+00	4.516129e+01	0	0	6.099800e+01
7.495601e+01	2.961877e+02	2.463343e+01	5.278592e+00	4.516129e+01	0	0	6.109900e+01
7.495601e+01	2.961877e+02	2.463343e+01	7.038123e+00	4.516129e+01	0	0	6.119900e+01
7.495601e+01	2.961877e+02	2.463343e+01	3.519062e+00	4.457478e+01	0	0	6.130000e+01
7.530792e+01	2.971652e+02	2.287390e+01	5.278592e+00	4.457478e+01	0	0	6.140100e+01
7.530792e+01	2.971652e+02	2.287390e+01	5.278592e+00	4.457478e+01	0	0	6.150100e+01
7.519062e+01	2.971652e+02	2.463343e+01	3.519062e+00	4.516129e+01	0	0	6.160100e+01
7.530792e+01	2.971652e+02	2.463343e+01	7.038123e+00	4.457478e+01	0	0	6.170300e+01
7.530792e+01	2.971652e+02	2.463343e+01	5.278592e+00	4.457478e+01	0	0	6.180300e+01
7.519062e+01	2.961877e+02	2.463343e+01	5.278592e+00	4.457478e+01	0	0	6.190300e+01
7.519062e+01	2.961877e+02	2.463343e+01	5.278592e+00	4.457478e+01	0	0	6.200500e+01
7.507331e+01	2.961877e+02	2.463343e+01	5.278592e+00	4.516129e+01	0	0	6.210500e+01
7.472141e+01	2.942326e+02	2.463343e+01	5.278592e+00	4.457478e+01	0	0	6.220500e+01
7.483871e+01	2.942326e+02	2.463343e+01	5.278592e+00	4.457478e+01	0	0	6.230700e+01
7.483871e+01	2.952102e+02	2.463343e+01	5.278592e+00	4.457478e+01	0	0	6.240700e+01
7.483871e+01	2.942326e+02	2.463343e+01	5.278592e+00	4.457478e+01	0	0	6.250800e+01
7.483871e+01	2.952102e+02	2.463343e+01	5.278592e+00	4.457478e+01	0	0	6.260900e+01
7.483871e+01	2.942326e+02	2.463343e+01	5.278592e+00	4.457478e+01	0	0	6.270900e+01
7.519062e+01	2.942326e+02	2.463343e+01	5.278592e+00	4.398827e+01	0	0	6.281000e+01
7.483871e+01	2.971652e+02	2.463343e+01	5.278592e+00	4.398827e+01	0	0	6.291000e+01
7.483871e+01	2.971652e+02	2.463343e+01	5.278592e+00	4.398827e+01	0	0	6.301100e+01
7.483871e+01	2.981427e+02	2.463343e+01	5.278592e+00	4.398827e+01	0	0	6.311200e+01
7.472141e+01	2.981427e+02	2.287390e+01	7.038123e+00	4.398827e+01	0	0	6.321200e+01
7.472141e+01	2.981427e+02	2.287390e+01	5.278592e+00	4.398827e+01	0	0	6.331300e+01
7.483871e+01	2.971652e+02	2.463343e+01	5.278592e+00	4.398827e+01	0	0	6.341400e+01
7.448680e+01	3.000978e+02	2.287390e+01	5.278592e+00	4.516129e+01	0	0	6.351400e+01
7.436950e+01	2.981427e+02	2.287390e+01	3.519062e+00	4.516129e+01	0	0	6.361600e+01
7.436950e+01	2.981427e+02	2.463343e+01	5.278592e+00	4.516129e+01	0	0	6.371600e+01
7.436950e+01	2.981427e+02	2.463343e+01	5.278592e+00	4.516129e+01	0	0	6.381600e+01
7.436950e+01	2.981427e+02	2.463343e+01	5.278592e+00	4.516129e+01	0	0	6.391800e+01
7.436950e+01	2.991202e+02	2.287390e+01	5.278592e+00	4.516129e+01	0	0	6.401800e+01
7.436950e+01	2.981427e+02	2.463343e+01	5.278592e+00	4.516129e+01	0	0	6.411800e+01
7.472141e+01	2.961877e+02	2.287390e+01	5.278592e+00	4.574780e+01	0	0	6.421900e+01
7.425220e+01	2.952102e+02	2.287390e+01	5.278592e+00	4.574780e+01	0	0	6.432000e+01
7.425220e+01	2.952102e+02	2.287390e+01	5.278592e+00	4.574780e+01	0	0	6.442000e+01
7.425220e+01	2.952102e+02	2.463343e+01	5.278592e+00	4.574780e+01	0	0	6.452100e+01
7.425220e+01	2.952102e+02	2.463343e+01	5.278592e+00	4.574780e+01	0	0	6.462200e+01
7.413490e+01	2.952102e+02	2.463343e+01	5.278592e+00	4.574780e+01	0	0	6.472200e+01
7.425220e+01	2.952102e+02	2.463343e+01	5.278592e+00	4.574780e+01	0	0	6.482300e+01
7.425220e+01	2.952102e+02	2.463343e+01	5.278592e+00	4.574780e+01	0	0	6.492400e+01
7.425220e+01	2.952102e+02	2.463343e+01	5.278592e+00	4.574780e+01	0	0	6.502500e+01
7.425220e+01	2.942326e+02	2.463343e+01	5.278592e+00	4.574780e+01	0	0	6.512500e+01
7.425220e+01	2.952102e+02	2.463343e+01	7.038123e+00	4.574780e+01	0	0	6.522500e+01
7.425220e+01	2.952102e+02	2.463343e+01	5.278592e+00	4.574780e+01	0	0	6.532700e+01
7.425220e+01	2.942326e+02	2.463343e+01	5.278592e+00	4.574780e+01	0	0	6.542700e+01
7.425220e+01	2.952102e+02	2.463343e+01	5.278592e+00	4.574780e+01	0	0	6.552700e+01
7.425220e+01	2.952102e+02	2.287390e+01	5.278592e+00	4.574780e+01	0	0	6.562900e+01
7.425220e+01	2.971652e+02	2.463343e+01	5.278592e+00	4.633431e+01	0	0	6.572900e+01
7.436950e+01	2.971652e+02	2.463343e+01	5.278592e+00	4.574780e+01	0	0	6.582900e+01
7.425220e+01	2.971652e+02	2.463343e+01	5.278592e+00	4.574780e+01	0	0	6.593100e+01
7.436950e+01	2.971652e+02	2.463343e+01	5.278592e+00	4.633431e+01	0	0	6.603100e+01
7.436950e+01	2.971652e+02	2.463343e+01	5.278592e+00	4.574780e+01	0	0	6.613100e+01
7.436950e+01	2.971652e+02	2.463343e+01	7.038123e+00	4.633431e+01	0	0	6.623300e+01
7.436950e+01	2.971652e+02	2.463343e+01	5.278592e+00	4.574780e+01	0	0	6.633300e+01
7.436950e+01	2.991202e+02	2.463343e+01	5.278592e+00	4.574780e+01	0	0	6.643400e+01
7.436950e+01	2.991202e+02	2.463343e+01	7.038123e+00	4.633431e+01	0	0	6.653400e+01
7.448680e+01	2.991202e+02	2.463343e+01	5.278592e+00	4.574780e+01	0	0	6.663500e+01
7.448680e+01	3.000978e+02	2.463343e+01	5.278592e+00	4.633431e+01	0	0	6.673600e+01
7.436950e+01	2.991202e+02	2.463343e+01	7.038123e+00	4.633431e+01	0	0	6.683600e+01
7.436950e+01	2.991202e+02	2.463343e+01	5.278592e+00	4.633431e+01	0	0	6.693700e+01
7.448680e+01	2.991202e+02	2.463343e+01	5.278592e+00	4.574780e+01	0	0	6.703800e+01
7.507331e+01	2.971652e+02	2.463343e+01	5.278592e+00	4.633431e+01	0	0	6.713800e+01
7.507331e+01	2.971652e+02	2.463343e+01	5.278592e+00	4.574780e+01	0	0	6.723900e+01
7.507331e+01	2.971652e+02	2.463343e+01	5.278592e+00	4.574780e+01	0	0	6.734000e+01
7.507331e+01	2.971652e+02	2.463343e+01	5.278592e+00	4.574780e+01	0	0	6.744000e+01
7.507331e+01	2.971652e+02	2.463343e+01	5.278592e+00	4.633431e+01	0	0	6.754000e+01
7.507331e+01	2.971652e+02	2.463343e+01	5.278592e+00	4.633431e+01	0	0	6.764200e+01
7.507331e+01	2.971652e+02	2.463343e+01	5.278592e+00	4.574780e+01	0	0	6.774200e+01
7.495601e+01	2.981427e+02	2.463343e+01	5.278592e+00	4.692082e+01	0	0	6.784300e+01
7.519062e+01	3.000978e+02	2.287390e+01	7.038123e+00	4.692082e+01	0	0	6.794400e+01
7.519062e+01	3.000978e+02	2.287390e+01	7.038123e+00	4.692082e+01	0	0	6.804400e+01
7.519062e+01	3.000978e+02	2.463343e+01	7.038123e+00	4.692082e+01	0	0	6.814500e+01
7.519062e+01	3.000978e+02	2.287390e+01	5.278592e+00	4.692082e+01	0	0	6.824600e+01
7.519062e+01	3.000978e+02	2.287390e+01	7.038123e+00	4.692082e+01	0	0	6.834600e+01
7.519062e+01	3.000978e+02	2.463343e+01	5.278592e+00	4.692082e+01	0	0	6.844700e+01
7.472141e+01	2.981427e+02	2.463343e+01	7.038123e+00	4.633431e+01	0	0	6.854800e+01
7.460411e+01	2.981427e+02	2.287390e+01	5.278592e+00	4.633431e+01	0	0	6.864800e+01
7.460411e+01	2.971652e+02	2.287390e+01	5.278592e+00	4.692082e+01	0	0	6.874900e+01
7.460411e+01	2.971652e+02	2.287390e+01	5.278592e+00	4.692082e+01	0	0	6.884900e+01
7.460411e+01	2.971652e+02	2.463343e+01	5.278592e+00	4.692082e+01	0	0	6.895100e+01
7.460411e+01	2.971652e+02	2.287390e+01	5.278592e+00	4.692082e+01	0	0	6.905100e+01
7.460411e+01	2.971652e+02	2.463343e+01	5.278592e+00	4.692082e+01	0	0	6.915100e+01
7.472141e+01	2.971652e+02	2.287390e+01	7.038123e+00	4.692082e+01	0	0	6.925300e+01
7.519062e+01	2.952102e+02	2.287390e+01	7.038123e+00	4.692082e+01	0	0	6.935300e+01
7.519062e+01	2.952102e+02	2.463343e+01	7.038123e+00	4.692082e+01	0	0	6.945300e+01
7.507331e+01	2.952102e+02	2.463343e+01	7.038123e+00	4.692082e+01	0	0	6.955500e+01
7.519062e+01	2.952102e+02	2.463343e+01	7.038123e+00	4.692082e+01	0	0	6.965500e+01
7.507331e+01	2.952102e+02	2.287390e+01	7.038123e+00	4.692082e+01	0	0	6.975500e+01
7.519062e+01	2.952102e+02	2.463343e+01	7.038123e+00	4.692082e+01	0	0	6.985700e+01
7.519062e+01	2.952102e+02	2.463343e+01	5.278592e+00	4.692082e+01	0	0	6.995700e+01
7.436950e+01	2.981427e+02	2.287390e+01	7.038123e+00	4.750733e+01	0	0	7.005700e+01
7.436950e+01	2.971652e+02	2.287390e+01	7.038123e+00	4.692082e+01	0	0	7.015800e+01
7.436950e+01	2.981427e+02	2.287390e+01	7.038123e+00	4.692082e+01	0	0	7.025900e+01
7.436950e+01	2.981427e+02	2.287390e+01	7.038123e+00	4.692082e+01	0	0	7.036000e+01
7.436950e+01	2.981427e+02	2.287390e+01	7.038123e+00	4.692082e+01	0	0	7.046000e+01
7.448680e+01	2.981427e+02	2.287390e+01	7.038123e+00	4.692082e+01	0	0	7.056100e+01
7.436950e+01	2.981427e+02	2.463343e+01	7.038123e+00	4.692082e+01	0	0	7.066200e+01
7.460411e+01	2.991202e+02	2.463343e+01	5.278592e+00	4.692082e+01	0	0	7.076200e+01
7.472141e+01	2.981427e+02	2.287390e+01	7.038123e+00	4.692082e+01	0	0	7.086300e+01
7.460411e+01	2.981427e+02	2.463343e+01	7.038123e+00	4.633431e+01	0	0	7.096400e+01
7.460411e+01	2.991202e+02	2.463343e+01	7.038123e+00	4.692082e+01	0	0	7.106400e+01
7.460411e+01	2.981427e+02	2.287390e+01	7.038123e+00	4.633431e+01	0	0	7.116500e+01
7.460411e+01	2.981427e+02	2.463343e+01	7.038123e+00	4.692082e+01	0	0	7.126600e+01
7.460411e+01	2.991202e+02	2.463343e+01	7.038123e+00	4.633431e+01	0	0	7.136600e+01
7.390029e+01	3.000978e+02	2.463343e+01	7.038123e+00	4.692082e+01	0	0	7.146700e+01
7.378299e+01	3.010753e+02	2.463343e+01	7.038123e+00	4.692082e+01	0	0	7.156800e+01
7.366569e+01	3.010753e+02	2.463343e+01	7.038123e+00	4.633431e+01	0	0	7.166800e+01
7.378299e+01	3.010753e+02	2.463343e+01	5.278592e+00	4.692082e+01	0	0	7.176900e+01
7.378299e+01	3.010753e+02	2.287390e+01	7.038123e+00	4.692082e+01	0	0	7.187000e+01
7.378299e+01	3.010753e+02	2.287390e+01	5.278592e+00	4.692082e+01	0	0	7.197000e+01
7.366569e+01	3.010753e+02	2.287390e+01	5.278592e+00	4.633431e+01	0	0	7.207100e+01
7.378299e+01	3.030303e+02	2.287390e+01	7.038123e+00	4.692082e+01	0	0	7.217200e+01
7.354839e+01	3.000978e+02	2.287390e+01	5.278592e+00	4.692082e+01	0	0	7.227200e+01
7.354839e+01	3.010753e+02	2.287390e+01	7.038123e+00	4.692082e+01	0	0	7.237300e+01
7.366569e+01	3.000978e+02	2.287390e+01	7.038123e+00	4.692082e+01	0	0	7.247300e+01
7.366569e+01	3.010753e+02	2.287390e+01	7.038123e+00	4.692082e+01	0	0	7.257400e+01
7.354839e+01	3.000978e+02	2.287390e+01	7.038123e+00	4.692082e+01	0	0	7.267500e+01
7.366569e+01	3.010753e+02	2.287390e+01	7.038123e+00	4.750733e+01	0	0	7.277500e+01
7.343109e+01	3.010753e+02	2.463343e+01	5.278592e+00	4.809384e+01	0	0	7.287700e+01
7.366569e+01	3.000978e+02	2.287390e+01	7.038123e+00	4.750733e+01	0	0	7.297700e+01
7.366569e+01	3.000978e+02	2.287390e+01	5.278592e+00	4.750733e+01	0	0	7.307700e+01
7.366569e+01	2.991202e+02	2.463343e+01	7.038123e+00	4.750733e+01	0	0	7.317900e+01
7.354839e+01	3.000978e+02	2.287390e+01	7.038123e+00	4.750733e+01	0	0	7.327900e+01
7.354839e+01	3.000978e+02	2.287390e+01	7.038123e+00	4.750733e+01	0	0	7.337900e+01
7.366569e+01	3.000978e+02	2.287390e+01	7.038123e+00	4.809384e+01	0	0	7.348100e+01
7.366569e+01	3.000978e+02	2.287390e+01	7.038123e+00	4.809384e+01	0	0	7.358100e+01
7.354839e+01	3.000978e+02	2.111437e+01	5.278592e+00	4.750733e+01	0	0	7.368100e+01
7.343109e+01	3.000978e+02	2.287390e+01	7.038123e+00	4.809384e+01	0	0	7.378200e+01
7.354839e+01	3.000978e+02	2.287390e+01	5.278592e+00	4.750733e+01	0	0	7.388300e+01
7.354839e+01	3.000978e+02	2.287390e+01	5.278592e+00	4.750733e+01	0	0	7.398400e+01
7.343109e+01	3.000978e+02	2.287390e+01	5.278592e+00	4.750733e+01	0	0	7.408400e+01
7.354839e+01	3.000978e+02	2.287390e+01	5.278592e+00	4.750733e+01	0	0	7.418500e+01
7.343109e+01	3.000978e+02	2.287390e+01	5.278592e+00	4.750733e+01	0	0	7.428600e+01
7.343109e+01	3.010753e+02	2.463343e+01	5.278592e+00	4.574780e+01	0	0	7.438600e+01
7.366569e+01	3.020528e+02	2.287390e+01	5.278592e+00	4.574780e+01	0	0	7.448700e+01
7.366569e+01	3.010753e+02	2.287390e+01	5.278592e+00	4.574780e+01	0	0	7.458800e+01
7.366569e+01	3.010753e+02	2.287390e+01	7.038123e+00	4.633431e+01	0	0	7.468800e+01
7.366569e+01	3.010753e+02	2.287390e+01	5.278592e+00	4.633431e+01	0	0	7.478900e+01
7.366569e+01	3.010753e+02	2.287390e+01	5.278592e+00	4.633431e+01	0	0	7.489000e+01
7.366569e+01	3.020528e+02	2.287390e+01	5.278592e+00	4.574780e+01	0	0	7.499000e+01
7.343109e+01	2.991202e+02	2.287390e+01	5.278592e+00	4.398827e+01	0	0	7.509000e+01
7.319648e+01	2.981427e+02	2.287390e+01	5.278592e+00	4.398827e+01	0	0	7.519200e+01
7.319648e+01	2.981427e+02	2.287390e+01	5.278592e+00	4.340176e+01	0	0	7.529200e+01
7.319648e+01	2.981427e+02	2.287390e+01	5.278592e+00	4.398827e+01	0	0	7.539300e+01
7.319648e+01	2.981427e+02	2.287390e+01	3.519062e+00	4.398827e+01	0	0	7.549400e+01
7.307918e+01	2.981427e+02	2.287390e+01	5.278592e+00	4.398827e+01	0	0	7.559400e+01
7.319648e+01	2.981427e+02	2.111437e+01	3.519062e+00	4.398827e+01	0	0	7.569500e+01
7.319648e+01	2.981427e+02	2.287390e+01	5.278592e+00	4.398827e+01	0	0	7.579600e+01
7.331378e+01	3.010753e+02	2.287390e+01	7.038123e+00	4.340176e+01	0	0	7.589600e+01
7.331378e+01	3.010753e+02	2.287390e+01	5.278592e+00	4.398827e+01	0	0	7.599700e+01
7.331378e+01	3.010753e+02	2.463343e+01	5.278592e+00	4.398827e+01	0	0	7.609800e+01
7.331378e+01	3.010753e+02	2.287390e+01	5.278592e+00	4.398827e+01	0	0	7.619800e+01
7.331378e+01	3.010753e+02	2.287390e+01	5.278592e+00	4.340176e+01	0	0	7.629900e+01
7.331378e+01	3.010753e+02	2.287390e+01	5.278592e+00	4.398827e+01	0	0	7.639900e+01
7.331378e+01	3.030303e+02	2.287390e+01	5.278592e+00	4.340176e+01	0	0	7.650000e+01
7.307918e+01	3.010753e+02	2.287390e+01	5.278592e+00	4.340176e+01	0	0	7.660100e+01
7.307918e+01	3.000978e+02	2.287390e+01	5.278592e+00	4.281525e+01	0	0	7.670100e+01
7.307918e+01	3.010753e+02	2.287390e+01	3.519062e+00	4.281525e+01	0	0	7.680300e+01
7.296188e+01	3.000978e+02	2.287390e+01	5.278592e+00	4.281525e+01	0	0	7.690300e+01
7.307918e+01	3.000978e+02	2.287390e+01	5.278592e+00	4.281525e+01	0	0	7.700300e+01
7.307918e+01	3.000978e+02	2.287390e+01	3.519062e+00	4.340176e+01	0	0	7.710500e+01
7.307918e+01	3.010753e+02	2.287390e+01	5.278592e+00	4.281525e+01	0	0	7.720500e+01
7.354839e+01	3.000978e+02	2.287390e+01	5.278592e+00	4.281525e+01	0	0	7.730500e+01
7.343109e+01	3.000978e+02	2.287390e+01	5.278592e+00	4.222874e+01	0	0	7.740700e+01
7.343109e+01	3.000978e+02	2.287390e+01	3.519062e+00	4.222874e+01	0	0	7.750700e+01
7.343109e+01	3.000978e+02	2.287390e+01	5.278592e+00	4.222874e+01	0	0	7.760700e+01
7.343109e+01	3.000978e+02	2.287390e+01	3.519062e+00	4.281525e+01	0	0	7.770800e+01
7.343109e+01	3.000978e+02	2.287390e+01	5.278592e+00	4.222874e+01	0	0	7.780900e+01
7.331378e+01	3.000978e+02	2.287390e+01	3.519062e+00	4.457478e+01	0	0	7.791000e+01
7.296188e+01	2.981427e+02	2.287390e+01	3.519062e+00	4.398827e+01	0	0	7.801000e+01
7.296188e+01	3.000978e+02	2.287390e+01	7.038123e+00	4.398827e+01	0	0	7.811100e+01
7.307918e+01	3.000978e+02	2.287390e+01	5.278592e+00	4.457478e+01	0	0	7.821200e+01
7.296188e+01	3.000978e+02	2.463343e+01	5.278592e+00	4.398827e+01	0	0	7.831200e+01
7.296188e+01	3.000978e+02	2.463343e+01	5.278592e+00	4.457478e+01	0	0	7.841300e+01
7.296188e+01	3.000978e+02	2.287390e+01	5.278592e+00	4.457478e+01	0	0	7.851400e+01
7.307918e+01	3.010753e+02	2.287390e+01	5.278592e+00	4.457478e+01	0	0	7.861400e+01
7.331378e+01	2.991202e+02	2.287390e+01	3.519062e+00	4.516129e+01	0	0	7.871500e+01
7.331378e+01	2.981427e+02	2.287390e+01	5.278592e+00	4.574780e+01	0	0	7.881600e+01
7.331378e+01	2.991202e+02	2.287390e+01	5.278592e+00	4.516129e+01	0	0	7.891600e+01
7.331378e+01	2.991202e+02	2.287390e+01	3.519062e+00	4.516129e+01	0	0	7.901600e+01
7.331378e+01	2.981427e+02	2.287390e+01	5.278592e+00	4.574780e+01	0	0	7.911800e+01
7.331378e+01	2.981427e+02	2.287390e+01	3.519062e+00	4.516129e+01	0	0	7.921800e+01
7.331378e+01	2.981427e+02	2.287390e+01	5.278592e+00	4.516129e+01	0	0	7.931900e+01
7.319648e+01	2.981427e+02	2.463343e+01	5.278592e+00	4.574780e+01	0	0	7.942000e+01
7.307918e+01	2.961877e+02	2.287390e+01	5.278592e+00	4.516129e+01	0	0	7.952000e+01
7.307918e+01	2.971652e+02	2.287390e+01	5.278592e+00	4.574780e+01	0	0	7.962100e+01
7.319648e+01	2.971652e+02	2.287390e+01	5.278592e+00	4.574780e+01	0	0	7.972200e+01
7.319648e+01	2.961877e+02	2.287390e+01	5.278592e+00	4.574780e+01	0	0	7.982200e+01
7.307918e+01	2.961877e+02	2.287390e+01	3.519062e+00	4.574780e+01	0	0	7.992300e+01
7.307918e+01	2.961877e+02	2.287390e+01	3.519062e+00	4.574780e+01	0	0	8.002400e+01
7.331378e+01	2.971652e+02	2.287390e+01	5.278592e+00	4.457478e+01	0	0	8.012400e+01
7.354839e+01	2.971652e+02	2.287390e+01	5.278592e+00	4.457478e+01	0	0	8.022500e+01
7.343109e+01	2.971652e+02	2.287390e+01	3.519062e+00	4.457478e+01	0	0	8.032500e+01
7.378299e+01	2.981427e+02	2.287390e+01	5.278592e+00	4.457478e+01	0	0	8.042700e+01
7.354839e+01	2.971652e+02	2.287390e+01	3.519062e+00	4.398827e+01	0	0	8.052700e+01
7.354839e+01	2.971652e+02	2.287390e+01	3.519062e+00	4.398827e+01	0	0	8.062700e+01
7.354839e+01	2.971652e+02	2.287390e+01	5.278592e+00	4.457478e+01	0	0	8.072900e+01
7.366569e+01	2.991202e+02	2.287390e+01	5.278592e+00	4.398827e+01	0	0	8.082900e+01
7.378299e+01	3.010753e+02	2.463343e+01	3.519062e+00	4.457478e+01	0	0	8.092900e+01
7.390029e+01	3.010753e+02	2.463343e+01	3.519062e+00	4.398827e+01	0	0	8.103100e+01
7.390029e+01	3.010753e+02	2.287390e+01	3.519062e+00	4.398827e+01	0	0	8.113100e+01
7.390029e+01	3.010753e+02	2.463343e+01	5.278592e+00	4.457478e+01	0	0	8.123100e+01
7.390029e+01	3.000978e+02	2.287390e+01	5.278592e+00	4.398827e+01	0	0	8.133300e+01
7.390029e+01	3.000978e+02	2.463343e+01	5.278592e+00	4.398827e+01	0	0	8.143300e+01
7.425220e+01	3.010753e+02	2.287390e+01	5.278592e+00	4.398827e+01	0	0	8.153300e+01
7.401760e+01	2.991202e+02	2.287390e+01	5.278592e+00	4.457478e+01	0	0	8.163400e+01
7.401760e+01	2.991202e+02	2.463343e+01	5.278592e+00	4.398827e+01	0	0	8.173500e+01
7.401760e+01	2.991202e+02	2.287390e+01	5.278592e+00	4.398827e+01	0	0	8.183600e+01
7.401760e+01	2.991202e+02	2.287390e+01	5.278592e+00	4.398827e+01	0	0	8.193600e+01
7.401760e+01	2.991202e+02	2.287390e+01	5.278592e+00	4.457478e+01	0	0	8.203700e+01
7.401760e+01	2.991202e+02	2.463343e+01	3.519062e+00	4.457478e+01	0	0	8.213800e+01
7.401760e+01	2.991202e+02	2.463343e+01	5.278592e+00	4.457478e+01	0	0	8.223800e+01
7.425220e+01	2.991202e+02	2.463343e+01	3.519062e+00	4.516129e+01	0	0	8.233900e+01
7.425220e+01	2.991202e+02	2.463343e+01	3.519062e+00	4.457478e+01	0	0	8.244000e+01
7.436950e+01	2.991202e+02	2.463343e+01	3.519062e+00	4.457478e+01	0	0	8.254000e+01
7.436950e+01	2.991202e+02	2.287390e+01	5.278592e+00	4.457478e+01	0	0	8.264000e+01
7.425220e+01	2.991202e+02	2.463343e+01	5.278592e+00	4.457478e+01	0	0	8.274200e+01
7.436950e+01	2.991202e+02	2.463343e+01	5.278592e+00	4.516129e+01	0	0	8.284200e+01
7.425220e+01	2.991202e+02	2.463343e+01	5.278592e+00	4.457478e+01	0	0	8.294200e+01
7.436950e+01	2.991202e+02	2.463343e+01	3.519062e+00	4.398827e+01	0	0	8.304400e+01
7.448680e+01	3.020528e+02	2.463343e+01	5.278592e+00	4.398827e+01	0	0	8.314400e+01
7.436950e+01	3.010753e+02	2.287390e+01	5.278592e+00	4.340176e+01	0	0	8.324500e+01
7.436950e+01	3.010753e+02	2.287390e+01	5.278592e+00	4.398827e+01	0	0	8.334600e+01
7.436950e+01	3.010753e+02	2.287390e+01	5.278592e+00	4.398827e+01	0	0	8.344600e+01
7.436950e+01	3.010753e+02	2.463343e+01	3.519062e+00	4.398827e+01	0	0	8.354700e+01
7.436950e+01	3.010753e+02	2.463343e+01	3.519062e+00	4.398827e+01	0	0	8.364800e+01
7.413490e+01	3.030303e+02	2.287390e+01	5.278592e+00	4.398827e+01	0	0	8.374800e+01
7.413490e+01	3.000978e+02	2.287390e+01	5.278592e+00	4.398827e+01	0	0	8.384900e+01
7.413490e+01	3.000978e+02	2.287390e+01	7.038123e+00	4.457478e+01	0	0	8.394900e+01
7.413490e+01	3.000978e+02	2.287390e+01	5.278592e+00	4.398827e+01	0	0	8.405000e+01
7.413490e+01	3.000978e+02	2.287390e+01	5.278592e+00	4.457478e+01	0	0	8.415100e+01
7.413490e+01	3.000978e+02	2.287390e+01	5.278592e+00	4.457478e+01	0	0	8.425100e+01
7.413490e+01	3.000978e+02	2.287390e+01	5.278592e+00	4.457478e+01	0	0	8.435300e+01
7.425220e+01	3.010753e+02	2.463343e+01	7.038123e+00	4.457478e+01	0	0	8.445300e+01
7.413490e+01	3.010753e+02	2.287390e+01	7.038123e+00	4.457478e+01	0	0	8.455300e+01
7.425220e+01	3.010753e+02	2.463343e+01	7.038123e+00	4.398827e+01	0	0	8.465500e+01
7.413490e+01	3.020528e+02	2.287390e+01	5.278592e+00	4.457478e+01	0	0	8.475500e+01
7.413490e+01	3.010753e+02	2.287390e+01	5.278592e+00	4.457478e+01	0	0	8.485500e+01
7.413490e+01	3.010753e+02	2.287390e+01	7.038123e+00	4.398827e+01	0	0	8.495700e+01
7.436950e+01	3.010753e+02	2.287390e+01	5.278592e+00	4.457478e+01	0	0	8.505700e+01
7.425220e+01	3.020528e+02	2.463343e+01	5.278592e+00	4.457478e+01	0	0	8.515700e+01
7.390029e+01	2.991202e+02	2.287390e+01	5.278592e+00	4.457478e+01	0	0	8.525800e+01
7.390029e+01	2.981427e+02	2.287390e+01	7.038123e+00	4.398827e+01	0	0	8.535900e+01
7.390029e+01	2.981427e+02	2.287390e+01	5.278592e+00	4.457478e+01	0	0	8.545900e+01
7.401760e+01	2.981427e+02	2.287390e+01	5.278592e+00	4.457478e+01	0	0	8.556000e+01
7.401760e+01	2.981427e+02	2.287390e+01	5.278592e+00	4.457478e+01	0	0	8.566100e+01
7.390029e+01	2.981427e+02	2.287390e+01	7.038123e+00	4.457478e+01	0	0	8.576200e+01
7.390029e+01	2.991202e+02	2.287390e+01	5.278592e+00	4.516129e+01	0	0	8.586200e+01
7.401760e+01	2.971652e+02	2.287390e+01	5.278592e+00	4.516129e+01	0	0	8.596300e+01
7.401760e+01	2.971652e+02	2.287390e+01	5.278592e+00	4.516129e+01	0	0	8.606400e+01
7.401760e+01	2.971652e+02	2.287390e+01	5.278592e+00	4.516129e+01	0	0	8.616400e+01
7.401760e+01	2.971652e+02	2.463343e+01	5.278592e+00	4.516129e+01	0	0	8.626400e+01
7.401760e+01	2.971652e+02	2.463343e+01	5.278592e+00	4.516129e+01	0	0	8.636600e+01
7.413490e+01	2.971652e+02	2.287390e+01	5.278592e+00	4.516129e+01	0	0	8.646600e+01
7.401760e+01	2.971652e+02	2.287390e+01	5.278592e+00	4.457478e+01	0	0	8.656600e+01
7.425220e+01	2.981427e+02	2.287390e+01	7.038123e+00	4.516129e+01	0	0	8.666800e+01
7.425220e+01	2.981427e+02	2.287390e+01	5.278592e+00	4.516129e+01	0	0	8.676800e+01
7.425220e+01	2.981427e+02	2.287390e+01	7.038123e+00	4.516129e+01	0	0	8.686800e+01
7.425220e+01	2.981427e+02	2.287390e+01	5.278592e+00	4.574780e+01	0	0	8.697000e+01
7.413490e+01	2.981427e+02	2.287390e+01	5.278592e+00	4.574780e+01	0	0	8.707000e+01
7.413490e+01	2.981427e+02	2.287390e+01	5.278592e+00	4.574780e+01	0	0	8.717100e+01
7.425220e+01	2.981427e+02	2.287390e+01	5.278592e+00	4.574780e+01	0	0	8.727200e+01
7.425220e+01	2.991202e+02	2.287390e+01	7.038123e+00	4.633431e+01	0	0	8.737200e+01
7.425220e+01	3.000978e+02	2.287390e+01	7.038123e+00	4.633431e+01	0	0	8.747300e+01
7.425220e+01	2.991202e+02	2.287390e+01	5.278592e+00	4.633431e+01	0	0	8.757300e+01
7.425220e+01	2.991202e+02	2.287390e+01	5.278592e+00	4.633431e+01	0	0	8.767400e+01
7.425220e+01	2.991202e+02	2.287390e+01	5.278592e+00	4.574780e+01	0	0	8.777500e+01
7.425220e+01	2.991202e+02	2.287390e+01	5.278592e+00	4.633431e+01	0	0	8.787500e+01
7.413490e+01	3.000978e+02	2.287390e+01	5.278592e+00	4.574780e+01	0	0	8.797600e+01
7.425220e+01	3.010753e+02	2.287390e+01	5.278592e+00	4.574780e+01	0	0	8.807700e+01
7.436950e+01	3.030303e+02	2.287390e+01	5.278592e+00	4.574780e+01	0	0	8.817700e+01
7.413490e+01	3.030303e+02	2.463343e+01	5.278592e+00	4.516129e+01	0	0	8.827900e+01
7.413490e+01	3.020528e+02	2.287390e+01	5.278592e+00	4.574780e+01	0	0	8.837900e+01
7.413490e+01	3.020528e+02	2.463343e+01	7.038123e+00	4.574780e+01	0	0	8.847900e+01
7.413490e+01	3.020528e+02	2.463343e+01	5.278592e+00	4.574780e+01	0	0	8.858000e+01
7.413490e+01	3.030303e+02	2.287390e+01	5.278592e+00	4.574780e+01	0	0	8.868100e+01
7.425220e+01	3.030303e+02	2.287390e+01	5.278592e+00	4.516129e+01	0	0	8.878100e+01
7.401760e+01	3.010753e+02	2.287390e+01	5.278592e+00	4.516129e+01	0	0	8.888200e+01
7.401760e+01	3.010753e+02	2.287390e+01	7.038123e+00	4.516129e+01	0	0	8.898300e+01
7.401760e+01	3.010753e+02	2.287390e+01	7.038123e+00	4.457478e+01	0	0	8.908300e+01
7.390029e+01	3.010753e+02	2.463343e+01	5.278592e+00	4.516129e+01	0	0	8.918400e+01
7.390029e+01	3.020528e+02	2.287390e+01	5.278592e+00	4.516129e+01	0	0	8.928500e+01
7.401760e+01	3.020528e+02	2.287390e+01	5.278592e+00	4.516129e+01	0	0	8.938500e+01
7.378299e+01	3.030303e+02	2.287390e+01	7.038123e+00	4.516129e+01	0	0	8.948600e+01
7.354839e+01	3.040078e+02	2.287390e+01	7.038123e+00	4.574780e+01	0	0	8.958700e+01
7.366569e+01	3.040078e+02	2.463343e+01	7.038123e+00	4.516129e+01	0	0	8.968800e+01
7.366569e+01	3.040078e+02	2.463343e+01	5.278592e+00	4.574780e+01	0	0	8.978800e+01
7.366569e+01	3.040078e+02	2.287390e+01	5.278592e+00	4.574780e+01	0	0	8.988800e+01
7.366569e+01	3.040078e+02	2.287390e+01	7.038123e+00	4.574780e+01	0	0	8.999000e+01
7.366569e+01	3.040078e+02	2.287390e+01	7.038123e+00	4.516129e+01	0	0	9.009000e+01
7.366569e+01	3.040078e+02	2.463343e+01	7.038123e+00	4.516129e+01	0	0	9.019000e+01
7.378299e+01	3.030303e+02	2.287390e+01	7.038123e+00	4.574780e+01	0	0	9.029200e+01
7.378299e+01	3.040078e+02	2.463343e+01	7.038123e+00	4.574780e+01	0	0	9.039200e+01
7.378299e+01	3.030303e+02	2.287390e+01	5.278592e+00	4.574780e+01	0	0	9.049200e+01
7.378299e+01	3.040078e+02	2.287390e+01	7.038123e+00	4.574780e+01	0	0	9.059400e+01
7.378299e+01	3.030303e+02	2.287390e+01	7.038123e+00	4.574780e+01	0	0	9.069400e+01
7.378299e+01	3.030303e+02	2.287390e+01	7.038123e+00	4.516129e+01	0	0	9.079500e+01
7.390029e+01	3.040078e+02	2.287390e+01	3.519062e+00	4.574780e+01	0	0	9.089600e+01
7.378299e+01	3.049853e+02	2.287390e+01	7.038123e+00	4.574780e+01	0	0	9.099600e+01
7.378299e+01	3.049853e+02	2.463343e+01	7.038123e+00	4.516129e+01	0	0	9.109700e+01
7.390029e+01	3.049853e+02	2.287390e+01	5.278592e+00	4.574780e+01	0	0	9.119700e+01
7.378299e+01	3.040078e+02	2.287390e+01	7.038123e+00	4.516129e+01	0	0	9.129800e+01
7.378299e+01	3.049853e+02	2.287390e+01	7.038123e+00	4.574780e+01	0	0	9.139900e+01
7.378299e+01	3.049853e+02	2.287390e+01	7.038123e+00	4.574780e+01	0	0	9.149900e+01
7.378299e+01	3.040078e+02	2.463343e+01	7.038123e+00	4.574780e+01	0	0	9.160000e+01
7.425220e+01	3.040078e+02	2.287390e+01	7.038123e+00	4.516129e+01	0	0	9.170100e+01
7.425220e+01	3.030303e+02	2.287390e+01	7.038123e+00	4.516129e+01	0	0	9.180100e+01
7.425220e+01	3.020528e+02	2.287390e+01	7.038123e+00	4.516129e+01	0	0	9.190200e+01
7.425220e+01	3.020528e+02	2.463343e+01	7.038123e+00	4.516129e+01	0	0	9.200300e+01
7.425220e+01	3.020528e+02	2.463343e+01	7.038123e+00	4.516129e+01	0	0	9.210300e+01
7.425220e+01	3.020528e+02	2.287390e+01	7.038123e+00	4.516129e+01	0	0	9.220500e+01
7.425220e+01	3.020528e+02	2.287390e+01	7.038123e+00	4.516129e+01	0	0	9.230500e+01
7.436950e+01	3.030303e+02	2.463343e+01	7.038123e+00	4.574780e+01	0	0	9.240500e+01
7.448680e+01	3.020528e+02	2.287390e+01	7.038123e+00	4.516129e+01	0	0	9.250600e+01
7.448680e+01	3.020528e+02	2.287390e+01	7.038123e+00	4.574780e+01	0	0	9.260700e+01
7.448680e+01	3.020528e+02	2.463343e+01	7.038123e+00	4.516129e+01	0	0	9.270700e+01
7.448680e+01	3.030303e+02	2.287390e+01	7.038123e+00	4.574780e+01	0	0	9.280800e+01
7.448680e+01	3.030303e+02	2.287390e+01	7.038123e+00	4.516129e+01	0	0	9.290900e+01
7.448680e+01	3.020528e+02	2.287390e+01	7.038123e+00	4.574780e+01	0	0	9.300900e+01
7.460411e+01	3.049853e+02	2.287390e+01	7.038123e+00	4.574780e+01	0	0	9.311000e+01
7.495601e+01	3.030303e+02	2.287390e+01	7.038123e+00	4.574780e+01	0	0	9.321100e+01
7.495601e+01	3.020528e+02	2.287390e+01	7.038123e+00	4.574780e+01	0	0	9.331200e+01
7.495601e+01	3.030303e+02	2.287390e+01	7.038123e+00	4.574780e+01	0	0	9.341200e+01
7.495601e+01	3.030303e+02	2.287390e+01	5.278592e+00	4.574780e+01	0	0	9.351300e+01
7.495601e+01	3.030303e+02	2.287390e+01	5.278592e+00	4.574780e+01	0	0	9.361400e+01
7.495601e+01	3.020528e+02	2.287390e+01	8.797654e+00	4.574780e+01	0	0	9.371400e+01
7.495601e+01	3.030303e+02	2.287390e+01	7.038123e+00	4.633431e+01	0	0	9.381400e+01
7.472141e+01	3.010753e+02	2.287390e+01	7.038123e+00	4.633431e+01	0	0	9.391600e+01
7.460411e+01	3.020528e+02	2.287390e+01	5.278592e+00	4.633431e+01	0	0	9.401600e+01
7.460411e+01	3.010753e+02	2.287390e+01	8.797654e+00	4.633431e+01	0	0	9.411600e+01
7.472141e+01	3.010753e+02	2.287390e+01	7.038123e+00	4.633431e+01	0	0	9.421800e+01
7.472141e+01	3.020528e+02	2.463343e+01	7.038123e+00	4.633431e+01	0	0	9.431800e+01
7.472141e+01	3.020528e+02	2.287390e+01	5.278592e+00	4.633431e+01	0	0	9.441800e+01
7.472141e+01	3.020528e+02	2.287390e+01	7.038123e+00	4.633431e+01	0	0	9.452000e+01
7.448680e+01	3.030303e+02	2.463343e+01	7.038123e+00	4.633431e+01	0	0	9.462000e+01
7.448680e+01	3.030303e+02	2.111437e+01	7.038123e+00	4.633431e+01	0	0	9.472100e+01
7.436950e+01	3.020528e+02	2.287390e+01	7.038123e+00	4.633431e+01	0	0	9.482200e+01
7.436950e+01	3.020528e+02	2.287390e+01	7.038123e+00	4.633431e+01	0	0	9.492200e+01
7.448680e+01	3.020528e+02	2.287390e+01	7.038123e+00	4.633431e+01	0	0	9.502300e+01
7.448680e+01	3.020528e+02	2.287390e+01	7.038123e+00	4.633431e+01	0	0	9.512300e+01
7.436950e+01	3.020528e+02	2.287390e+01	7.038123e+00	4.633431e+01	0	0	9.522400e+01
7.425220e+01	3.040078e+02	2.287390e+01	7.038123e+00	4.809384e+01	0	0	9.532500e+01
7.413490e+01	3.069404e+02	2.463343e+01	7.038123e+00	4.750733e+01	0	0	9.542500e+01
7.401760e+01	3.059629e+02	2.463343e+01	7.038123e+00	4.809384e+01	0	0	9.552600e+01
7.401760e+01	3.069404e+02	2.463343e+01	7.038123e+00	4.809384e+01	0	0	9.562700e+01
7.401760e+01	3.059629e+02	2.287390e+01	7.038123e+00	4.809384e+01	0	0	9.572700e+01
7.413490e+01	3.059629e+02	2.287390e+01	7.038123e+00	4.750733e+01	0	0	9.582800e+01
7.401760e+01	3.059629e+02	2.287390e+01	7.038123e+00	4.750733e+01	0	0	9.592900e+01
7.413490e+01	3.059629e+02	2.463343e+01	7.038123e+00	4.868035e+01	0	0	9.602900e+01
7.413490e+01	3.030303e+02	2.287390e+01	7.038123e+00	4.926686e+01	0	0	9.613100e+01
7.413490e+01	3.030303e+02	2.287390e+01	7.038123e+00	4.868035e+01	0	0	9.623100e+01
7.413490e+01	3.030303e+02	2.287390e+01	7.038123e+00	4.926686e+01	0	0	9.633100e+01
7.436950e+01	3.040078e+02	2.287390e+01	7.038123e+00	4.926686e+01	0	0	9.643200e+01
7.425220e+01	3.030303e+02	2.287390e+01	7.038123e+00	4.868035e+01	0	0	9.653300e+01
7.413490e+01	3.030303e+02	2.287390e+01	7.038123e+00	4.926686e+01	0	0	9.663300e+01
7.425220e+01	3.030303e+02	2.287390e+01	7.038123e+00	4.985337e+01	0	0	9.673400e+01
7.448680e+01	3.059629e+02	2.287390e+01	7.038123e+00	4.985337e+01	0	0	9.683500e+01
7.448680e+01	3.069404e+02	2.463343e+01	8.797654e+00	4.985337e+01	0	0	9.693500e+01
7.448680e+01	3.069404e+02	2.287390e+01	7.038123e+00	4.985337e+01	0	0	9.703600e+01
7.448680e+01	3.059629e+02	2.287390e+01	7.038123e+00	4.985337e+01	0	0	9.713700e+01
7.448680e+01	3.059629e+02	2.287390e+01	7.038123e+00	4.985337e+01	0	0	9.723800e+01
7.448680e+01	3.059629e+02	2.287390e+01	7.038123e+00	4.985337e+01	0	0	9.733800e+01
7.448680e+01	3.059629e+02	2.287390e+01	8.797654e+00	4.985337e+01	0	0	9.743800e+01
7.425220e+01	3.020528e+02	2.111437e+01	7.038123e+00	4.926686e+01	0	0	9.754000e+01
7.425220e+01	3.020528e+02	2.111437e+01	7.038123e+00	4.985337e+01	0	0	9.764000e+01
7.425220e+01	3.020528e+02	2.287390e+01	7.038123e+00	4.926686e+01	0	0	9.774000e+01
7.425220e+01	3.020528e+02	2.111437e+01	7.038123e+00	4.985337e+01	0	0	9.784200e+01
7.425220e+01	3.020528e+02	2.111437e+01	5.278592e+00	4.985337e+01	0	0	9.794200e+01
7.425220e+01	3.020528e+02	2.287390e+01	7.038123e+00	4.985337e+01	0	0	9.804200e+01
7.436950e+01	3.020528e+02	2.287390e+01	5.278592e+00	4.868035e+01	0	0	9.814400e+01
7.401760e+01	3.010753e+02	2.111437e+01	7.038123e+00	4.926686e+01	0	0	9.824400e+01
7.366569e+01	3.030303e+02	2.287390e+01	7.038123e+00	4.868035e+01	0	0	9.834400e+01
7.366569e+01	3.030303e+02	2.287390e+01	8.797654e+00	4.926686e+01	0	0	9.844600e+01
7.378299e+01	3.030303e+02	2.287390e+01	7.038123e+00	4.926686e+01	0	0	9.854600e+01
7.378299e+01	3.030303e+02	2.111437e+01	7.038123e+00	4.868035e+01	0	0	9.864700e+01
7.378299e+01	3.030303e+02	2.287390e+01	7.038123e+00	4.868035e+01	0	0	9.874700e+01
7.378299e+01	3.030303e+02	2.111437e+01	7.038123e+00	4.926686e+01	0	0	9.884800e+01
7.343109e+01	3.020528e+02	2.463343e+01	7.038123e+00	4.868035e+01	0	0	9.894900e+01
7.343109e+01	3.020528e+02	2.287390e+01	7.038123e+00	4.868035e+01	0	0	9.904900e+01
7.343109e+01	3.020528e+02	2.287390e+01	7.038123e+00	4.809384e+01	0	0	9.915000e+01
7.354839e+01	3.020528e+02	2.287390e+01	7.038123e+00	4.809384e+01	0	0	9.925100e+01
7.343109e+01	3.020528e+02	2.287390e+01	8.797654e+00	4.868035e+01	0	0	9.935100e+01
7.343109e+01	3.020528e+02	2.287390e+01	7.038123e+00	4.809384e+01	0	0	9.945200e+01
7.354839e+01	3.030303e+02	2.287390e+01	7.038123e+00	4.868035e+01	0	0	9.955300e+01
7.331378e+01	3.059629e+02	2.111437e+01	7.038123e+00	4.809384e+01	0	0	9.965300e+01
7.343109e+01	3.069404e+02	2.287390e+01	7.038123e+00	4.868035e+01	0	0	9.975500e+01
7.331378e+01	3.069404e+02	2.287390e+01	7.038123e+00	4.809384e+01	0	0	9.985500e+01
7.343109e+01	3.069404e+02	2.287390e+01	7.038123e+00	4.868035e+01	0	0	9.995500e+01
7.343109e+01	3.069404e+02	2.287390e+01	7.038123e+00	4.809384e+01	0	0	1.000560e+02
7.331378e+01	3.059629e+02	2.287390e+01	7.038123e+00	4.809384e+01	0	0	1.001570e+02
7.331378e+01	3.059629e+02	2.287390e+01	7.038123e+00	4.868035e+01	0	0	1.002570e+02
7.354839e+01	3.059629e+02	2.287390e+01	7.038123e+00	4.809384e+01	0	0	1.003580e+02
7.378299e+01	3.059629e+02	2.463343e+01	7.038123e+00	4.809384e+01	0	0	1.004590e+02
7.366569e+01	3.059629e+02	2.287390e+01	7.038123e+00	4.809384e+01	0	0	1.005590e+02
7.378299e+01	3.069404e+02	2.111437e+01	8.797654e+00	4.750733e+01	0	0	1.006610e+02
7.366569e+01	3.059629e+02	2.287390e+01	7.038123e+00	4.809384e+01	0	0	1.007610e+02
7.366569e+01	3.059629e+02	2.287390e+01	7.038123e+00	4.809384e+01	0	0	1.008610e+02
7.366569e+01	3.059629e+02	2.463343e+01	7.038123e+00	4.809384e+01	0	0	1.009630e+02
7.390029e+01	3.059629e+02	2.287390e+01	7.038123e+00	4.750733e+01	0	0	1.010630e+02
7.401760e+01	3.030303e+02	2.287390e+01	5.278592e+00	4.750733e+01	0	0	1.011640e+02
7.413490e+01	3.030303e+02	2.287390e+01	7.038123e+00	4.750733e+01	0	0	1.012650e+02
7.413490e+01	3.030303e+02	2.111437e+01	7.038123e+00	4.750733e+01	0	0	1.013650e+02
7.401760e+01	3.030303e+02	2.287390e+01	7.038123e+00	4.750733e+01	0	0	1.014660e+02
7.401760e+01	3.030303e+02	2.111437e+01	7.038123e+00	4.750733e+01	0	0	1.015670e+02
7.401760e+01	3.030303e+02	2.287390e+01	7.038123e+00	4.692082e+01	0	0	1.016670e+02
7.425220e+01	3.030303e+02	2.287390e+01	7.038123e+00	4.692082e+01	0	0	1.017680e+02
7.390029e+01	3.030303e+02	2.287390e+01	7.038123e+00	4.692082e+01	0	0	1.018690e+02
7.390029e+01	3.030303e+02	2.287390e+01	7.038123e+00	4.692082e+01	0	0	1.019690e+02
7.401760e+01	3.040078e+02	2.111437e+01	7.038123e+00	4.692082e+01	0	0	1.020710e+02
7.401760e+01	3.030303e+02	2.287390e+01	7.038123e+00	4.692082e+01	0	0	1.021710e+02
7.390029e+01	3.030303e+02	2.111437e+01	7.038123e+00	4.692082e+01	0	0	1.022720e+02
7.390029e+01	3.030303e+02	2.287390e+01	7.038123e+00	4.692082e+01	0	0	1.023730e+02
7.390029e+01	3.030303e+02	2.111437e+01	7.038123e+00	4.692082e+01	0	0	1.024730e+02
7.390029e+01	3.049853e+02	2.463343e+01	7.038123e+00	4.633431e+01	0	0	1.025740e+02
7.390029e+01	3.059629e+02	2.287390e+01	5.278592e+00	4.633431e+01	0	0	1.026750e+02
7.390029e+01	3.059629e+02	2.287390e+01	7.038123e+00	4.574780e+01	0	0	1.027750e+02
7.390029e+01	3.059629e+02	2.287390e+01	7.038123e+00	4.692082e+01	0	0	1.028760e+02
7.401760e+01	3.049853e+02	2.287390e+01	7.038123e+00	4.633431e+01	0	0	1.029770e+02
7.390029e+01	3.049853e+02	2.287390e+01	7.038123e+00	4.633431e+01	0	0	1.030770e+02
7.390029e+01	3.059629e+02	2.287390e+01	5.278592e+00	4.633431e+01	0	0	1.031780e+02
7.354839e+01	3.069404e+02	2.287390e+01	7.038123e+00	4.516129e+01	0	0	1.032790e+02
7.343109e+01	3.088954e+02	2.287390e+01	7.038123e+00	4.516129e+01	0	0	1.033790e+02
7.331378e+01	3.088954e+02	2.287390e+01	5.278592e+00	4.516129e+01	0	0	1.034800e+02
7.331378e+01	3.088954e+02	2.287390e+01	7.038123e+00	4.516129e+01	0	0	1.035810e+02
7.331378e+01	3.088954e+02	2.287390e+01	5.278592e+00	4.516129e+01	0	0	1.036820e+02
7.331378e+01	3.088954e+02	2.287390e+01	5.278592e+00	4.516129e+01	0	0	1.037830e+02
7.331378e+01	3.088954e+02	2.287390e+01	5.278592e+00	4.457478e+01	0	0	1.038830e+02
7.354839e+01	3.088954e+02	2.287390e+01	7.038123e+00	4.516129e+01	0	0	1.039840e+02
7.366569e+01	3.088954e+02	2.287390e+01	7.038123e+00	4.516129e+01	0	0	1.040850e+02
7.366569e+01	3.088954e+02	2.287390e+01	7.038123e+00	4.516129e+01	0	0	1.041850e+02
7.366569e+01	3.088954e+02	2.287390e+01	7.038123e+00	4.516129e+01	0	0	1.042860e+02
7.366569e+01	3.079179e+02	2.111437e+01	5.278592e+00	4.516129e+01	0	0	1.043870e+02
7.366569e+01	3.079179e+02	2.287390e+01	7.038123e+00	4.516129e+01	0	0	1.044870e+02
7.366569e+01	3.079179e+02	2.287390e+01	5.278592e+00	4.516129e+01	0	0	1.045880e+02
7.378299e+01	3.069404e+02	2.287390e+01	7.038123e+00	4.574780e+01	0	0	1.046890e+02
7.390029e+01	3.069404e+02	2.287390e+01	7.038123e+00	4.574780e+01	0	0	1.047900e+02
7.390029e+01	3.069404e+02	2.287390e+01	5.278592e+00	4.516129e+01	0	0	1.048900e+02
7.390029e+01	3.069404e+02	2.287390e+01	5.278592e+00	4.516129e+01	0	0	1.049910e+02
7.390029e+01	3.069404e+02	2.287390e+01	5.278592e+00	4.516129e+01	0	0	1.050920e+02
7.401760e+01	3.079179e+02	2.287390e+01	7.038123e+00	4.516129e+01	0	0	1.051930e+02
7.401760e+01	3.069404e+02	2.287390e+01	5.278592e+00	4.516129e+01	0	0	1.052930e+02
7.413490e+01	3.079179e+02	2.287390e+01	5.278592e+00	4.457478e+01	0	0	1.053940e+02
7.436950e+01	3.059629e+02	2.287390e+01	7.038123e+00	4.457478e+01	0	0	1.054950e+02
7.448680e+01	3.059629e+02	2.287390e+01	5.278592e+00	4.457478e+01	0	0	1.055950e+02
7.436950e+01	3.059629e+02	2.287390e+01	7.038123e+00	4.457478e+01	0	0	1.056960e+02
7.448680e+01	3.059629e+02	2.287390e+01	5.278592e+00	4.457478e+01	0	0	1.057970e+02
7.448680e+01	3.059629e+02	2.287390e+01	5.278592e+00	4.516129e+01	0	0	1.058970e+02
7.436950e+01	3.069404e+02	2.111437e+01	5.278592e+00	4.516129e+01	0	0	1.059980e+02
7.460411e+01	3.059629e+02	2.287390e+01	7.038123e+00	4.457478e+01	0	0	1.060990e+02
7.472141e+01	3.030303e+02	2.111437e+01	5.278592e+00	4.457478e+01	0	0	1.062000e+02
7.483871e+01	3.030303e+02	2.287390e+01	5.278592e+00	4.457478e+01	0	0	1.063000e+02
7.472141e+01	3.030303e+02	2.287390e+01	5.278592e+00	4.457478e+01	0	0	1.064010e+02
7.483871e+01	3.040078e+02	2.287390e+01	5.278592e+00	4.457478e+01	0	0	1.065020e+02
7.483871e+01	3.030303e+02	2.287390e+01	7.038123e+00	4.457478e+01	0	0	1.066020e+02
7.472141e+01	3.030303e+02	2.287390e+01	7.038123e+00	4.457478e+01	0	0	1.067030e+02
7.472141e+01	3.030303e+02	2.287390e+01	5.278592e+00	4.457478e+01	0	0	1.068040e+02
7.448680e+01	3.049853e+02	2.287390e+01	7.038123e+00	4.457478e+01	0	0	1.069050e+02
7.448680e+01	3.049853e+02	2.287390e+01	7.038123e+00	4.398827e+01	0	0	1.070050e+02
7.436950e+01	3.049853e+02	2.287390e+01	7.038123e+00	4.457478e+01	0	0	1.071060e+02
7.448680e+01	3.049853e+02	2.287390e+01	7.038123e+00	4.457478e+01	0	0	1.072070e+02
7.436950e+01	3.049853e+02	2.463343e+01	5.278592e+00	4.457478e+01	0	0	1.073080e+02
7.436950e+01	3.059629e+02	2.287390e+01	7.038123e+00	4.457478e+01	0	0	1.074080e+02
7.436950e+01	3.049853e+02	2.287390e+01	5.278592e+00	4.457478e+01	0	0	1.075090e+02
7.448680e+01	3.059629e+02	2.287390e+01	5.278592e+00	4.516129e+01	0	0	1.076100e+02
7.425220e+01	3.040078e+02	2.287390e+01	7.038123e+00	4.516129e+01	0	0	1.077100e+02
7.425220e+01	3.040078e+02	2.287390e+01	7.038123e+00	4.516129e+01	0	0	1.078110e+02
7.425220e+01	3.049853e+02	2.287390e+01	5.278592e+00	4.516129e+01	0	0	1.079120e+02
7.425220e+01	3.040078e+02	2.287390e+01	5.278592e+00	4.516129e+01	0	0	1.080120e+02
7.425220e+01	3.040078e+02	2.287390e+01	7.038123e+00	4.516129e+01	0	0	1.081130e+02
7.425220e+01	3.040078e+02	2.287390e+01	7.038123e+00	4.516129e+01	0	0	1.082140e+02
7.401760e+01	3.049853e+02	2.287390e+01	7.038123e+00	4.516129e+01	0	0	1.083150e+02
7.390029e+01	3.040078e+02	2.287390e+01	7.038123e+00	4.457478e+01	0	0	1.084160e+02
7.390029e+01	3.040078e+02	2.287390e+01	5.278592e+00	4.516129e+01	0	0	1.085160e+02
7.390029e+01	3.040078e+02	2.287390e+01	5.278592e+00	4.457478e+01	0	0	1.086170e+02
7.390029e+01	3.040078e+02	2.287390e+01	5.278592e+00	4.516129e+01	0	0	1.087180e+02
7.390029e+01	3.040078e+02	2.111437e+01	7.038123e+00	4.516129e+01	0	0	1.088180e+02
7.390029e+01	3.040078e+02	2.287390e+01	7.038123e+00	4.516129e+01	0	0	1.089190e+02
7.390029e+01	3.020528e+02	2.287390e+01	5.278592e+00	4.633431e+01	0	0	1.090200e+02
7.354839e+01	3.000978e+02	2.111437e+01	7.038123e+00	4.633431e+01	0	0	1.091200e+02
7.390029e+01	3.010753e+02	2.111437e+01	7.038123e+00	4.633431e+01	0	0	1.092210e+02
7.366569e+01	3.000978e+02	2.287390e+01	7.038123e+00	4.633431e+01	0	0	1.093220e+02
7.354839e+01	3.000978e+02	2.287390e+01	7.038123e+00	4.633431e+01	0	0	1.094220e+02
7.354839e+01	3.000978e+02	2.287390e+01	7.038123e+00	4.633431e+01	0	0	1.095230e+02
7.366569e+01	3.000978e+02	2.287390e+01	5.278592e+00	4.633431e+01	0	0	1.096240e+02
7.354839e+01	3.020528e+02	2.287390e+01	5.278592e+00	4.692082e+01	0	0	1.097250e+02
7.366569e+01	3.000978e+02	2.287390e+01	7.038123e+00	4.692082e+01	0	0	1.098260e+02
7.366569e+01	3.010753e+02	2.287390e+01	7.038123e+00	4.692082e+01	0	0	1.099260e+02
7.366569e+01	3.000978e+02	2.111437e+01	7.038123e+00	4.692082e+01	0	0	1.100270e+02
7.366569e+01	3.000978e+02	2.287390e+01	5.278592e+00	4.692082e+01	0	0	1.101280e+02
7.378299e+01	3.000978e+02	2.111437e+01	7.038123e+00	4.692082e+01	0	0	1.102280e+02
7.378299e+01	3.010753e+02	2.111437e+01	7.038123e+00	4.692082e+01	0	0	1.103290e+02
7.378299e+01	3.010753e+02	2.287390e+01	7.038123e+00	4.750733e+01	0	0	1.104300e+02
7.366569e+01	3.040078e+02	2.287390e+01	7.038123e+00	4.750733e+01	0	0	1.105300e+02
7.366569e+01	3.040078e+02	2.287390e+01	5.278592e+00	4.750733e+01	0	0	1.106310e+02
7.366569e+01	3.040078e+02	2.287390e+01	5.278592e+00	4.750733e+01	0	0	1.107320e+02
7.366569e+01	3.040078e+02	2.463343e+01	7.038123e+00	4.692082e+01	0	0	1.108320e+02
7.354839e+01	3.040078e+02	2.287390e+01	7.038123e+00	4.692082e+01	0	0	1.109340e+02
7.354839e+01	3.040078e+02	2.287390e+01	5.278592e+00	4.692082e+01	0	0	1.110340e+02
7.354839e+01	3.040078e+02	2.287390e+01	7.038123e+00	4.692082e+01	0	0	1.111340e+02
7.366569e+01	3.010753e+02	2.287390e+01	7.038123e+00	4.633431e+01	0	0	1.112360e+02
7.390029e+01	3.010753e+02	2.287390e+01	7.038123e+00	4.692082e+01	0	0	1.113360e+02
7.390029e+01	3.010753e+02	2.463343e+01	7.038123e+00	4.692082e+01	0	0	1.114370e+02
7.378299e+01	3.010753e+02	2.287390e+01	5.278592e+00	4.633431e+01	0	0	1.115380e+02
7.390029e+01	3.010753e+02	2.287390e+01	5.278592e+00	4.692082e+01	0	0	1.116380e+02
7.390029e+01	3.000978e+02	2.287390e+01	7.038123e+00	4.633431e+01	0	0	1.117390e+02
7.390029e+01	3.010753e+02	2.287390e+01	7.038123e+00	4.692082e+01	0	0	1.118400e+02
7.401760e+01	3.020528e+02	2.287390e+01	7.038123e+00	4.574780e+01	0	0	1.119400e+02
7.401760e+01	3.040078e+02	2.463343e+01	7.038123e+00	4.574780e+01	0	0	1.120410e+02
7.401760e+01	3.040078e+02	2.287390e+01	7.038123e+00	4.574780e+01	0	0	1.121420e+02
7.401760e+01	3.040078e+02	2.287390e+01	5.278592e+00	4.574780e+01	0	0	1.122420e+02
7.401760e+01	3.040078e+02	2.287390e+01	7.038123e+00	4.633431e+01	0	0	1.123440e+02
7.401760e+01	3.040078e+02	2.287390e+01	5.278592e+00	4.574780e+01	0	0	1.124440e+02
7.401760e+01	3.040078e+02	2.463343e+01	5.278592e+00	4.574780e+01	0	0	1.125440e+02
7.401760e+01	3.049853e+02	2.463343e+01	7.038123e+00	4.574780e+01	0	0	1.126460e+02
7.401760e+01	3.040078e+02	2.287390e+01	7.038123e+00	4.633431e+01	0	0	1.127460e+02
7.401760e+01	3.040078e+02	2.287390e+01	7.038123e+00	4.574780e+01	0	0	1.128460e+02
7.413490e+01	3.049853e+02	2.287390e+01	7.038123e+00	4.574780e+01	0	0	1.129480e+02
7.401760e+01	3.040078e+02	2.287390e+01	7.038123e+00	4.574780e+01	0	0	1.130480e+02
7.390029e+01	3.040078e+02	2.287390e+01	5.278592e+00	4.574780e+01	0	0	1.131490e+02
7.390029e+01	3.040078e+02	2.287390e+01	5.278592e+00	4.574780e+01	0	0	1.132500e+02
7.413490e+01	3.040078e+02	2.287390e+01	7.038123e+00	4.574780e+01	0	0	1.133500e+02
7.425220e+01	3.030303e+02	2.463343e+01	7.038123e+00	4.574780e+01	0	0	1.134520e+02
7.425220e+01	3.030303e+02	2.287390e+01	7.038123e+00	4.574780e+01	0	0	1.135520e+02
7.425220e+01	3.030303e+02	2.287390e+01	7.038123e+00	4.574780e+01	0	0	1.136520e+02
7.425220e+01	3.030303e+02	2.287390e+01	7.038123e+00	4.574780e+01	0	0	1.137540e+02
7.425220e+01	3.030303e+02	2.287390e+01	7.038123e+00	4.574780e+01	0	0	1.138540e+02
7.425220e+01	3.030303e+02	2.287390e+01	7.038123e+00	4.574780e+01	0	0	1.139540e+02
7.436950e+01	3.040078e+02	2.287390e+01	7.038123e+00	4.574780e+01	0	0	1.140560e+02
7.401760e+01	3.040078e+02	2.463343e+01	7.038123e+00	4.574780e+01	0	0	1.141560e+02
7.401760e+01	3.040078e+02	2.463343e+01	7.038123e+00	4.574780e+01	0	0	1.142560e+02
7.413490e+01	3.040078e+02	2.287390e+01	7.038123e+00	4.574780e+01	0	0	1.143580e+02
7.413490e+01	3.049853e+02	2.463343e+01	5.278592e+00	4.633431e+01	0	0	1.144580e+02
7.413490e+01	3.040078e+02	2.463343e+01	7.038123e+00	4.633431e+01	0	0	1.145600e+02
7.413490e+01	3.040078e+02	2.463343e+01	7.038123e+00	4.633431e+01	0	0	1.146600e+02
7.413490e+01	3.059629e+02	2.287390e+01	7.038123e+00	4.633431e+01	0	0	1.147600e+02
7.401760e+01	3.040078e+02	2.287390e+01	7.038123e+00	4.633431e+01	0	0	1.148620e+02
7.413490e+01	3.040078e+02	2.287390e+01	7.038123e+00	4.633431e+01	0	0	1.149620e+02
7.390029e+01	3.040078e+02	2.287390e+01	7.038123e+00	4.633431e+01	0	0	1.150620e+02
7.401760e+01	3.040078e+02	2.287390e+01	7.038123e+00	4.633431e+01	0	0	1.151640e+02
7.390029e+01	3.030303e+02	2.463343e+01	7.038123e+00	4.633431e+01	0	0	1.152640e+02
7.401760e+01	3.040078e+02	2.287390e+01	5.278592e+00	4.633431e+01	0	0	1.153640e+02
7.401760e+01	3.040078e+02	2.111437e+01	7.038123e+00	4.633431e+01	0	0	1.154660e+02
7.436950e+01	3.069404e+02	2.463343e+01	7.038123e+00	4.574780e+01	0	0	1.155660e+02
7.436950e+01	3.069404e+02	2.287390e+01	7.038123e+00	4.633431e+01	0	0	1.156660e+02
7.413490e+01	3.059629e+02	2.287390e+01	7.038123e+00	4.633431e+01	0	0	1.157680e+02
7.413490e+01	3.059629e+02	2.287390e+01	7.038123e+00	4.574780e+01	0	0	1.158680e+02
7.413490e+01	3.059629e+02	2.287390e+01	7.038123e+00	4.633431e+01	0	0	1.159700e+02
7.413490e+01	3.059629e+02	2.287390e+01	7.038123e+00	4.574780e+01	0	0	1.160700e+02
7.413490e+01	3.069404e+02	2.111437e+01	7.038123e+00	4.574780e+01	0	0	1.161700e+02
7.401760e+01	3.049853e+02	2.287390e+01	7.038123e+00	4.692082e+01	0	0	1.162720e+02
7.401760e+01	3.020528e+02	2.287390e+01	5.278592e+00	4.692082e+01	0	0	1.163720e+02
7.401760e+01	3.030303e+02	2.287390e+01	7.038123e+00	4.692082e+01	0	0	1.164720e+02
7.401760e+01	3.020528e+02	2.287390e+01	7.038123e+00	4.692082e+01	0	0	1.165740e+02
7.401760e+01	3.030303e+02	2.287390e+01	7.038123e+00	4.692082e+01	0	0	1.166740e+02
7.401760e+01	3.020528e+02	2.287390e+01	7.038123e+00	4.692082e+01	0	0	1.167740e+02
7.401760e+01	3.030303e+02	2.287390e+01	7.038123e+00	4.692082e+01	0	0	1.168760e+02
7.401760e+01	3.040078e+02	2.287390e+01	7.038123e+00	4.809384e+01	0	0	1.169760e+02
7.413490e+01	3.040078e+02	2.287390e+01	7.038123e+00	4.809384e+01	0	0	1.170760e+02
7.401760e+01	3.040078e+02	2.463343e+01	5.278592e+00	4.809384e+01	0	0	1.171780e+02
7.401760e+01	3.040078e+02	2.287390e+01	5.278592e+00	4.809384e+01	0	0	1.172780e+02
7.401760e+01	3.040078e+02	2.287390e+01	5.278592e+00	4.809384e+01	0	0	1.173790e+02
7.390029e+01	3.040078e+02	2.287390e+01	7.038123e+00	4.809384e+01	0	0	1.174800e+02
7.401760e+01	3.040078e+02	2.287390e+01	7.038123e+00	4.868035e+01	0	0	1.175800e+02
7.401760e+01	3.059629e+02	2.287390e+01	5.278592e+00	4.809384e+01	0	0	1.176820e+02
7.366569e+01	3.049853e+02	2.287390e+01	7.038123e+00	4.868035e+01	0	0	1.177820e+02
7.366569e+01	3.049853e+02	2.287390e+01	7.038123e+00	4.809384e+01	0	0	1.178820e+02
7.366569e+01	3.049853e+02	2.287390e+01	5.278592e+00	4.809384e+01	0	0	1.179840e+02
7.366569e+01	3.049853e+02	2.287390e+01	5.278592e+00	4.809384e+01	0	0	1.180840e+02
7.366569e+01	3.049853e+02	2.287390e+01	7.038123e+00	4.809384e+01	0	0	1.181840e+02
7.366569e+01	3.049853e+02	2.287390e+01	7.038123e+00	4.809384e+01	0	0	1.182860e+02
7.366569e+01	3.059629e+02	2.287390e+01	5.278592e+00	4.809384e+01	0	0	1.183860e+02
7.366569e+01	3.059629e+02	2.287390e+01	5.278592e+00	4.868035e+01	0	0	1.184870e+02
7.354839e+01	3.059629e+02	2.287390e+01	7.038123e+00	4.809384e+01	0	0	1.185880e+02
7.366569e+01	3.059629e+02	2.111437e+01	7.038123e+00	4.809384e+01	0	0	1.186880e+02
7.354839e+01	3.059629e+02	2.287390e+01	5.278592e+00	4.809384e+01	0	0	1.187890e+02
7.354839e+01	3.059629e+02	2.287390e+01	5.278592e+00	4.809384e+01	0	0	1.188900e+02
7.366569e+01	3.059629e+02	2.287390e+01	5.278592e+00	4.809384e+01	0	0	1.189900e+02
7.354839e+01	3.059629e+02	2.287390e+01	5.278592e+00	4.809384e+01	0	0	1.190920e+02
7.366569e+01	3.049853e+02	2.287390e+01	7.038123e+00	4.809384e+01	0	0	1.191920e+02
7.354839e+01	3.049853e+02	2.287390e+01	5.278592e+00	4.809384e+01	0	0	1.192920e+02
7.354839e+01	3.049853e+02	2.287390e+01	7.038123e+00	4.809384e+01	0	0	1.193940e+02
7.354839e+01	3.049853e+02	2.287390e+01	5.278592e+00	4.809384e+01	0	0	1.194940e+02
7.354839e+01	3.049853e+02	2.111437e+01	7.038123e+00	4.809384e+01	0	0	1.195950e+02
7.354839e+01	3.049853e+02	2.111437e+01	7.038123e+00	4.809384e+01	0	0	1.196960e+02
7.366569e+01	3.049853e+02	2.287390e+01	7.038123e+00	4.868035e+01	0	0	1.197960e+02
7.354839e+01	3.049853e+02	2.287390e+01	5.278592e+00	4.692082e+01	0	0	1.198970e+02
7.366569e+01	3.040078e+02	2.287390e+01	7.038123e+00	4.692082e+01	0	0	1.199980e+02
7.366569e+01	3.040078e+02	2.287390e+01	7.038123e+00	4.692082e+01	0	0	1.200980e+02
7.390029e+01	3.040078e+02	2.287390e+01	7.038123e+00	4.692082e+01	0	0	1.201990e+02
7.390029e+01	3.049853e+02	2.287390e+01	7.038123e+00	4.692082e+01	0	0	1.203000e+02
7.366569e+01	3.040078e+02	2.287390e+01	7.038123e+00	4.692082e+01	0	0	1.204000e+02
7.366569e+01	3.040078e+02	2.287390e+01	5.278592e+00	4.692082e+01	0	0	1.205020e+02
7.390029e+01	3.030303e+02	2.287390e+01	7.038123e+00	4.633431e+01	0	0	1.206020e+02
7.401760e+01	3.020528e+02	2.111437e+01	7.038123e+00	4.633431e+01	0	0	1.207020e+02
7.401760e+01	3.020528e+02	2.111437e+01	7.038123e+00	4.633431e+01	0	0	1.208040e+02
7.401760e+01	3.020528e+02	2.287390e+01	7.038123e+00	4.633431e+01	0	0	1.209040e+02
7.413490e+01	3.030303e+02	2.287390e+01	7.038123e+00	4.633431e+01	0	0	1.210050e+02
7.401760e+01	3.020528e+02	2.287390e+01	7.038123e+00	4.633431e+01	0	0	1.211060e+02
7.401760e+01	3.020528e+02	2.287390e+01	7.038123e+00	4.633431e+01	0	0	1.212060e+02
7.401760e+01	3.020528e+02	2.111437e+01	5.278592e+00	4.633431e+01	0	0	1.213070e+02
7.401760e+01	3.030303e+02	2.287390e+01	5.278592e+00	4.633431e+01	0	0	1.214080e+02
7.390029e+01	3.030303e+02	2.111437e+01	7.038123e+00	4.633431e+01	0	0	1.215080e+02
7.390029e+01	3.030303e+02	2.463343e+01	5.278592e+00	4.633431e+01	0	0	1.216090e+02
7.390029e+01	3.030303e+02	2.287390e+01	5.278592e+00	4.633431e+01	0	0	1.217100e+02
7.390029e+01	3.030303e+02	2.287390e+01	5.278592e+00	4.633431e+01	0	0	1.218100e+02
7.390029e+01	3.030303e+02	2.287390e+01	7.038123e+00	4.633431e+01	0	0	1.219110e+02
7.378299e+01	3.049853e+02	2.287390e+01	7.038123e+00	4.750733e+01	0	0	1.220120e+02
7.366569e+01	3.069404e+02	2.287390e+01	7.038123e+00	4.750733e+01	0	0	1.221130e+02
7.378299e+01	3.069404e+02	2.287390e+01	7.038123e+00	4.750733e+01	0	0	1.222140e+02
7.378299e+01	3.059629e+02	2.287390e+01	7.038123e+00	4.750733e+01	0	0	1.223140e+02
7.366569e+01	3.059629e+02	2.287390e+01	7.038123e+00	4.692082e+01	0	0	1.224150e+02
7.378299e+01	3.069404e+02	2.287390e+01	7.038123e+00	4.750733e+01	0	0	1.225160e+02
7.366569e+01	3.069404e+02	2.287390e+01	5.278592e+00	4.692082e+01	0	0	1.226160e+02
7.378299e+01	3.059629e+02	2.287390e+01	7.038123e+00	4.692082e+01	0	0	1.227170e+02
7.390029e+01	3.049853e+02	2.287390e+01	7.038123e+00	4.750733e+01	0	0	1.228180e+02
7.390029e+01	3.049853e+02	2.111437e+01	7.038123e+00	4.750733e+01	0	0	1.229180e+02
7.401760e+01	3.049853e+02	2.287390e+01	7.038123e+00	4.692082e+01	0	0	1.230190e+02
7.413490e+01	3.049853e+02	2.111437e+01	7.038123e+00	4.692082e+01	0	0	1.231200e+02
7.390029e+01	3.049853e+02	2.287390e+01	7.038123e+00	4.692082e+01	0	0	1.232200e+02
7.390029e+01	3.049853e+02	2.287390e+01	7.038123e+00	4.692082e+01	0	0	1.233210e+02
7.401760e+01	3.069404e+02	2.111437e+01	7.038123e+00	4.692082e+01	0	0	1.234220e+02
7.401760e+01	3.069404e+02	2.463343e+01	7.038123e+00	4.692082e+01	0	0	1.235230e+02
7.401760e+01	3.079179e+02	2.287390e+01	7.038123e+00	4.692082e+01	0	0	1.236240e+02
7.390029e+01	3.069404e+02	2.287390e+01	7.038123e+00	4.692082e+01	0	0	1.237240e+02
7.390029e+01	3.069404e+02	2.111437e+01	7.038123e+00	4.692082e+01	0	0	1.238250e+02
7.390029e+01	3.069404e+02	2.287390e+01	7.038123e+00	4.692082e+01	0	0	1.239260e+02
7.390029e+01	3.069404e+02	2.287390e+01	7.038123e+00	4.692082e+01	0	0	1.240260e+02
7.401760e+01	3.069404e+02	2.287390e+01	7.038123e+00	4.692082e+01	0	0	1.241270e+02
7.401760e+01	3.059629e+02	2.287390e+01	7.038123e+00	4.750733e+01	0	0	1.242280e+02
7.413490e+01	3.069404e+02	2.287390e+01	7.038123e+00	4.750733e+01	0	0	1.243280e+02
7.413490e+01	3.059629e+02	2.287390e+01	7.038123e+00	4.750733e+01	0	0	1.244290e+02
7.425220e+01	3.069404e+02	2.111437e+01	7.038123e+00	4.750733e+01	0	0	1.245300e+02
7.413490e+01	3.069404e+02	2.287390e+01	8.797654e+00	4.750733e+01	0	0	1.246310e+02
7.413490e+01	3.059629e+02	2.287390e+01	7.038123e+00	4.750733e+01	0	0	1.247310e+02
7.425220e+01	3.059629e+02	2.287390e+01	7.038123e+00	4.750733e+01	0	0	1.248320e+02
7.436950e+01	3.040078e+02	2.287390e+01	7.038123e+00	4.633431e+01	0	0	1.249330e+02
7.413490e+01	3.040078e+02	2.287390e+01	7.038123e+00	4.633431e+01	0	0	1.250330e+02
7.413490e+01	3.049853e+02	2.287390e+01	7.038123e+00	4.633431e+01	0	0	1.251340e+02
7.413490e+01	3.049853e+02	2.287390e+01	7.038123e+00	4.692082e+01	0	0	1.252350e+02
7.401760e+01	3.040078e+02	2.111437e+01	7.038123e+00	4.633431e+01	0	0	1.253360e+02
7.401760e+01	3.040078e+02	2.111437e+01	7.038123e+00	4.633431e+01	0	0	1.254360e+02
7.401760e+01	3.040078e+02	2.287390e+01	7.038123e+00	4.633431e+01	0	0	1.255370e+02
7.390029e+01	3.059629e+02	2.287390e+01	7.038123e+00	4.574780e+01	0	0	1.256380e+02
7.378299e+01	3.108504e+02	2.287390e+01	7.038123e+00	4.574780e+01	0	0	1.257390e+02
7.378299e+01	3.098729e+02	2.287390e+01	7.038123e+00	4.574780e+01	0	0	1.258390e+02
7.378299e+01	3.098729e+02	2.287390e+01	7.038123e+00	4.574780e+01	0	0	1.259400e+02
7.390029e+01	3.108504e+02	2.287390e+01	7.038123e+00	4.574780e+01	0	0	1.260410e+02
7.378299e+01	3.108504e+02	2.287390e+01	7.038123e+00	4.574780e+01	0	0	1.261410e+02
7.390029e+01	3.098729e+02	2.111437e+01	5.278592e+00	4.574780e+01	0	0	1.262420e+02
7.378299e+01	3.098729e+02	2.287390e+01	5.278592e+00	4.574780e+01	0	0	1.263430e+02
7.401760e+01	3.088954e+02	2.111437e+01	7.038123e+00	4.574780e+01	0	0	1.264430e+02
7.413490e+01	3.088954e+02	2.111437e+01	7.038123e+00	4.633431e+01	0	0	1.265440e+02
7.436950e+01	3.098729e+02	2.111437e+01	7.038123e+00	4.574780e+01	0	0	1.266450e+02
7.413490e+01	3.088954e+02	2.111437e+01	7.038123e+00	4.574780e+01	0	0	1.267460e+02
7.401760e+01	3.088954e+02	2.111437e+01	7.038123e+00	4.574780e+01	0	0	1.268460e+02
7.401760e+01	3.088954e+02	2.111437e+01	7.038123e+00	4.633431e+01	0	0	1.269470e+02
7.401760e+01	3.088954e+02	2.287390e+01	7.038123e+00	4.574780e+01	0	0	1.270480e+02
7.390029e+01	3.088954e+02	2.111437e+01	7.038123e+00	4.574780e+01	0	0	1.271490e+02
7.390029e+01	3.079179e+02	2.111437e+01	7.038123e+00	4.574780e+01	0	0	1.272490e+02
7.390029e+01	3.079179e+02	2.111437e+01	7.038123e+00	4.574780e+01	0	0	1.273500e+02
7.390029e+01	3.079179e+02	2.287390e+01	7.038123e+00	4.574780e+01	0	0	1.274510e+02
7.378299e+01	3.079179e+02	2.287390e+01	7.038123e+00	4.574780e+01	0	0	1.275510e+02
7.378299e+01	3.079179e+02	2.111437e+01	7.038123e+00	4.574780e+01	0	0	1.276520e+02
7.390029e+01	3.079179e+02	2.111437e+01	7.038123e+00	4.574780e+01	0	0	1.277530e+02
7.378299e+01	3.069404e+02	2.111437e+01	7.038123e+00	4.574780e+01	0	0	1.278530e+02
7.378299e+01	3.069404e+02	2.111437e+01	7.038123e+00	4.574780e+01	0	0	1.279540e+02
7.390029e+01	3.079179e+02	2.287390e+01	8.797654e+00	4.574780e+01	0	0	1.280550e+02
7.390029e+01	3.079179e+02	2.287390e+01	7.038123e+00	4.574780e+01	0	0	1.281560e+02
7.378299e+01	3.069404e+02	2.287390e+01	7.038123e+00	4.574780e+01	0	0	1.282570e+02
7.378299e+01	3.059629e+02	2.111437e+01	7.038123e+00	4.574780e+01	0	0	1.283570e+02
7.378299e+01	3.059629e+02	2.111437e+01	7.038123e+00	4.574780e+01	0	0	1.284580e+02
7.378299e+01	3.079179e+02	2.287390e+01	7.038123e+00	4.633431e+01	0	0	1.285590e+02
7.366569e+01	3.069404e+02	2.111437e+01	7.038123e+00	4.633431e+01	0	0	1.286590e+02
7.366569e+01	3.079179e+02	2.287390e+01	7.038123e+00	4.633431e+01	0	0	1.287600e+02
7.366569e+01	3.079179e+02	2.111437e+01	7.038123e+00	4.692082e+01	0	0	1.288610e+02
7.366569e+01	3.069404e+02	2.287390e+01	5.278592e+00	4.633431e+01	0	0	1.289610e+02
7.366569e+01	3.079179e+02	2.111437e+01	7.038123e+00	4.633431e+01	0	0	1.290620e+02
7.366569e+01	3.069404e+02	2.287390e+01	7.038123e+00	4.633431e+01	0	0	1.291630e+02
7.319648e+01	3.069404e+02	2.287390e+01	7.038123e+00	4.692082e+01	0	0	1.292630e+02
7.307918e+01	3.069404e+02	2.287390e+01	7.038123e+00	4.692082e+01	0	0	1.293640e+02
7.307918e+01	3.079179e+02	2.111437e+01	7.038123e+00	4.633431e+01	0	0	1.294650e+02
7.307918e+01	3.079179e+02	2.287390e+01	7.038123e+00	4.633431e+01	0	0	1.295650e+02
7.296188e+01	3.069404e+02	2.287390e+01	5.278592e+00	4.633431e+01	0	0	1.296670e+02
7.296188e+01	3.069404e+02	2.111437e+01	5.278592e+00	4.633431e+01	0	0	1.297670e+02
7.307918e+01	3.069404e+02	2.111437e+01	7.038123e+00	4.633431e+01	0	0	1.298680e+02
7.307918e+01	3.088954e+02	2.111437e+01	7.038123e+00	4.692082e+01	0	0	1.299690e+02
7.343109e+01	3.088954e+02	2.287390e+01	7.038123e+00	4.692082e+01	0	0	1.300690e+02
7.331378e+01	3.088954e+02	2.111437e+01	7.038123e+00	4.633431e+01	0	0	1.301700e+02
7.331378e+01	3.088954e+02	2.287390e+01	5.278592e+00	4.633431e+01	0	0	1.302710e+02
7.343109e+01	3.088954e+02	2.287390e+01	7.038123e+00	4.633431e+01	0	0	1.303710e+02
7.331378e+01	3.088954e+02	2.111437e+01	7.038123e+00	4.692082e+01	0	0	1.304720e+02
7.331378e+01	3.088954e+02	2.111437e+01	5.278592e+00	4.692082e+01	0	0	1.305730e+02
7.331378e+01	3.079179e+02	2.287390e+01	7.038123e+00	4.633431e+01	0	0	1.306730e+02
7.307918e+01	3.069404e+02	2.287390e+01	7.038123e+00	4.633431e+01	0	0	1.307750e+02
7.307918e+01	3.069404e+02	2.111437e+01	5.278592e+00	4.633431e+01	0	0	1.308750e+02
7.296188e+01	3.069404e+02	2.287390e+01	5.278592e+00	4.633431e+01	0	0	1.309750e+02
7.307918e+01	3.069404e+02	2.111437e+01	5.278592e+00	4.633431e+01	0	0	1.310770e+02
7.307918e+01	3.079179e+02	2.111437e+01	7.038123e+00	4.633431e+01	0	0	1.311770e+02
7.307918e+01	3.079179e+02	2.287390e+01	5.278592e+00	4.633431e+01	0	0	1.312780e+02
7.307918e+01	3.069404e+02	2.287390e+01	5.278592e+00	4.574780e+01	0	0	1.313790e+02
7.343109e+01	3.079179e+02	2.287390e+01	5.278592e+00	4.516129e+01	0	0	1.314790e+02
7.331378e+01	3.079179e+02	2.287390e+01	5.278592e+00	4.574780e+01	0	0	1.315800e+02
7.331378e+01	3.079179e+02	2.287390e+01	5.278592e+00	4.574780e+01	0	0	1.316810e+02
7.331378e+01	3.079179e+02	2.287390e+01	7.038123e+00	4.574780e+01	0	0	1.317810e+02
7.343109e+01	3.079179e+02	2.111437e+01	5.278592e+00	4.574780e+01	0	0	1.318830e+02
7.343109e+01	3.079179e+02	2.287390e+01	5.278592e+00	4.516129e+01	0	0	1.319830e+02
7.343109e+01	3.079179e+02	2.287390e+01	5.278592e+00	4.574780e+01	0	0	1.320830e+02
7.319648e+01	3.088954e+02	2.287390e+01	5.278592e+00	4.574780e+01	0	0	1.321850e+02
7.319648e+01	3.088954e+02	2.287390e+01	5.278592e+00	4.574780e+01	0	0	1.322850e+02
7.319648e+01	3.088954e+02	2.111437e+01	7.038123e+00	4.574780e+01	0	0	1.323850e+02
7.319648e+01	3.079179e+02	2.287390e+01	5.278592e+00	4.574780e+01	0	0	1.324870e+02
7.319648e+01	3.079179e+02	2.111437e+01	5.278592e+00	4.574780e+01	0	0	1.325870e+02
7.319648e+01	3.079179e+02	2.287390e+01	5.278592e+00	4.574780e+01	0	0	1.326880e+02
7.319648e+01	3.079179e+02	2.111437e+01	5.278592e+00	4.574780e+01	0	0	1.327890e+02
7.366569e+01	3.079179e+02	2.287390e+01	5.278592e+00	4.633431e+01	0	0	1.328890e+02
7.378299e+01	3.079179e+02	2.287390e+01	7.038123e+00	4.633431e+01	0	0	1.329900e+02
7.354839e+01	3.079179e+02	2.287390e+01	5.278592e+00	4.633431e+01	0	0	1.330910e+02
7.354839e+01	3.079179e+02	2.287390e+01	3.519062e+00	4.633431e+01	0	0	1.331910e+02
7.354839e+01	3.079179e+02	2.287390e+01	7.038123e+00	4.633431e+01	0	0	1.332930e+02
7.343109e+01	3.079179e+02	2.287390e+01	5.278592e+00	4.633431e+01	0	0	1.333930e+02
7.343109e+01	3.079179e+02	2.111437e+01	5.278592e+00	4.633431e+01	0	0	1.334930e+02
7.343109e+01	3.088954e+02	2.111437e+01	5.278592e+00	4.633431e+01	0	0	1.335950e+02
7.354839e+01	3.098729e+02	2.287390e+01	5.278592e+00	4.633431e+01	0	0	1.336950e+02
7.354839e+01	3.108504e+02	2.111437e+01	5.278592e+00	4.633431e+01	0	0	1.337950e+02
7.354839e+01	3.108504e+02	2.111437e+01	5.278592e+00	4.633431e+01	0	0	1.338970e+02
7.354839e+01	3.098729e+02	2.111437e+01	5.278592e+00	4.633431e+01	0	0	1.339970e+02
7.354839e+01	3.098729e+02	2.287390e+01	3.519062e+00	4.633431e+01	0	0	1.340970e+02
7.366569e+01	3.118280e+02	2.287390e+01	5.278592e+00	4.692082e+01	0	0	1.341990e+02
7.390029e+01	3.108504e+02	2.111437e+01	5.278592e+00	4.692082e+01	0	0	1.342990e+02
7.401760e+01	3.108504e+02	2.287390e+01	5.278592e+00	4.692082e+01	0	0	1.344010e+02
7.390029e+01	3.108504e+02	2.287390e+01	5.278592e+00	4.692082e+01	0	0	1.345010e+02
7.390029e+01	3.108504e+02	2.111437e+01	5.278592e+00	4.692082e+01	0	0	1.346010e+02
7.378299e+01	3.108504e+02	2.111437e+01	3.519062e+00	4.692082e+01	0	0	1.347030e+02
7.390029e+01	3.108504e+02	2.111437e+01	5.278592e+00	4.692082e+01	0	0	1.348030e+02
7.378299e+01	3.108504e+02	2.111437e+01	3.519062e+00	4.692082e+01	0	0	1.349030e+02
7.401760e+01	3.108504e+02	2.111437e+01	5.278592e+00	4.692082e+01	0	0	1.350050e+02
7.413490e+01	3.098729e+02	2.111437e+01	7.038123e+00	4.692082e+01	0	0	1.351050e+02
7.425220e+01	3.098729e+02	2.111437e+01	5.278592e+00	4.692082e+01	0	0	1.352050e+02
7.413490e+01	3.098729e+02	2.111437e+01	5.278592e+00	4.692082e+01	0	0	1.353070e+02
7.413490e+01	3.098729e+02	2.111437e+01	5.278592e+00	4.633431e+01	0	0	1.354070e+02
7.413490e+01	3.098729e+02	2.111437e+01	5.278592e+00	4.692082e+01	0	0	1.355070e+02
7.413490e+01	3.098729e+02	2.111437e+01	5.278592e+00	4.692082e+01	0	0	1.356090e+02
7.425220e+01	3.088954e+02	2.111437e+01	5.278592e+00	4.633431e+01	0	0	1.357090e+02
7.448680e+01	3.108504e+02	2.287390e+01	5.278592e+00	4.574780e+01	0	0	1.358110e+02
7.448680e+01	3.098729e+02	2.287390e+01	5.278592e+00	4.633431e+01	0	0	1.359110e+02
7.460411e+01	3.098729e+02	2.111437e+01	5.278592e+00	4.633431e+01	0	0	1.360110e+02
7.448680e+01	3.098729e+02	2.111437e+01	5.278592e+00	4.574780e+01	0	0	1.361130e+02
7.460411e+01	3.098729e+02	2.111437e+01	5.278592e+00	4.574780e+01	0	0	1.362130e+02
7.448680e+01	3.098729e+02	2.287390e+01	5.278592e+00	4.633431e+01	0	0	1.363130e+02
7.460411e+01	3.108504e+02	2.111437e+01	3.519062e+00	4.574780e+01	0	0	1.364150e+02
7.460411e+01	3.088954e+02	2.111437e+01	5.278592e+00	4.574780e+01	0	0	1.365150e+02
7.436950e+01	3.069404e+02	2.111437e+01	5.278592e+00	4.574780e+01	0	0	1.366150e+02
7.436950e+01	3.079179e+02	2.111437e+01	5.278592e+00	4.574780e+01	0	0	1.367170e+02
7.436950e+01	3.079179e+02	2.111437e+01	5.278592e+00	4.633431e+01	0	0	1.368170e+02
7.436950e+01	3.079179e+02	2.111437e+01	7.038123e+00	4.633431e+01	0	0	1.369180e+02
7.448680e+01	3.079179e+02	2.287390e+01	5.278592e+00	4.633431e+01	0	0	1.370190e+02
7.448680e+01	3.079179e+02	2.111437e+01	5.278592e+00	4.633431e+01	0	0	1.371190e+02
7.436950e+01	3.079179e+02	2.287390e+01	5.278592e+00	4.574780e+01	0	0	1.372200e+02
7.413490e+01	3.069404e+02	2.111437e+01	5.278592e+00	4.574780e+01	0	0	1.373210e+02
7.413490e+01	3.069404e+02	2.111437e+01	5.278592e+00	4.574780e+01	0	0	1.374210e+02
7.413490e+01	3.079179e+02	2.111437e+01	7.038123e+00	4.574780e+01	0	0	1.375230e+02
7.413490e+01	3.069404e+02	2.111437e+01	7.038123e+00	4.574780e+01	0	0	1.376230e+02
7.413490e+01	3.079179e+02	2.111437e+01	3.519062e+00	4.574780e+01	0	0	1.377230e+02
7.413490e+01	3.069404e+02	2.287390e+01	5.278592e+00	4.574780e+01	0	0	1.378250e+02
7.425220e+01	3.059629e+02	2.111437e+01	5.278592e+00	4.633431e+01	0	0	1.379250e+02
7.448680e+01	3.069404e+02	2.111437e+01	5.278592e+00	4.574780e+01	0	0	1.380250e+02
7.436950e+01	3.059629e+02	2.287390e+01	3.519062e+00	4.574780e+01	0	0	1.381270e+02
7.436950e+01	3.059629e+02	2.287390e+01	3.519062e+00	4.633431e+01	0	0	1.382270e+02
7.448680e+01	3.059629e+02	2.111437e+01	5.278592e+00	4.574780e+01	0	0	1.383280e+02
7.436950e+01	3.069404e+02	2.111437e+01	5.278592e+00	4.574780e+01	0	0	1.384290e+02
7.436950e+01	3.069404e+02	2.287390e+01	5.278592e+00	4.633431e+01	0	0	1.385290e+02
7.448680e+01	3.059629e+02	2.111437e+01	5.278592e+00	4.750733e+01	0	0	1.386300e+02
7.436950e+01	3.088954e+02	2.111437e+01	5.278592e+00	4.750733e+01	0	0	1.387310e+02
7.436950e+01	3.079179e+02	2.111437e+01	5.278592e+00	4.750733e+01	0	0	1.388310e+02
7.436950e+01	3.079179e+02	2.287390e+01	3.519062e+00	4.692082e+01	0	0	1.389330e+02
7.436950e+01	3.079179e+02	2.287390e+01	5.278592e+00	4.750733e+01	0	0	1.390330e+02
7.448680e+01	3.079179e+02	2.287390e+01	5.278592e+00	4.750733e+01	0	0	1.391330e+02
7.436950e+01	3.079179e+02	2.111437e+01	5.278592e+00	4.750733e+01	0	0	1.392350e+02
7.436950e+01	3.088954e+02	2.287390e+01	5.278592e+00	4.926686e+01	0	0	1.393350e+02
7.436950e+01	3.088954e+02	2.287390e+01	7.038123e+00	4.926686e+01	0	0	1.394360e+02
7.436950e+01	3.088954e+02	2.287390e+01	5.278592e+00	4.926686e+01	0	0	1.395370e+02
7.425220e+01	3.098729e+02	2.111437e+01	5.278592e+00	4.926686e+01	0	0	1.396370e+02
7.436950e+01	3.088954e+02	2.287390e+01	5.278592e+00	4.926686e+01	0	0	1.397380e+02
7.436950e+01	3.098729e+02	2.287390e+01	5.278592e+00	4.926686e+01	0	0	1.398390e+02
7.425220e+01	3.088954e+02	2.287390e+01	7.038123e+00	4.926686e+01	0	0	1.399390e+02
7.436950e+01	3.088954e+02	2.287390e+01	5.278592e+00	5.102639e+01	0	0	1.400400e+02
7.425220e+01	3.088954e+02	2.111437e+01	7.038123e+00	5.102639e+01	0	0	1.401410e+02
7.425220e+01	3.088954e+02	2.111437e+01	5.278592e+00	5.102639e+01	0	0	1.402410e+02
7.425220e+01	3.088954e+02	2.111437e+01	5.278592e+00	5.102639e+01	0	0	1.403420e+02
7.425220e+01	3.088954e+02	2.287390e+01	5.278592e+00	5.102639e+01	0	0	1.404430e+02
7.413490e+01	3.098729e+02	2.287390e+01	5.278592e+00	5.102639e+01	0	0	1.405440e+02
7.425220e+01	3.098729e+02	2.111437e+01	5.278592e+00	5.161290e+01	0	0	1.406450e+02
7.436950e+01	3.098729e+02	2.287390e+01	5.278592e+00	5.102639e+01	0	0	1.407450e+02
7.425220e+01	3.079179e+02	2.111437e+01	7.038123e+00	5.102639e+01	0	0	1.408460e+02
7.425220e+01	3.088954e+02	2.111437e+01	5.278592e+00	5.102639e+01	0	0	1.409470e+02
7.401760e+01	3.088954e+02	2.111437e+01	5.278592e+00	5.102639e+01	0	0	1.410470e+02
7.413490e+01	3.088954e+02	2.287390e+01	5.278592e+00	5.102639e+01	0	0	1.411480e+02
7.436950e+01	3.088954e+02	2.287390e+01	5.278592e+00	5.102639e+01	0	0	1.412490e+02
7.413490e+01	3.088954e+02	2.111437e+01	7.038123e+00	5.102639e+01	0	0	1.413490e+02
7.413490e+01	3.088954e+02	2.111437e+01	5.278592e+00	5.102639e+01	0	0	1.414500e+02
7.425220e+01	3.088954e+02	2.111437e+01	7.038123e+00	5.102639e+01	0	0	1.415510e+02
7.436950e+01	3.088954e+02	2.287390e+01	5.278592e+00	5.102639e+01	0	0	1.416510e+02
7.436950e+01	3.079179e+02	2.111437e+01	5.278592e+00	5.102639e+01	0	0	1.417520e+02
7.436950e+01	3.079179e+02	2.111437e+01	5.278592e+00	5.102639e+01	0	0	1.418530e+02
7.436950e+01	3.079179e+02	2.111437e+01	5.278592e+00	5.102639e+01	0	0	1.419540e+02
7.448680e+01	3.088954e+02	2.111437e+01	5.278592e+00	5.161290e+01	0	0	1.420550e+02
7.425220e+01	3.088954e+02	1.935484e+01	5.278592e+00	5.102639e+01	0	0	1.421550e+02
7.448680e+01	3.079179e+02	2.287390e+01	5.278592e+00	5.043988e+01	0	0	1.422560e+02
7.472141e+01	3.079179e+02	2.111437e+01	5.278592e+00	5.043988e+01	0	0	1.423570e+02
7.460411e+01	3.069404e+02	2.111437e+01	5.278592e+00	4.985337e+01	0	0	1.424570e+02
7.460411e+01	3.069404e+02	2.111437e+01	5.278592e+00	5.043988e+01	0	0	1.425580e+02
7.460411e+01	3.079179e+02	2.111437e+01	5.278592e+00	5.043988e+01	0	0	1.426590e+02
7.460411e+01	3.069404e+02	2.111437e+01	5.278592e+00	5.043988e+01	0	0	1.427590e+02
7.472141e+01	3.069404e+02	2.111437e+01	7.038123e+00	4.985337e+01	0	0	1.428600e+02
7.448680e+01	3.069404e+02	2.111437e+01	7.038123e+00	5.043988e+01	0	0	1.429610e+02
7.425220e+01	3.059629e+02	2.111437e+01	7.038123e+00	4.985337e+01	0	0	1.430620e+02
7.425220e+01	3.059629e+02	2.111437e+01	5.278592e+00	4.985337e+01	0	0	1.431620e+02
7.425220e+01	3.049853e+02	2.111437e+01	5.278592e+00	4.985337e+01	0	0	1.432630e+02
7.436950e+01	3.059629e+02	2.111437e+01	5.278592e+00	4.985337e+01	0	0	1.433640e+02
7.425220e+01	3.049853e+02	2.111437e+01	5.278592e+00	4.985337e+01	0	0	1.434640e+02
7.436950e+01	3.049853e+02	2.111437e+01	5.278592e+00	4.985337e+01	0	0	1.435650e+02
7.436950e+01	3.049853e+02	2.287390e+01	5.278592e+00	4.985337e+01	0	5	1.436660e+02
7.472141e+01	3.069404e+02	2.111437e+01	5.278592e+00	4.985337e+01	0	5	1.437670e+02
7.472141e+01	3.069404e+02	2.111437e+01	5.278592e+00	4.985337e+01	0	5	1.438670e+02
7.460411e+01	3.059629e+02	2.111437e+01	5.278592e+00	4.985337e+01	0	5	1.439680e+02
7.483871e+01	3.069404e+02	2.111437e+01	5.278592e+00	5.043988e+01	0	5	1.440690e+02
7.460411e+01	3.059629e+02	2.111437e+01	5.278592e+00	4.985337e+01	0	5	1.441690e+02
7.460411e+01	3.069404e+02	2.111437e+01	5.278592e+00	5.043988e+01	0	5	1.442700e+02
7.460411e+01	3.069404e+02	2.111437e+01	5.278592e+00	5.102639e+01	0	5	1.443710e+02
7.460411e+01	3.088954e+02	2.287390e+01	3.519062e+00	5.043988e+01	0	5	1.444720e+02
7.448680e+01	3.079179e+02	2.111437e+01	5.278592e+00	5.043988e+01	0	5	1.445720e+02
7.448680e+01	3.079179e+02	2.111437e+01	5.278592e+00	5.043988e+01	0	5	1.446730e+02
7.460411e+01	3.079179e+02	2.287390e+01	5.278592e+00	5.102639e+01	0	5	1.447740e+02
7.448680e+01	3.079179e+02	2.111437e+01	5.278592e+00	5.102639e+01	0	5	1.448740e+02
7.472141e+01	3.088954e+02	2.111437e+01	5.278592e+00	5.102639e+01	0	5	1.449750e+02
7.448680e+01	3.079179e+02	2.287390e+01	5.278592e+00	5.102639e+01	0	5	1.450760e+02
7.472141e+01	3.069404e+02	2.111437e+01	5.278592e+00	5.102639e+01	0	5	1.451770e+02
7.472141e+01	3.049853e+02	2.111437e+01	5.278592e+00	5.043988e+01	0	5	1.452770e+02
7.472141e+01	3.059629e+02	2.287390e+01	5.278592e+00	5.102639e+01	0	5	1.453780e+02
7.472141e+01	3.069404e+02	2.111437e+01	5.278592e+00	5.161290e+01	0	5	1.454790e+02
7.472141e+01	3.059629e+02	2.111437e+01	5.278592e+00	5.102639e+01	0	5	1.455800e+02
7.472141e+01	3.049853e+02	2.111437e+01	5.278592e+00	5.102639e+01	0	5	1.456800e+02
7.483871e+01	3.049853e+02	2.111437e+01	5.278592e+00	5.102639e+01	0	5	1.457810e+02
7.495601e+01	3.049853e+02	2.111437e+01	5.278592e+00	5.102639e+01	0	5	1.458820e+02
7.495601e+01	3.030303e+02	2.111437e+01	5.278592e+00	5.102639e+01	0	5	1.459820e+02
7.495601e+01	3.030303e+02	2.287390e+01	5.278592e+00	5.043988e+01	0	5	1.460830e+02
7.495601e+01	3.030303e+02	2.111437e+01	5.278592e+00	5.102639e+01	0	5	1.461840e+02
7.495601e+01	3.030303e+02	2.111437e+01	5.278592e+00	5.102639e+01	0	5	1.462840e+02
7.507331e+01	3.040078e+02	2.287390e+01	5.278592e+00	5.043988e+01	0	5	1.463850e+02
7.495601e+01	3.030303e+02	2.111437e+01	7.038123e+00	5.102639e+01	0	5	1.464860e+02
7.519062e+01	3.049853e+02	2.287390e+01	5.278592e+00	5.102639e+01	0	5	1.465860e+02
7.483871e+01	3.030303e+02	2.287390e+01	5.278592e+00	5.102639e+01	0	5	1.466880e+02
7.483871e+01	3.030303e+02	2.111437e+01	5.278592e+00	5.102639e+01	0	5	1.467880e+02
7.483871e+01	3.030303e+02	2.111437e+01	5.278592e+00	5.102639e+01	0	5	1.468890e+02
7.483871e+01	3.030303e+02	2.287390e+01	5.278592e+00	5.102639e+01	0	5	1.469900e+02
7.483871e+01	3.030303e+02	2.287390e+01	5.278592e+00	5.102639e+01	0	5	1.470900e+02
7.483871e+01	3.040078e+02	2.111437e+01	5.278592e+00	5.102639e+01	0	5	1.471910e+02
7.495601e+01	3.040078e+02	2.111437e+01	5.278592e+00	5.102639e+01	0	5	1.472920e+02
7.530792e+01	3.010753e+02	2.111437e+01	5.278592e+00	5.102639e+01	0	5	1.473920e+02
7.530792e+01	3.010753e+02	2.287390e+01	7.038123e+00	5.102639e+01	0	5	1.474930e+02
7.519062e+01	3.010753e+02	2.287390e+01	5.278592e+00	5.161290e+01	0	5	1.475940e+02
7.530792e+01	3.020528e+02	2.287390e+01	5.278592e+00	5.102639e+01	0	5	1.476940e+02
7.530792e+01	3.010753e+02	2.287390e+01	5.278592e+00	5.102639e+01	0	5	1.477950e+02
7.530792e+01	3.010753e+02	2.287390e+01	5.278592e+00	5.102639e+01	0	5	1.478960e+02
7.530792e+01	3.010753e+02	2.287390e+01	7.038123e+00	5.102639e+01	0	5	1.479960e+02
7.472141e+01	2.991202e+02	2.287390e+01	5.278592e+00	5.102639e+01	0	5	1.480980e+02
7.483871e+01	3.000978e+02	2.111437e+01	5.278592e+00	5.102639e+01	0	5	1.481980e+02
7.472141e+01	2.991202e+02	2.111437e+01	5.278592e+00	5.102639e+01	0	5	1.482990e+02
7.472141e+01	2.991202e+02	2.111437e+01	7.038123e+00	5.102639e+01	0	5	1.484000e+02
7.472141e+01	2.991202e+02	2.111437e+01	5.278592e+00	5.102639e+01	0	5	1.485000e+02
7.472141e+01	2.991202e+02	2.287390e+01	5.278592e+00	5.102639e+01	0	5	1.486010e+02
7.472141e+01	2.991202e+02	2.111437e+01	5.278592e+00	4.985337e+01	0	0	1.487020e+02
7.296188e+01	2.981427e+02	2.111437e+01	7.038123e+00	4.985337e+01	0	0	1.488020e+02
7.225806e+01	2.991202e+02	2.287390e+01	5.278592e+00	4.926686e+01	0	0	1.489030e+02
7.225806e+01	3.000978e+02	2.111437e+01	7.038123e+00	4.985337e+01	0	0	1.490040e+02
7.225806e+01	3.000978e+02	2.111437e+01	5.278592e+00	4.985337e+01	0	0	1.491040e+02
7.225806e+01	3.000978e+02	2.111437e+01	5.278592e+00	4.926686e+01	0	0	1.492060e+02
7.225806e+01	3.000978e+02	2.111437e+01	5.278592e+00	4.985337e+01	0	0	1.493060e+02
7.225806e+01	3.000978e+02	2.111437e+01	5.278592e+00	4.926686e+01	0	0	1.494060e+02
7.225806e+01	2.991202e+02	2.111437e+01	7.038123e+00	4.926686e+01	0	0	1.495080e+02
7.237537e+01	2.991202e+02	2.111437e+01	7.038123e+00	4.926686e+01	0	0	1.496080e+02
7.225806e+01	2.991202e+02	2.111437e+01	7.038123e+00	4.926686e+01	0	0	1.497090e+02
7.214076e+01	2.991202e+02	2.111437e+01	7.038123e+00	4.926686e+01	0	0	1.498100e+02
7.214076e+01	2.991202e+02	2.111437e+01	5.278592e+00	4.868035e+01	0	0	1.499100e+02
7.225806e+01	2.991202e+02	2.287390e+01	5.278592e+00	4.926686e+01	0	0	1.500110e+02
7.225806e+01	2.991202e+02	2.111437e+01	5.278592e+00	4.926686e+01	0	0	1.501120e+02
7.108504e+01	3.010753e+02	2.111437e+01	7.038123e+00	4.868035e+01	0	0	1.502120e+02
7.002933e+01	3.000978e+02	2.111437e+01	7.038123e+00	4.926686e+01	0	0	1.503130e+02
6.991202e+01	3.000978e+02	2.111437e+01	7.038123e+00	4.926686e+01	0	0	1.504140e+02
7.002933e+01	3.000978e+02	2.111437e+01	5.278592e+00	4.926686e+01	0	0	1.505140e+02
6.991202e+01	3.000978e+02	2.111437e+01	5.278592e+00	4.926686e+01	0	0	1.506160e+02
6.991202e+01	3.000978e+02	2.287390e+01	5.278592e+00	4.926686e+01	0	0	1.507160e+02
7.002933e+01	3.000978e+02	2.111437e+01	5.278592e+00	4.926686e+01	0	0	1.508160e+02
6.944282e+01	3.059629e+02	2.111437e+01	7.038123e+00	4.926686e+01	0	0	1.509180e+02
7.026393e+01	3.088954e+02	2.111437e+01	7.038123e+00	4.926686e+01	0	0	1.510180e+02
7.014663e+01	3.098729e+02	2.111437e+01	7.038123e+00	4.926686e+01	0	0	1.511190e+02
7.014663e+01	3.098729e+02	2.111437e+01	5.278592e+00	4.926686e+01	0	0	1.512200e+02
7.026393e+01	3.088954e+02	2.111437e+01	5.278592e+00	4.926686e+01	0	0	1.513200e+02
7.014663e+01	3.088954e+02	2.111437e+01	5.278592e+00	4.926686e+01	0	0	1.514210e+02
7.014663e+01	3.088954e+02	2.287390e+01	5.278592e+00	4.926686e+01	0	0	1.515220e+02
7.096774e+01	3.108504e+02	2.111437e+01	5.278592e+00	4.985337e+01	0	0	1.516220e+02
7.120235e+01	3.118280e+02	2.111437e+01	7.038123e+00	4.985337e+01	0	0	1.517240e+02
7.108504e+01	3.108504e+02	2.111437e+01	7.038123e+00	4.985337e+01	0	0	1.518240e+02
7.108504e+01	3.118280e+02	2.111437e+01	5.278592e+00	4.985337e+01	0	0	1.519240e+02
7.108504e+01	3.118280e+02	2.111437e+01	7.038123e+00	4.985337e+01	0	0	1.520260e+02
7.108504e+01	3.118280e+02	2.111437e+01	7.038123e+00	4.985337e+01	0	0	1.521260e+02
7.108504e+01	3.108504e+02	2.111437e+01	5.278592e+00	4.985337e+01	0	0	1.522260e+02
7.049853e+01	3.128055e+02	2.111437e+01	7.038123e+00	5.043988e+01	0	0	1.523280e+02
6.944282e+01	3.118280e+02	2.111437e+01	7.038123e+00	5.043988e+01	0	0	1.524280e+02
6.944282e+01	3.118280e+02	1.935484e+01	5.278592e+00	4.985337e+01	0	0	1.525280e+02
6.944282e+01	3.118280e+02	1.935484e+01	5.278592e+00	4.985337e+01	0	0	1.526300e+02
6.944282e+01	3.108504e+02	2.111437e+01	5.278592e+00	5.043988e+01	0	0	1.527300e+02
6.944282e+01	3.118280e+02	2.111437e+01	5.278592e+00	4.985337e+01	0	0	1.528320e+02
6.944282e+01	3.118280e+02	2.111437e+01	7.038123e+00	5.043988e+01	0	0	1.529320e+02
6.944282e+01	3.118280e+02	2.111437e+01	7.038123e+00	5.043988e+01	0	0	1.530320e+02
7.073314e+01	3.128055e+02	2.111437e+01	7.038123e+00	5.043988e+01	0	0	1.531340e+02
7.073314e+01	3.118280e+02	2.111437e+01	5.278592e+00	5.043988e+01	0	0	1.532340e+02
7.073314e+01	3.118280e+02	1.935484e+01	7.038123e+00	5.043988e+01	0	0	1.533340e+02
7.073314e+01	3.128055e+02	1.935484e+01	7.038123e+00	5.043988e+01	0	0	1.534360e+02
7.061584e+01	3.128055e+02	2.111437e+01	7.038123e+00	5.043988e+01	0	0	1.535360e+02
7.073314e+01	3.128055e+02	2.111437e+01	7.038123e+00	4.985337e+01	0	0	1.536360e+02
7.061584e+01	3.118280e+02	1.935484e+01	7.038123e+00	4.985337e+01	0	0	1.537380e+02
6.944282e+01	3.128055e+02	1.935484e+01	7.038123e+00	4.692082e+01	0	0	1.538380e+02
6.873900e+01	3.128055e+02	2.111437e+01	7.038123e+00	4.692082e+01	0	0	1.539380e+02
6.873900e+01	3.128055e+02	1.935484e+01	7.038123e+00	4.692082e+01	0	0	1.540400e+02
6.885630e+01	3.128055e+02	2.111437e+01	7.038123e+00	4.692082e+01	0	0	1.541400e+02
6.885630e+01	3.137830e+02	1.935484e+01	7.038123e+00	4.692082e+01	0	0	1.542420e+02
6.885630e+01	3.137830e+02	2.111437e+01	7.038123e+00	4.692082e+01	0	0	1.543420e+02
6.885630e+01	3.128055e+02	1.935484e+01	7.038123e+00	4.750733e+01	0	0	1.544420e+02
6.920821e+01	3.147605e+02	2.111437e+01	7.038123e+00	4.574780e+01	0	0	1.545440e+02
6.991202e+01	3.157380e+02	2.111437e+01	8.797654e+00	4.574780e+01	0	0	1.546440e+02
6.991202e+01	3.147605e+02	2.111437e+01	7.038123e+00	4.574780e+01	0	0	1.547440e+02
6.979472e+01	3.147605e+02	2.111437e+01	8.797654e+00	4.574780e+01	0	0	1.548460e+02
6.979472e+01	3.147605e+02	1.935484e+01	7.038123e+00	4.574780e+01	0	0	1.549460e+02
6.979472e+01	3.147605e+02	1.935484e+01	5.278592e+00	4.516129e+01	0	0	1.550460e+02
6.979472e+01	3.147605e+02	2.111437e+01	8.797654e+00	4.574780e+01	0	0	1.551480e+02
7.038123e+01	3.157380e+02	1.935484e+01	7.038123e+00	4.516129e+01	0	0	1.552480e+02
6.920821e+01	3.167155e+02	1.935484e+01	7.038123e+00	4.574780e+01	0	0	1.553480e+02
6.932551e+01	3.167155e+02	1.935484e+01	7.038123e+00	4.574780e+01	0	0	1.554500e+02
6.920821e+01	3.167155e+02	1.935484e+01	8.797654e+00	4.574780e+01	0	0	1.555500e+02
6.920821e+01	3.167155e+02	2.111437e+01	7.038123e+00	4.574780e+01	0	0	1.556510e+02
6.920821e+01	3.167155e+02	2.111437e+01	8.797654e+00	4.574780e+01	0	0	1.557520e+02
6.920821e+01	3.167155e+02	1.935484e+01	7.038123e+00	4.574780e+01	0	0	1.558520e+02
6.815249e+01	3.176931e+02	1.935484e+01	8.797654e+00	4.340176e+01	0	0	1.559540e+02
6.803519e+01	3.176931e+02	1.935484e+01	7.038123e+00	4.457478e+01	0	0	1.560540e+02
6.803519e+01	3.176931e+02	1.935484e+01	7.038123e+00	4.398827e+01	0	0	1.561540e+02
6.803519e+01	3.176931e+02	2.111437e+01	7.038123e+00	4.398827e+01	0	0	1.562560e+02
6.803519e+01	3.176931e+02	2.111437e+01	7.038123e+00	4.398827e+01	0	0	1.563560e+02
6.803519e+01	3.176931e+02	2.111437e+01	7.038123e+00	4.398827e+01	0	0	1.564560e+02
6.803519e+01	3.176931e+02	1.935484e+01	7.038123e+00	4.398827e+01	0	0	1.565580e+02
6.897361e+01	3.157380e+02	1.935484e+01	7.038123e+00	3.929619e+01	0	0	1.566580e+02
6.967742e+01	3.147605e+02	2.111437e+01	7.038123e+00	3.929619e+01	0	0	1.567590e+02
6.967742e+01	3.147605e+02	1.935484e+01	7.038123e+00	3.929619e+01	0	0	1.568600e+02
6.967742e+01	3.147605e+02	1.935484e+01	8.797654e+00	3.929619e+01	0	0	1.569600e+02
6.979472e+01	3.147605e+02	1.935484e+01	7.038123e+00	3.929619e+01	0	0	1.570610e+02
6.979472e+01	3.147605e+02	2.111437e+01	7.038123e+00	3.929619e+01	0	0	1.571620e+02
6.967742e+01	3.147605e+02	1.935484e+01	7.038123e+00	3.929619e+01	0	0	1.572620e+02
6.967742e+01	3.147605e+02	1.935484e+01	7.038123e+00	3.401760e+01	0	0	1.573640e+02
6.838710e+01	3.137830e+02	1.935484e+01	7.038123e+00	3.401760e+01	0	0	1.574640e+02
6.838710e+01	3.137830e+02	1.935484e+01	7.038123e+00	3.401760e+01	0	0	1.575640e+02
6.826979e+01	3.137830e+02	1.935484e+01	7.038123e+00	3.401760e+01	0	0	1.576660e+02
6.826979e+01	3.137830e+02	1.935484e+01	7.038123e+00	3.401760e+01	0	0	1.577660e+02
6.826979e+01	3.137830e+02	1.935484e+01	7.038123e+00	3.460411e+01	0	0	1.578670e+02
6.838710e+01	3.147605e+02	1.935484e+01	7.038123e+00	3.401760e+01	0	0	1.579680e+02
6.826979e+01	3.147605e+02	1.935484e+01	7.038123e+00	3.401760e+01	0	0	1.580680e+02
7.014663e+01	3.167155e+02	1.935484e+01	7.038123e+00	3.167155e+01	0	0	1.581690e+02
7.014663e+01	3.167155e+02	1.935484e+01	7.038123e+00	3.167155e+01	0	0	1.582700e+02
7.002933e+01	3.157380e+02	2.111437e+01	7.038123e+00	3.167155e+01	0	0	1.583700e+02
6.991202e+01	3.157380e+02	1.935484e+01	8.797654e+00	3.108504e+01	0	0	1.584710e+02
7.002933e+01	3.157380e+02	1.935484e+01	7.038123e+00	3.167155e+01	0	0	1.585720e+02
7.002933e+01	3.157380e+02	1.935484e+01	8.797654e+00	3.167155e+01	0	0	1.586720e+02
7.002933e+01	3.157380e+02	1.935484e+01	8.797654e+00	3.225806e+01	0	0	1.587730e+02
6.956012e+01	3.147605e+02	2.111437e+01	8.797654e+00	3.108504e+01	0	0	1.588740e+02
6.932551e+01	3.147605e+02	1.935484e+01	8.797654e+00	3.108504e+01	0	0	1.589740e+02
6.932551e+01	3.147605e+02	1.935484e+01	8.797654e+00	3.108504e+01	0	0	1.590760e+02
6.932551e+01	3.147605e+02	1.935484e+01	8.797654e+00	3.108504e+01	0	0	1.591760e+02
6.944282e+01	3.157380e+02	1.935484e+01	8.797654e+00	3.108504e+01	0	0	1.592770e+02
6.932551e+01	3.147605e+02	1.935484e+01	8.797654e+00	3.167155e+01	0	0	1.593780e+02
6.944282e+01	3.147605e+02	1.935484e+01	8.797654e+00	3.108504e+01	0	0	1.594780e+02
7.026393e+01	3.176931e+02	2.111437e+01	8.797654e+00	3.108504e+01	0	0	1.595790e+02
7.085044e+01	3.167155e+02	2.111437e+01	8.797654e+00	3.108504e+01	0	0	1.596800e+02
7.085044e+01	3.167155e+02	1.935484e+01	8.797654e+00	3.167155e+01	0	0	1.597800e+02
7.073314e+01	3.157380e+02	2.111437e+01	8.797654e+00	3.167155e+01	0	0	1.598810e+02
7.073314e+01	3.167155e+02	1.935484e+01	8.797654e+00	3.108504e+01	0	0	1.599820e+02
7.073314e+01	3.167155e+02	1.935484e+01	7.038123e+00	3.167155e+01	0	0	1.600820e+02
7.073314e+01	3.157380e+02	2.111437e+01	8.797654e+00	3.108504e+01	0	0	1.601830e+02
7.096774e+01	3.157380e+02	1.935484e+01	8.797654e+00	3.108504e+01	0	0	1.602840e+02
7.155425e+01	3.137830e+02	2.111437e+01	8.797654e+00	3.108504e+01	0	0	1.603850e+02
7.143695e+01	3.137830e+02	1.935484e+01	8.797654e+00	3.167155e+01	0	0	1.604860e+02
7.131965e+01	3.137830e+02	1.935484e+01	8.797654e+00	3.167155e+01	0	0	1.605860e+02
7.143695e+01	3.137830e+02	2.111437e+01	8.797654e+00	3.108504e+01	0	0	1.606870e+02
7.131965e+01	3.137830e+02	1.935484e+01	8.797654e+00	3.167155e+01	0	0	1.607880e+02
7.131965e+01	3.137830e+02	1.935484e+01	7.038123e+00	3.108504e+01	0	0	1.608880e+02
7.143695e+01	3.137830e+02	2.111437e+01	8.797654e+00	3.225806e+01	0	0	1.609890e+02
7.225806e+01	3.137830e+02	1.935484e+01	8.797654e+00	3.167155e+01	0	0	1.610900e+02
7.260997e+01	3.147605e+02	2.111437e+01	8.797654e+00	3.225806e+01	0	0	1.611900e+02
7.260997e+01	3.137830e+02	2.111437e+01	8.797654e+00	3.225806e+01	0	0	1.612910e+02
7.260997e+01	3.137830e+02	2.111437e+01	8.797654e+00	3.225806e+01	0	0	1.613920e+02
7.260997e+01	3.137830e+02	2.111437e+01	8.797654e+00	3.225806e+01	0	0	1.614920e+02
7.260997e+01	3.147605e+02	1.935484e+01	8.797654e+00	3.167155e+01	0	0	1.615930e+02
7.260997e+01	3.147605e+02	1.935484e+01	8.797654e+00	3.225806e+01	0	0	1.616940e+02
7.272727e+01	3.157380e+02	2.111437e+01	8.797654e+00	3.343109e+01	0	0	1.617950e+02
7.272727e+01	3.167155e+02	2.111437e+01	7.038123e+00	3.343109e+01	0	0	1.618960e+02
7.260997e+01	3.157380e+02	2.111437e+01	8.797654e+00	3.343109e+01	0	0	1.619960e+02
7.272727e+01	3.167155e+02	1.935484e+01	8.797654e+00	3.343109e+01	0	0	1.620970e+02
7.260997e+01	3.167155e+02	1.935484e+01	8.797654e+00	3.343109e+01	0	0	1.621980e+02
7.272727e+01	3.167155e+02	2.111437e+01	8.797654e+00	3.343109e+01	0	0	1.622980e+02
7.260997e+01	3.167155e+02	2.111437e+01	8.797654e+00	3.343109e+01	0	0	1.623990e+02
7.284457e+01	3.167155e+02	1.935484e+01	8.797654e+00	3.870968e+01	0	0	1.625000e+02
7.296188e+01	3.157380e+02	2.111437e+01	8.797654e+00	3.870968e+01	0	0	1.626000e+02
7.296188e+01	3.167155e+02	2.111437e+01	8.797654e+00	3.870968e+01	0	0	1.627010e+02
7.307918e+01	3.167155e+02	1.935484e+01	8.797654e+00	3.812317e+01	0	0	1.628020e+02
7.307918e+01	3.167155e+02	2.111437e+01	8.797654e+00	3.812317e+01	0	0	1.629030e+02
7.296188e+01	3.157380e+02	1.935484e+01	8.797654e+00	3.812317e+01	0	0	1.630030e+02
7.296188e+01	3.157380e+02	1.935484e+01	8.797654e+00	3.870968e+01	0	0	1.631040e+02
7.307918e+01	3.147605e+02	1.935484e+01	1.055718e+01	4.340176e+01	0	0	1.632050e+02
7.296188e+01	3.147605e+02	1.935484e+01	8.797654e+00	4.340176e+01	0	0	1.633050e+02
7.307918e+01	3.147605e+02	1.935484e+01	8.797654e+00	4.340176e+01	0	0	1.634060e+02
7.307918e+01	3.157380e+02	1.935484e+01	1.055718e+01	4.340176e+01	0	0	1.635070e+02
7.296188e+01	3.157380e+02	2.111437e+01	8.797654e+00	4.281525e+01	0	0	1.636080e+02
7.307918e+01	3.157380e+02	2.111437e+01	8.797654e+00	4.281525e+01	0	0	1.637080e+02
7.296188e+01	3.157380e+02	2.111437e+01	8.797654e+00	4.340176e+01	0	0	1.638090e+02
7.319648e+01	3.176931e+02	1.935484e+01	8.797654e+00	4.809384e+01	0	0	1.639100e+02
7.296188e+01	3.176931e+02	1.935484e+01	1.055718e+01	4.750733e+01	0	0	1.640110e+02
7.296188e+01	3.176931e+02	2.111437e+01	8.797654e+00	4.750733e+01	0	0	1.641110e+02
7.296188e+01	3.176931e+02	1.935484e+01	1.055718e+01	4.750733e+01	0	0	1.642120e+02
7.296188e+01	3.176931e+02	1.935484e+01	8.797654e+00	4.750733e+01	0	0	1.643130e+02
7.307918e+01	3.176931e+02	1.935484e+01	8.797654e+00	4.750733e+01	0	0	1.644130e+02
7.307918e+01	3.176931e+02	1.935484e+01	8.797654e+00	4.750733e+01	0	0	1.645140e+02
7.296188e+01	3.167155e+02	1.935484e+01	1.055718e+01	4.750733e+01	0	0	1.646150e+02
7.296188e+01	3.128055e+02	2.111437e+01	1.055718e+01	4.750733e+01	0	0	1.647150e+02
7.307918e+01	3.128055e+02	1.935484e+01	8.797654e+00	4.750733e+01	0	0	1.648160e+02
7.296188e+01	3.137830e+02	2.111437e+01	8.797654e+00	4.750733e+01	0	0	1.649170e+02
7.296188e+01	3.128055e+02	1.935484e+01	8.797654e+00	4.809384e+01	0	0	1.650180e+02
7.296188e+01	3.128055e+02	1.935484e+01	8.797654e+00	4.750733e+01	0	0	1.651180e+02
7.296188e+01	3.137830e+02	1.935484e+01	1.055718e+01	4.750733e+01	0	0	1.652190e+02
7.307918e+01	3.128055e+02	1.935484e+01	8.797654e+00	4.926686e+01	0	0	1.653200e+02
7.296188e+01	3.137830e+02	2.111437e+01	1.055718e+01	4.985337e+01	0	0	1.654210e+02
7.296188e+01	3.137830e+02	2.111437e+01	8.797654e+00	4.926686e+01	0	0	1.655210e+02
7.307918e+01	3.137830e+02	2.111437e+01	8.797654e+00	4.926686e+01	0	0	1.656220e+02
7.284457e+01	3.137830e+02	1.935484e+01	8.797654e+00	4.926686e+01	0	0	1.657230e+02
7.296188e+01	3.137830e+02	1.935484e+01	8.797654e+00	4.926686e+01	0	0	1.658230e+02
7.307918e+01	3.137830e+02	1.935484e+01	8.797654e+00	4.926686e+01	0	0	1.659240e+02
7.296188e+01	3.137830e+02	1.935484e+01	8.797654e+00	4.926686e+01	0	0	1.660250e+02
7.307918e+01	3.176931e+02	2.111437e+01	8.797654e+00	5.043988e+01	0	0	1.661250e+02
7.307918e+01	3.176931e+02	1.935484e+01	8.797654e+00	5.043988e+01	0	0	1.662260e+02
7.319648e+01	3.176931e+02	1.935484e+01	8.797654e+00	5.043988e+01	0	0	1.663270e+02
7.319648e+01	3.176931e+02	1.759531e+01	7.038123e+00	5.043988e+01	0	0	1.664270e+02
7.307918e+01	3.176931e+02	1.935484e+01	8.797654e+00	5.102639e+01	0	0	1.665290e+02
7.307918e+01	3.186706e+02	1.935484e+01	8.797654e+00	5.043988e+01	0	0	1.666290e+02
7.307918e+01	3.176931e+02	1.935484e+01	8.797654e+00	5.043988e+01	0	0	1.667300e+02
7.331378e+01	3.176931e+02	1.935484e+01	7.038123e+00	5.102639e+01	0	0	1.668310e+02
7.307918e+01	3.176931e+02	1.935484e+01	7.038123e+00	5.161290e+01	0	0	1.669310e+02
7.319648e+01	3.167155e+02	1.935484e+01	7.038123e+00	5.102639e+01	0	0	1.670320e+02
7.319648e+01	3.167155e+02	1.759531e+01	7.038123e+00	5.102639e+01	0	0	1.671330e+02
7.307918e+01	3.167155e+02	1.935484e+01	7.038123e+00	5.102639e+01	0	0	1.672330e+02
7.319648e+01	3.176931e+02	1.935484e+01	8.797654e+00	5.102639e+01	0	0	1.673340e+02
7.307918e+01	3.167155e+02	1.935484e+01	8.797654e+00	5.161290e+01	0	0	1.674350e+02
7.296188e+01	3.176931e+02	1.935484e+01	8.797654e+00	5.278592e+01	0	0	1.675350e+02
7.284457e+01	3.157380e+02	1.935484e+01	8.797654e+00	5.278592e+01	0	0	1.676360e+02
7.272727e+01	3.157380e+02	1.935484e+01	8.797654e+00	5.337243e+01	0	0	1.677370e+02
7.284457e+01	3.157380e+02	1.935484e+01	8.797654e+00	5.278592e+01	0	0	1.678370e+02
7.284457e+01	3.157380e+02	1.935484e+01	8.797654e+00	5.337243e+01	0	0	1.679390e+02
7.284457e+01	3.157380e+02	1.935484e+01	8.797654e+00	5.278592e+01	0	0	1.680390e+02
7.272727e+01	3.157380e+02	1.759531e+01	8.797654e+00	5.337243e+01	0	0	1.681400e+02
7.284457e+01	3.157380e+02	1.935484e+01	7.038123e+00	5.395894e+01	0	0	1.682410e+02
7.284457e+01	3.157380e+02	1.935484e+01	8.797654e+00	5.395894e+01	0	0	1.683410e+02
7.272727e+01	3.167155e+02	1.935484e+01	7.038123e+00	5.395894e+01	0	0	1.684420e+02
7.272727e+01	3.167155e+02	1.935484e+01	8.797654e+00	5.395894e+01	0	0	1.685430e+02
7.272727e+01	3.167155e+02	1.935484e+01	7.038123e+00	5.395894e+01	0	0	1.686430e+02
7.272727e+01	3.167155e+02	2.111437e+01	7.038123e+00	5.395894e+01	0	0	1.687440e+02
7.272727e+01	3.167155e+02	1.935484e+01	8.797654e+00	5.395894e+01	0	0	1.688450e+02
7.272727e+01	3.167155e+02	1.935484e+01	8.797654e+00	5.395894e+01	0	0	1.689450e+02
7.284457e+01	3.206256e+02	1.759531e+01	8.797654e+00	5.395894e+01	0	0	1.690470e+02
7.307918e+01	3.216031e+02	1.759531e+01	8.797654e+00	5.395894e+01	0	0	1.691470e+02
7.307918e+01	3.216031e+02	1.935484e+01	7.038123e+00	5.395894e+01	0	0	1.692470e+02
7.284457e+01	3.206256e+02	1.935484e+01	7.038123e+00	5.395894e+01	0	0	1.693490e+02
7.284457e+01	3.206256e+02	1.935484e+01	8.797654e+00	5.395894e+01	0	0	1.694490e+02
7.284457e+01	3.206256e+02	1.935484e+01	7.038123e+00	5.337243e+01	0	0	1.695490e+02
7.284457e+01	3.206256e+02	1.935484e+01	7.038123e+00	5.337243e+01	0	0	1.696510e+02
7.319648e+01	3.216031e+02	1.935484e+01	7.038123e+00	5.337243e+01	0	0	1.697510e+02
7.319648e+01	3.206256e+02	1.935484e+01	7.038123e+00	5.337243e+01	0	0	1.698520e+02
7.319648e+01	3.206256e+02	1.935484e+01	8.797654e+00	5.337243e+01	0	0	1.699530e+02
7.331378e+01	3.216031e+02	1.935484e+01	8.797654e+00	5.337243e+01	0	0	1.700530e+02
7.331378e+01	3.206256e+02	1.935484e+01	7.038123e+00	5.337243e+01	0	0	1.701550e+02
7.319648e+01	3.206256e+02	1.935484e+01	7.038123e+00	5.337243e+01	0	0	1.702550e+02
7.319648e+01	3.206256e+02	2.111437e+01	8.797654e+00	5.395894e+01	0	0	1.703550e+02
7.343109e+01	3.206256e+02	1.935484e+01	7.038123e+00	5.278592e+01	0	0	1.704570e+02
7.354839e+01	3.196481e+02	1.935484e+01	7.038123e+00	5.278592e+01	0	0	1.705570e+02
7.354839e+01	3.186706e+02	1.935484e+01	8.797654e+00	5.278592e+01	0	0	1.706570e+02
7.354839e+01	3.196481e+02	2.111437e+01	8.797654e+00	5.278592e+01	0	0	1.707590e+02
7.354839e+01	3.186706e+02	1.935484e+01	8.797654e+00	5.337243e+01	0	0	1.708590e+02
7.354839e+01	3.196481e+02	1.935484e+01	7.038123e+00	5.278592e+01	0	0	1.709590e+02
7.354839e+01	3.186706e+02	1.935484e+01	7.038123e+00	5.278592e+01	0	0	1.710610e+02
7.354839e+01	3.196481e+02	1.759531e+01	7.038123e+00	5.161290e+01	0	0	1.711610e+02
7.354839e+01	3.186706e+02	1.935484e+01	7.038123e+00	5.161290e+01	0	0	1.712620e+02
7.366569e+01	3.196481e+02	1.935484e+01	7.038123e+00	5.161290e+01	0	0	1.713630e+02
7.354839e+01	3.196481e+02	1.935484e+01	7.038123e+00	5.161290e+01	0	0	1.714630e+02
7.366569e+01	3.196481e+02	1.935484e+01	7.038123e+00	5.161290e+01	0	0	1.715650e+02
7.354839e+01	3.186706e+02	1.935484e+01	8.797654e+00	5.161290e+01	0	0	1.716650e+02
7.354839e+01	3.196481e+02	1.935484e+01	7.038123e+00	5.161290e+01	0	0	1.717650e+02
7.366569e+01	3.186706e+02	1.935484e+01	7.038123e+00	5.102639e+01	0	0	1.718670e+02
7.390029e+01	3.186706e+02	1.935484e+01	7.038123e+00	5.102639e+01	0	0	1.719670e+02
7.378299e+01	3.186706e+02	1.935484e+01	7.038123e+00	5.102639e+01	0	0	1.720670e+02
7.378299e+01	3.186706e+02	1.935484e+01	7.038123e+00	5.102639e+01	0	0	1.721690e+02
7.366569e+01	3.186706e+02	1.935484e+01	7.038123e+00	5.102639e+01	0	0	1.722690e+02
7.378299e+01	3.186706e+02	1.935484e+01	8.797654e+00	5.102639e+01	0	0	1.723690e+02
7.366569e+01	3.186706e+02	1.935484e+01	7.038123e+00	5.102639e+01	0	0	1.724710e+02
7.378299e+01	3.176931e+02	1.935484e+01	7.038123e+00	5.161290e+01	0	0	1.725710e+02
7.378299e+01	3.186706e+02	1.935484e+01	7.038123e+00	5.161290e+01	0	0	1.726720e+02
7.378299e+01	3.186706e+02	1.935484e+01	7.038123e+00	5.161290e+01	0	0	1.727730e+02
7.378299e+01	3.186706e+02	1.935484e+01	7.038123e+00	5.161290e+01	0	0	1.728730e+02
7.378299e+01	3.186706e+02	1.935484e+01	7.038123e+00	5.161290e+01	0	0	1.729750e+02
7.378299e+01	3.186706e+02	1.935484e+01	8.797654e+00	5.161290e+01	0	0	1.730750e+02
7.378299e+01	3.186706e+02	1.935484e+01	8.797654e+00	5.102639e+01	0	0	1.731750e+02
7.378299e+01	3.186706e+02	2.111437e+01	7.038123e+00	5.161290e+01	0	0	1.732770e+02
7.390029e+01	3.176931e+02	1.935484e+01	7.038123e+00	5.161290e+01	0	0	1.733770e+02
7.401760e+01	3.176931e+02	2.111437e+01	7.038123e+00	5.161290e+01	0	0	1.734770e+02
7.378299e+01	3.167155e+02	1.935484e+01	7.038123e+00	5.161290e+01	0	0	1.735790e+02
7.378299e+01	3.167155e+02	1.935484e+01	8.797654e+00	5.161290e+01	0	0	1.736790e+02
7.390029e+01	3.167155e+02	1.935484e+01	7.038123e+00	5.161290e+01	0	0	1.737790e+02
7.390029e+01	3.167155e+02	2.111437e+01	8.797654e+00	5.161290e+01	0	0	1.738810e+02
7.401760e+01	3.167155e+02	1.935484e+01	7.038123e+00	5.219941e+01	0	0	1.739810e+02
7.378299e+01	3.157380e+02	1.935484e+01	8.797654e+00	5.219941e+01	0	0	1.740820e+02
7.378299e+01	3.157380e+02	1.935484e+01	7.038123e+00	5.219941e+01	0	0	1.741830e+02
7.366569e+01	3.157380e+02	1.935484e+01	7.038123e+00	5.161290e+01	0	0	1.742830e+02
7.354839e+01	3.157380e+02	1.935484e+01	7.038123e+00	5.219941e+01	0	0	1.743850e+02
7.366569e+01	3.157380e+02	1.935484e+01	7.038123e+00	5.219941e+01	0	0	1.744850e+02
7.354839e+01	3.157380e+02	1.935484e+01	8.797654e+00	5.219941e+01	0	0	1.745850e+02
7.366569e+01	3.157380e+02	1.935484e+01	8.797654e+00	5.219941e+01	0	0	1.746870e+02
7.366569e+01	3.196481e+02	1.935484e+01	8.797654e+00	5.278592e+01	0	0	1.747870e+02
7.378299e+01	3.196481e+02	2.111437e+01	7.038123e+00	5.278592e+01	0	0	1.748870e+02
7.401760e+01	3.196481e+02	1.935484e+01	7.038123e+00	5.278592e+01	0	0	1.749890e+02
7.378299e+01	3.196481e+02	1.935484e+01	7.038123e+00	5.278592e+01	0	0	1.750890e+02
7.390029e+01	3.196481e+02	1.935484e+01	7.038123e+00	5.278592e+01	0	0	1.751900e+02
7.378299e+01	3.206256e+02	1.935484e+01	7.038123e+00	5.278592e+01	0	0	1.752910e+02
7.413490e+01	3.206256e+02	1.935484e+01	8.797654e+00	5.337243e+01	0	0	1.753910e+02
7.401760e+01	3.206256e+02	1.759531e+01	7.038123e+00	5.395894e+01	0	0	1.754920e+02
7.401760e+01	3.167155e+02	2.111437e+01	7.038123e+00	5.337243e+01	0	0	1.755930e+02
7.401760e+01	3.167155e+02	1.935484e+01	8.797654e+00	5.337243e+01	0	0	1.756930e+02
7.401760e+01	3.167155e+02	1.935484e+01	7.038123e+00	5.337243e+01	0	0	1.757940e+02
7.390029e+01	3.167155e+02	1.935484e+01	7.038123e+00	5.395894e+01	0	0	1.758950e+02
7.390029e+01	3.167155e+02	1.935484e+01	7.038123e+00	5.337243e+01	0	0	1.759950e+02
7.401760e+01	3.167155e+02	1.935484e+01	7.038123e+00	5.337243e+01	0	0	1.760970e+02
7.425220e+01	3.167155e+02	1.935484e+01	7.038123e+00	5.278592e+01	0	0	1.761970e+02
7.448680e+01	3.176931e+02	1.759531e+01	7.038123e+00	5.278592e+01	0	0	1.762970e+02
7.448680e+01	3.167155e+02	1.935484e+01	7.038123e+00	5.278592e+01	0	0	1.763990e+02
7.436950e+01	3.167155e+02	1.935484e+01	7.038123e+00	5.337243e+01	0	0	1.764990e+02
7.425220e+01	3.167155e+02	1.935484e+01	7.038123e+00	5.278592e+01	0	0	1.766000e+02
7.436950e+01	3.167155e+02	1.935484e+01	7.038123e+00	5.337243e+01	0	0	1.767010e+02
7.436950e+01	3.167155e+02	1.935484e+01	7.038123e+00	5.278592e+01	0	0	1.768010e+02
7.436950e+01	3.176931e+02	1.935484e+01	8.797654e+00	5.102639e+01	0	0	1.769020e+02
7.448680e+01	3.176931e+02	1.935484e+01	8.797654e+00	5.102639e+01	0	0	1.770030e+02
7.436950e+01	3.176931e+02	1.935484e+01	7.038123e+00	5.102639e+01	0	0	1.771030e+02
7.448680e+01	3.167155e+02	1.935484e+01	7.038123e+00	5.102639e+01	0	0	1.772040e+02
7.448680e+01	3.167155e+02	1.935484e+01	7.038123e+00	5.102639e+01	0	0	1.773050e+02
7.448680e+01	3.167155e+02	1.935484e+01	7.038123e+00	5.102639e+01	0	0	1.774050e+02
7.436950e+01	3.167155e+02	1.935484e+01	7.038123e+00	5.102639e+01	0	0	1.775070e+02
7.448680e+01	3.167155e+02	1.935484e+01	7.038123e+00	5.043988e+01	0	0	1.776070e+02
7.425220e+01	3.147605e+02	1.935484e+01	7.038123e+00	5.043988e+01	0	0	1.777080e+02
7.425220e+01	3.137830e+02	1.935484e+01	7.038123e+00	5.102639e+01	0	0	1.778090e+02
7.425220e+01	3.147605e+02	1.759531e+01	7.038123e+00	5.102639e+01	0	0	1.779090e+02
7.425220e+01	3.137830e+02	1.935484e+01	7.038123e+00	5.043988e+01	0	0	1.780100e+02
7.425220e+01	3.137830e+02	1.935484e+01	7.038123e+00	5.102639e+01	0	0	1.781110e+02
7.413490e+01	3.137830e+02	2.111437e+01	7.038123e+00	5.102639e+01	0	0	1.782110e+02
7.425220e+01	3.137830e+02	1.935484e+01	8.797654e+00	5.043988e+01	0	0	1.783120e+02
7.448680e+01	3.137830e+02	1.759531e+01	8.797654e+00	5.043988e+01	0	0	1.784130e+02
7.472141e+01	3.137830e+02	1.935484e+01	8.797654e+00	5.102639e+01	0	0	1.785130e+02
7.483871e+01	3.137830e+02	1.935484e+01	7.038123e+00	5.102639e+01	0	0	1.786140e+02
7.472141e+01	3.137830e+02	1.935484e+01	7.038123e+00	5.102639e+01	0	0	1.787150e+02
7.472141e+01	3.137830e+02	1.935484e+01	7.038123e+00	5.102639e+01	0	0	1.788160e+02
7.472141e+01	3.137830e+02	1.935484e+01	7.038123e+00	5.102639e+01	0	0	1.789160e+02
7.472141e+01	3.137830e+02	1.935484e+01	7.038123e+00	5.043988e+01	0	0	1.790170e+02
7.472141e+01	3.147605e+02	1.935484e+01	7.038123e+00	5.043988e+01	0	0	1.791180e+02
7.483871e+01	3.167155e+02	1.935484e+01	7.038123e+00	5.043988e+01	0	0	1.792190e+02
7.483871e+01	3.167155e+02	1.935484e+01	7.038123e+00	5.102639e+01	0	0	1.793190e+02
7.483871e+01	3.167155e+02	1.935484e+01	7.038123e+00	5.043988e+01	0	0	1.794200e+02
7.483871e+01	3.167155e+02	1.935484e+01	7.038123e+00	5.043988e+01	0	0	1.795210e+02
7.472141e+01	3.167155e+02	1.935484e+01	7.038123e+00	5.043988e+01	0	0	1.796210e+02
7.472141e+01	3.167155e+02	1.935484e+01	8.797654e+00	5.043988e+01	0	0	1.797220e+02
7.483871e+01	3.167155e+02	2.111437e+01	7.038123e+00	5.161290e+01	0	0	1.798230e+02
7.483871e+01	3.167155e+02	1.935484e+01	5.278592e+00	5.161290e+01	0	0	1.799230e+02
7.495601e+01	3.167155e+02	1.935484e+01	7.038123e+00	5.161290e+01	0	0	1.800240e+02
7.495601e+01	3.167155e+02	1.935484e+01	7.038123e+00	5.161290e+01	0	0	1.801250e+02
7.519062e+01	3.176931e+02	1.935484e+01	7.038123e+00	5.161290e+01	0	0	1.802260e+02
7.495601e+01	3.167155e+02	1.935484e+01	7.038123e+00	5.161290e+01	0	0	1.803260e+02
7.495601e+01	3.167155e+02	1.935484e+01	7.038123e+00	5.161290e+01	0	0	1.804270e+02
7.530792e+01	3.176931e+02	1.935484e+01	7.038123e+00	5.219941e+01	0	0	1.805280e+02
7.519062e+01	3.176931e+02	2.111437e+01	7.038123e+00	5.161290e+01	0	0	1.806290e+02
7.507331e+01	3.176931e+02	1.759531e+01	7.038123e+00	5.219941e+01	0	0	1.807290e+02
7.507331e+01	3.176931e+02	2.111437e+01	7.038123e+00	5.161290e+01	0	0	1.808300e+02
7.507331e+01	3.176931e+02	1.935484e+01	5.278592e+00	5.219941e+01	0	0	1.809310e+02
7.507331e+01	3.176931e+02	1.935484e+01	5.278592e+00	5.161290e+01	0	0	1.810310e+02
7.507331e+01	3.176931e+02	1.935484e+01	7.038123e+00	5.219941e+01	0	0	1.811320e+02
7.507331e+01	3.176931e+02	1.935484e+01	7.038123e+00	5.219941e+01	0	0	1.812330e+02
7.519062e+01	3.167155e+02	1.759531e+01	5.278592e+00	5.219941e+01	0	0	1.813340e+02
7.519062e+01	3.167155e+02	1.935484e+01	7.038123e+00	5.278592e+01	0	0	1.814340e+02
7.507331e+01	3.157380e+02	1.935484e+01	7.038123e+00	5.278592e+01	0	0	1.815350e+02
7.507331e+01	3.167155e+02	1.935484e+01	7.038123e+00	5.278592e+01	0	0	1.816360e+02
7.507331e+01	3.167155e+02	1.935484e+01	7.038123e+00	5.219941e+01	0	0	1.817360e+02
7.519062e+01	3.167155e+02	1.935484e+01	7.038123e+00	5.219941e+01	0	0	1.818370e+02
7.519062e+01	3.157380e+02	1.935484e+01	7.038123e+00	5.219941e+01	0	0	1.819380e+02
7.519062e+01	3.157380e+02	2.111437e+01	5.278592e+00	5.219941e+01	0	0	1.820380e+02
7.519062e+01	3.157380e+02	1.935484e+01	7.038123e+00	5.219941e+01	0	0	1.821390e+02
7.519062e+01	3.157380e+02	1.935484e+01	5.278592e+00	5.219941e+01	0	0	1.822400e+02
7.519062e+01	3.157380e+02	1.935484e+01	7.038123e+00	5.278592e+01	0	0	1.823410e+02
7.530792e+01	3.157380e+02	1.935484e+01	7.038123e+00	5.278592e+01	0	0	1.824410e+02
7.519062e+01	3.157380e+02	2.111437e+01	7.038123e+00	5.278592e+01	0	0	1.825420e+02
7.507331e+01	3.157380e+02	1.935484e+01	7.038123e+00	5.278592e+01	0	0	1.826430e+02
7.530792e+01	3.157380e+02	1.935484e+01	7.038123e+00	5.278592e+01	0	0	1.827440e+02
7.542522e+01	3.157380e+02	1.935484e+01	5.278592e+00	5.219941e+01	0	0	1.828440e+02
7.542522e+01	3.157380e+02	2.111437e+01	7.038123e+00	5.278592e+01	0	0	1.829450e+02
7.542522e+01	3.157380e+02	1.935484e+01	5.278592e+00	5.219941e+01	0	0	1.830460e+02
7.542522e+01	3.157380e+02	1.935484e+01	7.038123e+00	5.278592e+01	0	0	1.831460e+02
7.554252e+01	3.167155e+02	1.935484e+01	7.038123e+00	5.278592e+01	0	0	1.832470e+02
7.565982e+01	3.167155e+02	1.935484e+01	7.038123e+00	5.278592e+01	0	0	1.833480e+02
7.565982e+01	3.167155e+02	1.935484e+01	7.038123e+00	5.278592e+01	0	0	1.834480e+02
7.554252e+01	3.167155e+02	1.935484e+01	5.278592e+00	5.219941e+01	0	0	1.835490e+02
7.565982e+01	3.157380e+02	1.935484e+01	7.038123e+00	5.278592e+01	0	0	1.836500e+02
7.554252e+01	3.157380e+02	2.111437e+01	7.038123e+00	5.278592e+01	0	0	1.837500e+02
7.554252e+01	3.167155e+02	2.111437e+01	7.038123e+00	5.278592e+01	0	0	1.838520e+02
7.554252e+01	3.157380e+02	2.111437e+01	7.038123e+00	5.278592e+01	0	0	1.839520e+02
7.554252e+01	3.157380e+02	1.935484e+01	7.038123e+00	5.278592e+01	0	0	1.840530e+02
7.554252e+01	3.157380e+02	1.935484e+01	7.038123e+00	5.337243e+01	0	0	1.841540e+02
7.565982e+01	3.147605e+02	1.935484e+01	7.038123e+00	5.337243e+01	0	0	1.842540e+02
7.577713e+01	3.147605e+02	1.935484e+01	7.038123e+00	5.337243e+01	0	0	1.843550e+02
7.565982e+01	3.147605e+02	1.935484e+01	7.038123e+00	5.337243e+01	0	0	1.844560e+02
7.565982e+01	3.147605e+02	1.935484e+01	7.038123e+00	5.337243e+01	0	0	1.845560e+02
7.565982e+01	3.147605e+02	2.111437e+01	5.278592e+00	5.395894e+01	0	0	1.846570e+02
7.565982e+01	3.147605e+02	1.935484e+01	7.038123e+00	5.337243e+01	0	0	1.847580e+02
7.589443e+01	3.157380e+02	1.935484e+01	7.038123e+00	5.395894e+01	0	0	1.848580e+02
7.601173e+01	3.157380e+02	2.111437e+01	7.038123e+00	5.395894e+01	0	0	1.849600e+02
7.589443e+01	3.147605e+02	1.935484e+01	5.278592e+00	5.395894e+01	0	0	1.850600e+02
7.577713e+01	3.147605e+02	1.935484e+01	7.038123e+00	5.337243e+01	0	0	1.851600e+02
7.577713e+01	3.157380e+02	1.935484e+01	7.038123e+00	5.395894e+01	0	0	1.852620e+02
7.589443e+01	3.157380e+02	1.935484e+01	7.038123e+00	5.395894e+01	0	0	1.853620e+02
7.577713e+01	3.157380e+02	1.935484e+01	7.038123e+00	5.395894e+01	0	0	1.854630e+02
7.565982e+01	3.167155e+02	1.935484e+01	7.038123e+00	5.395894e+01	0	0	1.855640e+02
7.554252e+01	3.176931e+02	1.759531e+01	5.278592e+00	5.337243e+01	0	0	1.856640e+02
7.554252e+01	3.186706e+02	1.935484e+01	7.038123e+00	5.395894e+01	0	0	1.857650e+02
7.554252e+01	3.186706e+02	1.935484e+01	7.038123e+00	5.395894e+01	0	0	1.858660e+02
7.554252e+01	3.186706e+02	1.935484e+01	5.278592e+00	5.337243e+01	0	0	1.859660e+02
7.554252e+01	3.186706e+02	2.111437e+01	7.038123e+00	5.337243e+01	0	0	1.860670e+02
7.554252e+01	3.186706e+02	1.935484e+01	7.038123e+00	5.395894e+01	0	0	1.861680e+02
7.554252e+01	3.186706e+02	1.935484e+01	7.038123e+00	5.337243e+01	0	0	1.862680e+02
7.577713e+01	3.206256e+02	1.935484e+01	7.038123e+00	5.395894e+01	0	0	1.863700e+02
7.601173e+01	3.206256e+02	1.935484e+01	5.278592e+00	5.395894e+01	0	0	1.864700e+02
7.577713e+01	3.196481e+02	1.935484e+01	7.038123e+00	5.337243e+01	0	0	1.865700e+02
7.577713e+01	3.196481e+02	2.111437e+01	5.278592e+00	5.395894e+01	0	0	1.866720e+02
7.577713e+01	3.196481e+02	1.935484e+01	7.038123e+00	5.395894e+01	0	0	1.867720e+02
7.565982e+01	3.196481e+02	2.111437e+01	7.038123e+00	5.395894e+01	0	0	1.868720e+02
7.577713e+01	3.196481e+02	1.935484e+01	7.038123e+00	5.395894e+01	0	0	1.869740e+02
7.601173e+01	3.176931e+02	1.935484e+01	7.038123e+00	5.454545e+01	0	0	1.870740e+02
7.589443e+01	3.176931e+02	1.935484e+01	7.038123e+00	5.454545e+01	0	0	1.871750e+02
7.589443e+01	3.186706e+02	2.111437e+01	5.278592e+00	5.454545e+01	0	0	1.872760e+02
7.601173e+01	3.176931e+02	1.935484e+01	7.038123e+00	5.454545e+01	0	0	1.873760e+02
7.589443e+01	3.176931e+02	1.935484e+01	7.038123e+00	5.454545e+01	0	0	1.874780e+02
7.601173e+01	3.176931e+02	1.935484e+01	7.038123e+00	5.454545e+01	0	0	1.875780e+02
7.601173e+01	3.186706e+02	1.935484e+01	7.038123e+00	5.395894e+01	0	0	1.876780e+02
7.612903e+01	3.196481e+02	1.935484e+01	7.038123e+00	5.395894e+01	0	0	1.877800e+02
7.636364e+01	3.196481e+02	1.935484e+01	5.278592e+00	5.454545e+01	0	0	1.878800e+02
7.648094e+01	3.196481e+02	1.935484e+01	7.038123e+00	5.454545e+01	0	0	1.879800e+02
7.648094e+01	3.206256e+02	1.935484e+01	7.038123e+00	5.395894e+01	0	0	1.880820e+02
7.636364e+01	3.196481e+02	1.935484e+01	7.038123e+00	5.454545e+01	0	0	1.881820e+02
7.648094e+01	3.206256e+02	1.935484e+01	7.038123e+00	5.454545e+01	0	0	1.882820e+02
7.636364e+01	3.196481e+02	2.111437e+01	7.038123e+00	5.454545e+01	0	0	1.883840e+02
7.695015e+01	3.196481e+02	1.935484e+01	7.038123e+00	5.337243e+01	0	0	1.884840e+02
7.695015e+01	3.186706e+02	1.935484e+01	7.038123e+00	5.395894e+01	0	0	1.885850e+02
7.695015e+01	3.186706e+02	1.935484e+01	7.038123e+00	5.395894e+01	0	0	1.886860e+02
7.695015e+01	3.186706e+02	1.935484e+01	5.278592e+00	5.395894e+01	0	0	1.887860e+02
7.706745e+01	3.186706e+02	2.111437e+01	7.038123e+00	5.337243e+01	0	0	1.888880e+02
7.695015e+01	3.196481e+02	2.111437e+01	7.038123e+00	5.337243e+01	0	0	1.889880e+02
7.695015e+01	3.186706e+02	2.111437e+01	7.038123e+00	5.395894e+01	0	0	1.890880e+02
7.706745e+01	3.186706e+02	1.935484e+01	7.038123e+00	5.395894e+01	0	0	1.891900e+02
7.730205e+01	3.167155e+02	1.935484e+01	5.278592e+00	5.395894e+01	0	0	1.892900e+02
7.730205e+01	3.167155e+02	1.935484e+01	7.038123e+00	5.337243e+01	0	0	1.893900e+02
7.730205e+01	3.167155e+02	1.935484e+01	5.278592e+00	5.395894e+01	0	0	1.894920e+02
7.730205e+01	3.167155e+02	1.935484e+01	7.038123e+00	5.395894e+01	0	0	1.895920e+02
7.753666e+01	3.176931e+02	1.935484e+01	5.278592e+00	5.395894e+01	0	0	1.896920e+02
7.718475e+01	3.167155e+02	1.935484e+01	5.278592e+00	5.395894e+01	0	0	1.897940e+02
7.718475e+01	3.167155e+02	1.935484e+01	5.278592e+00	5.454545e+01	0	0	1.898940e+02
7.753666e+01	3.176931e+02	1.935484e+01	5.278592e+00	5.454545e+01	0	0	1.899950e+02
7.753666e+01	3.176931e+02	1.935484e+01	7.038123e+00	5.454545e+01	0	0	1.900960e+02
7.753666e+01	3.176931e+02	1.935484e+01	7.038123e+00	5.454545e+01	0	0	1.901960e+02
7.765396e+01	3.176931e+02	1.935484e+01	5.278592e+00	5.454545e+01	0	0	1.902980e+02
7.765396e+01	3.176931e+02	1.935484e+01	7.038123e+00	5.395894e+01	0	0	1.903980e+02
7.765396e+01	3.176931e+02	1.935484e+01	5.278592e+00	5.454545e+01	0	0	1.904980e+02
7.777126e+01	3.186706e+02	1.935484e+01	5.278592e+00	5.454545e+01	0	0	1.906000e+02
7.824047e+01	3.176931e+02	1.935484e+01	5.278592e+00	5.395894e+01	0	0	1.907000e+02
7.824047e+01	3.176931e+02	1.935484e+01	5.278592e+00	5.395894e+01	0	0	1.908000e+02
7.824047e+01	3.176931e+02	1.935484e+01	5.278592e+00	5.454545e+01	0	0	1.909020e+02
7.824047e+01	3.176931e+02	1.935484e+01	5.278592e+00	5.395894e+01	0	0	1.910020e+02
7.824047e+01	3.176931e+02	1.935484e+01	5.278592e+00	5.395894e+01	0	0	1.911020e+02
7.824047e+01	3.176931e+02	1.935484e+01	7.038123e+00	5.454545e+01	0	0	1.912040e+02
7.824047e+01	3.176931e+02	1.935484e+01	7.038123e+00	5.454545e+01	0	0	1.913040e+02
7.835777e+01	3.186706e+02	1.935484e+01	5.278592e+00	5.571848e+01	0	0	1.914050e+02
7.824047e+01	3.206256e+02	1.935484e+01	7.038123e+00	5.513196e+01	0	0	1.915060e+02
7.824047e+01	3.206256e+02	1.759531e+01	5.278592e+00	5.513196e+01	0	0	1.916060e+02
7.824047e+01	3.206256e+02	1.935484e+01	5.278592e+00	5.513196e+01	0	0	1.917080e+02
7.824047e+01	3.206256e+02	1.935484e+01	5.278592e+00	5.513196e+01	0	0	1.918080e+02
7.835777e+01	3.206256e+02	1.759531e+01	5.278592e+00	5.513196e+01	0	0	1.919080e+02
7.824047e+01	3.206256e+02	1.759531e+01	5.278592e+00	5.454545e+01	0	0	1.920100e+02
7.800587e+01	3.196481e+02	1.935484e+01	5.278592e+00	5.513196e+01	0	0	1.921100e+02
7.788856e+01	3.186706e+02	1.935484e+01	5.278592e+00	5.513196e+01	0	0	1.922100e+02
7.800587e+01	3.196481e+02	1.935484e+01	5.278592e+00	5.513196e+01	0	0	1.923120e+02
7.800587e+01	3.196481e+02	1.935484e+01	5.278592e+00	5.513196e+01	0	0	1.924120e+02
7.800587e+01	3.196481e+02	1.935484e+01	5.278592e+00	5.513196e+01	0	0	1.925130e+02
7.800587e+01	3.196481e+02	1.935484e+01	5.278592e+00	5.513196e+01	0	0	1.926140e+02
7.812317e+01	3.196481e+02	1.759531e+01	5.278592e+00	5.513196e+01	0	0	1.927140e+02
7.777126e+01	3.176931e+02	1.935484e+01	5.278592e+00	5.630499e+01	0	0	1.928150e+02
7.765396e+01	3.176931e+02	1.935484e+01	5.278592e+00	5.630499e+01	0	0	1.929160e+02
7.765396e+01	3.176931e+02	1.935484e+01	5.278592e+00	5.630499e+01	0	0	1.930160e+02
7.753666e+01	3.176931e+02	1.935484e+01	5.278592e+00	5.630499e+01	0	0	1.931170e+02
7.765396e+01	3.176931e+02	1.759531e+01	7.038123e+00	5.630499e+01	0	0	1.932180e+02
7.765396e+01	3.186706e+02	1.935484e+01	5.278592e+00	5.630499e+01	0	0	1.933180e+02
7.753666e+01	3.176931e+02	1.935484e+01	5.278592e+00	5.630499e+01	0	0	1.934200e+02
7.753666e+01	3.176931e+02	2.111437e+01	7.038123e+00	5.630499e+01	0	0	1.935200e+02
7.788856e+01	3.196481e+02	1.935484e+01	5.278592e+00	5.630499e+01	0	0	1.936200e+02
7.777126e+01	3.206256e+02	1.935484e+01	5.278592e+00	5.689150e+01	0	0	1.937220e+02
7.788856e+01	3.196481e+02	1.935484e+01	5.278592e+00	5.630499e+01	0	0	1.938220e+02
7.788856e+01	3.196481e+02	2.111437e+01	5.278592e+00	5.630499e+01	0	0	1.939230e+02
7.777126e+01	3.196481e+02	1.935484e+01	7.038123e+00	5.689150e+01	0	0	1.940240e+02
7.777126e+01	3.196481e+02	1.935484e+01	5.278592e+00	5.630499e+01	0	0	1.941240e+02
7.812317e+01	3.206256e+02	1.935484e+01	5.278592e+00	5.689150e+01	0	0	1.942250e+02
7.859238e+01	3.216031e+02	1.935484e+01	5.278592e+00	5.689150e+01	0	0	1.943260e+02
7.859238e+01	3.206256e+02	1.935484e+01	7.038123e+00	5.689150e+01	0	0	1.944260e+02
7.859238e+01	3.206256e+02	1.935484e+01	7.038123e+00	5.689150e+01	0	0	1.945270e+02
7.859238e+01	3.206256e+02	1.935484e+01	5.278592e+00	5.689150e+01	0	0	1.946280e+02
7.859238e+01	3.206256e+02	1.935484e+01	5.278592e+00	5.747801e+01	0	0	1.947280e+02
7.859238e+01	3.206256e+02	1.759531e+01	5.278592e+00	5.747801e+01	0	0	1.948290e+02
7.894428e+01	3.206256e+02	1.759531e+01	7.038123e+00	5.747801e+01	0	0	1.949300e+02
7.906158e+01	3.206256e+02	1.935484e+01	7.038123e+00	5.747801e+01	0	0	1.950310e+02
7.906158e+01	3.196481e+02	2.111437e+01	7.038123e+00	5.747801e+01	0	0	1.951320e+02
7.917889e+01	3.196481e+02	1.935484e+01	7.038123e+00	5.806452e+01	0	0	1.952320e+02
7.906158e+01	3.196481e+02	2.111437e+01	5.278592e+00	5.747801e+01	0	0	1.953330e+02
7.906158e+01	3.196481e+02	1.759531e+01	5.278592e+00	5.747801e+01	0	0	1.954340e+02
7.906158e+01	3.196481e+02	1.935484e+01	7.038123e+00	5.747801e+01	0	0	1.955340e+02
7.906158e+01	3.206256e+02	1.935484e+01	5.278592e+00	5.806452e+01	0	0	1.956350e+02
7.941349e+01	3.216031e+02	1.935484e+01	7.038123e+00	5.806452e+01	0	0	1.957360e+02
7.953079e+01	3.216031e+02	1.935484e+01	7.038123e+00	5.747801e+01	0	0	1.958360e+02
7.964809e+01	3.225806e+02	1.935484e+01	7.038123e+00	5.806452e+01	0	0	1.959370e+02
7.953079e+01	3.216031e+02	1.935484e+01	7.038123e+00	5.806452e+01	0	0	1.960380e+02
7.953079e+01	3.216031e+02	1.759531e+01	7.038123e+00	5.806452e+01	0	0	1.961390e+02
7.941349e+01	3.216031e+02	1.935484e+01	7.038123e+00	5.806452e+01	0	0	1.962390e+02
7.941349e+01	3.216031e+02	2.111437e+01	7.038123e+00	5.806452e+01	0	0	1.963400e+02
7.976540e+01	3.225806e+02	2.111437e+01	7.038123e+00	5.923754e+01	0	0	1.964410e+02
7.976540e+01	3.225806e+02	1.935484e+01	7.038123e+00	5.865103e+01	0	0	1.965420e+02
7.976540e+01	3.216031e+02	1.935484e+01	7.038123e+00	5.865103e+01	0	0	1.966420e+02
7.976540e+01	3.216031e+02	1.935484e+01	7.038123e+00	5.865103e+01	0	0	1.967430e+02
7.988270e+01	3.216031e+02	1.935484e+01	7.038123e+00	5.865103e+01	0	0	1.968440e+02
7.976540e+01	3.216031e+02	2.111437e+01	7.038123e+00	5.865103e+01	0	0	1.969440e+02
7.976540e+01	3.216031e+02	1.935484e+01	7.038123e+00	5.865103e+01	0	0	1.970460e+02
7.988270e+01	3.216031e+02	1.935484e+01	7.038123e+00	5.865103e+01	0	0	1.971460e+02
80	3.225806e+02	1.935484e+01	7.038123e+00	5.865103e+01	0	0	1.972460e+02
80	3.225806e+02	1.935484e+01	7.038123e+00	5.923754e+01	0	0	1.973480e+02
80	3.235582e+02	2.111437e+01	7.038123e+00	5.865103e+01	0	0	1.974480e+02
8.023460e+01	3.235582e+02	1.935484e+01	7.038123e+00	5.865103e+01	0	0	1.975500e+02
80	3.225806e+02	1.935484e+01	5.278592e+00	5.865103e+01	0	0	1.976500e+02
80	3.225806e+02	2.111437e+01	7.038123e+00	5.865103e+01	0	0	1.977500e+02
8.011730e+01	3.225806e+02	2.111437e+01	7.038123e+00	5.865103e+01	0	0	1.978520e+02
80	3.245357e+02	1.935484e+01	7.038123e+00	5.865103e+01	0	0	1.979520e+02
80	3.245357e+02	1.935484e+01	5.278592e+00	5.865103e+01	0	0	1.980530e+02
80	3.245357e+02	2.111437e+01	5.278592e+00	5.865103e+01	0	0	1.981540e+02
80	3.235582e+02	1.935484e+01	7.038123e+00	5.865103e+01	0	0	1.982540e+02
80	3.235582e+02	1.935484e+01	5.278592e+00	5.865103e+01	0	0	1.983550e+02
80	3.235582e+02	1.935484e+01	7.038123e+00	5.865103e+01	0	0	1.984560e+02
8.011730e+01	3.245357e+02	1.935484e+01	5.278592e+00	5.923754e+01	0	0	1.985570e+02
80	3.235582e+02	1.935484e+01	5.278592e+00	5.923754e+01	0	0	1.986580e+02
7.988270e+01	3.235582e+02	1.935484e+01	5.278592e+00	5.865103e+01	0	0	1.987580e+02
7.988270e+01	3.235582e+02	1.935484e+01	7.038123e+00	5.923754e+01	0	0	1.988590e+02
80	3.235582e+02	1.935484e+01	7.038123e+00	5.923754e+01	0	0	1.989600e+02
7.988270e+01	3.235582e+02	1.935484e+01	5.278592e+00	5.923754e+01	0	0	1.990610e+02
80	3.235582e+02	2.111437e+01	7.038123e+00	5.865103e+01	0	0	1.991610e+02
80	3.235582e+02	1.935484e+01	7.038123e+00	5.923754e+01	0	0	1.992620e+02
7.953079e+01	3.235582e+02	1.935484e+01	5.278592e+00	5.865103e+01	0	0	1.993630e+02
7.953079e+01	3.235582e+02	1.935484e+01	5.278592e+00	5.865103e+01	0	0	1.994630e+02
7.941349e+01	3.235582e+02	1.935484e+01	5.278592e+00	5.865103e+01	0	0	1.995650e+02
7.941349e+01	3.235582e+02	1.935484e+01	7.038123e+00	5.865103e+01	0	0	1.996650e+02
7.941349e+01	3.235582e+02	1.935484e+01	7.038123e+00	5.865103e+01	0	0	1.997660e+02
7.929619e+01	3.235582e+02	1.935484e+01	7.038123e+00	5.865103e+01	0	0	1.998670e+02
7.929619e+01	3.235582e+02	1.935484e+01	7.038123e+00	5.865103e+01	0	0	1.999670e+02
7.929619e+01	3.225806e+02	1.935484e+01	5.278592e+00	5.865103e+01	0	0	2.000690e+02
7.917889e+01	3.216031e+02	1.935484e+01	7.038123e+00	5.865103e+01	0	0	2.001690e+02
7.917889e+01	3.216031e+02	1.935484e+01	5.278592e+00	5.865103e+01	0	0	2.002690e+02
7.917889e+01	3.216031e+02	1.935484e+01	7.038123e+00	5.865103e+01	0	0	2.003710e+02
7.941349e+01	3.235582e+02	1.935484e+01	7.038123e+00	5.865103e+01	0	0	2.004710e+02
7.917889e+01	3.216031e+02	1.759531e+01	7.038123e+00	5.865103e+01	0	0	2.005720e+02
7.917889e+01	3.216031e+02	1.935484e+01	7.038123e+00	5.806452e+01	0	0	2.006730e+02
7.917889e+01	3.225806e+02	2.111437e+01	7.038123e+00	5.806452e+01	0	0	2.007730e+02
7.906158e+01	3.206256e+02	1.935484e+01	5.278592e+00	5.806452e+01	0	0	2.008750e+02
7.906158e+01	3.206256e+02	1.935484e+01	5.278592e+00	5.806452e+01	0	0	2.009750e+02
7.906158e+01	3.206256e+02	1.935484e+01	5.278592e+00	5.806452e+01	0	0	2.010750e+02
7.906158e+01	3.206256e+02	1.935484e+01	5.278592e+00	5.806452e+01	0	0	2.011770e+02
7.906158e+01	3.206256e+02	1.935484e+01	7.038123e+00	5.806452e+01	0	0	2.012770e+02
[truncated: 12,736 more rows]
