# Supplementary material for: Flat electrode contacts for vagus nerve stimulation
Source: PLoS One. 2019 Nov 18;14(11):e0215191. doi: 10.1371/journal.pone.0215191 (PMC6862926; doi:10.1371/journal.pone.0215191)
Supplement: S2 File — (ZIP) [file pone.0215191.s013.zip › rat_vagus_18_data.txt]

SpO2	HR	PD	BD	RESP	ERROR	STIM	TIME
8.140762e+01	2.991202e+02	1.935484e+01	3.519062e+00	4.281525e+01	0	0	1.020000e-01
8.140762e+01	2.991202e+02	1.935484e+01	1.759531e+00	4.457478e+01	0	0	2.020000e-01
8.129032e+01	3.010753e+02	1.759531e+01	1.759531e+00	4.398827e+01	0	0	3.030000e-01
8.129032e+01	3.010753e+02	1.935484e+01	1.759531e+00	4.457478e+01	0	0	4.040000e-01
8.129032e+01	3.010753e+02	1.935484e+01	1.759531e+00	4.398827e+01	0	0	5.040000e-01
8.164223e+01	3.020528e+02	1.935484e+01	1.759531e+00	4.516129e+01	0	0	6.050000e-01
8.140762e+01	3.010753e+02	1.935484e+01	1.759531e+00	4.457478e+01	0	0	7.050000e-01
8.140762e+01	3.010753e+02	1.935484e+01	1.759531e+00	4.457478e+01	0	0	8.060000e-01
8.175953e+01	2.991202e+02	1.935484e+01	1.759531e+00	4.692082e+01	0	0	9.070000e-01
8.199413e+01	2.981427e+02	1.759531e+01	3.519062e+00	4.692082e+01	0	0	1.007000e+00
8.199413e+01	2.981427e+02	1.935484e+01	3.519062e+00	4.750733e+01	0	0	1.107000e+00
8.211144e+01	2.981427e+02	1.935484e+01	1.759531e+00	4.692082e+01	0	0	1.208000e+00
8.199413e+01	2.981427e+02	1.935484e+01	3.519062e+00	4.692082e+01	0	0	1.309000e+00
8.199413e+01	2.981427e+02	1.935484e+01	1.759531e+00	4.750733e+01	0	0	1.410000e+00
8.211144e+01	2.981427e+02	1.759531e+01	1.759531e+00	4.692082e+01	0	0	1.510000e+00
8.187683e+01	2.971652e+02	1.935484e+01	3.519062e+00	4.926686e+01	0	0	1.610000e+00
8.117302e+01	2.981427e+02	1.935484e+01	1.759531e+00	4.985337e+01	0	0	1.712000e+00
8.117302e+01	2.981427e+02	1.935484e+01	1.759531e+00	4.985337e+01	0	0	1.812000e+00
8.117302e+01	2.971652e+02	1.935484e+01	3.519062e+00	4.985337e+01	0	0	1.912000e+00
8.129032e+01	2.981427e+02	1.935484e+01	1.759531e+00	4.985337e+01	0	0	2.013000e+00
8.129032e+01	2.971652e+02	1.935484e+01	3.519062e+00	4.985337e+01	0	0	2.114000e+00
8.129032e+01	2.971652e+02	1.935484e+01	1.759531e+00	4.926686e+01	0	0	2.214000e+00
8.129032e+01	2.971652e+02	1.935484e+01	1.759531e+00	4.868035e+01	0	0	2.315000e+00
8.211144e+01	2.981427e+02	1.935484e+01	3.519062e+00	4.868035e+01	0	0	2.415000e+00
8.211144e+01	2.971652e+02	1.935484e+01	1.759531e+00	4.809384e+01	0	0	2.516000e+00
8.211144e+01	2.971652e+02	1.935484e+01	3.519062e+00	4.809384e+01	0	0	2.617000e+00
8.211144e+01	2.971652e+02	1.935484e+01	3.519062e+00	4.809384e+01	0	0	2.717000e+00
8.211144e+01	2.971652e+02	1.935484e+01	3.519062e+00	4.868035e+01	0	0	2.818000e+00
8.199413e+01	2.971652e+02	1.935484e+01	3.519062e+00	4.809384e+01	0	0	2.919000e+00
8.211144e+01	2.971652e+02	1.935484e+01	3.519062e+00	4.809384e+01	0	0	3.019000e+00
8.175953e+01	3.000978e+02	1.935484e+01	1.759531e+00	4.809384e+01	0	0	3.120000e+00
8.164223e+01	3.020528e+02	1.935484e+01	3.519062e+00	4.809384e+01	0	0	3.220000e+00
8.164223e+01	3.020528e+02	1.759531e+01	1.759531e+00	4.809384e+01	0	0	3.321000e+00
8.175953e+01	3.020528e+02	1.935484e+01	3.519062e+00	4.809384e+01	0	0	3.422000e+00
8.175953e+01	3.010753e+02	1.935484e+01	1.759531e+00	4.868035e+01	0	0	3.522000e+00
8.175953e+01	3.020528e+02	1.935484e+01	3.519062e+00	4.868035e+01	0	0	3.622000e+00
8.164223e+01	3.010753e+02	1.935484e+01	1.759531e+00	4.868035e+01	0	0	3.724000e+00
8.199413e+01	3.059629e+02	1.935484e+01	3.519062e+00	4.692082e+01	0	0	3.824000e+00
8.187683e+01	3.030303e+02	1.935484e+01	3.519062e+00	4.692082e+01	0	0	3.924000e+00
8.211144e+01	3.030303e+02	1.935484e+01	3.519062e+00	4.692082e+01	0	0	4.025000e+00
8.199413e+01	3.030303e+02	1.935484e+01	3.519062e+00	4.750733e+01	0	0	4.126000e+00
8.187683e+01	3.030303e+02	1.935484e+01	3.519062e+00	4.692082e+01	0	0	4.227000e+00
8.187683e+01	3.030303e+02	1.759531e+01	3.519062e+00	4.750733e+01	0	0	4.327000e+00
8.187683e+01	3.040078e+02	1.759531e+01	3.519062e+00	4.750733e+01	0	0	4.427000e+00
8.140762e+01	2.971652e+02	1.935484e+01	3.519062e+00	4.574780e+01	0	0	4.529000e+00
8.070381e+01	3.000978e+02	1.935484e+01	1.759531e+00	4.516129e+01	0	0	4.629000e+00
8.082111e+01	3.000978e+02	1.935484e+01	3.519062e+00	4.574780e+01	0	0	4.729000e+00
8.070381e+01	2.991202e+02	1.759531e+01	3.519062e+00	4.574780e+01	0	0	4.830000e+00
8.070381e+01	2.991202e+02	1.935484e+01	3.519062e+00	4.516129e+01	0	0	4.931000e+00
8.082111e+01	3.000978e+02	1.759531e+01	3.519062e+00	4.574780e+01	0	0	5.031000e+00
8.070381e+01	3.000978e+02	1.759531e+01	1.759531e+00	4.574780e+01	0	0	5.132000e+00
8.093842e+01	2.981427e+02	1.759531e+01	3.519062e+00	4.398827e+01	0	0	5.232000e+00
8.117302e+01	3.000978e+02	1.935484e+01	1.759531e+00	4.398827e+01	0	0	5.334000e+00
8.117302e+01	3.000978e+02	1.759531e+01	1.759531e+00	4.398827e+01	0	0	5.434000e+00
8.117302e+01	3.000978e+02	1.935484e+01	3.519062e+00	4.398827e+01	0	0	5.534000e+00
8.117302e+01	3.000978e+02	1.935484e+01	3.519062e+00	4.398827e+01	0	0	5.635000e+00
8.117302e+01	3.000978e+02	1.759531e+01	3.519062e+00	4.398827e+01	0	0	5.736000e+00
8.117302e+01	3.000978e+02	1.759531e+01	3.519062e+00	4.398827e+01	0	0	5.836000e+00
8.105572e+01	3.000978e+02	1.935484e+01	3.519062e+00	4.340176e+01	0	0	5.937000e+00
7.988270e+01	2.971652e+02	1.935484e+01	1.759531e+00	4.398827e+01	0	0	6.037000e+00
7.988270e+01	2.971652e+02	1.935484e+01	3.519062e+00	4.340176e+01	0	0	6.138000e+00
7.988270e+01	2.971652e+02	1.935484e+01	3.519062e+00	4.398827e+01	0	0	6.239000e+00
7.988270e+01	2.971652e+02	1.935484e+01	3.519062e+00	4.398827e+01	0	0	6.339000e+00
7.988270e+01	2.971652e+02	1.759531e+01	5.278592e+00	4.340176e+01	0	0	6.439000e+00
7.988270e+01	2.971652e+02	1.935484e+01	3.519062e+00	4.398827e+01	0	0	6.541000e+00
80	2.981427e+02	1.935484e+01	3.519062e+00	4.340176e+01	0	0	6.641000e+00
8.070381e+01	3.030303e+02	1.935484e+01	3.519062e+00	4.398827e+01	0	0	6.742000e+00
8.082111e+01	3.030303e+02	1.759531e+01	3.519062e+00	4.340176e+01	0	0	6.842000e+00
8.070381e+01	3.020528e+02	1.759531e+01	3.519062e+00	4.340176e+01	0	0	6.943000e+00
8.082111e+01	3.020528e+02	1.759531e+01	3.519062e+00	4.340176e+01	0	0	7.044000e+00
8.070381e+01	3.030303e+02	1.935484e+01	3.519062e+00	4.340176e+01	0	0	7.144000e+00
8.082111e+01	3.030303e+02	1.759531e+01	5.278592e+00	4.340176e+01	0	0	7.244000e+00
8.070381e+01	3.030303e+02	1.759531e+01	3.519062e+00	4.340176e+01	0	0	7.346000e+00
8.023460e+01	2.981427e+02	1.935484e+01	5.278592e+00	4.340176e+01	0	0	7.446000e+00
7.988270e+01	3.000978e+02	1.759531e+01	3.519062e+00	4.281525e+01	0	0	7.546000e+00
7.976540e+01	2.991202e+02	1.935484e+01	3.519062e+00	4.281525e+01	0	0	7.647000e+00
7.976540e+01	2.991202e+02	1.935484e+01	1.759531e+00	4.340176e+01	0	0	7.748000e+00
7.988270e+01	2.991202e+02	1.935484e+01	3.519062e+00	4.281525e+01	0	0	7.848000e+00
7.976540e+01	3.000978e+02	1.759531e+01	3.519062e+00	4.281525e+01	0	0	7.949000e+00
7.976540e+01	2.991202e+02	1.759531e+01	3.519062e+00	4.281525e+01	0	0	8.049000e+00
8.035191e+01	2.961877e+02	1.935484e+01	3.519062e+00	4.340176e+01	0	0	8.151000e+00
8.058651e+01	2.981427e+02	1.935484e+01	3.519062e+00	4.340176e+01	0	0	8.251000e+00
8.058651e+01	2.981427e+02	1.759531e+01	3.519062e+00	4.281525e+01	0	0	8.351000e+00
8.058651e+01	2.981427e+02	1.935484e+01	3.519062e+00	4.340176e+01	0	0	8.452000e+00
8.070381e+01	2.981427e+02	1.935484e+01	3.519062e+00	4.340176e+01	0	0	8.553000e+00
8.058651e+01	2.981427e+02	1.935484e+01	3.519062e+00	4.340176e+01	0	0	8.653000e+00
8.058651e+01	2.981427e+02	1.935484e+01	3.519062e+00	4.340176e+01	0	0	8.754000e+00
8.082111e+01	2.981427e+02	1.935484e+01	3.519062e+00	4.281525e+01	0	0	8.854000e+00
8.023460e+01	2.932551e+02	1.935484e+01	3.519062e+00	4.281525e+01	0	0	8.955000e+00
8.035191e+01	2.942326e+02	1.935484e+01	3.519062e+00	4.281525e+01	0	0	9.056000e+00
8.035191e+01	2.932551e+02	1.935484e+01	3.519062e+00	4.281525e+01	0	0	9.156000e+00
8.023460e+01	2.932551e+02	1.935484e+01	3.519062e+00	4.340176e+01	0	0	9.256000e+00
8.035191e+01	2.932551e+02	1.935484e+01	3.519062e+00	4.281525e+01	0	0	9.358000e+00
8.023460e+01	2.932551e+02	1.935484e+01	3.519062e+00	4.281525e+01	0	0	9.458000e+00
8.035191e+01	2.942326e+02	1.935484e+01	5.278592e+00	4.281525e+01	0	0	9.559000e+00
8.117302e+01	2.971652e+02	1.759531e+01	3.519062e+00	4.281525e+01	0	0	9.659000e+00
8.105572e+01	2.971652e+02	1.935484e+01	5.278592e+00	4.281525e+01	0	0	9.760000e+00
8.105572e+01	2.971652e+02	1.935484e+01	5.278592e+00	4.281525e+01	0	0	9.861000e+00
8.117302e+01	2.971652e+02	1.759531e+01	5.278592e+00	4.281525e+01	0	0	9.961000e+00
8.105572e+01	2.971652e+02	1.935484e+01	3.519062e+00	4.281525e+01	0	0	1.006100e+01
8.117302e+01	2.971652e+02	1.935484e+01	3.519062e+00	4.281525e+01	0	0	1.016300e+01
8.117302e+01	2.971652e+02	1.935484e+01	3.519062e+00	4.398827e+01	0	0	1.026300e+01
7.976540e+01	2.991202e+02	1.935484e+01	3.519062e+00	4.398827e+01	0	0	1.036300e+01
7.964809e+01	2.991202e+02	1.935484e+01	3.519062e+00	4.340176e+01	0	0	1.046500e+01
7.964809e+01	2.991202e+02	1.759531e+01	3.519062e+00	4.340176e+01	0	0	1.056500e+01
7.976540e+01	2.991202e+02	1.759531e+01	3.519062e+00	4.398827e+01	0	0	1.066500e+01
7.976540e+01	2.991202e+02	1.935484e+01	3.519062e+00	4.340176e+01	0	0	1.076700e+01
7.976540e+01	2.991202e+02	1.935484e+01	3.519062e+00	4.340176e+01	0	0	1.086700e+01
7.976540e+01	2.991202e+02	1.935484e+01	3.519062e+00	4.398827e+01	0	0	1.096800e+01
80	2.971652e+02	1.935484e+01	3.519062e+00	4.457478e+01	0	0	1.106900e+01
8.035191e+01	2.961877e+02	1.935484e+01	3.519062e+00	4.398827e+01	0	0	1.116900e+01
8.035191e+01	2.961877e+02	1.935484e+01	3.519062e+00	4.457478e+01	0	0	1.127000e+01
8.035191e+01	2.971652e+02	1.935484e+01	3.519062e+00	4.398827e+01	0	0	1.137000e+01
8.035191e+01	2.961877e+02	1.935484e+01	3.519062e+00	4.398827e+01	0	0	1.147100e+01
8.035191e+01	2.961877e+02	1.935484e+01	3.519062e+00	4.457478e+01	0	0	1.157200e+01
8.035191e+01	2.971652e+02	1.935484e+01	3.519062e+00	4.457478e+01	0	0	1.167200e+01
8.046921e+01	2.961877e+02	1.759531e+01	3.519062e+00	4.398827e+01	0	0	1.177300e+01
8.011730e+01	2.971652e+02	1.935484e+01	5.278592e+00	4.398827e+01	0	0	1.187400e+01
8.011730e+01	2.971652e+02	1.759531e+01	3.519062e+00	4.398827e+01	0	0	1.197400e+01
80	2.971652e+02	1.935484e+01	3.519062e+00	4.398827e+01	0	0	1.207600e+01
80	2.971652e+02	1.935484e+01	3.519062e+00	4.457478e+01	0	0	1.217600e+01
8.011730e+01	2.971652e+02	1.935484e+01	3.519062e+00	4.398827e+01	0	0	1.227600e+01
80	2.971652e+02	1.759531e+01	3.519062e+00	4.398827e+01	0	0	1.237700e+01
80	2.981427e+02	1.935484e+01	3.519062e+00	4.398827e+01	0	0	1.247800e+01
8.105572e+01	2.991202e+02	1.935484e+01	5.278592e+00	4.398827e+01	0	0	1.257800e+01
8.105572e+01	2.991202e+02	1.935484e+01	5.278592e+00	4.398827e+01	0	0	1.267900e+01
8.093842e+01	2.991202e+02	1.935484e+01	3.519062e+00	4.398827e+01	0	0	1.278000e+01
8.105572e+01	2.991202e+02	1.935484e+01	3.519062e+00	4.398827e+01	0	0	1.288000e+01
8.093842e+01	2.991202e+02	1.935484e+01	5.278592e+00	4.398827e+01	0	0	1.298100e+01
8.105572e+01	2.991202e+02	1.759531e+01	3.519062e+00	4.398827e+01	0	0	1.308200e+01
8.140762e+01	2.981427e+02	1.759531e+01	3.519062e+00	4.398827e+01	0	0	1.318200e+01
8.082111e+01	2.952102e+02	1.935484e+01	5.278592e+00	4.398827e+01	0	0	1.328300e+01
8.070381e+01	2.952102e+02	1.935484e+01	3.519062e+00	4.457478e+01	0	0	1.338400e+01
8.070381e+01	2.952102e+02	1.935484e+01	5.278592e+00	4.398827e+01	0	0	1.348500e+01
8.082111e+01	2.961877e+02	1.935484e+01	3.519062e+00	4.398827e+01	0	0	1.358500e+01
8.082111e+01	2.961877e+02	1.935484e+01	3.519062e+00	4.398827e+01	0	5	1.368500e+01
8.093842e+01	2.961877e+02	1.935484e+01	3.519062e+00	4.398827e+01	0	5	1.378700e+01
8.093842e+01	2.961877e+02	1.935484e+01	3.519062e+00	4.457478e+01	0	5	1.388700e+01
8.164223e+01	2.971652e+02	1.935484e+01	3.519062e+00	4.457478e+01	0	5	1.398700e+01
8.199413e+01	2.981427e+02	1.935484e+01	3.519062e+00	4.398827e+01	0	5	1.408900e+01
8.152493e+01	2.971652e+02	1.759531e+01	3.519062e+00	4.398827e+01	0	5	1.418900e+01
8.175953e+01	2.981427e+02	1.935484e+01	3.519062e+00	4.398827e+01	0	5	1.428900e+01
8.164223e+01	2.971652e+02	1.935484e+01	3.519062e+00	4.398827e+01	0	5	1.439100e+01
8.164223e+01	2.971652e+02	1.935484e+01	3.519062e+00	4.398827e+01	0	5	1.449100e+01
8.175953e+01	2.981427e+02	1.935484e+01	3.519062e+00	4.398827e+01	0	5	1.459200e+01
8.117302e+01	2.971652e+02	1.935484e+01	3.519062e+00	4.398827e+01	0	5	1.469200e+01
8.117302e+01	2.971652e+02	1.935484e+01	3.519062e+00	4.398827e+01	0	5	1.479300e+01
8.105572e+01	2.971652e+02	1.935484e+01	3.519062e+00	4.398827e+01	0	5	1.489400e+01
8.140762e+01	2.981427e+02	1.935484e+01	3.519062e+00	4.398827e+01	0	5	1.499400e+01
8.117302e+01	2.971652e+02	1.759531e+01	3.519062e+00	4.398827e+01	0	5	1.509500e+01
8.117302e+01	2.971652e+02	1.935484e+01	3.519062e+00	4.340176e+01	0	5	1.519600e+01
8.117302e+01	2.971652e+02	1.935484e+01	3.519062e+00	4.340176e+01	0	5	1.529600e+01
8.093842e+01	2.991202e+02	1.935484e+01	5.278592e+00	4.222874e+01	0	5	1.539700e+01
8.129032e+01	2.991202e+02	1.935484e+01	3.519062e+00	4.222874e+01	0	5	1.549800e+01
8.129032e+01	2.991202e+02	1.935484e+01	3.519062e+00	4.222874e+01	0	5	1.559800e+01
8.129032e+01	2.991202e+02	1.935484e+01	3.519062e+00	4.281525e+01	0	5	1.569900e+01
8.140762e+01	2.991202e+02	1.935484e+01	5.278592e+00	4.281525e+01	0	5	1.580000e+01
8.140762e+01	2.991202e+02	1.935484e+01	3.519062e+00	4.222874e+01	0	5	1.590000e+01
8.129032e+01	2.991202e+02	1.935484e+01	3.519062e+00	4.222874e+01	0	5	1.600100e+01
8.187683e+01	3.000978e+02	1.935484e+01	5.278592e+00	4.164223e+01	0	5	1.610200e+01
8.129032e+01	2.971652e+02	1.935484e+01	3.519062e+00	4.164223e+01	0	5	1.620200e+01
8.140762e+01	2.981427e+02	1.935484e+01	5.278592e+00	4.164223e+01	0	5	1.630300e+01
8.129032e+01	2.981427e+02	1.759531e+01	3.519062e+00	4.164223e+01	0	5	1.640400e+01
8.129032e+01	2.981427e+02	1.935484e+01	5.278592e+00	4.222874e+01	0	5	1.650400e+01
8.129032e+01	2.981427e+02	1.935484e+01	5.278592e+00	4.164223e+01	0	5	1.660500e+01
8.140762e+01	2.981427e+02	1.935484e+01	3.519062e+00	4.164223e+01	0	5	1.670600e+01
8.105572e+01	2.961877e+02	1.935484e+01	5.278592e+00	4.164223e+01	0	5	1.680600e+01
8.105572e+01	2.913001e+02	1.935484e+01	3.519062e+00	4.164223e+01	0	5	1.690700e+01
8.117302e+01	2.922776e+02	2.111437e+01	3.519062e+00	4.164223e+01	0	5	1.700700e+01
8.117302e+01	2.922776e+02	1.935484e+01	5.278592e+00	4.164223e+01	0	5	1.710800e+01
8.105572e+01	2.922776e+02	1.935484e+01	5.278592e+00	4.164223e+01	0	5	1.720900e+01
8.105572e+01	2.913001e+02	1.935484e+01	5.278592e+00	4.164223e+01	0	5	1.730900e+01
8.117302e+01	2.922776e+02	1.935484e+01	3.519062e+00	4.164223e+01	0	5	1.741100e+01
8.175953e+01	2.922776e+02	2.111437e+01	3.519062e+00	4.105572e+01	0	5	1.751100e+01
8.175953e+01	2.913001e+02	1.759531e+01	5.278592e+00	4.164223e+01	0	5	1.761100e+01
8.164223e+01	2.913001e+02	1.935484e+01	5.278592e+00	4.105572e+01	0	5	1.771300e+01
8.187683e+01	2.922776e+02	1.935484e+01	3.519062e+00	4.164223e+01	0	5	1.781300e+01
8.164223e+01	2.913001e+02	1.935484e+01	3.519062e+00	4.105572e+01	0	5	1.791300e+01
8.164223e+01	2.913001e+02	1.935484e+01	3.519062e+00	4.105572e+01	0	5	1.801400e+01
8.164223e+01	2.913001e+02	1.759531e+01	3.519062e+00	4.105572e+01	0	5	1.811500e+01
8.140762e+01	2.932551e+02	2.111437e+01	5.278592e+00	4.164223e+01	0	5	1.821500e+01
8.164223e+01	2.903226e+02	1.935484e+01	3.519062e+00	4.164223e+01	0	5	1.831600e+01
8.152493e+01	2.903226e+02	1.935484e+01	3.519062e+00	4.164223e+01	0	5	1.841700e+01
8.164223e+01	2.903226e+02	1.935484e+01	3.519062e+00	4.164223e+01	0	5	1.851800e+01
8.152493e+01	2.903226e+02	1.935484e+01	3.519062e+00	4.164223e+01	0	0	1.861800e+01
8.140762e+01	2.893451e+02	1.935484e+01	3.519062e+00	4.164223e+01	0	0	1.871900e+01
8.140762e+01	2.893451e+02	1.935484e+01	3.519062e+00	4.164223e+01	0	0	1.882000e+01
8.140762e+01	2.893451e+02	1.935484e+01	5.278592e+00	4.164223e+01	0	0	1.892000e+01
8.093842e+01	2.864125e+02	1.935484e+01	3.519062e+00	4.164223e+01	0	0	1.902100e+01
8.082111e+01	2.864125e+02	1.935484e+01	5.278592e+00	4.164223e+01	0	0	1.912200e+01
8.093842e+01	2.864125e+02	1.935484e+01	5.278592e+00	4.105572e+01	0	0	1.922200e+01
8.082111e+01	2.864125e+02	1.935484e+01	3.519062e+00	4.164223e+01	0	0	1.932200e+01
8.082111e+01	2.864125e+02	1.935484e+01	5.278592e+00	4.164223e+01	0	0	1.942400e+01
8.082111e+01	2.864125e+02	1.935484e+01	3.519062e+00	4.164223e+01	0	0	1.952400e+01
8.082111e+01	2.864125e+02	1.935484e+01	3.519062e+00	4.164223e+01	0	0	1.962400e+01
7.800587e+01	2.864125e+02	1.935484e+01	3.519062e+00	4.281525e+01	0	0	1.972600e+01
7.800587e+01	2.864125e+02	1.935484e+01	3.519062e+00	4.281525e+01	0	0	1.982600e+01
7.800587e+01	2.864125e+02	1.935484e+01	3.519062e+00	4.281525e+01	0	0	1.992700e+01
7.800587e+01	2.864125e+02	1.935484e+01	5.278592e+00	4.222874e+01	0	0	2.002800e+01
7.788856e+01	2.864125e+02	1.935484e+01	3.519062e+00	4.281525e+01	0	0	2.012800e+01
7.788856e+01	2.864125e+02	1.935484e+01	3.519062e+00	4.281525e+01	0	0	2.022900e+01
7.800587e+01	2.864125e+02	1.935484e+01	3.519062e+00	4.222874e+01	0	0	2.032900e+01
7.765396e+01	2.893451e+02	1.935484e+01	3.519062e+00	4.398827e+01	0	0	2.043000e+01
7.718475e+01	2.903226e+02	1.935484e+01	3.519062e+00	4.398827e+01	0	0	2.053100e+01
7.718475e+01	2.903226e+02	1.935484e+01	3.519062e+00	4.398827e+01	0	0	2.063100e+01
7.730205e+01	2.903226e+02	1.935484e+01	3.519062e+00	4.398827e+01	0	0	2.073200e+01
7.718475e+01	2.903226e+02	1.935484e+01	3.519062e+00	4.398827e+01	0	0	2.083300e+01
7.718475e+01	2.903226e+02	1.935484e+01	3.519062e+00	4.340176e+01	0	0	2.093300e+01
7.718475e+01	2.903226e+02	1.935484e+01	3.519062e+00	4.398827e+01	0	0	2.103500e+01
7.683284e+01	2.893451e+02	1.759531e+01	3.519062e+00	4.340176e+01	0	0	2.113500e+01
7.565982e+01	2.854350e+02	1.935484e+01	3.519062e+00	4.398827e+01	0	0	2.123500e+01
7.565982e+01	2.864125e+02	1.935484e+01	3.519062e+00	4.340176e+01	0	0	2.133600e+01
7.565982e+01	2.864125e+02	1.935484e+01	3.519062e+00	4.398827e+01	0	0	2.143700e+01
7.565982e+01	2.854350e+02	1.935484e+01	5.278592e+00	4.398827e+01	0	0	2.153700e+01
7.565982e+01	2.854350e+02	1.935484e+01	5.278592e+00	4.398827e+01	0	0	2.163800e+01
7.565982e+01	2.854350e+02	1.935484e+01	3.519062e+00	4.398827e+01	0	0	2.173900e+01
7.530792e+01	2.864125e+02	1.935484e+01	5.278592e+00	4.398827e+01	0	0	2.183900e+01
7.601173e+01	2.922776e+02	1.935484e+01	3.519062e+00	4.398827e+01	0	0	2.194000e+01
7.601173e+01	2.922776e+02	1.759531e+01	5.278592e+00	4.398827e+01	0	0	2.204100e+01
7.601173e+01	2.922776e+02	1.935484e+01	3.519062e+00	4.398827e+01	0	0	2.214100e+01
7.601173e+01	2.922776e+02	1.935484e+01	3.519062e+00	4.398827e+01	0	0	2.224200e+01
7.589443e+01	2.922776e+02	1.935484e+01	5.278592e+00	4.340176e+01	0	0	2.234300e+01
7.589443e+01	2.922776e+02	1.759531e+01	5.278592e+00	4.340176e+01	0	0	2.244400e+01
7.601173e+01	2.922776e+02	1.935484e+01	3.519062e+00	4.398827e+01	0	0	2.254400e+01
7.659824e+01	2.952102e+02	1.935484e+01	3.519062e+00	4.340176e+01	0	0	2.264400e+01
7.659824e+01	2.952102e+02	1.935484e+01	3.519062e+00	4.340176e+01	0	0	2.274600e+01
7.659824e+01	2.952102e+02	1.935484e+01	3.519062e+00	4.340176e+01	0	0	2.284600e+01
7.659824e+01	2.952102e+02	1.935484e+01	3.519062e+00	4.340176e+01	0	0	2.294600e+01
7.671554e+01	2.952102e+02	1.935484e+01	3.519062e+00	4.340176e+01	0	0	2.304800e+01
7.659824e+01	2.952102e+02	1.935484e+01	3.519062e+00	4.398827e+01	0	0	2.314800e+01
7.659824e+01	2.952102e+02	1.935484e+01	3.519062e+00	4.340176e+01	0	0	2.324800e+01
7.577713e+01	2.932551e+02	1.759531e+01	3.519062e+00	4.398827e+01	0	0	2.335000e+01
7.519062e+01	2.942326e+02	1.935484e+01	3.519062e+00	4.457478e+01	0	0	2.345000e+01
7.519062e+01	2.942326e+02	1.935484e+01	3.519062e+00	4.457478e+01	0	0	2.355000e+01
7.530792e+01	2.942326e+02	1.935484e+01	3.519062e+00	4.457478e+01	0	0	2.365100e+01
7.519062e+01	2.942326e+02	1.759531e+01	3.519062e+00	4.457478e+01	0	0	2.375200e+01
7.519062e+01	2.942326e+02	1.935484e+01	3.519062e+00	4.398827e+01	0	0	2.385300e+01
7.519062e+01	2.942326e+02	1.935484e+01	3.519062e+00	4.398827e+01	0	0	2.395300e+01
7.612903e+01	2.942326e+02	1.935484e+01	3.519062e+00	4.516129e+01	0	0	2.405400e+01
7.612903e+01	2.971652e+02	1.935484e+01	3.519062e+00	4.516129e+01	0	0	2.415500e+01
7.624633e+01	2.961877e+02	1.759531e+01	3.519062e+00	4.516129e+01	0	0	2.425500e+01
7.612903e+01	2.961877e+02	1.935484e+01	3.519062e+00	4.457478e+01	0	0	2.435600e+01
7.612903e+01	2.961877e+02	1.935484e+01	3.519062e+00	4.516129e+01	0	0	2.445700e+01
7.612903e+01	2.961877e+02	1.935484e+01	3.519062e+00	4.457478e+01	0	0	2.455700e+01
7.612903e+01	2.961877e+02	1.935484e+01	3.519062e+00	4.516129e+01	0	0	2.465800e+01
7.706745e+01	2.971652e+02	1.935484e+01	3.519062e+00	4.340176e+01	0	0	2.475900e+01
7.683284e+01	2.971652e+02	1.935484e+01	3.519062e+00	4.340176e+01	0	0	2.485900e+01
7.695015e+01	2.971652e+02	1.935484e+01	1.759531e+00	4.340176e+01	0	0	2.496000e+01
7.695015e+01	2.971652e+02	1.935484e+01	3.519062e+00	4.340176e+01	0	0	2.506100e+01
7.695015e+01	2.971652e+02	1.935484e+01	3.519062e+00	4.340176e+01	0	0	2.516100e+01
7.695015e+01	2.971652e+02	1.935484e+01	3.519062e+00	4.340176e+01	0	0	2.526200e+01
7.695015e+01	2.971652e+02	1.759531e+01	3.519062e+00	4.340176e+01	0	0	2.536300e+01
7.648094e+01	2.961877e+02	1.935484e+01	3.519062e+00	3.988270e+01	0	0	2.546300e+01
7.601173e+01	3.010753e+02	1.759531e+01	3.519062e+00	3.988270e+01	0	0	2.556400e+01
7.601173e+01	3.010753e+02	1.935484e+01	1.759531e+00	4.046921e+01	0	0	2.566500e+01
7.601173e+01	3.010753e+02	1.935484e+01	1.759531e+00	3.988270e+01	0	0	2.576500e+01
7.612903e+01	3.010753e+02	1.759531e+01	3.519062e+00	3.988270e+01	0	0	2.586600e+01
7.624633e+01	3.010753e+02	1.759531e+01	3.519062e+00	4.046921e+01	0	0	2.596700e+01
7.601173e+01	3.010753e+02	1.935484e+01	3.519062e+00	3.988270e+01	0	0	2.606700e+01
7.624633e+01	3.020528e+02	1.759531e+01	3.519062e+00	4.046921e+01	0	0	2.616800e+01
7.788856e+01	3.030303e+02	1.759531e+01	1.759531e+00	4.046921e+01	0	0	2.626800e+01
7.788856e+01	3.030303e+02	1.935484e+01	3.519062e+00	3.988270e+01	0	0	2.637000e+01
7.777126e+01	3.030303e+02	1.759531e+01	1.759531e+00	3.988270e+01	0	0	2.647000e+01
7.788856e+01	3.030303e+02	1.935484e+01	3.519062e+00	3.988270e+01	0	0	2.657000e+01
7.788856e+01	3.030303e+02	1.759531e+01	3.519062e+00	3.988270e+01	0	0	2.667200e+01
7.788856e+01	3.020528e+02	1.759531e+01	3.519062e+00	3.988270e+01	0	0	2.677200e+01
7.788856e+01	3.030303e+02	1.759531e+01	3.519062e+00	3.988270e+01	0	0	2.687200e+01
7.683284e+01	3.000978e+02	1.759531e+01	3.519062e+00	4.046921e+01	0	0	2.697400e+01
7.683284e+01	3.010753e+02	1.759531e+01	3.519062e+00	4.046921e+01	0	0	2.707400e+01
7.683284e+01	3.010753e+02	1.759531e+01	3.519062e+00	3.988270e+01	0	0	2.717400e+01
7.695015e+01	3.010753e+02	1.759531e+01	3.519062e+00	4.046921e+01	0	0	2.727600e+01
7.683284e+01	3.010753e+02	1.759531e+01	3.519062e+00	3.988270e+01	0	0	2.737600e+01
7.695015e+01	3.010753e+02	1.935484e+01	3.519062e+00	3.988270e+01	0	0	2.747600e+01
7.695015e+01	3.010753e+02	1.935484e+01	3.519062e+00	4.046921e+01	0	0	2.757700e+01
7.624633e+01	3.049853e+02	1.759531e+01	1.759531e+00	3.577713e+01	0	0	2.767800e+01
7.671554e+01	3.040078e+02	1.759531e+01	3.519062e+00	3.636364e+01	0	0	2.777900e+01
7.671554e+01	3.040078e+02	1.935484e+01	3.519062e+00	3.577713e+01	0	0	2.787900e+01
7.659824e+01	3.040078e+02	1.935484e+01	1.759531e+00	3.577713e+01	0	0	2.798000e+01
7.671554e+01	3.040078e+02	1.759531e+01	3.519062e+00	3.577713e+01	0	0	2.808100e+01
7.659824e+01	3.040078e+02	1.759531e+01	3.519062e+00	3.577713e+01	0	0	2.818100e+01
7.659824e+01	3.040078e+02	1.935484e+01	3.519062e+00	3.577713e+01	0	0	2.828200e+01
7.730205e+01	3.049853e+02	1.759531e+01	3.519062e+00	3.343109e+01	0	0	2.838300e+01
7.659824e+01	3.020528e+02	1.935484e+01	3.519062e+00	3.343109e+01	0	0	2.848300e+01
7.659824e+01	3.020528e+02	1.935484e+01	3.519062e+00	3.343109e+01	0	0	2.858300e+01
7.683284e+01	3.020528e+02	1.935484e+01	3.519062e+00	3.401760e+01	0	0	2.868500e+01
7.659824e+01	3.020528e+02	1.935484e+01	3.519062e+00	3.343109e+01	0	0	2.878500e+01
7.659824e+01	3.020528e+02	1.935484e+01	3.519062e+00	3.343109e+01	0	0	2.888600e+01
7.671554e+01	3.020528e+02	1.935484e+01	3.519062e+00	3.343109e+01	0	0	2.898700e+01
7.565982e+01	3.030303e+02	1.935484e+01	1.759531e+00	2.991202e+01	0	0	2.908700e+01
7.530792e+01	3.020528e+02	1.759531e+01	3.519062e+00	2.991202e+01	0	0	2.918800e+01
7.519062e+01	3.020528e+02	1.935484e+01	3.519062e+00	2.932551e+01	0	0	2.928900e+01
7.507331e+01	3.020528e+02	1.935484e+01	3.519062e+00	2.991202e+01	0	0	2.938900e+01
7.507331e+01	3.020528e+02	1.935484e+01	3.519062e+00	2.991202e+01	0	0	2.949000e+01
7.507331e+01	3.020528e+02	1.759531e+01	3.519062e+00	2.991202e+01	0	0	2.959100e+01
7.507331e+01	3.020528e+02	1.935484e+01	3.519062e+00	2.932551e+01	0	0	2.969100e+01
7.624633e+01	3.030303e+02	1.935484e+01	5.278592e+00	2.756598e+01	0	0	2.979200e+01
7.730205e+01	3.020528e+02	1.935484e+01	5.278592e+00	2.756598e+01	0	0	2.989200e+01
7.730205e+01	3.020528e+02	1.935484e+01	3.519062e+00	2.756598e+01	0	0	2.999300e+01
7.730205e+01	3.020528e+02	1.935484e+01	3.519062e+00	2.756598e+01	0	0	3.009400e+01
7.730205e+01	3.020528e+02	1.935484e+01	3.519062e+00	2.756598e+01	0	0	3.019400e+01
7.730205e+01	3.030303e+02	1.935484e+01	3.519062e+00	2.756598e+01	0	0	3.029600e+01
7.730205e+01	3.020528e+02	1.935484e+01	3.519062e+00	2.756598e+01	0	0	3.039600e+01
7.741935e+01	3.020528e+02	1.935484e+01	3.519062e+00	2.756598e+01	0	0	3.049600e+01
7.601173e+01	3.010753e+02	1.935484e+01	3.519062e+00	2.756598e+01	0	0	3.059800e+01
7.612903e+01	3.010753e+02	1.759531e+01	3.519062e+00	2.756598e+01	0	0	3.069800e+01
7.612903e+01	3.020528e+02	1.759531e+01	5.278592e+00	2.756598e+01	0	0	3.079800e+01
7.624633e+01	3.020528e+02	1.759531e+01	5.278592e+00	2.756598e+01	0	0	3.089900e+01
7.601173e+01	3.020528e+02	1.935484e+01	5.278592e+00	2.697947e+01	0	0	31
7.601173e+01	3.020528e+02	1.935484e+01	3.519062e+00	2.756598e+01	0	0	3.110000e+01
7.530792e+01	3.000978e+02	1.935484e+01	3.519062e+00	2.756598e+01	0	0	3.120100e+01
7.601173e+01	2.991202e+02	1.759531e+01	3.519062e+00	2.756598e+01	0	0	3.130200e+01
7.601173e+01	2.991202e+02	1.935484e+01	3.519062e+00	2.756598e+01	0	0	3.140300e+01
7.601173e+01	2.991202e+02	1.759531e+01	3.519062e+00	2.756598e+01	0	0	3.150300e+01
7.612903e+01	2.991202e+02	1.935484e+01	5.278592e+00	2.697947e+01	0	0	3.160400e+01
7.601173e+01	2.991202e+02	1.935484e+01	3.519062e+00	2.756598e+01	0	0	3.170500e+01
7.601173e+01	2.991202e+02	1.935484e+01	3.519062e+00	2.756598e+01	0	0	3.180500e+01
7.601173e+01	2.991202e+02	1.935484e+01	3.519062e+00	2.756598e+01	0	0	3.190600e+01
7.601173e+01	2.991202e+02	1.935484e+01	5.278592e+00	2.873900e+01	0	0	3.200700e+01
7.601173e+01	2.991202e+02	1.935484e+01	5.278592e+00	2.873900e+01	0	0	3.210700e+01
7.601173e+01	2.991202e+02	1.935484e+01	5.278592e+00	2.873900e+01	0	0	3.220700e+01
7.601173e+01	2.991202e+02	1.935484e+01	3.519062e+00	2.815249e+01	0	0	3.230900e+01
7.601173e+01	2.991202e+02	1.759531e+01	3.519062e+00	2.815249e+01	0	0	3.240900e+01
7.601173e+01	2.991202e+02	1.935484e+01	5.278592e+00	2.873900e+01	0	0	3.250900e+01
7.601173e+01	2.991202e+02	1.935484e+01	3.519062e+00	2.815249e+01	0	0	3.261100e+01
7.460411e+01	3.020528e+02	1.759531e+01	3.519062e+00	3.167155e+01	0	0	3.271100e+01
7.483871e+01	3.030303e+02	1.935484e+01	5.278592e+00	3.167155e+01	0	0	3.281200e+01
7.483871e+01	3.040078e+02	1.935484e+01	3.519062e+00	3.167155e+01	0	0	3.291300e+01
7.472141e+01	3.030303e+02	1.759531e+01	3.519062e+00	3.167155e+01	0	0	3.301300e+01
7.472141e+01	3.030303e+02	1.935484e+01	5.278592e+00	3.167155e+01	0	0	3.311400e+01
7.472141e+01	3.030303e+02	1.759531e+01	5.278592e+00	3.108504e+01	0	0	3.321400e+01
7.472141e+01	3.030303e+02	1.759531e+01	5.278592e+00	3.167155e+01	0	0	3.331500e+01
7.612903e+01	3.030303e+02	1.759531e+01	3.519062e+00	3.343109e+01	0	0	3.341600e+01
7.612903e+01	3.040078e+02	1.935484e+01	3.519062e+00	3.343109e+01	0	0	3.351600e+01
7.612903e+01	3.030303e+02	1.759531e+01	5.278592e+00	3.343109e+01	0	0	3.361700e+01
7.612903e+01	3.030303e+02	1.935484e+01	3.519062e+00	3.284457e+01	0	0	3.371800e+01
7.612903e+01	3.040078e+02	1.935484e+01	5.278592e+00	3.284457e+01	0	0	3.381800e+01
7.612903e+01	3.030303e+02	1.759531e+01	5.278592e+00	3.284457e+01	0	0	3.392000e+01
7.612903e+01	3.040078e+02	1.759531e+01	5.278592e+00	3.284457e+01	0	0	3.402000e+01
7.565982e+01	3.040078e+02	1.759531e+01	5.278592e+00	3.284457e+01	0	0	3.412000e+01
7.460411e+01	3.059629e+02	1.935484e+01	5.278592e+00	3.343109e+01	0	0	3.422200e+01
7.436950e+01	3.040078e+02	1.759531e+01	3.519062e+00	3.343109e+01	0	0	3.432200e+01
7.436950e+01	3.040078e+02	1.935484e+01	3.519062e+00	3.343109e+01	0	0	3.442200e+01
7.436950e+01	3.040078e+02	1.759531e+01	3.519062e+00	3.343109e+01	0	0	3.452300e+01
7.425220e+01	3.040078e+02	1.935484e+01	5.278592e+00	3.284457e+01	0	0	3.462400e+01
7.425220e+01	3.040078e+02	1.759531e+01	5.278592e+00	3.284457e+01	0	0	3.472400e+01
7.460411e+01	3.040078e+02	1.935484e+01	5.278592e+00	3.401760e+01	0	0	3.482500e+01
7.577713e+01	3.049853e+02	1.759531e+01	5.278592e+00	3.401760e+01	0	0	3.492600e+01
7.577713e+01	3.049853e+02	1.935484e+01	5.278592e+00	3.460411e+01	0	0	3.502600e+01
7.577713e+01	3.049853e+02	1.759531e+01	3.519062e+00	3.460411e+01	0	0	3.512700e+01
7.577713e+01	3.049853e+02	1.759531e+01	3.519062e+00	3.460411e+01	0	0	3.522800e+01
7.577713e+01	3.049853e+02	1.759531e+01	5.278592e+00	3.460411e+01	0	0	3.532900e+01
7.577713e+01	3.049853e+02	1.759531e+01	5.278592e+00	3.401760e+01	0	0	3.542900e+01
7.577713e+01	3.049853e+02	1.759531e+01	5.278592e+00	3.460411e+01	0	0	3.553000e+01
7.542522e+01	3.030303e+02	1.759531e+01	5.278592e+00	3.460411e+01	0	0	3.563100e+01
7.530792e+01	3.049853e+02	1.759531e+01	5.278592e+00	3.460411e+01	0	0	3.573100e+01
7.530792e+01	3.049853e+02	1.759531e+01	3.519062e+00	3.401760e+01	0	0	3.583100e+01
7.530792e+01	3.040078e+02	1.759531e+01	5.278592e+00	3.401760e+01	0	0	3.593300e+01
7.530792e+01	3.040078e+02	1.759531e+01	5.278592e+00	3.460411e+01	0	0	3.603300e+01
7.554252e+01	3.049853e+02	1.759531e+01	7.038123e+00	3.401760e+01	0	0	3.613300e+01
7.530792e+01	3.040078e+02	1.759531e+01	5.278592e+00	3.460411e+01	0	0	3.623500e+01
7.577713e+01	3.059629e+02	1.759531e+01	5.278592e+00	3.636364e+01	0	0	3.633500e+01
7.648094e+01	3.069404e+02	1.583578e+01	7.038123e+00	3.636364e+01	0	0	3.643500e+01
7.648094e+01	3.069404e+02	1.759531e+01	5.278592e+00	3.636364e+01	0	0	3.653600e+01
7.648094e+01	3.069404e+02	1.759531e+01	5.278592e+00	3.636364e+01	0	0	3.663700e+01
7.648094e+01	3.069404e+02	1.583578e+01	5.278592e+00	3.636364e+01	0	0	3.673800e+01
7.648094e+01	3.069404e+02	1.583578e+01	5.278592e+00	3.636364e+01	0	0	3.683800e+01
7.648094e+01	3.059629e+02	1.759531e+01	5.278592e+00	3.636364e+01	0	0	3.693900e+01
7.671554e+01	3.069404e+02	1.759531e+01	5.278592e+00	3.753666e+01	0	0	3.704000e+01
7.507331e+01	3.059629e+02	1.759531e+01	5.278592e+00	3.753666e+01	0	0	3.714000e+01
7.507331e+01	3.059629e+02	1.759531e+01	5.278592e+00	3.753666e+01	0	0	3.724100e+01
7.507331e+01	3.059629e+02	1.759531e+01	5.278592e+00	3.753666e+01	0	0	3.734200e+01
7.519062e+01	3.069404e+02	1.759531e+01	5.278592e+00	3.753666e+01	0	0	3.744200e+01
7.507331e+01	3.059629e+02	1.759531e+01	5.278592e+00	3.753666e+01	0	0	3.754200e+01
7.507331e+01	3.059629e+02	1.759531e+01	5.278592e+00	3.753666e+01	0	0	3.764400e+01
7.483871e+01	3.059629e+02	1.759531e+01	5.278592e+00	3.753666e+01	0	0	3.774400e+01
7.577713e+01	3.020528e+02	1.759531e+01	5.278592e+00	3.753666e+01	0	0	3.784400e+01
7.577713e+01	3.020528e+02	1.759531e+01	3.519062e+00	3.753666e+01	0	0	3.794600e+01
7.565982e+01	3.020528e+02	1.759531e+01	5.278592e+00	3.753666e+01	0	0	3.804600e+01
7.577713e+01	3.020528e+02	1.759531e+01	5.278592e+00	3.753666e+01	0	0	3.814700e+01
7.565982e+01	3.020528e+02	1.759531e+01	5.278592e+00	3.812317e+01	0	0	3.824800e+01
7.577713e+01	3.030303e+02	1.759531e+01	5.278592e+00	3.695015e+01	0	0	3.834800e+01
7.577713e+01	3.020528e+02	1.583578e+01	5.278592e+00	3.695015e+01	0	0	3.844900e+01
7.577713e+01	2.981427e+02	1.759531e+01	5.278592e+00	3.695015e+01	0	0	3.854900e+01
7.577713e+01	2.981427e+02	1.759531e+01	5.278592e+00	3.695015e+01	0	0	3.865000e+01
7.577713e+01	2.971652e+02	1.759531e+01	5.278592e+00	3.753666e+01	0	0	3.875100e+01
7.577713e+01	2.971652e+02	1.759531e+01	5.278592e+00	3.753666e+01	0	0	3.885100e+01
7.577713e+01	2.971652e+02	1.759531e+01	5.278592e+00	3.753666e+01	0	0	3.895200e+01
7.577713e+01	2.981427e+02	1.759531e+01	5.278592e+00	3.753666e+01	0	0	3.905300e+01
7.577713e+01	2.981427e+02	1.759531e+01	5.278592e+00	3.753666e+01	0	0	3.915300e+01
7.624633e+01	2.971652e+02	1.759531e+01	5.278592e+00	3.753666e+01	0	0	3.925500e+01
7.624633e+01	2.971652e+02	1.935484e+01	5.278592e+00	3.753666e+01	0	0	3.935500e+01
7.624633e+01	2.971652e+02	1.759531e+01	5.278592e+00	3.695015e+01	0	0	3.945500e+01
7.624633e+01	2.971652e+02	1.759531e+01	5.278592e+00	3.695015e+01	0	0	3.955600e+01
7.636364e+01	2.971652e+02	1.759531e+01	5.278592e+00	3.695015e+01	0	0	3.965700e+01
7.624633e+01	2.971652e+02	1.759531e+01	5.278592e+00	3.753666e+01	0	0	3.975700e+01
7.624633e+01	2.971652e+02	1.759531e+01	5.278592e+00	3.753666e+01	0	0	3.985800e+01
7.718475e+01	3.030303e+02	1.759531e+01	5.278592e+00	3.753666e+01	0	0	3.995900e+01
7.683284e+01	3.010753e+02	1.935484e+01	5.278592e+00	3.695015e+01	0	0	4.005900e+01
7.695015e+01	3.010753e+02	1.759531e+01	5.278592e+00	3.753666e+01	0	0	4.016000e+01
7.683284e+01	3.010753e+02	1.759531e+01	5.278592e+00	3.695015e+01	0	0	4.026100e+01
7.683284e+01	3.010753e+02	1.759531e+01	5.278592e+00	3.753666e+01	0	0	4.036100e+01
7.683284e+01	3.010753e+02	1.759531e+01	5.278592e+00	3.753666e+01	0	0	4.046200e+01
7.683284e+01	3.010753e+02	1.759531e+01	5.278592e+00	3.753666e+01	0	0	4.056300e+01
7.683284e+01	3.020528e+02	1.759531e+01	5.278592e+00	3.695015e+01	0	0	4.066400e+01
7.730205e+01	3.000978e+02	1.759531e+01	5.278592e+00	3.753666e+01	0	0	4.076400e+01
7.718475e+01	3.000978e+02	1.759531e+01	5.278592e+00	3.695015e+01	0	0	4.086400e+01
7.741935e+01	3.000978e+02	1.759531e+01	5.278592e+00	3.695015e+01	0	0	4.096600e+01
7.730205e+01	3.000978e+02	1.759531e+01	5.278592e+00	3.753666e+01	0	0	4.106600e+01
7.718475e+01	3.000978e+02	1.759531e+01	5.278592e+00	3.753666e+01	0	0	4.116600e+01
7.718475e+01	3.000978e+02	1.759531e+01	5.278592e+00	3.753666e+01	0	0	4.126800e+01
7.730205e+01	3.020528e+02	1.759531e+01	5.278592e+00	3.870968e+01	0	0	4.136800e+01
7.683284e+01	2.981427e+02	1.759531e+01	3.519062e+00	3.870968e+01	0	0	4.146800e+01
7.683284e+01	2.981427e+02	1.759531e+01	5.278592e+00	3.812317e+01	0	0	4.157000e+01
7.683284e+01	2.981427e+02	1.759531e+01	5.278592e+00	3.812317e+01	0	0	4.167000e+01
7.695015e+01	2.981427e+02	1.759531e+01	5.278592e+00	3.812317e+01	0	0	4.177100e+01
7.683284e+01	2.981427e+02	1.759531e+01	5.278592e+00	3.812317e+01	0	0	4.187100e+01
7.683284e+01	2.981427e+02	1.759531e+01	3.519062e+00	3.812317e+01	0	0	4.197200e+01
7.636364e+01	2.981427e+02	1.935484e+01	3.519062e+00	4.222874e+01	0	0	4.207300e+01
7.695015e+01	2.971652e+02	1.759531e+01	3.519062e+00	4.281525e+01	0	0	4.217300e+01
7.706745e+01	2.971652e+02	1.759531e+01	5.278592e+00	4.281525e+01	0	0	4.227400e+01
7.695015e+01	2.961877e+02	1.935484e+01	3.519062e+00	4.222874e+01	0	0	4.237500e+01
7.706745e+01	2.961877e+02	1.759531e+01	3.519062e+00	4.281525e+01	0	0	4.247500e+01
7.706745e+01	2.961877e+02	1.759531e+01	5.278592e+00	4.222874e+01	0	0	4.257600e+01
7.695015e+01	2.961877e+02	1.935484e+01	5.278592e+00	4.281525e+01	0	0	4.267700e+01
7.695015e+01	2.971652e+02	1.759531e+01	3.519062e+00	4.398827e+01	0	0	4.277700e+01
7.695015e+01	2.961877e+02	1.935484e+01	3.519062e+00	4.398827e+01	0	0	4.287800e+01
7.683284e+01	2.952102e+02	1.759531e+01	3.519062e+00	4.340176e+01	0	0	4.297900e+01
7.683284e+01	2.961877e+02	1.935484e+01	3.519062e+00	4.340176e+01	0	0	4.307900e+01
7.695015e+01	2.961877e+02	1.935484e+01	3.519062e+00	4.340176e+01	0	0	4.318000e+01
7.695015e+01	2.961877e+02	1.935484e+01	3.519062e+00	4.398827e+01	0	0	4.328100e+01
7.683284e+01	2.952102e+02	1.759531e+01	3.519062e+00	4.398827e+01	0	0	4.338100e+01
7.695015e+01	2.961877e+02	1.935484e+01	3.519062e+00	4.340176e+01	0	0	4.348200e+01
7.612903e+01	3.000978e+02	1.935484e+01	3.519062e+00	4.340176e+01	0	0	4.358300e+01
7.624633e+01	2.981427e+02	1.935484e+01	3.519062e+00	4.340176e+01	0	0	4.368300e+01
7.636364e+01	2.991202e+02	1.935484e+01	3.519062e+00	4.340176e+01	0	0	4.378400e+01
7.624633e+01	2.991202e+02	1.759531e+01	3.519062e+00	4.340176e+01	0	0	4.388500e+01
7.624633e+01	2.991202e+02	1.935484e+01	3.519062e+00	4.281525e+01	0	0	4.398500e+01
7.636364e+01	2.981427e+02	1.935484e+01	5.278592e+00	4.340176e+01	0	0	4.408600e+01
7.624633e+01	2.991202e+02	1.935484e+01	3.519062e+00	4.340176e+01	0	0	4.418600e+01
7.765396e+01	2.981427e+02	1.935484e+01	3.519062e+00	4.398827e+01	0	0	4.428800e+01
7.730205e+01	2.942326e+02	1.935484e+01	3.519062e+00	4.398827e+01	0	0	4.438800e+01
7.730205e+01	2.942326e+02	1.759531e+01	3.519062e+00	4.457478e+01	0	0	4.448800e+01
7.730205e+01	2.942326e+02	1.935484e+01	3.519062e+00	4.398827e+01	0	0	4.459000e+01
7.730205e+01	2.942326e+02	1.759531e+01	3.519062e+00	4.457478e+01	0	0	4.469000e+01
7.730205e+01	2.942326e+02	1.935484e+01	3.519062e+00	4.398827e+01	0	0	4.479000e+01
7.730205e+01	2.942326e+02	1.935484e+01	3.519062e+00	4.398827e+01	0	0	4.489200e+01
7.683284e+01	2.952102e+02	1.935484e+01	3.519062e+00	4.398827e+01	0	0	4.499200e+01
7.659824e+01	2.991202e+02	1.935484e+01	1.759531e+00	4.398827e+01	0	0	4.509200e+01
7.671554e+01	2.991202e+02	1.759531e+01	3.519062e+00	4.398827e+01	0	0	4.519400e+01
7.671554e+01	2.991202e+02	1.935484e+01	3.519062e+00	4.457478e+01	0	0	4.529400e+01
7.671554e+01	2.991202e+02	1.935484e+01	3.519062e+00	4.398827e+01	0	0	4.539400e+01
7.671554e+01	2.991202e+02	1.935484e+01	3.519062e+00	4.398827e+01	0	0	4.549500e+01
7.659824e+01	2.991202e+02	1.759531e+01	3.519062e+00	4.398827e+01	0	0	4.559600e+01
7.800587e+01	2.991202e+02	1.935484e+01	3.519062e+00	4.281525e+01	0	0	4.569700e+01
7.847507e+01	2.991202e+02	1.759531e+01	3.519062e+00	4.222874e+01	0	0	4.579700e+01
7.870968e+01	2.991202e+02	1.759531e+01	1.759531e+00	4.281525e+01	0	0	4.589800e+01
7.859238e+01	2.991202e+02	1.935484e+01	3.519062e+00	4.222874e+01	0	0	4.599900e+01
7.847507e+01	2.981427e+02	1.935484e+01	3.519062e+00	4.222874e+01	0	0	4.609900e+01
7.859238e+01	2.991202e+02	1.935484e+01	3.519062e+00	4.222874e+01	0	0	4.620000e+01
7.870968e+01	2.991202e+02	1.935484e+01	3.519062e+00	4.222874e+01	0	0	4.630100e+01
7.859238e+01	2.961877e+02	1.935484e+01	1.759531e+00	3.929619e+01	0	0	4.640100e+01
7.788856e+01	2.991202e+02	1.935484e+01	3.519062e+00	3.870968e+01	0	0	4.650200e+01
7.765396e+01	2.991202e+02	2.111437e+01	1.759531e+00	3.929619e+01	0	0	4.660300e+01
7.777126e+01	2.991202e+02	1.935484e+01	3.519062e+00	3.929619e+01	0	0	4.670300e+01
7.788856e+01	3.000978e+02	1.935484e+01	1.759531e+00	3.929619e+01	0	0	4.680300e+01
7.765396e+01	2.981427e+02	1.935484e+01	1.759531e+00	3.929619e+01	0	0	4.690500e+01
7.765396e+01	2.991202e+02	1.935484e+01	1.759531e+00	3.929619e+01	0	0	4.700500e+01
7.788856e+01	2.991202e+02	1.759531e+01	1.759531e+00	3.695015e+01	0	0	4.710600e+01
7.835777e+01	2.961877e+02	1.935484e+01	3.519062e+00	3.695015e+01	0	0	4.720700e+01
7.835777e+01	2.961877e+02	1.759531e+01	3.519062e+00	3.636364e+01	0	0	4.730700e+01
7.835777e+01	2.961877e+02	1.759531e+01	3.519062e+00	3.636364e+01	0	0	4.740800e+01
7.835777e+01	2.961877e+02	1.935484e+01	3.519062e+00	3.695015e+01	0	0	4.750900e+01
7.835777e+01	2.971652e+02	1.759531e+01	3.519062e+00	3.695015e+01	0	0	4.760900e+01
7.824047e+01	2.961877e+02	1.935484e+01	3.519062e+00	3.695015e+01	0	0	4.771000e+01
7.824047e+01	2.971652e+02	1.935484e+01	3.519062e+00	3.636364e+01	0	0	4.781000e+01
7.659824e+01	3.040078e+02	1.759531e+01	1.759531e+00	3.577713e+01	0	0	4.791100e+01
7.671554e+01	3.049853e+02	1.759531e+01	3.519062e+00	3.519062e+01	0	0	4.801200e+01
7.659824e+01	3.040078e+02	1.935484e+01	3.519062e+00	3.577713e+01	0	0	4.811200e+01
7.671554e+01	3.049853e+02	1.935484e+01	1.759531e+00	3.577713e+01	0	0	4.821400e+01
7.659824e+01	3.049853e+02	1.759531e+01	3.519062e+00	3.577713e+01	0	0	4.831400e+01
7.671554e+01	3.040078e+02	1.935484e+01	3.519062e+00	3.519062e+01	0	0	4.841400e+01
7.671554e+01	3.040078e+02	1.759531e+01	3.519062e+00	3.519062e+01	0	0	4.851600e+01
7.765396e+01	3.069404e+02	1.935484e+01	3.519062e+00	3.460411e+01	0	0	4.861600e+01
7.800587e+01	3.030303e+02	1.759531e+01	1.759531e+00	3.401760e+01	0	0	4.871600e+01
7.812317e+01	3.030303e+02	1.935484e+01	3.519062e+00	3.460411e+01	0	0	4.881800e+01
7.812317e+01	3.030303e+02	1.759531e+01	3.519062e+00	3.401760e+01	0	0	4.891800e+01
7.812317e+01	3.040078e+02	1.759531e+01	1.759531e+00	3.460411e+01	0	0	4.901800e+01
7.824047e+01	3.040078e+02	1.935484e+01	1.759531e+00	3.460411e+01	0	0	4.911900e+01
7.835777e+01	3.040078e+02	1.935484e+01	3.519062e+00	3.460411e+01	0	0	4.922000e+01
7.765396e+01	3.010753e+02	1.935484e+01	3.519062e+00	3.460411e+01	0	0	4.932000e+01
7.765396e+01	3.030303e+02	1.759531e+01	1.759531e+00	3.401760e+01	0	0	4.942100e+01
7.765396e+01	3.030303e+02	1.935484e+01	1.759531e+00	3.460411e+01	0	0	4.952200e+01
7.765396e+01	3.030303e+02	1.935484e+01	3.519062e+00	3.460411e+01	0	0	4.962300e+01
7.753666e+01	3.030303e+02	1.935484e+01	1.759531e+00	3.401760e+01	0	0	4.972300e+01
7.765396e+01	3.030303e+02	1.759531e+01	3.519062e+00	3.460411e+01	0	0	4.982400e+01
7.765396e+01	3.030303e+02	1.935484e+01	3.519062e+00	3.460411e+01	0	0	4.992500e+01
7.800587e+01	3.020528e+02	1.759531e+01	1.759531e+00	3.753666e+01	0	0	5.002500e+01
7.917889e+01	3.000978e+02	1.759531e+01	3.519062e+00	3.812317e+01	0	0	5.012500e+01
7.906158e+01	3.000978e+02	1.759531e+01	3.519062e+00	3.753666e+01	0	0	5.022700e+01
7.906158e+01	3.000978e+02	1.935484e+01	3.519062e+00	3.753666e+01	0	0	5.032700e+01
7.917889e+01	3.000978e+02	1.759531e+01	3.519062e+00	3.812317e+01	0	0	5.042700e+01
7.906158e+01	3.000978e+02	1.935484e+01	3.519062e+00	3.812317e+01	0	0	5.052900e+01
7.917889e+01	3.000978e+02	1.935484e+01	1.759531e+00	3.812317e+01	0	0	5.062900e+01
7.964809e+01	3.000978e+02	1.935484e+01	3.519062e+00	4.046921e+01	0	0	5.072900e+01
7.953079e+01	3.059629e+02	1.759531e+01	3.519062e+00	4.046921e+01	0	0	5.083100e+01
7.964809e+01	3.059629e+02	1.759531e+01	1.759531e+00	4.046921e+01	0	0	5.093100e+01
7.953079e+01	3.049853e+02	1.759531e+01	1.759531e+00	4.046921e+01	0	0	5.103200e+01
7.953079e+01	3.059629e+02	1.759531e+01	3.519062e+00	4.046921e+01	0	0	5.113300e+01
7.964809e+01	3.059629e+02	1.759531e+01	3.519062e+00	4.046921e+01	0	0	5.123300e+01
7.953079e+01	3.059629e+02	1.759531e+01	1.759531e+00	4.046921e+01	0	0	5.133400e+01
7.953079e+01	3.059629e+02	1.759531e+01	1.759531e+00	4.222874e+01	0	0	5.143400e+01
7.976540e+01	3.010753e+02	1.759531e+01	3.519062e+00	4.222874e+01	0	0	5.153500e+01
8.023460e+01	3.020528e+02	1.759531e+01	3.519062e+00	4.222874e+01	0	0	5.163600e+01
8.035191e+01	3.020528e+02	1.759531e+01	3.519062e+00	4.222874e+01	0	0	5.173600e+01
8.023460e+01	3.020528e+02	1.759531e+01	1.759531e+00	4.222874e+01	0	0	5.183700e+01
8.023460e+01	3.020528e+02	1.759531e+01	3.519062e+00	4.222874e+01	0	0	5.193800e+01
8.035191e+01	3.020528e+02	1.759531e+01	3.519062e+00	4.222874e+01	0	0	5.203800e+01
8.023460e+01	3.020528e+02	1.759531e+01	3.519062e+00	4.222874e+01	0	0	5.214000e+01
8.070381e+01	2.991202e+02	1.935484e+01	3.519062e+00	4.281525e+01	0	0	5.224000e+01
8.058651e+01	2.952102e+02	1.759531e+01	1.759531e+00	4.281525e+01	0	0	5.234000e+01
8.058651e+01	2.952102e+02	1.759531e+01	1.759531e+00	4.281525e+01	0	0	5.244100e+01
8.058651e+01	2.952102e+02	1.759531e+01	3.519062e+00	4.222874e+01	0	0	5.254200e+01
8.058651e+01	2.952102e+02	1.759531e+01	3.519062e+00	4.281525e+01	0	0	5.264200e+01
8.046921e+01	2.952102e+02	1.935484e+01	3.519062e+00	4.281525e+01	0	0	5.274300e+01
8.046921e+01	2.952102e+02	1.759531e+01	3.519062e+00	4.281525e+01	0	0	5.284400e+01
7.976540e+01	2.961877e+02	1.935484e+01	3.519062e+00	4.398827e+01	0	0	5.294400e+01
7.976540e+01	2.961877e+02	1.935484e+01	3.519062e+00	4.398827e+01	0	0	5.304500e+01
7.988270e+01	2.971652e+02	1.759531e+01	3.519062e+00	4.457478e+01	0	0	5.314600e+01
7.988270e+01	2.961877e+02	1.759531e+01	3.519062e+00	4.457478e+01	0	0	5.324600e+01
7.988270e+01	2.961877e+02	1.935484e+01	3.519062e+00	4.398827e+01	0	0	5.334700e+01
7.976540e+01	2.961877e+02	1.759531e+01	3.519062e+00	4.398827e+01	0	0	5.344800e+01
7.976540e+01	2.961877e+02	1.935484e+01	3.519062e+00	4.398827e+01	0	0	5.354900e+01
7.976540e+01	3.030303e+02	1.759531e+01	1.759531e+00	4.516129e+01	0	0	5.364900e+01
8.011730e+01	3.059629e+02	1.759531e+01	1.759531e+00	4.516129e+01	0	0	5.374900e+01
8.011730e+01	3.059629e+02	1.935484e+01	3.519062e+00	4.516129e+01	0	0	5.385100e+01
8.011730e+01	3.059629e+02	1.759531e+01	3.519062e+00	4.516129e+01	0	0	5.395100e+01
8.011730e+01	3.059629e+02	1.935484e+01	3.519062e+00	4.516129e+01	0	0	5.405100e+01
8.011730e+01	3.049853e+02	1.935484e+01	1.759531e+00	4.516129e+01	0	0	5.415300e+01
8.011730e+01	3.059629e+02	1.759531e+01	3.519062e+00	4.516129e+01	0	0	5.425300e+01
8.023460e+01	3.049853e+02	1.759531e+01	1.759531e+00	4.516129e+01	0	0	5.435300e+01
7.964809e+01	3.010753e+02	1.935484e+01	3.519062e+00	4.516129e+01	0	0	5.445500e+01
7.964809e+01	3.010753e+02	1.759531e+01	3.519062e+00	4.516129e+01	0	0	5.455500e+01
7.964809e+01	3.010753e+02	1.759531e+01	1.759531e+00	4.574780e+01	0	0	5.465600e+01
7.964809e+01	3.010753e+02	1.935484e+01	3.519062e+00	4.516129e+01	0	0	5.475700e+01
7.964809e+01	3.010753e+02	1.759531e+01	1.759531e+00	4.516129e+01	0	0	5.485700e+01
7.964809e+01	3.010753e+02	1.935484e+01	3.519062e+00	4.516129e+01	0	0	5.495800e+01
7.964809e+01	2.991202e+02	1.935484e+01	3.519062e+00	4.750733e+01	0	0	5.505800e+01
8.058651e+01	3.000978e+02	1.759531e+01	3.519062e+00	4.692082e+01	0	0	5.515900e+01
8.058651e+01	3.000978e+02	1.759531e+01	3.519062e+00	4.692082e+01	0	0	5.526000e+01
8.058651e+01	3.000978e+02	1.935484e+01	3.519062e+00	4.692082e+01	0	0	5.536000e+01
8.058651e+01	3.000978e+02	1.935484e+01	3.519062e+00	4.692082e+01	0	0	5.546100e+01
8.058651e+01	3.000978e+02	1.759531e+01	3.519062e+00	4.692082e+01	0	0	5.556200e+01
8.070381e+01	3.000978e+02	1.935484e+01	3.519062e+00	4.692082e+01	0	0	5.566200e+01
8.046921e+01	2.971652e+02	1.935484e+01	3.519062e+00	4.809384e+01	0	0	5.576300e+01
7.906158e+01	2.981427e+02	1.759531e+01	1.759531e+00	4.809384e+01	0	0	5.586400e+01
7.906158e+01	2.981427e+02	1.935484e+01	1.759531e+00	4.809384e+01	0	0	5.596400e+01
7.894428e+01	2.981427e+02	1.759531e+01	3.519062e+00	4.750733e+01	0	0	5.606500e+01
7.906158e+01	2.971652e+02	1.759531e+01	3.519062e+00	4.750733e+01	0	0	5.616600e+01
7.894428e+01	2.971652e+02	1.935484e+01	3.519062e+00	4.750733e+01	0	0	5.626600e+01
7.894428e+01	2.971652e+02	1.935484e+01	3.519062e+00	4.809384e+01	0	0	5.636700e+01
7.894428e+01	2.981427e+02	1.935484e+01	3.519062e+00	4.750733e+01	0	0	5.646800e+01
7.882698e+01	2.961877e+02	1.759531e+01	1.759531e+00	4.926686e+01	0	0	5.656800e+01
7.894428e+01	2.952102e+02	1.935484e+01	1.759531e+00	4.868035e+01	0	0	5.666900e+01
7.906158e+01	2.961877e+02	1.935484e+01	3.519062e+00	4.868035e+01	0	0	5.677000e+01
7.906158e+01	2.952102e+02	1.759531e+01	3.519062e+00	4.868035e+01	0	0	5.687000e+01
7.894428e+01	2.952102e+02	1.759531e+01	3.519062e+00	4.868035e+01	0	0	5.697100e+01
7.894428e+01	2.952102e+02	1.935484e+01	3.519062e+00	4.868035e+01	0	0	5.707200e+01
7.894428e+01	2.952102e+02	1.935484e+01	3.519062e+00	4.868035e+01	0	0	5.717200e+01
7.847507e+01	2.971652e+02	1.759531e+01	3.519062e+00	4.868035e+01	0	0	5.727300e+01
7.847507e+01	3.000978e+02	1.759531e+01	3.519062e+00	4.809384e+01	0	0	5.737300e+01
7.835777e+01	3.000978e+02	1.759531e+01	3.519062e+00	4.868035e+01	0	0	5.747500e+01
7.835777e+01	3.010753e+02	1.935484e+01	1.759531e+00	4.809384e+01	0	0	5.757500e+01
7.835777e+01	3.000978e+02	1.935484e+01	3.519062e+00	4.868035e+01	0	0	5.767500e+01
7.835777e+01	3.010753e+02	1.935484e+01	3.519062e+00	4.868035e+01	0	0	5.777700e+01
7.824047e+01	3.000978e+02	1.935484e+01	3.519062e+00	4.809384e+01	0	0	5.787700e+01
7.847507e+01	2.991202e+02	1.759531e+01	1.759531e+00	4.809384e+01	0	0	5.797700e+01
7.988270e+01	3.010753e+02	1.935484e+01	3.519062e+00	4.809384e+01	0	0	5.807900e+01
7.988270e+01	3.010753e+02	1.935484e+01	3.519062e+00	4.750733e+01	0	0	5.817900e+01
7.988270e+01	3.000978e+02	1.935484e+01	3.519062e+00	4.809384e+01	0	0	5.827900e+01
7.988270e+01	3.000978e+02	1.935484e+01	3.519062e+00	4.750733e+01	0	0	5.838000e+01
7.988270e+01	3.010753e+02	1.935484e+01	3.519062e+00	4.809384e+01	0	0	5.848100e+01
7.988270e+01	3.010753e+02	1.759531e+01	3.519062e+00	4.750733e+01	0	0	5.858200e+01
7.988270e+01	2.942326e+02	1.935484e+01	3.519062e+00	4.750733e+01	0	0	5.868200e+01
7.976540e+01	2.971652e+02	1.935484e+01	3.519062e+00	4.809384e+01	0	0	5.878300e+01
7.988270e+01	2.971652e+02	1.935484e+01	3.519062e+00	4.750733e+01	0	0	5.888400e+01
7.988270e+01	2.971652e+02	1.935484e+01	3.519062e+00	4.809384e+01	0	0	5.898400e+01
7.976540e+01	2.971652e+02	1.759531e+01	3.519062e+00	4.809384e+01	0	0	5.908500e+01
7.976540e+01	2.971652e+02	1.935484e+01	3.519062e+00	4.750733e+01	0	0	5.918600e+01
7.976540e+01	2.971652e+02	1.759531e+01	3.519062e+00	4.750733e+01	0	0	5.928600e+01
7.976540e+01	2.971652e+02	1.759531e+01	3.519062e+00	4.633431e+01	0	0	5.938700e+01
8.046921e+01	3.010753e+02	1.935484e+01	3.519062e+00	4.633431e+01	0	0	5.948800e+01
8.046921e+01	3.010753e+02	1.935484e+01	3.519062e+00	4.633431e+01	0	0	5.958800e+01
8.046921e+01	3.010753e+02	1.935484e+01	1.759531e+00	4.574780e+01	0	0	5.968800e+01
8.058651e+01	3.010753e+02	1.935484e+01	1.759531e+00	4.633431e+01	0	0	5.979000e+01
8.058651e+01	3.010753e+02	1.759531e+01	3.519062e+00	4.633431e+01	0	0	5.989000e+01
8.046921e+01	3.010753e+02	1.935484e+01	3.519062e+00	4.633431e+01	0	0	5.999100e+01
8.058651e+01	3.020528e+02	1.935484e+01	3.519062e+00	4.457478e+01	0	0	6.009200e+01
7.964809e+01	2.991202e+02	1.935484e+01	3.519062e+00	4.516129e+01	0	0	6.019200e+01
7.929619e+01	2.971652e+02	1.759531e+01	3.519062e+00	4.516129e+01	0	0	6.029300e+01
7.929619e+01	2.971652e+02	1.759531e+01	3.519062e+00	4.516129e+01	0	0	6.039400e+01
7.917889e+01	2.971652e+02	1.935484e+01	3.519062e+00	4.516129e+01	0	0	6.049400e+01
7.917889e+01	2.971652e+02	1.935484e+01	3.519062e+00	4.516129e+01	0	0	6.059500e+01
7.929619e+01	2.981427e+02	1.759531e+01	1.759531e+00	4.516129e+01	0	0	6.069600e+01
7.917889e+01	2.971652e+02	1.759531e+01	1.759531e+00	4.516129e+01	0	0	6.079600e+01
8.035191e+01	2.991202e+02	1.935484e+01	3.519062e+00	4.457478e+01	0	0	6.089700e+01
8.046921e+01	2.961877e+02	1.935484e+01	3.519062e+00	4.457478e+01	0	0	6.099700e+01
8.046921e+01	2.961877e+02	1.935484e+01	3.519062e+00	4.457478e+01	0	0	6.109900e+01
8.046921e+01	2.961877e+02	1.935484e+01	3.519062e+00	4.457478e+01	0	0	6.119900e+01
8.046921e+01	2.961877e+02	1.759531e+01	3.519062e+00	4.457478e+01	0	0	6.129900e+01
8.046921e+01	2.961877e+02	1.759531e+01	3.519062e+00	4.398827e+01	0	0	6.140100e+01
8.046921e+01	2.961877e+02	1.935484e+01	3.519062e+00	4.398827e+01	0	0	6.150100e+01
8.035191e+01	2.981427e+02	1.935484e+01	3.519062e+00	4.398827e+01	0	0	6.160100e+01
7.988270e+01	2.961877e+02	1.935484e+01	3.519062e+00	4.457478e+01	0	0	6.170300e+01
7.988270e+01	2.961877e+02	1.935484e+01	3.519062e+00	4.457478e+01	0	0	6.180300e+01
7.988270e+01	2.971652e+02	1.935484e+01	1.759531e+00	4.398827e+01	0	0	6.190300e+01
7.988270e+01	2.961877e+02	1.935484e+01	3.519062e+00	4.398827e+01	0	0	6.200500e+01
80	2.961877e+02	1.935484e+01	3.519062e+00	4.457478e+01	0	0	6.210500e+01
7.988270e+01	2.961877e+02	1.759531e+01	3.519062e+00	4.398827e+01	0	0	6.220500e+01
8.046921e+01	2.971652e+02	1.935484e+01	3.519062e+00	4.457478e+01	0	0	6.230600e+01
8.082111e+01	2.971652e+02	1.935484e+01	3.519062e+00	4.457478e+01	0	0	6.240700e+01
8.070381e+01	2.971652e+02	1.935484e+01	3.519062e+00	4.516129e+01	0	0	6.250800e+01
8.070381e+01	2.971652e+02	1.935484e+01	3.519062e+00	4.457478e+01	0	0	6.260800e+01
8.070381e+01	2.971652e+02	1.935484e+01	3.519062e+00	4.457478e+01	0	0	6.270900e+01
8.070381e+01	2.971652e+02	1.935484e+01	3.519062e+00	4.457478e+01	0	0	6.281000e+01
8.070381e+01	2.971652e+02	1.935484e+01	1.759531e+00	4.457478e+01	0	0	6.291000e+01
8.105572e+01	2.961877e+02	1.759531e+01	3.519062e+00	4.457478e+01	0	0	6.301100e+01
8.035191e+01	2.981427e+02	1.935484e+01	3.519062e+00	4.457478e+01	0	0	6.311200e+01
8.035191e+01	2.981427e+02	1.935484e+01	1.759531e+00	4.457478e+01	0	0	6.321200e+01
8.035191e+01	2.991202e+02	1.759531e+01	3.519062e+00	4.457478e+01	0	0	6.331200e+01
8.035191e+01	2.991202e+02	1.935484e+01	3.519062e+00	4.457478e+01	0	0	6.341400e+01
8.046921e+01	2.981427e+02	1.935484e+01	3.519062e+00	4.457478e+01	0	0	6.351400e+01
8.035191e+01	2.991202e+02	1.935484e+01	1.759531e+00	4.457478e+01	0	0	6.361400e+01
8.035191e+01	2.981427e+02	1.935484e+01	1.759531e+00	4.457478e+01	0	0	6.371600e+01
8.117302e+01	2.971652e+02	1.935484e+01	3.519062e+00	4.457478e+01	0	0	6.381600e+01
8.117302e+01	2.971652e+02	1.759531e+01	3.519062e+00	4.457478e+01	0	0	6.391700e+01
8.129032e+01	2.981427e+02	1.935484e+01	3.519062e+00	4.516129e+01	0	0	6.401800e+01
8.117302e+01	2.971652e+02	1.935484e+01	3.519062e+00	4.457478e+01	0	0	6.411800e+01
8.117302e+01	2.981427e+02	1.935484e+01	1.759531e+00	4.457478e+01	0	0	6.421900e+01
8.117302e+01	2.971652e+02	1.935484e+01	1.759531e+00	4.516129e+01	0	0	6.432000e+01
8.117302e+01	2.971652e+02	1.935484e+01	3.519062e+00	4.457478e+01	0	0	6.442000e+01
8.093842e+01	2.991202e+02	1.935484e+01	3.519062e+00	4.398827e+01	0	0	6.452100e+01
8.093842e+01	2.991202e+02	1.935484e+01	3.519062e+00	4.398827e+01	0	0	6.462100e+01
8.093842e+01	2.991202e+02	1.935484e+01	3.519062e+00	4.398827e+01	0	0	6.472200e+01
8.093842e+01	2.991202e+02	1.935484e+01	3.519062e+00	4.398827e+01	0	0	6.482300e+01
8.105572e+01	2.991202e+02	1.935484e+01	1.759531e+00	4.398827e+01	0	0	6.492300e+01
8.093842e+01	2.991202e+02	1.759531e+01	3.519062e+00	4.457478e+01	0	0	6.502500e+01
8.105572e+01	3.000978e+02	1.759531e+01	3.519062e+00	4.398827e+01	0	0	6.512500e+01
8.117302e+01	3.010753e+02	1.935484e+01	3.519062e+00	4.340176e+01	0	0	6.522500e+01
8.152493e+01	3.010753e+02	1.759531e+01	3.519062e+00	4.340176e+01	0	0	6.532700e+01
8.152493e+01	3.000978e+02	1.759531e+01	1.759531e+00	4.340176e+01	0	0	6.542700e+01
8.164223e+01	3.000978e+02	1.759531e+01	3.519062e+00	4.281525e+01	0	0	6.552700e+01
8.152493e+01	3.000978e+02	1.759531e+01	3.519062e+00	4.340176e+01	0	0	6.562800e+01
8.152493e+01	3.010753e+02	1.935484e+01	1.759531e+00	4.340176e+01	0	0	6.572900e+01
8.152493e+01	3.000978e+02	1.759531e+01	3.519062e+00	4.340176e+01	0	0	6.582900e+01
8.105572e+01	2.991202e+02	1.759531e+01	1.759531e+00	4.281525e+01	0	0	6.593000e+01
8.129032e+01	3.000978e+02	1.759531e+01	3.519062e+00	4.281525e+01	0	0	6.603100e+01
8.129032e+01	3.010753e+02	1.935484e+01	3.519062e+00	4.281525e+01	0	0	6.613100e+01
8.129032e+01	3.010753e+02	1.759531e+01	1.759531e+00	4.281525e+01	0	0	6.623200e+01
8.129032e+01	3.010753e+02	1.935484e+01	1.759531e+00	4.281525e+01	0	0	6.633300e+01
8.129032e+01	3.010753e+02	1.759531e+01	1.759531e+00	4.281525e+01	0	0	6.643400e+01
8.129032e+01	3.010753e+02	1.759531e+01	1.759531e+00	4.281525e+01	0	0	6.653400e+01
8.164223e+01	2.981427e+02	1.759531e+01	1.759531e+00	4.222874e+01	0	0	6.663500e+01
8.152493e+01	2.942326e+02	1.935484e+01	3.519062e+00	4.222874e+01	0	0	6.673600e+01
8.152493e+01	2.932551e+02	1.935484e+01	1.759531e+00	4.222874e+01	0	0	6.683600e+01
8.140762e+01	2.932551e+02	1.935484e+01	3.519062e+00	4.222874e+01	0	0	6.693600e+01
8.140762e+01	2.942326e+02	1.935484e+01	3.519062e+00	4.222874e+01	0	0	6.703800e+01
8.140762e+01	2.942326e+02	1.759531e+01	3.519062e+00	4.222874e+01	0	0	6.713800e+01
8.152493e+01	2.932551e+02	1.935484e+01	1.759531e+00	4.222874e+01	0	0	6.723800e+01
8.140762e+01	2.961877e+02	1.935484e+01	1.759531e+00	4.281525e+01	0	0	6.734000e+01
8.117302e+01	2.971652e+02	1.759531e+01	3.519062e+00	4.222874e+01	0	0	6.744000e+01
8.117302e+01	2.971652e+02	1.935484e+01	1.759531e+00	4.281525e+01	0	0	6.754000e+01
8.117302e+01	2.971652e+02	1.935484e+01	1.759531e+00	4.281525e+01	0	0	6.764200e+01
8.117302e+01	2.961877e+02	1.935484e+01	1.759531e+00	4.281525e+01	0	0	6.774200e+01
8.117302e+01	2.961877e+02	1.935484e+01	1.759531e+00	4.281525e+01	0	0	6.784300e+01
8.117302e+01	2.961877e+02	1.935484e+01	1.759531e+00	4.281525e+01	0	0	6.794400e+01
8.117302e+01	2.961877e+02	1.935484e+01	1.759531e+00	4.222874e+01	0	0	6.804400e+01
8.175953e+01	2.991202e+02	1.935484e+01	1.759531e+00	4.281525e+01	0	0	6.814500e+01
8.199413e+01	2.981427e+02	1.935484e+01	3.519062e+00	4.281525e+01	0	0	6.824500e+01
8.199413e+01	2.981427e+02	1.935484e+01	1.759531e+00	4.281525e+01	0	0	6.834600e+01
8.199413e+01	2.981427e+02	1.935484e+01	1.759531e+00	4.281525e+01	0	0	6.844700e+01
8.211144e+01	2.981427e+02	1.935484e+01	1.759531e+00	4.281525e+01	0	0	6.854700e+01
8.199413e+01	2.981427e+02	1.759531e+01	1.759531e+00	4.281525e+01	0	0	6.864800e+01
8.199413e+01	2.981427e+02	1.935484e+01	1.759531e+00	4.281525e+01	0	0	6.874900e+01
8.187683e+01	3.010753e+02	1.759531e+01	1.759531e+00	4.457478e+01	0	0	6.884900e+01
8.175953e+01	2.991202e+02	1.759531e+01	3.519062e+00	4.398827e+01	0	0	6.895100e+01
8.175953e+01	2.991202e+02	1.759531e+01	3.519062e+00	4.398827e+01	0	0	6.905100e+01
8.164223e+01	2.991202e+02	1.759531e+01	1.759531e+00	4.457478e+01	0	0	6.915100e+01
8.164223e+01	2.991202e+02	1.759531e+01	3.519062e+00	4.398827e+01	0	0	6.925300e+01
8.175953e+01	2.991202e+02	1.935484e+01	3.519062e+00	4.398827e+01	0	0	6.935300e+01
8.175953e+01	2.991202e+02	1.935484e+01	3.519062e+00	4.398827e+01	0	0	6.945300e+01
8.199413e+01	3.010753e+02	1.935484e+01	1.759531e+00	4.457478e+01	0	0	6.955400e+01
8.222874e+01	2.981427e+02	1.935484e+01	3.519062e+00	4.516129e+01	0	0	6.965500e+01
8.222874e+01	2.991202e+02	1.759531e+01	3.519062e+00	4.516129e+01	0	0	6.975500e+01
8.222874e+01	2.981427e+02	1.935484e+01	3.519062e+00	4.516129e+01	0	0	6.985600e+01
8.222874e+01	2.981427e+02	1.759531e+01	1.759531e+00	4.516129e+01	0	0	6.995700e+01
8.222874e+01	2.981427e+02	1.935484e+01	1.759531e+00	4.516129e+01	0	0	7.005700e+01
8.222874e+01	2.981427e+02	1.935484e+01	1.759531e+00	4.516129e+01	0	0	7.015800e+01
8.269795e+01	2.971652e+02	1.935484e+01	1.759531e+00	4.750733e+01	0	0	7.025900e+01
8.281525e+01	2.991202e+02	1.759531e+01	3.519062e+00	4.750733e+01	0	0	7.036000e+01
8.281525e+01	3.000978e+02	1.935484e+01	1.759531e+00	4.750733e+01	0	0	7.046000e+01
8.293255e+01	2.991202e+02	1.759531e+01	1.759531e+00	4.750733e+01	0	0	7.056100e+01
8.281525e+01	3.000978e+02	1.935484e+01	1.759531e+00	4.750733e+01	0	0	7.066200e+01
8.281525e+01	2.991202e+02	1.759531e+01	1.759531e+00	4.750733e+01	0	0	7.076200e+01
8.281525e+01	2.991202e+02	1.935484e+01	3.519062e+00	4.692082e+01	0	0	7.086200e+01
8.281525e+01	3.030303e+02	1.759531e+01	1.759531e+00	4.985337e+01	0	0	7.096400e+01
8.328446e+01	3.030303e+02	1.759531e+01	1.759531e+00	4.926686e+01	0	0	7.106400e+01
8.328446e+01	3.020528e+02	1.759531e+01	1.759531e+00	4.926686e+01	0	0	7.116400e+01
8.328446e+01	3.020528e+02	1.759531e+01	1.759531e+00	4.926686e+01	0	0	7.126600e+01
8.328446e+01	3.020528e+02	1.935484e+01	1.759531e+00	4.926686e+01	0	0	7.136600e+01
8.328446e+01	3.020528e+02	1.935484e+01	1.759531e+00	4.926686e+01	0	0	7.146700e+01
8.340176e+01	3.020528e+02	1.759531e+01	1.759531e+00	4.926686e+01	0	0	7.156800e+01
8.328446e+01	2.991202e+02	1.759531e+01	3.519062e+00	4.926686e+01	0	0	7.166800e+01
8.410557e+01	3.030303e+02	1.759531e+01	1.759531e+00	4.926686e+01	0	0	7.176900e+01
8.398827e+01	3.020528e+02	1.935484e+01	1.759531e+00	4.926686e+01	0	0	7.187000e+01
8.398827e+01	3.030303e+02	1.935484e+01	1.759531e+00	4.926686e+01	0	0	7.197000e+01
8.398827e+01	3.030303e+02	1.759531e+01	1.759531e+00	4.926686e+01	0	0	7.207100e+01
8.398827e+01	3.030303e+02	1.759531e+01	1.759531e+00	4.926686e+01	0	0	7.217100e+01
8.410557e+01	3.020528e+02	1.935484e+01	1.759531e+00	4.926686e+01	0	0	7.227200e+01
8.410557e+01	3.030303e+02	1.759531e+01	1.759531e+00	4.926686e+01	0	0	7.237300e+01
8.457478e+01	2.991202e+02	1.935484e+01	1.759531e+00	4.985337e+01	0	0	7.247300e+01
8.457478e+01	2.991202e+02	1.935484e+01	3.519062e+00	4.985337e+01	0	0	7.257400e+01
8.457478e+01	2.991202e+02	1.759531e+01	3.519062e+00	4.985337e+01	0	0	7.267500e+01
8.457478e+01	2.991202e+02	1.759531e+01	1.759531e+00	5.043988e+01	0	0	7.277500e+01
8.457478e+01	3.000978e+02	1.759531e+01	1.759531e+00	5.043988e+01	0	0	7.287700e+01
8.457478e+01	2.991202e+02	1.759531e+01	1.759531e+00	5.043988e+01	0	0	7.297700e+01
8.457478e+01	2.991202e+02	1.759531e+01	1.759531e+00	4.985337e+01	0	0	7.307700e+01
8.516129e+01	2.981427e+02	1.935484e+01	3.519062e+00	4.985337e+01	0	0	7.317800e+01
8.516129e+01	2.991202e+02	1.935484e+01	3.519062e+00	5.043988e+01	0	0	7.327900e+01
8.516129e+01	2.991202e+02	1.759531e+01	1.759531e+00	5.043988e+01	0	0	7.337900e+01
8.527859e+01	2.991202e+02	1.759531e+01	3.519062e+00	4.985337e+01	0	0	7.348000e+01
8.527859e+01	3.000978e+02	1.935484e+01	3.519062e+00	5.043988e+01	0	0	7.358100e+01
8.527859e+01	2.991202e+02	1.935484e+01	1.759531e+00	5.043988e+01	0	0	7.368100e+01
8.516129e+01	2.991202e+02	1.935484e+01	1.759531e+00	5.043988e+01	0	0	7.378200e+01
8.539589e+01	2.971652e+02	1.935484e+01	1.759531e+00	4.985337e+01	0	0	7.388300e+01
8.539589e+01	3.020528e+02	1.759531e+01	3.519062e+00	4.985337e+01	0	0	7.398400e+01
8.539589e+01	3.020528e+02	1.759531e+01	1.759531e+00	5.043988e+01	0	0	7.408400e+01
8.539589e+01	3.020528e+02	1.935484e+01	3.519062e+00	4.985337e+01	0	0	7.418500e+01
8.539589e+01	3.020528e+02	1.935484e+01	1.759531e+00	4.985337e+01	0	0	7.428600e+01
8.539589e+01	3.020528e+02	1.935484e+01	3.519062e+00	4.985337e+01	0	0	7.438600e+01
8.551320e+01	3.020528e+02	1.759531e+01	1.759531e+00	5.043988e+01	0	0	7.448600e+01
8.551320e+01	3.020528e+02	1.935484e+01	3.519062e+00	5.043988e+01	0	0	7.458800e+01
8.551320e+01	3.040078e+02	1.935484e+01	3.519062e+00	5.043988e+01	0	0	7.468800e+01
8.551320e+01	3.030303e+02	1.759531e+01	3.519062e+00	5.043988e+01	0	0	7.478800e+01
8.551320e+01	3.040078e+02	1.759531e+01	1.759531e+00	5.043988e+01	0	0	7.489000e+01
8.551320e+01	3.030303e+02	1.759531e+01	3.519062e+00	5.043988e+01	0	0	7.499000e+01
8.551320e+01	3.040078e+02	1.759531e+01	3.519062e+00	5.043988e+01	0	0	7.509000e+01
8.539589e+01	3.030303e+02	1.759531e+01	3.519062e+00	4.985337e+01	0	0	7.519200e+01
8.551320e+01	3.030303e+02	1.935484e+01	1.759531e+00	5.102639e+01	0	0	7.529200e+01
8.563050e+01	3.000978e+02	1.759531e+01	3.519062e+00	5.102639e+01	0	0	7.539300e+01
8.586510e+01	3.000978e+02	1.759531e+01	1.759531e+00	5.102639e+01	0	0	7.549400e+01
8.563050e+01	3.000978e+02	1.935484e+01	1.759531e+00	5.102639e+01	0	0	7.559400e+01
8.574780e+01	3.000978e+02	1.759531e+01	3.519062e+00	5.102639e+01	0	0	7.569500e+01
8.574780e+01	3.000978e+02	1.759531e+01	1.759531e+00	5.102639e+01	0	0	7.579500e+01
8.563050e+01	3.000978e+02	1.759531e+01	1.759531e+00	5.102639e+01	0	0	7.589600e+01
8.598240e+01	3.020528e+02	1.759531e+01	3.519062e+00	5.219941e+01	0	0	7.599700e+01
8.574780e+01	3.010753e+02	1.935484e+01	3.519062e+00	5.219941e+01	0	0	7.609700e+01
8.563050e+01	3.010753e+02	1.759531e+01	3.519062e+00	5.219941e+01	0	0	7.619800e+01
8.586510e+01	3.010753e+02	1.935484e+01	3.519062e+00	5.219941e+01	0	0	7.629900e+01
8.574780e+01	3.010753e+02	1.935484e+01	1.759531e+00	5.161290e+01	0	0	7.639900e+01
8.574780e+01	3.010753e+02	1.759531e+01	1.759531e+00	5.219941e+01	0	0	7.650000e+01
8.574780e+01	3.010753e+02	1.935484e+01	1.759531e+00	5.219941e+01	0	0	7.660100e+01
8.574780e+01	3.010753e+02	1.759531e+01	3.519062e+00	5.161290e+01	0	0	7.670100e+01
8.633431e+01	2.991202e+02	1.935484e+01	3.519062e+00	5.337243e+01	0	0	7.680300e+01
8.633431e+01	2.991202e+02	1.935484e+01	3.519062e+00	5.278592e+01	0	0	7.690300e+01
8.633431e+01	2.991202e+02	1.759531e+01	3.519062e+00	5.278592e+01	0	0	7.700300e+01
8.633431e+01	2.991202e+02	1.935484e+01	1.759531e+00	5.278592e+01	0	0	7.710400e+01
8.633431e+01	2.991202e+02	1.935484e+01	3.519062e+00	5.278592e+01	0	0	7.720500e+01
8.633431e+01	2.991202e+02	1.759531e+01	3.519062e+00	5.278592e+01	0	0	7.730500e+01
8.633431e+01	2.991202e+02	1.759531e+01	3.519062e+00	5.278592e+01	0	0	7.740600e+01
8.656891e+01	2.971652e+02	1.759531e+01	3.519062e+00	5.278592e+01	0	0	7.750700e+01
8.633431e+01	2.981427e+02	1.935484e+01	3.519062e+00	5.278592e+01	0	0	7.760700e+01
8.633431e+01	2.981427e+02	1.935484e+01	3.519062e+00	5.278592e+01	0	0	7.770800e+01
8.633431e+01	2.981427e+02	1.759531e+01	3.519062e+00	5.219941e+01	0	0	7.780900e+01
8.633431e+01	2.981427e+02	1.759531e+01	3.519062e+00	5.278592e+01	0	0	7.791000e+01
8.645161e+01	2.981427e+02	1.759531e+01	3.519062e+00	5.219941e+01	0	0	7.801000e+01
8.633431e+01	2.981427e+02	1.759531e+01	3.519062e+00	5.278592e+01	0	0	7.811100e+01
8.668622e+01	3.010753e+02	1.759531e+01	3.519062e+00	5.102639e+01	0	0	7.821200e+01
8.645161e+01	2.981427e+02	1.935484e+01	3.519062e+00	5.102639e+01	0	0	7.831200e+01
8.645161e+01	2.981427e+02	1.935484e+01	3.519062e+00	5.102639e+01	0	0	7.841200e+01
8.656891e+01	2.981427e+02	1.935484e+01	3.519062e+00	5.102639e+01	0	0	7.851400e+01
8.656891e+01	2.981427e+02	1.935484e+01	3.519062e+00	5.102639e+01	0	0	7.861400e+01
8.645161e+01	2.981427e+02	1.935484e+01	1.759531e+00	5.102639e+01	0	0	7.871400e+01
8.645161e+01	2.971652e+02	1.935484e+01	3.519062e+00	5.102639e+01	0	0	7.881600e+01
8.656891e+01	2.991202e+02	1.759531e+01	1.759531e+00	5.102639e+01	0	0	7.891600e+01
8.668622e+01	2.991202e+02	1.583578e+01	3.519062e+00	5.102639e+01	0	0	7.901600e+01
8.680352e+01	2.991202e+02	1.759531e+01	3.519062e+00	5.102639e+01	0	0	7.911800e+01
8.692082e+01	2.991202e+02	1.759531e+01	5.278592e+00	5.161290e+01	0	0	7.921800e+01
8.668622e+01	2.991202e+02	1.759531e+01	3.519062e+00	5.102639e+01	0	0	7.931900e+01
8.668622e+01	2.991202e+02	1.759531e+01	3.519062e+00	5.102639e+01	0	0	7.941900e+01
8.668622e+01	2.991202e+02	1.759531e+01	1.759531e+00	5.161290e+01	0	0	7.952000e+01
8.680352e+01	3.020528e+02	1.759531e+01	3.519062e+00	5.043988e+01	0	0	7.962100e+01
8.715543e+01	3.030303e+02	1.759531e+01	3.519062e+00	5.043988e+01	0	0	7.972100e+01
8.715543e+01	3.030303e+02	1.759531e+01	3.519062e+00	5.043988e+01	0	0	7.982200e+01
8.703812e+01	3.030303e+02	1.759531e+01	3.519062e+00	5.043988e+01	0	0	7.992300e+01
8.703812e+01	3.030303e+02	1.759531e+01	3.519062e+00	5.043988e+01	0	0	8.002300e+01
8.715543e+01	3.030303e+02	1.583578e+01	1.759531e+00	5.043988e+01	0	0	8.012400e+01
8.703812e+01	3.030303e+02	1.583578e+01	5.278592e+00	5.043988e+01	0	0	8.022500e+01
8.715543e+01	3.030303e+02	1.583578e+01	3.519062e+00	5.102639e+01	0	0	8.032500e+01
8.727273e+01	3.040078e+02	1.759531e+01	3.519062e+00	5.102639e+01	0	0	8.042500e+01
8.762463e+01	3.040078e+02	1.759531e+01	3.519062e+00	5.102639e+01	0	0	8.052700e+01
8.727273e+01	3.040078e+02	1.759531e+01	3.519062e+00	5.102639e+01	0	0	8.062700e+01
8.739003e+01	3.040078e+02	1.759531e+01	3.519062e+00	5.102639e+01	0	0	8.072800e+01
8.727273e+01	3.030303e+02	1.759531e+01	3.519062e+00	5.102639e+01	0	0	8.082900e+01
8.739003e+01	3.040078e+02	1.759531e+01	3.519062e+00	5.102639e+01	0	0	8.092900e+01
8.727273e+01	3.040078e+02	1.759531e+01	3.519062e+00	5.102639e+01	0	0	8.103000e+01
8.774194e+01	3.000978e+02	1.759531e+01	3.519062e+00	5.102639e+01	0	0	8.113100e+01
8.762463e+01	3.000978e+02	1.935484e+01	3.519062e+00	5.102639e+01	0	0	8.123100e+01
8.762463e+01	3.000978e+02	1.935484e+01	3.519062e+00	5.102639e+01	0	0	8.133200e+01
8.762463e+01	3.000978e+02	1.759531e+01	3.519062e+00	5.161290e+01	0	0	8.143200e+01
8.762463e+01	3.000978e+02	1.759531e+01	3.519062e+00	5.102639e+01	0	0	8.153300e+01
8.774194e+01	3.000978e+02	1.935484e+01	3.519062e+00	5.102639e+01	0	0	8.163400e+01
8.774194e+01	3.000978e+02	1.935484e+01	3.519062e+00	5.102639e+01	0	0	8.173400e+01
8.750733e+01	2.971652e+02	1.759531e+01	3.519062e+00	5.102639e+01	0	0	8.183600e+01
8.750733e+01	3.000978e+02	1.759531e+01	3.519062e+00	5.102639e+01	0	0	8.193600e+01
8.750733e+01	3.000978e+02	1.759531e+01	3.519062e+00	5.102639e+01	0	0	8.203600e+01
8.750733e+01	3.000978e+02	1.759531e+01	3.519062e+00	5.102639e+01	0	0	8.213800e+01
8.774194e+01	3.020528e+02	1.935484e+01	3.519062e+00	5.161290e+01	0	0	8.223800e+01
8.750733e+01	3.000978e+02	1.759531e+01	3.519062e+00	5.102639e+01	0	0	8.233800e+01
8.750733e+01	3.010753e+02	1.935484e+01	3.519062e+00	5.102639e+01	0	0	8.244000e+01
8.774194e+01	3.010753e+02	1.759531e+01	3.519062e+00	5.043988e+01	0	0	8.254000e+01
8.762463e+01	3.069404e+02	1.759531e+01	3.519062e+00	5.043988e+01	0	0	8.264000e+01
8.762463e+01	3.069404e+02	1.583578e+01	3.519062e+00	5.043988e+01	0	0	8.274100e+01
8.762463e+01	3.059629e+02	1.759531e+01	1.759531e+00	5.043988e+01	0	0	8.284200e+01
8.762463e+01	3.069404e+02	1.583578e+01	3.519062e+00	5.102639e+01	0	0	8.294200e+01
8.762463e+01	3.059629e+02	1.759531e+01	3.519062e+00	5.102639e+01	0	0	8.304300e+01
8.774194e+01	3.069404e+02	1.759531e+01	3.519062e+00	5.102639e+01	0	0	8.314400e+01
8.774194e+01	3.049853e+02	1.759531e+01	3.519062e+00	4.985337e+01	0	0	8.324500e+01
8.809384e+01	3.049853e+02	1.759531e+01	3.519062e+00	4.985337e+01	0	0	8.334500e+01
8.797654e+01	3.059629e+02	1.759531e+01	3.519062e+00	4.985337e+01	0	0	8.344500e+01
8.797654e+01	3.049853e+02	1.759531e+01	5.278592e+00	4.985337e+01	0	0	8.354700e+01
8.797654e+01	3.049853e+02	1.759531e+01	3.519062e+00	4.985337e+01	0	0	8.364700e+01
8.809384e+01	3.059629e+02	1.759531e+01	3.519062e+00	5.043988e+01	0	0	8.374700e+01
8.797654e+01	3.059629e+02	1.759531e+01	3.519062e+00	5.043988e+01	0	0	8.384900e+01
8.856305e+01	3.030303e+02	1.759531e+01	1.759531e+00	4.985337e+01	0	0	8.394900e+01
8.844575e+01	2.991202e+02	1.935484e+01	3.519062e+00	4.985337e+01	0	0	8.404900e+01
8.832845e+01	2.991202e+02	1.935484e+01	3.519062e+00	4.985337e+01	0	0	8.415100e+01
8.844575e+01	2.991202e+02	1.759531e+01	3.519062e+00	4.926686e+01	0	0	8.425100e+01
8.832845e+01	2.991202e+02	1.759531e+01	3.519062e+00	4.985337e+01	0	0	8.435200e+01
8.844575e+01	2.991202e+02	1.759531e+01	5.278592e+00	4.985337e+01	0	0	8.445200e+01
8.832845e+01	2.991202e+02	1.759531e+01	1.759531e+00	4.985337e+01	0	0	8.455300e+01
8.832845e+01	2.991202e+02	1.759531e+01	3.519062e+00	5.102639e+01	0	0	8.465400e+01
8.868035e+01	3.020528e+02	1.759531e+01	3.519062e+00	5.102639e+01	0	0	8.475400e+01
8.868035e+01	3.010753e+02	1.759531e+01	3.519062e+00	5.102639e+01	0	0	8.485500e+01
8.856305e+01	3.010753e+02	1.935484e+01	3.519062e+00	5.043988e+01	0	0	8.495600e+01
8.868035e+01	3.010753e+02	1.759531e+01	3.519062e+00	5.102639e+01	0	0	8.505600e+01
8.856305e+01	3.010753e+02	1.935484e+01	3.519062e+00	5.102639e+01	0	0	8.515700e+01
8.856305e+01	3.010753e+02	1.935484e+01	5.278592e+00	5.102639e+01	0	0	8.525800e+01
8.856305e+01	3.020528e+02	1.935484e+01	3.519062e+00	5.102639e+01	0	0	8.535800e+01
8.868035e+01	3.059629e+02	1.935484e+01	3.519062e+00	5.161290e+01	0	0	8.545900e+01
8.868035e+01	2.991202e+02	1.759531e+01	3.519062e+00	5.102639e+01	0	0	8.556000e+01
8.856305e+01	2.991202e+02	1.759531e+01	5.278592e+00	5.102639e+01	0	0	8.566000e+01
8.856305e+01	2.991202e+02	1.935484e+01	3.519062e+00	5.102639e+01	0	0	8.576100e+01
8.844575e+01	2.991202e+02	1.759531e+01	1.759531e+00	5.102639e+01	0	0	8.586200e+01
8.844575e+01	2.991202e+02	1.759531e+01	3.519062e+00	5.102639e+01	0	0	8.596200e+01
8.844575e+01	2.991202e+02	1.759531e+01	1.759531e+00	5.102639e+01	0	0	8.606300e+01
8.856305e+01	3.030303e+02	1.759531e+01	1.759531e+00	5.102639e+01	0	0	8.616400e+01
8.832845e+01	3.000978e+02	1.759531e+01	3.519062e+00	5.102639e+01	0	0	8.626400e+01
8.856305e+01	3.010753e+02	1.759531e+01	3.519062e+00	5.102639e+01	0	0	8.636500e+01
8.832845e+01	3.000978e+02	1.935484e+01	3.519062e+00	5.102639e+01	0	0	8.646600e+01
8.832845e+01	3.000978e+02	1.759531e+01	3.519062e+00	5.102639e+01	0	0	8.656600e+01
8.832845e+01	3.010753e+02	1.935484e+01	3.519062e+00	5.102639e+01	0	0	8.666700e+01
8.832845e+01	3.000978e+02	1.759531e+01	5.278592e+00	5.102639e+01	0	0	8.676800e+01
8.844575e+01	3.000978e+02	1.759531e+01	3.519062e+00	5.102639e+01	0	0	8.686800e+01
8.856305e+01	3.020528e+02	1.935484e+01	3.519062e+00	5.102639e+01	0	0	8.696900e+01
8.856305e+01	3.020528e+02	1.935484e+01	3.519062e+00	5.102639e+01	0	0	8.706900e+01
8.856305e+01	3.020528e+02	1.935484e+01	3.519062e+00	5.102639e+01	0	0	8.717100e+01
8.879765e+01	3.030303e+02	1.935484e+01	3.519062e+00	5.102639e+01	0	0	8.727100e+01
8.856305e+01	3.020528e+02	1.935484e+01	3.519062e+00	5.102639e+01	0	0	8.737100e+01
8.844575e+01	3.020528e+02	1.935484e+01	3.519062e+00	5.102639e+01	0	0	8.747300e+01
8.832845e+01	2.991202e+02	1.935484e+01	3.519062e+00	5.102639e+01	0	0	8.757300e+01
8.785924e+01	3.010753e+02	1.759531e+01	3.519062e+00	5.043988e+01	0	0	8.767300e+01
8.785924e+01	3.010753e+02	1.935484e+01	3.519062e+00	5.043988e+01	0	0	8.777500e+01
8.785924e+01	3.020528e+02	1.759531e+01	3.519062e+00	5.043988e+01	0	0	8.787500e+01
8.785924e+01	3.010753e+02	1.759531e+01	3.519062e+00	5.043988e+01	0	0	8.797500e+01
8.785924e+01	3.010753e+02	1.935484e+01	3.519062e+00	5.043988e+01	0	0	8.807700e+01
8.785924e+01	3.010753e+02	1.759531e+01	3.519062e+00	5.102639e+01	0	0	8.817700e+01
8.774194e+01	2.981427e+02	1.759531e+01	3.519062e+00	4.985337e+01	0	0	8.827800e+01
8.809384e+01	3.010753e+02	1.935484e+01	1.759531e+00	4.985337e+01	0	0	8.837800e+01
8.809384e+01	3.010753e+02	1.759531e+01	3.519062e+00	4.926686e+01	0	0	8.847900e+01
8.821114e+01	3.010753e+02	1.759531e+01	3.519062e+00	4.985337e+01	0	0	8.858000e+01
8.809384e+01	3.010753e+02	1.935484e+01	3.519062e+00	4.926686e+01	0	0	8.868000e+01
8.809384e+01	3.010753e+02	1.759531e+01	3.519062e+00	4.926686e+01	0	0	8.878100e+01
8.821114e+01	3.010753e+02	1.935484e+01	3.519062e+00	4.985337e+01	0	0	8.888200e+01
8.809384e+01	3.010753e+02	1.935484e+01	3.519062e+00	4.985337e+01	0	0	8.898200e+01
8.797654e+01	2.991202e+02	1.759531e+01	1.759531e+00	4.926686e+01	0	0	8.908300e+01
8.797654e+01	2.991202e+02	1.759531e+01	3.519062e+00	4.926686e+01	0	0	8.918400e+01
8.797654e+01	2.991202e+02	1.759531e+01	3.519062e+00	4.926686e+01	0	0	8.928400e+01
8.797654e+01	2.991202e+02	1.759531e+01	1.759531e+00	4.926686e+01	0	0	8.938400e+01
8.797654e+01	2.991202e+02	1.759531e+01	3.519062e+00	4.926686e+01	0	0	8.948600e+01
8.797654e+01	2.991202e+02	1.759531e+01	3.519062e+00	4.926686e+01	0	0	8.958600e+01
8.797654e+01	2.991202e+02	1.759531e+01	3.519062e+00	4.926686e+01	0	0	8.968700e+01
8.844575e+01	2.991202e+02	1.759531e+01	5.278592e+00	4.926686e+01	0	0	8.978800e+01
8.844575e+01	3.000978e+02	1.759531e+01	3.519062e+00	4.926686e+01	0	0	8.988800e+01
8.844575e+01	3.000978e+02	1.935484e+01	3.519062e+00	4.926686e+01	0	0	8.998900e+01
8.832845e+01	3.000978e+02	1.759531e+01	3.519062e+00	4.926686e+01	0	0	9.009000e+01
8.844575e+01	3.010753e+02	1.935484e+01	3.519062e+00	4.985337e+01	0	0	9.019000e+01
8.832845e+01	3.000978e+02	1.935484e+01	3.519062e+00	4.926686e+01	0	0	9.029100e+01
8.844575e+01	3.000978e+02	1.935484e+01	3.519062e+00	4.926686e+01	0	0	9.039200e+01
8.856305e+01	2.981427e+02	1.759531e+01	3.519062e+00	5.043988e+01	0	0	9.049200e+01
8.856305e+01	3.000978e+02	1.759531e+01	3.519062e+00	4.985337e+01	0	0	9.059300e+01
8.868035e+01	3.000978e+02	1.935484e+01	3.519062e+00	4.985337e+01	0	0	9.069300e+01
8.856305e+01	2.991202e+02	1.935484e+01	3.519062e+00	4.985337e+01	0	0	9.079500e+01
8.856305e+01	3.000978e+02	1.935484e+01	3.519062e+00	4.985337e+01	0	0	9.089500e+01
8.856305e+01	3.000978e+02	1.759531e+01	3.519062e+00	4.985337e+01	0	0	9.099500e+01
8.844575e+01	2.991202e+02	1.935484e+01	3.519062e+00	4.985337e+01	0	0	9.109700e+01
8.809384e+01	2.971652e+02	1.759531e+01	3.519062e+00	4.985337e+01	0	0	9.119700e+01
8.832845e+01	2.971652e+02	1.935484e+01	3.519062e+00	4.985337e+01	0	0	9.129700e+01
8.832845e+01	2.971652e+02	1.759531e+01	3.519062e+00	4.985337e+01	0	0	9.139900e+01
8.832845e+01	2.971652e+02	1.935484e+01	3.519062e+00	5.043988e+01	0	0	9.149900e+01
8.832845e+01	2.971652e+02	1.935484e+01	3.519062e+00	4.985337e+01	0	0	9.159900e+01
8.832845e+01	2.971652e+02	1.935484e+01	3.519062e+00	4.985337e+01	0	0	9.170100e+01
8.832845e+01	2.971652e+02	1.935484e+01	5.278592e+00	4.985337e+01	0	0	9.180100e+01
8.832845e+01	2.971652e+02	1.935484e+01	3.519062e+00	5.043988e+01	0	0	9.190100e+01
8.809384e+01	3.000978e+02	1.759531e+01	3.519062e+00	4.985337e+01	0	0	9.200200e+01
8.832845e+01	3.000978e+02	1.759531e+01	3.519062e+00	4.985337e+01	0	0	9.210300e+01
8.832845e+01	3.000978e+02	1.935484e+01	3.519062e+00	4.985337e+01	0	0	9.220400e+01
8.809384e+01	3.000978e+02	1.935484e+01	3.519062e+00	4.985337e+01	0	0	9.230400e+01
8.821114e+01	2.991202e+02	1.759531e+01	3.519062e+00	4.985337e+01	0	0	9.240500e+01
8.809384e+01	3.000978e+02	1.935484e+01	3.519062e+00	4.985337e+01	0	0	9.250600e+01
8.809384e+01	2.991202e+02	1.759531e+01	3.519062e+00	4.985337e+01	0	0	9.260600e+01
8.832845e+01	3.010753e+02	1.935484e+01	3.519062e+00	4.985337e+01	0	0	9.270700e+01
8.832845e+01	3.010753e+02	1.935484e+01	3.519062e+00	5.043988e+01	0	0	9.280800e+01
8.832845e+01	3.010753e+02	1.935484e+01	3.519062e+00	5.043988e+01	0	0	9.290800e+01
8.832845e+01	3.000978e+02	1.935484e+01	3.519062e+00	4.985337e+01	0	0	9.300900e+01
8.832845e+01	3.010753e+02	1.759531e+01	3.519062e+00	4.985337e+01	0	0	9.311000e+01
8.832845e+01	3.000978e+02	1.935484e+01	3.519062e+00	5.043988e+01	0	0	9.321000e+01
8.832845e+01	3.010753e+02	1.935484e+01	3.519062e+00	4.985337e+01	0	0	9.331000e+01
8.879765e+01	2.971652e+02	1.935484e+01	3.519062e+00	5.043988e+01	0	0	9.341200e+01
8.868035e+01	2.961877e+02	1.935484e+01	3.519062e+00	5.043988e+01	0	0	9.351200e+01
8.879765e+01	2.961877e+02	1.935484e+01	3.519062e+00	5.043988e+01	0	0	9.361300e+01
8.879765e+01	2.971652e+02	1.935484e+01	3.519062e+00	5.043988e+01	0	0	9.371400e+01
8.903226e+01	2.981427e+02	1.759531e+01	3.519062e+00	5.102639e+01	0	0	9.381400e+01
8.868035e+01	2.961877e+02	1.935484e+01	3.519062e+00	5.043988e+01	0	0	9.391500e+01
8.868035e+01	2.961877e+02	1.759531e+01	3.519062e+00	5.043988e+01	0	0	9.401600e+01
8.903226e+01	2.952102e+02	1.935484e+01	3.519062e+00	4.926686e+01	0	0	9.411600e+01
8.914956e+01	2.961877e+02	1.935484e+01	3.519062e+00	4.926686e+01	0	0	9.421700e+01
8.914956e+01	2.971652e+02	1.935484e+01	3.519062e+00	4.926686e+01	0	0	9.431800e+01
8.914956e+01	2.961877e+02	1.935484e+01	3.519062e+00	4.926686e+01	0	0	9.441800e+01
8.914956e+01	2.961877e+02	1.935484e+01	3.519062e+00	4.926686e+01	0	0	9.451900e+01
8.914956e+01	2.961877e+02	1.935484e+01	3.519062e+00	4.926686e+01	0	0	9.461900e+01
8.903226e+01	2.961877e+02	1.935484e+01	3.519062e+00	4.868035e+01	0	0	9.472100e+01
8.903226e+01	2.971652e+02	1.935484e+01	3.519062e+00	4.926686e+01	0	0	9.482100e+01
8.879765e+01	2.981427e+02	1.935484e+01	3.519062e+00	4.868035e+01	0	0	9.492100e+01
8.891496e+01	2.981427e+02	1.935484e+01	3.519062e+00	4.868035e+01	0	0	9.502300e+01
8.891496e+01	2.981427e+02	1.759531e+01	3.519062e+00	4.868035e+01	0	0	9.512300e+01
8.891496e+01	2.981427e+02	1.759531e+01	5.278592e+00	4.868035e+01	0	0	9.522300e+01
8.879765e+01	2.981427e+02	1.935484e+01	3.519062e+00	4.926686e+01	0	0	9.532500e+01
8.891496e+01	2.981427e+02	1.935484e+01	3.519062e+00	4.868035e+01	0	0	9.542500e+01
8.903226e+01	2.971652e+02	1.759531e+01	3.519062e+00	4.809384e+01	0	0	9.552500e+01
8.938416e+01	2.932551e+02	1.935484e+01	3.519062e+00	4.868035e+01	0	0	9.562700e+01
8.926686e+01	2.932551e+02	1.935484e+01	3.519062e+00	4.809384e+01	0	0	9.572700e+01
8.938416e+01	2.932551e+02	1.759531e+01	3.519062e+00	4.868035e+01	0	0	9.582700e+01
8.938416e+01	2.932551e+02	1.759531e+01	3.519062e+00	4.809384e+01	0	0	9.592800e+01
8.938416e+01	2.932551e+02	1.935484e+01	3.519062e+00	4.809384e+01	0	0	9.602900e+01
8.938416e+01	2.932551e+02	1.935484e+01	3.519062e+00	4.809384e+01	0	0	9.613000e+01
8.938416e+01	2.932551e+02	1.935484e+01	3.519062e+00	4.868035e+01	0	0	9.623000e+01
8.950147e+01	2.961877e+02	1.759531e+01	3.519062e+00	4.809384e+01	0	0	9.633100e+01
8.950147e+01	2.961877e+02	1.935484e+01	5.278592e+00	4.809384e+01	0	0	9.643200e+01
8.950147e+01	2.961877e+02	1.935484e+01	3.519062e+00	4.809384e+01	0	0	9.653200e+01
8.938416e+01	2.961877e+02	1.935484e+01	3.519062e+00	4.809384e+01	0	0	9.663300e+01
8.950147e+01	2.961877e+02	1.935484e+01	3.519062e+00	4.809384e+01	0	0	9.673400e+01
8.950147e+01	2.961877e+02	1.935484e+01	3.519062e+00	4.809384e+01	0	0	9.683400e+01
8.950147e+01	2.961877e+02	1.759531e+01	3.519062e+00	4.692082e+01	0	0	9.693500e+01
8.961877e+01	3.030303e+02	1.759531e+01	1.759531e+00	4.692082e+01	0	0	9.703600e+01
8.961877e+01	3.030303e+02	1.759531e+01	3.519062e+00	4.692082e+01	0	0	9.713600e+01
8.973607e+01	3.020528e+02	1.935484e+01	3.519062e+00	4.692082e+01	0	0	9.723600e+01
8.961877e+01	3.020528e+02	1.935484e+01	3.519062e+00	4.750733e+01	0	0	9.733800e+01
8.961877e+01	3.020528e+02	1.935484e+01	3.519062e+00	4.750733e+01	0	0	9.743800e+01
8.961877e+01	3.020528e+02	1.759531e+01	3.519062e+00	4.692082e+01	0	0	9.753900e+01
8.961877e+01	3.020528e+02	1.759531e+01	3.519062e+00	4.692082e+01	0	0	9.764000e+01
8.926686e+01	2.991202e+02	1.759531e+01	5.278592e+00	4.750733e+01	0	0	9.774000e+01
8.914956e+01	2.952102e+02	1.759531e+01	3.519062e+00	4.750733e+01	0	0	9.784100e+01
8.903226e+01	2.952102e+02	1.759531e+01	3.519062e+00	4.750733e+01	0	0	9.794200e+01
8.903226e+01	2.952102e+02	1.759531e+01	3.519062e+00	4.750733e+01	0	0	9.804200e+01
8.903226e+01	2.961877e+02	1.935484e+01	3.519062e+00	4.750733e+01	0	0	9.814300e+01
8.903226e+01	2.961877e+02	1.935484e+01	5.278592e+00	4.692082e+01	0	0	9.824300e+01
8.903226e+01	2.961877e+02	1.759531e+01	3.519062e+00	4.750733e+01	0	0	9.834400e+01
8.914956e+01	2.991202e+02	1.583578e+01	5.278592e+00	4.692082e+01	0	0	9.844500e+01
8.891496e+01	3.030303e+02	1.759531e+01	3.519062e+00	4.692082e+01	0	0	9.854500e+01
8.891496e+01	3.030303e+02	1.759531e+01	5.278592e+00	4.692082e+01	0	0	9.864700e+01
8.914956e+01	3.040078e+02	1.935484e+01	3.519062e+00	4.692082e+01	0	0	9.874700e+01
8.891496e+01	3.020528e+02	1.759531e+01	3.519062e+00	4.750733e+01	0	0	9.884700e+01
8.891496e+01	3.030303e+02	1.759531e+01	3.519062e+00	4.692082e+01	0	0	9.894900e+01
8.879765e+01	3.020528e+02	1.759531e+01	5.278592e+00	4.692082e+01	0	0	9.904900e+01
8.879765e+01	3.030303e+02	1.935484e+01	5.278592e+00	4.633431e+01	0	0	9.914900e+01
8.891496e+01	3.000978e+02	1.935484e+01	3.519062e+00	4.633431e+01	0	0	9.925100e+01
8.891496e+01	3.000978e+02	1.759531e+01	3.519062e+00	4.633431e+01	0	0	9.935100e+01
8.879765e+01	3.000978e+02	1.935484e+01	1.759531e+00	4.633431e+01	0	0	9.945100e+01
8.891496e+01	3.000978e+02	1.935484e+01	3.519062e+00	4.574780e+01	0	0	9.955200e+01
8.891496e+01	3.000978e+02	1.759531e+01	3.519062e+00	4.633431e+01	0	0	9.965300e+01
8.879765e+01	3.000978e+02	1.935484e+01	3.519062e+00	4.574780e+01	0	0	9.975300e+01
8.879765e+01	3.000978e+02	1.759531e+01	3.519062e+00	4.516129e+01	0	0	9.985400e+01
8.903226e+01	3.030303e+02	1.759531e+01	3.519062e+00	4.516129e+01	0	0	9.995500e+01
8.926686e+01	3.040078e+02	1.759531e+01	3.519062e+00	4.574780e+01	0	0	1.000560e+02
8.891496e+01	3.030303e+02	1.935484e+01	3.519062e+00	4.516129e+01	0	0	1.001560e+02
8.891496e+01	3.020528e+02	1.935484e+01	3.519062e+00	4.516129e+01	0	0	1.002570e+02
8.891496e+01	3.030303e+02	1.759531e+01	3.519062e+00	4.516129e+01	0	0	1.003580e+02
8.914956e+01	3.030303e+02	1.935484e+01	1.759531e+00	4.516129e+01	0	0	1.004580e+02
8.938416e+01	3.059629e+02	1.759531e+01	3.519062e+00	4.516129e+01	0	0	1.005590e+02
8.914956e+01	3.030303e+02	1.759531e+01	3.519062e+00	4.516129e+01	0	0	1.006600e+02
8.938416e+01	3.030303e+02	1.935484e+01	3.519062e+00	4.574780e+01	0	0	1.007600e+02
8.938416e+01	3.030303e+02	1.935484e+01	3.519062e+00	4.516129e+01	0	0	1.008610e+02
8.914956e+01	3.020528e+02	1.759531e+01	3.519062e+00	4.574780e+01	0	0	1.009620e+02
8.914956e+01	3.020528e+02	1.935484e+01	3.519062e+00	4.516129e+01	0	0	1.010630e+02
8.914956e+01	3.020528e+02	1.759531e+01	3.519062e+00	4.516129e+01	0	0	1.011640e+02
8.914956e+01	3.030303e+02	1.935484e+01	3.519062e+00	4.574780e+01	0	0	1.012640e+02
8.938416e+01	2.971652e+02	1.759531e+01	3.519062e+00	4.457478e+01	0	0	1.013650e+02
8.903226e+01	2.971652e+02	1.935484e+01	3.519062e+00	4.457478e+01	0	0	1.014660e+02
8.914956e+01	2.971652e+02	1.759531e+01	3.519062e+00	4.516129e+01	0	0	1.015660e+02
8.914956e+01	2.961877e+02	1.759531e+01	3.519062e+00	4.398827e+01	0	0	1.016670e+02
8.914956e+01	2.971652e+02	1.759531e+01	3.519062e+00	4.457478e+01	0	0	1.017680e+02
8.926686e+01	2.971652e+02	1.759531e+01	3.519062e+00	4.398827e+01	0	0	1.018680e+02
8.926686e+01	2.971652e+02	1.935484e+01	3.519062e+00	4.398827e+01	0	0	1.019690e+02
8.903226e+01	3.030303e+02	1.935484e+01	3.519062e+00	4.340176e+01	0	0	1.020700e+02
8.926686e+01	3.059629e+02	1.935484e+01	3.519062e+00	4.340176e+01	0	0	1.021700e+02
8.926686e+01	3.059629e+02	1.759531e+01	3.519062e+00	4.340176e+01	0	0	1.022720e+02
8.926686e+01	3.059629e+02	1.759531e+01	3.519062e+00	4.340176e+01	0	0	1.023720e+02
8.914956e+01	3.059629e+02	1.759531e+01	5.278592e+00	4.340176e+01	0	0	1.024730e+02
8.914956e+01	3.059629e+02	1.935484e+01	3.519062e+00	4.340176e+01	0	0	1.025740e+02
8.938416e+01	3.059629e+02	1.759531e+01	3.519062e+00	4.340176e+01	0	0	1.026740e+02
8.938416e+01	3.040078e+02	1.759531e+01	3.519062e+00	4.398827e+01	0	0	1.027750e+02
8.914956e+01	3.030303e+02	1.759531e+01	3.519062e+00	4.398827e+01	0	0	1.028760e+02
8.903226e+01	3.030303e+02	1.759531e+01	3.519062e+00	4.398827e+01	0	0	1.029760e+02
8.903226e+01	3.030303e+02	1.759531e+01	3.519062e+00	4.398827e+01	0	0	1.030770e+02
8.914956e+01	3.030303e+02	1.759531e+01	3.519062e+00	4.398827e+01	0	0	1.031780e+02
8.903226e+01	3.030303e+02	1.759531e+01	1.759531e+00	4.398827e+01	0	0	1.032780e+02
8.914956e+01	3.030303e+02	1.759531e+01	3.519062e+00	4.340176e+01	0	0	1.033790e+02
8.926686e+01	3.030303e+02	1.759531e+01	3.519062e+00	4.398827e+01	0	0	1.034800e+02
8.903226e+01	3.000978e+02	1.759531e+01	1.759531e+00	4.398827e+01	0	0	1.035800e+02
8.926686e+01	3.010753e+02	1.935484e+01	3.519062e+00	4.398827e+01	0	0	1.036820e+02
8.903226e+01	2.991202e+02	1.759531e+01	3.519062e+00	4.398827e+01	0	0	1.037820e+02
8.903226e+01	2.991202e+02	1.759531e+01	3.519062e+00	4.398827e+01	0	0	1.038820e+02
8.903226e+01	3.000978e+02	1.759531e+01	3.519062e+00	4.398827e+01	0	0	1.039840e+02
8.903226e+01	2.991202e+02	1.759531e+01	3.519062e+00	4.398827e+01	0	0	1.040840e+02
8.856305e+01	2.981427e+02	1.759531e+01	3.519062e+00	4.398827e+01	0	0	1.041850e+02
8.785924e+01	2.961877e+02	1.759531e+01	3.519062e+00	4.398827e+01	0	0	1.042860e+02
8.821114e+01	2.971652e+02	1.935484e+01	1.759531e+00	4.398827e+01	0	0	1.043860e+02
8.785924e+01	2.961877e+02	1.759531e+01	3.519062e+00	4.398827e+01	0	0	1.044870e+02
8.785924e+01	2.961877e+02	1.935484e+01	3.519062e+00	4.398827e+01	0	0	1.045880e+02
8.785924e+01	2.961877e+02	1.759531e+01	3.519062e+00	4.398827e+01	0	0	1.046880e+02
8.785924e+01	2.961877e+02	1.935484e+01	3.519062e+00	4.398827e+01	0	0	1.047900e+02
8.821114e+01	2.961877e+02	1.935484e+01	3.519062e+00	4.398827e+01	0	0	1.048900e+02
8.832845e+01	2.991202e+02	1.935484e+01	3.519062e+00	4.398827e+01	0	0	1.049900e+02
8.844575e+01	2.991202e+02	1.935484e+01	3.519062e+00	4.398827e+01	0	0	1.050920e+02
8.844575e+01	3.000978e+02	1.759531e+01	1.759531e+00	4.398827e+01	0	0	1.051920e+02
8.844575e+01	2.991202e+02	1.935484e+01	3.519062e+00	4.398827e+01	0	0	1.052920e+02
8.856305e+01	3.000978e+02	1.935484e+01	3.519062e+00	4.398827e+01	0	0	1.053940e+02
8.856305e+01	3.000978e+02	1.935484e+01	3.519062e+00	4.398827e+01	0	0	1.054940e+02
8.832845e+01	2.991202e+02	1.759531e+01	5.278592e+00	4.398827e+01	0	0	1.055950e+02
8.715543e+01	3.020528e+02	1.759531e+01	3.519062e+00	4.340176e+01	0	0	1.056960e+02
8.656891e+01	3.010753e+02	1.759531e+01	3.519062e+00	4.398827e+01	0	0	1.057960e+02
8.656891e+01	3.020528e+02	1.935484e+01	3.519062e+00	4.340176e+01	0	0	1.058970e+02
8.656891e+01	3.010753e+02	1.935484e+01	1.759531e+00	4.398827e+01	0	0	1.059980e+02
8.656891e+01	3.020528e+02	1.759531e+01	3.519062e+00	4.398827e+01	0	0	1.060980e+02
8.668622e+01	3.020528e+02	1.759531e+01	3.519062e+00	4.340176e+01	0	0	1.062000e+02
8.656891e+01	3.020528e+02	1.759531e+01	3.519062e+00	4.398827e+01	0	0	1.063000e+02
8.703812e+01	3.020528e+02	1.759531e+01	1.759531e+00	4.340176e+01	0	0	1.064000e+02
8.739003e+01	3.030303e+02	1.759531e+01	3.519062e+00	4.281525e+01	0	0	1.065020e+02
8.762463e+01	3.040078e+02	1.759531e+01	3.519062e+00	4.281525e+01	0	0	1.066020e+02
8.774194e+01	3.040078e+02	1.759531e+01	3.519062e+00	4.340176e+01	0	0	1.067020e+02
8.739003e+01	3.030303e+02	1.935484e+01	3.519062e+00	4.281525e+01	0	0	1.068040e+02
8.739003e+01	3.030303e+02	1.759531e+01	3.519062e+00	4.281525e+01	0	0	1.069040e+02
8.727273e+01	3.030303e+02	1.759531e+01	3.519062e+00	4.340176e+01	0	0	1.070050e+02
8.739003e+01	3.010753e+02	1.759531e+01	3.519062e+00	4.281525e+01	0	0	1.071060e+02
8.633431e+01	3.040078e+02	1.759531e+01	3.519062e+00	4.281525e+01	0	0	1.072060e+02
8.645161e+01	3.040078e+02	1.759531e+01	3.519062e+00	4.281525e+01	0	5	1.073080e+02
8.668622e+01	3.049853e+02	1.759531e+01	3.519062e+00	4.340176e+01	0	5	1.074080e+02
8.656891e+01	3.049853e+02	1.583578e+01	3.519062e+00	4.340176e+01	0	5	1.075080e+02
8.656891e+01	3.049853e+02	1.759531e+01	3.519062e+00	4.281525e+01	0	5	1.076100e+02
8.668622e+01	3.049853e+02	1.759531e+01	3.519062e+00	4.281525e+01	0	5	1.077100e+02
8.633431e+01	3.059629e+02	1.759531e+01	3.519062e+00	4.164223e+01	0	5	1.078100e+02
8.668622e+01	3.069404e+02	1.759531e+01	1.759531e+00	4.164223e+01	0	5	1.079120e+02
8.668622e+01	3.069404e+02	1.759531e+01	3.519062e+00	4.164223e+01	0	5	1.080120e+02
8.656891e+01	3.059629e+02	1.759531e+01	1.759531e+00	4.222874e+01	0	5	1.081120e+02
8.668622e+01	3.069404e+02	1.759531e+01	3.519062e+00	4.164223e+01	0	5	1.082140e+02
8.680352e+01	3.069404e+02	1.935484e+01	1.759531e+00	4.222874e+01	0	5	1.083140e+02
8.668622e+01	3.069404e+02	1.759531e+01	3.519062e+00	4.164223e+01	0	5	1.084140e+02
8.739003e+01	3.040078e+02	1.935484e+01	3.519062e+00	4.046921e+01	0	5	1.085160e+02
8.727273e+01	3.049853e+02	1.935484e+01	3.519062e+00	4.105572e+01	0	5	1.086160e+02
8.715543e+01	3.040078e+02	1.759531e+01	3.519062e+00	4.046921e+01	0	5	1.087170e+02
8.703812e+01	3.040078e+02	1.759531e+01	3.519062e+00	4.046921e+01	0	5	1.088180e+02
8.703812e+01	3.040078e+02	1.759531e+01	3.519062e+00	4.046921e+01	0	5	1.089180e+02
8.703812e+01	3.040078e+02	1.759531e+01	3.519062e+00	4.046921e+01	0	5	1.090200e+02
8.703812e+01	3.040078e+02	1.759531e+01	3.519062e+00	4.046921e+01	0	5	1.091200e+02
8.645161e+01	3.020528e+02	1.935484e+01	3.519062e+00	3.988270e+01	0	5	1.092200e+02
8.692082e+01	3.088954e+02	1.935484e+01	5.278592e+00	3.988270e+01	0	5	1.093220e+02
8.668622e+01	3.079179e+02	1.759531e+01	3.519062e+00	3.988270e+01	0	5	1.094220e+02
8.668622e+01	3.079179e+02	1.935484e+01	3.519062e+00	3.988270e+01	0	5	1.095220e+02
8.668622e+01	3.079179e+02	1.935484e+01	3.519062e+00	3.988270e+01	0	5	1.096240e+02
8.668622e+01	3.079179e+02	1.935484e+01	1.759531e+00	3.988270e+01	0	5	1.097240e+02
8.668622e+01	3.088954e+02	1.935484e+01	5.278592e+00	3.988270e+01	0	5	1.098250e+02
8.692082e+01	3.088954e+02	1.935484e+01	3.519062e+00	3.988270e+01	0	5	1.099260e+02
8.703812e+01	3.040078e+02	1.935484e+01	3.519062e+00	3.988270e+01	0	5	1.100260e+02
8.739003e+01	3.049853e+02	1.759531e+01	5.278592e+00	4.046921e+01	0	5	1.101270e+02
8.727273e+01	3.040078e+02	1.759531e+01	3.519062e+00	3.988270e+01	0	5	1.102280e+02
8.703812e+01	3.040078e+02	1.935484e+01	3.519062e+00	3.988270e+01	0	5	1.103280e+02
8.692082e+01	3.030303e+02	1.935484e+01	3.519062e+00	3.929619e+01	0	5	1.104300e+02
8.703812e+01	3.030303e+02	1.935484e+01	3.519062e+00	3.929619e+01	0	5	1.105300e+02
8.715543e+01	3.040078e+02	1.759531e+01	3.519062e+00	3.988270e+01	0	5	1.106300e+02
8.586510e+01	2.942326e+02	1.935484e+01	3.519062e+00	3.929619e+01	0	5	1.107320e+02
8.586510e+01	2.981427e+02	1.935484e+01	3.519062e+00	3.929619e+01	0	5	1.108320e+02
8.563050e+01	2.971652e+02	1.759531e+01	3.519062e+00	3.929619e+01	0	5	1.109320e+02
8.563050e+01	2.971652e+02	1.935484e+01	3.519062e+00	3.929619e+01	0	5	1.110340e+02
8.563050e+01	2.971652e+02	1.935484e+01	3.519062e+00	3.929619e+01	0	5	1.111340e+02
8.563050e+01	2.971652e+02	1.759531e+01	3.519062e+00	3.929619e+01	0	5	1.112350e+02
8.563050e+01	2.971652e+02	1.759531e+01	3.519062e+00	3.929619e+01	0	5	1.113360e+02
8.633431e+01	2.991202e+02	1.935484e+01	3.519062e+00	3.753666e+01	0	5	1.114360e+02
8.645161e+01	2.961877e+02	1.935484e+01	3.519062e+00	3.753666e+01	0	5	1.115370e+02
8.645161e+01	2.961877e+02	1.759531e+01	3.519062e+00	3.695015e+01	0	5	1.116380e+02
8.645161e+01	2.961877e+02	1.759531e+01	3.519062e+00	3.753666e+01	0	5	1.117380e+02
8.645161e+01	2.961877e+02	1.935484e+01	3.519062e+00	3.695015e+01	0	5	1.118400e+02
8.645161e+01	2.961877e+02	1.935484e+01	5.278592e+00	3.753666e+01	0	5	1.119400e+02
8.645161e+01	2.961877e+02	1.935484e+01	5.278592e+00	3.753666e+01	0	5	1.120400e+02
8.633431e+01	2.903226e+02	1.935484e+01	5.278592e+00	3.636364e+01	0	5	1.121420e+02
8.492669e+01	2.854350e+02	1.935484e+01	5.278592e+00	3.636364e+01	0	5	1.122420e+02
8.480938e+01	2.854350e+02	1.935484e+01	5.278592e+00	3.636364e+01	0	0	1.123430e+02
8.480938e+01	2.844575e+02	1.935484e+01	5.278592e+00	3.695015e+01	0	0	1.124440e+02
8.469208e+01	2.844575e+02	1.935484e+01	5.278592e+00	3.636364e+01	0	0	1.125440e+02
8.469208e+01	2.844575e+02	2.111437e+01	5.278592e+00	3.636364e+01	0	0	1.126450e+02
8.457478e+01	2.854350e+02	1.759531e+01	3.519062e+00	3.577713e+01	0	0	1.127460e+02
8.375367e+01	2.873900e+02	1.935484e+01	5.278592e+00	3.636364e+01	0	0	1.128460e+02
8.304985e+01	2.883675e+02	1.759531e+01	5.278592e+00	3.636364e+01	0	0	1.129470e+02
8.316716e+01	2.893451e+02	1.935484e+01	3.519062e+00	3.636364e+01	0	0	1.130480e+02
8.293255e+01	2.883675e+02	1.759531e+01	3.519062e+00	3.636364e+01	0	0	1.131480e+02
8.293255e+01	2.893451e+02	1.759531e+01	3.519062e+00	3.636364e+01	0	0	1.132490e+02
8.293255e+01	2.883675e+02	1.935484e+01	5.278592e+00	3.636364e+01	0	0	1.133500e+02
8.293255e+01	2.883675e+02	1.935484e+01	5.278592e+00	3.636364e+01	0	0	1.134510e+02
8.293255e+01	2.883675e+02	1.759531e+01	3.519062e+00	3.636364e+01	0	0	1.135520e+02
8.316716e+01	2.883675e+02	1.935484e+01	3.519062e+00	3.636364e+01	0	0	1.136520e+02
8.269795e+01	2.873900e+02	1.935484e+01	3.519062e+00	3.636364e+01	0	0	1.137530e+02
8.269795e+01	2.864125e+02	1.935484e+01	3.519062e+00	3.636364e+01	0	0	1.138540e+02
8.269795e+01	2.873900e+02	1.935484e+01	5.278592e+00	3.636364e+01	0	0	1.139540e+02
8.281525e+01	2.873900e+02	1.935484e+01	5.278592e+00	3.636364e+01	0	0	1.140550e+02
8.269795e+01	2.873900e+02	1.935484e+01	3.519062e+00	3.636364e+01	0	0	1.141560e+02
8.281525e+01	2.873900e+02	1.935484e+01	3.519062e+00	3.636364e+01	0	0	1.142560e+02
8.117302e+01	2.864125e+02	1.935484e+01	3.519062e+00	3.636364e+01	0	0	1.143570e+02
8.117302e+01	2.854350e+02	1.935484e+01	3.519062e+00	3.636364e+01	0	0	1.144580e+02
8.129032e+01	2.864125e+02	1.935484e+01	3.519062e+00	3.636364e+01	0	0	1.145580e+02
8.117302e+01	2.854350e+02	1.759531e+01	3.519062e+00	3.636364e+01	0	0	1.146590e+02
8.117302e+01	2.854350e+02	1.759531e+01	5.278592e+00	3.636364e+01	0	0	1.147600e+02
8.117302e+01	2.864125e+02	1.935484e+01	5.278592e+00	3.577713e+01	0	0	1.148610e+02
8.117302e+01	2.854350e+02	1.935484e+01	5.278592e+00	3.636364e+01	0	0	1.149620e+02
8.058651e+01	2.873900e+02	1.935484e+01	5.278592e+00	3.577713e+01	0	0	1.150620e+02
8.093842e+01	2.873900e+02	1.935484e+01	5.278592e+00	3.519062e+01	0	0	1.151630e+02
8.093842e+01	2.873900e+02	1.935484e+01	3.519062e+00	3.519062e+01	0	0	1.152640e+02
8.117302e+01	2.883675e+02	1.935484e+01	5.278592e+00	3.519062e+01	0	0	1.153640e+02
8.093842e+01	2.873900e+02	1.759531e+01	5.278592e+00	3.519062e+01	0	0	1.154650e+02
8.093842e+01	2.873900e+02	1.759531e+01	5.278592e+00	3.519062e+01	0	0	1.155660e+02
8.093842e+01	2.873900e+02	1.759531e+01	5.278592e+00	3.519062e+01	0	0	1.156660e+02
8.175953e+01	2.913001e+02	1.935484e+01	5.278592e+00	3.460411e+01	0	0	1.157670e+02
8.187683e+01	2.913001e+02	1.935484e+01	5.278592e+00	3.460411e+01	0	0	1.158680e+02
8.175953e+01	2.913001e+02	1.935484e+01	5.278592e+00	3.460411e+01	0	0	1.159690e+02
8.175953e+01	2.913001e+02	1.935484e+01	5.278592e+00	3.401760e+01	0	0	1.160690e+02
8.211144e+01	2.922776e+02	1.935484e+01	5.278592e+00	3.460411e+01	0	0	1.161700e+02
8.175953e+01	2.913001e+02	1.935484e+01	5.278592e+00	3.401760e+01	0	0	1.162710e+02
8.175953e+01	2.913001e+02	1.935484e+01	5.278592e+00	3.401760e+01	0	0	1.163710e+02
8.140762e+01	2.913001e+02	1.935484e+01	5.278592e+00	3.284457e+01	0	0	1.164720e+02
8.046921e+01	2.903226e+02	1.935484e+01	5.278592e+00	3.225806e+01	0	0	1.165730e+02
8.046921e+01	2.903226e+02	1.935484e+01	5.278592e+00	3.284457e+01	0	0	1.166740e+02
8.046921e+01	2.913001e+02	1.935484e+01	5.278592e+00	3.225806e+01	0	0	1.167740e+02
8.046921e+01	2.913001e+02	1.935484e+01	5.278592e+00	3.225806e+01	0	0	1.168750e+02
8.046921e+01	2.903226e+02	1.759531e+01	3.519062e+00	3.284457e+01	0	0	1.169760e+02
8.046921e+01	2.913001e+02	1.759531e+01	5.278592e+00	3.284457e+01	0	0	1.170760e+02
8.058651e+01	2.903226e+02	1.935484e+01	5.278592e+00	3.108504e+01	0	0	1.171770e+02
8.140762e+01	2.913001e+02	1.759531e+01	5.278592e+00	3.108504e+01	0	0	1.172780e+02
8.140762e+01	2.913001e+02	1.935484e+01	5.278592e+00	3.108504e+01	0	0	1.173790e+02
8.129032e+01	2.913001e+02	1.759531e+01	5.278592e+00	3.049853e+01	0	0	1.174790e+02
8.140762e+01	2.913001e+02	1.759531e+01	5.278592e+00	3.049853e+01	0	0	1.175800e+02
8.129032e+01	2.913001e+02	1.935484e+01	5.278592e+00	3.049853e+01	0	0	1.176810e+02
8.152493e+01	2.922776e+02	1.935484e+01	5.278592e+00	3.108504e+01	0	0	1.177810e+02
8.129032e+01	2.913001e+02	1.759531e+01	5.278592e+00	2.991202e+01	0	0	1.178820e+02
8.234604e+01	2.971652e+02	1.759531e+01	5.278592e+00	2.991202e+01	0	0	1.179830e+02
8.234604e+01	2.971652e+02	1.759531e+01	3.519062e+00	2.991202e+01	0	0	1.180840e+02
8.222874e+01	2.971652e+02	1.759531e+01	5.278592e+00	2.991202e+01	0	0	1.181840e+02
8.222874e+01	2.971652e+02	1.759531e+01	3.519062e+00	3.049853e+01	0	0	1.182850e+02
8.222874e+01	2.971652e+02	1.759531e+01	5.278592e+00	2.991202e+01	0	0	1.183860e+02
8.222874e+01	2.971652e+02	1.759531e+01	5.278592e+00	3.049853e+01	0	0	1.184870e+02
8.222874e+01	2.971652e+02	1.759531e+01	7.038123e+00	2.991202e+01	0	0	1.185870e+02
8.093842e+01	3.010753e+02	1.759531e+01	5.278592e+00	2.932551e+01	0	0	1.186880e+02
8.093842e+01	3.010753e+02	1.759531e+01	5.278592e+00	2.932551e+01	0	0	1.187890e+02
8.093842e+01	3.010753e+02	1.759531e+01	5.278592e+00	2.932551e+01	0	0	1.188890e+02
8.093842e+01	3.010753e+02	1.759531e+01	3.519062e+00	2.932551e+01	0	0	1.189900e+02
8.093842e+01	3.010753e+02	1.759531e+01	5.278592e+00	2.932551e+01	0	0	1.190910e+02
8.093842e+01	3.010753e+02	1.759531e+01	5.278592e+00	2.932551e+01	0	0	1.191910e+02
8.093842e+01	3.010753e+02	1.583578e+01	5.278592e+00	2.991202e+01	0	0	1.192920e+02
8.117302e+01	3.040078e+02	1.759531e+01	5.278592e+00	2.932551e+01	0	0	1.193930e+02
8.199413e+01	3.059629e+02	1.759531e+01	5.278592e+00	2.932551e+01	0	0	1.194930e+02
8.199413e+01	3.059629e+02	1.759531e+01	3.519062e+00	2.991202e+01	0	0	1.195950e+02
8.199413e+01	3.059629e+02	1.759531e+01	5.278592e+00	2.991202e+01	0	0	1.196950e+02
8.199413e+01	3.059629e+02	1.759531e+01	5.278592e+00	2.932551e+01	0	0	1.197960e+02
8.199413e+01	3.049853e+02	1.759531e+01	5.278592e+00	2.932551e+01	0	0	1.198970e+02
8.199413e+01	3.059629e+02	1.759531e+01	5.278592e+00	2.932551e+01	0	0	1.199970e+02
8.281525e+01	3.059629e+02	1.759531e+01	5.278592e+00	2.932551e+01	0	0	1.200980e+02
8.199413e+01	3.010753e+02	1.759531e+01	5.278592e+00	2.932551e+01	0	0	1.201990e+02
8.211144e+01	3.010753e+02	1.759531e+01	5.278592e+00	2.873900e+01	0	0	1.202990e+02
8.211144e+01	3.020528e+02	1.759531e+01	5.278592e+00	2.873900e+01	0	0	1.204000e+02
8.211144e+01	3.020528e+02	1.759531e+01	5.278592e+00	2.873900e+01	0	0	1.205010e+02
8.211144e+01	3.010753e+02	1.759531e+01	5.278592e+00	2.873900e+01	0	0	1.206010e+02
8.199413e+01	3.010753e+02	1.759531e+01	5.278592e+00	2.873900e+01	0	0	1.207020e+02
8.152493e+01	3.000978e+02	1.759531e+01	7.038123e+00	2.697947e+01	0	0	1.208030e+02
8.058651e+01	2.991202e+02	1.759531e+01	5.278592e+00	2.756598e+01	0	0	1.209030e+02
8.046921e+01	2.991202e+02	1.759531e+01	5.278592e+00	2.697947e+01	0	0	1.210050e+02
8.035191e+01	2.991202e+02	1.759531e+01	5.278592e+00	2.697947e+01	0	0	1.211050e+02
8.046921e+01	2.991202e+02	1.759531e+01	5.278592e+00	2.697947e+01	0	0	1.212050e+02
8.046921e+01	2.991202e+02	1.759531e+01	5.278592e+00	2.697947e+01	0	0	1.213070e+02
8.046921e+01	2.991202e+02	1.583578e+01	5.278592e+00	2.697947e+01	0	0	1.214070e+02
8.105572e+01	3.010753e+02	1.759531e+01	7.038123e+00	2.697947e+01	0	0	1.215080e+02
8.234604e+01	3.000978e+02	1.759531e+01	7.038123e+00	2.697947e+01	0	0	1.216090e+02
8.222874e+01	3.000978e+02	1.759531e+01	5.278592e+00	2.639296e+01	0	0	1.217090e+02
8.234604e+01	3.000978e+02	1.759531e+01	5.278592e+00	2.639296e+01	0	0	1.218100e+02
8.222874e+01	3.000978e+02	1.759531e+01	5.278592e+00	2.639296e+01	0	0	1.219110e+02
8.234604e+01	3.000978e+02	1.759531e+01	5.278592e+00	2.639296e+01	0	0	1.220110e+02
8.222874e+01	3.000978e+02	1.759531e+01	7.038123e+00	2.639296e+01	0	0	1.221130e+02
8.234604e+01	3.000978e+02	1.935484e+01	5.278592e+00	2.639296e+01	0	0	1.222130e+02
7.988270e+01	3.049853e+02	1.759531e+01	5.278592e+00	2.639296e+01	0	0	1.223130e+02
7.988270e+01	3.059629e+02	1.759531e+01	5.278592e+00	2.639296e+01	0	0	1.224150e+02
80	3.059629e+02	1.759531e+01	5.278592e+00	2.639296e+01	0	0	1.225150e+02
7.988270e+01	3.049853e+02	1.759531e+01	5.278592e+00	2.639296e+01	0	0	1.226150e+02
7.976540e+01	3.049853e+02	1.759531e+01	7.038123e+00	2.639296e+01	0	0	1.227170e+02
7.988270e+01	3.049853e+02	1.759531e+01	5.278592e+00	2.639296e+01	0	0	1.228170e+02
7.976540e+01	3.049853e+02	1.759531e+01	5.278592e+00	2.639296e+01	0	0	1.229170e+02
7.953079e+01	3.049853e+02	1.759531e+01	5.278592e+00	2.639296e+01	0	0	1.230190e+02
8.011730e+01	3.030303e+02	1.583578e+01	5.278592e+00	2.580645e+01	0	0	1.231190e+02
8.023460e+01	3.030303e+02	1.583578e+01	7.038123e+00	2.639296e+01	0	0	1.232190e+02
8.011730e+01	3.030303e+02	1.759531e+01	5.278592e+00	2.639296e+01	0	0	1.233210e+02
8.023460e+01	3.030303e+02	1.759531e+01	5.278592e+00	2.580645e+01	0	0	1.234210e+02
8.023460e+01	3.040078e+02	1.583578e+01	5.278592e+00	2.639296e+01	0	0	1.235220e+02
8.011730e+01	3.040078e+02	1.759531e+01	3.519062e+00	2.639296e+01	0	0	1.236230e+02
8.082111e+01	2.991202e+02	1.759531e+01	5.278592e+00	2.639296e+01	0	0	1.237230e+02
8.023460e+01	2.971652e+02	1.759531e+01	5.278592e+00	2.580645e+01	0	0	1.238250e+02
8.035191e+01	2.971652e+02	1.759531e+01	5.278592e+00	2.639296e+01	0	0	1.239250e+02
8.035191e+01	2.971652e+02	1.759531e+01	5.278592e+00	2.639296e+01	0	0	1.240250e+02
8.023460e+01	2.961877e+02	1.759531e+01	5.278592e+00	2.639296e+01	0	0	1.241270e+02
8.035191e+01	2.961877e+02	1.759531e+01	7.038123e+00	2.639296e+01	0	0	1.242270e+02
8.023460e+01	2.961877e+02	1.759531e+01	5.278592e+00	2.639296e+01	0	0	1.243270e+02
7.917889e+01	2.952102e+02	1.759531e+01	5.278592e+00	2.697947e+01	0	0	1.244290e+02
7.906158e+01	2.961877e+02	1.759531e+01	5.278592e+00	2.697947e+01	0	0	1.245290e+02
7.906158e+01	2.961877e+02	1.759531e+01	5.278592e+00	2.639296e+01	0	0	1.246300e+02
7.894428e+01	2.961877e+02	1.583578e+01	7.038123e+00	2.697947e+01	0	0	1.247310e+02
7.906158e+01	2.961877e+02	1.583578e+01	5.278592e+00	2.639296e+01	0	0	1.248310e+02
7.906158e+01	2.961877e+02	1.759531e+01	7.038123e+00	2.639296e+01	0	0	1.249320e+02
7.906158e+01	2.961877e+02	1.759531e+01	5.278592e+00	2.639296e+01	0	0	1.250330e+02
7.953079e+01	3.000978e+02	1.759531e+01	5.278592e+00	2.639296e+01	0	0	1.251330e+02
8.046921e+01	2.991202e+02	1.935484e+01	5.278592e+00	2.639296e+01	0	0	1.252340e+02
8.058651e+01	3.000978e+02	1.759531e+01	7.038123e+00	2.639296e+01	0	0	1.253350e+02
8.046921e+01	3.000978e+02	1.759531e+01	5.278592e+00	2.639296e+01	0	0	1.254350e+02
8.046921e+01	3.000978e+02	1.759531e+01	7.038123e+00	2.639296e+01	0	0	1.255360e+02
8.046921e+01	2.991202e+02	1.759531e+01	5.278592e+00	2.639296e+01	0	0	1.256370e+02
8.046921e+01	2.991202e+02	1.759531e+01	5.278592e+00	2.639296e+01	0	0	1.257370e+02
8.046921e+01	2.991202e+02	1.759531e+01	7.038123e+00	2.697947e+01	0	0	1.258390e+02
7.988270e+01	2.952102e+02	1.759531e+01	5.278592e+00	2.697947e+01	0	0	1.259390e+02
7.906158e+01	2.991202e+02	1.759531e+01	7.038123e+00	2.639296e+01	0	0	1.260400e+02
7.917889e+01	2.981427e+02	1.759531e+01	7.038123e+00	2.639296e+01	0	0	1.261410e+02
7.917889e+01	2.991202e+02	1.759531e+01	5.278592e+00	2.697947e+01	0	0	1.262410e+02
7.906158e+01	2.991202e+02	1.759531e+01	5.278592e+00	2.697947e+01	0	0	1.263420e+02
7.906158e+01	2.991202e+02	1.759531e+01	5.278592e+00	2.639296e+01	0	0	1.264430e+02
7.906158e+01	2.991202e+02	1.759531e+01	5.278592e+00	2.697947e+01	0	0	1.265430e+02
7.917889e+01	2.961877e+02	1.759531e+01	5.278592e+00	2.697947e+01	0	0	1.266440e+02
8.011730e+01	3.000978e+02	1.759531e+01	5.278592e+00	2.697947e+01	0	0	1.267450e+02
8.011730e+01	3.000978e+02	1.759531e+01	5.278592e+00	2.697947e+01	0	0	1.268450e+02
8.011730e+01	3.000978e+02	1.759531e+01	5.278592e+00	2.756598e+01	0	0	1.269460e+02
80	3.000978e+02	1.759531e+01	5.278592e+00	2.697947e+01	0	0	1.270470e+02
8.011730e+01	3.000978e+02	1.759531e+01	7.038123e+00	2.697947e+01	0	0	1.271480e+02
8.023460e+01	3.000978e+02	1.759531e+01	7.038123e+00	2.756598e+01	0	0	1.272480e+02
8.023460e+01	2.971652e+02	1.759531e+01	7.038123e+00	2.756598e+01	0	0	1.273490e+02
7.988270e+01	2.981427e+02	1.759531e+01	5.278592e+00	2.815249e+01	0	0	1.274500e+02
7.976540e+01	2.971652e+02	1.759531e+01	5.278592e+00	2.815249e+01	0	0	1.275510e+02
7.976540e+01	2.971652e+02	1.759531e+01	5.278592e+00	2.815249e+01	0	0	1.276510e+02
7.976540e+01	2.981427e+02	1.583578e+01	5.278592e+00	2.815249e+01	0	0	1.277520e+02
7.976540e+01	2.971652e+02	1.759531e+01	7.038123e+00	2.815249e+01	0	0	1.278530e+02
7.976540e+01	2.971652e+02	1.759531e+01	5.278592e+00	2.815249e+01	0	0	1.279530e+02
7.906158e+01	2.971652e+02	1.583578e+01	5.278592e+00	2.756598e+01	0	0	1.280540e+02
7.870968e+01	2.981427e+02	1.759531e+01	5.278592e+00	2.697947e+01	0	0	1.281550e+02
7.859238e+01	2.991202e+02	1.935484e+01	5.278592e+00	2.697947e+01	0	0	1.282560e+02
7.870968e+01	2.981427e+02	1.759531e+01	5.278592e+00	2.697947e+01	0	0	1.283560e+02
7.870968e+01	2.991202e+02	1.935484e+01	5.278592e+00	2.756598e+01	0	0	1.284570e+02
7.870968e+01	2.991202e+02	1.759531e+01	5.278592e+00	2.756598e+01	0	0	1.285580e+02
7.870968e+01	2.981427e+02	1.759531e+01	5.278592e+00	2.756598e+01	0	0	1.286580e+02
7.988270e+01	2.991202e+02	1.759531e+01	5.278592e+00	2.756598e+01	0	0	1.287590e+02
8.129032e+01	2.981427e+02	1.759531e+01	5.278592e+00	2.756598e+01	0	0	1.288600e+02
8.105572e+01	2.971652e+02	1.759531e+01	5.278592e+00	2.697947e+01	0	0	1.289600e+02
8.105572e+01	2.971652e+02	1.759531e+01	5.278592e+00	2.697947e+01	0	0	1.290610e+02
8.105572e+01	2.971652e+02	1.759531e+01	5.278592e+00	2.756598e+01	0	0	1.291620e+02
8.105572e+01	2.971652e+02	1.759531e+01	5.278592e+00	2.697947e+01	0	0	1.292620e+02
8.117302e+01	2.971652e+02	1.759531e+01	5.278592e+00	2.756598e+01	0	0	1.293630e+02
8.105572e+01	2.971652e+02	1.759531e+01	5.278592e+00	2.756598e+01	0	0	1.294640e+02
7.953079e+01	2.971652e+02	1.759531e+01	5.278592e+00	2.697947e+01	0	0	1.295650e+02
7.964809e+01	2.971652e+02	1.759531e+01	5.278592e+00	2.697947e+01	0	0	1.296660e+02
7.964809e+01	2.971652e+02	1.759531e+01	5.278592e+00	2.697947e+01	0	0	1.297660e+02
7.964809e+01	2.971652e+02	1.759531e+01	5.278592e+00	2.756598e+01	0	0	1.298670e+02
7.964809e+01	2.971652e+02	1.583578e+01	7.038123e+00	2.756598e+01	0	0	1.299680e+02
7.964809e+01	2.971652e+02	1.759531e+01	5.278592e+00	2.756598e+01	0	0	1.300680e+02
7.964809e+01	2.971652e+02	1.759531e+01	5.278592e+00	2.697947e+01	0	0	1.301690e+02
8.093842e+01	3.000978e+02	1.759531e+01	5.278592e+00	2.697947e+01	0	0	1.302700e+02
8.105572e+01	3.000978e+02	1.759531e+01	5.278592e+00	2.756598e+01	0	0	1.303700e+02
8.093842e+01	2.991202e+02	1.759531e+01	5.278592e+00	2.697947e+01	0	0	1.304710e+02
8.082111e+01	2.991202e+02	1.759531e+01	5.278592e+00	2.697947e+01	0	0	1.305720e+02
8.093842e+01	2.991202e+02	1.759531e+01	5.278592e+00	2.697947e+01	0	0	1.306720e+02
8.093842e+01	3.000978e+02	1.759531e+01	5.278592e+00	2.756598e+01	0	0	1.307740e+02
8.093842e+01	3.000978e+02	1.759531e+01	5.278592e+00	2.697947e+01	0	0	1.308740e+02
8.082111e+01	2.981427e+02	1.759531e+01	5.278592e+00	2.697947e+01	0	0	1.309740e+02
8.070381e+01	2.981427e+02	1.759531e+01	7.038123e+00	2.697947e+01	0	0	1.310760e+02
8.082111e+01	2.981427e+02	1.759531e+01	5.278592e+00	2.639296e+01	0	0	1.311760e+02
8.070381e+01	2.981427e+02	1.759531e+01	5.278592e+00	2.697947e+01	0	0	1.312760e+02
8.070381e+01	2.981427e+02	1.759531e+01	5.278592e+00	2.697947e+01	0	0	1.313780e+02
8.082111e+01	2.981427e+02	1.583578e+01	5.278592e+00	2.697947e+01	0	0	1.314780e+02
8.070381e+01	2.981427e+02	1.759531e+01	5.278592e+00	2.697947e+01	0	0	1.315790e+02
7.882698e+01	2.971652e+02	1.759531e+01	5.278592e+00	2.756598e+01	0	0	1.316800e+02
7.870968e+01	2.971652e+02	1.759531e+01	5.278592e+00	2.756598e+01	0	0	1.317800e+02
7.870968e+01	2.971652e+02	1.759531e+01	5.278592e+00	2.756598e+01	0	0	1.318810e+02
7.882698e+01	2.971652e+02	1.759531e+01	5.278592e+00	2.756598e+01	0	0	1.319820e+02
7.870968e+01	2.961877e+02	1.759531e+01	5.278592e+00	2.697947e+01	0	0	1.320820e+02
7.870968e+01	2.961877e+02	1.759531e+01	5.278592e+00	2.697947e+01	0	0	1.321840e+02
7.870968e+01	2.971652e+02	1.759531e+01	7.038123e+00	2.756598e+01	0	0	1.322840e+02
8.035191e+01	3.030303e+02	1.583578e+01	5.278592e+00	2.815249e+01	0	0	1.323840e+02
8.023460e+01	2.991202e+02	1.759531e+01	5.278592e+00	2.815249e+01	0	0	1.324860e+02
8.011730e+01	2.991202e+02	1.759531e+01	5.278592e+00	2.815249e+01	0	0	1.325860e+02
8.023460e+01	2.991202e+02	1.583578e+01	5.278592e+00	2.815249e+01	0	0	1.326860e+02
8.023460e+01	2.991202e+02	1.759531e+01	5.278592e+00	2.815249e+01	0	0	1.327880e+02
8.023460e+01	2.991202e+02	1.583578e+01	5.278592e+00	2.815249e+01	0	0	1.328880e+02
8.023460e+01	3.000978e+02	1.759531e+01	5.278592e+00	2.815249e+01	0	0	1.329880e+02
7.929619e+01	3.010753e+02	1.759531e+01	5.278592e+00	2.815249e+01	0	0	1.330900e+02
7.800587e+01	2.961877e+02	1.583578e+01	5.278592e+00	2.815249e+01	0	0	1.331900e+02
7.800587e+01	2.961877e+02	1.583578e+01	5.278592e+00	2.815249e+01	0	0	1.332910e+02
7.788856e+01	2.961877e+02	1.583578e+01	5.278592e+00	2.815249e+01	0	0	1.333920e+02
7.800587e+01	2.961877e+02	1.583578e+01	5.278592e+00	2.815249e+01	0	0	1.334920e+02
7.800587e+01	2.961877e+02	1.583578e+01	5.278592e+00	2.756598e+01	0	0	1.335930e+02
7.788856e+01	2.961877e+02	1.583578e+01	5.278592e+00	2.873900e+01	0	0	1.336930e+02
7.835777e+01	2.971652e+02	1.583578e+01	5.278592e+00	2.815249e+01	0	0	1.337940e+02
8.011730e+01	2.932551e+02	1.759531e+01	5.278592e+00	2.815249e+01	0	0	1.338950e+02
8.023460e+01	2.932551e+02	1.759531e+01	5.278592e+00	2.873900e+01	0	0	1.339950e+02
8.011730e+01	2.932551e+02	1.759531e+01	7.038123e+00	2.815249e+01	0	0	1.340960e+02
8.011730e+01	2.922776e+02	1.759531e+01	5.278592e+00	2.873900e+01	0	0	1.341970e+02
8.011730e+01	2.922776e+02	1.759531e+01	5.278592e+00	2.873900e+01	0	0	1.342980e+02
8.011730e+01	2.932551e+02	1.759531e+01	5.278592e+00	2.873900e+01	0	0	1.343980e+02
8.011730e+01	2.932551e+02	1.759531e+01	5.278592e+00	2.873900e+01	0	0	1.344990e+02
7.917889e+01	2.932551e+02	1.759531e+01	5.278592e+00	2.815249e+01	0	0	1.346000e+02
7.906158e+01	2.932551e+02	1.759531e+01	5.278592e+00	2.815249e+01	0	0	1.347010e+02
7.906158e+01	2.932551e+02	1.759531e+01	3.519062e+00	2.873900e+01	0	0	1.348010e+02
7.906158e+01	2.932551e+02	1.759531e+01	3.519062e+00	2.873900e+01	0	0	1.349020e+02
7.906158e+01	2.932551e+02	1.759531e+01	5.278592e+00	2.873900e+01	0	0	1.350030e+02
7.917889e+01	2.932551e+02	1.759531e+01	3.519062e+00	2.873900e+01	0	0	1.351030e+02
7.906158e+01	2.932551e+02	1.759531e+01	5.278592e+00	2.873900e+01	0	0	1.352040e+02
7.870968e+01	2.961877e+02	1.759531e+01	5.278592e+00	2.932551e+01	0	0	1.353050e+02
7.870968e+01	2.971652e+02	1.759531e+01	5.278592e+00	2.932551e+01	0	0	1.354050e+02
7.859238e+01	2.961877e+02	1.759531e+01	5.278592e+00	2.932551e+01	0	0	1.355060e+02
7.870968e+01	2.961877e+02	1.759531e+01	3.519062e+00	2.932551e+01	0	0	1.356070e+02
7.870968e+01	2.971652e+02	1.583578e+01	3.519062e+00	2.932551e+01	0	0	1.357070e+02
7.859238e+01	2.961877e+02	1.759531e+01	3.519062e+00	2.932551e+01	0	0	1.358090e+02
7.859238e+01	2.961877e+02	1.759531e+01	5.278592e+00	2.932551e+01	0	0	1.359090e+02
7.988270e+01	2.971652e+02	1.759531e+01	5.278592e+00	3.049853e+01	0	0	1.360100e+02
7.964809e+01	2.991202e+02	1.759531e+01	3.519062e+00	3.049853e+01	0	0	1.361110e+02
7.953079e+01	2.981427e+02	1.759531e+01	5.278592e+00	3.108504e+01	0	0	1.362110e+02
7.941349e+01	2.981427e+02	1.759531e+01	5.278592e+00	3.108504e+01	0	0	1.363120e+02
7.953079e+01	2.981427e+02	1.759531e+01	5.278592e+00	3.049853e+01	0	0	1.364130e+02
7.953079e+01	2.981427e+02	1.759531e+01	5.278592e+00	3.108504e+01	0	0	1.365130e+02
7.953079e+01	2.981427e+02	1.935484e+01	3.519062e+00	3.049853e+01	0	0	1.366140e+02
7.800587e+01	2.961877e+02	1.759531e+01	5.278592e+00	3.225806e+01	0	0	1.367150e+02
7.800587e+01	2.961877e+02	1.759531e+01	3.519062e+00	3.284457e+01	0	0	1.368150e+02
7.800587e+01	2.961877e+02	1.759531e+01	5.278592e+00	3.284457e+01	0	0	1.369160e+02
7.800587e+01	2.961877e+02	1.759531e+01	3.519062e+00	3.284457e+01	0	0	1.370170e+02
7.800587e+01	2.961877e+02	1.583578e+01	3.519062e+00	3.225806e+01	0	0	1.371170e+02
7.812317e+01	2.961877e+02	1.759531e+01	5.278592e+00	3.225806e+01	0	0	1.372190e+02
7.800587e+01	2.961877e+02	1.759531e+01	5.278592e+00	3.284457e+01	0	0	1.373190e+02
7.870968e+01	2.981427e+02	1.759531e+01	5.278592e+00	3.284457e+01	0	0	1.374190e+02
7.929619e+01	2.971652e+02	1.759531e+01	3.519062e+00	3.225806e+01	0	0	1.375210e+02
7.929619e+01	2.971652e+02	1.759531e+01	5.278592e+00	3.284457e+01	0	0	1.376210e+02
7.941349e+01	2.971652e+02	1.759531e+01	3.519062e+00	3.284457e+01	0	0	1.377220e+02
7.929619e+01	2.971652e+02	1.759531e+01	5.278592e+00	3.284457e+01	0	0	1.378230e+02
7.929619e+01	2.971652e+02	1.583578e+01	3.519062e+00	3.284457e+01	0	0	1.379230e+02
7.929619e+01	2.971652e+02	1.759531e+01	5.278592e+00	3.225806e+01	0	0	1.380240e+02
7.894428e+01	2.971652e+02	1.759531e+01	3.519062e+00	3.343109e+01	0	0	1.381250e+02
7.812317e+01	2.971652e+02	1.759531e+01	5.278592e+00	3.343109e+01	0	0	1.382250e+02
7.812317e+01	2.961877e+02	1.759531e+01	3.519062e+00	3.343109e+01	0	0	1.383270e+02
7.800587e+01	2.961877e+02	1.759531e+01	3.519062e+00	3.343109e+01	0	0	1.384270e+02
7.800587e+01	2.961877e+02	1.583578e+01	3.519062e+00	3.343109e+01	0	0	1.385270e+02
7.800587e+01	2.961877e+02	1.759531e+01	5.278592e+00	3.343109e+01	0	0	1.386290e+02
7.800587e+01	2.961877e+02	1.759531e+01	3.519062e+00	3.343109e+01	0	0	1.387290e+02
7.800587e+01	2.961877e+02	1.583578e+01	3.519062e+00	3.343109e+01	0	0	1.388290e+02
7.894428e+01	2.971652e+02	1.759531e+01	3.519062e+00	3.343109e+01	0	0	1.389310e+02
7.941349e+01	2.942326e+02	1.759531e+01	5.278592e+00	3.343109e+01	0	0	1.390310e+02
7.929619e+01	2.942326e+02	1.935484e+01	5.278592e+00	3.343109e+01	0	0	1.391310e+02
7.941349e+01	2.942326e+02	1.759531e+01	3.519062e+00	3.401760e+01	0	0	1.392330e+02
7.941349e+01	2.942326e+02	1.759531e+01	3.519062e+00	3.343109e+01	0	0	1.393330e+02
7.929619e+01	2.942326e+02	1.759531e+01	5.278592e+00	3.343109e+01	0	0	1.394330e+02
7.929619e+01	2.942326e+02	1.759531e+01	3.519062e+00	3.343109e+01	0	0	1.395350e+02
7.906158e+01	3.000978e+02	1.759531e+01	3.519062e+00	3.343109e+01	0	0	1.396350e+02
7.894428e+01	2.991202e+02	1.759531e+01	3.519062e+00	3.401760e+01	0	0	1.397360e+02
7.906158e+01	2.991202e+02	1.759531e+01	5.278592e+00	3.401760e+01	0	0	1.398370e+02
7.917889e+01	3.000978e+02	1.759531e+01	3.519062e+00	3.401760e+01	0	0	1.399370e+02
7.894428e+01	2.991202e+02	1.759531e+01	3.519062e+00	3.343109e+01	0	0	1.400390e+02
7.894428e+01	2.991202e+02	1.759531e+01	5.278592e+00	3.343109e+01	0	0	1.401390e+02
7.906158e+01	2.991202e+02	1.759531e+01	5.278592e+00	3.401760e+01	0	0	1.402390e+02
7.964809e+01	2.991202e+02	1.759531e+01	5.278592e+00	3.401760e+01	0	0	1.403410e+02
7.988270e+01	2.942326e+02	1.759531e+01	3.519062e+00	3.343109e+01	0	0	1.404410e+02
7.988270e+01	2.942326e+02	1.759531e+01	3.519062e+00	3.343109e+01	0	0	1.405410e+02
7.988270e+01	2.942326e+02	1.759531e+01	3.519062e+00	3.343109e+01	0	0	1.406430e+02
7.988270e+01	2.942326e+02	1.759531e+01	3.519062e+00	3.343109e+01	0	0	1.407430e+02
7.988270e+01	2.942326e+02	1.759531e+01	3.519062e+00	3.343109e+01	0	0	1.408440e+02
7.988270e+01	2.942326e+02	1.759531e+01	3.519062e+00	3.343109e+01	0	0	1.409450e+02
8.023460e+01	2.981427e+02	1.935484e+01	3.519062e+00	3.519062e+01	0	0	1.410450e+02
8.070381e+01	2.961877e+02	1.759531e+01	3.519062e+00	3.460411e+01	0	0	1.411460e+02
8.070381e+01	2.961877e+02	1.759531e+01	3.519062e+00	3.460411e+01	0	0	1.412470e+02
8.070381e+01	2.952102e+02	1.759531e+01	3.519062e+00	3.460411e+01	0	0	1.413470e+02
8.070381e+01	2.961877e+02	1.759531e+01	3.519062e+00	3.519062e+01	0	0	1.414480e+02
8.070381e+01	2.961877e+02	1.759531e+01	3.519062e+00	3.519062e+01	0	0	1.415490e+02
8.070381e+01	2.952102e+02	1.759531e+01	3.519062e+00	3.460411e+01	0	0	1.416490e+02
8.082111e+01	2.961877e+02	1.935484e+01	3.519062e+00	3.753666e+01	0	0	1.417510e+02
8.093842e+01	2.981427e+02	1.759531e+01	3.519062e+00	3.695015e+01	0	0	1.418510e+02
8.093842e+01	2.971652e+02	1.759531e+01	3.519062e+00	3.695015e+01	0	0	1.419520e+02
8.093842e+01	2.971652e+02	1.935484e+01	5.278592e+00	3.753666e+01	0	0	1.420530e+02
8.093842e+01	2.971652e+02	1.935484e+01	5.278592e+00	3.695015e+01	0	0	1.421530e+02
8.093842e+01	2.971652e+02	1.759531e+01	3.519062e+00	3.695015e+01	0	0	1.422540e+02
8.105572e+01	2.981427e+02	1.759531e+01	3.519062e+00	3.695015e+01	0	0	1.423550e+02
8.105572e+01	2.971652e+02	1.759531e+01	3.519062e+00	3.695015e+01	0	0	1.424550e+02
8.140762e+01	2.991202e+02	1.759531e+01	3.519062e+00	3.695015e+01	0	0	1.425560e+02
8.140762e+01	2.991202e+02	1.759531e+01	3.519062e+00	3.695015e+01	0	0	1.426570e+02
8.140762e+01	2.991202e+02	1.759531e+01	3.519062e+00	3.695015e+01	0	0	1.427570e+02
8.140762e+01	2.981427e+02	1.759531e+01	5.278592e+00	3.753666e+01	0	0	1.428580e+02
8.140762e+01	2.981427e+02	1.935484e+01	3.519062e+00	3.753666e+01	0	0	1.429590e+02
8.140762e+01	2.981427e+02	1.935484e+01	5.278592e+00	3.753666e+01	0	0	1.430590e+02
8.152493e+01	2.991202e+02	1.935484e+01	3.519062e+00	3.753666e+01	0	0	1.431610e+02
8.187683e+01	2.981427e+02	1.935484e+01	3.519062e+00	3.988270e+01	0	0	1.432610e+02
8.093842e+01	2.991202e+02	1.759531e+01	5.278592e+00	3.988270e+01	0	0	1.433620e+02
8.093842e+01	2.991202e+02	1.759531e+01	3.519062e+00	3.929619e+01	0	0	1.434630e+02
8.093842e+01	2.991202e+02	1.759531e+01	5.278592e+00	3.929619e+01	0	0	1.435630e+02
8.093842e+01	2.991202e+02	1.759531e+01	5.278592e+00	3.929619e+01	0	0	1.436640e+02
8.093842e+01	2.991202e+02	1.759531e+01	3.519062e+00	3.988270e+01	0	0	1.437650e+02
8.093842e+01	2.991202e+02	1.935484e+01	3.519062e+00	3.988270e+01	0	0	1.438650e+02
8.011730e+01	2.991202e+02	1.759531e+01	3.519062e+00	4.574780e+01	0	0	1.439660e+02
8.046921e+01	3.000978e+02	1.759531e+01	3.519062e+00	4.574780e+01	0	0	1.440670e+02
8.058651e+01	3.000978e+02	1.935484e+01	3.519062e+00	4.574780e+01	0	0	1.441670e+02
8.058651e+01	3.000978e+02	1.759531e+01	3.519062e+00	4.574780e+01	0	0	1.442680e+02
8.058651e+01	3.000978e+02	1.583578e+01	5.278592e+00	4.574780e+01	0	0	1.443690e+02
8.046921e+01	3.000978e+02	1.759531e+01	3.519062e+00	4.574780e+01	0	0	1.444700e+02
8.058651e+01	3.000978e+02	1.759531e+01	5.278592e+00	4.633431e+01	0	0	1.445700e+02
8.093842e+01	3.030303e+02	1.759531e+01	5.278592e+00	4.868035e+01	0	0	1.446710e+02
8.070381e+01	3.010753e+02	1.759531e+01	3.519062e+00	4.926686e+01	0	0	1.447720e+02
8.046921e+01	3.000978e+02	1.759531e+01	3.519062e+00	4.926686e+01	0	0	1.448730e+02
8.046921e+01	3.000978e+02	1.759531e+01	3.519062e+00	4.868035e+01	0	0	1.449730e+02
8.046921e+01	3.000978e+02	1.759531e+01	3.519062e+00	4.868035e+01	0	0	1.450740e+02
8.046921e+01	3.010753e+02	1.759531e+01	3.519062e+00	4.868035e+01	0	0	1.451750e+02
8.046921e+01	3.000978e+02	1.759531e+01	3.519062e+00	4.926686e+01	0	0	1.452750e+02
7.894428e+01	2.981427e+02	1.759531e+01	3.519062e+00	4.985337e+01	0	0	1.453760e+02
7.870968e+01	2.961877e+02	1.583578e+01	3.519062e+00	4.926686e+01	0	0	1.454770e+02
7.870968e+01	2.961877e+02	1.759531e+01	5.278592e+00	4.926686e+01	0	0	1.455770e+02
7.882698e+01	2.961877e+02	1.759531e+01	3.519062e+00	4.926686e+01	0	0	1.456780e+02
7.870968e+01	2.961877e+02	1.759531e+01	3.519062e+00	4.926686e+01	0	0	1.457790e+02
7.870968e+01	2.961877e+02	1.759531e+01	5.278592e+00	4.985337e+01	0	0	1.458800e+02
7.882698e+01	2.961877e+02	1.759531e+01	3.519062e+00	4.926686e+01	0	0	1.459800e+02
7.906158e+01	2.991202e+02	1.759531e+01	3.519062e+00	4.926686e+01	0	0	1.460810e+02
8.011730e+01	3.010753e+02	1.759531e+01	3.519062e+00	4.985337e+01	0	0	1.461820e+02
8.011730e+01	3.010753e+02	1.759531e+01	5.278592e+00	4.985337e+01	0	0	1.462820e+02
80	3.000978e+02	1.759531e+01	5.278592e+00	4.926686e+01	0	0	1.463830e+02
80	3.010753e+02	1.759531e+01	3.519062e+00	4.985337e+01	0	0	1.464840e+02
7.988270e+01	3.010753e+02	1.759531e+01	3.519062e+00	4.985337e+01	0	0	1.465850e+02
80	3.010753e+02	1.583578e+01	3.519062e+00	4.985337e+01	0	0	1.466850e+02
7.988270e+01	3.010753e+02	1.583578e+01	3.519062e+00	4.985337e+01	0	0	1.467860e+02
7.953079e+01	3.010753e+02	1.759531e+01	3.519062e+00	4.926686e+01	0	0	1.468860e+02
7.953079e+01	3.020528e+02	1.583578e+01	3.519062e+00	4.926686e+01	0	0	1.469880e+02
7.941349e+01	3.020528e+02	1.759531e+01	3.519062e+00	4.985337e+01	0	0	1.470880e+02
7.953079e+01	3.010753e+02	1.583578e+01	5.278592e+00	4.985337e+01	0	0	1.471880e+02
7.941349e+01	3.010753e+02	1.759531e+01	5.278592e+00	4.926686e+01	0	0	1.472900e+02
7.953079e+01	3.010753e+02	1.583578e+01	3.519062e+00	4.985337e+01	0	0	1.473900e+02
7.953079e+01	3.020528e+02	1.583578e+01	5.278592e+00	4.926686e+01	0	0	1.474900e+02
8.105572e+01	2.981427e+02	1.583578e+01	3.519062e+00	4.985337e+01	0	0	1.475920e+02
8.187683e+01	2.961877e+02	1.759531e+01	5.278592e+00	4.926686e+01	0	0	1.476920e+02
8.199413e+01	2.981427e+02	1.759531e+01	3.519062e+00	4.985337e+01	0	0	1.477920e+02
8.187683e+01	2.961877e+02	1.759531e+01	3.519062e+00	4.926686e+01	0	0	1.478940e+02
8.175953e+01	2.961877e+02	1.759531e+01	3.519062e+00	4.926686e+01	0	0	1.479940e+02
8.175953e+01	2.961877e+02	1.759531e+01	5.278592e+00	4.926686e+01	0	0	1.480960e+02
8.175953e+01	2.961877e+02	1.759531e+01	5.278592e+00	4.926686e+01	0	0	1.481960e+02
8.117302e+01	2.981427e+02	1.759531e+01	3.519062e+00	4.750733e+01	0	0	1.482960e+02
8.093842e+01	3.000978e+02	1.759531e+01	3.519062e+00	4.809384e+01	0	0	1.483980e+02
8.093842e+01	3.000978e+02	1.759531e+01	3.519062e+00	4.809384e+01	0	0	1.484980e+02
8.093842e+01	3.000978e+02	1.759531e+01	3.519062e+00	4.809384e+01	0	0	1.485980e+02
8.093842e+01	3.000978e+02	1.759531e+01	5.278592e+00	4.750733e+01	0	0	1.487000e+02
8.082111e+01	3.000978e+02	1.583578e+01	5.278592e+00	4.750733e+01	0	0	1.488000e+02
8.093842e+01	3.000978e+02	1.759531e+01	3.519062e+00	4.809384e+01	0	0	1.489000e+02
8.140762e+01	3.010753e+02	1.759531e+01	3.519062e+00	4.340176e+01	0	0	1.490020e+02
8.175953e+01	2.971652e+02	1.759531e+01	3.519062e+00	4.340176e+01	0	0	1.491020e+02
8.175953e+01	2.971652e+02	1.759531e+01	5.278592e+00	4.340176e+01	0	0	1.492020e+02
8.187683e+01	2.971652e+02	1.759531e+01	3.519062e+00	4.281525e+01	0	0	1.493040e+02
8.175953e+01	2.971652e+02	1.759531e+01	5.278592e+00	4.281525e+01	0	0	1.494040e+02
8.175953e+01	2.971652e+02	1.759531e+01	3.519062e+00	4.340176e+01	0	0	1.495050e+02
8.199413e+01	2.971652e+02	1.759531e+01	3.519062e+00	4.281525e+01	0	0	1.496060e+02
8.164223e+01	2.952102e+02	1.759531e+01	3.519062e+00	4.105572e+01	0	0	1.497060e+02
8.164223e+01	2.971652e+02	1.583578e+01	5.278592e+00	4.164223e+01	0	0	1.498070e+02
8.164223e+01	2.971652e+02	1.759531e+01	3.519062e+00	4.164223e+01	0	0	1.499080e+02
8.164223e+01	2.971652e+02	1.759531e+01	3.519062e+00	4.105572e+01	0	0	1.500080e+02
8.175953e+01	2.971652e+02	1.583578e+01	3.519062e+00	4.105572e+01	0	0	1.501090e+02
8.164223e+01	2.971652e+02	1.759531e+01	5.278592e+00	4.105572e+01	0	0	1.502100e+02
8.164223e+01	2.971652e+02	1.759531e+01	5.278592e+00	4.164223e+01	0	0	1.503100e+02
8.175953e+01	2.991202e+02	1.759531e+01	5.278592e+00	4.164223e+01	0	0	1.504120e+02
8.175953e+01	2.942326e+02	1.583578e+01	3.519062e+00	4.164223e+01	0	0	1.505120e+02
8.175953e+01	2.942326e+02	1.759531e+01	3.519062e+00	4.105572e+01	0	0	1.506120e+02
8.164223e+01	2.942326e+02	1.759531e+01	3.519062e+00	4.164223e+01	0	0	1.507140e+02
8.175953e+01	2.942326e+02	1.759531e+01	3.519062e+00	4.164223e+01	0	0	1.508140e+02
8.175953e+01	2.942326e+02	1.583578e+01	3.519062e+00	4.164223e+01	0	0	1.509150e+02
8.175953e+01	2.952102e+02	1.759531e+01	3.519062e+00	4.105572e+01	0	0	1.510160e+02
8.164223e+01	2.932551e+02	1.759531e+01	3.519062e+00	4.281525e+01	0	0	1.511160e+02
8.129032e+01	2.913001e+02	1.935484e+01	3.519062e+00	4.340176e+01	0	0	1.512170e+02
8.140762e+01	2.922776e+02	1.759531e+01	3.519062e+00	4.340176e+01	0	0	1.513180e+02
8.129032e+01	2.922776e+02	1.759531e+01	3.519062e+00	4.281525e+01	0	0	1.514180e+02
8.129032e+01	2.913001e+02	1.759531e+01	3.519062e+00	4.340176e+01	0	0	1.515190e+02
8.129032e+01	2.913001e+02	1.759531e+01	5.278592e+00	4.340176e+01	0	0	1.516200e+02
8.117302e+01	2.913001e+02	1.759531e+01	3.519062e+00	4.340176e+01	0	0	1.517200e+02
8.129032e+01	2.913001e+02	1.759531e+01	3.519062e+00	4.281525e+01	0	0	1.518210e+02
8.152493e+01	2.932551e+02	1.759531e+01	3.519062e+00	4.281525e+01	0	0	1.519220e+02
8.140762e+01	2.932551e+02	1.759531e+01	3.519062e+00	4.340176e+01	0	0	1.520230e+02
8.129032e+01	2.932551e+02	1.759531e+01	3.519062e+00	4.340176e+01	0	0	1.521240e+02
8.140762e+01	2.942326e+02	1.759531e+01	3.519062e+00	4.340176e+01	0	0	1.522240e+02
8.129032e+01	2.932551e+02	1.759531e+01	1.759531e+00	4.281525e+01	0	0	1.523250e+02
8.129032e+01	2.942326e+02	1.759531e+01	5.278592e+00	4.281525e+01	0	0	1.524260e+02
8.129032e+01	2.932551e+02	1.759531e+01	3.519062e+00	4.340176e+01	0	0	1.525260e+02
8.011730e+01	2.932551e+02	1.759531e+01	3.519062e+00	4.633431e+01	0	0	1.526270e+02
8.046921e+01	2.942326e+02	1.759531e+01	3.519062e+00	4.692082e+01	0	0	1.527280e+02
8.023460e+01	2.942326e+02	1.935484e+01	3.519062e+00	4.633431e+01	0	0	1.528280e+02
8.023460e+01	2.932551e+02	1.759531e+01	1.759531e+00	4.633431e+01	0	0	1.529290e+02
8.023460e+01	2.932551e+02	1.759531e+01	3.519062e+00	4.633431e+01	0	0	1.530300e+02
8.023460e+01	2.932551e+02	1.759531e+01	3.519062e+00	4.633431e+01	0	0	1.531310e+02
8.023460e+01	2.932551e+02	1.759531e+01	3.519062e+00	4.633431e+01	0	0	1.532310e+02
8.046921e+01	2.942326e+02	1.759531e+01	1.759531e+00	4.633431e+01	0	0	1.533320e+02
8.093842e+01	2.942326e+02	1.759531e+01	3.519062e+00	4.633431e+01	0	0	1.534330e+02
8.070381e+01	2.942326e+02	1.759531e+01	3.519062e+00	4.633431e+01	0	0	1.535330e+02
8.070381e+01	2.942326e+02	1.583578e+01	3.519062e+00	4.633431e+01	0	0	1.536340e+02
8.070381e+01	2.942326e+02	1.759531e+01	3.519062e+00	4.633431e+01	0	0	1.537350e+02
8.070381e+01	2.952102e+02	1.759531e+01	3.519062e+00	4.633431e+01	0	0	1.538350e+02
8.070381e+01	2.942326e+02	1.759531e+01	3.519062e+00	4.633431e+01	0	0	1.539360e+02
8.070381e+01	2.942326e+02	1.759531e+01	3.519062e+00	4.692082e+01	0	0	1.540370e+02
8.082111e+01	2.942326e+02	1.759531e+01	3.519062e+00	4.633431e+01	0	0	1.541380e+02
8.070381e+01	2.932551e+02	1.759531e+01	3.519062e+00	4.692082e+01	0	0	1.542380e+02
8.058651e+01	2.932551e+02	1.935484e+01	3.519062e+00	4.692082e+01	0	0	1.543390e+02
8.070381e+01	2.932551e+02	1.759531e+01	1.759531e+00	4.692082e+01	0	0	1.544400e+02
8.058651e+01	2.932551e+02	1.759531e+01	3.519062e+00	4.692082e+01	0	0	1.545410e+02
8.058651e+01	2.932551e+02	1.759531e+01	3.519062e+00	4.692082e+01	0	0	1.546410e+02
8.082111e+01	2.932551e+02	1.759531e+01	1.759531e+00	4.633431e+01	0	0	1.547420e+02
8.105572e+01	2.903226e+02	1.759531e+01	3.519062e+00	4.633431e+01	0	0	1.548430e+02
8.105572e+01	2.903226e+02	1.759531e+01	1.759531e+00	4.633431e+01	0	0	1.549430e+02
8.105572e+01	2.903226e+02	1.759531e+01	1.759531e+00	4.633431e+01	0	0	1.550440e+02
8.105572e+01	2.903226e+02	1.759531e+01	3.519062e+00	4.633431e+01	0	0	1.551450e+02
8.117302e+01	2.903226e+02	1.759531e+01	3.519062e+00	4.633431e+01	0	0	1.552450e+02
8.117302e+01	2.903226e+02	1.759531e+01	1.759531e+00	4.633431e+01	0	0	1.553460e+02
8.105572e+01	2.903226e+02	1.759531e+01	3.519062e+00	4.633431e+01	0	0	1.554470e+02
8.140762e+01	2.922776e+02	1.935484e+01	3.519062e+00	4.633431e+01	0	0	1.555480e+02
8.140762e+01	2.922776e+02	1.759531e+01	3.519062e+00	4.633431e+01	0	0	1.556490e+02
8.152493e+01	2.932551e+02	1.759531e+01	3.519062e+00	4.633431e+01	0	0	1.557490e+02
8.140762e+01	2.932551e+02	1.935484e+01	1.759531e+00	4.633431e+01	0	0	1.558500e+02
8.140762e+01	2.922776e+02	1.759531e+01	1.759531e+00	4.633431e+01	0	0	1.559510e+02
8.140762e+01	2.932551e+02	1.759531e+01	1.759531e+00	4.633431e+01	0	0	1.560510e+02
8.152493e+01	2.932551e+02	1.759531e+01	1.759531e+00	4.633431e+01	0	0	1.561520e+02
8.246334e+01	2.922776e+02	1.759531e+01	1.759531e+00	4.692082e+01	0	0	1.562530e+02
8.211144e+01	2.913001e+02	1.935484e+01	3.519062e+00	4.633431e+01	0	0	1.563530e+02
8.199413e+01	2.913001e+02	1.935484e+01	3.519062e+00	4.633431e+01	0	0	1.564540e+02
8.199413e+01	2.913001e+02	1.935484e+01	1.759531e+00	4.633431e+01	0	0	1.565550e+02
8.187683e+01	2.913001e+02	1.935484e+01	1.759531e+00	4.633431e+01	0	0	1.566550e+02
8.199413e+01	2.913001e+02	1.935484e+01	1.759531e+00	4.633431e+01	0	0	1.567560e+02
8.199413e+01	2.913001e+02	1.759531e+01	3.519062e+00	4.633431e+01	0	0	1.568570e+02
8.105572e+01	2.932551e+02	1.759531e+01	3.519062e+00	4.750733e+01	0	0	1.569570e+02
8.105572e+01	2.922776e+02	1.935484e+01	1.759531e+00	4.750733e+01	0	0	1.570590e+02
8.105572e+01	2.932551e+02	1.759531e+01	1.759531e+00	4.750733e+01	0	0	1.571590e+02
8.117302e+01	2.932551e+02	1.759531e+01	1.759531e+00	4.809384e+01	0	0	1.572600e+02
8.105572e+01	2.922776e+02	1.759531e+01	3.519062e+00	4.750733e+01	0	0	1.573610e+02
8.105572e+01	2.922776e+02	1.759531e+01	3.519062e+00	4.750733e+01	0	0	1.574610e+02
8.105572e+01	2.932551e+02	1.759531e+01	1.759531e+00	4.750733e+01	0	0	1.575620e+02
8.140762e+01	2.952102e+02	1.759531e+01	1.759531e+00	4.868035e+01	0	0	1.576630e+02
8.129032e+01	2.932551e+02	1.935484e+01	3.519062e+00	4.809384e+01	0	0	1.577630e+02
8.129032e+01	2.932551e+02	1.759531e+01	3.519062e+00	4.809384e+01	0	0	1.578640e+02
8.129032e+01	2.932551e+02	1.759531e+01	3.519062e+00	4.809384e+01	0	0	1.579650e+02
8.129032e+01	2.932551e+02	1.759531e+01	1.759531e+00	4.809384e+01	0	0	1.580650e+02
8.140762e+01	2.932551e+02	1.759531e+01	3.519062e+00	4.809384e+01	0	0	1.581670e+02
8.140762e+01	2.932551e+02	1.759531e+01	3.519062e+00	4.809384e+01	0	0	1.582670e+02
8.058651e+01	2.913001e+02	1.759531e+01	1.759531e+00	4.868035e+01	0	0	1.583670e+02
80	2.903226e+02	1.759531e+01	1.759531e+00	4.868035e+01	0	0	1.584690e+02
80	2.913001e+02	1.759531e+01	1.759531e+00	4.868035e+01	0	0	1.585690e+02
80	2.903226e+02	1.759531e+01	1.759531e+00	4.809384e+01	0	0	1.586700e+02
7.988270e+01	2.903226e+02	1.759531e+01	1.759531e+00	4.868035e+01	0	0	1.587710e+02
7.988270e+01	2.903226e+02	1.759531e+01	1.759531e+00	4.868035e+01	0	0	1.588710e+02
7.988270e+01	2.903226e+02	1.759531e+01	3.519062e+00	4.868035e+01	0	0	1.589720e+02
80	2.913001e+02	1.759531e+01	5.278592e+00	4.985337e+01	0	0	1.590730e+02
8.093842e+01	2.893451e+02	1.759531e+01	3.519062e+00	4.985337e+01	0	0	1.591730e+02
8.105572e+01	2.893451e+02	1.759531e+01	3.519062e+00	4.926686e+01	0	0	1.592750e+02
8.105572e+01	2.893451e+02	1.759531e+01	3.519062e+00	4.926686e+01	0	0	1.593750e+02
8.093842e+01	2.883675e+02	1.935484e+01	3.519062e+00	4.926686e+01	0	0	1.594750e+02
8.093842e+01	2.883675e+02	1.759531e+01	3.519062e+00	4.985337e+01	0	0	1.595770e+02
8.093842e+01	2.893451e+02	1.759531e+01	1.759531e+00	4.985337e+01	0	0	1.596770e+02
8.105572e+01	2.893451e+02	1.935484e+01	3.519062e+00	4.868035e+01	0	0	1.597770e+02
80	2.932551e+02	1.935484e+01	3.519062e+00	4.926686e+01	0	0	1.598790e+02
80	2.932551e+02	1.759531e+01	3.519062e+00	4.926686e+01	0	0	1.599790e+02
8.011730e+01	2.932551e+02	1.759531e+01	3.519062e+00	4.868035e+01	0	0	1.600800e+02
80	2.932551e+02	1.759531e+01	3.519062e+00	4.868035e+01	0	0	1.601810e+02
80	2.932551e+02	1.759531e+01	3.519062e+00	4.868035e+01	0	0	1.602810e+02
80	2.932551e+02	1.759531e+01	1.759531e+00	4.926686e+01	0	0	1.603820e+02
80	2.932551e+02	1.759531e+01	3.519062e+00	4.868035e+01	0	0	1.604830e+02
8.070381e+01	2.922776e+02	1.759531e+01	3.519062e+00	4.868035e+01	0	0	1.605830e+02
8.164223e+01	2.942326e+02	1.759531e+01	3.519062e+00	4.868035e+01	0	0	1.606850e+02
8.140762e+01	2.942326e+02	1.759531e+01	3.519062e+00	4.868035e+01	0	0	1.607850e+02
8.129032e+01	2.932551e+02	1.759531e+01	3.519062e+00	4.868035e+01	0	0	1.608850e+02
8.129032e+01	2.932551e+02	1.759531e+01	3.519062e+00	4.809384e+01	0	0	1.609870e+02
8.129032e+01	2.932551e+02	1.759531e+01	3.519062e+00	4.868035e+01	0	0	1.610870e+02
8.140762e+01	2.932551e+02	1.935484e+01	5.278592e+00	4.868035e+01	0	0	1.611870e+02
8.105572e+01	2.922776e+02	1.759531e+01	3.519062e+00	4.868035e+01	0	0	1.612890e+02
8.093842e+01	2.942326e+02	1.759531e+01	3.519062e+00	4.868035e+01	0	0	1.613890e+02
8.105572e+01	2.942326e+02	1.759531e+01	3.519062e+00	4.868035e+01	0	0	1.614890e+02
8.093842e+01	2.942326e+02	1.583578e+01	1.759531e+00	4.868035e+01	0	0	1.615910e+02
8.093842e+01	2.942326e+02	1.583578e+01	1.759531e+00	4.809384e+01	0	0	1.616910e+02
8.105572e+01	2.942326e+02	1.759531e+01	3.519062e+00	4.868035e+01	0	0	1.617920e+02
8.093842e+01	2.942326e+02	1.759531e+01	3.519062e+00	4.868035e+01	0	0	1.618930e+02
8.129032e+01	2.952102e+02	1.759531e+01	3.519062e+00	4.516129e+01	0	0	1.619930e+02
8.246334e+01	2.942326e+02	1.583578e+01	5.278592e+00	4.516129e+01	0	0	1.620940e+02
8.246334e+01	2.942326e+02	1.759531e+01	5.278592e+00	4.574780e+01	0	0	1.621950e+02
8.211144e+01	2.922776e+02	1.759531e+01	3.519062e+00	4.574780e+01	0	0	1.622950e+02
8.211144e+01	2.932551e+02	1.759531e+01	5.278592e+00	4.516129e+01	0	0	1.623970e+02
8.222874e+01	2.932551e+02	1.759531e+01	3.519062e+00	4.574780e+01	0	0	1.624970e+02
8.211144e+01	2.932551e+02	1.759531e+01	3.519062e+00	4.516129e+01	0	0	1.625970e+02
8.269795e+01	2.932551e+02	1.759531e+01	3.519062e+00	3.929619e+01	0	0	1.626990e+02
8.304985e+01	2.932551e+02	1.759531e+01	5.278592e+00	3.870968e+01	0	0	1.627990e+02
8.293255e+01	2.932551e+02	1.759531e+01	3.519062e+00	3.929619e+01	0	0	1.628990e+02
8.304985e+01	2.932551e+02	1.759531e+01	3.519062e+00	3.870968e+01	0	0	1.630010e+02
8.293255e+01	2.932551e+02	1.759531e+01	3.519062e+00	3.929619e+01	0	0	1.631010e+02
8.293255e+01	2.932551e+02	1.759531e+01	3.519062e+00	3.929619e+01	0	0	1.632020e+02
8.316716e+01	2.942326e+02	1.583578e+01	3.519062e+00	3.929619e+01	0	0	1.633030e+02
8.304985e+01	2.942326e+02	1.759531e+01	3.519062e+00	3.577713e+01	0	0	1.634030e+02
8.363636e+01	2.922776e+02	1.759531e+01	3.519062e+00	3.636364e+01	0	0	1.635040e+02
8.375367e+01	2.922776e+02	1.759531e+01	3.519062e+00	3.636364e+01	0	0	1.636050e+02
8.375367e+01	2.932551e+02	1.759531e+01	3.519062e+00	3.636364e+01	0	0	1.637050e+02
8.387097e+01	2.932551e+02	1.759531e+01	3.519062e+00	3.636364e+01	0	0	1.638060e+02
8.363636e+01	2.932551e+02	1.759531e+01	3.519062e+00	3.636364e+01	0	0	1.639070e+02
8.375367e+01	2.932551e+02	1.759531e+01	3.519062e+00	3.636364e+01	0	0	1.640070e+02
8.398827e+01	2.961877e+02	1.759531e+01	3.519062e+00	3.695015e+01	0	0	1.641080e+02
8.457478e+01	2.981427e+02	1.759531e+01	3.519062e+00	3.695015e+01	0	0	1.642090e+02
8.457478e+01	2.981427e+02	1.935484e+01	3.519062e+00	3.695015e+01	0	0	1.643100e+02
8.445748e+01	2.981427e+02	1.759531e+01	3.519062e+00	3.695015e+01	0	0	1.644110e+02
8.457478e+01	2.981427e+02	1.759531e+01	3.519062e+00	3.695015e+01	0	0	1.645110e+02
8.445748e+01	2.981427e+02	1.759531e+01	3.519062e+00	3.695015e+01	0	0	1.646120e+02
8.445748e+01	2.981427e+02	1.759531e+01	3.519062e+00	3.695015e+01	0	0	1.647130e+02
8.445748e+01	2.981427e+02	1.759531e+01	3.519062e+00	3.695015e+01	0	0	1.648130e+02
8.375367e+01	2.942326e+02	1.759531e+01	3.519062e+00	4.164223e+01	0	0	1.649140e+02
8.363636e+01	2.942326e+02	1.759531e+01	5.278592e+00	4.164223e+01	0	0	1.650150e+02
8.363636e+01	2.942326e+02	1.759531e+01	3.519062e+00	4.164223e+01	0	0	1.651150e+02
8.375367e+01	2.952102e+02	1.759531e+01	3.519062e+00	4.164223e+01	0	0	1.652160e+02
8.387097e+01	2.942326e+02	1.759531e+01	3.519062e+00	4.164223e+01	0	0	1.653170e+02
8.363636e+01	2.942326e+02	1.759531e+01	3.519062e+00	4.164223e+01	0	0	1.654170e+02
8.363636e+01	2.942326e+02	1.935484e+01	5.278592e+00	4.164223e+01	0	0	1.655180e+02
8.234604e+01	2.942326e+02	1.759531e+01	5.278592e+00	4.164223e+01	0	0	1.656190e+02
8.175953e+01	2.913001e+02	1.759531e+01	3.519062e+00	4.164223e+01	0	0	1.657200e+02
8.175953e+01	2.913001e+02	1.759531e+01	3.519062e+00	4.164223e+01	0	0	1.658210e+02
8.175953e+01	2.913001e+02	1.759531e+01	3.519062e+00	4.164223e+01	0	0	1.659210e+02
8.187683e+01	2.932551e+02	1.759531e+01	3.519062e+00	4.164223e+01	0	0	1.660220e+02
8.175953e+01	2.913001e+02	1.759531e+01	3.519062e+00	4.105572e+01	0	0	1.661230e+02
8.199413e+01	2.922776e+02	1.759531e+01	3.519062e+00	4.164223e+01	0	0	1.662230e+02
8.187683e+01	2.913001e+02	1.759531e+01	3.519062e+00	4.457478e+01	0	0	1.663240e+02
8.093842e+01	2.903226e+02	1.759531e+01	3.519062e+00	4.457478e+01	0	0	1.664250e+02
8.093842e+01	2.903226e+02	1.759531e+01	1.759531e+00	4.457478e+01	0	0	1.665250e+02
8.093842e+01	2.903226e+02	1.759531e+01	3.519062e+00	4.457478e+01	0	0	1.666260e+02
8.105572e+01	2.903226e+02	1.583578e+01	3.519062e+00	4.457478e+01	0	0	1.667270e+02
8.140762e+01	2.913001e+02	1.759531e+01	3.519062e+00	4.516129e+01	0	0	1.668280e+02
8.105572e+01	2.903226e+02	1.759531e+01	3.519062e+00	4.457478e+01	0	0	1.669280e+02
8.035191e+01	2.922776e+02	1.583578e+01	3.519062e+00	4.692082e+01	0	0	1.670290e+02
8.011730e+01	2.942326e+02	1.759531e+01	3.519062e+00	4.692082e+01	0	0	1.671300e+02
8.011730e+01	2.942326e+02	1.759531e+01	3.519062e+00	4.692082e+01	0	0	1.672300e+02
8.023460e+01	2.942326e+02	1.759531e+01	3.519062e+00	4.692082e+01	0	0	1.673310e+02
8.023460e+01	2.942326e+02	1.759531e+01	3.519062e+00	4.692082e+01	0	0	1.674320e+02
8.023460e+01	2.942326e+02	1.759531e+01	3.519062e+00	4.692082e+01	0	0	1.675320e+02
8.011730e+01	2.942326e+02	1.583578e+01	1.759531e+00	4.692082e+01	0	0	1.676330e+02
8.011730e+01	2.942326e+02	1.759531e+01	5.278592e+00	4.692082e+01	0	0	1.677340e+02
8.140762e+01	2.981427e+02	1.759531e+01	3.519062e+00	4.692082e+01	0	0	1.678340e+02
8.082111e+01	2.971652e+02	1.583578e+01	3.519062e+00	4.692082e+01	0	0	1.679360e+02
8.093842e+01	2.971652e+02	1.759531e+01	3.519062e+00	4.692082e+01	0	0	1.680360e+02
8.082111e+01	2.971652e+02	1.583578e+01	3.519062e+00	4.692082e+01	0	0	1.681360e+02
8.082111e+01	2.971652e+02	1.759531e+01	3.519062e+00	4.692082e+01	0	0	1.682380e+02
8.082111e+01	2.971652e+02	1.759531e+01	5.278592e+00	4.750733e+01	0	0	1.683380e+02
8.105572e+01	2.981427e+02	1.759531e+01	3.519062e+00	4.750733e+01	0	0	1.684380e+02
8.023460e+01	3.010753e+02	1.583578e+01	3.519062e+00	4.750733e+01	0	0	1.685400e+02
80	3.000978e+02	1.583578e+01	3.519062e+00	4.692082e+01	0	0	1.686400e+02
7.988270e+01	2.991202e+02	1.583578e+01	3.519062e+00	4.692082e+01	0	0	1.687400e+02
80	3.000978e+02	1.759531e+01	3.519062e+00	4.750733e+01	0	0	1.688420e+02
80	2.991202e+02	1.759531e+01	3.519062e+00	4.692082e+01	0	0	1.689420e+02
80	2.991202e+02	1.583578e+01	3.519062e+00	4.692082e+01	0	0	1.690420e+02
80	3.000978e+02	1.583578e+01	1.759531e+00	4.692082e+01	0	0	1.691440e+02
8.152493e+01	2.981427e+02	1.759531e+01	3.519062e+00	4.750733e+01	0	0	1.692440e+02
8.140762e+01	2.971652e+02	1.759531e+01	3.519062e+00	4.692082e+01	0	0	1.693450e+02
8.152493e+01	2.971652e+02	1.583578e+01	3.519062e+00	4.692082e+01	0	0	1.694460e+02
8.152493e+01	2.971652e+02	1.759531e+01	1.759531e+00	4.692082e+01	0	0	1.695460e+02
8.152493e+01	2.971652e+02	1.583578e+01	3.519062e+00	4.692082e+01	0	0	1.696470e+02
8.140762e+01	2.971652e+02	1.759531e+01	3.519062e+00	4.692082e+01	0	0	1.697480e+02
8.140762e+01	2.971652e+02	1.759531e+01	3.519062e+00	4.750733e+01	0	0	1.698480e+02
8.093842e+01	2.932551e+02	1.759531e+01	1.759531e+00	4.750733e+01	0	0	1.699490e+02
8.058651e+01	2.971652e+02	1.759531e+01	3.519062e+00	4.692082e+01	0	0	1.700500e+02
8.035191e+01	2.971652e+02	1.759531e+01	3.519062e+00	4.750733e+01	0	0	1.701500e+02
8.035191e+01	2.971652e+02	1.759531e+01	3.519062e+00	4.750733e+01	0	0	1.702520e+02
8.023460e+01	2.971652e+02	1.759531e+01	3.519062e+00	4.692082e+01	0	0	1.703520e+02
8.035191e+01	2.971652e+02	1.759531e+01	3.519062e+00	4.692082e+01	0	0	1.704520e+02
8.023460e+01	2.971652e+02	1.759531e+01	3.519062e+00	4.750733e+01	0	0	1.705540e+02
8.093842e+01	2.942326e+02	1.759531e+01	3.519062e+00	4.750733e+01	0	0	1.706540e+02
8.164223e+01	2.961877e+02	1.759531e+01	1.759531e+00	4.750733e+01	0	0	1.707550e+02
8.164223e+01	2.961877e+02	1.759531e+01	3.519062e+00	4.750733e+01	0	0	1.708560e+02
8.187683e+01	2.971652e+02	1.759531e+01	3.519062e+00	4.750733e+01	0	0	1.709560e+02
8.175953e+01	2.961877e+02	1.759531e+01	3.519062e+00	4.750733e+01	0	0	1.710570e+02
8.164223e+01	2.971652e+02	1.759531e+01	3.519062e+00	4.750733e+01	0	0	1.711580e+02
8.164223e+01	2.961877e+02	1.935484e+01	3.519062e+00	4.750733e+01	0	0	1.712580e+02
8.187683e+01	2.932551e+02	1.759531e+01	3.519062e+00	4.750733e+01	0	0	1.713590e+02
8.011730e+01	2.903226e+02	1.759531e+01	5.278592e+00	4.750733e+01	0	0	1.714600e+02
8.035191e+01	2.913001e+02	1.935484e+01	5.278592e+00	4.809384e+01	0	0	1.715600e+02
8.046921e+01	2.922776e+02	1.759531e+01	3.519062e+00	4.809384e+01	0	0	1.716620e+02
8.046921e+01	2.913001e+02	1.759531e+01	3.519062e+00	4.750733e+01	0	0	1.717620e+02
8.011730e+01	2.903226e+02	1.759531e+01	3.519062e+00	4.750733e+01	0	0	1.718630e+02
8.011730e+01	2.903226e+02	1.935484e+01	3.519062e+00	4.750733e+01	0	0	1.719640e+02
8.011730e+01	2.903226e+02	1.759531e+01	3.519062e+00	4.809384e+01	0	0	1.720640e+02
8.093842e+01	2.952102e+02	1.759531e+01	3.519062e+00	4.809384e+01	0	0	1.721650e+02
8.093842e+01	2.952102e+02	1.583578e+01	3.519062e+00	4.809384e+01	0	0	1.722660e+02
8.093842e+01	2.952102e+02	1.583578e+01	3.519062e+00	4.809384e+01	0	0	1.723660e+02
8.093842e+01	2.952102e+02	1.759531e+01	3.519062e+00	4.809384e+01	0	0	1.724670e+02
8.093842e+01	2.952102e+02	1.759531e+01	3.519062e+00	4.809384e+01	0	0	1.725680e+02
8.093842e+01	2.961877e+02	1.759531e+01	3.519062e+00	4.809384e+01	0	0	1.726680e+02
8.093842e+01	2.961877e+02	1.759531e+01	3.519062e+00	4.809384e+01	0	0	1.727690e+02
8.117302e+01	2.952102e+02	1.759531e+01	3.519062e+00	4.633431e+01	0	0	1.728700e+02
8.070381e+01	2.961877e+02	1.759531e+01	3.519062e+00	4.692082e+01	0	0	1.729710e+02
8.070381e+01	2.961877e+02	1.935484e+01	5.278592e+00	4.633431e+01	0	0	1.730710e+02
8.082111e+01	2.961877e+02	1.759531e+01	3.519062e+00	4.633431e+01	0	0	1.731720e+02
8.070381e+01	2.971652e+02	1.759531e+01	3.519062e+00	4.692082e+01	0	0	1.732730e+02
8.070381e+01	2.961877e+02	1.759531e+01	3.519062e+00	4.633431e+01	0	0	1.733730e+02
8.070381e+01	2.961877e+02	1.759531e+01	3.519062e+00	4.692082e+01	0	0	1.734740e+02
8.082111e+01	2.942326e+02	1.759531e+01	5.278592e+00	4.516129e+01	0	0	1.735750e+02
8.117302e+01	2.942326e+02	1.759531e+01	3.519062e+00	4.516129e+01	0	0	1.736760e+02
8.129032e+01	2.942326e+02	1.759531e+01	3.519062e+00	4.516129e+01	0	0	1.737760e+02
8.117302e+01	2.942326e+02	1.759531e+01	3.519062e+00	4.516129e+01	0	0	1.738770e+02
8.129032e+01	2.942326e+02	1.759531e+01	3.519062e+00	4.516129e+01	0	0	1.739780e+02
8.117302e+01	2.942326e+02	1.583578e+01	3.519062e+00	4.516129e+01	0	0	1.740780e+02
8.117302e+01	2.942326e+02	1.759531e+01	3.519062e+00	4.516129e+01	0	0	1.741790e+02
8.152493e+01	2.952102e+02	1.759531e+01	3.519062e+00	4.457478e+01	0	0	1.742800e+02
8.140762e+01	2.932551e+02	1.583578e+01	3.519062e+00	4.457478e+01	0	0	1.743810e+02
8.140762e+01	2.932551e+02	1.583578e+01	5.278592e+00	4.457478e+01	0	0	1.744810e+02
8.129032e+01	2.922776e+02	1.759531e+01	3.519062e+00	4.457478e+01	0	0	1.745820e+02
8.140762e+01	2.932551e+02	1.759531e+01	3.519062e+00	4.457478e+01	0	0	1.746830e+02
8.140762e+01	2.932551e+02	1.759531e+01	3.519062e+00	4.457478e+01	0	0	1.747830e+02
8.140762e+01	2.932551e+02	1.759531e+01	3.519062e+00	4.457478e+01	0	0	1.748840e+02
8.105572e+01	2.922776e+02	1.759531e+01	3.519062e+00	4.457478e+01	0	0	1.749850e+02
8.152493e+01	2.932551e+02	1.759531e+01	3.519062e+00	4.457478e+01	0	0	1.750850e+02
8.152493e+01	2.922776e+02	1.935484e+01	3.519062e+00	4.516129e+01	0	0	1.751860e+02
8.164223e+01	2.922776e+02	1.759531e+01	3.519062e+00	4.457478e+01	0	0	1.752870e+02
8.152493e+01	2.922776e+02	1.759531e+01	3.519062e+00	4.457478e+01	0	0	1.753870e+02
8.152493e+01	2.922776e+02	1.759531e+01	3.519062e+00	4.457478e+01	0	0	1.754890e+02
8.164223e+01	2.922776e+02	1.759531e+01	3.519062e+00	4.516129e+01	0	0	1.755890e+02
8.187683e+01	2.942326e+02	1.759531e+01	3.519062e+00	4.398827e+01	0	0	1.756890e+02
8.140762e+01	2.932551e+02	1.759531e+01	3.519062e+00	4.457478e+01	0	0	1.757910e+02
8.140762e+01	2.932551e+02	1.759531e+01	1.759531e+00	4.398827e+01	0	0	1.758910e+02
8.140762e+01	2.932551e+02	1.759531e+01	3.519062e+00	4.398827e+01	0	0	1.759920e+02
8.140762e+01	2.932551e+02	1.759531e+01	3.519062e+00	4.398827e+01	0	5	1.760930e+02
8.164223e+01	2.942326e+02	1.759531e+01	1.759531e+00	4.398827e+01	0	5	1.761930e+02
8.164223e+01	2.942326e+02	1.759531e+01	1.759531e+00	4.457478e+01	0	5	1.762940e+02
8.187683e+01	2.952102e+02	1.759531e+01	3.519062e+00	4.281525e+01	0	5	1.763950e+02
8.129032e+01	2.952102e+02	1.759531e+01	3.519062e+00	4.281525e+01	0	5	1.764950e+02
8.140762e+01	2.952102e+02	1.759531e+01	3.519062e+00	4.281525e+01	0	5	1.765960e+02
8.164223e+01	2.952102e+02	1.759531e+01	3.519062e+00	4.281525e+01	0	5	1.766970e+02
8.129032e+01	2.952102e+02	1.759531e+01	3.519062e+00	4.222874e+01	0	5	1.767970e+02
8.129032e+01	2.952102e+02	1.759531e+01	3.519062e+00	4.281525e+01	0	5	1.768990e+02
8.129032e+01	2.952102e+02	1.759531e+01	3.519062e+00	4.222874e+01	0	5	1.769990e+02
8.129032e+01	2.952102e+02	1.759531e+01	3.519062e+00	4.281525e+01	0	5	1.770990e+02
8.129032e+01	2.942326e+02	1.759531e+01	3.519062e+00	4.222874e+01	0	5	1.772010e+02
8.058651e+01	2.932551e+02	1.759531e+01	1.759531e+00	4.222874e+01	0	5	1.773010e+02
8.058651e+01	2.932551e+02	1.759531e+01	3.519062e+00	4.222874e+01	0	5	1.774010e+02
8.058651e+01	2.922776e+02	1.935484e+01	3.519062e+00	4.164223e+01	0	5	1.775030e+02
8.058651e+01	2.922776e+02	1.759531e+01	3.519062e+00	4.222874e+01	0	5	1.776030e+02
8.058651e+01	2.922776e+02	1.935484e+01	1.759531e+00	4.164223e+01	0	5	1.777040e+02
8.058651e+01	2.932551e+02	1.935484e+01	1.759531e+00	4.164223e+01	0	5	1.778050e+02
8.023460e+01	2.932551e+02	1.935484e+01	3.519062e+00	4.164223e+01	0	5	1.779050e+02
8.035191e+01	2.942326e+02	1.759531e+01	1.759531e+00	4.222874e+01	0	5	1.780070e+02
8.011730e+01	2.932551e+02	1.759531e+01	1.759531e+00	4.164223e+01	0	5	1.781070e+02
8.011730e+01	2.922776e+02	1.935484e+01	3.519062e+00	4.222874e+01	0	5	1.782070e+02
80	2.922776e+02	1.759531e+01	3.519062e+00	4.164223e+01	0	5	1.783090e+02
80	2.932551e+02	1.759531e+01	3.519062e+00	4.222874e+01	0	5	1.784090e+02
8.011730e+01	2.922776e+02	1.759531e+01	3.519062e+00	4.222874e+01	0	5	1.785090e+02
8.058651e+01	2.903226e+02	1.935484e+01	3.519062e+00	4.046921e+01	0	5	1.786110e+02
8.046921e+01	2.883675e+02	1.935484e+01	3.519062e+00	4.046921e+01	0	5	1.787110e+02
8.046921e+01	2.883675e+02	1.759531e+01	1.759531e+00	3.988270e+01	0	5	1.788110e+02
8.046921e+01	2.883675e+02	1.759531e+01	1.759531e+00	3.988270e+01	0	5	1.789130e+02
8.058651e+01	2.883675e+02	1.759531e+01	3.519062e+00	4.046921e+01	0	5	1.790130e+02
8.058651e+01	2.883675e+02	1.935484e+01	3.519062e+00	4.046921e+01	0	5	1.791150e+02
8.046921e+01	2.883675e+02	1.759531e+01	3.519062e+00	4.046921e+01	0	5	1.792150e+02
8.011730e+01	2.864125e+02	1.935484e+01	1.759531e+00	4.046921e+01	0	5	1.793150e+02
7.917889e+01	2.805474e+02	1.935484e+01	1.759531e+00	4.046921e+01	0	5	1.794170e+02
7.941349e+01	2.815249e+02	1.935484e+01	1.759531e+00	4.046921e+01	0	5	1.795170e+02
7.917889e+01	2.805474e+02	1.759531e+01	3.519062e+00	3.988270e+01	0	5	1.796170e+02
7.917889e+01	2.805474e+02	1.935484e+01	1.759531e+00	4.046921e+01	0	5	1.797190e+02
7.929619e+01	2.805474e+02	1.935484e+01	3.519062e+00	3.988270e+01	0	5	1.798190e+02
7.917889e+01	2.815249e+02	1.935484e+01	1.759531e+00	3.988270e+01	0	5	1.799190e+02
7.964809e+01	2.805474e+02	1.935484e+01	1.759531e+00	3.929619e+01	0	5	1.800210e+02
8.046921e+01	2.756598e+02	1.935484e+01	1.759531e+00	3.870968e+01	0	5	1.801210e+02
8.058651e+01	2.756598e+02	1.935484e+01	1.759531e+00	3.870968e+01	0	5	1.802210e+02
8.046921e+01	2.746823e+02	1.935484e+01	1.759531e+00	3.870968e+01	0	5	1.803230e+02
8.058651e+01	2.756598e+02	1.935484e+01	3.519062e+00	3.870968e+01	0	5	1.804230e+02
8.046921e+01	2.756598e+02	1.935484e+01	1.759531e+00	3.870968e+01	0	5	1.805240e+02
8.058651e+01	2.756598e+02	1.935484e+01	1.759531e+00	3.870968e+01	0	5	1.806250e+02
8.058651e+01	2.756598e+02	1.759531e+01	1.759531e+00	3.929619e+01	0	5	1.807250e+02
7.988270e+01	2.727273e+02	1.935484e+01	1.759531e+00	3.929619e+01	0	5	1.808270e+02
7.894428e+01	2.727273e+02	1.935484e+01	1.759531e+00	3.870968e+01	0	5	1.809270e+02
7.906158e+01	2.727273e+02	1.935484e+01	1.759531e+00	3.929619e+01	0	5	1.810270e+02
7.917889e+01	2.737048e+02	1.935484e+01	1.759531e+00	3.988270e+01	0	0	1.811290e+02
7.870968e+01	2.717498e+02	1.935484e+01	1.759531e+00	3.929619e+01	0	0	1.812290e+02
7.870968e+01	2.717498e+02	1.935484e+01	1.759531e+00	3.929619e+01	0	0	1.813290e+02
7.870968e+01	2.717498e+02	1.935484e+01	1.759531e+00	3.929619e+01	0	0	1.814310e+02
7.695015e+01	2.717498e+02	1.935484e+01	3.519062e+00	3.988270e+01	0	0	1.815310e+02
7.624633e+01	2.717498e+02	1.935484e+01	1.759531e+00	3.988270e+01	0	0	1.816320e+02
7.624633e+01	2.717498e+02	1.935484e+01	3.519062e+00	3.988270e+01	0	0	1.817330e+02
7.624633e+01	2.717498e+02	1.759531e+01	3.519062e+00	4.046921e+01	0	0	1.818330e+02
7.624633e+01	2.717498e+02	1.935484e+01	3.519062e+00	4.046921e+01	0	0	1.819340e+02
7.624633e+01	2.717498e+02	1.935484e+01	3.519062e+00	3.988270e+01	0	0	1.820350e+02
7.624633e+01	2.717498e+02	1.935484e+01	1.759531e+00	3.988270e+01	0	0	1.821350e+02
7.495601e+01	2.707722e+02	1.935484e+01	1.759531e+00	3.988270e+01	0	0	1.822370e+02
7.331378e+01	2.697947e+02	1.759531e+01	1.759531e+00	3.988270e+01	0	0	1.823370e+02
7.319648e+01	2.697947e+02	1.759531e+01	1.759531e+00	3.988270e+01	0	0	1.824370e+02
7.331378e+01	2.697947e+02	1.935484e+01	1.759531e+00	3.988270e+01	0	0	1.825390e+02
7.331378e+01	2.697947e+02	1.935484e+01	3.519062e+00	3.988270e+01	0	0	1.826390e+02
7.331378e+01	2.697947e+02	1.935484e+01	1.759531e+00	3.988270e+01	0	0	1.827390e+02
7.331378e+01	2.697947e+02	1.935484e+01	1.759531e+00	3.988270e+01	0	0	1.828410e+02
7.143695e+01	2.697947e+02	1.759531e+01	1.759531e+00	4.164223e+01	0	0	1.829410e+02
6.780059e+01	2.707722e+02	1.759531e+01	1.759531e+00	4.105572e+01	0	0	1.830420e+02
6.791789e+01	2.717498e+02	1.583578e+01	3.519062e+00	4.105572e+01	0	0	1.831430e+02
6.791789e+01	2.707722e+02	1.759531e+01	1.759531e+00	4.164223e+01	0	0	1.832430e+02
6.791789e+01	2.707722e+02	1.759531e+01	1.759531e+00	4.164223e+01	0	0	1.833440e+02
6.780059e+01	2.707722e+02	1.759531e+01	1.759531e+00	4.164223e+01	0	0	1.834450e+02
6.791789e+01	2.717498e+02	1.759531e+01	1.759531e+00	4.105572e+01	0	0	1.835450e+02
6.639296e+01	2.746823e+02	1.759531e+01	1.759531e+00	4.164223e+01	0	0	1.836460e+02
6.510264e+01	2.815249e+02	1.759531e+01	1.759531e+00	4.164223e+01	0	0	1.837470e+02
6.510264e+01	2.815249e+02	1.759531e+01	1.759531e+00	4.164223e+01	0	0	1.838470e+02
6.510264e+01	2.815249e+02	1.759531e+01	3.519062e+00	4.164223e+01	0	0	1.839490e+02
6.510264e+01	2.815249e+02	1.759531e+01	1.759531e+00	4.164223e+01	0	0	1.840490e+02
6.510264e+01	2.815249e+02	1.759531e+01	3.519062e+00	4.105572e+01	0	0	1.841500e+02
6.510264e+01	2.815249e+02	1.759531e+01	3.519062e+00	4.164223e+01	0	0	1.842510e+02
6.369501e+01	2.825024e+02	1.759531e+01	1.759531e+00	4.164223e+01	0	0	1.843510e+02
6.217009e+01	2.776149e+02	1.759531e+01	1.759531e+00	4.164223e+01	0	0	1.844520e+02
6.205279e+01	2.776149e+02	1.759531e+01	3.519062e+00	4.164223e+01	0	0	1.845530e+02
6.217009e+01	2.776149e+02	1.759531e+01	3.519062e+00	4.164223e+01	0	0	1.846530e+02
6.217009e+01	2.776149e+02	1.759531e+01	1.759531e+00	4.164223e+01	0	0	1.847540e+02
6.205279e+01	2.785924e+02	1.759531e+01	1.759531e+00	4.164223e+01	0	0	1.848550e+02
6.205279e+01	2.776149e+02	1.759531e+01	1.759531e+00	4.164223e+01	0	0	1.849550e+02
6.217009e+01	2.785924e+02	1.759531e+01	1.759531e+00	4.164223e+01	0	0	1.850560e+02
6.041056e+01	2.707722e+02	1.759531e+01	1.759531e+00	4.164223e+01	0	0	1.851570e+02
5.982405e+01	2.746823e+02	1.759531e+01	1.759531e+00	4.164223e+01	0	0	1.852570e+02
5.970674e+01	2.746823e+02	1.759531e+01	1.759531e+00	4.105572e+01	0	0	1.853590e+02
5.982405e+01	2.746823e+02	1.759531e+01	1.759531e+00	4.105572e+01	0	0	1.854590e+02
5.982405e+01	2.746823e+02	1.759531e+01	1.759531e+00	4.164223e+01	0	0	1.855600e+02
5.994135e+01	2.756598e+02	1.759531e+01	1.759531e+00	4.105572e+01	0	0	1.856610e+02
5.982405e+01	2.746823e+02	1.759531e+01	1.759531e+00	4.164223e+01	0	0	1.857610e+02
5.876833e+01	2.795699e+02	1.759531e+01	3.519062e+00	4.105572e+01	0	0	1.858620e+02
5.888563e+01	2.815249e+02	1.759531e+01	1.759531e+00	4.046921e+01	0	0	1.859630e+02
5.865103e+01	2.795699e+02	1.759531e+01	1.759531e+00	4.046921e+01	0	0	1.860630e+02
5.865103e+01	2.795699e+02	1.759531e+01	1.759531e+00	4.105572e+01	0	0	1.861640e+02
5.853372e+01	2.795699e+02	1.759531e+01	3.519062e+00	4.046921e+01	0	0	1.862650e+02
5.865103e+01	2.805474e+02	1.759531e+01	3.519062e+00	4.046921e+01	0	0	1.863650e+02
5.865103e+01	2.805474e+02	1.759531e+01	1.759531e+00	4.105572e+01	0	0	1.864660e+02
5.935484e+01	2.815249e+02	1.759531e+01	3.519062e+00	4.105572e+01	0	0	1.865670e+02
6.240469e+01	2.844575e+02	1.583578e+01	1.759531e+00	4.105572e+01	0	0	1.866680e+02
6.240469e+01	2.844575e+02	1.759531e+01	1.759531e+00	4.105572e+01	0	0	1.867680e+02
6.240469e+01	2.844575e+02	1.583578e+01	1.759531e+00	4.105572e+01	0	0	1.868690e+02
6.240469e+01	2.844575e+02	1.759531e+01	1.759531e+00	4.105572e+01	0	0	1.869700e+02
6.240469e+01	2.844575e+02	1.759531e+01	1.759531e+00	4.105572e+01	0	0	1.870710e+02
6.240469e+01	2.844575e+02	1.759531e+01	1.759531e+00	4.105572e+01	0	0	1.871710e+02
6.428152e+01	2.864125e+02	1.583578e+01	1.759531e+00	4.046921e+01	0	0	1.872720e+02
6.627566e+01	2.893451e+02	1.583578e+01	3.519062e+00	4.105572e+01	0	0	1.873720e+02
6.615836e+01	2.883675e+02	1.583578e+01	1.759531e+00	4.105572e+01	0	0	1.874730e+02
6.604106e+01	2.883675e+02	1.759531e+01	1.759531e+00	4.105572e+01	0	0	1.875740e+02
6.615836e+01	2.883675e+02	1.759531e+01	1.759531e+00	4.105572e+01	0	0	1.876740e+02
6.604106e+01	2.883675e+02	1.759531e+01	1.759531e+00	4.105572e+01	0	0	1.877760e+02
6.615836e+01	2.883675e+02	1.759531e+01	1.759531e+00	4.046921e+01	0	0	1.878760e+02
6.780059e+01	2.893451e+02	1.759531e+01	1.759531e+00	4.046921e+01	0	0	1.879770e+02
7.038123e+01	2.913001e+02	1.759531e+01	3.519062e+00	4.046921e+01	0	0	1.880780e+02
7.038123e+01	2.913001e+02	1.759531e+01	1.759531e+00	3.988270e+01	0	0	1.881780e+02
7.038123e+01	2.913001e+02	1.759531e+01	1.759531e+00	4.046921e+01	0	0	1.882790e+02
7.038123e+01	2.913001e+02	1.759531e+01	3.519062e+00	3.988270e+01	0	0	1.883800e+02
7.049853e+01	2.913001e+02	1.759531e+01	3.519062e+00	3.988270e+01	0	0	1.884800e+02
7.049853e+01	2.913001e+02	1.759531e+01	1.759531e+00	4.046921e+01	0	0	1.885810e+02
7.143695e+01	2.903226e+02	1.759531e+01	1.759531e+00	4.046921e+01	0	0	1.886820e+02
7.249267e+01	2.913001e+02	1.759531e+01	1.759531e+00	3.988270e+01	0	0	1.887820e+02
7.237537e+01	2.922776e+02	1.759531e+01	1.759531e+00	4.046921e+01	0	0	1.888830e+02
7.260997e+01	2.913001e+02	1.759531e+01	1.759531e+00	3.988270e+01	0	0	1.889840e+02
7.237537e+01	2.913001e+02	1.759531e+01	1.759531e+00	4.046921e+01	0	0	1.890840e+02
7.237537e+01	2.913001e+02	1.759531e+01	1.759531e+00	4.046921e+01	0	0	1.891860e+02
7.237537e+01	2.913001e+02	1.759531e+01	1.759531e+00	4.046921e+01	0	0	1.892860e+02
7.249267e+01	2.913001e+02	1.759531e+01	1.759531e+00	4.046921e+01	0	0	1.893870e+02
7.167155e+01	2.952102e+02	1.759531e+01	1.759531e+00	3.988270e+01	0	0	1.894880e+02
7.131965e+01	2.961877e+02	1.759531e+01	1.759531e+00	3.988270e+01	0	0	1.895880e+02
7.131965e+01	2.961877e+02	1.759531e+01	1.759531e+00	3.988270e+01	0	0	1.896890e+02
7.131965e+01	2.961877e+02	1.759531e+01	1.759531e+00	3.929619e+01	0	0	1.897900e+02
7.131965e+01	2.961877e+02	1.759531e+01	1.759531e+00	3.988270e+01	0	0	1.898900e+02
7.131965e+01	2.961877e+02	1.583578e+01	1.759531e+00	3.988270e+01	0	0	1.899910e+02
7.131965e+01	2.961877e+02	1.759531e+01	1.759531e+00	3.988270e+01	0	0	1.900920e+02
7.085044e+01	2.952102e+02	1.759531e+01	3.519062e+00	4.046921e+01	0	0	1.901920e+02
7.096774e+01	2.952102e+02	1.759531e+01	1.759531e+00	4.046921e+01	0	0	1.902940e+02
7.120235e+01	2.961877e+02	1.583578e+01	3.519062e+00	3.988270e+01	0	0	1.903940e+02
7.108504e+01	2.961877e+02	1.759531e+01	1.759531e+00	3.988270e+01	0	0	1.904940e+02
7.108504e+01	2.961877e+02	1.759531e+01	1.759531e+00	3.988270e+01	0	0	1.905960e+02
7.108504e+01	2.961877e+02	1.759531e+01	1.759531e+00	4.046921e+01	0	0	1.906960e+02
7.096774e+01	2.952102e+02	1.759531e+01	1.759531e+00	3.988270e+01	0	0	1.907960e+02
7.096774e+01	2.952102e+02	1.759531e+01	1.759531e+00	4.046921e+01	0	0	1.908980e+02
7.131965e+01	3.010753e+02	1.759531e+01	3.519062e+00	4.046921e+01	0	0	1.909980e+02
7.131965e+01	3.010753e+02	1.759531e+01	3.519062e+00	4.046921e+01	0	0	1.910980e+02
7.131965e+01	3.010753e+02	1.759531e+01	1.759531e+00	4.046921e+01	0	0	1.912000e+02
7.143695e+01	3.010753e+02	1.583578e+01	1.759531e+00	4.046921e+01	0	0	1.913000e+02
7.131965e+01	3.010753e+02	1.759531e+01	1.759531e+00	4.046921e+01	0	0	1.914000e+02
7.143695e+01	3.010753e+02	1.759531e+01	3.519062e+00	4.046921e+01	0	0	1.915020e+02
7.190616e+01	3.020528e+02	1.759531e+01	1.759531e+00	4.046921e+01	0	0	1.916020e+02
7.190616e+01	2.971652e+02	1.759531e+01	3.519062e+00	4.046921e+01	0	0	1.917040e+02
7.190616e+01	2.971652e+02	1.759531e+01	1.759531e+00	4.105572e+01	0	0	1.918040e+02
7.178886e+01	2.971652e+02	1.759531e+01	0	4.046921e+01	0	0	1.919040e+02
7.190616e+01	2.971652e+02	1.759531e+01	0	4.046921e+01	0	0	1.920060e+02
7.190616e+01	2.971652e+02	1.759531e+01	1.759531e+00	4.105572e+01	0	0	1.921060e+02
7.178886e+01	2.981427e+02	1.759531e+01	1.759531e+00	4.105572e+01	0	0	1.922060e+02
7.190616e+01	2.981427e+02	1.759531e+01	1.759531e+00	4.105572e+01	0	0	1.923080e+02
7.061584e+01	3.020528e+02	1.583578e+01	0	4.105572e+01	0	0	1.924080e+02
7.061584e+01	3.010753e+02	1.583578e+01	1.759531e+00	4.105572e+01	0	0	1.925080e+02
7.061584e+01	3.010753e+02	1.583578e+01	1.759531e+00	4.105572e+01	0	0	1.926100e+02
7.061584e+01	3.010753e+02	1.583578e+01	1.759531e+00	4.105572e+01	0	0	1.927100e+02
7.061584e+01	3.020528e+02	1.759531e+01	1.759531e+00	4.105572e+01	0	0	1.928110e+02
7.061584e+01	3.010753e+02	1.583578e+01	1.759531e+00	4.105572e+01	0	0	1.929110e+02
7.108504e+01	3.040078e+02	1.583578e+01	1.759531e+00	4.164223e+01	0	0	1.930120e+02
7.202346e+01	3.010753e+02	1.583578e+01	1.759531e+00	4.164223e+01	0	0	1.931130e+02
7.214076e+01	3.010753e+02	1.583578e+01	1.759531e+00	4.222874e+01	0	0	1.932130e+02
7.202346e+01	3.010753e+02	1.759531e+01	1.759531e+00	4.164223e+01	0	0	1.933140e+02
7.202346e+01	3.010753e+02	1.759531e+01	1.759531e+00	4.164223e+01	0	0	1.934150e+02
7.202346e+01	3.020528e+02	1.759531e+01	1.759531e+00	4.164223e+01	0	0	1.935150e+02
7.214076e+01	3.010753e+02	1.583578e+01	3.519062e+00	4.164223e+01	0	0	1.936160e+02
7.214076e+01	3.010753e+02	1.583578e+01	1.759531e+00	4.164223e+01	0	0	1.937170e+02
7.249267e+01	2.971652e+02	1.583578e+01	1.759531e+00	4.222874e+01	0	0	1.938170e+02
7.260997e+01	2.991202e+02	1.583578e+01	1.759531e+00	4.164223e+01	0	0	1.939180e+02
7.249267e+01	2.981427e+02	1.583578e+01	1.759531e+00	4.164223e+01	0	0	1.940190e+02
7.249267e+01	2.981427e+02	1.583578e+01	1.759531e+00	4.164223e+01	0	0	1.941190e+02
7.249267e+01	2.981427e+02	1.583578e+01	3.519062e+00	4.164223e+01	0	0	1.942210e+02
7.237537e+01	2.981427e+02	1.759531e+01	1.759531e+00	4.164223e+01	0	0	1.943210e+02
7.237537e+01	2.981427e+02	1.759531e+01	1.759531e+00	4.164223e+01	0	0	1.944210e+02
7.307918e+01	2.991202e+02	1.759531e+01	1.759531e+00	4.222874e+01	0	0	1.945230e+02
7.343109e+01	2.981427e+02	1.759531e+01	1.759531e+00	4.164223e+01	0	0	1.946230e+02
7.343109e+01	2.991202e+02	1.759531e+01	1.759531e+00	4.164223e+01	0	0	1.947230e+02
7.343109e+01	2.981427e+02	1.759531e+01	3.519062e+00	4.164223e+01	0	0	1.948250e+02
7.343109e+01	2.981427e+02	1.759531e+01	1.759531e+00	4.164223e+01	0	0	1.949250e+02
7.343109e+01	2.981427e+02	1.583578e+01	1.759531e+00	4.164223e+01	0	0	1.950250e+02
7.343109e+01	2.981427e+02	1.583578e+01	1.759531e+00	4.164223e+01	0	0	1.951270e+02
7.401760e+01	3.000978e+02	1.759531e+01	1.759531e+00	4.633431e+01	0	0	1.952270e+02
7.413490e+01	3.020528e+02	1.759531e+01	3.519062e+00	4.633431e+01	0	0	1.953280e+02
7.413490e+01	3.010753e+02	1.759531e+01	1.759531e+00	4.633431e+01	0	0	1.954290e+02
7.401760e+01	3.010753e+02	1.759531e+01	3.519062e+00	4.692082e+01	0	0	1.955290e+02
7.413490e+01	3.020528e+02	1.759531e+01	3.519062e+00	4.692082e+01	0	0	1.956300e+02
7.425220e+01	3.020528e+02	1.759531e+01	3.519062e+00	4.692082e+01	0	0	1.957310e+02
7.413490e+01	3.020528e+02	1.583578e+01	1.759531e+00	4.692082e+01	0	0	1.958310e+02
7.354839e+01	3.049853e+02	1.759531e+01	1.759531e+00	4.692082e+01	0	0	1.959320e+02
7.436950e+01	3.069404e+02	1.759531e+01	3.519062e+00	4.692082e+01	0	0	1.960330e+02
7.448680e+01	3.069404e+02	1.759531e+01	1.759531e+00	4.633431e+01	0	0	1.961330e+02
7.436950e+01	3.069404e+02	1.583578e+01	1.759531e+00	4.692082e+01	0	0	1.962340e+02
7.436950e+01	3.079179e+02	1.759531e+01	1.759531e+00	4.692082e+01	0	0	1.963350e+02
7.436950e+01	3.069404e+02	1.759531e+01	1.759531e+00	4.633431e+01	0	0	1.964350e+02
7.436950e+01	3.069404e+02	1.759531e+01	1.759531e+00	4.692082e+01	0	0	1.965370e+02
7.483871e+01	3.049853e+02	1.759531e+01	1.759531e+00	4.868035e+01	0	0	1.966370e+02
7.495601e+01	3.040078e+02	1.759531e+01	1.759531e+00	4.868035e+01	0	0	1.967380e+02
7.483871e+01	3.049853e+02	1.759531e+01	1.759531e+00	4.868035e+01	0	0	1.968390e+02
7.495601e+01	3.040078e+02	1.759531e+01	1.759531e+00	4.868035e+01	0	0	1.969390e+02
7.483871e+01	3.040078e+02	1.759531e+01	1.759531e+00	4.868035e+01	0	0	1.970400e+02
7.483871e+01	3.040078e+02	1.759531e+01	1.759531e+00	4.926686e+01	0	0	1.971410e+02
7.472141e+01	3.049853e+02	1.583578e+01	3.519062e+00	4.868035e+01	0	0	1.972410e+02
7.495601e+01	3.040078e+02	1.583578e+01	1.759531e+00	4.926686e+01	0	0	1.973420e+02
7.554252e+01	3.069404e+02	1.759531e+01	3.519062e+00	4.926686e+01	0	0	1.974430e+02
7.554252e+01	3.069404e+02	1.759531e+01	3.519062e+00	4.868035e+01	0	0	1.975430e+02
7.554252e+01	3.069404e+02	1.583578e+01	3.519062e+00	4.868035e+01	0	0	1.976440e+02
7.554252e+01	3.079179e+02	1.759531e+01	3.519062e+00	4.926686e+01	0	0	1.977450e+02
7.554252e+01	3.079179e+02	1.759531e+01	1.759531e+00	4.868035e+01	0	0	1.978460e+02
7.542522e+01	3.069404e+02	1.759531e+01	1.759531e+00	4.926686e+01	0	0	1.979460e+02
7.554252e+01	3.069404e+02	1.759531e+01	3.519062e+00	4.926686e+01	0	0	1.980470e+02
7.648094e+01	3.059629e+02	1.759531e+01	1.759531e+00	4.926686e+01	0	0	1.981480e+02
7.648094e+01	3.059629e+02	1.583578e+01	1.759531e+00	4.926686e+01	0	0	1.982480e+02
7.648094e+01	3.049853e+02	1.759531e+01	1.759531e+00	4.868035e+01	0	0	1.983490e+02
7.659824e+01	3.059629e+02	1.759531e+01	3.519062e+00	4.868035e+01	0	0	1.984500e+02
7.659824e+01	3.069404e+02	1.759531e+01	1.759531e+00	4.926686e+01	0	0	1.985500e+02
7.648094e+01	3.059629e+02	1.583578e+01	1.759531e+00	4.926686e+01	0	0	1.986510e+02
7.648094e+01	3.059629e+02	1.759531e+01	1.759531e+00	4.868035e+01	0	0	1.987520e+02
7.659824e+01	3.049853e+02	1.759531e+01	1.759531e+00	4.809384e+01	0	0	1.988520e+02
7.624633e+01	3.040078e+02	1.759531e+01	1.759531e+00	4.809384e+01	0	0	1.989530e+02
7.624633e+01	3.040078e+02	1.935484e+01	1.759531e+00	4.809384e+01	0	0	1.990540e+02
7.624633e+01	3.040078e+02	1.583578e+01	1.759531e+00	4.809384e+01	0	0	1.991540e+02
7.648094e+01	3.049853e+02	1.583578e+01	1.759531e+00	4.868035e+01	0	0	1.992560e+02
7.624633e+01	3.049853e+02	1.759531e+01	3.519062e+00	4.809384e+01	0	0	1.993560e+02
7.624633e+01	3.040078e+02	1.759531e+01	1.759531e+00	4.809384e+01	0	0	1.994560e+02
7.636364e+01	3.040078e+02	1.759531e+01	3.519062e+00	4.868035e+01	0	0	1.995580e+02
7.695015e+01	3.088954e+02	1.759531e+01	1.759531e+00	4.809384e+01	0	0	1.996580e+02
7.695015e+01	3.079179e+02	1.759531e+01	1.759531e+00	4.809384e+01	0	0	1.997590e+02
7.695015e+01	3.079179e+02	1.759531e+01	1.759531e+00	4.809384e+01	0	0	1.998600e+02
7.706745e+01	3.088954e+02	1.759531e+01	3.519062e+00	4.809384e+01	0	0	1.999600e+02
7.695015e+01	3.088954e+02	1.759531e+01	3.519062e+00	4.809384e+01	0	0	2.000610e+02
7.695015e+01	3.088954e+02	1.759531e+01	1.759531e+00	4.868035e+01	0	0	2.001620e+02
7.706745e+01	3.069404e+02	1.759531e+01	1.759531e+00	4.809384e+01	0	0	2.002620e+02
7.706745e+01	3.049853e+02	1.759531e+01	3.519062e+00	4.809384e+01	0	0	2.003640e+02
7.706745e+01	3.040078e+02	1.759531e+01	1.759531e+00	4.809384e+01	0	0	2.004640e+02
7.706745e+01	3.040078e+02	1.759531e+01	1.759531e+00	4.868035e+01	0	0	2.005640e+02
7.706745e+01	3.040078e+02	1.759531e+01	3.519062e+00	4.868035e+01	0	0	2.006660e+02
7.718475e+01	3.040078e+02	1.583578e+01	1.759531e+00	4.809384e+01	0	0	2.007660e+02
7.718475e+01	3.040078e+02	1.759531e+01	1.759531e+00	4.868035e+01	0	0	2.008660e+02
7.718475e+01	3.040078e+02	1.583578e+01	3.519062e+00	4.868035e+01	0	0	2.009680e+02
7.753666e+01	3.000978e+02	1.759531e+01	3.519062e+00	4.868035e+01	0	0	2.010680e+02
7.753666e+01	3.000978e+02	1.759531e+01	1.759531e+00	4.926686e+01	0	0	2.011680e+02
7.741935e+01	3.000978e+02	1.759531e+01	1.759531e+00	4.926686e+01	0	0	2.012700e+02
[truncated: 13,201 more rows]
