# Supplementary material for: Flat electrode contacts for vagus nerve stimulation
Source: PLoS One. 2019 Nov 18;14(11):e0215191. doi: 10.1371/journal.pone.0215191 (PMC6862926; doi:10.1371/journal.pone.0215191)
Supplement: S2 File — (ZIP) [file pone.0215191.s013.zip › rat_vagus_2_data.txt]

SpO2	HR	PD	BD	RESP	ERROR	STIM	TIME
9.278592e+01	1.544477e+02	4.750733e+01	5.278592e+00	1.190616e+02	0	0	1.020000e-01
9.278592e+01	1.544477e+02	4.750733e+01	5.278592e+00	1.190616e+02	0	0	2.020000e-01
9.278592e+01	1.554252e+02	4.750733e+01	5.278592e+00	1.196481e+02	0	0	3.040000e-01
9.278592e+01	1.554252e+02	4.750733e+01	5.278592e+00	1.196481e+02	0	0	4.040000e-01
9.278592e+01	1.554252e+02	4.750733e+01	5.278592e+00	1.196481e+02	0	0	5.040000e-01
9.290323e+01	1.554252e+02	4.926686e+01	5.278592e+00	1.184751e+02	3	0	6.060000e-01
9.290323e+01	1.554252e+02	5.102639e+01	5.278592e+00	1.184751e+02	3	0	7.060000e-01
9.290323e+01	1.564027e+02	4.926686e+01	5.278592e+00	1.190616e+02	3	0	8.060000e-01
9.290323e+01	1.564027e+02	4.926686e+01	5.278592e+00	1.184751e+02	3	0	9.080000e-01
9.290323e+01	1.564027e+02	4.926686e+01	5.278592e+00	1.184751e+02	3	0	1.008000e+00
9.290323e+01	1.554252e+02	4.926686e+01	5.278592e+00	1.184751e+02	3	0	1.108000e+00
9.290323e+01	1.564027e+02	4.926686e+01	5.278592e+00	1.184751e+02	3	0	1.210000e+00
9.313783e+01	1.564027e+02	4.926686e+01	5.278592e+00	1.184751e+02	3	0	1.310000e+00
9.313783e+01	1.564027e+02	4.926686e+01	5.278592e+00	1.184751e+02	0	0	1.411000e+00
9.302053e+01	1.564027e+02	4.926686e+01	5.278592e+00	1.190616e+02	0	0	1.512000e+00
9.313783e+01	1.554252e+02	4.926686e+01	5.278592e+00	1.184751e+02	0	0	1.612000e+00
9.302053e+01	1.564027e+02	4.926686e+01	5.278592e+00	1.190616e+02	0	0	1.713000e+00
9.302053e+01	1.564027e+02	4.926686e+01	5.278592e+00	1.184751e+02	0	0	1.814000e+00
9.313783e+01	1.564027e+02	4.926686e+01	5.278592e+00	1.184751e+02	0	0	1.914000e+00
9.348974e+01	1.564027e+02	4.926686e+01	3.519062e+00	1.184751e+02	0	0	2.015000e+00
9.325513e+01	1.573803e+02	5.102639e+01	3.519062e+00	1.184751e+02	3	0	2.116000e+00
9.337243e+01	1.564027e+02	4.926686e+01	3.519062e+00	1.184751e+02	3	0	2.216000e+00
9.325513e+01	1.564027e+02	4.926686e+01	5.278592e+00	1.190616e+02	3	0	2.318000e+00
9.337243e+01	1.573803e+02	4.926686e+01	3.519062e+00	1.190616e+02	3	0	2.418000e+00
9.325513e+01	1.564027e+02	4.750733e+01	5.278592e+00	1.184751e+02	3	0	2.519000e+00
9.337243e+01	1.573803e+02	4.926686e+01	5.278592e+00	1.184751e+02	3	0	2.620000e+00
9.360704e+01	1.564027e+02	4.926686e+01	5.278592e+00	1.190616e+02	3	0	2.720000e+00
9.360704e+01	1.573803e+02	4.750733e+01	3.519062e+00	1.184751e+02	0	0	2.821000e+00
9.360704e+01	1.573803e+02	4.926686e+01	3.519062e+00	1.184751e+02	0	0	2.922000e+00
9.360704e+01	1.573803e+02	4.926686e+01	5.278592e+00	1.190616e+02	0	0	3.022000e+00
9.360704e+01	1.573803e+02	4.926686e+01	3.519062e+00	1.184751e+02	0	0	3.123000e+00
9.360704e+01	1.573803e+02	4.926686e+01	5.278592e+00	1.184751e+02	0	0	3.224000e+00
9.360704e+01	1.573803e+02	4.926686e+01	5.278592e+00	1.184751e+02	0	0	3.324000e+00
9.360704e+01	1.573803e+02	4.926686e+01	3.519062e+00	1.190616e+02	0	0	3.425000e+00
9.372434e+01	1.583578e+02	4.750733e+01	3.519062e+00	1.184751e+02	3	0	3.526000e+00
9.372434e+01	1.583578e+02	4.926686e+01	3.519062e+00	1.184751e+02	3	0	3.627000e+00
9.360704e+01	1.573803e+02	4.926686e+01	3.519062e+00	1.184751e+02	3	0	3.727000e+00
9.360704e+01	1.573803e+02	5.102639e+01	3.519062e+00	1.184751e+02	3	0	3.828000e+00
9.360704e+01	1.583578e+02	4.926686e+01	3.519062e+00	1.184751e+02	3	0	3.929000e+00
9.372434e+01	1.573803e+02	4.750733e+01	3.519062e+00	1.184751e+02	3	0	4.030000e+00
9.407625e+01	1.573803e+02	4.750733e+01	5.278592e+00	1.184751e+02	0	0	4.130000e+00
9.431085e+01	1.593353e+02	4.926686e+01	3.519062e+00	1.184751e+02	3	0	4.231000e+00
9.431085e+01	1.593353e+02	4.926686e+01	5.278592e+00	1.190616e+02	3	0	4.332000e+00
9.419355e+01	1.593353e+02	4.926686e+01	3.519062e+00	1.184751e+02	3	0	4.432000e+00
9.419355e+01	1.593353e+02	4.926686e+01	3.519062e+00	1.184751e+02	3	0	4.534000e+00
9.419355e+01	1.593353e+02	4.750733e+01	3.519062e+00	1.190616e+02	3	0	4.634000e+00
9.419355e+01	1.593353e+02	4.926686e+01	3.519062e+00	1.190616e+02	3	0	4.734000e+00
9.419355e+01	1.593353e+02	4.926686e+01	3.519062e+00	1.184751e+02	3	0	4.836000e+00
9.419355e+01	1.612903e+02	5.102639e+01	3.519062e+00	1.190616e+02	3	0	4.936000e+00
9.419355e+01	1.612903e+02	4.926686e+01	3.519062e+00	1.184751e+02	3	0	5.038000e+00
9.419355e+01	1.612903e+02	4.926686e+01	5.278592e+00	1.184751e+02	3	0	5.138000e+00
9.419355e+01	1.612903e+02	4.926686e+01	3.519062e+00	1.184751e+02	3	0	5.238000e+00
9.419355e+01	1.612903e+02	4.926686e+01	3.519062e+00	1.184751e+02	3	0	5.340000e+00
9.419355e+01	1.612903e+02	4.926686e+01	3.519062e+00	1.190616e+02	3	0	5.440000e+00
9.407625e+01	1.612903e+02	4.926686e+01	3.519062e+00	1.184751e+02	3	0	5.541000e+00
9.407625e+01	1.622678e+02	5.102639e+01	3.519062e+00	1.184751e+02	3	0	5.642000e+00
9.407625e+01	1.622678e+02	4.926686e+01	3.519062e+00	1.190616e+02	3	0	5.742000e+00
9.407625e+01	1.622678e+02	4.926686e+01	3.519062e+00	1.184751e+02	3	0	5.843000e+00
9.407625e+01	1.622678e+02	4.926686e+01	3.519062e+00	1.184751e+02	3	0	5.944000e+00
9.407625e+01	1.622678e+02	4.926686e+01	3.519062e+00	1.184751e+02	3	0	6.045000e+00
9.407625e+01	1.632454e+02	4.926686e+01	5.278592e+00	1.190616e+02	3	0	6.146000e+00
9.407625e+01	1.622678e+02	4.926686e+01	3.519062e+00	1.190616e+02	3	0	6.246000e+00
9.419355e+01	1.593353e+02	4.750733e+01	5.278592e+00	4.222874e+01	3	0	6.347000e+00
9.407625e+01	1.593353e+02	4.574780e+01	3.519062e+00	4.281525e+01	0	0	6.448000e+00
9.407625e+01	1.603128e+02	4.750733e+01	3.519062e+00	4.222874e+01	0	0	6.548000e+00
9.407625e+01	1.593353e+02	4.574780e+01	3.519062e+00	4.281525e+01	0	0	6.649000e+00
9.407625e+01	1.603128e+02	4.574780e+01	3.519062e+00	4.222874e+01	0	0	6.750000e+00
9.407625e+01	1.593353e+02	4.574780e+01	3.519062e+00	4.281525e+01	0	0	6.850000e+00
9.419355e+01	1.593353e+02	4.574780e+01	3.519062e+00	4.281525e+01	0	0	6.950000e+00
9.407625e+01	1.593353e+02	4.574780e+01	3.519062e+00	4.222874e+01	0	0	7.052000e+00
9.395894e+01	1.583578e+02	4.398827e+01	5.278592e+00	4.222874e+01	3	0	7.152000e+00
9.407625e+01	1.583578e+02	4.574780e+01	3.519062e+00	4.281525e+01	3	0	7.252000e+00
9.395894e+01	1.583578e+02	4.398827e+01	3.519062e+00	4.222874e+01	3	0	7.354000e+00
9.395894e+01	1.583578e+02	4.398827e+01	3.519062e+00	4.222874e+01	3	0	7.454000e+00
9.395894e+01	1.583578e+02	4.398827e+01	3.519062e+00	4.222874e+01	3	0	7.555000e+00
9.395894e+01	1.583578e+02	4.398827e+01	3.519062e+00	4.222874e+01	3	0	7.656000e+00
9.395894e+01	1.573803e+02	4.574780e+01	3.519062e+00	4.222874e+01	3	0	7.756000e+00
9.384164e+01	1.564027e+02	4.574780e+01	3.519062e+00	4.222874e+01	0	0	7.857000e+00
9.395894e+01	1.564027e+02	4.574780e+01	3.519062e+00	4.281525e+01	0	0	7.958000e+00
9.384164e+01	1.564027e+02	4.398827e+01	3.519062e+00	4.222874e+01	0	0	8.058000e+00
9.384164e+01	1.573803e+02	4.574780e+01	3.519062e+00	4.222874e+01	0	0	8.159000e+00
9.384164e+01	1.573803e+02	4.574780e+01	3.519062e+00	4.222874e+01	0	0	8.259000e+00
9.395894e+01	1.573803e+02	4.574780e+01	3.519062e+00	4.222874e+01	0	0	8.360000e+00
9.395894e+01	1.564027e+02	4.398827e+01	3.519062e+00	4.281525e+01	0	0	8.461000e+00
9.372434e+01	1.554252e+02	4.574780e+01	1.759531e+00	4.222874e+01	3	0	8.561000e+00
9.384164e+01	1.564027e+02	4.574780e+01	3.519062e+00	4.281525e+01	0	0	8.663000e+00
9.360704e+01	1.564027e+02	4.574780e+01	3.519062e+00	4.281525e+01	0	0	8.763000e+00
9.384164e+01	1.554252e+02	4.574780e+01	3.519062e+00	4.281525e+01	0	0	8.863000e+00
9.360704e+01	1.554252e+02	4.574780e+01	1.759531e+00	4.281525e+01	0	0	8.964000e+00
9.372434e+01	1.554252e+02	4.398827e+01	3.519062e+00	4.222874e+01	0	0	9.065000e+00
9.360704e+01	1.554252e+02	4.398827e+01	3.519062e+00	4.281525e+01	0	0	9.165000e+00
9.360704e+01	1.554252e+02	4.398827e+01	3.519062e+00	4.222874e+01	0	0	9.266000e+00
9.360704e+01	1.564027e+02	4.574780e+01	1.759531e+00	4.222874e+01	0	0	9.366000e+00
9.360704e+01	1.554252e+02	4.574780e+01	3.519062e+00	4.222874e+01	0	0	9.467000e+00
9.360704e+01	1.554252e+02	4.574780e+01	3.519062e+00	4.281525e+01	0	0	9.568000e+00
9.360704e+01	1.554252e+02	4.398827e+01	3.519062e+00	4.281525e+01	0	0	9.668000e+00
9.360704e+01	1.554252e+02	4.398827e+01	3.519062e+00	4.281525e+01	0	0	9.768000e+00
9.360704e+01	1.554252e+02	4.398827e+01	3.519062e+00	4.281525e+01	0	0	9.870000e+00
9.360704e+01	1.554252e+02	4.398827e+01	3.519062e+00	4.222874e+01	3	0	9.970000e+00
9.337243e+01	1.554252e+02	4.398827e+01	1.759531e+00	4.222874e+01	0	0	1.007100e+01
9.348974e+01	1.564027e+02	4.398827e+01	3.519062e+00	4.281525e+01	0	0	1.017100e+01
9.337243e+01	1.554252e+02	4.574780e+01	3.519062e+00	4.281525e+01	0	0	1.027200e+01
9.337243e+01	1.554252e+02	4.574780e+01	5.278592e+00	4.222874e+01	0	0	1.037300e+01
9.337243e+01	1.554252e+02	4.574780e+01	3.519062e+00	4.222874e+01	0	0	1.047300e+01
9.348974e+01	1.554252e+02	4.574780e+01	3.519062e+00	4.222874e+01	0	0	1.057400e+01
9.348974e+01	1.554252e+02	4.398827e+01	3.519062e+00	4.340176e+01	0	0	1.067500e+01
9.337243e+01	1.554252e+02	4.750733e+01	3.519062e+00	4.340176e+01	3	0	1.077500e+01
9.337243e+01	1.564027e+02	4.574780e+01	3.519062e+00	4.340176e+01	3	0	1.087600e+01
9.337243e+01	1.554252e+02	4.750733e+01	3.519062e+00	4.340176e+01	3	0	1.097700e+01
9.325513e+01	1.554252e+02	4.574780e+01	3.519062e+00	4.340176e+01	3	0	1.107800e+01
9.325513e+01	1.554252e+02	4.574780e+01	3.519062e+00	4.340176e+01	3	0	1.117900e+01
9.325513e+01	1.554252e+02	4.750733e+01	3.519062e+00	4.340176e+01	3	0	1.127900e+01
9.325513e+01	1.554252e+02	4.926686e+01	3.519062e+00	4.457478e+01	3	0	1.138000e+01
9.313783e+01	1.573803e+02	5.102639e+01	1.759531e+00	4.398827e+01	0	5	1.148100e+01
9.325513e+01	1.583578e+02	4.926686e+01	3.519062e+00	4.457478e+01	0	5	1.158100e+01
9.325513e+01	1.593353e+02	5.102639e+01	3.519062e+00	4.457478e+01	0	5	1.168200e+01
9.325513e+01	1.583578e+02	4.926686e+01	3.519062e+00	4.457478e+01	0	5	1.178300e+01
9.313783e+01	1.583578e+02	4.926686e+01	5.278592e+00	4.457478e+01	0	5	1.188300e+01
9.348974e+01	1.583578e+02	4.926686e+01	3.519062e+00	4.457478e+01	0	5	1.198400e+01
9.313783e+01	1.583578e+02	4.926686e+01	3.519062e+00	4.574780e+01	0	5	1.208500e+01
9.302053e+01	1.593353e+02	4.926686e+01	3.519062e+00	4.516129e+01	3	5	1.218500e+01
9.302053e+01	1.593353e+02	4.926686e+01	5.278592e+00	4.574780e+01	3	5	1.228600e+01
9.302053e+01	1.593353e+02	5.102639e+01	3.519062e+00	4.516129e+01	3	5	1.238700e+01
9.313783e+01	1.593353e+02	5.102639e+01	3.519062e+00	4.574780e+01	3	5	1.248800e+01
9.290323e+01	1.583578e+02	4.926686e+01	3.519062e+00	4.574780e+01	3	5	1.258900e+01
9.302053e+01	1.583578e+02	4.926686e+01	3.519062e+00	4.574780e+01	3	5	1.268900e+01
9.313783e+01	1.583578e+02	5.102639e+01	3.519062e+00	4.574780e+01	3	5	1.279000e+01
9.278592e+01	1.593353e+02	4.926686e+01	3.519062e+00	4.574780e+01	0	5	1.289100e+01
9.278592e+01	1.593353e+02	4.926686e+01	3.519062e+00	4.633431e+01	0	5	1.299100e+01
9.278592e+01	1.593353e+02	4.926686e+01	3.519062e+00	4.633431e+01	0	5	1.309200e+01
9.266862e+01	1.603128e+02	4.926686e+01	5.278592e+00	4.633431e+01	0	5	1.319300e+01
9.278592e+01	1.593353e+02	4.926686e+01	1.759531e+00	4.633431e+01	0	5	1.329300e+01
9.266862e+01	1.593353e+02	5.102639e+01	3.519062e+00	4.633431e+01	0	5	1.339400e+01
9.266862e+01	1.603128e+02	4.926686e+01	3.519062e+00	4.633431e+01	0	5	1.349500e+01
9.255132e+01	1.593353e+02	4.926686e+01	3.519062e+00	4.633431e+01	0	5	1.359500e+01
9.255132e+01	1.573803e+02	4.926686e+01	3.519062e+00	4.633431e+01	0	5	1.369700e+01
9.255132e+01	1.573803e+02	4.926686e+01	3.519062e+00	4.633431e+01	0	5	1.379700e+01
9.255132e+01	1.564027e+02	4.926686e+01	3.519062e+00	4.633431e+01	0	5	1.389700e+01
9.255132e+01	1.564027e+02	4.926686e+01	3.519062e+00	4.574780e+01	0	5	1.399900e+01
9.255132e+01	1.564027e+02	4.926686e+01	3.519062e+00	4.633431e+01	0	5	1.409900e+01
9.255132e+01	1.564027e+02	4.926686e+01	3.519062e+00	4.633431e+01	0	5	1.419900e+01
9.266862e+01	1.564027e+02	4.750733e+01	3.519062e+00	4.633431e+01	0	5	1.430000e+01
9.266862e+01	1.573803e+02	4.926686e+01	3.519062e+00	4.633431e+01	3	5	1.440100e+01
9.255132e+01	1.564027e+02	4.926686e+01	3.519062e+00	4.633431e+01	3	5	1.450100e+01
9.266862e+01	1.573803e+02	4.926686e+01	1.759531e+00	4.633431e+01	3	5	1.460300e+01
9.255132e+01	1.564027e+02	4.926686e+01	3.519062e+00	4.633431e+01	3	5	1.470300e+01
9.266862e+01	1.564027e+02	4.926686e+01	1.759531e+00	4.692082e+01	3	5	1.480300e+01
9.255132e+01	1.564027e+02	4.926686e+01	3.519062e+00	4.633431e+01	3	5	1.490500e+01
9.290323e+01	1.515152e+02	4.926686e+01	3.519062e+00	4.633431e+01	3	5	1.500500e+01
9.278592e+01	1.505376e+02	5.102639e+01	3.519062e+00	4.633431e+01	3	5	1.510700e+01
9.278592e+01	1.515152e+02	5.102639e+01	3.519062e+00	4.633431e+01	3	5	1.520700e+01
9.278592e+01	1.515152e+02	5.102639e+01	1.759531e+00	4.633431e+01	3	5	1.530800e+01
9.290323e+01	1.515152e+02	5.102639e+01	3.519062e+00	4.633431e+01	3	5	1.540900e+01
9.278592e+01	1.515152e+02	4.926686e+01	3.519062e+00	4.692082e+01	3	5	1.550900e+01
9.278592e+01	1.515152e+02	5.102639e+01	3.519062e+00	4.633431e+01	3	5	1.561000e+01
9.290323e+01	1.466276e+02	5.102639e+01	3.519062e+00	4.633431e+01	3	5	1.571100e+01
9.290323e+01	1.476051e+02	5.102639e+01	3.519062e+00	4.574780e+01	3	5	1.581200e+01
9.290323e+01	1.476051e+02	5.102639e+01	1.759531e+00	4.633431e+01	3	5	1.591200e+01
9.290323e+01	1.466276e+02	5.102639e+01	3.519062e+00	4.633431e+01	3	5	1.601300e+01
9.290323e+01	1.466276e+02	5.102639e+01	5.278592e+00	4.633431e+01	3	5	1.611400e+01
9.290323e+01	1.466276e+02	5.102639e+01	3.519062e+00	4.633431e+01	3	5	1.621500e+01
9.302053e+01	1.476051e+02	5.278592e+01	3.519062e+00	4.692082e+01	3	5	1.631600e+01
9.302053e+01	1.397849e+02	5.278592e+01	5.278592e+00	4.633431e+01	0	0	1.641600e+01
9.302053e+01	1.397849e+02	5.454545e+01	1.759531e+00	4.633431e+01	3	0	1.651700e+01
9.290323e+01	1.397849e+02	5.278592e+01	3.519062e+00	4.633431e+01	3	0	1.661800e+01
9.302053e+01	1.397849e+02	5.278592e+01	3.519062e+00	4.633431e+01	3	0	1.671800e+01
9.290323e+01	1.397849e+02	5.454545e+01	3.519062e+00	4.633431e+01	3	0	1.682000e+01
9.290323e+01	1.397849e+02	5.278592e+01	3.519062e+00	4.633431e+01	3	0	1.692000e+01
9.302053e+01	1.407625e+02	5.278592e+01	3.519062e+00	4.633431e+01	3	0	1.702000e+01
9.290323e+01	1.397849e+02	5.278592e+01	3.519062e+00	4.633431e+01	3	0	1.712200e+01
9.325513e+01	1.348974e+02	5.454545e+01	3.519062e+00	4.633431e+01	3	0	1.722200e+01
9.325513e+01	1.358749e+02	5.454545e+01	3.519062e+00	4.633431e+01	3	0	1.732400e+01
9.337243e+01	1.358749e+02	5.278592e+01	5.278592e+00	4.633431e+01	3	0	1.742400e+01
9.325513e+01	1.358749e+02	5.278592e+01	3.519062e+00	4.633431e+01	3	0	1.752400e+01
9.325513e+01	1.358749e+02	5.454545e+01	3.519062e+00	4.633431e+01	3	0	1.762600e+01
9.325513e+01	1.348974e+02	5.278592e+01	3.519062e+00	4.633431e+01	3	0	1.772600e+01
9.325513e+01	1.348974e+02	5.454545e+01	3.519062e+00	4.574780e+01	3	0	1.782700e+01
9.348974e+01	1.270772e+02	5.454545e+01	3.519062e+00	4.633431e+01	0	0	1.792800e+01
9.337243e+01	1.270772e+02	5.454545e+01	3.519062e+00	4.574780e+01	0	0	1.802800e+01
9.337243e+01	1.270772e+02	5.454545e+01	1.759531e+00	4.692082e+01	0	0	1.812900e+01
9.348974e+01	1.270772e+02	5.454545e+01	3.519062e+00	4.633431e+01	0	0	1.823000e+01
9.337243e+01	1.270772e+02	5.454545e+01	3.519062e+00	4.633431e+01	0	0	1.833000e+01
9.337243e+01	1.270772e+02	5.278592e+01	3.519062e+00	4.633431e+01	0	0	1.843000e+01
9.337243e+01	1.270772e+02	5.454545e+01	5.278592e+00	4.633431e+01	0	0	1.853200e+01
9.384164e+01	1.270772e+02	5.454545e+01	5.278592e+00	4.633431e+01	3	0	1.863200e+01
9.384164e+01	1.270772e+02	5.630499e+01	3.519062e+00	4.633431e+01	0	0	1.873300e+01
9.384164e+01	1.270772e+02	5.630499e+01	1.759531e+00	4.574780e+01	0	0	1.883400e+01
9.384164e+01	1.270772e+02	5.630499e+01	3.519062e+00	4.633431e+01	0	0	1.893400e+01
9.384164e+01	1.280547e+02	5.630499e+01	3.519062e+00	4.574780e+01	0	0	1.903500e+01
9.384164e+01	1.270772e+02	5.630499e+01	3.519062e+00	4.633431e+01	0	0	1.913600e+01
9.384164e+01	1.270772e+02	5.630499e+01	5.278592e+00	4.633431e+01	0	0	1.923600e+01
9.384164e+01	1.270772e+02	5.630499e+01	3.519062e+00	4.750733e+01	0	0	1.933700e+01
9.372434e+01	1.270772e+02	5.630499e+01	3.519062e+00	4.750733e+01	0	0	1.943800e+01
9.372434e+01	1.280547e+02	5.630499e+01	5.278592e+00	4.750733e+01	0	0	1.953800e+01
9.384164e+01	1.270772e+02	5.630499e+01	3.519062e+00	4.750733e+01	0	0	1.963900e+01
9.384164e+01	1.270772e+02	5.630499e+01	3.519062e+00	4.750733e+01	0	0	1.974000e+01
9.384164e+01	1.270772e+02	5.630499e+01	3.519062e+00	4.750733e+01	0	0	1.984100e+01
9.372434e+01	1.270772e+02	5.454545e+01	3.519062e+00	4.750733e+01	0	0	1.994100e+01
9.395894e+01	1.309873e+02	5.454545e+01	3.519062e+00	4.750733e+01	0	0	2.004100e+01
9.384164e+01	1.309873e+02	5.630499e+01	3.519062e+00	4.750733e+01	0	0	2.014300e+01
9.395894e+01	1.309873e+02	5.630499e+01	3.519062e+00	4.750733e+01	0	0	2.024300e+01
9.384164e+01	1.309873e+02	5.630499e+01	3.519062e+00	4.750733e+01	0	0	2.034300e+01
9.384164e+01	1.300098e+02	5.630499e+01	3.519062e+00	4.750733e+01	0	0	2.044500e+01
9.395894e+01	1.309873e+02	5.630499e+01	3.519062e+00	4.750733e+01	0	0	2.054500e+01
9.384164e+01	1.309873e+02	5.454545e+01	3.519062e+00	4.750733e+01	0	0	2.064500e+01
9.384164e+01	1.300098e+02	5.630499e+01	3.519062e+00	1.272727e+02	0	0	2.074700e+01
9.372434e+01	1.309873e+02	5.454545e+01	3.519062e+00	1.272727e+02	2	0	2.084700e+01
9.372434e+01	1.309873e+02	5.630499e+01	3.519062e+00	1.272727e+02	2	0	2.094800e+01
9.384164e+01	1.309873e+02	5.454545e+01	3.519062e+00	1.272727e+02	2	0	2.104900e+01
9.372434e+01	1.309873e+02	5.454545e+01	3.519062e+00	1.272727e+02	2	0	2.114900e+01
9.360704e+01	1.309873e+02	5.630499e+01	3.519062e+00	1.272727e+02	2	0	2.125100e+01
9.372434e+01	1.309873e+02	5.454545e+01	5.278592e+00	1.272727e+02	2	0	2.135100e+01
9.372434e+01	1.309873e+02	5.630499e+01	5.278592e+00	1.272727e+02	2	0	2.145200e+01
9.325513e+01	1.309873e+02	5.630499e+01	3.519062e+00	1.302053e+02	2	0	2.155300e+01
9.325513e+01	1.309873e+02	5.454545e+01	3.519062e+00	1.302053e+02	2	0	2.165400e+01
9.313783e+01	1.309873e+02	5.630499e+01	3.519062e+00	1.302053e+02	2	0	2.175400e+01
9.325513e+01	1.309873e+02	5.454545e+01	3.519062e+00	1.302053e+02	2	0	2.185600e+01
9.325513e+01	1.300098e+02	5.630499e+01	3.519062e+00	1.307918e+02	2	0	2.195600e+01
9.313783e+01	1.309873e+02	5.630499e+01	3.519062e+00	1.302053e+02	2	0	2.205700e+01
9.325513e+01	1.309873e+02	5.454545e+01	3.519062e+00	1.302053e+02	2	0	2.215800e+01
9.290323e+01	1.886608e+02	5.630499e+01	3.519062e+00	1.319648e+02	2	0	2.225800e+01
9.255132e+01	1.896383e+02	5.630499e+01	3.519062e+00	1.325513e+02	2	0	2.236000e+01
9.278592e+01	1.906158e+02	5.630499e+01	3.519062e+00	1.325513e+02	2	0	2.246000e+01
9.255132e+01	1.896383e+02	5.630499e+01	3.519062e+00	1.325513e+02	2	0	2.256100e+01
9.243402e+01	1.896383e+02	5.630499e+01	3.519062e+00	1.325513e+02	2	0	2.266200e+01
9.243402e+01	1.896383e+02	5.630499e+01	3.519062e+00	1.319648e+02	2	0	2.276300e+01
9.243402e+01	1.896383e+02	5.454545e+01	3.519062e+00	1.325513e+02	2	0	2.286300e+01
9.196481e+01	1.867058e+02	5.630499e+01	3.519062e+00	1.319648e+02	2	0	2.296500e+01
9.149560e+01	1.818182e+02	5.454545e+01	5.278592e+00	1.325513e+02	2	0	2.306500e+01
9.149560e+01	1.818182e+02	5.630499e+01	3.519062e+00	1.325513e+02	2	0	2.316600e+01
9.149560e+01	1.818182e+02	5.630499e+01	3.519062e+00	1.325513e+02	2	0	2.326700e+01
9.149560e+01	1.818182e+02	5.630499e+01	3.519062e+00	1.325513e+02	2	0	2.336700e+01
9.173021e+01	1.818182e+02	5.630499e+01	3.519062e+00	1.325513e+02	2	0	2.346900e+01
9.161290e+01	1.818182e+02	5.454545e+01	3.519062e+00	1.325513e+02	2	0	2.356900e+01
9.149560e+01	1.827957e+02	5.630499e+01	3.519062e+00	1.343109e+02	2	0	2.367000e+01
9.126100e+01	1.818182e+02	5.630499e+01	3.519062e+00	1.343109e+02	2	0	2.377100e+01
9.137830e+01	1.818182e+02	5.454545e+01	3.519062e+00	1.343109e+02	2	0	2.387200e+01
9.114370e+01	1.818182e+02	5.630499e+01	3.519062e+00	1.343109e+02	2	0	2.397200e+01
9.114370e+01	1.818182e+02	5.630499e+01	3.519062e+00	1.337243e+02	2	0	2.407400e+01
9.114370e+01	1.827957e+02	5.454545e+01	3.519062e+00	1.343109e+02	2	0	2.417400e+01
9.114370e+01	1.818182e+02	5.630499e+01	5.278592e+00	1.343109e+02	2	0	2.427500e+01
9.079179e+01	1.720430e+02	5.630499e+01	3.519062e+00	1.337243e+02	2	0	2.437600e+01
9.043988e+01	1.720430e+02	5.630499e+01	3.519062e+00	1.337243e+02	2	0	2.447600e+01
9.043988e+01	1.720430e+02	5.630499e+01	3.519062e+00	1.331378e+02	2	0	2.457800e+01
9.032258e+01	1.720430e+02	5.630499e+01	3.519062e+00	1.331378e+02	2	0	2.467800e+01
9.043988e+01	1.720430e+02	5.630499e+01	3.519062e+00	1.337243e+02	2	0	2.477900e+01
9.055718e+01	1.720430e+02	5.454545e+01	3.519062e+00	1.337243e+02	2	0	2.488000e+01
9.043988e+01	1.720430e+02	5.630499e+01	3.519062e+00	1.337243e+02	2	0	2.498100e+01
9.043988e+01	1.720430e+02	5.630499e+01	3.519062e+00	1.331378e+02	2	0	2.508100e+01
8.997067e+01	1.485826e+02	5.454545e+01	3.519062e+00	1.337243e+02	2	0	2.518300e+01
8.997067e+01	1.495601e+02	5.630499e+01	3.519062e+00	1.337243e+02	2	0	2.528300e+01
8.997067e+01	1.495601e+02	5.454545e+01	3.519062e+00	1.337243e+02	2	0	2.538400e+01
8.997067e+01	1.495601e+02	5.454545e+01	3.519062e+00	1.337243e+02	2	0	2.548500e+01
8.997067e+01	1.485826e+02	5.454545e+01	3.519062e+00	1.337243e+02	2	0	2.558500e+01
8.997067e+01	1.485826e+02	5.630499e+01	3.519062e+00	1.331378e+02	2	0	2.568700e+01
8.997067e+01	1.495601e+02	5.454545e+01	3.519062e+00	1.337243e+02	2	0	2.578700e+01
8.492669e+01	1.661779e+02	5.630499e+01	3.519062e+00	1.337243e+02	3	0	2.588800e+01
8.492669e+01	1.661779e+02	5.454545e+01	3.519062e+00	1.331378e+02	3	0	2.598900e+01
8.492669e+01	1.661779e+02	5.454545e+01	5.278592e+00	1.331378e+02	3	0	2.609000e+01
8.492669e+01	1.661779e+02	5.454545e+01	3.519062e+00	1.337243e+02	3	0	2.619000e+01
8.492669e+01	1.661779e+02	5.630499e+01	3.519062e+00	1.337243e+02	3	0	2.629200e+01
8.492669e+01	1.661779e+02	5.630499e+01	5.278592e+00	1.337243e+02	3	0	2.639200e+01
8.492669e+01	1.652004e+02	5.454545e+01	3.519062e+00	1.331378e+02	3	0	2.649300e+01
80	1.652004e+02	5.454545e+01	5.278592e+00	1.302053e+02	3	0	2.659400e+01
8.011730e+01	1.652004e+02	5.454545e+01	3.519062e+00	1.307918e+02	3	0	2.669400e+01
8.011730e+01	1.652004e+02	5.454545e+01	3.519062e+00	1.302053e+02	3	0	2.679600e+01
80	1.652004e+02	5.454545e+01	5.278592e+00	1.302053e+02	3	0	2.689600e+01
80	1.642229e+02	5.454545e+01	3.519062e+00	1.302053e+02	3	0	2.699700e+01
80	1.652004e+02	5.630499e+01	3.519062e+00	1.302053e+02	3	0	2.709800e+01
80	1.652004e+02	5.454545e+01	3.519062e+00	1.302053e+02	3	0	2.719900e+01
7.847507e+01	1.622678e+02	5.454545e+01	3.519062e+00	1.302053e+02	0	0	2.729900e+01
7.753666e+01	1.603128e+02	5.278592e+01	3.519062e+00	1.302053e+02	0	0	2.740000e+01
7.753666e+01	1.603128e+02	5.278592e+01	3.519062e+00	1.302053e+02	0	0	2.750100e+01
7.753666e+01	1.603128e+02	5.278592e+01	3.519062e+00	1.302053e+02	0	0	2.760100e+01
7.753666e+01	1.612903e+02	5.454545e+01	3.519062e+00	1.302053e+02	0	0	2.770300e+01
7.753666e+01	1.603128e+02	5.454545e+01	1.759531e+00	1.302053e+02	0	0	2.780300e+01
7.753666e+01	1.603128e+02	5.454545e+01	3.519062e+00	1.302053e+02	0	0	2.790400e+01
7.753666e+01	1.603128e+02	5.454545e+01	5.278592e+00	1.173021e+02	0	0	2.800500e+01
7.695015e+01	1.593353e+02	5.454545e+01	3.519062e+00	1.178886e+02	3	0	2.810500e+01
7.695015e+01	1.603128e+02	5.454545e+01	3.519062e+00	1.178886e+02	3	0	2.820700e+01
7.695015e+01	1.593353e+02	5.454545e+01	3.519062e+00	1.173021e+02	3	0	2.830700e+01
7.695015e+01	1.603128e+02	5.278592e+01	5.278592e+00	1.173021e+02	3	0	2.840700e+01
7.683284e+01	1.603128e+02	5.278592e+01	3.519062e+00	1.173021e+02	3	0	2.850900e+01
7.695015e+01	1.603128e+02	5.278592e+01	3.519062e+00	1.173021e+02	3	0	2.860900e+01
7.636364e+01	1.603128e+02	5.278592e+01	3.519062e+00	1.096774e+02	3	0	2.871000e+01
7.577713e+01	1.603128e+02	5.278592e+01	3.519062e+00	1.096774e+02	0	0	2.881100e+01
7.589443e+01	1.603128e+02	5.102639e+01	3.519062e+00	1.096774e+02	0	0	2.891100e+01
7.589443e+01	1.603128e+02	5.278592e+01	3.519062e+00	1.096774e+02	0	0	2.901200e+01
7.589443e+01	1.603128e+02	5.278592e+01	3.519062e+00	1.096774e+02	0	0	2.911300e+01
7.601173e+01	1.603128e+02	5.278592e+01	3.519062e+00	1.102639e+02	0	0	2.921400e+01
7.589443e+01	1.603128e+02	5.278592e+01	3.519062e+00	1.096774e+02	0	0	2.931500e+01
7.589443e+01	1.603128e+02	5.278592e+01	3.519062e+00	1.167155e+02	0	0	2.941500e+01
7.542522e+01	1.603128e+02	5.278592e+01	3.519062e+00	1.167155e+02	0	0	2.951600e+01
7.530792e+01	1.603128e+02	5.102639e+01	3.519062e+00	1.167155e+02	0	0	2.961700e+01
7.542522e+01	1.603128e+02	5.278592e+01	3.519062e+00	1.167155e+02	0	0	2.971700e+01
7.542522e+01	1.603128e+02	5.102639e+01	3.519062e+00	1.167155e+02	0	0	2.981800e+01
7.542522e+01	1.603128e+02	5.278592e+01	3.519062e+00	1.167155e+02	0	0	2.991900e+01
7.530792e+01	1.603128e+02	5.278592e+01	3.519062e+00	1.167155e+02	0	0	3.001900e+01
7.542522e+01	1.603128e+02	5.278592e+01	3.519062e+00	1.167155e+02	0	0	3.012000e+01
7.507331e+01	1.612903e+02	5.278592e+01	3.519062e+00	1.530792e+02	0	0	3.022100e+01
7.507331e+01	1.612903e+02	5.278592e+01	3.519062e+00	1.530792e+02	0	0	3.032100e+01
7.507331e+01	1.612903e+02	5.278592e+01	3.519062e+00	1.524927e+02	0	0	3.042300e+01
7.507331e+01	1.612903e+02	5.278592e+01	3.519062e+00	1.524927e+02	0	0	3.052300e+01
7.507331e+01	1.612903e+02	5.278592e+01	5.278592e+00	1.524927e+02	0	0	3.062300e+01
7.507331e+01	1.612903e+02	5.278592e+01	3.519062e+00	1.524927e+02	0	0	3.072500e+01
7.519062e+01	1.612903e+02	5.278592e+01	3.519062e+00	1.524927e+02	0	0	3.082500e+01
7.765396e+01	1.622678e+02	5.278592e+01	3.519062e+00	1.601173e+02	0	0	3.092600e+01
7.964809e+01	1.612903e+02	5.102639e+01	3.519062e+00	1.595308e+02	0	0	3.102700e+01
7.964809e+01	1.612903e+02	5.278592e+01	3.519062e+00	1.595308e+02	0	0	3.112700e+01
7.964809e+01	1.612903e+02	5.102639e+01	5.278592e+00	1.601173e+02	0	0	3.122800e+01
7.964809e+01	1.612903e+02	5.102639e+01	3.519062e+00	1.595308e+02	0	0	3.132900e+01
7.953079e+01	1.612903e+02	5.102639e+01	3.519062e+00	1.595308e+02	0	0	3.142900e+01
7.964809e+01	1.612903e+02	5.102639e+01	5.278592e+00	1.595308e+02	0	0	3.153100e+01
8.082111e+01	1.622678e+02	5.102639e+01	3.519062e+00	1.595308e+02	3	0	3.163100e+01
8.117302e+01	1.612903e+02	5.102639e+01	5.278592e+00	1.595308e+02	0	0	3.173200e+01
8.129032e+01	1.612903e+02	5.102639e+01	3.519062e+00	1.595308e+02	0	0	3.183300e+01
8.129032e+01	1.612903e+02	4.926686e+01	3.519062e+00	1.595308e+02	0	0	3.193300e+01
8.129032e+01	1.612903e+02	4.926686e+01	3.519062e+00	1.595308e+02	0	0	3.203400e+01
8.129032e+01	1.612903e+02	4.926686e+01	1.759531e+00	1.595308e+02	0	0	3.213500e+01
8.129032e+01	1.612903e+02	4.926686e+01	3.519062e+00	1.595308e+02	0	0	3.223500e+01
8.129032e+01	1.612903e+02	4.926686e+01	3.519062e+00	1.601173e+02	0	0	3.233600e+01
8.140762e+01	1.612903e+02	4.926686e+01	3.519062e+00	1.601173e+02	0	0	3.243700e+01
8.152493e+01	1.612903e+02	4.926686e+01	3.519062e+00	1.595308e+02	0	0	3.253700e+01
8.152493e+01	1.612903e+02	4.926686e+01	3.519062e+00	1.595308e+02	0	0	3.263800e+01
8.140762e+01	1.612903e+02	4.926686e+01	1.759531e+00	1.595308e+02	0	0	3.273900e+01
8.152493e+01	1.612903e+02	4.926686e+01	5.278592e+00	1.595308e+02	0	0	3.283900e+01
8.140762e+01	1.612903e+02	4.926686e+01	3.519062e+00	1.601173e+02	0	0	3.294100e+01
8.152493e+01	1.612903e+02	4.926686e+01	3.519062e+00	1.601173e+02	0	0	3.304100e+01
8.152493e+01	1.603128e+02	4.926686e+01	5.278592e+00	1.595308e+02	0	0	3.314100e+01
8.152493e+01	1.603128e+02	4.926686e+01	5.278592e+00	1.595308e+02	0	0	3.324300e+01
8.152493e+01	1.603128e+02	4.926686e+01	1.759531e+00	1.595308e+02	0	0	3.334300e+01
8.152493e+01	1.603128e+02	4.926686e+01	3.519062e+00	1.601173e+02	0	0	3.344300e+01
8.152493e+01	1.612903e+02	4.926686e+01	3.519062e+00	1.595308e+02	0	0	3.354500e+01
8.152493e+01	1.612903e+02	4.926686e+01	3.519062e+00	1.595308e+02	0	0	3.364500e+01
8.152493e+01	1.612903e+02	4.926686e+01	3.519062e+00	1.595308e+02	0	0	3.374600e+01
8.152493e+01	1.603128e+02	4.926686e+01	5.278592e+00	1.595308e+02	3	0	3.384700e+01
8.140762e+01	1.603128e+02	4.926686e+01	3.519062e+00	1.595308e+02	3	0	3.394700e+01
8.152493e+01	1.612903e+02	4.926686e+01	5.278592e+00	1.595308e+02	3	0	3.404900e+01
8.152493e+01	1.603128e+02	4.926686e+01	3.519062e+00	1.595308e+02	3	0	3.414900e+01
8.152493e+01	1.603128e+02	4.926686e+01	3.519062e+00	1.595308e+02	3	0	3.425000e+01
8.152493e+01	1.603128e+02	4.926686e+01	1.759531e+00	1.595308e+02	3	0	3.435100e+01
8.152493e+01	1.603128e+02	4.926686e+01	3.519062e+00	1.595308e+02	3	0	3.445200e+01
8.152493e+01	1.612903e+02	4.750733e+01	3.519062e+00	1.595308e+02	3	0	3.455200e+01
8.152493e+01	1.603128e+02	4.750733e+01	3.519062e+00	1.589443e+02	0	0	3.465400e+01
8.152493e+01	1.612903e+02	4.750733e+01	3.519062e+00	1.589443e+02	0	0	3.475400e+01
8.140762e+01	1.612903e+02	4.750733e+01	3.519062e+00	1.589443e+02	0	0	3.485400e+01
8.140762e+01	1.612903e+02	4.750733e+01	3.519062e+00	1.589443e+02	0	0	3.495600e+01
8.140762e+01	1.612903e+02	4.750733e+01	3.519062e+00	1.595308e+02	0	0	3.505600e+01
8.152493e+01	1.612903e+02	4.750733e+01	3.519062e+00	1.589443e+02	0	0	3.515600e+01
8.152493e+01	1.612903e+02	4.750733e+01	3.519062e+00	1.595308e+02	3	0	3.525800e+01
8.152493e+01	1.612903e+02	4.750733e+01	3.519062e+00	1.595308e+02	3	0	3.535800e+01
8.152493e+01	1.612903e+02	4.750733e+01	3.519062e+00	1.595308e+02	3	0	3.546000e+01
8.152493e+01	1.612903e+02	4.750733e+01	3.519062e+00	1.595308e+02	3	0	3.556000e+01
8.152493e+01	1.612903e+02	4.750733e+01	3.519062e+00	1.595308e+02	3	0	3.566100e+01
8.140762e+01	1.612903e+02	4.750733e+01	3.519062e+00	1.595308e+02	3	0	3.576200e+01
8.140762e+01	1.622678e+02	4.750733e+01	3.519062e+00	1.595308e+02	3	0	3.586300e+01
8.304985e+01	1.603128e+02	4.926686e+01	5.278592e+00	1.395894e+02	3	0	3.596300e+01
8.457478e+01	1.622678e+02	4.750733e+01	3.519062e+00	1.407625e+02	0	0	3.606400e+01
8.469208e+01	1.612903e+02	4.926686e+01	5.278592e+00	1.395894e+02	0	0	3.616500e+01
8.457478e+01	1.622678e+02	4.750733e+01	3.519062e+00	1.401760e+02	0	0	3.626500e+01
8.457478e+01	1.612903e+02	4.750733e+01	3.519062e+00	1.395894e+02	0	0	3.636600e+01
8.457478e+01	1.622678e+02	4.574780e+01	5.278592e+00	1.401760e+02	0	0	3.646700e+01
8.457478e+01	1.612903e+02	4.750733e+01	5.278592e+00	1.395894e+02	0	0	3.656800e+01
8.609971e+01	1.622678e+02	4.926686e+01	3.519062e+00	1.395894e+02	0	0	3.666800e+01
8.727273e+01	1.622678e+02	4.926686e+01	5.278592e+00	1.401760e+02	0	0	3.676900e+01
8.727273e+01	1.622678e+02	4.574780e+01	3.519062e+00	1.401760e+02	0	0	3.687000e+01
8.727273e+01	1.622678e+02	4.750733e+01	3.519062e+00	1.401760e+02	0	0	3.697000e+01
8.727273e+01	1.622678e+02	4.750733e+01	3.519062e+00	1.401760e+02	0	0	3.707100e+01
8.727273e+01	1.612903e+02	4.750733e+01	3.519062e+00	1.395894e+02	0	0	3.717200e+01
8.727273e+01	1.622678e+02	4.750733e+01	3.519062e+00	1.401760e+02	0	0	3.727300e+01
8.727273e+01	1.622678e+02	4.750733e+01	3.519062e+00	1.337243e+02	0	0	3.737300e+01
8.832845e+01	1.622678e+02	4.750733e+01	3.519062e+00	1.343109e+02	3	0	3.747400e+01
8.844575e+01	1.622678e+02	4.750733e+01	3.519062e+00	1.331378e+02	3	0	3.757500e+01
8.832845e+01	1.622678e+02	4.574780e+01	3.519062e+00	1.331378e+02	3	0	3.767600e+01
8.832845e+01	1.622678e+02	4.750733e+01	3.519062e+00	1.331378e+02	3	0	3.777700e+01
8.844575e+01	1.622678e+02	4.574780e+01	3.519062e+00	1.337243e+02	3	0	3.787700e+01
8.844575e+01	1.622678e+02	4.574780e+01	3.519062e+00	1.337243e+02	3	0	3.797900e+01
8.832845e+01	1.622678e+02	4.750733e+01	3.519062e+00	1.337243e+02	3	0	3.807900e+01
9.043988e+01	1.632454e+02	4.574780e+01	3.519062e+00	1.337243e+02	0	0	3.817900e+01
9.032258e+01	1.632454e+02	4.574780e+01	5.278592e+00	1.331378e+02	0	0	3.828100e+01
9.032258e+01	1.632454e+02	4.574780e+01	3.519062e+00	1.337243e+02	0	0	3.838100e+01
9.032258e+01	1.632454e+02	4.574780e+01	3.519062e+00	1.337243e+02	0	0	3.848200e+01
9.032258e+01	1.632454e+02	4.398827e+01	3.519062e+00	1.331378e+02	0	0	3.858300e+01
9.032258e+01	1.642229e+02	4.574780e+01	3.519062e+00	1.331378e+02	0	0	3.868300e+01
9.032258e+01	1.632454e+02	4.574780e+01	3.519062e+00	1.331378e+02	0	0	3.878500e+01
9.114370e+01	1.632454e+02	4.398827e+01	3.519062e+00	1.061584e+02	3	0	3.888500e+01
9.137830e+01	1.632454e+02	4.574780e+01	1.759531e+00	1.061584e+02	3	0	3.898600e+01
9.114370e+01	1.632454e+02	4.398827e+01	3.519062e+00	1.061584e+02	3	0	3.908700e+01
9.114370e+01	1.632454e+02	4.574780e+01	3.519062e+00	1.055718e+02	3	0	3.918700e+01
9.114370e+01	1.622678e+02	4.574780e+01	3.519062e+00	1.055718e+02	3	0	3.928800e+01
9.114370e+01	1.632454e+02	4.574780e+01	3.519062e+00	1.061584e+02	3	0	3.938900e+01
9.126100e+01	1.622678e+02	4.574780e+01	3.519062e+00	1.055718e+02	3	0	3.949000e+01
9.184751e+01	1.632454e+02	4.574780e+01	1.759531e+00	7.859238e+01	3	0	3.959000e+01
9.384164e+01	1.612903e+02	4.398827e+01	3.519062e+00	7.859238e+01	0	0	3.969200e+01
9.372434e+01	1.603128e+02	4.574780e+01	3.519062e+00	7.859238e+01	0	0	3.979200e+01
9.372434e+01	1.603128e+02	4.574780e+01	3.519062e+00	7.859238e+01	0	0	3.989200e+01
9.372434e+01	1.603128e+02	4.398827e+01	3.519062e+00	7.859238e+01	0	0	3.999400e+01
9.372434e+01	1.603128e+02	4.398827e+01	3.519062e+00	7.859238e+01	0	0	4.009400e+01
9.372434e+01	1.612903e+02	4.574780e+01	3.519062e+00	7.859238e+01	0	0	4.019500e+01
9.431085e+01	1.622678e+02	4.398827e+01	3.519062e+00	7.565982e+01	3	0	4.029600e+01
9.489736e+01	1.603128e+02	4.574780e+01	3.519062e+00	7.565982e+01	0	0	4.039600e+01
9.489736e+01	1.612903e+02	4.398827e+01	1.759531e+00	7.507331e+01	0	0	4.049800e+01
9.489736e+01	1.612903e+02	4.398827e+01	1.759531e+00	7.565982e+01	0	0	4.059800e+01
9.489736e+01	1.612903e+02	4.398827e+01	1.759531e+00	7.507331e+01	0	0	4.069800e+01
9.478006e+01	1.612903e+02	4.398827e+01	3.519062e+00	7.507331e+01	0	0	4.080000e+01
9.478006e+01	1.603128e+02	4.398827e+01	3.519062e+00	7.507331e+01	0	0	4.090000e+01
9.489736e+01	1.612903e+02	4.398827e+01	3.519062e+00	7.507331e+01	0	0	41
9.524927e+01	1.612903e+02	4.574780e+01	3.519062e+00	7.448680e+01	3	0	4.110200e+01
9.536657e+01	1.603128e+02	4.398827e+01	3.519062e+00	7.448680e+01	3	0	4.120200e+01
9.524927e+01	1.603128e+02	4.398827e+01	1.759531e+00	7.448680e+01	3	0	4.130400e+01
9.524927e+01	1.603128e+02	4.574780e+01	3.519062e+00	7.507331e+01	3	0	4.140400e+01
9.524927e+01	1.603128e+02	4.574780e+01	3.519062e+00	7.448680e+01	3	0	4.150500e+01
9.524927e+01	1.603128e+02	4.574780e+01	3.519062e+00	7.507331e+01	3	0	4.160600e+01
9.513196e+01	1.603128e+02	4.398827e+01	5.278592e+00	7.448680e+01	3	0	4.170600e+01
9.618768e+01	1.612903e+02	4.574780e+01	3.519062e+00	7.507331e+01	0	0	4.180700e+01
9.630499e+01	1.603128e+02	4.750733e+01	3.519062e+00	7.507331e+01	0	0	4.190800e+01
9.630499e+01	1.612903e+02	4.574780e+01	1.759531e+00	7.507331e+01	0	0	4.200900e+01
9.618768e+01	1.603128e+02	4.574780e+01	3.519062e+00	7.448680e+01	0	0	4.210900e+01
9.630499e+01	1.603128e+02	4.750733e+01	3.519062e+00	7.448680e+01	0	0	4.221000e+01
9.642229e+01	1.612903e+02	4.574780e+01	3.519062e+00	7.507331e+01	0	0	4.231100e+01
9.642229e+01	1.612903e+02	4.750733e+01	3.519062e+00	7.507331e+01	0	0	4.241200e+01
9.653959e+01	1.612903e+02	4.750733e+01	3.519062e+00	7.507331e+01	3	0	4.251200e+01
9.653959e+01	1.603128e+02	4.750733e+01	3.519062e+00	7.448680e+01	3	0	4.261300e+01
9.653959e+01	1.612903e+02	4.750733e+01	3.519062e+00	7.448680e+01	3	0	4.271400e+01
9.653959e+01	1.612903e+02	4.750733e+01	1.759531e+00	7.448680e+01	3	0	4.281500e+01
9.653959e+01	1.603128e+02	4.750733e+01	3.519062e+00	7.448680e+01	3	0	4.291500e+01
9.653959e+01	1.612903e+02	4.750733e+01	1.759531e+00	7.448680e+01	3	0	4.301700e+01
9.665689e+01	1.612903e+02	4.574780e+01	1.759531e+00	7.448680e+01	3	0	4.311700e+01
9.665689e+01	1.593353e+02	4.750733e+01	3.519062e+00	7.448680e+01	3	0	4.321800e+01
9.665689e+01	1.593353e+02	4.750733e+01	3.519062e+00	7.448680e+01	0	0	4.331900e+01
9.653959e+01	1.593353e+02	4.750733e+01	3.519062e+00	7.448680e+01	0	0	4.341900e+01
9.677419e+01	1.593353e+02	4.750733e+01	1.759531e+00	7.448680e+01	0	0	4.352100e+01
9.677419e+01	1.593353e+02	4.750733e+01	3.519062e+00	7.448680e+01	0	0	4.362100e+01
9.665689e+01	1.593353e+02	4.750733e+01	3.519062e+00	7.448680e+01	0	0	4.372100e+01
9.665689e+01	1.603128e+02	4.750733e+01	3.519062e+00	7.448680e+01	0	0	4.382300e+01
9.689150e+01	1.612903e+02	4.750733e+01	1.759531e+00	7.507331e+01	3	0	4.392300e+01
9.700880e+01	1.603128e+02	4.750733e+01	3.519062e+00	7.507331e+01	3	0	4.402400e+01
9.700880e+01	1.612903e+02	4.750733e+01	3.519062e+00	7.507331e+01	3	0	4.412500e+01
9.689150e+01	1.612903e+02	4.750733e+01	3.519062e+00	7.507331e+01	3	0	4.422600e+01
9.689150e+01	1.612903e+02	4.926686e+01	3.519062e+00	7.507331e+01	3	0	4.432600e+01
9.689150e+01	1.612903e+02	4.926686e+01	1.759531e+00	7.507331e+01	3	0	4.442700e+01
9.689150e+01	1.612903e+02	4.750733e+01	3.519062e+00	7.507331e+01	3	0	4.452800e+01
9.712610e+01	1.603128e+02	4.750733e+01	3.519062e+00	7.624633e+01	3	0	4.462800e+01
9.724340e+01	1.603128e+02	4.926686e+01	1.759531e+00	7.624633e+01	0	0	4.473000e+01
9.724340e+01	1.603128e+02	4.926686e+01	1.759531e+00	7.624633e+01	0	0	4.483000e+01
9.724340e+01	1.603128e+02	4.750733e+01	5.278592e+00	7.624633e+01	0	0	4.493100e+01
9.712610e+01	1.603128e+02	4.750733e+01	1.759531e+00	7.624633e+01	0	0	4.503200e+01
9.724340e+01	1.603128e+02	4.926686e+01	3.519062e+00	7.624633e+01	0	0	4.513200e+01
9.724340e+01	1.603128e+02	4.750733e+01	3.519062e+00	7.624633e+01	0	0	4.523400e+01
9.724340e+01	1.603128e+02	4.926686e+01	3.519062e+00	6.979472e+01	0	0	4.533400e+01
9.724340e+01	1.593353e+02	4.926686e+01	3.519062e+00	6.920821e+01	0	0	4.543400e+01
9.712610e+01	1.593353e+02	4.926686e+01	1.759531e+00	6.920821e+01	0	0	4.553600e+01
9.712610e+01	1.593353e+02	4.750733e+01	3.519062e+00	6.920821e+01	0	0	4.563600e+01
9.712610e+01	1.583578e+02	4.926686e+01	3.519062e+00	6.920821e+01	0	0	4.573600e+01
9.712610e+01	1.593353e+02	4.750733e+01	3.519062e+00	6.920821e+01	0	0	4.583800e+01
9.712610e+01	1.593353e+02	4.926686e+01	3.519062e+00	6.862170e+01	0	0	4.593800e+01
9.712610e+01	1.593353e+02	4.750733e+01	1.759531e+00	6.920821e+01	0	0	4.603900e+01
9.712610e+01	1.593353e+02	4.926686e+01	1.759531e+00	6.920821e+01	0	0	4.614000e+01
9.712610e+01	1.603128e+02	4.750733e+01	3.519062e+00	6.920821e+01	0	0	4.624000e+01
9.712610e+01	1.603128e+02	4.750733e+01	3.519062e+00	6.979472e+01	0	0	4.634100e+01
9.712610e+01	1.593353e+02	4.750733e+01	1.759531e+00	6.920821e+01	0	0	4.644200e+01
9.712610e+01	1.603128e+02	4.750733e+01	3.519062e+00	6.920821e+01	0	0	4.654200e+01
9.712610e+01	1.593353e+02	4.750733e+01	3.519062e+00	6.920821e+01	0	0	4.664300e+01
9.712610e+01	1.603128e+02	4.574780e+01	3.519062e+00	6.920821e+01	0	0	4.674400e+01
9.700880e+01	1.583578e+02	4.750733e+01	3.519062e+00	6.920821e+01	3	0	4.684400e+01
9.689150e+01	1.593353e+02	4.750733e+01	3.519062e+00	6.920821e+01	0	0	4.694600e+01
9.689150e+01	1.593353e+02	4.574780e+01	1.759531e+00	6.920821e+01	0	0	4.704600e+01
9.700880e+01	1.603128e+02	4.750733e+01	3.519062e+00	6.920821e+01	0	0	4.714700e+01
9.689150e+01	1.603128e+02	4.750733e+01	3.519062e+00	6.920821e+01	0	0	4.724800e+01
9.700880e+01	1.593353e+02	4.750733e+01	3.519062e+00	6.920821e+01	0	0	4.734800e+01
9.689150e+01	1.593353e+02	4.750733e+01	3.519062e+00	6.920821e+01	0	0	4.744900e+01
9.700880e+01	1.603128e+02	4.750733e+01	3.519062e+00	6.979472e+01	3	0	4.755000e+01
9.689150e+01	1.593353e+02	4.750733e+01	3.519062e+00	6.979472e+01	3	0	4.765000e+01
9.712610e+01	1.603128e+02	4.750733e+01	5.278592e+00	6.979472e+01	3	0	4.775200e+01
9.689150e+01	1.603128e+02	4.750733e+01	3.519062e+00	6.979472e+01	3	0	4.785200e+01
9.689150e+01	1.593353e+02	4.750733e+01	3.519062e+00	7.038123e+01	3	0	4.795300e+01
9.689150e+01	1.593353e+02	4.750733e+01	3.519062e+00	6.979472e+01	3	0	4.805400e+01
9.689150e+01	1.603128e+02	4.750733e+01	1.759531e+00	6.979472e+01	3	0	4.815500e+01
9.700880e+01	1.593353e+02	4.750733e+01	1.759531e+00	7.096774e+01	3	0	4.825600e+01
9.689150e+01	1.583578e+02	4.574780e+01	1.759531e+00	7.096774e+01	0	0	4.835600e+01
9.689150e+01	1.583578e+02	4.574780e+01	3.519062e+00	7.096774e+01	0	0	4.845700e+01
9.689150e+01	1.593353e+02	4.574780e+01	1.759531e+00	7.096774e+01	0	0	4.855800e+01
9.700880e+01	1.583578e+02	4.750733e+01	3.519062e+00	7.096774e+01	0	0	4.865800e+01
9.689150e+01	1.583578e+02	4.750733e+01	3.519062e+00	7.096774e+01	0	0	4.875900e+01
9.689150e+01	1.583578e+02	4.574780e+01	3.519062e+00	7.096774e+01	0	0	4.886000e+01
9.712610e+01	1.593353e+02	4.574780e+01	1.759531e+00	6.803519e+01	3	0	4.896100e+01
9.689150e+01	1.573803e+02	4.750733e+01	3.519062e+00	6.744868e+01	3	0	4.906100e+01
9.689150e+01	1.583578e+02	4.574780e+01	3.519062e+00	6.803519e+01	3	0	4.916300e+01
9.700880e+01	1.583578e+02	4.574780e+01	3.519062e+00	6.744868e+01	3	0	4.926300e+01
9.700880e+01	1.583578e+02	4.574780e+01	3.519062e+00	6.744868e+01	3	0	4.936300e+01
9.700880e+01	1.583578e+02	4.750733e+01	3.519062e+00	6.744868e+01	3	0	4.946500e+01
9.689150e+01	1.583578e+02	4.574780e+01	3.519062e+00	6.803519e+01	3	0	4.956500e+01
9.700880e+01	1.583578e+02	4.574780e+01	3.519062e+00	6.803519e+01	3	0	4.966700e+01
9.689150e+01	1.573803e+02	4.574780e+01	3.519062e+00	6.803519e+01	0	0	4.976700e+01
9.700880e+01	1.583578e+02	4.574780e+01	1.759531e+00	6.744868e+01	0	0	4.986700e+01
9.700880e+01	1.573803e+02	4.398827e+01	3.519062e+00	6.744868e+01	0	0	4.996900e+01
9.689150e+01	1.573803e+02	4.574780e+01	1.759531e+00	6.803519e+01	0	0	5.006900e+01
9.700880e+01	1.573803e+02	4.574780e+01	3.519062e+00	6.803519e+01	0	0	5.017000e+01
9.700880e+01	1.573803e+02	4.574780e+01	3.519062e+00	6.744868e+01	0	0	5.027100e+01
9.700880e+01	1.573803e+02	4.574780e+01	3.519062e+00	6.744868e+01	0	0	5.037100e+01
9.689150e+01	1.564027e+02	4.574780e+01	3.519062e+00	6.744868e+01	0	0	5.047200e+01
9.665689e+01	1.564027e+02	4.574780e+01	3.519062e+00	6.744868e+01	0	0	5.057300e+01
9.665689e+01	1.554252e+02	4.398827e+01	3.519062e+00	6.744868e+01	0	0	5.067300e+01
9.665689e+01	1.564027e+02	4.574780e+01	3.519062e+00	6.744868e+01	0	0	5.077500e+01
9.665689e+01	1.564027e+02	4.398827e+01	3.519062e+00	6.803519e+01	0	0	5.087500e+01
9.677419e+01	1.564027e+02	4.574780e+01	1.759531e+00	6.744868e+01	0	0	5.097500e+01
9.677419e+01	1.564027e+02	4.398827e+01	3.519062e+00	6.744868e+01	0	0	5.107700e+01
9.689150e+01	1.564027e+02	4.398827e+01	1.759531e+00	6.744868e+01	3	0	5.117700e+01
9.677419e+01	1.564027e+02	4.398827e+01	1.759531e+00	6.744868e+01	3	0	5.127800e+01
9.665689e+01	1.564027e+02	4.398827e+01	1.759531e+00	6.744868e+01	3	0	5.137900e+01
9.700880e+01	1.564027e+02	4.574780e+01	1.759531e+00	6.744868e+01	3	0	5.148000e+01
9.665689e+01	1.564027e+02	4.398827e+01	3.519062e+00	6.744868e+01	3	0	5.158000e+01
9.677419e+01	1.564027e+02	4.574780e+01	3.519062e+00	6.744868e+01	3	0	5.168200e+01
9.665689e+01	1.564027e+02	4.398827e+01	3.519062e+00	6.803519e+01	3	0	5.178200e+01
9.677419e+01	1.564027e+02	4.398827e+01	3.519062e+00	6.568915e+01	3	0	5.188300e+01
9.665689e+01	1.554252e+02	4.398827e+01	3.519062e+00	6.627566e+01	0	0	5.198400e+01
9.665689e+01	1.564027e+02	4.398827e+01	3.519062e+00	6.627566e+01	0	0	5.208400e+01
9.665689e+01	1.564027e+02	4.398827e+01	3.519062e+00	6.627566e+01	0	0	5.218500e+01
9.677419e+01	1.564027e+02	4.398827e+01	5.278592e+00	6.627566e+01	0	0	5.228600e+01
9.677419e+01	1.554252e+02	4.398827e+01	3.519062e+00	6.627566e+01	0	0	5.238600e+01
9.665689e+01	1.554252e+02	4.398827e+01	3.519062e+00	6.627566e+01	0	0	5.248800e+01
9.677419e+01	1.554252e+02	4.574780e+01	3.519062e+00	6.392962e+01	0	0	5.258800e+01
9.665689e+01	1.544477e+02	4.398827e+01	3.519062e+00	6.334311e+01	3	0	5.268800e+01
9.665689e+01	1.544477e+02	4.398827e+01	3.519062e+00	6.392962e+01	3	0	5.279000e+01
9.665689e+01	1.544477e+02	4.398827e+01	1.759531e+00	6.392962e+01	3	0	5.289000e+01
9.665689e+01	1.544477e+02	4.398827e+01	3.519062e+00	6.392962e+01	3	0	5.299200e+01
9.665689e+01	1.544477e+02	4.398827e+01	1.759531e+00	6.392962e+01	3	0	5.309200e+01
9.665689e+01	1.544477e+02	4.398827e+01	3.519062e+00	6.334311e+01	3	0	5.319300e+01
9.665689e+01	1.554252e+02	4.398827e+01	3.519062e+00	6.392962e+01	3	0	5.329400e+01
9.653959e+01	1.544477e+02	4.398827e+01	3.519062e+00	6.334311e+01	0	0	5.339400e+01
9.665689e+01	1.544477e+02	4.574780e+01	3.519062e+00	6.334311e+01	0	0	5.349500e+01
9.665689e+01	1.544477e+02	4.398827e+01	3.519062e+00	6.392962e+01	0	0	5.359600e+01
9.653959e+01	1.554252e+02	4.398827e+01	1.759531e+00	6.392962e+01	0	0	5.369600e+01
9.665689e+01	1.544477e+02	4.398827e+01	1.759531e+00	6.334311e+01	0	0	5.379700e+01
9.653959e+01	1.554252e+02	4.574780e+01	3.519062e+00	6.334311e+01	0	0	5.389800e+01
9.665689e+01	1.554252e+02	4.398827e+01	3.519062e+00	6.217009e+01	0	0	5.399900e+01
9.665689e+01	1.554252e+02	4.574780e+01	3.519062e+00	6.217009e+01	3	0	5.409900e+01
9.665689e+01	1.554252e+02	4.398827e+01	1.759531e+00	6.217009e+01	3	0	5.420000e+01
9.665689e+01	1.554252e+02	4.398827e+01	3.519062e+00	6.217009e+01	3	0	5.430100e+01
9.653959e+01	1.554252e+02	4.398827e+01	3.519062e+00	6.217009e+01	3	0	5.440200e+01
9.653959e+01	1.554252e+02	4.574780e+01	3.519062e+00	6.217009e+01	3	0	5.450300e+01
9.653959e+01	1.554252e+02	4.398827e+01	1.759531e+00	6.217009e+01	3	0	5.460300e+01
9.665689e+01	1.554252e+02	4.574780e+01	3.519062e+00	6.041056e+01	3	0	5.470500e+01
9.677419e+01	1.554252e+02	4.398827e+01	3.519062e+00	6.041056e+01	0	0	5.480500e+01
9.677419e+01	1.564027e+02	4.574780e+01	3.519062e+00	6.041056e+01	0	0	5.490500e+01
9.677419e+01	1.564027e+02	4.574780e+01	1.759531e+00	6.041056e+01	0	0	5.500700e+01
9.677419e+01	1.554252e+02	4.574780e+01	1.759531e+00	6.041056e+01	0	0	5.510700e+01
9.677419e+01	1.554252e+02	4.574780e+01	1.759531e+00	6.041056e+01	0	0	5.520800e+01
9.677419e+01	1.554252e+02	4.574780e+01	3.519062e+00	6.041056e+01	0	0	5.530900e+01
9.677419e+01	1.554252e+02	4.574780e+01	1.759531e+00	6.041056e+01	0	0	5.540900e+01
9.677419e+01	1.554252e+02	4.398827e+01	1.759531e+00	6.041056e+01	0	0	5.551100e+01
9.689150e+01	1.554252e+02	4.574780e+01	3.519062e+00	6.041056e+01	0	0	5.561100e+01
9.677419e+01	1.564027e+02	4.398827e+01	1.759531e+00	6.041056e+01	0	0	5.571100e+01
9.677419e+01	1.554252e+02	4.574780e+01	1.759531e+00	6.041056e+01	0	0	5.581300e+01
9.689150e+01	1.554252e+02	4.574780e+01	1.759531e+00	5.982405e+01	0	0	5.591300e+01
9.689150e+01	1.564027e+02	4.398827e+01	1.759531e+00	6.041056e+01	0	0	5.601300e+01
9.677419e+01	1.564027e+02	4.398827e+01	5.278592e+00	5.982405e+01	0	0	5.611500e+01
9.689150e+01	1.554252e+02	4.398827e+01	1.759531e+00	6.041056e+01	2	0	5.621500e+01
9.677419e+01	1.554252e+02	4.574780e+01	1.759531e+00	6.041056e+01	2	0	5.631600e+01
9.689150e+01	1.554252e+02	4.398827e+01	3.519062e+00	6.041056e+01	2	0	5.641700e+01
9.677419e+01	1.554252e+02	4.574780e+01	3.519062e+00	6.041056e+01	2	0	5.651800e+01
9.677419e+01	1.554252e+02	4.574780e+01	3.519062e+00	6.041056e+01	2	0	5.661900e+01
9.677419e+01	1.554252e+02	4.398827e+01	1.759531e+00	6.041056e+01	2	0	5.671900e+01
9.689150e+01	1.564027e+02	4.574780e+01	3.519062e+00	6.041056e+01	2	0	5.682000e+01
9.700880e+01	1.564027e+02	4.574780e+01	1.759531e+00	5.865103e+01	3	0	5.692100e+01
9.689150e+01	1.564027e+02	4.574780e+01	3.519062e+00	5.865103e+01	0	0	5.702200e+01
9.689150e+01	1.564027e+02	4.574780e+01	3.519062e+00	5.865103e+01	0	0	5.712200e+01
9.689150e+01	1.564027e+02	4.574780e+01	3.519062e+00	5.806452e+01	0	0	5.722300e+01
9.689150e+01	1.564027e+02	4.574780e+01	3.519062e+00	5.806452e+01	0	0	5.732400e+01
9.689150e+01	1.564027e+02	4.574780e+01	3.519062e+00	5.806452e+01	0	0	5.742400e+01
9.689150e+01	1.564027e+02	4.574780e+01	3.519062e+00	5.806452e+01	0	0	5.752500e+01
9.689150e+01	1.573803e+02	4.398827e+01	1.759531e+00	5.806452e+01	0	0	5.762600e+01
9.700880e+01	1.564027e+02	4.574780e+01	3.519062e+00	5.865103e+01	3	0	5.772600e+01
9.689150e+01	1.564027e+02	4.574780e+01	3.519062e+00	5.806452e+01	3	0	5.782700e+01
9.689150e+01	1.564027e+02	4.574780e+01	3.519062e+00	5.865103e+01	3	0	5.792800e+01
9.700880e+01	1.564027e+02	4.574780e+01	3.519062e+00	5.806452e+01	3	0	5.802900e+01
9.689150e+01	1.564027e+02	4.398827e+01	3.519062e+00	5.806452e+01	3	0	5.813000e+01
9.689150e+01	1.564027e+02	4.574780e+01	5.278592e+00	5.865103e+01	3	0	5.823000e+01
9.689150e+01	1.573803e+02	4.574780e+01	3.519062e+00	5.806452e+01	3	0	5.833200e+01
9.677419e+01	1.573803e+02	4.398827e+01	3.519062e+00	5.806452e+01	0	0	5.843200e+01
9.677419e+01	1.573803e+02	4.750733e+01	3.519062e+00	5.806452e+01	0	0	5.853200e+01
9.677419e+01	1.573803e+02	4.574780e+01	1.759531e+00	5.806452e+01	0	0	5.863400e+01
9.677419e+01	1.573803e+02	4.574780e+01	1.759531e+00	5.806452e+01	0	0	5.873400e+01
9.677419e+01	1.573803e+02	4.574780e+01	3.519062e+00	5.806452e+01	0	0	5.883400e+01
9.689150e+01	1.573803e+02	4.574780e+01	3.519062e+00	5.806452e+01	0	0	5.893500e+01
9.689150e+01	1.583578e+02	4.574780e+01	3.519062e+00	5.747801e+01	0	0	5.903600e+01
9.677419e+01	1.583578e+02	4.398827e+01	3.519062e+00	5.747801e+01	3	0	5.913700e+01
9.677419e+01	1.593353e+02	4.574780e+01	3.519062e+00	5.747801e+01	3	0	5.923800e+01
9.665689e+01	1.593353e+02	4.574780e+01	1.759531e+00	5.747801e+01	3	0	5.933800e+01
9.677419e+01	1.593353e+02	4.574780e+01	3.519062e+00	5.747801e+01	3	0	5.943900e+01
9.665689e+01	1.593353e+02	4.574780e+01	3.519062e+00	5.747801e+01	3	0	5.954000e+01
9.677419e+01	1.593353e+02	4.398827e+01	3.519062e+00	5.806452e+01	3	0	5.964000e+01
9.677419e+01	1.583578e+02	4.574780e+01	3.519062e+00	5.747801e+01	3	0	5.974200e+01
9.642229e+01	1.593353e+02	4.398827e+01	3.519062e+00	5.806452e+01	0	0	5.984200e+01
9.642229e+01	1.593353e+02	4.574780e+01	3.519062e+00	5.747801e+01	0	0	5.994200e+01
9.653959e+01	1.593353e+02	4.574780e+01	3.519062e+00	5.747801e+01	0	0	6.004400e+01
9.642229e+01	1.593353e+02	4.750733e+01	3.519062e+00	5.806452e+01	0	0	6.014400e+01
9.642229e+01	1.593353e+02	4.574780e+01	3.519062e+00	5.747801e+01	0	0	6.024400e+01
9.642229e+01	1.593353e+02	4.574780e+01	3.519062e+00	5.747801e+01	0	0	6.034500e+01
9.653959e+01	1.593353e+02	4.398827e+01	3.519062e+00	5.747801e+01	0	0	6.044600e+01
9.642229e+01	1.593353e+02	4.574780e+01	5.278592e+00	5.454545e+01	3	0	6.054700e+01
9.583578e+01	1.583578e+02	4.398827e+01	3.519062e+00	5.454545e+01	0	0	6.064700e+01
9.595308e+01	1.583578e+02	4.574780e+01	3.519062e+00	5.513196e+01	0	0	6.074800e+01
9.595308e+01	1.583578e+02	4.574780e+01	5.278592e+00	5.454545e+01	0	0	6.084900e+01
9.595308e+01	1.583578e+02	4.574780e+01	1.759531e+00	5.454545e+01	0	0	6.094900e+01
9.595308e+01	1.583578e+02	4.574780e+01	3.519062e+00	5.454545e+01	0	0	6.105000e+01
9.583578e+01	1.583578e+02	4.574780e+01	3.519062e+00	5.454545e+01	0	0	6.115100e+01
9.595308e+01	1.593353e+02	4.574780e+01	5.278592e+00	5.337243e+01	0	0	6.125100e+01
9.560117e+01	1.583578e+02	4.574780e+01	3.519062e+00	5.278592e+01	3	0	6.135200e+01
9.560117e+01	1.593353e+02	4.574780e+01	3.519062e+00	5.337243e+01	3	0	6.145300e+01
9.560117e+01	1.583578e+02	4.574780e+01	3.519062e+00	5.337243e+01	3	0	6.155400e+01
9.560117e+01	1.583578e+02	4.574780e+01	3.519062e+00	5.337243e+01	3	0	6.165500e+01
9.560117e+01	1.583578e+02	4.574780e+01	3.519062e+00	5.337243e+01	3	0	6.175500e+01
9.560117e+01	1.583578e+02	4.750733e+01	3.519062e+00	5.337243e+01	3	0	6.185600e+01
9.513196e+01	1.583578e+02	4.574780e+01	3.519062e+00	5.043988e+01	3	0	6.195700e+01
9.501466e+01	1.583578e+02	4.750733e+01	3.519062e+00	5.043988e+01	0	0	6.205700e+01
9.501466e+01	1.573803e+02	4.574780e+01	3.519062e+00	5.043988e+01	0	0	6.215800e+01
9.489736e+01	1.583578e+02	4.574780e+01	3.519062e+00	5.043988e+01	0	0	6.225900e+01
9.489736e+01	1.583578e+02	4.398827e+01	3.519062e+00	5.043988e+01	0	0	6.235900e+01
9.478006e+01	1.583578e+02	4.574780e+01	3.519062e+00	5.043988e+01	0	0	6.246000e+01
9.489736e+01	1.583578e+02	4.574780e+01	3.519062e+00	5.043988e+01	0	0	6.256100e+01
9.478006e+01	1.583578e+02	4.574780e+01	3.519062e+00	4.750733e+01	0	0	6.266100e+01
9.454545e+01	1.583578e+02	4.574780e+01	5.278592e+00	4.809384e+01	3	0	6.276300e+01
9.454545e+01	1.583578e+02	4.574780e+01	3.519062e+00	4.750733e+01	3	0	6.286300e+01
9.454545e+01	1.583578e+02	4.574780e+01	3.519062e+00	4.750733e+01	3	0	6.296400e+01
9.454545e+01	1.583578e+02	4.574780e+01	3.519062e+00	4.809384e+01	3	0	6.306500e+01
9.454545e+01	1.583578e+02	4.574780e+01	3.519062e+00	4.750733e+01	3	0	6.316500e+01
9.442815e+01	1.583578e+02	4.398827e+01	1.759531e+00	4.750733e+01	3	0	6.326600e+01
9.442815e+01	1.573803e+02	4.398827e+01	3.519062e+00	4.574780e+01	3	0	6.336700e+01
9.442815e+01	1.573803e+02	4.398827e+01	5.278592e+00	4.574780e+01	0	0	6.346800e+01
9.478006e+01	1.573803e+02	4.398827e+01	3.519062e+00	4.574780e+01	0	0	6.356800e+01
9.431085e+01	1.573803e+02	4.398827e+01	3.519062e+00	4.574780e+01	0	0	6.366900e+01
9.431085e+01	1.573803e+02	4.398827e+01	1.759531e+00	4.574780e+01	0	0	6.376900e+01
9.431085e+01	1.573803e+02	4.574780e+01	3.519062e+00	4.633431e+01	0	0	6.387000e+01
9.442815e+01	1.573803e+02	4.574780e+01	3.519062e+00	4.574780e+01	0	0	6.397100e+01
9.442815e+01	1.573803e+02	4.574780e+01	5.278592e+00	4.574780e+01	0	0	6.407100e+01
9.442815e+01	1.573803e+02	4.574780e+01	3.519062e+00	4.516129e+01	3	0	6.417300e+01
9.442815e+01	1.573803e+02	4.574780e+01	3.519062e+00	4.574780e+01	3	0	6.427300e+01
9.442815e+01	1.573803e+02	4.398827e+01	3.519062e+00	4.516129e+01	3	0	6.437400e+01
9.442815e+01	1.573803e+02	4.574780e+01	3.519062e+00	4.516129e+01	3	0	6.447500e+01
9.442815e+01	1.573803e+02	4.398827e+01	3.519062e+00	4.516129e+01	3	0	6.457500e+01
9.478006e+01	1.583578e+02	4.574780e+01	3.519062e+00	4.574780e+01	3	0	6.467600e+01
9.442815e+01	1.573803e+02	4.574780e+01	3.519062e+00	4.516129e+01	3	0	6.477700e+01
9.501466e+01	1.583578e+02	4.574780e+01	3.519062e+00	4.516129e+01	0	0	6.487800e+01
9.524927e+01	1.583578e+02	4.574780e+01	3.519062e+00	4.574780e+01	0	0	6.497800e+01
9.489736e+01	1.573803e+02	4.574780e+01	3.519062e+00	4.574780e+01	0	0	6.507900e+01
9.501466e+01	1.583578e+02	4.398827e+01	3.519062e+00	4.574780e+01	0	0	6.517900e+01
9.513196e+01	1.583578e+02	4.574780e+01	3.519062e+00	4.574780e+01	0	0	6.528100e+01
9.513196e+01	1.583578e+02	4.398827e+01	3.519062e+00	4.516129e+01	0	0	6.538100e+01
9.489736e+01	1.593353e+02	4.574780e+01	3.519062e+00	4.574780e+01	0	0	6.548100e+01
9.513196e+01	1.583578e+02	4.398827e+01	3.519062e+00	4.574780e+01	3	0	6.558300e+01
9.524927e+01	1.583578e+02	4.398827e+01	3.519062e+00	4.574780e+01	0	0	6.568300e+01
9.536657e+01	1.583578e+02	4.574780e+01	3.519062e+00	4.574780e+01	0	0	6.578300e+01
9.524927e+01	1.593353e+02	4.574780e+01	5.278592e+00	4.574780e+01	0	0	6.588500e+01
9.524927e+01	1.583578e+02	4.398827e+01	3.519062e+00	4.574780e+01	0	0	6.598500e+01
9.524927e+01	1.593353e+02	4.398827e+01	3.519062e+00	4.633431e+01	0	0	6.608500e+01
9.524927e+01	1.593353e+02	4.574780e+01	3.519062e+00	4.574780e+01	0	0	6.618700e+01
9.524927e+01	1.583578e+02	4.574780e+01	3.519062e+00	4.692082e+01	0	0	6.628700e+01
9.548387e+01	1.583578e+02	4.574780e+01	3.519062e+00	4.633431e+01	3	0	6.638700e+01
9.560117e+01	1.583578e+02	4.574780e+01	5.278592e+00	4.633431e+01	3	0	6.648900e+01
9.548387e+01	1.583578e+02	4.574780e+01	3.519062e+00	4.692082e+01	3	0	6.658900e+01
9.560117e+01	1.583578e+02	4.574780e+01	3.519062e+00	4.692082e+01	3	0	6.669100e+01
9.571848e+01	1.573803e+02	4.398827e+01	3.519062e+00	4.692082e+01	3	0	6.679100e+01
9.583578e+01	1.583578e+02	4.574780e+01	5.278592e+00	4.692082e+01	3	0	6.689100e+01
9.571848e+01	1.583578e+02	4.574780e+01	3.519062e+00	4.809384e+01	3	0	6.699300e+01
9.583578e+01	1.593353e+02	4.574780e+01	5.278592e+00	4.809384e+01	0	0	6.709300e+01
9.571848e+01	1.583578e+02	4.574780e+01	3.519062e+00	4.868035e+01	0	0	6.719300e+01
9.571848e+01	1.583578e+02	4.398827e+01	3.519062e+00	4.809384e+01	0	0	6.729500e+01
9.583578e+01	1.583578e+02	4.574780e+01	3.519062e+00	4.868035e+01	0	0	6.739500e+01
9.583578e+01	1.583578e+02	4.398827e+01	3.519062e+00	4.809384e+01	0	0	6.749500e+01
9.583578e+01	1.593353e+02	4.398827e+01	3.519062e+00	4.809384e+01	0	0	6.759700e+01
9.595308e+01	1.593353e+02	4.574780e+01	5.278592e+00	4.868035e+01	0	0	6.769700e+01
9.583578e+01	1.583578e+02	4.574780e+01	5.278592e+00	4.868035e+01	3	0	6.779800e+01
9.571848e+01	1.583578e+02	4.574780e+01	5.278592e+00	4.868035e+01	3	0	6.789900e+01
9.571848e+01	1.583578e+02	4.574780e+01	5.278592e+00	4.868035e+01	3	0	6.799900e+01
9.571848e+01	1.583578e+02	4.574780e+01	5.278592e+00	4.868035e+01	3	0	6.810100e+01
9.571848e+01	1.583578e+02	4.574780e+01	5.278592e+00	4.868035e+01	3	0	6.820100e+01
9.571848e+01	1.583578e+02	4.574780e+01	5.278592e+00	4.868035e+01	3	0	6.830100e+01
9.571848e+01	1.573803e+02	4.574780e+01	5.278592e+00	4.868035e+01	3	0	6.840300e+01
9.583578e+01	1.583578e+02	4.574780e+01	5.278592e+00	4.926686e+01	3	0	6.850300e+01
9.571848e+01	1.573803e+02	4.574780e+01	5.278592e+00	4.926686e+01	0	0	6.860400e+01
9.583578e+01	1.573803e+02	4.574780e+01	5.278592e+00	4.985337e+01	0	0	6.870500e+01
9.571848e+01	1.573803e+02	4.574780e+01	5.278592e+00	4.926686e+01	0	0	6.880500e+01
9.560117e+01	1.573803e+02	4.750733e+01	5.278592e+00	4.926686e+01	0	0	6.890500e+01
9.560117e+01	1.573803e+02	4.574780e+01	5.278592e+00	4.985337e+01	0	0	6.900700e+01
9.560117e+01	1.573803e+02	4.574780e+01	5.278592e+00	4.926686e+01	0	0	6.910700e+01
9.536657e+01	1.573803e+02	4.574780e+01	5.278592e+00	4.926686e+01	0	0	6.920800e+01
9.548387e+01	1.573803e+02	4.574780e+01	5.278592e+00	4.926686e+01	0	0	6.930900e+01
9.536657e+01	1.573803e+02	4.574780e+01	5.278592e+00	4.985337e+01	0	0	6.940900e+01
9.548387e+01	1.573803e+02	4.750733e+01	3.519062e+00	4.926686e+01	0	0	6.951000e+01
9.548387e+01	1.573803e+02	4.750733e+01	3.519062e+00	4.985337e+01	0	0	6.961100e+01
9.536657e+01	1.583578e+02	4.750733e+01	5.278592e+00	4.985337e+01	0	0	6.971100e+01
9.548387e+01	1.573803e+02	4.750733e+01	5.278592e+00	4.926686e+01	0	0	6.981200e+01
9.524927e+01	1.573803e+02	4.750733e+01	5.278592e+00	4.985337e+01	3	0	6.991300e+01
9.501466e+01	1.564027e+02	4.750733e+01	5.278592e+00	4.985337e+01	0	0	7.001300e+01
9.501466e+01	1.564027e+02	4.750733e+01	7.038123e+00	5.043988e+01	0	0	7.011400e+01
9.501466e+01	1.564027e+02	4.750733e+01	5.278592e+00	4.985337e+01	0	0	7.021500e+01
9.501466e+01	1.564027e+02	4.750733e+01	5.278592e+00	4.985337e+01	0	0	7.031600e+01
9.501466e+01	1.564027e+02	4.574780e+01	5.278592e+00	5.043988e+01	0	0	7.041600e+01
9.501466e+01	1.564027e+02	4.926686e+01	5.278592e+00	4.985337e+01	0	0	7.051600e+01
9.489736e+01	1.564027e+02	4.574780e+01	5.278592e+00	4.985337e+01	0	0	7.061800e+01
9.478006e+01	1.564027e+02	4.574780e+01	5.278592e+00	4.985337e+01	3	0	7.071800e+01
9.489736e+01	1.564027e+02	4.574780e+01	5.278592e+00	4.985337e+01	3	0	7.081900e+01
9.489736e+01	1.554252e+02	4.750733e+01	7.038123e+00	4.985337e+01	3	0	7.092000e+01
9.478006e+01	1.564027e+02	4.750733e+01	5.278592e+00	5.043988e+01	3	0	7.102000e+01
9.489736e+01	1.564027e+02	4.750733e+01	5.278592e+00	4.985337e+01	3	0	7.112100e+01
9.489736e+01	1.564027e+02	4.750733e+01	5.278592e+00	4.985337e+01	3	0	7.122200e+01
9.454545e+01	1.564027e+02	4.750733e+01	5.278592e+00	4.750733e+01	0	0	7.132300e+01
9.442815e+01	1.564027e+02	4.574780e+01	7.038123e+00	4.750733e+01	3	0	7.142400e+01
9.466276e+01	1.564027e+02	4.574780e+01	7.038123e+00	4.750733e+01	3	0	7.152400e+01
9.454545e+01	1.564027e+02	4.750733e+01	5.278592e+00	4.750733e+01	3	0	7.162500e+01
9.454545e+01	1.573803e+02	4.574780e+01	5.278592e+00	4.750733e+01	3	0	7.172600e+01
9.442815e+01	1.564027e+02	4.750733e+01	5.278592e+00	4.750733e+01	3	0	7.182700e+01
9.442815e+01	1.564027e+02	4.574780e+01	5.278592e+00	4.750733e+01	3	0	7.192700e+01
9.442815e+01	1.564027e+02	4.750733e+01	5.278592e+00	4.457478e+01	3	0	7.202800e+01
9.419355e+01	1.573803e+02	4.574780e+01	5.278592e+00	4.457478e+01	0	0	7.212900e+01
9.419355e+01	1.573803e+02	4.574780e+01	5.278592e+00	4.457478e+01	0	0	7.222900e+01
9.419355e+01	1.573803e+02	4.574780e+01	5.278592e+00	4.457478e+01	0	0	7.233000e+01
9.419355e+01	1.573803e+02	4.750733e+01	5.278592e+00	4.516129e+01	0	0	7.243100e+01
9.419355e+01	1.564027e+02	4.750733e+01	5.278592e+00	4.457478e+01	0	0	7.253100e+01
9.431085e+01	1.573803e+02	4.574780e+01	5.278592e+00	4.457478e+01	0	0	7.263200e+01
9.431085e+01	1.573803e+02	4.574780e+01	5.278592e+00	4.457478e+01	0	0	7.273300e+01
9.407625e+01	1.573803e+02	4.574780e+01	5.278592e+00	4.398827e+01	3	0	7.283400e+01
9.419355e+01	1.583578e+02	4.574780e+01	5.278592e+00	4.340176e+01	3	0	7.293400e+01
9.407625e+01	1.573803e+02	4.574780e+01	5.278592e+00	4.398827e+01	3	0	7.303500e+01
9.407625e+01	1.573803e+02	4.574780e+01	5.278592e+00	4.340176e+01	3	0	7.313600e+01
9.419355e+01	1.573803e+02	4.574780e+01	5.278592e+00	4.340176e+01	3	0	7.323700e+01
9.395894e+01	1.573803e+02	4.574780e+01	7.038123e+00	4.340176e+01	3	0	7.333700e+01
9.407625e+01	1.573803e+02	4.574780e+01	7.038123e+00	4.398827e+01	3	0	7.343800e+01
9.419355e+01	1.573803e+02	4.574780e+01	5.278592e+00	4.340176e+01	3	0	7.353900e+01
9.395894e+01	1.564027e+02	4.574780e+01	7.038123e+00	4.340176e+01	0	0	7.363900e+01
9.407625e+01	1.564027e+02	4.750733e+01	5.278592e+00	4.281525e+01	0	0	7.374000e+01
9.407625e+01	1.564027e+02	4.574780e+01	5.278592e+00	4.281525e+01	0	0	7.384100e+01
9.395894e+01	1.564027e+02	4.574780e+01	5.278592e+00	4.281525e+01	0	0	7.394200e+01
9.395894e+01	1.564027e+02	4.574780e+01	7.038123e+00	4.340176e+01	0	0	7.404200e+01
9.395894e+01	1.564027e+02	4.574780e+01	5.278592e+00	4.340176e+01	0	0	7.414300e+01
9.395894e+01	1.564027e+02	4.574780e+01	5.278592e+00	4.281525e+01	0	0	7.424400e+01
9.395894e+01	1.573803e+02	4.750733e+01	5.278592e+00	4.340176e+01	0	0	7.434400e+01
9.407625e+01	1.564027e+02	4.574780e+01	5.278592e+00	4.340176e+01	0	0	7.444500e+01
9.407625e+01	1.564027e+02	4.750733e+01	5.278592e+00	4.281525e+01	0	0	7.454600e+01
9.407625e+01	1.573803e+02	4.574780e+01	5.278592e+00	4.340176e+01	0	0	7.464600e+01
9.407625e+01	1.573803e+02	4.574780e+01	5.278592e+00	4.281525e+01	0	0	7.474700e+01
9.407625e+01	1.573803e+02	4.750733e+01	5.278592e+00	4.340176e+01	0	0	7.484800e+01
9.419355e+01	1.564027e+02	4.750733e+01	5.278592e+00	4.516129e+01	3	0	7.494800e+01
9.431085e+01	1.554252e+02	4.750733e+01	5.278592e+00	4.516129e+01	0	0	7.504900e+01
9.419355e+01	1.544477e+02	4.574780e+01	5.278592e+00	4.516129e+01	0	0	7.515000e+01
9.419355e+01	1.544477e+02	4.750733e+01	5.278592e+00	4.516129e+01	0	0	7.525000e+01
9.431085e+01	1.544477e+02	4.750733e+01	5.278592e+00	4.516129e+01	0	0	7.535100e+01
9.419355e+01	1.554252e+02	4.926686e+01	5.278592e+00	4.516129e+01	0	0	7.545200e+01
9.419355e+01	1.544477e+02	4.750733e+01	5.278592e+00	4.516129e+01	0	0	7.555200e+01
9.431085e+01	1.554252e+02	4.750733e+01	5.278592e+00	4.516129e+01	0	0	7.565300e+01
9.454545e+01	1.554252e+02	4.750733e+01	7.038123e+00	4.457478e+01	0	0	7.575400e+01
9.442815e+01	1.554252e+02	4.750733e+01	5.278592e+00	4.457478e+01	0	0	7.585400e+01
9.442815e+01	1.554252e+02	4.750733e+01	5.278592e+00	4.516129e+01	0	0	7.595500e+01
9.454545e+01	1.564027e+02	4.750733e+01	5.278592e+00	4.457478e+01	0	0	7.605600e+01
9.442815e+01	1.554252e+02	4.750733e+01	7.038123e+00	4.457478e+01	0	0	7.615600e+01
9.442815e+01	1.554252e+02	4.750733e+01	5.278592e+00	4.516129e+01	0	0	7.625700e+01
9.454545e+01	1.554252e+02	4.750733e+01	5.278592e+00	4.457478e+01	0	0	7.635800e+01
9.454545e+01	1.564027e+02	4.926686e+01	7.038123e+00	4.457478e+01	3	0	7.645900e+01
9.454545e+01	1.564027e+02	4.926686e+01	5.278592e+00	4.457478e+01	3	0	7.655900e+01
9.466276e+01	1.573803e+02	4.926686e+01	5.278592e+00	4.457478e+01	3	0	7.666000e+01
9.454545e+01	1.564027e+02	4.926686e+01	5.278592e+00	4.457478e+01	3	0	7.676100e+01
9.454545e+01	1.564027e+02	4.750733e+01	7.038123e+00	4.457478e+01	3	0	7.686200e+01
9.466276e+01	1.564027e+02	4.926686e+01	5.278592e+00	4.516129e+01	3	0	7.696200e+01
9.454545e+01	1.564027e+02	4.926686e+01	5.278592e+00	4.457478e+01	3	0	7.706300e+01
9.454545e+01	1.573803e+02	4.926686e+01	7.038123e+00	4.633431e+01	3	0	7.716400e+01
9.431085e+01	1.573803e+02	4.926686e+01	7.038123e+00	4.574780e+01	0	0	7.726400e+01
9.431085e+01	1.573803e+02	4.926686e+01	7.038123e+00	4.633431e+01	0	0	7.736500e+01
9.442815e+01	1.573803e+02	4.750733e+01	7.038123e+00	4.574780e+01	0	0	7.746600e+01
9.431085e+01	1.573803e+02	4.750733e+01	7.038123e+00	4.574780e+01	0	0	7.756600e+01
9.431085e+01	1.573803e+02	4.926686e+01	7.038123e+00	4.633431e+01	0	0	7.766700e+01
9.442815e+01	1.573803e+02	4.926686e+01	7.038123e+00	4.574780e+01	0	0	7.776800e+01
9.442815e+01	1.573803e+02	4.926686e+01	7.038123e+00	4.809384e+01	3	0	7.786900e+01
9.407625e+01	1.564027e+02	4.926686e+01	7.038123e+00	4.809384e+01	3	0	7.797000e+01
9.419355e+01	1.564027e+02	4.926686e+01	7.038123e+00	4.809384e+01	3	0	7.807000e+01
9.419355e+01	1.564027e+02	4.926686e+01	7.038123e+00	4.809384e+01	3	0	7.817100e+01
9.407625e+01	1.573803e+02	4.926686e+01	7.038123e+00	4.809384e+01	3	0	7.827200e+01
9.407625e+01	1.564027e+02	4.926686e+01	7.038123e+00	4.750733e+01	3	0	7.837200e+01
9.419355e+01	1.564027e+02	4.926686e+01	7.038123e+00	4.809384e+01	3	0	7.847400e+01
9.407625e+01	1.564027e+02	4.750733e+01	7.038123e+00	4.750733e+01	0	0	7.857400e+01
9.395894e+01	1.564027e+02	4.574780e+01	5.278592e+00	4.809384e+01	0	0	7.867400e+01
9.384164e+01	1.564027e+02	4.574780e+01	7.038123e+00	4.809384e+01	0	0	7.877600e+01
9.384164e+01	1.564027e+02	4.398827e+01	5.278592e+00	4.750733e+01	0	0	7.887600e+01
9.395894e+01	1.564027e+02	4.574780e+01	5.278592e+00	4.809384e+01	0	0	7.897700e+01
9.384164e+01	1.564027e+02	4.574780e+01	7.038123e+00	4.809384e+01	0	0	7.907700e+01
9.384164e+01	1.564027e+02	4.574780e+01	7.038123e+00	4.868035e+01	0	0	7.917800e+01
9.384164e+01	1.554252e+02	4.574780e+01	7.038123e+00	4.985337e+01	3	0	7.927900e+01
9.372434e+01	1.564027e+02	4.574780e+01	7.038123e+00	4.926686e+01	0	0	7.937900e+01
9.372434e+01	1.564027e+02	4.574780e+01	5.278592e+00	4.926686e+01	0	0	7.948000e+01
9.372434e+01	1.564027e+02	4.750733e+01	7.038123e+00	4.985337e+01	0	0	7.958100e+01
9.384164e+01	1.564027e+02	4.750733e+01	5.278592e+00	4.926686e+01	0	0	7.968100e+01
9.372434e+01	1.564027e+02	4.574780e+01	5.278592e+00	4.926686e+01	0	0	7.978200e+01
9.372434e+01	1.564027e+02	4.750733e+01	7.038123e+00	4.926686e+01	0	0	7.988300e+01
9.384164e+01	1.564027e+02	4.574780e+01	7.038123e+00	5.043988e+01	0	0	7.998300e+01
9.384164e+01	1.573803e+02	4.574780e+01	7.038123e+00	5.043988e+01	3	0	8.008400e+01
9.384164e+01	1.573803e+02	4.574780e+01	3.519062e+00	4.985337e+01	3	0	8.018500e+01
9.384164e+01	1.573803e+02	4.574780e+01	7.038123e+00	4.985337e+01	3	0	8.028600e+01
9.372434e+01	1.573803e+02	4.574780e+01	7.038123e+00	5.043988e+01	3	0	8.038700e+01
9.384164e+01	1.573803e+02	4.574780e+01	7.038123e+00	4.985337e+01	3	0	8.048700e+01
9.384164e+01	1.573803e+02	4.574780e+01	7.038123e+00	5.043988e+01	3	0	8.058800e+01
9.384164e+01	1.573803e+02	4.574780e+01	5.278592e+00	5.043988e+01	3	0	8.068900e+01
9.384164e+01	1.573803e+02	4.574780e+01	7.038123e+00	4.985337e+01	0	0	8.078900e+01
9.395894e+01	1.583578e+02	4.574780e+01	7.038123e+00	5.043988e+01	0	0	8.089000e+01
9.407625e+01	1.583578e+02	4.574780e+01	5.278592e+00	5.102639e+01	0	0	8.099100e+01
9.384164e+01	1.573803e+02	4.574780e+01	5.278592e+00	5.043988e+01	0	0	8.109100e+01
9.384164e+01	1.573803e+02	4.398827e+01	5.278592e+00	5.043988e+01	0	0	8.119200e+01
9.372434e+01	1.573803e+02	4.574780e+01	5.278592e+00	5.043988e+01	0	0	8.129300e+01
9.384164e+01	1.573803e+02	4.574780e+01	5.278592e+00	5.043988e+01	0	0	8.139300e+01
9.395894e+01	1.573803e+02	4.574780e+01	5.278592e+00	5.278592e+01	3	0	8.149500e+01
9.395894e+01	1.583578e+02	4.398827e+01	5.278592e+00	5.278592e+01	3	0	8.159500e+01
9.395894e+01	1.573803e+02	4.574780e+01	5.278592e+00	5.278592e+01	3	0	8.169600e+01
9.395894e+01	1.573803e+02	4.574780e+01	7.038123e+00	5.278592e+01	3	0	8.179700e+01
9.395894e+01	1.573803e+02	4.574780e+01	5.278592e+00	5.278592e+01	3	0	8.189700e+01
9.395894e+01	1.573803e+02	4.574780e+01	5.278592e+00	5.278592e+01	3	0	8.199800e+01
9.395894e+01	1.573803e+02	4.398827e+01	5.278592e+00	5.278592e+01	3	0	8.209900e+01
9.419355e+01	1.573803e+02	4.574780e+01	5.278592e+00	5.219941e+01	3	0	8.220000e+01
9.431085e+01	1.554252e+02	4.574780e+01	7.038123e+00	5.219941e+01	0	0	8.230000e+01
9.431085e+01	1.564027e+02	4.574780e+01	7.038123e+00	5.219941e+01	0	0	8.240100e+01
9.431085e+01	1.564027e+02	4.574780e+01	5.278592e+00	5.219941e+01	0	0	8.250200e+01
9.442815e+01	1.564027e+02	4.574780e+01	5.278592e+00	5.219941e+01	0	0	8.260300e+01
9.431085e+01	1.564027e+02	4.574780e+01	7.038123e+00	5.219941e+01	0	0	8.270300e+01
9.431085e+01	1.564027e+02	4.574780e+01	5.278592e+00	5.219941e+01	0	0	8.280300e+01
9.454545e+01	1.564027e+02	4.574780e+01	5.278592e+00	5.278592e+01	0	0	8.290500e+01
9.454545e+01	1.564027e+02	4.750733e+01	7.038123e+00	5.219941e+01	0	0	8.300500e+01
9.454545e+01	1.564027e+02	4.926686e+01	5.278592e+00	5.219941e+01	0	0	8.310500e+01
9.454545e+01	1.554252e+02	4.750733e+01	5.278592e+00	5.219941e+01	0	0	8.320700e+01
9.454545e+01	1.564027e+02	4.926686e+01	5.278592e+00	5.278592e+01	0	0	8.330700e+01
9.454545e+01	1.554252e+02	4.750733e+01	5.278592e+00	5.219941e+01	0	0	8.340700e+01
9.466276e+01	1.554252e+02	4.750733e+01	5.278592e+00	5.278592e+01	0	0	8.350900e+01
9.466276e+01	1.564027e+02	4.750733e+01	5.278592e+00	5.219941e+01	0	0	8.360900e+01
9.489736e+01	1.554252e+02	4.750733e+01	7.038123e+00	5.219941e+01	3	0	8.370900e+01
9.478006e+01	1.554252e+02	4.750733e+01	5.278592e+00	5.219941e+01	3	0	8.381100e+01
9.478006e+01	1.554252e+02	4.750733e+01	3.519062e+00	5.219941e+01	3	0	8.391100e+01
9.478006e+01	1.554252e+02	4.750733e+01	5.278592e+00	5.278592e+01	3	0	8.401300e+01
9.478006e+01	1.554252e+02	4.750733e+01	5.278592e+00	5.219941e+01	3	0	8.411300e+01
9.478006e+01	1.554252e+02	4.750733e+01	5.278592e+00	5.278592e+01	3	0	8.421300e+01
9.489736e+01	1.564027e+02	4.750733e+01	5.278592e+00	5.219941e+01	3	0	8.431500e+01
9.489736e+01	1.564027e+02	4.574780e+01	7.038123e+00	5.219941e+01	0	0	8.441500e+01
9.478006e+01	1.564027e+02	4.750733e+01	5.278592e+00	5.278592e+01	0	0	8.451500e+01
9.489736e+01	1.564027e+02	4.750733e+01	5.278592e+00	5.278592e+01	0	0	8.461700e+01
9.489736e+01	1.564027e+02	4.750733e+01	5.278592e+00	5.219941e+01	0	0	8.471700e+01
9.489736e+01	1.564027e+02	4.574780e+01	5.278592e+00	5.219941e+01	0	0	8.481700e+01
9.489736e+01	1.564027e+02	4.750733e+01	5.278592e+00	5.219941e+01	0	0	8.491900e+01
9.489736e+01	1.564027e+02	4.750733e+01	5.278592e+00	5.219941e+01	0	0	8.501900e+01
9.478006e+01	1.554252e+02	4.574780e+01	5.278592e+00	5.278592e+01	3	0	8.512000e+01
9.478006e+01	1.554252e+02	4.750733e+01	5.278592e+00	5.278592e+01	3	0	8.522100e+01
9.478006e+01	1.544477e+02	4.750733e+01	5.278592e+00	5.278592e+01	3	0	8.532100e+01
9.478006e+01	1.554252e+02	4.750733e+01	5.278592e+00	5.219941e+01	3	0	8.542200e+01
9.478006e+01	1.554252e+02	4.750733e+01	7.038123e+00	5.219941e+01	3	0	8.552300e+01
9.478006e+01	1.554252e+02	4.750733e+01	5.278592e+00	5.219941e+01	3	0	8.562300e+01
9.478006e+01	1.544477e+02	4.750733e+01	5.278592e+00	5.278592e+01	3	0	8.572500e+01
9.489736e+01	1.554252e+02	4.750733e+01	5.278592e+00	5.337243e+01	3	0	8.582500e+01
9.442815e+01	1.554252e+02	4.574780e+01	5.278592e+00	5.278592e+01	0	0	8.592500e+01
9.431085e+01	1.554252e+02	4.574780e+01	7.038123e+00	5.337243e+01	0	0	8.602700e+01
9.431085e+01	1.544477e+02	4.750733e+01	5.278592e+00	5.278592e+01	0	0	8.612700e+01
9.431085e+01	1.554252e+02	4.750733e+01	5.278592e+00	5.337243e+01	0	0	8.622700e+01
9.431085e+01	1.554252e+02	4.750733e+01	5.278592e+00	5.337243e+01	0	0	8.632900e+01
9.431085e+01	1.554252e+02	4.750733e+01	5.278592e+00	5.278592e+01	0	0	8.642900e+01
9.407625e+01	1.544477e+02	4.750733e+01	5.278592e+00	5.337243e+01	3	0	8.653000e+01
9.407625e+01	1.554252e+02	4.750733e+01	5.278592e+00	5.278592e+01	3	0	8.663100e+01
9.419355e+01	1.554252e+02	4.750733e+01	5.278592e+00	5.278592e+01	3	0	8.673100e+01
9.407625e+01	1.554252e+02	4.750733e+01	5.278592e+00	5.278592e+01	3	0	8.683300e+01
9.407625e+01	1.554252e+02	4.750733e+01	5.278592e+00	5.337243e+01	3	0	8.693300e+01
9.407625e+01	1.554252e+02	4.750733e+01	5.278592e+00	5.278592e+01	3	0	8.703300e+01
9.407625e+01	1.554252e+02	4.750733e+01	5.278592e+00	5.337243e+01	3	0	8.713500e+01
9.419355e+01	1.564027e+02	4.750733e+01	5.278592e+00	5.337243e+01	3	0	8.723500e+01
9.384164e+01	1.564027e+02	4.750733e+01	5.278592e+00	5.278592e+01	0	0	8.733600e+01
9.384164e+01	1.564027e+02	4.574780e+01	5.278592e+00	5.278592e+01	0	0	8.743700e+01
9.384164e+01	1.564027e+02	4.574780e+01	5.278592e+00	5.337243e+01	0	0	8.753700e+01
9.384164e+01	1.564027e+02	4.750733e+01	5.278592e+00	5.337243e+01	0	0	8.763800e+01
9.384164e+01	1.564027e+02	4.750733e+01	5.278592e+00	5.278592e+01	0	0	8.773900e+01
9.384164e+01	1.564027e+02	4.750733e+01	5.278592e+00	5.337243e+01	0	0	8.783900e+01
9.384164e+01	1.564027e+02	4.750733e+01	5.278592e+00	5.337243e+01	0	0	8.794000e+01
9.372434e+01	1.573803e+02	4.750733e+01	7.038123e+00	5.337243e+01	0	0	8.804100e+01
9.372434e+01	1.564027e+02	4.926686e+01	5.278592e+00	5.337243e+01	0	0	8.814100e+01
9.372434e+01	1.564027e+02	4.574780e+01	5.278592e+00	5.337243e+01	0	0	8.824200e+01
9.372434e+01	1.564027e+02	4.750733e+01	7.038123e+00	5.278592e+01	0	0	8.834300e+01
9.384164e+01	1.564027e+02	4.750733e+01	5.278592e+00	5.337243e+01	0	0	8.844300e+01
9.372434e+01	1.564027e+02	4.750733e+01	5.278592e+00	5.278592e+01	0	0	8.854400e+01
9.372434e+01	1.564027e+02	4.574780e+01	7.038123e+00	5.278592e+01	0	0	8.864500e+01
9.372434e+01	1.573803e+02	4.750733e+01	5.278592e+00	5.337243e+01	3	0	8.874500e+01
9.395894e+01	1.573803e+02	4.926686e+01	5.278592e+00	5.337243e+01	3	0	8.884600e+01
9.407625e+01	1.583578e+02	4.750733e+01	5.278592e+00	5.337243e+01	3	0	8.894700e+01
9.372434e+01	1.573803e+02	4.750733e+01	5.278592e+00	5.337243e+01	3	0	8.904800e+01
9.384164e+01	1.573803e+02	4.750733e+01	5.278592e+00	5.278592e+01	3	0	8.914900e+01
9.372434e+01	1.573803e+02	4.750733e+01	5.278592e+00	5.337243e+01	3	0	8.924900e+01
9.372434e+01	1.564027e+02	4.750733e+01	7.038123e+00	5.337243e+01	3	0	8.935000e+01
9.384164e+01	1.573803e+02	4.750733e+01	5.278592e+00	5.337243e+01	3	0	8.945100e+01
9.395894e+01	1.564027e+02	4.750733e+01	5.278592e+00	5.337243e+01	0	0	8.955100e+01
9.395894e+01	1.564027e+02	4.750733e+01	5.278592e+00	5.337243e+01	0	0	8.965200e+01
9.419355e+01	1.573803e+02	4.750733e+01	7.038123e+00	5.337243e+01	0	0	8.975300e+01
9.395894e+01	1.564027e+02	4.926686e+01	5.278592e+00	5.337243e+01	0	0	8.985300e+01
9.395894e+01	1.564027e+02	4.750733e+01	7.038123e+00	5.337243e+01	0	0	8.995400e+01
9.395894e+01	1.564027e+02	4.750733e+01	5.278592e+00	5.337243e+01	0	0	9.005500e+01
9.395894e+01	1.564027e+02	4.750733e+01	5.278592e+00	5.219941e+01	3	0	9.015600e+01
9.384164e+01	1.564027e+02	4.750733e+01	5.278592e+00	5.219941e+01	3	0	9.025600e+01
9.384164e+01	1.564027e+02	4.750733e+01	5.278592e+00	5.219941e+01	3	0	9.035700e+01
9.384164e+01	1.564027e+02	4.750733e+01	5.278592e+00	5.161290e+01	3	0	9.045800e+01
9.384164e+01	1.554252e+02	4.926686e+01	5.278592e+00	5.161290e+01	3	0	9.055900e+01
9.395894e+01	1.554252e+02	4.926686e+01	5.278592e+00	5.219941e+01	3	0	9.065900e+01
9.384164e+01	1.554252e+02	4.926686e+01	5.278592e+00	5.219941e+01	3	0	9.076000e+01
9.407625e+01	1.554252e+02	4.750733e+01	5.278592e+00	5.161290e+01	3	0	9.086100e+01
9.431085e+01	1.564027e+02	4.750733e+01	5.278592e+00	5.161290e+01	0	0	9.096100e+01
9.442815e+01	1.564027e+02	4.926686e+01	5.278592e+00	5.161290e+01	0	0	9.106200e+01
9.431085e+01	1.564027e+02	4.750733e+01	5.278592e+00	5.161290e+01	0	0	9.116300e+01
9.431085e+01	1.564027e+02	4.750733e+01	5.278592e+00	5.161290e+01	0	0	9.126400e+01
9.442815e+01	1.564027e+02	4.750733e+01	5.278592e+00	5.161290e+01	0	0	9.136400e+01
9.431085e+01	1.573803e+02	4.750733e+01	5.278592e+00	5.219941e+01	0	0	9.146500e+01
9.442815e+01	1.564027e+02	4.926686e+01	5.278592e+00	5.161290e+01	0	0	9.156600e+01
9.454545e+01	1.573803e+02	4.750733e+01	7.038123e+00	5.161290e+01	3	0	9.166600e+01
9.442815e+01	1.573803e+02	4.926686e+01	5.278592e+00	5.161290e+01	3	0	9.176700e+01
9.454545e+01	1.583578e+02	4.750733e+01	5.278592e+00	5.161290e+01	3	0	9.186800e+01
9.454545e+01	1.573803e+02	4.750733e+01	5.278592e+00	5.161290e+01	3	0	9.196900e+01
9.454545e+01	1.573803e+02	4.750733e+01	5.278592e+00	5.219941e+01	3	0	9.206900e+01
9.442815e+01	1.573803e+02	4.750733e+01	5.278592e+00	5.219941e+01	3	0	9.217000e+01
9.478006e+01	1.573803e+02	4.926686e+01	7.038123e+00	5.161290e+01	0	0	9.227100e+01
9.513196e+01	1.573803e+02	4.926686e+01	5.278592e+00	5.161290e+01	0	0	9.237100e+01
9.513196e+01	1.564027e+02	4.926686e+01	7.038123e+00	5.161290e+01	0	0	9.247200e+01
9.513196e+01	1.573803e+02	4.926686e+01	7.038123e+00	5.161290e+01	0	0	9.257300e+01
9.513196e+01	1.564027e+02	4.926686e+01	5.278592e+00	5.161290e+01	0	0	9.267400e+01
9.513196e+01	1.564027e+02	4.750733e+01	5.278592e+00	5.219941e+01	0	0	9.277400e+01
9.513196e+01	1.573803e+02	4.926686e+01	5.278592e+00	5.219941e+01	0	0	9.287500e+01
9.513196e+01	1.564027e+02	4.750733e+01	7.038123e+00	5.219941e+01	0	0	9.297600e+01
9.513196e+01	1.573803e+02	4.750733e+01	5.278592e+00	5.161290e+01	3	0	9.307600e+01
9.513196e+01	1.573803e+02	4.750733e+01	7.038123e+00	5.161290e+01	0	0	9.317700e+01
9.524927e+01	1.573803e+02	4.750733e+01	5.278592e+00	5.219941e+01	0	0	9.327800e+01
9.513196e+01	1.573803e+02	4.750733e+01	5.278592e+00	5.219941e+01	0	0	9.337800e+01
9.513196e+01	1.573803e+02	4.926686e+01	3.519062e+00	5.219941e+01	0	0	9.347900e+01
9.513196e+01	1.573803e+02	4.750733e+01	5.278592e+00	5.161290e+01	0	0	9.358000e+01
9.513196e+01	1.573803e+02	4.750733e+01	5.278592e+00	5.161290e+01	0	0	9.368000e+01
9.513196e+01	1.583578e+02	4.750733e+01	3.519062e+00	5.161290e+01	3	0	9.378200e+01
9.501466e+01	1.573803e+02	4.750733e+01	7.038123e+00	5.161290e+01	3	0	9.388200e+01
9.513196e+01	1.583578e+02	4.750733e+01	5.278592e+00	5.219941e+01	3	0	9.398200e+01
9.513196e+01	1.583578e+02	4.750733e+01	5.278592e+00	5.219941e+01	3	0	9.408400e+01
9.513196e+01	1.583578e+02	4.750733e+01	5.278592e+00	5.219941e+01	3	0	9.418400e+01
9.501466e+01	1.573803e+02	4.750733e+01	7.038123e+00	5.161290e+01	3	0	9.428500e+01
9.501466e+01	1.573803e+02	4.750733e+01	5.278592e+00	5.161290e+01	3	0	9.438600e+01
9.501466e+01	1.573803e+02	4.574780e+01	7.038123e+00	5.219941e+01	3	0	9.448600e+01
9.489736e+01	1.564027e+02	4.574780e+01	5.278592e+00	5.161290e+01	0	0	9.458700e+01
9.501466e+01	1.564027e+02	4.574780e+01	5.278592e+00	5.161290e+01	0	0	9.468800e+01
9.489736e+01	1.554252e+02	4.398827e+01	5.278592e+00	5.219941e+01	0	0	9.478800e+01
9.489736e+01	1.564027e+02	4.574780e+01	5.278592e+00	5.161290e+01	0	0	9.488900e+01
9.489736e+01	1.564027e+02	4.574780e+01	5.278592e+00	5.219941e+01	0	0	9.499000e+01
9.501466e+01	1.564027e+02	4.398827e+01	5.278592e+00	5.161290e+01	0	0	9.509000e+01
9.478006e+01	1.564027e+02	4.574780e+01	5.278592e+00	5.337243e+01	3	0	9.519200e+01
9.478006e+01	1.564027e+02	4.574780e+01	5.278592e+00	5.278592e+01	3	0	9.529200e+01
9.478006e+01	1.564027e+02	4.398827e+01	5.278592e+00	5.337243e+01	3	0	9.539300e+01
9.478006e+01	1.573803e+02	4.574780e+01	5.278592e+00	5.278592e+01	3	0	9.549400e+01
9.478006e+01	1.564027e+02	4.574780e+01	5.278592e+00	5.278592e+01	3	0	9.559400e+01
9.478006e+01	1.564027e+02	4.574780e+01	5.278592e+00	5.278592e+01	3	0	9.569500e+01
9.478006e+01	1.564027e+02	4.574780e+01	5.278592e+00	5.278592e+01	3	0	9.579600e+01
9.466276e+01	1.564027e+02	4.574780e+01	5.278592e+00	5.278592e+01	3	0	9.589700e+01
9.431085e+01	1.573803e+02	4.574780e+01	5.278592e+00	5.278592e+01	0	0	9.599700e+01
9.431085e+01	1.583578e+02	4.574780e+01	3.519062e+00	5.278592e+01	0	0	9.609800e+01
9.431085e+01	1.573803e+02	4.574780e+01	5.278592e+00	5.278592e+01	0	0	9.619800e+01
9.431085e+01	1.573803e+02	4.750733e+01	5.278592e+00	5.278592e+01	0	0	9.630000e+01
9.442815e+01	1.573803e+02	4.574780e+01	5.278592e+00	5.278592e+01	0	0	9.640000e+01
9.431085e+01	1.573803e+02	4.574780e+01	5.278592e+00	5.278592e+01	0	0	9.650000e+01
9.442815e+01	1.573803e+02	4.574780e+01	5.278592e+00	5.337243e+01	0	0	9.660200e+01
9.407625e+01	1.593353e+02	4.574780e+01	5.278592e+00	5.337243e+01	3	0	9.670200e+01
9.419355e+01	1.583578e+02	4.750733e+01	5.278592e+00	5.337243e+01	3	0	9.680300e+01
9.395894e+01	1.593353e+02	4.574780e+01	5.278592e+00	5.337243e+01	3	0	9.690400e+01
9.395894e+01	1.593353e+02	4.574780e+01	3.519062e+00	5.337243e+01	3	0	9.700400e+01
9.395894e+01	1.593353e+02	4.574780e+01	5.278592e+00	5.337243e+01	3	0	9.710500e+01
9.395894e+01	1.593353e+02	4.574780e+01	5.278592e+00	5.337243e+01	3	0	9.720600e+01
9.407625e+01	1.593353e+02	4.574780e+01	5.278592e+00	5.337243e+01	3	0	9.730700e+01
9.384164e+01	1.593353e+02	4.574780e+01	5.278592e+00	5.337243e+01	0	0	9.740800e+01
9.372434e+01	1.593353e+02	4.574780e+01	5.278592e+00	5.337243e+01	0	0	9.750800e+01
9.372434e+01	1.593353e+02	4.574780e+01	5.278592e+00	5.395894e+01	0	0	9.760800e+01
9.372434e+01	1.593353e+02	4.574780e+01	5.278592e+00	5.337243e+01	0	0	9.771000e+01
9.384164e+01	1.593353e+02	4.574780e+01	5.278592e+00	5.337243e+01	0	0	9.781000e+01
9.372434e+01	1.593353e+02	4.574780e+01	3.519062e+00	5.337243e+01	0	0	9.791000e+01
9.372434e+01	1.593353e+02	4.574780e+01	5.278592e+00	5.337243e+01	0	0	9.801200e+01
9.372434e+01	1.593353e+02	4.574780e+01	5.278592e+00	5.395894e+01	3	0	9.811200e+01
9.360704e+01	1.603128e+02	4.574780e+01	5.278592e+00	5.395894e+01	0	0	9.821200e+01
9.372434e+01	1.612903e+02	4.574780e+01	5.278592e+00	5.454545e+01	0	0	9.831400e+01
9.372434e+01	1.603128e+02	4.574780e+01	5.278592e+00	5.454545e+01	0	0	9.841400e+01
9.372434e+01	1.603128e+02	4.574780e+01	3.519062e+00	5.395894e+01	0	0	9.851400e+01
9.360704e+01	1.612903e+02	4.574780e+01	3.519062e+00	5.395894e+01	0	0	9.861600e+01
9.360704e+01	1.612903e+02	4.574780e+01	5.278592e+00	5.395894e+01	0	0	9.871600e+01
9.384164e+01	1.612903e+02	4.750733e+01	3.519062e+00	5.337243e+01	3	0	9.881700e+01
9.384164e+01	1.603128e+02	4.750733e+01	5.278592e+00	5.395894e+01	3	0	9.891800e+01
9.360704e+01	1.603128e+02	4.750733e+01	3.519062e+00	5.395894e+01	3	0	9.901800e+01
9.360704e+01	1.612903e+02	4.750733e+01	5.278592e+00	5.395894e+01	3	0	9.912000e+01
9.360704e+01	1.603128e+02	4.750733e+01	5.278592e+00	5.395894e+01	3	0	9.922000e+01
9.360704e+01	1.603128e+02	4.750733e+01	5.278592e+00	5.395894e+01	3	0	9.932000e+01
9.372434e+01	1.603128e+02	4.750733e+01	5.278592e+00	5.395894e+01	3	0	9.942200e+01
9.384164e+01	1.593353e+02	4.750733e+01	7.038123e+00	5.395894e+01	3	0	9.952200e+01
9.407625e+01	1.573803e+02	4.926686e+01	5.278592e+00	5.395894e+01	0	0	9.962300e+01
9.395894e+01	1.573803e+02	4.926686e+01	5.278592e+00	5.337243e+01	0	0	9.972400e+01
9.407625e+01	1.573803e+02	4.926686e+01	5.278592e+00	5.395894e+01	0	0	9.982400e+01
9.395894e+01	1.573803e+02	4.926686e+01	5.278592e+00	5.395894e+01	0	0	9.992400e+01
9.395894e+01	1.573803e+02	4.926686e+01	5.278592e+00	5.395894e+01	0	0	1.000260e+02
9.395894e+01	1.573803e+02	4.926686e+01	5.278592e+00	5.395894e+01	0	0	1.001260e+02
9.407625e+01	1.573803e+02	4.926686e+01	5.278592e+00	5.161290e+01	0	0	1.002270e+02
9.431085e+01	1.573803e+02	4.926686e+01	5.278592e+00	5.161290e+01	3	0	1.003280e+02
9.431085e+01	1.573803e+02	4.926686e+01	5.278592e+00	5.219941e+01	3	0	1.004280e+02
9.431085e+01	1.573803e+02	4.926686e+01	5.278592e+00	5.219941e+01	3	0	1.005300e+02
9.431085e+01	1.573803e+02	4.926686e+01	5.278592e+00	5.161290e+01	3	0	1.006300e+02
9.431085e+01	1.573803e+02	4.926686e+01	3.519062e+00	5.219941e+01	3	0	1.007310e+02
9.431085e+01	1.573803e+02	4.926686e+01	5.278592e+00	5.161290e+01	3	0	1.008320e+02
9.442815e+01	1.583578e+02	4.926686e+01	5.278592e+00	5.102639e+01	3	0	1.009330e+02
9.466276e+01	1.554252e+02	4.926686e+01	5.278592e+00	5.043988e+01	0	0	1.010330e+02
9.466276e+01	1.554252e+02	4.926686e+01	5.278592e+00	5.043988e+01	0	0	1.011340e+02
9.466276e+01	1.554252e+02	4.926686e+01	5.278592e+00	5.043988e+01	0	0	1.012350e+02
9.478006e+01	1.554252e+02	4.926686e+01	5.278592e+00	5.043988e+01	0	0	1.013360e+02
9.466276e+01	1.554252e+02	4.926686e+01	5.278592e+00	5.102639e+01	0	0	1.014360e+02
9.466276e+01	1.554252e+02	4.926686e+01	5.278592e+00	5.102639e+01	0	0	1.015370e+02
9.478006e+01	1.554252e+02	5.102639e+01	5.278592e+00	5.102639e+01	0	0	1.016380e+02
9.489736e+01	1.564027e+02	4.926686e+01	5.278592e+00	5.102639e+01	0	0	1.017390e+02
9.478006e+01	1.573803e+02	4.926686e+01	5.278592e+00	5.102639e+01	0	0	1.018390e+02
9.489736e+01	1.573803e+02	4.750733e+01	5.278592e+00	5.102639e+01	0	0	1.019400e+02
9.489736e+01	1.573803e+02	4.926686e+01	5.278592e+00	5.043988e+01	0	0	1.020410e+02
9.478006e+01	1.564027e+02	4.750733e+01	5.278592e+00	5.102639e+01	0	0	1.021410e+02
9.478006e+01	1.573803e+02	4.926686e+01	3.519062e+00	5.043988e+01	0	0	1.022420e+02
9.489736e+01	1.564027e+02	4.750733e+01	5.278592e+00	5.102639e+01	0	0	1.023430e+02
9.478006e+01	1.564027e+02	4.926686e+01	5.278592e+00	4.985337e+01	3	0	1.024440e+02
9.466276e+01	1.573803e+02	4.926686e+01	7.038123e+00	4.985337e+01	3	0	1.025450e+02
9.478006e+01	1.564027e+02	5.102639e+01	5.278592e+00	5.043988e+01	3	0	1.026450e+02
9.466276e+01	1.573803e+02	4.926686e+01	5.278592e+00	4.985337e+01	3	0	1.027470e+02
9.478006e+01	1.564027e+02	4.926686e+01	5.278592e+00	4.985337e+01	3	0	1.028470e+02
9.466276e+01	1.564027e+02	4.926686e+01	5.278592e+00	4.985337e+01	3	0	1.029470e+02
9.466276e+01	1.573803e+02	4.926686e+01	3.519062e+00	4.985337e+01	3	0	1.030490e+02
9.466276e+01	1.573803e+02	4.926686e+01	7.038123e+00	4.868035e+01	3	0	1.031490e+02
9.442815e+01	1.564027e+02	4.926686e+01	5.278592e+00	4.868035e+01	0	0	1.032500e+02
9.454545e+01	1.564027e+02	4.926686e+01	5.278592e+00	4.809384e+01	0	0	1.033510e+02
9.442815e+01	1.564027e+02	4.926686e+01	5.278592e+00	4.868035e+01	0	0	1.034510e+02
9.442815e+01	1.564027e+02	4.926686e+01	5.278592e+00	4.868035e+01	0	0	1.035530e+02
9.442815e+01	1.564027e+02	4.926686e+01	5.278592e+00	4.868035e+01	0	0	1.036530e+02
9.442815e+01	1.564027e+02	5.102639e+01	5.278592e+00	4.926686e+01	0	0	1.037530e+02
9.442815e+01	1.564027e+02	4.926686e+01	5.278592e+00	4.692082e+01	0	0	1.038550e+02
9.431085e+01	1.554252e+02	4.926686e+01	5.278592e+00	4.692082e+01	3	0	1.039550e+02
9.419355e+01	1.554252e+02	4.926686e+01	5.278592e+00	4.750733e+01	3	0	1.040560e+02
9.407625e+01	1.554252e+02	4.926686e+01	5.278592e+00	4.692082e+01	3	0	1.041570e+02
9.419355e+01	1.554252e+02	5.102639e+01	5.278592e+00	4.692082e+01	3	0	1.042580e+02
9.419355e+01	1.554252e+02	4.926686e+01	5.278592e+00	4.692082e+01	3	0	1.043580e+02
9.419355e+01	1.554252e+02	4.926686e+01	5.278592e+00	4.692082e+01	3	0	1.044600e+02
9.407625e+01	1.554252e+02	4.926686e+01	5.278592e+00	4.692082e+01	3	0	1.045600e+02
9.372434e+01	1.554252e+02	4.926686e+01	5.278592e+00	4.750733e+01	0	0	1.046600e+02
9.372434e+01	1.554252e+02	4.926686e+01	5.278592e+00	4.692082e+01	0	0	1.047620e+02
9.360704e+01	1.554252e+02	5.102639e+01	5.278592e+00	4.692082e+01	0	0	1.048620e+02
9.360704e+01	1.554252e+02	4.926686e+01	5.278592e+00	4.692082e+01	0	0	1.049630e+02
9.372434e+01	1.564027e+02	4.926686e+01	5.278592e+00	4.750733e+01	0	0	1.050640e+02
9.360704e+01	1.554252e+02	4.926686e+01	5.278592e+00	4.750733e+01	0	0	1.051640e+02
9.372434e+01	1.554252e+02	4.926686e+01	5.278592e+00	4.692082e+01	0	0	1.052660e+02
9.360704e+01	1.554252e+02	4.926686e+01	7.038123e+00	4.692082e+01	3	0	1.053660e+02
9.348974e+01	1.554252e+02	4.926686e+01	5.278592e+00	4.750733e+01	3	0	1.054660e+02
9.348974e+01	1.554252e+02	4.926686e+01	5.278592e+00	4.750733e+01	3	0	1.055680e+02
9.348974e+01	1.554252e+02	4.926686e+01	7.038123e+00	4.750733e+01	3	0	1.056680e+02
9.348974e+01	1.554252e+02	4.750733e+01	5.278592e+00	4.750733e+01	3	0	1.057690e+02
9.348974e+01	1.554252e+02	5.102639e+01	5.278592e+00	4.692082e+01	3	0	1.058700e+02
9.348974e+01	1.554252e+02	4.926686e+01	5.278592e+00	4.692082e+01	3	0	1.059710e+02
9.348974e+01	1.534702e+02	5.102639e+01	5.278592e+00	4.809384e+01	0	0	1.060720e+02
9.348974e+01	1.534702e+02	5.102639e+01	5.278592e+00	4.809384e+01	0	0	1.061720e+02
9.348974e+01	1.534702e+02	5.102639e+01	5.278592e+00	4.868035e+01	0	0	1.062730e+02
9.348974e+01	1.534702e+02	5.102639e+01	5.278592e+00	4.809384e+01	0	0	1.063740e+02
9.337243e+01	1.534702e+02	4.926686e+01	5.278592e+00	4.809384e+01	0	0	1.064750e+02
9.337243e+01	1.534702e+02	5.102639e+01	5.278592e+00	4.809384e+01	0	0	1.065750e+02
9.337243e+01	1.534702e+02	5.102639e+01	5.278592e+00	4.809384e+01	0	0	1.066760e+02
9.348974e+01	1.534702e+02	5.102639e+01	5.278592e+00	4.809384e+01	0	0	1.067770e+02
9.348974e+01	1.534702e+02	5.102639e+01	5.278592e+00	4.809384e+01	0	0	1.068770e+02
9.348974e+01	1.534702e+02	4.926686e+01	5.278592e+00	4.809384e+01	0	0	1.069780e+02
9.348974e+01	1.534702e+02	5.102639e+01	5.278592e+00	4.809384e+01	0	0	1.070790e+02
9.348974e+01	1.534702e+02	4.926686e+01	5.278592e+00	4.809384e+01	0	0	1.071800e+02
9.348974e+01	1.534702e+02	4.926686e+01	5.278592e+00	4.809384e+01	0	0	1.072800e+02
9.360704e+01	1.534702e+02	4.926686e+01	7.038123e+00	4.809384e+01	0	0	1.073810e+02
9.384164e+01	1.544477e+02	5.102639e+01	5.278592e+00	4.926686e+01	0	0	1.074820e+02
9.384164e+01	1.544477e+02	4.926686e+01	5.278592e+00	4.926686e+01	3	0	1.075830e+02
9.384164e+01	1.544477e+02	5.102639e+01	5.278592e+00	4.926686e+01	3	0	1.076830e+02
9.384164e+01	1.544477e+02	5.102639e+01	5.278592e+00	4.926686e+01	3	0	1.077840e+02
9.372434e+01	1.544477e+02	5.102639e+01	5.278592e+00	4.985337e+01	3	0	1.078850e+02
9.384164e+01	1.544477e+02	4.926686e+01	5.278592e+00	4.985337e+01	3	0	1.079850e+02
9.384164e+01	1.544477e+02	5.102639e+01	3.519062e+00	4.926686e+01	3	0	1.080870e+02
9.395894e+01	1.564027e+02	4.926686e+01	5.278592e+00	1.020528e+02	3	0	1.081870e+02
9.395894e+01	1.564027e+02	4.926686e+01	5.278592e+00	1.014663e+02	0	0	1.082890e+02
9.395894e+01	1.573803e+02	4.926686e+01	5.278592e+00	1.014663e+02	0	0	1.083890e+02
9.395894e+01	1.573803e+02	4.926686e+01	5.278592e+00	1.014663e+02	0	0	1.084900e+02
9.384164e+01	1.573803e+02	4.926686e+01	5.278592e+00	1.020528e+02	0	0	1.085910e+02
9.395894e+01	1.564027e+02	4.926686e+01	5.278592e+00	1.014663e+02	0	0	1.086910e+02
9.395894e+01	1.573803e+02	4.926686e+01	5.278592e+00	1.014663e+02	0	0	1.087920e+02
9.407625e+01	1.573803e+02	4.926686e+01	5.278592e+00	1.032258e+02	0	0	1.088930e+02
9.431085e+01	1.583578e+02	4.926686e+01	7.038123e+00	1.038123e+02	3	0	1.089940e+02
9.395894e+01	1.573803e+02	4.926686e+01	7.038123e+00	1.038123e+02	3	0	1.090940e+02
9.395894e+01	1.573803e+02	4.926686e+01	5.278592e+00	1.032258e+02	3	0	1.091960e+02
9.395894e+01	1.583578e+02	4.926686e+01	5.278592e+00	1.032258e+02	3	0	1.092960e+02
9.384164e+01	1.583578e+02	5.102639e+01	5.278592e+00	1.038123e+02	3	0	1.093980e+02
9.384164e+01	1.583578e+02	4.926686e+01	5.278592e+00	1.032258e+02	3	0	1.094980e+02
9.384164e+01	1.573803e+02	4.926686e+01	5.278592e+00	1.026393e+02	3	0	1.095990e+02
9.384164e+01	1.583578e+02	4.926686e+01	5.278592e+00	1.026393e+02	0	0	1.097000e+02
9.395894e+01	1.583578e+02	4.926686e+01	5.278592e+00	1.032258e+02	0	0	1.098010e+02
9.384164e+01	1.573803e+02	4.926686e+01	5.278592e+00	1.026393e+02	0	0	1.099010e+02
9.384164e+01	1.573803e+02	4.926686e+01	5.278592e+00	1.032258e+02	0	0	1.100020e+02
9.384164e+01	1.573803e+02	4.926686e+01	5.278592e+00	1.032258e+02	0	0	1.101030e+02
9.395894e+01	1.573803e+02	4.750733e+01	5.278592e+00	1.026393e+02	0	0	1.102030e+02
9.384164e+01	1.573803e+02	4.926686e+01	5.278592e+00	1.026393e+02	0	0	1.103050e+02
9.372434e+01	1.583578e+02	4.926686e+01	5.278592e+00	1.020528e+02	3	0	1.104050e+02
9.384164e+01	1.583578e+02	4.926686e+01	5.278592e+00	1.020528e+02	3	0	1.105070e+02
9.372434e+01	1.573803e+02	4.926686e+01	7.038123e+00	1.020528e+02	3	0	1.106070e+02
9.372434e+01	1.573803e+02	4.926686e+01	5.278592e+00	1.026393e+02	3	0	1.107080e+02
9.372434e+01	1.573803e+02	4.926686e+01	3.519062e+00	1.020528e+02	3	0	1.108090e+02
9.372434e+01	1.583578e+02	4.750733e+01	3.519062e+00	1.026393e+02	3	0	1.109100e+02
9.372434e+01	1.583578e+02	4.926686e+01	3.519062e+00	1.020528e+02	3	0	1.110100e+02
9.384164e+01	1.583578e+02	4.750733e+01	5.278592e+00	1.026393e+02	0	0	1.111120e+02
9.384164e+01	1.573803e+02	4.750733e+01	5.278592e+00	1.026393e+02	0	0	1.112120e+02
9.384164e+01	1.583578e+02	4.750733e+01	5.278592e+00	1.026393e+02	0	0	1.113120e+02
9.384164e+01	1.573803e+02	4.750733e+01	5.278592e+00	1.020528e+02	0	0	1.114140e+02
9.384164e+01	1.573803e+02	4.750733e+01	5.278592e+00	1.020528e+02	0	0	1.115140e+02
9.384164e+01	1.573803e+02	4.750733e+01	5.278592e+00	1.020528e+02	0	0	1.116160e+02
9.384164e+01	1.573803e+02	4.750733e+01	5.278592e+00	1.020528e+02	0	0	1.117160e+02
9.384164e+01	1.573803e+02	4.926686e+01	5.278592e+00	1.008798e+02	3	0	1.118160e+02
9.360704e+01	1.573803e+02	4.750733e+01	5.278592e+00	1.002933e+02	0	0	1.119180e+02
9.360704e+01	1.573803e+02	4.750733e+01	5.278592e+00	1.002933e+02	0	0	1.120180e+02
9.360704e+01	1.573803e+02	4.750733e+01	5.278592e+00	1.008798e+02	0	0	1.121190e+02
9.372434e+01	1.573803e+02	4.750733e+01	5.278592e+00	1.002933e+02	0	0	1.122200e+02
9.360704e+01	1.573803e+02	4.750733e+01	5.278592e+00	1.002933e+02	0	0	1.123200e+02
9.360704e+01	1.573803e+02	4.574780e+01	5.278592e+00	1.002933e+02	0	0	1.124210e+02
9.372434e+01	1.573803e+02	4.750733e+01	3.519062e+00	9.912023e+01	0	0	1.125220e+02
9.372434e+01	1.573803e+02	4.574780e+01	5.278592e+00	9.912023e+01	3	0	1.126230e+02
9.372434e+01	1.573803e+02	4.926686e+01	3.519062e+00	9.912023e+01	3	0	1.127230e+02
9.372434e+01	1.573803e+02	4.750733e+01	3.519062e+00	9.912023e+01	3	0	1.128250e+02
9.372434e+01	1.573803e+02	4.750733e+01	5.278592e+00	9.912023e+01	3	0	1.129250e+02
9.372434e+01	1.573803e+02	4.750733e+01	3.519062e+00	9.912023e+01	3	0	1.130270e+02
9.372434e+01	1.573803e+02	4.750733e+01	3.519062e+00	9.912023e+01	3	0	1.131270e+02
9.395894e+01	1.573803e+02	4.574780e+01	5.278592e+00	9.970674e+01	3	0	1.132280e+02
9.395894e+01	1.583578e+02	4.574780e+01	5.278592e+00	9.912023e+01	0	0	1.133290e+02
9.395894e+01	1.573803e+02	4.574780e+01	5.278592e+00	9.912023e+01	0	0	1.134300e+02
9.395894e+01	1.583578e+02	4.574780e+01	3.519062e+00	9.912023e+01	0	0	1.135300e+02
9.395894e+01	1.583578e+02	4.574780e+01	5.278592e+00	9.853372e+01	0	0	1.136310e+02
9.395894e+01	1.583578e+02	4.574780e+01	3.519062e+00	9.912023e+01	0	0	1.137320e+02
9.395894e+01	1.593353e+02	4.750733e+01	5.278592e+00	9.853372e+01	0	0	1.138320e+02
9.395894e+01	1.573803e+02	4.574780e+01	3.519062e+00	9.912023e+01	0	0	1.139340e+02
9.419355e+01	1.583578e+02	4.574780e+01	3.519062e+00	9.912023e+01	3	0	1.140340e+02
9.419355e+01	1.583578e+02	4.574780e+01	3.519062e+00	9.912023e+01	3	0	1.141360e+02
9.419355e+01	1.583578e+02	4.398827e+01	5.278592e+00	9.853372e+01	3	0	1.142360e+02
9.419355e+01	1.583578e+02	4.574780e+01	3.519062e+00	9.912023e+01	3	0	1.143370e+02
9.419355e+01	1.583578e+02	4.574780e+01	5.278592e+00	9.912023e+01	3	0	1.144380e+02
9.431085e+01	1.583578e+02	4.574780e+01	5.278592e+00	9.912023e+01	3	0	1.145390e+02
9.419355e+01	1.583578e+02	4.398827e+01	3.519062e+00	9.853372e+01	3	0	1.146390e+02
9.431085e+01	1.573803e+02	4.398827e+01	3.519062e+00	9.736070e+01	0	0	1.147410e+02
9.431085e+01	1.573803e+02	4.574780e+01	5.278592e+00	9.677419e+01	0	0	1.148410e+02
9.431085e+01	1.573803e+02	4.398827e+01	3.519062e+00	9.677419e+01	0	0	1.149410e+02
9.431085e+01	1.573803e+02	4.574780e+01	3.519062e+00	9.677419e+01	0	0	1.150430e+02
9.431085e+01	1.573803e+02	4.398827e+01	3.519062e+00	9.677419e+01	0	0	1.151430e+02
9.431085e+01	1.583578e+02	4.398827e+01	3.519062e+00	9.677419e+01	0	0	1.152450e+02
9.431085e+01	1.583578e+02	4.398827e+01	3.519062e+00	9.677419e+01	0	0	1.153450e+02
9.442815e+01	1.554252e+02	4.398827e+01	3.519062e+00	9.677419e+01	0	0	1.154450e+02
9.442815e+01	1.554252e+02	4.398827e+01	3.519062e+00	9.677419e+01	0	0	1.155470e+02
9.431085e+01	1.554252e+02	4.398827e+01	5.278592e+00	9.677419e+01	0	0	1.156470e+02
9.419355e+01	1.554252e+02	4.398827e+01	5.278592e+00	9.677419e+01	0	0	1.157480e+02
9.419355e+01	1.554252e+02	4.398827e+01	5.278592e+00	9.677419e+01	0	0	1.158490e+02
9.419355e+01	1.554252e+02	4.398827e+01	5.278592e+00	9.677419e+01	0	0	1.159490e+02
9.431085e+01	1.554252e+02	4.398827e+01	7.038123e+00	9.736070e+01	0	0	1.160500e+02
9.407625e+01	1.544477e+02	4.398827e+01	5.278592e+00	9.677419e+01	0	0	1.161510e+02
9.431085e+01	1.544477e+02	4.398827e+01	3.519062e+00	9.736070e+01	3	0	1.162520e+02
9.395894e+01	1.544477e+02	4.398827e+01	3.519062e+00	9.677419e+01	3	0	1.163530e+02
9.395894e+01	1.544477e+02	4.398827e+01	3.519062e+00	9.736070e+01	3	0	1.164540e+02
9.431085e+01	1.544477e+02	4.574780e+01	5.278592e+00	9.677419e+01	3	0	1.165540e+02
9.407625e+01	1.544477e+02	4.574780e+01	5.278592e+00	9.677419e+01	3	0	1.166560e+02
9.431085e+01	1.534702e+02	4.398827e+01	5.278592e+00	9.677419e+01	3	0	1.167560e+02
9.372434e+01	1.534702e+02	4.398827e+01	5.278592e+00	9.618768e+01	3	0	1.168570e+02
9.348974e+01	1.534702e+02	4.222874e+01	5.278592e+00	9.560117e+01	0	0	1.169580e+02
9.348974e+01	1.534702e+02	4.398827e+01	5.278592e+00	9.560117e+01	0	0	1.170590e+02
9.348974e+01	1.534702e+02	4.398827e+01	5.278592e+00	9.560117e+01	0	0	1.171590e+02
9.348974e+01	1.534702e+02	4.222874e+01	3.519062e+00	9.560117e+01	0	0	1.172600e+02
9.348974e+01	1.544477e+02	4.398827e+01	5.278592e+00	9.560117e+01	0	0	1.173610e+02
9.337243e+01	1.544477e+02	4.398827e+01	5.278592e+00	9.560117e+01	0	0	1.174620e+02
9.360704e+01	1.534702e+02	4.398827e+01	3.519062e+00	9.442815e+01	0	0	1.175630e+02
9.372434e+01	1.554252e+02	4.398827e+01	5.278592e+00	9.501466e+01	3	0	1.176630e+02
9.372434e+01	1.544477e+02	4.222874e+01	3.519062e+00	9.501466e+01	3	0	1.177650e+02
9.337243e+01	1.544477e+02	4.222874e+01	3.519062e+00	9.501466e+01	3	0	1.178650e+02
9.372434e+01	1.544477e+02	4.398827e+01	3.519062e+00	9.501466e+01	3	0	1.179660e+02
9.348974e+01	1.544477e+02	4.398827e+01	3.519062e+00	9.501466e+01	3	0	1.180670e+02
9.372434e+01	1.554252e+02	4.398827e+01	3.519062e+00	9.501466e+01	3	0	1.181680e+02
9.348974e+01	1.554252e+02	4.222874e+01	5.278592e+00	9.442815e+01	3	0	1.182680e+02
9.337243e+01	1.573803e+02	4.398827e+01	5.278592e+00	9.442815e+01	0	0	1.183690e+02
9.325513e+01	1.573803e+02	4.398827e+01	5.278592e+00	9.442815e+01	0	0	1.184700e+02
9.372434e+01	1.573803e+02	4.398827e+01	5.278592e+00	9.442815e+01	0	0	1.185710e+02
9.325513e+01	1.573803e+02	4.398827e+01	5.278592e+00	9.442815e+01	0	0	1.186720e+02
9.337243e+01	1.573803e+02	4.398827e+01	5.278592e+00	9.442815e+01	0	0	1.187720e+02
9.372434e+01	1.573803e+02	4.398827e+01	5.278592e+00	9.442815e+01	0	0	1.188740e+02
9.337243e+01	1.573803e+02	4.398827e+01	3.519062e+00	9.442815e+01	0	0	1.189740e+02
9.337243e+01	1.593353e+02	4.398827e+01	7.038123e+00	9.384164e+01	3	0	1.190740e+02
9.348974e+01	1.603128e+02	4.398827e+01	3.519062e+00	9.442815e+01	3	0	1.191760e+02
9.348974e+01	1.603128e+02	4.398827e+01	3.519062e+00	9.442815e+01	3	0	1.192760e+02
9.348974e+01	1.593353e+02	4.574780e+01	3.519062e+00	9.442815e+01	3	0	1.193770e+02
9.360704e+01	1.603128e+02	4.398827e+01	5.278592e+00	9.442815e+01	3	0	1.194780e+02
9.348974e+01	1.593353e+02	4.398827e+01	5.278592e+00	9.442815e+01	3	0	1.195790e+02
9.337243e+01	1.603128e+02	4.398827e+01	3.519062e+00	9.384164e+01	3	0	1.196810e+02
9.360704e+01	1.603128e+02	4.398827e+01	3.519062e+00	9.384164e+01	3	0	1.197810e+02
9.360704e+01	1.603128e+02	4.574780e+01	3.519062e+00	9.384164e+01	0	0	1.198810e+02
9.360704e+01	1.603128e+02	4.398827e+01	5.278592e+00	9.384164e+01	0	0	1.199830e+02
9.348974e+01	1.603128e+02	4.574780e+01	3.519062e+00	9.442815e+01	0	0	1.200830e+02
9.360704e+01	1.612903e+02	4.574780e+01	5.278592e+00	9.384164e+01	0	0	1.201840e+02
9.360704e+01	1.603128e+02	4.750733e+01	3.519062e+00	9.384164e+01	0	0	1.202850e+02
9.360704e+01	1.603128e+02	4.574780e+01	3.519062e+00	9.442815e+01	0	0	1.203850e+02
9.395894e+01	1.603128e+02	4.574780e+01	5.278592e+00	9.442815e+01	0	0	1.204860e+02
9.407625e+01	1.622678e+02	4.574780e+01	5.278592e+00	9.442815e+01	0	0	1.205870e+02
9.384164e+01	1.612903e+02	4.574780e+01	3.519062e+00	9.384164e+01	0	0	1.206880e+02
9.372434e+01	1.612903e+02	4.574780e+01	5.278592e+00	9.384164e+01	0	0	1.207880e+02
9.384164e+01	1.612903e+02	4.574780e+01	3.519062e+00	9.384164e+01	0	0	1.208890e+02
9.372434e+01	1.612903e+02	4.574780e+01	3.519062e+00	9.384164e+01	0	0	1.209900e+02
9.372434e+01	1.603128e+02	4.750733e+01	3.519062e+00	9.384164e+01	0	0	1.210910e+02
9.395894e+01	1.603128e+02	4.574780e+01	5.278592e+00	8.914956e+01	0	0	1.211920e+02
9.431085e+01	1.603128e+02	4.750733e+01	5.278592e+00	8.973607e+01	3	0	1.212920e+02
9.419355e+01	1.612903e+02	4.574780e+01	3.519062e+00	8.914956e+01	3	0	1.213940e+02
9.431085e+01	1.612903e+02	4.750733e+01	5.278592e+00	8.973607e+01	3	0	1.214940e+02
9.442815e+01	1.612903e+02	4.750733e+01	3.519062e+00	8.914956e+01	3	0	1.215950e+02
9.419355e+01	1.612903e+02	4.750733e+01	5.278592e+00	8.914956e+01	3	0	1.216960e+02
9.431085e+01	1.612903e+02	4.750733e+01	3.519062e+00	8.914956e+01	3	0	1.217970e+02
9.419355e+01	1.622678e+02	4.750733e+01	3.519062e+00	8.504399e+01	3	0	1.218970e+02
9.466276e+01	1.603128e+02	4.750733e+01	5.278592e+00	8.445748e+01	0	0	1.219990e+02
9.489736e+01	1.603128e+02	4.750733e+01	3.519062e+00	8.563050e+01	0	0	1.220990e+02
9.478006e+01	1.593353e+02	4.750733e+01	3.519062e+00	8.445748e+01	0	5	1.222000e+02
9.489736e+01	1.603128e+02	4.750733e+01	5.278592e+00	8.504399e+01	0	5	1.223010e+02
9.489736e+01	1.612903e+02	4.750733e+01	5.278592e+00	8.504399e+01	0	5	1.224010e+02
9.489736e+01	1.603128e+02	4.750733e+01	3.519062e+00	8.504399e+01	0	5	1.225030e+02
9.489736e+01	1.603128e+02	4.926686e+01	3.519062e+00	8.152493e+01	0	5	1.226030e+02
9.501466e+01	1.603128e+02	4.750733e+01	3.519062e+00	8.152493e+01	3	5	1.227040e+02
9.501466e+01	1.603128e+02	4.750733e+01	3.519062e+00	8.093842e+01	3	5	1.228050e+02
9.489736e+01	1.603128e+02	4.926686e+01	3.519062e+00	8.093842e+01	3	5	1.229060e+02
9.501466e+01	1.603128e+02	4.926686e+01	3.519062e+00	8.093842e+01	3	5	1.230060e+02
9.501466e+01	1.603128e+02	4.926686e+01	5.278592e+00	8.152493e+01	3	5	1.231080e+02
9.513196e+01	1.603128e+02	4.926686e+01	3.519062e+00	8.152493e+01	3	5	1.232080e+02
9.513196e+01	1.612903e+02	4.926686e+01	3.519062e+00	8.093842e+01	3	5	1.233100e+02
9.501466e+01	1.583578e+02	4.926686e+01	3.519062e+00	8.152493e+01	0	5	1.234100e+02
9.524927e+01	1.593353e+02	4.926686e+01	3.519062e+00	8.093842e+01	0	5	1.235100e+02
9.501466e+01	1.583578e+02	4.926686e+01	3.519062e+00	8.093842e+01	0	5	1.236120e+02
9.489736e+01	1.583578e+02	4.926686e+01	3.519062e+00	8.093842e+01	0	5	1.237120e+02
9.489736e+01	1.583578e+02	4.926686e+01	3.519062e+00	8.152493e+01	0	5	1.238130e+02
9.513196e+01	1.583578e+02	4.926686e+01	3.519062e+00	8.152493e+01	0	5	1.239140e+02
9.489736e+01	1.583578e+02	4.926686e+01	3.519062e+00	8.093842e+01	0	5	1.240140e+02
9.501466e+01	1.603128e+02	4.926686e+01	3.519062e+00	7.800587e+01	3	5	1.241150e+02
9.501466e+01	1.603128e+02	4.750733e+01	5.278592e+00	7.800587e+01	3	5	1.242160e+02
9.501466e+01	1.603128e+02	4.926686e+01	3.519062e+00	7.800587e+01	3	5	1.243170e+02
9.489736e+01	1.593353e+02	4.926686e+01	5.278592e+00	7.800587e+01	3	5	1.244180e+02
9.489736e+01	1.593353e+02	4.750733e+01	3.519062e+00	7.800587e+01	3	5	1.245190e+02
9.489736e+01	1.593353e+02	4.750733e+01	3.519062e+00	7.800587e+01	3	5	1.246190e+02
9.478006e+01	1.593353e+02	4.750733e+01	3.519062e+00	7.800587e+01	3	5	1.247210e+02
9.501466e+01	1.603128e+02	4.926686e+01	3.519062e+00	7.800587e+01	0	5	1.248210e+02
9.478006e+01	1.583578e+02	4.750733e+01	5.278592e+00	7.800587e+01	0	5	1.249220e+02
9.466276e+01	1.593353e+02	4.750733e+01	3.519062e+00	7.800587e+01	0	5	1.250230e+02
9.501466e+01	1.603128e+02	4.750733e+01	5.278592e+00	7.800587e+01	0	5	1.251240e+02
9.466276e+01	1.583578e+02	4.750733e+01	3.519062e+00	7.800587e+01	0	5	1.252240e+02
9.466276e+01	1.593353e+02	4.750733e+01	5.278592e+00	7.800587e+01	0	5	1.253250e+02
9.466276e+01	1.593353e+02	4.926686e+01	3.519062e+00	7.800587e+01	0	5	1.254260e+02
9.466276e+01	1.593353e+02	4.750733e+01	3.519062e+00	7.448680e+01	0	5	1.255270e+02
9.478006e+01	1.564027e+02	4.750733e+01	3.519062e+00	7.448680e+01	3	5	1.256280e+02
9.466276e+01	1.554252e+02	4.750733e+01	3.519062e+00	7.390029e+01	3	5	1.257280e+02
9.478006e+01	1.564027e+02	4.750733e+01	5.278592e+00	7.448680e+01	3	5	1.258300e+02
9.478006e+01	1.554252e+02	4.750733e+01	3.519062e+00	7.390029e+01	3	5	1.259300e+02
9.478006e+01	1.554252e+02	4.750733e+01	5.278592e+00	7.390029e+01	3	5	1.260310e+02
9.466276e+01	1.554252e+02	4.926686e+01	3.519062e+00	7.448680e+01	3	5	1.261320e+02
9.466276e+01	1.603128e+02	4.926686e+01	5.278592e+00	7.272727e+01	3	5	1.262330e+02
9.454545e+01	1.603128e+02	4.926686e+01	5.278592e+00	7.272727e+01	0	5	1.263330e+02
9.466276e+01	1.612903e+02	5.102639e+01	5.278592e+00	7.272727e+01	0	5	1.264350e+02
9.454545e+01	1.603128e+02	5.102639e+01	3.519062e+00	7.272727e+01	0	5	1.265350e+02
9.454545e+01	1.603128e+02	4.926686e+01	5.278592e+00	7.272727e+01	0	5	1.266360e+02
9.454545e+01	1.603128e+02	4.926686e+01	5.278592e+00	7.272727e+01	0	5	1.267370e+02
9.442815e+01	1.593353e+02	4.926686e+01	3.519062e+00	7.272727e+01	0	5	1.268370e+02
9.454545e+01	1.603128e+02	4.926686e+01	3.519062e+00	7.272727e+01	0	5	1.269390e+02
9.454545e+01	1.534702e+02	5.102639e+01	3.519062e+00	7.272727e+01	3	5	1.270390e+02
9.431085e+01	1.524927e+02	5.102639e+01	3.519062e+00	7.272727e+01	3	0	1.271400e+02
9.419355e+01	1.524927e+02	5.102639e+01	5.278592e+00	7.272727e+01	3	0	1.272410e+02
9.419355e+01	1.515152e+02	5.102639e+01	3.519062e+00	7.272727e+01	3	0	1.273420e+02
9.407625e+01	1.515152e+02	5.278592e+01	3.519062e+00	7.272727e+01	3	0	1.274420e+02
9.419355e+01	1.524927e+02	5.102639e+01	3.519062e+00	7.272727e+01	3	0	1.275440e+02
9.419355e+01	1.515152e+02	5.102639e+01	5.278592e+00	7.272727e+01	3	0	1.276440e+02
9.419355e+01	1.456500e+02	5.102639e+01	5.278592e+00	7.272727e+01	3	0	1.277460e+02
9.442815e+01	1.456500e+02	5.278592e+01	3.519062e+00	7.272727e+01	3	0	1.278460e+02
9.442815e+01	1.456500e+02	5.102639e+01	3.519062e+00	7.272727e+01	3	0	1.279470e+02
9.419355e+01	1.446725e+02	5.102639e+01	3.519062e+00	7.272727e+01	3	0	1.280480e+02
9.395894e+01	1.456500e+02	5.102639e+01	3.519062e+00	7.272727e+01	3	0	1.281490e+02
9.395894e+01	1.446725e+02	5.102639e+01	5.278592e+00	7.272727e+01	3	0	1.282490e+02
9.431085e+01	1.456500e+02	5.102639e+01	5.278592e+00	7.272727e+01	3	0	1.283510e+02
9.407625e+01	1.388074e+02	5.278592e+01	3.519062e+00	7.272727e+01	3	0	1.284510e+02
9.407625e+01	1.388074e+02	5.278592e+01	3.519062e+00	7.272727e+01	3	0	1.285520e+02
9.407625e+01	1.388074e+02	5.278592e+01	5.278592e+00	7.272727e+01	3	0	1.286530e+02
9.407625e+01	1.388074e+02	5.278592e+01	3.519062e+00	7.272727e+01	3	0	1.287540e+02
9.407625e+01	1.388074e+02	5.278592e+01	3.519062e+00	7.214076e+01	3	0	1.288550e+02
9.407625e+01	1.378299e+02	5.102639e+01	3.519062e+00	7.214076e+01	3	0	1.289560e+02
9.407625e+01	1.388074e+02	5.102639e+01	5.278592e+00	7.272727e+01	3	0	1.290560e+02
9.395894e+01	1.251222e+02	5.278592e+01	3.519062e+00	6.920821e+01	3	0	1.291580e+02
9.431085e+01	1.251222e+02	5.278592e+01	5.278592e+00	6.920821e+01	9	0	1.292580e+02
9.395894e+01	1.241447e+02	5.454545e+01	3.519062e+00	6.979472e+01	9	0	1.293590e+02
9.395894e+01	1.241447e+02	5.278592e+01	5.278592e+00	6.920821e+01	9	0	1.294600e+02
9.407625e+01	1.251222e+02	5.278592e+01	3.519062e+00	6.920821e+01	9	0	1.295610e+02
9.407625e+01	1.251222e+02	5.278592e+01	5.278592e+00	6.920821e+01	9	0	1.296610e+02
9.407625e+01	1.241447e+02	5.278592e+01	3.519062e+00	6.979472e+01	9	0	1.297630e+02
9.407625e+01	1.251222e+02	5.278592e+01	5.278592e+00	6.979472e+01	9	0	1.298630e+02
9.407625e+01	1.241447e+02	5.102639e+01	3.519062e+00	6.979472e+01	9	0	1.299650e+02
9.407625e+01	1.251222e+02	5.102639e+01	3.519062e+00	6.979472e+01	9	0	1.300650e+02
9.395894e+01	1.251222e+02	5.278592e+01	5.278592e+00	6.920821e+01	9	0	1.301660e+02
9.407625e+01	1.251222e+02	5.278592e+01	5.278592e+00	6.920821e+01	9	0	1.302670e+02
9.395894e+01	1.251222e+02	5.278592e+01	3.519062e+00	6.920821e+01	9	0	1.303680e+02
9.407625e+01	1.251222e+02	5.278592e+01	3.519062e+00	6.920821e+01	9	0	1.304680e+02
9.407625e+01	1.251222e+02	5.102639e+01	3.519062e+00	6.979472e+01	9	0	1.305700e+02
9.372434e+01	1.241447e+02	5.278592e+01	3.519062e+00	6.979472e+01	3	0	1.306700e+02
9.360704e+01	1.251222e+02	5.278592e+01	3.519062e+00	6.979472e+01	3	0	1.307710e+02
9.360704e+01	1.241447e+02	5.278592e+01	5.278592e+00	6.979472e+01	3	0	1.308720e+02
9.372434e+01	1.241447e+02	5.278592e+01	3.519062e+00	6.920821e+01	3	0	1.309730e+02
9.360704e+01	1.251222e+02	5.278592e+01	3.519062e+00	6.979472e+01	3	0	1.310740e+02
9.372434e+01	1.241447e+02	5.278592e+01	3.519062e+00	6.920821e+01	3	0	1.311750e+02
9.419355e+01	1.251222e+02	5.278592e+01	3.519062e+00	1.225806e+02	3	0	1.312750e+02
9.384164e+01	1.260997e+02	5.454545e+01	3.519062e+00	1.225806e+02	0	0	1.313770e+02
9.384164e+01	1.260997e+02	5.278592e+01	3.519062e+00	1.225806e+02	0	0	1.314770e+02
9.384164e+01	1.260997e+02	5.454545e+01	3.519062e+00	1.219941e+02	0	0	1.315770e+02
9.384164e+01	1.260997e+02	5.454545e+01	3.519062e+00	1.225806e+02	0	0	1.316790e+02
9.384164e+01	1.260997e+02	5.454545e+01	3.519062e+00	1.225806e+02	0	0	1.317790e+02
9.384164e+01	1.260997e+02	5.454545e+01	3.519062e+00	1.219941e+02	0	0	1.318800e+02
9.384164e+01	1.260997e+02	5.454545e+01	3.519062e+00	1.225806e+02	0	0	1.319810e+02
9.384164e+01	1.260997e+02	5.454545e+01	3.519062e+00	1.219941e+02	0	0	1.320810e+02
9.384164e+01	1.260997e+02	5.454545e+01	3.519062e+00	1.219941e+02	0	0	1.321830e+02
9.384164e+01	1.260997e+02	5.454545e+01	3.519062e+00	1.219941e+02	0	0	1.322830e+02
9.384164e+01	1.260997e+02	5.454545e+01	3.519062e+00	1.219941e+02	0	0	1.323840e+02
9.384164e+01	1.260997e+02	5.454545e+01	1.759531e+00	1.219941e+02	0	0	1.324850e+02
9.384164e+01	1.260997e+02	5.278592e+01	3.519062e+00	1.219941e+02	0	0	1.325860e+02
9.384164e+01	1.270772e+02	5.454545e+01	3.519062e+00	1.219941e+02	0	0	1.326860e+02
9.384164e+01	1.270772e+02	5.454545e+01	3.519062e+00	1.266862e+02	2	0	1.327870e+02
9.395894e+01	1.280547e+02	5.454545e+01	5.278592e+00	1.266862e+02	2	0	1.328880e+02
9.384164e+01	1.280547e+02	5.454545e+01	3.519062e+00	1.266862e+02	2	0	1.329880e+02
9.384164e+01	1.280547e+02	5.278592e+01	5.278592e+00	1.266862e+02	2	0	1.330900e+02
9.384164e+01	1.280547e+02	5.278592e+01	3.519062e+00	1.266862e+02	2	0	1.331900e+02
9.384164e+01	1.270772e+02	5.454545e+01	3.519062e+00	1.266862e+02	2	0	1.332920e+02
9.384164e+01	1.270772e+02	5.454545e+01	3.519062e+00	1.266862e+02	2	0	1.333920e+02
9.419355e+01	1.955034e+02	5.278592e+01	3.519062e+00	1.278592e+02	2	0	1.334930e+02
9.372434e+01	1.945259e+02	5.278592e+01	1.759531e+00	1.278592e+02	2	0	1.335950e+02
9.384164e+01	1.955034e+02	5.454545e+01	3.519062e+00	1.278592e+02	2	0	1.336950e+02
9.384164e+01	1.945259e+02	5.454545e+01	3.519062e+00	1.278592e+02	2	0	1.337960e+02
9.384164e+01	1.945259e+02	5.278592e+01	3.519062e+00	1.278592e+02	2	0	1.338970e+02
9.384164e+01	1.955034e+02	5.278592e+01	5.278592e+00	1.278592e+02	2	0	1.339980e+02
9.384164e+01	1.945259e+02	5.454545e+01	3.519062e+00	1.278592e+02	2	0	1.340980e+02
9.372434e+01	1.994135e+02	5.454545e+01	3.519062e+00	1.278592e+02	2	0	1.342000e+02
9.384164e+01	1.867058e+02	5.454545e+01	5.278592e+00	1.278592e+02	2	0	1.343000e+02
9.395894e+01	1.867058e+02	5.278592e+01	3.519062e+00	1.284457e+02	2	0	1.344020e+02
9.384164e+01	1.867058e+02	5.454545e+01	1.759531e+00	1.278592e+02	2	0	1.345020e+02
9.372434e+01	1.867058e+02	5.278592e+01	3.519062e+00	1.278592e+02	2	0	1.346030e+02
9.384164e+01	1.867058e+02	5.454545e+01	1.759531e+00	1.278592e+02	2	0	1.347040e+02
9.384164e+01	1.867058e+02	5.454545e+01	3.519062e+00	1.278592e+02	2	0	1.348050e+02
9.384164e+01	1.867058e+02	5.454545e+01	3.519062e+00	1.290323e+02	2	0	1.349050e+02
9.372434e+01	1.847507e+02	5.454545e+01	3.519062e+00	1.284457e+02	6	0	1.350070e+02
9.384164e+01	1.837732e+02	5.278592e+01	3.519062e+00	1.290323e+02	6	0	1.351070e+02
9.372434e+01	1.837732e+02	5.454545e+01	5.278592e+00	1.290323e+02	6	0	1.352080e+02
9.384164e+01	1.847507e+02	5.454545e+01	3.519062e+00	1.290323e+02	6	0	1.353090e+02
9.372434e+01	1.847507e+02	5.278592e+01	3.519062e+00	1.290323e+02	6	0	1.354100e+02
9.384164e+01	1.837732e+02	5.454545e+01	3.519062e+00	1.290323e+02	6	0	1.355110e+02
9.395894e+01	1.847507e+02	5.454545e+01	3.519062e+00	1.284457e+02	6	0	1.356120e+02
9.384164e+01	1.837732e+02	5.454545e+01	3.519062e+00	1.278592e+02	9	0	1.357120e+02
9.384164e+01	1.847507e+02	5.454545e+01	5.278592e+00	1.284457e+02	9	0	1.358140e+02
9.384164e+01	1.847507e+02	5.454545e+01	3.519062e+00	1.290323e+02	9	0	1.359140e+02
9.384164e+01	1.837732e+02	5.278592e+01	3.519062e+00	1.284457e+02	9	0	1.360150e+02
9.384164e+01	1.837732e+02	5.454545e+01	3.519062e+00	1.278592e+02	9	0	1.361160e+02
9.384164e+01	1.837732e+02	5.454545e+01	3.519062e+00	1.284457e+02	9	0	1.362170e+02
9.384164e+01	1.847507e+02	5.278592e+01	3.519062e+00	1.278592e+02	9	0	1.363170e+02
9.384164e+01	1.847507e+02	5.454545e+01	3.519062e+00	1.278592e+02	9	0	1.364190e+02
9.384164e+01	1.847507e+02	5.454545e+01	3.519062e+00	1.278592e+02	9	0	1.365190e+02
9.407625e+01	1.847507e+02	5.454545e+01	3.519062e+00	1.278592e+02	9	0	1.366210e+02
9.384164e+01	1.837732e+02	5.454545e+01	1.759531e+00	1.272727e+02	9	0	1.367210e+02
9.384164e+01	1.847507e+02	5.278592e+01	3.519062e+00	1.278592e+02	9	0	1.368220e+02
9.384164e+01	1.847507e+02	5.278592e+01	3.519062e+00	1.272727e+02	9	0	1.369230e+02
9.372434e+01	1.837732e+02	5.454545e+01	3.519062e+00	1.278592e+02	9	0	1.370240e+02
9.431085e+01	1.847507e+02	5.454545e+01	5.278592e+00	1.219941e+02	6	0	1.371240e+02
9.419355e+01	1.847507e+02	5.454545e+01	3.519062e+00	1.219941e+02	6	0	1.372260e+02
9.419355e+01	1.847507e+02	5.278592e+01	3.519062e+00	1.219941e+02	6	0	1.373260e+02
9.442815e+01	1.847507e+02	5.278592e+01	3.519062e+00	1.219941e+02	6	0	1.374270e+02
9.419355e+01	1.847507e+02	5.454545e+01	3.519062e+00	1.219941e+02	6	0	1.375280e+02
9.419355e+01	1.837732e+02	5.454545e+01	1.759531e+00	1.219941e+02	6	0	1.376290e+02
9.407625e+01	1.847507e+02	5.454545e+01	3.519062e+00	1.225806e+02	6	0	1.377300e+02
9.395894e+01	1.691105e+02	5.454545e+01	3.519062e+00	1.196481e+02	6	0	1.378310e+02
9.431085e+01	1.691105e+02	5.278592e+01	3.519062e+00	1.190616e+02	6	0	1.379310e+02
9.431085e+01	1.691105e+02	5.278592e+01	3.519062e+00	1.196481e+02	6	0	1.380330e+02
9.431085e+01	1.700880e+02	5.278592e+01	3.519062e+00	1.196481e+02	6	0	1.381330e+02
9.442815e+01	1.691105e+02	5.278592e+01	3.519062e+00	1.190616e+02	6	0	1.382340e+02
9.442815e+01	1.691105e+02	5.278592e+01	3.519062e+00	1.190616e+02	6	0	1.383350e+02
9.431085e+01	1.691105e+02	5.278592e+01	5.278592e+00	1.196481e+02	6	0	1.384360e+02
9.407625e+01	1.691105e+02	4.926686e+01	3.519062e+00	1.196481e+02	6	0	1.385360e+02
9.395894e+01	1.691105e+02	4.926686e+01	3.519062e+00	1.190616e+02	6	0	1.386380e+02
9.407625e+01	1.691105e+02	5.102639e+01	3.519062e+00	1.196481e+02	6	0	1.387380e+02
9.407625e+01	1.691105e+02	4.926686e+01	3.519062e+00	1.196481e+02	6	0	1.388400e+02
9.395894e+01	1.691105e+02	4.926686e+01	5.278592e+00	1.190616e+02	6	0	1.389400e+02
9.395894e+01	1.691105e+02	5.102639e+01	3.519062e+00	1.196481e+02	6	0	1.390410e+02
9.407625e+01	1.691105e+02	4.926686e+01	1.759531e+00	1.196481e+02	6	0	1.391420e+02
9.384164e+01	1.573803e+02	4.926686e+01	3.519062e+00	1.167155e+02	6	0	1.392430e+02
9.360704e+01	1.583578e+02	4.750733e+01	3.519062e+00	1.167155e+02	6	0	1.393430e+02
9.348974e+01	1.583578e+02	4.750733e+01	3.519062e+00	1.173021e+02	6	0	1.394450e+02
9.360704e+01	1.573803e+02	4.750733e+01	3.519062e+00	1.167155e+02	6	0	1.395450e+02
9.348974e+01	1.583578e+02	4.926686e+01	3.519062e+00	1.167155e+02	6	0	1.396460e+02
9.348974e+01	1.573803e+02	4.750733e+01	3.519062e+00	1.167155e+02	6	0	1.397470e+02
9.348974e+01	1.573803e+02	4.750733e+01	3.519062e+00	1.167155e+02	6	0	1.398480e+02
9.360704e+01	1.573803e+02	4.750733e+01	5.278592e+00	1.102639e+02	6	0	1.399490e+02
9.302053e+01	1.564027e+02	4.750733e+01	3.519062e+00	1.102639e+02	6	0	1.400500e+02
9.302053e+01	1.573803e+02	4.750733e+01	3.519062e+00	1.108504e+02	6	0	1.401500e+02
9.325513e+01	1.573803e+02	4.750733e+01	3.519062e+00	1.102639e+02	6	0	1.402520e+02
9.302053e+01	1.564027e+02	4.750733e+01	3.519062e+00	1.102639e+02	6	0	1.403520e+02
9.302053e+01	1.573803e+02	4.750733e+01	3.519062e+00	1.102639e+02	6	0	1.404530e+02
9.302053e+01	1.564027e+02	4.926686e+01	3.519062e+00	1.102639e+02	6	0	1.405540e+02
9.302053e+01	1.573803e+02	4.750733e+01	3.519062e+00	9.736070e+01	6	0	1.406550e+02
9.208211e+01	1.485826e+02	4.750733e+01	3.519062e+00	9.677419e+01	6	0	1.407550e+02
9.208211e+01	1.476051e+02	4.750733e+01	3.519062e+00	9.736070e+01	6	0	1.408570e+02
9.208211e+01	1.485826e+02	4.750733e+01	5.278592e+00	9.736070e+01	6	0	1.409570e+02
9.208211e+01	1.485826e+02	4.750733e+01	3.519062e+00	9.736070e+01	6	0	1.410590e+02
9.208211e+01	1.485826e+02	4.750733e+01	3.519062e+00	9.736070e+01	6	0	1.411590e+02
9.208211e+01	1.476051e+02	4.750733e+01	3.519062e+00	9.736070e+01	6	0	1.412600e+02
9.208211e+01	1.485826e+02	4.750733e+01	5.278592e+00	9.736070e+01	6	0	1.413610e+02
9.219941e+01	1.485826e+02	4.750733e+01	3.519062e+00	9.325513e+01	6	0	1.414620e+02
9.114370e+01	1.554252e+02	4.750733e+01	3.519062e+00	9.325513e+01	6	0	1.415620e+02
9.149560e+01	1.554252e+02	4.750733e+01	3.519062e+00	9.325513e+01	6	0	1.416640e+02
9.114370e+01	1.544477e+02	4.750733e+01	1.759531e+00	9.325513e+01	6	0	1.417640e+02
9.102639e+01	1.544477e+02	4.750733e+01	3.519062e+00	9.325513e+01	6	0	1.418650e+02
9.114370e+01	1.554252e+02	4.750733e+01	1.759531e+00	9.325513e+01	6	0	1.419660e+02
9.114370e+01	1.554252e+02	4.750733e+01	3.519062e+00	9.325513e+01	6	0	1.420670e+02
9.090909e+01	1.544477e+02	4.750733e+01	5.278592e+00	9.325513e+01	6	0	1.421680e+02
9.090909e+01	1.544477e+02	4.750733e+01	3.519062e+00	9.325513e+01	6	0	1.422690e+02
9.090909e+01	1.554252e+02	4.750733e+01	3.519062e+00	9.325513e+01	6	0	1.423690e+02
9.102639e+01	1.554252e+02	4.750733e+01	3.519062e+00	9.325513e+01	6	0	1.424710e+02
9.102639e+01	1.544477e+02	4.750733e+01	3.519062e+00	9.266862e+01	6	0	1.425710e+02
9.090909e+01	1.554252e+02	4.750733e+01	3.519062e+00	9.325513e+01	6	0	1.426720e+02
9.090909e+01	1.554252e+02	4.750733e+01	3.519062e+00	9.325513e+01	6	0	1.427730e+02
9.020528e+01	1.554252e+02	4.926686e+01	3.519062e+00	1.595308e+02	6	0	1.428740e+02
8.914956e+01	1.612903e+02	4.926686e+01	3.519062e+00	1.595308e+02	2	0	1.429740e+02
8.926686e+01	1.603128e+02	4.926686e+01	3.519062e+00	1.589443e+02	2	0	1.430760e+02
8.914956e+01	1.603128e+02	4.926686e+01	3.519062e+00	1.589443e+02	2	0	1.431760e+02
8.914956e+01	1.603128e+02	5.102639e+01	3.519062e+00	1.589443e+02	2	0	1.432780e+02
8.914956e+01	1.612903e+02	4.926686e+01	3.519062e+00	1.589443e+02	2	0	1.433780e+02
8.914956e+01	1.612903e+02	4.926686e+01	3.519062e+00	1.595308e+02	2	0	1.434790e+02
8.914956e+01	1.603128e+02	4.926686e+01	3.519062e+00	1.595308e+02	2	0	1.435800e+02
8.879765e+01	1.612903e+02	4.926686e+01	3.519062e+00	1.589443e+02	2	0	1.436810e+02
8.868035e+01	1.603128e+02	4.926686e+01	3.519062e+00	1.589443e+02	2	0	1.437810e+02
8.868035e+01	1.603128e+02	4.926686e+01	3.519062e+00	1.589443e+02	2	0	1.438830e+02
8.879765e+01	1.603128e+02	4.926686e+01	5.278592e+00	1.595308e+02	2	0	1.439830e+02
8.868035e+01	1.603128e+02	4.926686e+01	3.519062e+00	1.595308e+02	2	0	1.440840e+02
8.868035e+01	1.603128e+02	4.926686e+01	1.759531e+00	1.589443e+02	2	0	1.441850e+02
8.891496e+01	1.642229e+02	4.926686e+01	3.519062e+00	1.589443e+02	2	0	1.442860e+02
8.914956e+01	1.642229e+02	4.926686e+01	3.519062e+00	1.595308e+02	2	0	1.443870e+02
8.903226e+01	1.642229e+02	4.926686e+01	1.759531e+00	1.589443e+02	2	0	1.444880e+02
8.914956e+01	1.642229e+02	4.926686e+01	3.519062e+00	1.595308e+02	2	0	1.445880e+02
8.891496e+01	1.642229e+02	4.926686e+01	3.519062e+00	1.589443e+02	2	0	1.446900e+02
8.903226e+01	1.642229e+02	4.926686e+01	3.519062e+00	1.589443e+02	2	0	1.447900e+02
8.903226e+01	1.642229e+02	5.102639e+01	3.519062e+00	1.589443e+02	2	0	1.448910e+02
8.903226e+01	1.642229e+02	4.926686e+01	3.519062e+00	1.378299e+02	2	0	1.449920e+02
8.961877e+01	1.632454e+02	4.926686e+01	3.519062e+00	1.384164e+02	3	0	1.450930e+02
8.973607e+01	1.632454e+02	4.926686e+01	5.278592e+00	1.384164e+02	0	0	1.451930e+02
8.950147e+01	1.632454e+02	5.102639e+01	3.519062e+00	1.378299e+02	0	0	1.452950e+02
8.950147e+01	1.632454e+02	4.926686e+01	3.519062e+00	1.384164e+02	0	0	1.453950e+02
8.961877e+01	1.632454e+02	4.926686e+01	3.519062e+00	1.384164e+02	0	0	1.454960e+02
8.961877e+01	1.632454e+02	5.102639e+01	3.519062e+00	1.390029e+02	0	0	1.455970e+02
8.961877e+01	1.632454e+02	4.926686e+01	5.278592e+00	1.378299e+02	0	0	1.456970e+02
9.008798e+01	1.642229e+02	4.926686e+01	3.519062e+00	1.196481e+02	3	0	1.457990e+02
9.032258e+01	1.652004e+02	4.926686e+01	3.519062e+00	1.196481e+02	3	0	1.458990e+02
9.020528e+01	1.642229e+02	4.926686e+01	3.519062e+00	1.196481e+02	3	0	146
9.008798e+01	1.642229e+02	4.926686e+01	5.278592e+00	1.196481e+02	3	0	1.461010e+02
9.008798e+01	1.642229e+02	4.926686e+01	3.519062e+00	1.190616e+02	3	0	1.462020e+02
9.008798e+01	1.642229e+02	4.750733e+01	3.519062e+00	1.190616e+02	3	0	1.463020e+02
9.008798e+01	1.642229e+02	4.926686e+01	3.519062e+00	1.190616e+02	3	0	1.464040e+02
9.055718e+01	1.632454e+02	4.926686e+01	5.278592e+00	1.002933e+02	3	0	1.465040e+02
9.114370e+01	1.642229e+02	4.926686e+01	3.519062e+00	1.002933e+02	0	0	1.466060e+02
9.114370e+01	1.642229e+02	4.926686e+01	3.519062e+00	1.002933e+02	0	0	1.467060e+02
9.102639e+01	1.632454e+02	4.926686e+01	3.519062e+00	1.002933e+02	0	0	1.468060e+02
9.102639e+01	1.632454e+02	4.926686e+01	3.519062e+00	1.002933e+02	0	0	1.469080e+02
9.090909e+01	1.642229e+02	4.926686e+01	3.519062e+00	1.002933e+02	0	0	1.470080e+02
9.102639e+01	1.632454e+02	4.926686e+01	3.519062e+00	9.970674e+01	0	0	1.471090e+02
9.114370e+01	1.642229e+02	4.750733e+01	3.519062e+00	9.149560e+01	3	0	1.472100e+02
9.278592e+01	1.622678e+02	4.926686e+01	5.278592e+00	9.149560e+01	0	0	1.473110e+02
9.255132e+01	1.622678e+02	4.926686e+01	5.278592e+00	9.149560e+01	0	0	1.474110e+02
9.243402e+01	1.622678e+02	4.750733e+01	3.519062e+00	9.090909e+01	0	0	1.475120e+02
9.255132e+01	1.622678e+02	4.926686e+01	3.519062e+00	9.090909e+01	0	0	1.476130e+02
9.243402e+01	1.632454e+02	4.750733e+01	3.519062e+00	9.090909e+01	0	0	1.477140e+02
9.243402e+01	1.622678e+02	4.750733e+01	3.519062e+00	9.090909e+01	0	0	1.478150e+02
9.255132e+01	1.622678e+02	4.750733e+01	3.519062e+00	9.090909e+01	0	0	1.479150e+02
9.302053e+01	1.622678e+02	4.926686e+01	3.519062e+00	9.090909e+01	0	0	1.480160e+02
9.290323e+01	1.622678e+02	4.926686e+01	5.278592e+00	9.090909e+01	0	0	1.481170e+02
9.302053e+01	1.622678e+02	4.926686e+01	1.759531e+00	9.090909e+01	0	0	1.482170e+02
9.290323e+01	1.622678e+02	4.926686e+01	3.519062e+00	9.090909e+01	0	0	1.483190e+02
9.302053e+01	1.622678e+02	4.750733e+01	3.519062e+00	9.149560e+01	0	0	1.484190e+02
9.302053e+01	1.622678e+02	4.750733e+01	3.519062e+00	9.090909e+01	0	0	1.485190e+02
9.313783e+01	1.622678e+02	4.750733e+01	5.278592e+00	8.152493e+01	0	0	1.486210e+02
9.348974e+01	1.603128e+02	4.926686e+01	5.278592e+00	8.211144e+01	0	0	1.487210e+02
9.360704e+01	1.603128e+02	4.926686e+01	5.278592e+00	8.152493e+01	0	0	1.488230e+02
9.337243e+01	1.603128e+02	4.750733e+01	3.519062e+00	8.152493e+01	0	0	1.489230e+02
9.337243e+01	1.603128e+02	4.926686e+01	3.519062e+00	8.152493e+01	0	0	1.490230e+02
9.337243e+01	1.603128e+02	4.926686e+01	3.519062e+00	8.152493e+01	0	0	1.491250e+02
9.337243e+01	1.603128e+02	4.750733e+01	3.519062e+00	8.152493e+01	0	0	1.492250e+02
9.348974e+01	1.603128e+02	5.102639e+01	3.519062e+00	7.800587e+01	0	0	1.493260e+02
9.395894e+01	1.583578e+02	4.926686e+01	5.278592e+00	7.741935e+01	3	0	1.494270e+02
9.419355e+01	1.593353e+02	4.926686e+01	5.278592e+00	7.800587e+01	3	0	1.495280e+02
9.395894e+01	1.583578e+02	4.926686e+01	3.519062e+00	7.741935e+01	3	0	1.496280e+02
9.407625e+01	1.583578e+02	4.926686e+01	3.519062e+00	7.741935e+01	3	0	1.497300e+02
9.407625e+01	1.583578e+02	4.926686e+01	5.278592e+00	7.741935e+01	3	0	1.498300e+02
9.395894e+01	1.583578e+02	4.926686e+01	3.519062e+00	7.741935e+01	3	0	1.499320e+02
9.395894e+01	1.583578e+02	4.926686e+01	5.278592e+00	7.800587e+01	3	0	1.500320e+02
9.454545e+01	1.564027e+02	5.102639e+01	5.278592e+00	7.214076e+01	3	0	1.501330e+02
9.478006e+01	1.564027e+02	5.102639e+01	5.278592e+00	7.214076e+01	0	0	1.502340e+02
9.466276e+01	1.554252e+02	5.102639e+01	5.278592e+00	7.214076e+01	0	0	1.503340e+02
9.466276e+01	1.554252e+02	5.102639e+01	5.278592e+00	7.214076e+01	0	0	1.504350e+02
9.466276e+01	1.554252e+02	5.102639e+01	3.519062e+00	7.214076e+01	0	0	1.505360e+02
9.466276e+01	1.554252e+02	4.926686e+01	5.278592e+00	7.214076e+01	0	0	1.506370e+02
9.466276e+01	1.554252e+02	5.102639e+01	3.519062e+00	7.214076e+01	0	0	1.507370e+02
9.466276e+01	1.544477e+02	5.102639e+01	5.278592e+00	7.096774e+01	3	0	1.508390e+02
9.454545e+01	1.544477e+02	5.102639e+01	5.278592e+00	7.155425e+01	3	0	1.509390e+02
9.466276e+01	1.544477e+02	5.278592e+01	5.278592e+00	7.155425e+01	3	0	1.510410e+02
9.454545e+01	1.534702e+02	5.102639e+01	3.519062e+00	7.155425e+01	3	0	1.511410e+02
9.454545e+01	1.544477e+02	5.102639e+01	5.278592e+00	7.155425e+01	3	0	1.512420e+02
9.454545e+01	1.534702e+02	5.102639e+01	5.278592e+00	7.155425e+01	3	0	1.513430e+02
9.454545e+01	1.534702e+02	5.102639e+01	5.278592e+00	7.155425e+01	3	0	1.514440e+02
9.442815e+01	1.554252e+02	4.926686e+01	5.278592e+00	7.096774e+01	3	0	1.515440e+02
9.454545e+01	1.564027e+02	4.926686e+01	5.278592e+00	7.155425e+01	0	0	1.516460e+02
9.442815e+01	1.554252e+02	4.926686e+01	5.278592e+00	7.096774e+01	0	0	1.517460e+02
9.442815e+01	1.544477e+02	4.926686e+01	3.519062e+00	7.096774e+01	0	0	1.518460e+02
9.431085e+01	1.554252e+02	4.926686e+01	5.278592e+00	7.155425e+01	0	0	1.519480e+02
9.442815e+01	1.554252e+02	4.926686e+01	5.278592e+00	7.096774e+01	0	0	1.520480e+02
9.442815e+01	1.554252e+02	5.102639e+01	5.278592e+00	7.096774e+01	0	0	1.521500e+02
9.442815e+01	1.583578e+02	4.750733e+01	5.278592e+00	7.096774e+01	3	0	1.522500e+02
9.478006e+01	1.583578e+02	4.926686e+01	5.278592e+00	7.155425e+01	0	0	1.523510e+02
9.478006e+01	1.593353e+02	4.926686e+01	3.519062e+00	7.096774e+01	0	0	1.524520e+02
9.466276e+01	1.593353e+02	4.926686e+01	7.038123e+00	7.096774e+01	0	0	1.525520e+02
9.466276e+01	1.593353e+02	4.926686e+01	5.278592e+00	7.096774e+01	0	0	1.526530e+02
9.466276e+01	1.593353e+02	4.926686e+01	3.519062e+00	7.096774e+01	0	0	1.527540e+02
9.466276e+01	1.593353e+02	4.926686e+01	5.278592e+00	7.096774e+01	0	0	1.528550e+02
9.466276e+01	1.593353e+02	4.926686e+01	3.519062e+00	7.096774e+01	0	0	1.529550e+02
9.501466e+01	1.583578e+02	4.926686e+01	5.278592e+00	7.096774e+01	0	0	1.530560e+02
9.524927e+01	1.583578e+02	4.926686e+01	5.278592e+00	7.096774e+01	0	0	1.531570e+02
9.501466e+01	1.583578e+02	4.926686e+01	5.278592e+00	7.096774e+01	0	0	1.532570e+02
9.501466e+01	1.583578e+02	4.750733e+01	5.278592e+00	7.096774e+01	0	0	1.533590e+02
9.501466e+01	1.583578e+02	4.750733e+01	5.278592e+00	7.096774e+01	0	0	1.534590e+02
9.501466e+01	1.583578e+02	4.926686e+01	5.278592e+00	7.096774e+01	0	0	1.535600e+02
9.501466e+01	1.583578e+02	4.926686e+01	5.278592e+00	7.096774e+01	0	0	1.536610e+02
9.571848e+01	1.573803e+02	4.750733e+01	5.278592e+00	7.096774e+01	0	0	1.537610e+02
9.583578e+01	1.573803e+02	4.750733e+01	5.278592e+00	7.096774e+01	0	0	1.538630e+02
9.583578e+01	1.583578e+02	4.574780e+01	5.278592e+00	7.096774e+01	0	0	1.539630e+02
9.571848e+01	1.583578e+02	4.750733e+01	3.519062e+00	7.096774e+01	0	0	1.540630e+02
9.571848e+01	1.583578e+02	4.750733e+01	5.278592e+00	7.096774e+01	0	0	1.541650e+02
9.571848e+01	1.573803e+02	4.750733e+01	5.278592e+00	7.096774e+01	0	0	1.542650e+02
9.571848e+01	1.573803e+02	4.574780e+01	5.278592e+00	7.096774e+01	0	0	1.543660e+02
9.583578e+01	1.573803e+02	4.574780e+01	5.278592e+00	6.862170e+01	3	0	1.544670e+02
9.595308e+01	1.573803e+02	4.750733e+01	5.278592e+00	6.862170e+01	3	0	1.545680e+02
9.583578e+01	1.573803e+02	4.750733e+01	5.278592e+00	6.862170e+01	3	0	1.546690e+02
9.583578e+01	1.573803e+02	4.750733e+01	5.278592e+00	6.862170e+01	3	0	1.547700e+02
9.583578e+01	1.573803e+02	4.750733e+01	5.278592e+00	6.862170e+01	3	0	1.548700e+02
9.583578e+01	1.573803e+02	4.574780e+01	5.278592e+00	6.862170e+01	3	0	1.549720e+02
9.583578e+01	1.573803e+02	4.574780e+01	5.278592e+00	6.862170e+01	3	0	1.550720e+02
9.618768e+01	1.573803e+02	4.574780e+01	3.519062e+00	6.744868e+01	3	0	1.551730e+02
9.642229e+01	1.593353e+02	4.398827e+01	5.278592e+00	6.686217e+01	4	0	1.552740e+02
9.630499e+01	1.593353e+02	4.574780e+01	5.278592e+00	6.686217e+01	4	0	1.553750e+02
9.630499e+01	1.583578e+02	4.574780e+01	5.278592e+00	6.744868e+01	4	0	1.554750e+02
9.630499e+01	1.583578e+02	4.574780e+01	5.278592e+00	6.744868e+01	4	0	1.555770e+02
9.630499e+01	1.583578e+02	4.398827e+01	5.278592e+00	6.744868e+01	4	0	1.556770e+02
9.630499e+01	1.583578e+02	4.398827e+01	5.278592e+00	6.744868e+01	4	0	1.557790e+02
9.642229e+01	1.583578e+02	4.574780e+01	5.278592e+00	6.920821e+01	7	0	1.558790e+02
9.677419e+01	1.593353e+02	4.398827e+01	5.278592e+00	6.920821e+01	7	0	1.559800e+02
9.677419e+01	1.583578e+02	4.574780e+01	5.278592e+00	6.920821e+01	7	0	1.560810e+02
9.642229e+01	1.583578e+02	4.398827e+01	5.278592e+00	6.920821e+01	7	0	1.561820e+02
9.642229e+01	1.583578e+02	4.398827e+01	5.278592e+00	6.920821e+01	7	0	1.562820e+02
9.653959e+01	1.593353e+02	4.398827e+01	5.278592e+00	6.862170e+01	7	0	1.563840e+02
9.642229e+01	1.583578e+02	4.398827e+01	5.278592e+00	6.862170e+01	7	0	1.564840e+02
9.677419e+01	1.593353e+02	4.398827e+01	7.038123e+00	7.096774e+01	7	0	1.565850e+02
9.677419e+01	1.622678e+02	4.398827e+01	5.278592e+00	7.096774e+01	4	0	1.566860e+02
9.689150e+01	1.612903e+02	4.398827e+01	5.278592e+00	7.096774e+01	4	0	1.567870e+02
9.689150e+01	1.612903e+02	4.398827e+01	5.278592e+00	7.096774e+01	4	0	1.568880e+02
9.677419e+01	1.612903e+02	4.398827e+01	5.278592e+00	7.096774e+01	4	0	1.569890e+02
9.677419e+01	1.612903e+02	4.398827e+01	5.278592e+00	7.096774e+01	4	0	1.570890e+02
9.677419e+01	1.612903e+02	4.398827e+01	5.278592e+00	7.096774e+01	4	0	1.571910e+02
9.700880e+01	1.622678e+02	4.398827e+01	5.278592e+00	7.096774e+01	4	0	1.572910e+02
9.700880e+01	1.612903e+02	4.398827e+01	3.519062e+00	7.096774e+01	4	0	1.573920e+02
9.724340e+01	1.622678e+02	4.398827e+01	5.278592e+00	7.155425e+01	4	0	1.574930e+02
9.689150e+01	1.612903e+02	4.222874e+01	5.278592e+00	7.096774e+01	4	0	1.575940e+02
9.700880e+01	1.612903e+02	4.398827e+01	5.278592e+00	7.096774e+01	4	0	1.576940e+02
9.700880e+01	1.612903e+02	4.222874e+01	5.278592e+00	7.096774e+01	4	0	1.577960e+02
9.689150e+01	1.612903e+02	4.222874e+01	5.278592e+00	7.155425e+01	4	0	1.578960e+02
9.700880e+01	1.612903e+02	4.222874e+01	5.278592e+00	7.390029e+01	4	0	1.579980e+02
9.747801e+01	1.632454e+02	4.398827e+01	5.278592e+00	7.390029e+01	3	0	1.580980e+02
9.724340e+01	1.622678e+02	4.398827e+01	7.038123e+00	7.390029e+01	3	0	1.581990e+02
9.712610e+01	1.622678e+02	4.222874e+01	5.278592e+00	7.390029e+01	3	0	1.583000e+02
9.724340e+01	1.622678e+02	4.222874e+01	5.278592e+00	7.390029e+01	3	0	1.584010e+02
9.712610e+01	1.632454e+02	4.222874e+01	5.278592e+00	7.390029e+01	3	0	1.585010e+02
9.712610e+01	1.622678e+02	4.222874e+01	7.038123e+00	7.390029e+01	3	0	1.586030e+02
9.712610e+01	1.622678e+02	4.222874e+01	3.519062e+00	7.390029e+01	3	0	1.587030e+02
9.782991e+01	1.622678e+02	4.046921e+01	5.278592e+00	7.390029e+01	3	0	1.588040e+02
9.771261e+01	1.612903e+02	4.046921e+01	5.278592e+00	7.448680e+01	3	0	1.589050e+02
9.759531e+01	1.612903e+02	4.046921e+01	5.278592e+00	7.390029e+01	3	0	1.590060e+02
9.759531e+01	1.612903e+02	4.046921e+01	5.278592e+00	7.390029e+01	3	0	1.591070e+02
9.759531e+01	1.612903e+02	4.046921e+01	5.278592e+00	7.331378e+01	3	0	1.592080e+02
9.747801e+01	1.612903e+02	4.046921e+01	5.278592e+00	7.390029e+01	3	0	1.593080e+02
9.747801e+01	1.612903e+02	4.046921e+01	3.519062e+00	7.390029e+01	3	0	1.594100e+02
9.759531e+01	1.612903e+02	4.046921e+01	5.278592e+00	7.390029e+01	3	0	1.595100e+02
9.771261e+01	1.612903e+02	4.046921e+01	5.278592e+00	7.390029e+01	0	0	1.596110e+02
9.782991e+01	1.612903e+02	4.046921e+01	3.519062e+00	7.390029e+01	0	0	1.597120e+02
9.782991e+01	1.612903e+02	4.046921e+01	5.278592e+00	7.390029e+01	0	0	1.598120e+02
9.782991e+01	1.612903e+02	4.046921e+01	7.038123e+00	7.390029e+01	0	0	1.599130e+02
9.782991e+01	1.612903e+02	4.046921e+01	5.278592e+00	7.390029e+01	0	0	1.600140e+02
9.782991e+01	1.612903e+02	4.046921e+01	5.278592e+00	7.390029e+01	0	0	1.601150e+02
9.782991e+01	1.612903e+02	4.222874e+01	5.278592e+00	7.390029e+01	0	0	1.602160e+02
9.829912e+01	1.622678e+02	4.222874e+01	5.278592e+00	7.390029e+01	3	0	1.603170e+02
9.782991e+01	1.612903e+02	4.222874e+01	5.278592e+00	7.390029e+01	3	0	1.604170e+02
9.794721e+01	1.612903e+02	4.046921e+01	5.278592e+00	7.390029e+01	3	0	1.605190e+02
9.794721e+01	1.612903e+02	4.222874e+01	5.278592e+00	7.390029e+01	3	0	1.606190e+02
9.794721e+01	1.612903e+02	4.046921e+01	5.278592e+00	7.390029e+01	3	0	1.607200e+02
9.794721e+01	1.612903e+02	4.046921e+01	5.278592e+00	7.390029e+01	3	0	1.608210e+02
9.794721e+01	1.603128e+02	4.398827e+01	5.278592e+00	7.272727e+01	3	0	1.609220e+02
9.782991e+01	1.603128e+02	4.222874e+01	5.278592e+00	7.272727e+01	3	0	1.610220e+02
9.782991e+01	1.603128e+02	4.398827e+01	3.519062e+00	7.272727e+01	3	0	1.611240e+02
9.806452e+01	1.603128e+02	4.222874e+01	3.519062e+00	7.272727e+01	3	0	1.612240e+02
9.794721e+01	1.603128e+02	4.222874e+01	5.278592e+00	7.272727e+01	3	0	1.613260e+02
9.794721e+01	1.603128e+02	4.222874e+01	5.278592e+00	7.272727e+01	3	0	1.614260e+02
9.794721e+01	1.603128e+02	4.222874e+01	5.278592e+00	7.272727e+01	3	0	1.615270e+02
9.829912e+01	1.612903e+02	4.222874e+01	5.278592e+00	7.038123e+01	3	0	1.616280e+02
9.818182e+01	1.603128e+02	4.398827e+01	5.278592e+00	7.038123e+01	0	0	1.617290e+02
9.806452e+01	1.603128e+02	4.222874e+01	7.038123e+00	7.038123e+01	0	0	1.618290e+02
9.782991e+01	1.603128e+02	4.222874e+01	3.519062e+00	7.038123e+01	0	0	1.619300e+02
9.782991e+01	1.603128e+02	4.398827e+01	3.519062e+00	7.038123e+01	0	0	1.620310e+02
9.782991e+01	1.603128e+02	4.222874e+01	5.278592e+00	7.038123e+01	0	0	1.621310e+02
9.782991e+01	1.593353e+02	4.398827e+01	5.278592e+00	7.038123e+01	0	0	1.622330e+02
9.794721e+01	1.603128e+02	4.398827e+01	5.278592e+00	7.038123e+01	0	0	1.623330e+02
9.806452e+01	1.593353e+02	4.398827e+01	5.278592e+00	7.038123e+01	0	0	1.624340e+02
9.794721e+01	1.603128e+02	4.398827e+01	5.278592e+00	7.038123e+01	0	0	1.625350e+02
9.806452e+01	1.603128e+02	4.398827e+01	3.519062e+00	7.038123e+01	0	0	1.626350e+02
9.806452e+01	1.603128e+02	4.398827e+01	5.278592e+00	7.038123e+01	0	0	1.627370e+02
9.794721e+01	1.603128e+02	4.398827e+01	3.519062e+00	7.038123e+01	0	0	1.628370e+02
9.794721e+01	1.603128e+02	4.398827e+01	3.519062e+00	7.038123e+01	0	0	1.629380e+02
9.806452e+01	1.603128e+02	4.398827e+01	5.278592e+00	7.038123e+01	0	0	1.630390e+02
9.794721e+01	1.593353e+02	4.574780e+01	5.278592e+00	7.038123e+01	0	0	1.631390e+02
9.782991e+01	1.593353e+02	4.574780e+01	3.519062e+00	7.038123e+01	0	0	1.632400e+02
9.782991e+01	1.593353e+02	4.574780e+01	5.278592e+00	7.038123e+01	0	0	1.633410e+02
9.782991e+01	1.583578e+02	4.574780e+01	5.278592e+00	7.038123e+01	0	0	1.634420e+02
9.782991e+01	1.593353e+02	4.574780e+01	7.038123e+00	7.038123e+01	0	0	1.635430e+02
9.782991e+01	1.593353e+02	4.574780e+01	5.278592e+00	7.038123e+01	0	0	1.636430e+02
9.782991e+01	1.593353e+02	4.750733e+01	5.278592e+00	7.038123e+01	0	0	1.637440e+02
9.782991e+01	1.583578e+02	4.574780e+01	5.278592e+00	6.920821e+01	3	0	1.638450e+02
9.771261e+01	1.583578e+02	4.750733e+01	5.278592e+00	6.920821e+01	0	0	1.639460e+02
9.759531e+01	1.583578e+02	4.574780e+01	5.278592e+00	6.979472e+01	0	0	1.640460e+02
9.759531e+01	1.583578e+02	4.574780e+01	5.278592e+00	6.920821e+01	0	0	1.641470e+02
9.771261e+01	1.583578e+02	4.574780e+01	5.278592e+00	6.979472e+01	0	0	1.642480e+02
9.771261e+01	1.583578e+02	4.574780e+01	5.278592e+00	6.920821e+01	0	0	1.643480e+02
9.771261e+01	1.583578e+02	4.574780e+01	5.278592e+00	6.920821e+01	0	0	1.644500e+02
9.771261e+01	1.583578e+02	4.574780e+01	5.278592e+00	6.979472e+01	0	0	1.645500e+02
9.794721e+01	1.583578e+02	4.574780e+01	5.278592e+00	6.979472e+01	3	0	1.646520e+02
9.759531e+01	1.573803e+02	4.574780e+01	3.519062e+00	6.920821e+01	3	0	1.647520e+02
9.771261e+01	1.583578e+02	4.574780e+01	5.278592e+00	6.920821e+01	3	0	1.648530e+02
9.771261e+01	1.573803e+02	4.574780e+01	3.519062e+00	6.920821e+01	3	0	1.649540e+02
9.771261e+01	1.573803e+02	4.574780e+01	7.038123e+00	6.920821e+01	3	0	1.650550e+02
9.771261e+01	1.573803e+02	4.574780e+01	5.278592e+00	6.920821e+01	3	0	1.651550e+02
9.759531e+01	1.573803e+02	4.750733e+01	5.278592e+00	7.448680e+01	3	0	1.652570e+02
9.771261e+01	1.573803e+02	4.574780e+01	7.038123e+00	7.448680e+01	0	0	1.653570e+02
9.759531e+01	1.573803e+02	4.574780e+01	5.278592e+00	7.448680e+01	0	0	1.654570e+02
9.747801e+01	1.573803e+02	4.574780e+01	5.278592e+00	7.448680e+01	0	0	1.655590e+02
9.747801e+01	1.573803e+02	4.574780e+01	5.278592e+00	7.448680e+01	0	0	1.656590e+02
9.747801e+01	1.583578e+02	4.574780e+01	5.278592e+00	7.448680e+01	0	0	1.657610e+02
9.747801e+01	1.573803e+02	4.574780e+01	5.278592e+00	7.448680e+01	0	0	1.658610e+02
9.747801e+01	1.583578e+02	4.574780e+01	5.278592e+00	7.683284e+01	0	0	1.659610e+02
9.794721e+01	1.573803e+02	4.574780e+01	5.278592e+00	7.741935e+01	3	0	1.660630e+02
9.759531e+01	1.573803e+02	4.574780e+01	3.519062e+00	7.741935e+01	3	0	1.661630e+02
9.759531e+01	1.573803e+02	4.750733e+01	5.278592e+00	7.741935e+01	3	0	1.662640e+02
9.771261e+01	1.573803e+02	4.574780e+01	5.278592e+00	7.741935e+01	3	0	1.663650e+02
9.759531e+01	1.573803e+02	4.750733e+01	7.038123e+00	7.741935e+01	3	0	1.664660e+02
9.759531e+01	1.583578e+02	4.574780e+01	5.278592e+00	7.741935e+01	3	0	1.665660e+02
9.771261e+01	1.573803e+02	4.574780e+01	5.278592e+00	7.741935e+01	3	0	1.666680e+02
9.759531e+01	1.583578e+02	4.750733e+01	5.278592e+00	7.741935e+01	0	0	1.667680e+02
9.771261e+01	1.573803e+02	4.574780e+01	5.278592e+00	7.741935e+01	0	0	1.668700e+02
9.771261e+01	1.573803e+02	4.750733e+01	5.278592e+00	7.741935e+01	0	0	1.669700e+02
9.771261e+01	1.573803e+02	4.574780e+01	5.278592e+00	7.741935e+01	0	0	1.670710e+02
9.771261e+01	1.573803e+02	4.750733e+01	5.278592e+00	7.683284e+01	0	0	1.671720e+02
9.771261e+01	1.573803e+02	4.750733e+01	5.278592e+00	7.741935e+01	0	0	1.672720e+02
9.782991e+01	1.573803e+02	4.750733e+01	5.278592e+00	7.741935e+01	0	0	1.673730e+02
9.782991e+01	1.573803e+02	4.750733e+01	5.278592e+00	8.973607e+01	3	0	1.674740e+02
9.782991e+01	1.564027e+02	4.750733e+01	5.278592e+00	8.973607e+01	3	0	1.675750e+02
9.794721e+01	1.573803e+02	4.574780e+01	5.278592e+00	8.973607e+01	3	0	1.676750e+02
9.771261e+01	1.573803e+02	4.750733e+01	5.278592e+00	8.973607e+01	3	0	1.677770e+02
9.771261e+01	1.573803e+02	4.750733e+01	5.278592e+00	8.973607e+01	3	0	1.678770e+02
9.771261e+01	1.573803e+02	4.750733e+01	3.519062e+00	8.973607e+01	3	0	1.679790e+02
9.782991e+01	1.573803e+02	4.750733e+01	5.278592e+00	8.973607e+01	3	0	1.680790e+02
9.782991e+01	1.564027e+02	4.750733e+01	3.519062e+00	1.043988e+02	0	0	1.681800e+02
9.771261e+01	1.564027e+02	4.926686e+01	5.278592e+00	1.043988e+02	0	0	1.682810e+02
9.771261e+01	1.564027e+02	4.926686e+01	5.278592e+00	1.043988e+02	0	0	1.683820e+02
9.771261e+01	1.564027e+02	4.750733e+01	5.278592e+00	1.043988e+02	0	0	1.684820e+02
9.771261e+01	1.564027e+02	4.750733e+01	5.278592e+00	1.043988e+02	0	0	1.685830e+02
9.771261e+01	1.564027e+02	4.750733e+01	3.519062e+00	1.049853e+02	0	0	1.686840e+02
9.771261e+01	1.564027e+02	4.926686e+01	5.278592e+00	1.049853e+02	0	0	1.687840e+02
9.782991e+01	1.564027e+02	4.750733e+01	5.278592e+00	1.114370e+02	3	0	1.688860e+02
9.782991e+01	1.573803e+02	4.926686e+01	5.278592e+00	1.114370e+02	0	0	1.689860e+02
9.771261e+01	1.583578e+02	4.926686e+01	5.278592e+00	1.114370e+02	0	0	1.690860e+02
9.771261e+01	1.573803e+02	4.926686e+01	5.278592e+00	1.114370e+02	0	0	1.691880e+02
9.759531e+01	1.573803e+02	4.926686e+01	5.278592e+00	1.108504e+02	0	0	1.692880e+02
9.771261e+01	1.573803e+02	4.926686e+01	7.038123e+00	1.114370e+02	0	0	1.693900e+02
9.759531e+01	1.573803e+02	4.750733e+01	5.278592e+00	1.108504e+02	0	0	1.694900e+02
9.771261e+01	1.583578e+02	4.926686e+01	5.278592e+00	1.126100e+02	0	0	1.695900e+02
9.771261e+01	1.573803e+02	4.926686e+01	5.278592e+00	1.126100e+02	9	0	1.696920e+02
9.782991e+01	1.583578e+02	4.926686e+01	5.278592e+00	1.126100e+02	9	0	1.697930e+02
9.782991e+01	1.583578e+02	4.750733e+01	5.278592e+00	1.126100e+02	9	0	1.698930e+02
9.771261e+01	1.573803e+02	4.750733e+01	7.038123e+00	1.126100e+02	9	0	1.699950e+02
9.771261e+01	1.573803e+02	4.750733e+01	5.278592e+00	1.126100e+02	9	0	1.700950e+02
9.771261e+01	1.573803e+02	4.750733e+01	5.278592e+00	1.126100e+02	9	0	1.701960e+02
9.771261e+01	1.583578e+02	4.926686e+01	5.278592e+00	9.090909e+01	9	0	1.702970e+02
9.759531e+01	1.573803e+02	4.750733e+01	5.278592e+00	9.090909e+01	9	0	1.703980e+02
9.771261e+01	1.583578e+02	4.926686e+01	5.278592e+00	9.090909e+01	9	0	1.704990e+02
9.759531e+01	1.573803e+02	4.926686e+01	5.278592e+00	9.149560e+01	9	0	1.706000e+02
9.771261e+01	1.583578e+02	4.926686e+01	5.278592e+00	9.149560e+01	9	0	1.707000e+02
9.771261e+01	1.573803e+02	4.926686e+01	7.038123e+00	9.090909e+01	9	0	1.708020e+02
9.771261e+01	1.583578e+02	4.750733e+01	5.278592e+00	9.090909e+01	9	0	1.709020e+02
9.771261e+01	1.573803e+02	4.926686e+01	5.278592e+00	9.090909e+01	9	0	1.710030e+02
9.794721e+01	1.573803e+02	4.750733e+01	5.278592e+00	9.090909e+01	6	0	1.711040e+02
9.806452e+01	1.573803e+02	4.750733e+01	5.278592e+00	9.090909e+01	6	0	1.712050e+02
9.806452e+01	1.583578e+02	4.926686e+01	7.038123e+00	9.090909e+01	6	0	1.713050e+02
9.806452e+01	1.573803e+02	4.750733e+01	7.038123e+00	9.090909e+01	6	0	1.714070e+02
9.794721e+01	1.573803e+02	4.750733e+01	7.038123e+00	9.090909e+01	6	0	1.715070e+02
9.806452e+01	1.583578e+02	4.750733e+01	5.278592e+00	9.149560e+01	6	0	1.716090e+02
9.818182e+01	1.583578e+02	4.750733e+01	5.278592e+00	9.090909e+01	6	0	1.717090e+02
9.771261e+01	1.573803e+02	4.574780e+01	5.278592e+00	9.208211e+01	6	0	1.718100e+02
9.771261e+01	1.573803e+02	4.574780e+01	5.278592e+00	9.208211e+01	6	0	1.719110e+02
9.771261e+01	1.573803e+02	4.398827e+01	5.278592e+00	9.266862e+01	6	0	1.720120e+02
9.771261e+01	1.573803e+02	4.398827e+01	7.038123e+00	9.208211e+01	6	0	1.721120e+02
9.771261e+01	1.573803e+02	4.574780e+01	7.038123e+00	9.208211e+01	6	0	1.722140e+02
9.771261e+01	1.573803e+02	4.574780e+01	5.278592e+00	9.208211e+01	6	0	1.723140e+02
9.771261e+01	1.583578e+02	4.574780e+01	5.278592e+00	9.208211e+01	6	0	1.724160e+02
9.771261e+01	1.573803e+02	4.574780e+01	7.038123e+00	9.266862e+01	6	0	1.725160e+02
9.782991e+01	1.583578e+02	4.574780e+01	5.278592e+00	9.208211e+01	6	0	1.726170e+02
9.771261e+01	1.583578e+02	4.574780e+01	5.278592e+00	9.266862e+01	6	0	1.727180e+02
9.771261e+01	1.573803e+02	4.574780e+01	5.278592e+00	9.208211e+01	6	0	1.728190e+02
9.771261e+01	1.573803e+02	4.750733e+01	5.278592e+00	9.208211e+01	6	0	1.729190e+02
9.782991e+01	1.573803e+02	4.750733e+01	5.278592e+00	9.266862e+01	6	0	1.730210e+02
9.782991e+01	1.583578e+02	4.574780e+01	5.278592e+00	9.208211e+01	6	0	1.731210e+02
9.794721e+01	1.573803e+02	4.574780e+01	7.038123e+00	9.794721e+01	6	0	1.732220e+02
9.771261e+01	1.573803e+02	4.574780e+01	5.278592e+00	9.794721e+01	6	0	1.733230e+02
9.771261e+01	1.573803e+02	4.398827e+01	5.278592e+00	9.794721e+01	6	0	1.734240e+02
9.771261e+01	1.573803e+02	4.750733e+01	7.038123e+00	9.794721e+01	6	0	1.735240e+02
9.771261e+01	1.583578e+02	4.574780e+01	5.278592e+00	9.794721e+01	6	0	1.736260e+02
9.771261e+01	1.573803e+02	4.574780e+01	5.278592e+00	9.794721e+01	6	0	1.737260e+02
9.771261e+01	1.573803e+02	4.750733e+01	5.278592e+00	9.794721e+01	6	0	1.738280e+02
9.771261e+01	1.485826e+02	4.574780e+01	5.278592e+00	9.794721e+01	7	0	1.739280e+02
9.771261e+01	1.515152e+02	4.574780e+01	5.278592e+00	9.794721e+01	6	0	1.740290e+02
9.771261e+01	1.515152e+02	4.574780e+01	7.038123e+00	9.794721e+01	6	0	1.741300e+02
9.759531e+01	1.515152e+02	4.750733e+01	5.278592e+00	9.794721e+01	6	0	1.742310e+02
9.771261e+01	1.515152e+02	4.750733e+01	5.278592e+00	9.794721e+01	6	0	1.743310e+02
9.759531e+01	1.515152e+02	4.574780e+01	5.278592e+00	9.853372e+01	6	0	1.744330e+02
9.759531e+01	1.505376e+02	4.574780e+01	5.278592e+00	9.794721e+01	6	0	1.745330e+02
9.759531e+01	1.515152e+02	4.574780e+01	5.278592e+00	1.032258e+02	6	0	1.746350e+02
9.747801e+01	1.515152e+02	4.750733e+01	5.278592e+00	1.038123e+02	6	0	1.747350e+02
9.747801e+01	1.505376e+02	4.574780e+01	7.038123e+00	1.038123e+02	6	0	1.748360e+02
9.747801e+01	1.505376e+02	4.574780e+01	7.038123e+00	1.038123e+02	6	0	1.749370e+02
9.747801e+01	1.515152e+02	4.574780e+01	7.038123e+00	1.038123e+02	6	0	1.750380e+02
9.759531e+01	1.515152e+02	4.574780e+01	5.278592e+00	1.043988e+02	6	0	1.751380e+02
9.747801e+01	1.515152e+02	4.750733e+01	7.038123e+00	1.038123e+02	6	0	1.752400e+02
9.724340e+01	1.554252e+02	4.574780e+01	3.519062e+00	9.208211e+01	2	0	1.753400e+02
9.700880e+01	1.564027e+02	4.574780e+01	5.278592e+00	9.266862e+01	2	0	1.754410e+02
9.689150e+01	1.554252e+02	4.574780e+01	5.278592e+00	9.266862e+01	2	0	1.755420e+02
9.689150e+01	1.554252e+02	4.574780e+01	5.278592e+00	9.266862e+01	2	0	1.756430e+02
9.689150e+01	1.564027e+02	4.574780e+01	7.038123e+00	9.266862e+01	2	0	1.757440e+02
9.689150e+01	1.554252e+02	4.574780e+01	5.278592e+00	9.266862e+01	2	0	1.758450e+02
9.689150e+01	1.554252e+02	4.574780e+01	5.278592e+00	9.325513e+01	2	0	1.759450e+02
9.700880e+01	1.564027e+02	4.750733e+01	5.278592e+00	9.266862e+01	2	0	1.760470e+02
9.653959e+01	1.534702e+02	4.574780e+01	7.038123e+00	9.266862e+01	2	0	1.761470e+02
9.677419e+01	1.534702e+02	4.574780e+01	5.278592e+00	9.266862e+01	2	0	1.762480e+02
9.677419e+01	1.544477e+02	4.574780e+01	5.278592e+00	9.266862e+01	2	0	1.763490e+02
9.665689e+01	1.544477e+02	4.574780e+01	5.278592e+00	9.266862e+01	2	0	1.764500e+02
9.665689e+01	1.544477e+02	4.574780e+01	5.278592e+00	9.266862e+01	2	0	1.765500e+02
9.677419e+01	1.534702e+02	4.574780e+01	7.038123e+00	9.266862e+01	2	0	1.766520e+02
9.677419e+01	1.544477e+02	4.574780e+01	5.278592e+00	9.266862e+01	2	0	1.767520e+02
9.653959e+01	1.534702e+02	4.574780e+01	7.038123e+00	6.510264e+01	2	0	1.768540e+02
9.653959e+01	1.534702e+02	4.750733e+01	5.278592e+00	6.510264e+01	2	0	1.769540e+02
9.665689e+01	1.534702e+02	4.574780e+01	5.278592e+00	6.510264e+01	2	0	1.770550e+02
9.653959e+01	1.534702e+02	4.574780e+01	5.278592e+00	6.568915e+01	2	0	1.771560e+02
9.653959e+01	1.534702e+02	4.750733e+01	5.278592e+00	6.510264e+01	2	0	1.772570e+02
9.653959e+01	1.534702e+02	4.574780e+01	5.278592e+00	6.510264e+01	2	0	1.773570e+02
9.653959e+01	1.534702e+02	4.574780e+01	7.038123e+00	6.510264e+01	2	0	1.774590e+02
9.642229e+01	1.534702e+02	4.574780e+01	5.278592e+00	5.982405e+01	2	0	1.775590e+02
9.630499e+01	1.544477e+02	4.574780e+01	5.278592e+00	5.982405e+01	2	0	1.776600e+02
9.630499e+01	1.534702e+02	4.750733e+01	5.278592e+00	5.982405e+01	2	0	1.777610e+02
9.642229e+01	1.544477e+02	4.574780e+01	5.278592e+00	5.982405e+01	2	0	1.778620e+02
9.630499e+01	1.534702e+02	4.574780e+01	5.278592e+00	5.982405e+01	2	0	1.779630e+02
9.677419e+01	1.544477e+02	4.574780e+01	7.038123e+00	5.982405e+01	2	0	1.780640e+02
9.630499e+01	1.534702e+02	4.750733e+01	8.797654e+00	5.982405e+01	2	0	1.781640e+02
9.642229e+01	1.534702e+02	4.574780e+01	5.278592e+00	5.982405e+01	2	0	1.782660e+02
9.630499e+01	1.534702e+02	4.574780e+01	5.278592e+00	5.982405e+01	2	0	1.783660e+02
9.630499e+01	1.534702e+02	4.574780e+01	7.038123e+00	5.982405e+01	2	0	1.784670e+02
9.630499e+01	1.544477e+02	4.574780e+01	7.038123e+00	5.982405e+01	2	0	1.785680e+02
9.630499e+01	1.534702e+02	4.574780e+01	5.278592e+00	6.041056e+01	2	0	1.786690e+02
9.665689e+01	1.534702e+02	4.574780e+01	5.278592e+00	6.041056e+01	2	0	1.787690e+02
9.653959e+01	1.544477e+02	4.750733e+01	7.038123e+00	5.982405e+01	2	0	1.788710e+02
9.630499e+01	1.544477e+02	4.750733e+01	5.278592e+00	5.982405e+01	3	0	1.789710e+02
9.642229e+01	1.554252e+02	4.574780e+01	7.038123e+00	5.982405e+01	0	0	1.790730e+02
9.642229e+01	1.554252e+02	4.574780e+01	7.038123e+00	5.982405e+01	0	0	1.791730e+02
9.653959e+01	1.554252e+02	4.574780e+01	5.278592e+00	5.982405e+01	0	0	1.792730e+02
9.642229e+01	1.544477e+02	4.574780e+01	5.278592e+00	5.982405e+01	0	0	1.793750e+02
9.642229e+01	1.554252e+02	4.574780e+01	7.038123e+00	5.982405e+01	0	0	1.794750e+02
9.653959e+01	1.544477e+02	4.574780e+01	5.278592e+00	5.923754e+01	0	0	1.795760e+02
9.630499e+01	1.554252e+02	4.574780e+01	5.278592e+00	5.630499e+01	0	0	1.796770e+02
9.653959e+01	1.534702e+02	4.750733e+01	5.278592e+00	5.630499e+01	3	0	1.797780e+02
9.665689e+01	1.524927e+02	4.574780e+01	5.278592e+00	5.630499e+01	3	0	1.798780e+02
9.653959e+01	1.534702e+02	4.750733e+01	7.038123e+00	5.571848e+01	3	0	1.799790e+02
9.653959e+01	1.524927e+02	4.750733e+01	5.278592e+00	5.630499e+01	3	0	1.800800e+02
9.653959e+01	1.534702e+02	4.574780e+01	5.278592e+00	5.630499e+01	3	0	1.801800e+02
9.653959e+01	1.534702e+02	4.750733e+01	5.278592e+00	5.630499e+01	3	0	1.802820e+02
9.653959e+01	1.544477e+02	4.750733e+01	5.278592e+00	5.630499e+01	3	0	1.803820e+02
9.665689e+01	1.534702e+02	4.926686e+01	5.278592e+00	5.630499e+01	0	0	1.804840e+02
9.653959e+01	1.534702e+02	4.926686e+01	5.278592e+00	5.630499e+01	0	0	1.805840e+02
9.665689e+01	1.534702e+02	4.926686e+01	5.278592e+00	5.630499e+01	0	0	1.806840e+02
9.665689e+01	1.534702e+02	4.750733e+01	5.278592e+00	5.630499e+01	0	0	1.807860e+02
9.665689e+01	1.534702e+02	4.926686e+01	5.278592e+00	5.630499e+01	0	0	1.808860e+02
9.677419e+01	1.554252e+02	4.750733e+01	5.278592e+00	5.630499e+01	0	0	1.809860e+02
9.653959e+01	1.534702e+02	4.750733e+01	5.278592e+00	5.630499e+01	0	0	1.810880e+02
9.665689e+01	1.534702e+02	4.926686e+01	7.038123e+00	5.513196e+01	3	0	1.811880e+02
9.677419e+01	1.534702e+02	4.926686e+01	5.278592e+00	5.513196e+01	0	0	1.812890e+02
9.677419e+01	1.524927e+02	4.926686e+01	5.278592e+00	5.454545e+01	0	0	1.813900e+02
9.677419e+01	1.524927e+02	4.926686e+01	5.278592e+00	5.513196e+01	0	0	1.814900e+02
9.677419e+01	1.524927e+02	4.926686e+01	5.278592e+00	5.571848e+01	0	0	1.815920e+02
9.677419e+01	1.524927e+02	4.926686e+01	7.038123e+00	5.513196e+01	0	0	1.816920e+02
9.665689e+01	1.524927e+02	5.102639e+01	5.278592e+00	5.513196e+01	0	0	1.817920e+02
9.677419e+01	1.524927e+02	4.926686e+01	7.038123e+00	5.571848e+01	3	0	1.818940e+02
9.665689e+01	1.524927e+02	4.926686e+01	5.278592e+00	5.513196e+01	3	0	1.819940e+02
9.689150e+01	1.524927e+02	4.926686e+01	5.278592e+00	5.513196e+01	3	0	1.820950e+02
9.665689e+01	1.524927e+02	4.926686e+01	5.278592e+00	5.571848e+01	3	0	1.821960e+02
9.665689e+01	1.534702e+02	4.926686e+01	5.278592e+00	5.513196e+01	3	0	1.822970e+02
9.665689e+01	1.524927e+02	4.926686e+01	3.519062e+00	5.513196e+01	3	0	1.823970e+02
9.665689e+01	1.524927e+02	4.926686e+01	5.278592e+00	5.513196e+01	3	0	1.824990e+02
9.665689e+01	1.524927e+02	4.926686e+01	5.278592e+00	5.513196e+01	3	0	1.825990e+02
9.653959e+01	1.515152e+02	4.926686e+01	5.278592e+00	5.513196e+01	0	0	1.827000e+02
9.653959e+01	1.515152e+02	4.926686e+01	7.038123e+00	5.513196e+01	0	0	1.828010e+02
9.665689e+01	1.515152e+02	4.926686e+01	5.278592e+00	5.513196e+01	0	0	1.829010e+02
9.700880e+01	1.524927e+02	4.926686e+01	5.278592e+00	5.571848e+01	0	0	1.830020e+02
9.665689e+01	1.515152e+02	4.926686e+01	5.278592e+00	5.513196e+01	0	0	1.831030e+02
9.665689e+01	1.515152e+02	4.926686e+01	5.278592e+00	5.513196e+01	0	0	1.832030e+02
9.677419e+01	1.524927e+02	4.750733e+01	5.278592e+00	5.513196e+01	0	0	1.833040e+02
9.642229e+01	1.524927e+02	4.926686e+01	7.038123e+00	5.513196e+01	3	0	1.834050e+02
9.677419e+01	1.524927e+02	4.926686e+01	5.278592e+00	5.513196e+01	3	0	1.835050e+02
9.642229e+01	1.524927e+02	4.926686e+01	5.278592e+00	5.513196e+01	3	0	1.836070e+02
9.653959e+01	1.515152e+02	4.926686e+01	7.038123e+00	5.513196e+01	3	0	1.837070e+02
9.665689e+01	1.524927e+02	4.926686e+01	7.038123e+00	5.513196e+01	3	5	1.838090e+02
9.689150e+01	1.524927e+02	4.926686e+01	7.038123e+00	5.513196e+01	3	5	1.839090e+02
9.677419e+01	1.524927e+02	4.926686e+01	7.038123e+00	5.395894e+01	3	5	1.840100e+02
9.653959e+01	1.515152e+02	4.926686e+01	3.519062e+00	5.395894e+01	0	5	1.841110e+02
9.653959e+01	1.515152e+02	4.926686e+01	7.038123e+00	5.337243e+01	0	5	1.842110e+02
9.677419e+01	1.524927e+02	4.926686e+01	5.278592e+00	5.395894e+01	0	5	1.843120e+02
9.677419e+01	1.524927e+02	4.926686e+01	7.038123e+00	5.395894e+01	0	5	1.844130e+02
9.653959e+01	1.515152e+02	5.102639e+01	5.278592e+00	5.337243e+01	0	5	1.845130e+02
9.653959e+01	1.515152e+02	5.102639e+01	5.278592e+00	5.337243e+01	0	5	1.846140e+02
9.665689e+01	1.515152e+02	4.926686e+01	5.278592e+00	5.513196e+01	0	5	1.847150e+02
9.653959e+01	1.515152e+02	5.102639e+01	5.278592e+00	5.454545e+01	3	5	1.848160e+02
9.630499e+01	1.524927e+02	5.102639e+01	5.278592e+00	5.454545e+01	3	5	1.849160e+02
9.630499e+01	1.524927e+02	5.102639e+01	5.278592e+00	5.454545e+01	3	5	1.850180e+02
9.630499e+01	1.515152e+02	5.102639e+01	7.038123e+00	5.395894e+01	3	5	1.851180e+02
9.630499e+01	1.524927e+02	5.102639e+01	5.278592e+00	5.454545e+01	3	5	1.852200e+02
9.630499e+01	1.515152e+02	5.102639e+01	5.278592e+00	5.395894e+01	3	5	1.853200e+02
9.630499e+01	1.524927e+02	4.926686e+01	5.278592e+00	5.454545e+01	3	5	1.854200e+02
9.642229e+01	1.534702e+02	5.278592e+01	5.278592e+00	5.454545e+01	0	5	1.855220e+02
9.607038e+01	1.524927e+02	5.102639e+01	5.278592e+00	5.454545e+01	0	5	1.856220e+02
9.618768e+01	1.524927e+02	5.102639e+01	5.278592e+00	5.513196e+01	0	5	1.857220e+02
9.630499e+01	1.524927e+02	5.102639e+01	5.278592e+00	5.454545e+01	0	5	1.858240e+02
9.618768e+01	1.524927e+02	5.102639e+01	7.038123e+00	5.454545e+01	0	5	1.859240e+02
9.618768e+01	1.524927e+02	5.102639e+01	5.278592e+00	5.454545e+01	0	5	1.860250e+02
9.618768e+01	1.534702e+02	5.102639e+01	5.278592e+00	5.454545e+01	0	5	1.861260e+02
9.630499e+01	1.524927e+02	5.102639e+01	5.278592e+00	5.630499e+01	3	5	1.862260e+02
9.595308e+01	1.524927e+02	5.102639e+01	5.278592e+00	5.630499e+01	3	5	1.863280e+02
9.595308e+01	1.515152e+02	5.278592e+01	3.519062e+00	5.630499e+01	3	5	1.864280e+02
9.595308e+01	1.515152e+02	5.102639e+01	5.278592e+00	5.630499e+01	3	5	1.865290e+02
9.595308e+01	1.524927e+02	5.102639e+01	5.278592e+00	5.630499e+01	3	5	1.866300e+02
9.607038e+01	1.534702e+02	5.102639e+01	5.278592e+00	5.630499e+01	3	5	1.867310e+02
9.595308e+01	1.524927e+02	5.102639e+01	5.278592e+00	5.630499e+01	3	5	1.868310e+02
9.595308e+01	1.524927e+02	5.102639e+01	5.278592e+00	5.571848e+01	0	5	1.869320e+02
9.607038e+01	1.485826e+02	5.278592e+01	5.278592e+00	5.630499e+01	3	5	1.870330e+02
9.595308e+01	1.485826e+02	5.278592e+01	5.278592e+00	5.571848e+01	3	5	1.871330e+02
9.618768e+01	1.495601e+02	5.102639e+01	5.278592e+00	5.630499e+01	3	5	1.872350e+02
9.583578e+01	1.485826e+02	5.278592e+01	7.038123e+00	5.630499e+01	3	5	1.873350e+02
9.583578e+01	1.485826e+02	5.278592e+01	5.278592e+00	5.630499e+01	3	5	1.874370e+02
9.595308e+01	1.495601e+02	5.278592e+01	5.278592e+00	5.630499e+01	3	5	1.875370e+02
9.595308e+01	1.485826e+02	5.278592e+01	5.278592e+00	5.689150e+01	3	5	1.876380e+02
9.607038e+01	1.417400e+02	5.278592e+01	5.278592e+00	5.689150e+01	3	5	1.877390e+02
9.618768e+01	1.427175e+02	5.454545e+01	5.278592e+00	5.747801e+01	3	5	1.878400e+02
9.583578e+01	1.427175e+02	5.454545e+01	5.278592e+00	5.689150e+01	3	5	1.879400e+02
9.618768e+01	1.427175e+02	5.278592e+01	3.519062e+00	5.747801e+01	3	5	1.880410e+02
9.595308e+01	1.427175e+02	5.278592e+01	5.278592e+00	5.747801e+01	3	5	1.881420e+02
9.595308e+01	1.417400e+02	5.278592e+01	5.278592e+00	5.689150e+01	3	5	1.882420e+02
9.595308e+01	1.417400e+02	5.278592e+01	5.278592e+00	5.747801e+01	3	5	1.883440e+02
9.642229e+01	1.368524e+02	5.278592e+01	5.278592e+00	5.747801e+01	3	5	1.884440e+02
9.595308e+01	1.368524e+02	5.454545e+01	5.278592e+00	5.747801e+01	3	5	1.885460e+02
9.607038e+01	1.358749e+02	5.278592e+01	5.278592e+00	5.689150e+01	3	5	1.886460e+02
9.595308e+01	1.368524e+02	5.278592e+01	5.278592e+00	5.689150e+01	3	5	1.887470e+02
9.595308e+01	1.358749e+02	5.278592e+01	5.278592e+00	5.747801e+01	3	0	1.888480e+02
9.571848e+01	1.358749e+02	5.454545e+01	3.519062e+00	5.689150e+01	3	0	1.889490e+02
9.607038e+01	1.358749e+02	5.454545e+01	5.278592e+00	5.689150e+01	3	0	1.890490e+02
9.571848e+01	1.290323e+02	5.454545e+01	5.278592e+00	5.747801e+01	3	0	1.891510e+02
9.571848e+01	1.231672e+02	5.454545e+01	5.278592e+00	5.689150e+01	0	0	1.892510e+02
9.607038e+01	1.241447e+02	5.630499e+01	5.278592e+00	5.747801e+01	0	0	1.893510e+02
9.583578e+01	1.241447e+02	5.454545e+01	5.278592e+00	5.747801e+01	0	0	1.894530e+02
9.571848e+01	1.231672e+02	5.454545e+01	5.278592e+00	5.689150e+01	0	0	1.895530e+02
9.571848e+01	1.231672e+02	5.454545e+01	7.038123e+00	5.689150e+01	0	0	1.896540e+02
9.571848e+01	1.231672e+02	5.454545e+01	5.278592e+00	5.747801e+01	0	0	1.897550e+02
9.583578e+01	1.241447e+02	5.454545e+01	3.519062e+00	5.747801e+01	0	0	1.898550e+02
9.583578e+01	1.241447e+02	5.454545e+01	5.278592e+00	5.689150e+01	0	0	1.899560e+02
9.583578e+01	1.241447e+02	5.630499e+01	5.278592e+00	5.689150e+01	0	0	1.900570e+02
9.571848e+01	1.241447e+02	5.454545e+01	5.278592e+00	5.689150e+01	0	0	1.901570e+02
9.571848e+01	1.241447e+02	5.630499e+01	5.278592e+00	5.689150e+01	0	0	1.902580e+02
9.618768e+01	1.251222e+02	5.454545e+01	5.278592e+00	5.689150e+01	0	0	1.903590e+02
9.583578e+01	1.241447e+02	5.454545e+01	5.278592e+00	5.689150e+01	0	0	1.904590e+02
9.595308e+01	1.251222e+02	5.454545e+01	5.278592e+00	5.747801e+01	3	0	1.905610e+02
9.595308e+01	1.260997e+02	5.630499e+01	5.278592e+00	5.689150e+01	3	0	1.906610e+02
9.583578e+01	1.251222e+02	5.630499e+01	5.278592e+00	5.689150e+01	3	0	1.907630e+02
9.583578e+01	1.251222e+02	5.454545e+01	5.278592e+00	5.747801e+01	3	0	1.908630e+02
9.571848e+01	1.251222e+02	5.454545e+01	5.278592e+00	5.689150e+01	3	0	1.909630e+02
9.571848e+01	1.251222e+02	5.630499e+01	3.519062e+00	5.689150e+01	3	0	1.910650e+02
9.571848e+01	1.251222e+02	5.454545e+01	5.278592e+00	5.689150e+01	3	0	1.911650e+02
9.583578e+01	1.290323e+02	5.630499e+01	5.278592e+00	5.689150e+01	3	0	1.912660e+02
9.571848e+01	1.290323e+02	5.630499e+01	5.278592e+00	5.689150e+01	3	0	1.913670e+02
9.571848e+01	1.290323e+02	5.454545e+01	5.278592e+00	5.630499e+01	3	0	1.914680e+02
9.571848e+01	1.300098e+02	5.454545e+01	5.278592e+00	5.630499e+01	3	0	1.915680e+02
9.571848e+01	1.290323e+02	5.630499e+01	5.278592e+00	5.689150e+01	3	0	1.916700e+02
9.571848e+01	1.300098e+02	5.630499e+01	5.278592e+00	5.689150e+01	3	0	1.917700e+02
9.571848e+01	1.290323e+02	5.630499e+01	5.278592e+00	5.630499e+01	3	0	1.918720e+02
9.583578e+01	1.339198e+02	5.454545e+01	7.038123e+00	5.747801e+01	3	0	1.919720e+02
9.583578e+01	1.417400e+02	5.454545e+01	7.038123e+00	5.689150e+01	0	0	1.920720e+02
9.595308e+01	1.407625e+02	5.454545e+01	5.278592e+00	5.689150e+01	0	0	1.921740e+02
9.607038e+01	1.407625e+02	5.278592e+01	5.278592e+00	5.689150e+01	0	0	1.922740e+02
9.595308e+01	1.407625e+02	5.454545e+01	3.519062e+00	5.747801e+01	0	0	1.923740e+02
9.583578e+01	1.407625e+02	5.454545e+01	5.278592e+00	5.689150e+01	0	0	1.924760e+02
9.595308e+01	1.407625e+02	5.454545e+01	5.278592e+00	5.689150e+01	0	0	1.925760e+02
9.595308e+01	1.407625e+02	5.454545e+01	5.278592e+00	1.214076e+02	0	0	1.926770e+02
9.583578e+01	1.534702e+02	5.454545e+01	5.278592e+00	1.214076e+02	3	0	1.927780e+02
9.583578e+01	1.534702e+02	5.454545e+01	5.278592e+00	1.214076e+02	3	0	1.928790e+02
9.583578e+01	1.534702e+02	5.454545e+01	5.278592e+00	1.214076e+02	3	0	1.929790e+02
9.571848e+01	1.534702e+02	5.454545e+01	5.278592e+00	1.214076e+02	3	0	1.930810e+02
9.583578e+01	1.534702e+02	5.454545e+01	5.278592e+00	1.214076e+02	3	0	1.931810e+02
9.595308e+01	1.544477e+02	5.454545e+01	5.278592e+00	1.214076e+02	3	0	1.932830e+02
9.571848e+01	1.534702e+02	5.278592e+01	5.278592e+00	1.214076e+02	3	0	1.933830e+02
9.571848e+01	1.603128e+02	5.102639e+01	5.278592e+00	1.214076e+02	0	0	1.934840e+02
9.548387e+01	1.593353e+02	5.102639e+01	7.038123e+00	1.214076e+02	0	0	1.935850e+02
9.560117e+01	1.603128e+02	5.102639e+01	5.278592e+00	1.214076e+02	0	0	1.936850e+02
9.560117e+01	1.593353e+02	5.278592e+01	5.278592e+00	1.214076e+02	0	0	1.937860e+02
9.548387e+01	1.593353e+02	5.102639e+01	5.278592e+00	1.208211e+02	0	0	1.938870e+02
9.548387e+01	1.593353e+02	5.102639e+01	5.278592e+00	1.208211e+02	0	0	1.939880e+02
9.560117e+01	1.593353e+02	5.102639e+01	7.038123e+00	1.214076e+02	0	0	1.940880e+02
9.442815e+01	1.681329e+02	4.926686e+01	5.278592e+00	1.219941e+02	0	0	1.941890e+02
9.454545e+01	1.681329e+02	4.926686e+01	5.278592e+00	1.219941e+02	0	0	1.942900e+02
9.442815e+01	1.681329e+02	4.926686e+01	5.278592e+00	1.219941e+02	0	0	1.943910e+02
9.454545e+01	1.691105e+02	4.926686e+01	5.278592e+00	1.225806e+02	0	0	1.944920e+02
9.442815e+01	1.691105e+02	4.750733e+01	7.038123e+00	1.219941e+02	0	0	1.945920e+02
9.442815e+01	1.691105e+02	4.926686e+01	5.278592e+00	1.225806e+02	0	0	1.946930e+02
9.442815e+01	1.691105e+02	4.926686e+01	5.278592e+00	1.219941e+02	0	0	1.947940e+02
9.126100e+01	1.847507e+02	4.574780e+01	5.278592e+00	1.225806e+02	0	0	1.948940e+02
9.137830e+01	1.857283e+02	4.574780e+01	5.278592e+00	1.225806e+02	0	0	1.949960e+02
9.126100e+01	1.837732e+02	4.574780e+01	5.278592e+00	1.225806e+02	0	0	1.950960e+02
9.126100e+01	1.837732e+02	4.574780e+01	5.278592e+00	1.225806e+02	0	0	1.951960e+02
9.126100e+01	1.847507e+02	4.574780e+01	5.278592e+00	1.225806e+02	0	0	1.952980e+02
9.126100e+01	1.847507e+02	4.750733e+01	3.519062e+00	1.219941e+02	0	0	1.953980e+02
9.126100e+01	1.837732e+02	4.574780e+01	5.278592e+00	1.225806e+02	0	0	1.955000e+02
8.844575e+01	1.886608e+02	4.398827e+01	5.278592e+00	1.219941e+02	0	0	1.956000e+02
8.469208e+01	1.915934e+02	4.222874e+01	5.278592e+00	1.219941e+02	3	0	1.957000e+02
8.469208e+01	1.915934e+02	4.398827e+01	7.038123e+00	1.219941e+02	3	0	1.958020e+02
8.492669e+01	1.915934e+02	4.398827e+01	5.278592e+00	1.225806e+02	3	0	1.959030e+02
8.480938e+01	1.915934e+02	4.222874e+01	5.278592e+00	1.225806e+02	3	0	1.960030e+02
8.480938e+01	1.915934e+02	4.222874e+01	5.278592e+00	1.219941e+02	3	0	1.961050e+02
8.480938e+01	1.915934e+02	4.222874e+01	5.278592e+00	1.219941e+02	3	0	1.962050e+02
8.269795e+01	1.906158e+02	4.222874e+01	5.278592e+00	1.214076e+02	3	0	1.963060e+02
7.906158e+01	1.886608e+02	4.222874e+01	7.038123e+00	1.219941e+02	0	0	1.964070e+02
7.894428e+01	1.896383e+02	4.222874e+01	5.278592e+00	1.214076e+02	0	0	1.965070e+02
7.894428e+01	1.886608e+02	4.222874e+01	5.278592e+00	1.214076e+02	0	0	1.966090e+02
7.906158e+01	1.886608e+02	4.222874e+01	7.038123e+00	1.214076e+02	0	0	1.967090e+02
7.906158e+01	1.886608e+02	4.398827e+01	5.278592e+00	1.219941e+02	0	0	1.968100e+02
7.894428e+01	1.886608e+02	4.222874e+01	5.278592e+00	1.219941e+02	0	0	1.969110e+02
7.894428e+01	1.886608e+02	4.222874e+01	7.038123e+00	1.219941e+02	0	0	1.970110e+02
7.260997e+01	1.847507e+02	4.222874e+01	5.278592e+00	1.219941e+02	0	0	1.971120e+02
7.260997e+01	1.847507e+02	4.222874e+01	5.278592e+00	1.219941e+02	0	0	1.972130e+02
7.260997e+01	1.847507e+02	4.222874e+01	5.278592e+00	1.225806e+02	0	0	1.973140e+02
7.260997e+01	1.847507e+02	4.222874e+01	5.278592e+00	1.219941e+02	0	0	1.974140e+02
7.260997e+01	1.847507e+02	4.222874e+01	7.038123e+00	1.219941e+02	0	0	1.975150e+02
7.260997e+01	1.847507e+02	4.398827e+01	5.278592e+00	1.219941e+02	0	0	1.976160e+02
7.260997e+01	1.847507e+02	4.222874e+01	5.278592e+00	1.243402e+02	0	0	1.977160e+02
6.744868e+01	1.749756e+02	4.398827e+01	5.278592e+00	1.249267e+02	3	0	1.978180e+02
6.756598e+01	1.749756e+02	4.398827e+01	5.278592e+00	1.243402e+02	0	0	1.979180e+02
6.744868e+01	1.759531e+02	4.398827e+01	7.038123e+00	1.243402e+02	0	0	1.980190e+02
6.744868e+01	1.749756e+02	4.574780e+01	5.278592e+00	1.243402e+02	0	0	1.981200e+02
6.744868e+01	1.749756e+02	4.574780e+01	5.278592e+00	1.237537e+02	0	0	1.982200e+02
6.744868e+01	1.759531e+02	4.398827e+01	5.278592e+00	1.243402e+02	0	0	1.983220e+02
6.733138e+01	1.749756e+02	4.398827e+01	5.278592e+00	1.243402e+02	0	0	1.984220e+02
6.428152e+01	1.739980e+02	4.398827e+01	5.278592e+00	1.237537e+02	3	0	1.985230e+02
6.439883e+01	1.730205e+02	4.398827e+01	7.038123e+00	1.243402e+02	3	0	1.986240e+02
6.428152e+01	1.730205e+02	4.398827e+01	5.278592e+00	1.243402e+02	3	0	1.987250e+02
6.428152e+01	1.730205e+02	4.574780e+01	5.278592e+00	1.237537e+02	3	0	1.988250e+02
6.428152e+01	1.730205e+02	4.398827e+01	5.278592e+00	1.237537e+02	3	0	1.989270e+02
6.428152e+01	1.730205e+02	4.398827e+01	7.038123e+00	1.243402e+02	3	0	1.990270e+02
6.439883e+01	1.730205e+02	4.398827e+01	7.038123e+00	1.237537e+02	3	0	1.991290e+02
6.498534e+01	1.691105e+02	4.398827e+01	5.278592e+00	1.237537e+02	0	0	1.992290e+02
6.568915e+01	1.671554e+02	4.574780e+01	7.038123e+00	1.243402e+02	0	0	1.993290e+02
6.568915e+01	1.681329e+02	4.750733e+01	7.038123e+00	1.243402e+02	0	0	1.994310e+02
6.557185e+01	1.671554e+02	4.574780e+01	5.278592e+00	1.243402e+02	0	0	1.995310e+02
6.557185e+01	1.681329e+02	4.574780e+01	5.278592e+00	1.237537e+02	0	0	1.996320e+02
6.568915e+01	1.681329e+02	4.574780e+01	5.278592e+00	1.237537e+02	0	0	1.997330e+02
6.557185e+01	1.681329e+02	4.398827e+01	5.278592e+00	1.237537e+02	0	0	1.998340e+02
6.733138e+01	1.642229e+02	4.574780e+01	5.278592e+00	1.108504e+02	3	0	1.999340e+02
6.979472e+01	1.603128e+02	4.750733e+01	7.038123e+00	1.108504e+02	0	0	2.000350e+02
6.967742e+01	1.603128e+02	4.750733e+01	5.278592e+00	1.108504e+02	0	0	2.001360e+02
6.967742e+01	1.593353e+02	4.750733e+01	5.278592e+00	1.108504e+02	0	0	2.002370e+02
6.979472e+01	1.603128e+02	4.750733e+01	7.038123e+00	1.108504e+02	0	0	2.003380e+02
6.967742e+01	1.603128e+02	4.926686e+01	5.278592e+00	1.108504e+02	0	0	2.004380e+02
6.967742e+01	1.603128e+02	4.750733e+01	5.278592e+00	1.108504e+02	0	0	2.005390e+02
6.967742e+01	1.603128e+02	4.750733e+01	5.278592e+00	1.038123e+02	0	0	2.006400e+02
7.237537e+01	1.603128e+02	4.926686e+01	5.278592e+00	1.038123e+02	3	0	2.007400e+02
7.237537e+01	1.603128e+02	4.926686e+01	5.278592e+00	1.043988e+02	3	0	2.008420e+02
7.237537e+01	1.603128e+02	4.926686e+01	5.278592e+00	1.038123e+02	3	0	2.009420e+02
7.237537e+01	1.603128e+02	4.926686e+01	7.038123e+00	1.038123e+02	3	0	2.010430e+02
7.225806e+01	1.603128e+02	4.926686e+01	5.278592e+00	1.038123e+02	3	0	2.011440e+02
7.237537e+01	1.612903e+02	4.926686e+01	5.278592e+00	1.043988e+02	3	0	2.012450e+02
7.225806e+01	1.603128e+02	4.926686e+01	5.278592e+00	8.914956e+01	3	0	2.013460e+02
7.882698e+01	1.583578e+02	5.278592e+01	5.278592e+00	8.914956e+01	0	0	2.014470e+02
[truncated: 12,034 more rows]
