# Supplementary material for: Flat electrode contacts for vagus nerve stimulation
Source: PLoS One. 2019 Nov 18;14(11):e0215191. doi: 10.1371/journal.pone.0215191 (PMC6862926; doi:10.1371/journal.pone.0215191)
Supplement: S2 File — (ZIP) [file pone.0215191.s013.zip › rat_vagus_3_data.txt]

SpO2	HR	PD	BD	RESP	ERROR	STIM	TIME
9.067449e+01	2.531769e+02	3.519062e+01	8.797654e+00	4.750733e+01	0	0	1.020000e-01
9.055718e+01	2.531769e+02	3.519062e+01	7.038123e+00	4.750733e+01	0	0	2.020000e-01
9.067449e+01	2.531769e+02	3.519062e+01	7.038123e+00	4.750733e+01	0	0	3.030000e-01
9.067449e+01	2.531769e+02	3.519062e+01	7.038123e+00	4.750733e+01	0	0	4.040000e-01
9.055718e+01	2.531769e+02	3.519062e+01	7.038123e+00	4.750733e+01	0	0	5.040000e-01
9.067449e+01	2.531769e+02	3.519062e+01	5.278592e+00	4.809384e+01	0	0	6.050000e-01
9.079179e+01	2.521994e+02	3.519062e+01	7.038123e+00	4.809384e+01	0	0	7.050000e-01
9.067449e+01	2.521994e+02	3.695015e+01	7.038123e+00	4.868035e+01	0	0	8.060000e-01
9.067449e+01	2.531769e+02	3.519062e+01	7.038123e+00	4.868035e+01	0	0	9.070000e-01
9.067449e+01	2.521994e+02	3.519062e+01	7.038123e+00	4.809384e+01	0	0	1.007000e+00
9.067449e+01	2.531769e+02	3.519062e+01	7.038123e+00	4.868035e+01	0	0	1.107000e+00
9.079179e+01	2.531769e+02	3.519062e+01	5.278592e+00	4.868035e+01	0	0	1.208000e+00
9.090909e+01	2.541544e+02	3.519062e+01	5.278592e+00	4.809384e+01	0	0	1.309000e+00
9.090909e+01	2.541544e+02	3.519062e+01	8.797654e+00	4.868035e+01	0	0	1.410000e+00
9.090909e+01	2.541544e+02	3.519062e+01	7.038123e+00	4.809384e+01	0	0	1.510000e+00
9.090909e+01	2.541544e+02	3.695015e+01	7.038123e+00	4.809384e+01	0	0	1.610000e+00
9.090909e+01	2.541544e+02	3.519062e+01	7.038123e+00	4.868035e+01	0	0	1.712000e+00
9.090909e+01	2.551320e+02	3.519062e+01	5.278592e+00	4.868035e+01	0	0	1.812000e+00
9.102639e+01	2.541544e+02	3.519062e+01	7.038123e+00	4.868035e+01	0	0	1.912000e+00
9.114370e+01	2.551320e+02	3.695015e+01	7.038123e+00	4.985337e+01	0	0	2.013000e+00
9.137830e+01	2.561095e+02	3.519062e+01	7.038123e+00	4.926686e+01	0	0	2.114000e+00
9.137830e+01	2.561095e+02	3.519062e+01	8.797654e+00	4.985337e+01	0	0	2.214000e+00
9.137830e+01	2.561095e+02	3.519062e+01	7.038123e+00	4.926686e+01	0	0	2.315000e+00
9.137830e+01	2.561095e+02	3.519062e+01	7.038123e+00	4.926686e+01	0	0	2.415000e+00
9.126100e+01	2.561095e+02	3.519062e+01	7.038123e+00	4.926686e+01	0	0	2.516000e+00
9.126100e+01	2.561095e+02	3.519062e+01	7.038123e+00	4.926686e+01	0	0	2.617000e+00
9.149560e+01	2.570870e+02	3.519062e+01	7.038123e+00	5.043988e+01	0	0	2.717000e+00
9.137830e+01	2.580645e+02	3.695015e+01	7.038123e+00	5.043988e+01	0	0	2.818000e+00
9.126100e+01	2.580645e+02	3.519062e+01	7.038123e+00	5.043988e+01	0	0	2.919000e+00
9.126100e+01	2.570870e+02	3.519062e+01	7.038123e+00	5.043988e+01	0	0	3.019000e+00
9.126100e+01	2.580645e+02	3.519062e+01	7.038123e+00	5.043988e+01	0	0	3.120000e+00
9.137830e+01	2.580645e+02	3.519062e+01	5.278592e+00	5.043988e+01	0	0	3.221000e+00
9.126100e+01	2.580645e+02	3.519062e+01	7.038123e+00	5.043988e+01	0	0	3.321000e+00
9.137830e+01	2.580645e+02	3.519062e+01	7.038123e+00	5.043988e+01	0	0	3.422000e+00
9.126100e+01	2.561095e+02	3.519062e+01	8.797654e+00	4.985337e+01	0	0	3.522000e+00
9.126100e+01	2.561095e+02	3.519062e+01	7.038123e+00	4.985337e+01	0	0	3.623000e+00
9.126100e+01	2.561095e+02	3.519062e+01	7.038123e+00	4.985337e+01	0	0	3.724000e+00
9.114370e+01	2.561095e+02	3.695015e+01	7.038123e+00	4.985337e+01	0	0	3.824000e+00
9.114370e+01	2.570870e+02	3.519062e+01	7.038123e+00	4.985337e+01	0	0	3.924000e+00
9.114370e+01	2.561095e+02	3.519062e+01	7.038123e+00	4.985337e+01	0	0	4.026000e+00
9.114370e+01	2.561095e+02	3.695015e+01	7.038123e+00	4.985337e+01	0	0	4.126000e+00
9.090909e+01	2.561095e+02	3.519062e+01	8.797654e+00	4.868035e+01	0	0	4.227000e+00
9.067449e+01	2.551320e+02	3.519062e+01	8.797654e+00	4.868035e+01	0	0	4.327000e+00
9.067449e+01	2.551320e+02	3.695015e+01	7.038123e+00	4.868035e+01	0	0	4.428000e+00
9.079179e+01	2.551320e+02	3.519062e+01	7.038123e+00	4.868035e+01	0	0	4.529000e+00
9.067449e+01	2.551320e+02	3.695015e+01	7.038123e+00	4.868035e+01	0	0	4.629000e+00
9.067449e+01	2.551320e+02	3.519062e+01	7.038123e+00	4.809384e+01	0	0	4.729000e+00
9.067449e+01	2.561095e+02	3.519062e+01	7.038123e+00	4.868035e+01	0	0	4.831000e+00
9.079179e+01	2.561095e+02	3.695015e+01	7.038123e+00	4.868035e+01	0	0	4.931000e+00
9.043988e+01	2.551320e+02	3.519062e+01	7.038123e+00	4.809384e+01	0	0	5.031000e+00
9.043988e+01	2.551320e+02	3.519062e+01	7.038123e+00	4.868035e+01	0	0	5.132000e+00
9.043988e+01	2.551320e+02	3.519062e+01	8.797654e+00	4.868035e+01	0	0	5.233000e+00
9.043988e+01	2.551320e+02	3.695015e+01	7.038123e+00	4.868035e+01	0	0	5.334000e+00
9.043988e+01	2.561095e+02	3.519062e+01	8.797654e+00	4.868035e+01	0	0	5.434000e+00
9.043988e+01	2.551320e+02	3.519062e+01	7.038123e+00	4.868035e+01	0	0	5.534000e+00
9.032258e+01	2.551320e+02	3.519062e+01	7.038123e+00	4.809384e+01	0	0	5.636000e+00
9.008798e+01	2.521994e+02	3.519062e+01	7.038123e+00	4.809384e+01	0	0	5.736000e+00
9.008798e+01	2.521994e+02	3.519062e+01	7.038123e+00	4.809384e+01	0	0	5.836000e+00
9.008798e+01	2.521994e+02	3.519062e+01	8.797654e+00	4.809384e+01	0	0	5.937000e+00
9.020528e+01	2.521994e+02	3.695015e+01	8.797654e+00	4.809384e+01	0	0	6.038000e+00
9.008798e+01	2.521994e+02	3.519062e+01	7.038123e+00	4.809384e+01	0	0	6.138000e+00
9.008798e+01	2.521994e+02	3.519062e+01	7.038123e+00	4.809384e+01	0	0	6.239000e+00
9.020528e+01	2.531769e+02	3.519062e+01	5.278592e+00	4.809384e+01	0	0	6.339000e+00
9.008798e+01	2.551320e+02	3.695015e+01	7.038123e+00	4.750733e+01	0	0	6.440000e+00
9.008798e+01	2.551320e+02	3.519062e+01	7.038123e+00	4.809384e+01	0	0	6.541000e+00
9.008798e+01	2.551320e+02	3.695015e+01	7.038123e+00	4.809384e+01	0	0	6.641000e+00
9.008798e+01	2.551320e+02	3.519062e+01	8.797654e+00	4.809384e+01	0	0	6.742000e+00
9.008798e+01	2.551320e+02	3.519062e+01	8.797654e+00	4.809384e+01	0	0	6.843000e+00
9.008798e+01	2.551320e+02	3.519062e+01	7.038123e+00	4.809384e+01	0	0	6.943000e+00
9.008798e+01	2.541544e+02	3.695015e+01	7.038123e+00	4.809384e+01	0	0	7.044000e+00
9.020528e+01	2.541544e+02	3.695015e+01	7.038123e+00	4.868035e+01	0	0	7.144000e+00
9.020528e+01	2.541544e+02	3.519062e+01	7.038123e+00	4.868035e+01	0	0	7.245000e+00
9.020528e+01	2.541544e+02	3.519062e+01	7.038123e+00	4.868035e+01	0	0	7.346000e+00
9.020528e+01	2.541544e+02	3.695015e+01	7.038123e+00	4.809384e+01	0	0	7.446000e+00
9.020528e+01	2.541544e+02	3.695015e+01	7.038123e+00	4.868035e+01	0	0	7.546000e+00
9.032258e+01	2.541544e+02	3.519062e+01	7.038123e+00	4.868035e+01	0	0	7.648000e+00
9.020528e+01	2.551320e+02	3.519062e+01	7.038123e+00	4.868035e+01	0	0	7.748000e+00
9.043988e+01	2.551320e+02	3.695015e+01	8.797654e+00	5.102639e+01	0	0	7.848000e+00
9.043988e+01	2.551320e+02	3.695015e+01	7.038123e+00	5.102639e+01	0	0	7.949000e+00
9.067449e+01	2.551320e+02	3.519062e+01	8.797654e+00	5.102639e+01	0	0	8.050000e+00
9.043988e+01	2.551320e+02	3.519062e+01	7.038123e+00	5.102639e+01	0	0	8.151000e+00
9.067449e+01	2.551320e+02	3.519062e+01	7.038123e+00	5.102639e+01	0	0	8.251000e+00
9.055718e+01	2.551320e+02	3.519062e+01	7.038123e+00	5.102639e+01	0	0	8.351000e+00
9.043988e+01	2.541544e+02	3.519062e+01	7.038123e+00	5.102639e+01	0	0	8.453000e+00
9.090909e+01	2.551320e+02	3.519062e+01	7.038123e+00	5.161290e+01	0	0	8.553000e+00
9.102639e+01	2.551320e+02	3.519062e+01	7.038123e+00	5.102639e+01	0	0	8.653000e+00
9.102639e+01	2.551320e+02	3.519062e+01	8.797654e+00	5.102639e+01	0	0	8.754000e+00
9.090909e+01	2.551320e+02	3.519062e+01	7.038123e+00	5.161290e+01	0	0	8.855000e+00
9.090909e+01	2.561095e+02	3.519062e+01	7.038123e+00	5.102639e+01	0	0	8.955000e+00
9.102639e+01	2.551320e+02	3.519062e+01	7.038123e+00	5.102639e+01	0	0	9.056000e+00
9.102639e+01	2.561095e+02	3.519062e+01	7.038123e+00	5.102639e+01	0	0	9.156000e+00
9.114370e+01	2.551320e+02	3.519062e+01	7.038123e+00	5.102639e+01	0	0	9.257000e+00
9.126100e+01	2.541544e+02	3.519062e+01	8.797654e+00	5.161290e+01	0	0	9.358000e+00
9.126100e+01	2.551320e+02	3.519062e+01	7.038123e+00	5.102639e+01	0	0	9.458000e+00
9.126100e+01	2.541544e+02	3.519062e+01	7.038123e+00	5.102639e+01	0	0	9.559000e+00
9.126100e+01	2.541544e+02	3.695015e+01	7.038123e+00	5.102639e+01	0	0	9.660000e+00
9.114370e+01	2.541544e+02	3.519062e+01	8.797654e+00	5.102639e+01	0	0	9.760000e+00
9.114370e+01	2.541544e+02	3.519062e+01	7.038123e+00	5.102639e+01	0	0	9.861000e+00
9.126100e+01	2.512219e+02	3.519062e+01	7.038123e+00	5.102639e+01	0	0	9.961000e+00
9.126100e+01	2.512219e+02	3.519062e+01	8.797654e+00	5.161290e+01	0	0	1.006200e+01
9.137830e+01	2.512219e+02	3.519062e+01	8.797654e+00	5.102639e+01	0	0	1.016300e+01
9.126100e+01	2.512219e+02	3.343109e+01	8.797654e+00	5.102639e+01	0	0	1.026300e+01
9.126100e+01	2.512219e+02	3.519062e+01	7.038123e+00	5.102639e+01	0	0	1.036300e+01
9.126100e+01	2.512219e+02	3.519062e+01	7.038123e+00	5.102639e+01	0	0	1.046500e+01
9.126100e+01	2.512219e+02	3.519062e+01	7.038123e+00	5.102639e+01	0	0	1.056500e+01
9.126100e+01	2.512219e+02	3.519062e+01	8.797654e+00	5.102639e+01	0	0	1.066500e+01
9.114370e+01	2.531769e+02	3.519062e+01	7.038123e+00	5.102639e+01	0	0	1.076700e+01
9.102639e+01	2.531769e+02	3.519062e+01	7.038123e+00	5.102639e+01	0	0	1.086700e+01
9.114370e+01	2.531769e+02	3.519062e+01	7.038123e+00	5.102639e+01	0	0	1.096800e+01
9.102639e+01	2.531769e+02	3.343109e+01	7.038123e+00	5.102639e+01	0	0	1.106900e+01
9.102639e+01	2.531769e+02	3.519062e+01	7.038123e+00	5.102639e+01	0	0	1.116900e+01
9.114370e+01	2.531769e+02	3.519062e+01	7.038123e+00	5.102639e+01	0	0	1.127000e+01
9.102639e+01	2.541544e+02	3.519062e+01	7.038123e+00	5.043988e+01	0	0	1.137000e+01
9.102639e+01	2.541544e+02	3.519062e+01	7.038123e+00	5.043988e+01	0	0	1.147100e+01
9.114370e+01	2.541544e+02	3.519062e+01	8.797654e+00	5.043988e+01	0	0	1.157200e+01
9.102639e+01	2.551320e+02	3.519062e+01	7.038123e+00	5.043988e+01	0	0	1.167200e+01
9.090909e+01	2.541544e+02	3.519062e+01	8.797654e+00	5.043988e+01	0	0	1.177300e+01
9.102639e+01	2.541544e+02	3.519062e+01	7.038123e+00	4.985337e+01	0	0	1.187400e+01
9.090909e+01	2.541544e+02	3.343109e+01	7.038123e+00	5.043988e+01	0	0	1.197400e+01
9.090909e+01	2.541544e+02	3.519062e+01	8.797654e+00	4.985337e+01	0	0	1.207600e+01
9.090909e+01	2.551320e+02	3.343109e+01	8.797654e+00	4.926686e+01	0	0	1.217600e+01
9.079179e+01	2.551320e+02	3.343109e+01	8.797654e+00	4.926686e+01	0	0	1.227600e+01
9.090909e+01	2.551320e+02	3.343109e+01	7.038123e+00	4.926686e+01	0	0	1.237800e+01
9.079179e+01	2.561095e+02	3.519062e+01	8.797654e+00	4.926686e+01	0	0	1.247800e+01
9.079179e+01	2.561095e+02	3.343109e+01	8.797654e+00	4.926686e+01	0	0	1.257800e+01
9.079179e+01	2.551320e+02	3.343109e+01	8.797654e+00	4.926686e+01	0	0	1.267900e+01
9.090909e+01	2.551320e+02	3.519062e+01	7.038123e+00	4.926686e+01	0	0	1.278000e+01
9.114370e+01	2.551320e+02	3.343109e+01	8.797654e+00	4.985337e+01	0	0	1.288000e+01
9.102639e+01	2.551320e+02	3.519062e+01	7.038123e+00	5.043988e+01	0	0	1.298100e+01
9.102639e+01	2.541544e+02	3.343109e+01	7.038123e+00	5.043988e+01	0	0	1.308200e+01
9.114370e+01	2.541544e+02	3.519062e+01	7.038123e+00	5.043988e+01	0	0	1.318200e+01
9.102639e+01	2.541544e+02	3.343109e+01	8.797654e+00	5.043988e+01	0	0	1.328300e+01
9.102639e+01	2.541544e+02	3.343109e+01	7.038123e+00	5.043988e+01	0	0	1.338400e+01
9.102639e+01	2.551320e+02	3.343109e+01	7.038123e+00	5.043988e+01	0	0	1.348500e+01
9.114370e+01	2.541544e+02	3.519062e+01	7.038123e+00	5.043988e+01	0	0	1.358500e+01
9.114370e+01	2.541544e+02	3.519062e+01	8.797654e+00	4.985337e+01	0	0	1.368600e+01
9.126100e+01	2.541544e+02	3.519062e+01	7.038123e+00	4.985337e+01	0	0	1.378700e+01
9.114370e+01	2.541544e+02	3.519062e+01	7.038123e+00	5.043988e+01	0	0	1.388700e+01
9.126100e+01	2.541544e+02	3.519062e+01	8.797654e+00	4.985337e+01	0	0	1.398700e+01
9.114370e+01	2.541544e+02	3.519062e+01	7.038123e+00	4.985337e+01	0	0	1.408900e+01
9.114370e+01	2.541544e+02	3.519062e+01	8.797654e+00	4.985337e+01	0	0	1.418900e+01
9.114370e+01	2.551320e+02	3.519062e+01	7.038123e+00	4.985337e+01	0	0	1.428900e+01
9.114370e+01	2.551320e+02	3.519062e+01	7.038123e+00	4.985337e+01	0	0	1.439100e+01
9.126100e+01	2.551320e+02	3.519062e+01	7.038123e+00	4.926686e+01	0	0	1.449100e+01
9.126100e+01	2.551320e+02	3.519062e+01	7.038123e+00	4.985337e+01	0	0	1.459200e+01
9.114370e+01	2.551320e+02	3.519062e+01	7.038123e+00	4.985337e+01	0	0	1.469300e+01
9.126100e+01	2.561095e+02	3.519062e+01	7.038123e+00	4.985337e+01	0	0	1.479300e+01
9.126100e+01	2.551320e+02	3.519062e+01	8.797654e+00	4.985337e+01	0	0	1.489400e+01
9.137830e+01	2.561095e+02	3.519062e+01	8.797654e+00	4.985337e+01	0	0	1.499400e+01
9.126100e+01	2.561095e+02	3.519062e+01	8.797654e+00	4.985337e+01	0	0	1.509500e+01
9.137830e+01	2.561095e+02	3.519062e+01	8.797654e+00	4.985337e+01	0	0	1.519600e+01
9.126100e+01	2.561095e+02	3.519062e+01	8.797654e+00	4.985337e+01	0	0	1.529600e+01
9.126100e+01	2.561095e+02	3.519062e+01	8.797654e+00	4.985337e+01	0	0	1.539700e+01
9.126100e+01	2.561095e+02	3.519062e+01	7.038123e+00	4.926686e+01	0	0	1.549800e+01
9.126100e+01	2.551320e+02	3.695015e+01	8.797654e+00	4.985337e+01	0	0	1.559800e+01
9.126100e+01	2.561095e+02	3.519062e+01	7.038123e+00	4.985337e+01	0	0	1.569900e+01
9.126100e+01	2.551320e+02	3.519062e+01	8.797654e+00	4.985337e+01	0	0	1.580000e+01
9.126100e+01	2.541544e+02	3.519062e+01	7.038123e+00	4.926686e+01	0	0	1.590000e+01
9.126100e+01	2.551320e+02	3.519062e+01	8.797654e+00	4.985337e+01	0	0	1.600200e+01
9.126100e+01	2.551320e+02	3.695015e+01	7.038123e+00	4.985337e+01	0	0	1.610200e+01
9.126100e+01	2.541544e+02	3.519062e+01	7.038123e+00	4.985337e+01	0	0	1.620200e+01
9.126100e+01	2.551320e+02	3.519062e+01	8.797654e+00	4.985337e+01	0	0	1.630300e+01
9.126100e+01	2.551320e+02	3.695015e+01	8.797654e+00	4.985337e+01	0	0	1.640400e+01
9.102639e+01	2.570870e+02	3.519062e+01	7.038123e+00	4.926686e+01	0	0	1.650400e+01
9.090909e+01	2.570870e+02	3.519062e+01	8.797654e+00	4.926686e+01	0	0	1.660500e+01
9.079179e+01	2.561095e+02	3.519062e+01	8.797654e+00	4.926686e+01	0	0	1.670600e+01
9.079179e+01	2.570870e+02	3.519062e+01	7.038123e+00	4.926686e+01	0	0	1.680600e+01
9.079179e+01	2.561095e+02	3.519062e+01	7.038123e+00	4.926686e+01	0	0	1.690700e+01
9.079179e+01	2.570870e+02	3.519062e+01	8.797654e+00	4.926686e+01	0	0	1.700800e+01
9.079179e+01	2.570870e+02	3.519062e+01	7.038123e+00	4.868035e+01	0	0	1.710800e+01
9.067449e+01	2.580645e+02	3.695015e+01	7.038123e+00	4.868035e+01	0	0	1.720900e+01
9.067449e+01	2.570870e+02	3.519062e+01	8.797654e+00	4.926686e+01	0	0	1.730900e+01
9.067449e+01	2.570870e+02	3.519062e+01	7.038123e+00	4.868035e+01	0	0	1.741100e+01
9.067449e+01	2.561095e+02	3.695015e+01	8.797654e+00	4.926686e+01	0	0	1.751100e+01
9.067449e+01	2.570870e+02	3.519062e+01	8.797654e+00	4.926686e+01	0	0	1.761100e+01
9.067449e+01	2.570870e+02	3.519062e+01	7.038123e+00	4.868035e+01	0	0	1.771300e+01
9.055718e+01	2.570870e+02	3.519062e+01	8.797654e+00	4.868035e+01	0	0	1.781300e+01
9.055718e+01	2.570870e+02	3.695015e+01	7.038123e+00	4.750733e+01	0	0	1.791300e+01
9.043988e+01	2.541544e+02	3.519062e+01	7.038123e+00	4.809384e+01	0	0	1.801500e+01
9.043988e+01	2.551320e+02	3.695015e+01	8.797654e+00	4.809384e+01	0	0	1.811500e+01
9.043988e+01	2.551320e+02	3.695015e+01	7.038123e+00	4.809384e+01	0	0	1.821500e+01
9.043988e+01	2.551320e+02	3.695015e+01	7.038123e+00	4.750733e+01	0	5	1.831700e+01
9.067449e+01	2.561095e+02	3.695015e+01	7.038123e+00	4.750733e+01	0	5	1.841700e+01
9.067449e+01	2.551320e+02	3.695015e+01	7.038123e+00	4.809384e+01	0	5	1.851800e+01
9.067449e+01	2.551320e+02	3.519062e+01	7.038123e+00	4.750733e+01	0	5	1.861800e+01
9.079179e+01	2.551320e+02	3.695015e+01	7.038123e+00	4.750733e+01	0	5	1.871900e+01
9.090909e+01	2.561095e+02	3.695015e+01	8.797654e+00	4.750733e+01	0	5	1.882000e+01
9.067449e+01	2.551320e+02	3.695015e+01	7.038123e+00	4.750733e+01	0	5	1.892000e+01
9.079179e+01	2.551320e+02	3.519062e+01	7.038123e+00	4.809384e+01	0	5	1.902100e+01
9.067449e+01	2.551320e+02	3.695015e+01	7.038123e+00	4.750733e+01	0	5	1.912200e+01
9.067449e+01	2.551320e+02	3.519062e+01	7.038123e+00	4.750733e+01	0	5	1.922200e+01
9.079179e+01	2.551320e+02	3.695015e+01	7.038123e+00	4.692082e+01	0	5	1.932300e+01
9.102639e+01	2.561095e+02	3.519062e+01	7.038123e+00	4.692082e+01	0	5	1.942400e+01
9.090909e+01	2.561095e+02	3.519062e+01	7.038123e+00	4.692082e+01	0	5	1.952400e+01
9.102639e+01	2.570870e+02	3.695015e+01	7.038123e+00	4.692082e+01	0	5	1.962400e+01
9.090909e+01	2.551320e+02	3.695015e+01	7.038123e+00	4.692082e+01	0	5	1.972600e+01
9.090909e+01	2.561095e+02	3.695015e+01	7.038123e+00	4.750733e+01	0	5	1.982600e+01
9.090909e+01	2.561095e+02	3.519062e+01	7.038123e+00	4.692082e+01	0	5	1.992700e+01
9.090909e+01	2.561095e+02	3.519062e+01	7.038123e+00	4.750733e+01	0	5	2.002800e+01
9.114370e+01	2.551320e+02	3.519062e+01	8.797654e+00	4.750733e+01	0	5	2.012800e+01
9.114370e+01	2.551320e+02	3.519062e+01	7.038123e+00	4.692082e+01	0	5	2.022900e+01
9.114370e+01	2.551320e+02	3.519062e+01	7.038123e+00	4.692082e+01	0	5	2.033000e+01
9.114370e+01	2.551320e+02	3.519062e+01	7.038123e+00	4.692082e+01	0	5	2.043000e+01
9.114370e+01	2.561095e+02	3.519062e+01	7.038123e+00	4.692082e+01	0	5	2.053100e+01
9.114370e+01	2.551320e+02	3.519062e+01	7.038123e+00	4.692082e+01	0	5	2.063200e+01
9.114370e+01	2.551320e+02	3.695015e+01	7.038123e+00	4.692082e+01	0	5	2.073200e+01
9.126100e+01	2.561095e+02	3.519062e+01	7.038123e+00	4.692082e+01	0	5	2.083300e+01
9.137830e+01	2.561095e+02	3.519062e+01	7.038123e+00	4.692082e+01	0	5	2.093300e+01
9.137830e+01	2.551320e+02	3.519062e+01	7.038123e+00	4.692082e+01	0	5	2.103500e+01
9.149560e+01	2.551320e+02	3.519062e+01	7.038123e+00	4.692082e+01	0	5	2.113500e+01
9.149560e+01	2.561095e+02	3.519062e+01	7.038123e+00	4.692082e+01	0	5	2.123500e+01
9.137830e+01	2.551320e+02	3.519062e+01	7.038123e+00	4.750733e+01	0	5	2.133700e+01
9.137830e+01	2.561095e+02	3.519062e+01	8.797654e+00	4.692082e+01	0	5	2.143700e+01
9.149560e+01	2.561095e+02	3.519062e+01	7.038123e+00	4.809384e+01	0	5	2.153700e+01
9.149560e+01	2.561095e+02	3.343109e+01	7.038123e+00	4.750733e+01	0	5	2.163900e+01
9.149560e+01	2.551320e+02	3.343109e+01	7.038123e+00	4.809384e+01	0	5	2.173900e+01
9.149560e+01	2.551320e+02	3.519062e+01	7.038123e+00	4.750733e+01	0	5	2.183900e+01
9.149560e+01	2.551320e+02	3.519062e+01	7.038123e+00	4.809384e+01	0	5	2.194100e+01
9.149560e+01	2.551320e+02	3.343109e+01	7.038123e+00	4.809384e+01	0	5	2.204100e+01
9.149560e+01	2.551320e+02	3.343109e+01	7.038123e+00	4.750733e+01	0	5	2.214100e+01
9.161290e+01	2.531769e+02	3.343109e+01	7.038123e+00	4.868035e+01	0	5	2.224200e+01
9.149560e+01	2.521994e+02	3.519062e+01	7.038123e+00	4.868035e+01	0	5	2.234300e+01
9.149560e+01	2.521994e+02	3.343109e+01	7.038123e+00	4.809384e+01	0	5	2.244400e+01
9.149560e+01	2.521994e+02	3.519062e+01	7.038123e+00	4.868035e+01	0	5	2.254400e+01
9.137830e+01	2.521994e+02	3.519062e+01	5.278592e+00	4.868035e+01	0	5	2.264500e+01
9.149560e+01	2.521994e+02	3.519062e+01	7.038123e+00	4.868035e+01	0	5	2.274600e+01
9.149560e+01	2.521994e+02	3.343109e+01	7.038123e+00	4.809384e+01	0	5	2.284600e+01
9.149560e+01	2.531769e+02	3.519062e+01	7.038123e+00	4.985337e+01	0	5	2.294700e+01
9.137830e+01	2.551320e+02	3.519062e+01	7.038123e+00	4.985337e+01	0	5	2.304800e+01
9.137830e+01	2.541544e+02	3.519062e+01	5.278592e+00	4.926686e+01	0	5	2.314800e+01
9.126100e+01	2.541544e+02	3.519062e+01	5.278592e+00	4.985337e+01	0	0	2.324800e+01
9.114370e+01	2.531769e+02	3.519062e+01	7.038123e+00	4.926686e+01	0	0	2.335000e+01
9.114370e+01	2.531769e+02	3.343109e+01	7.038123e+00	4.926686e+01	0	0	2.345000e+01
9.114370e+01	2.531769e+02	3.519062e+01	7.038123e+00	4.985337e+01	0	0	2.355000e+01
9.114370e+01	2.531769e+02	3.519062e+01	7.038123e+00	4.926686e+01	0	0	2.365200e+01
9.090909e+01	2.531769e+02	3.343109e+01	7.038123e+00	4.926686e+01	0	0	2.375200e+01
9.079179e+01	2.531769e+02	3.343109e+01	7.038123e+00	4.926686e+01	0	0	2.385300e+01
9.079179e+01	2.531769e+02	3.343109e+01	7.038123e+00	4.926686e+01	0	0	2.395400e+01
9.067449e+01	2.531769e+02	3.343109e+01	7.038123e+00	4.926686e+01	0	0	2.405400e+01
9.079179e+01	2.531769e+02	3.343109e+01	5.278592e+00	4.868035e+01	0	0	2.415500e+01
9.079179e+01	2.541544e+02	3.343109e+01	7.038123e+00	4.926686e+01	0	0	2.425600e+01
9.079179e+01	2.541544e+02	3.343109e+01	7.038123e+00	4.926686e+01	0	0	2.435600e+01
9.067449e+01	2.561095e+02	3.343109e+01	5.278592e+00	4.868035e+01	0	0	2.445700e+01
9.067449e+01	2.561095e+02	3.343109e+01	7.038123e+00	4.868035e+01	0	0	2.455700e+01
9.102639e+01	2.570870e+02	3.343109e+01	5.278592e+00	4.926686e+01	0	0	2.465800e+01
9.067449e+01	2.561095e+02	3.343109e+01	5.278592e+00	4.868035e+01	0	0	2.475900e+01
9.067449e+01	2.561095e+02	3.343109e+01	5.278592e+00	4.868035e+01	0	0	2.485900e+01
9.055718e+01	2.551320e+02	3.343109e+01	5.278592e+00	4.809384e+01	0	0	2.496100e+01
9.067449e+01	2.551320e+02	3.343109e+01	5.278592e+00	4.868035e+01	0	0	2.506100e+01
9.055718e+01	2.570870e+02	3.343109e+01	5.278592e+00	4.868035e+01	0	0	2.516100e+01
9.008798e+01	2.551320e+02	3.343109e+01	5.278592e+00	4.868035e+01	0	0	2.526300e+01
9.008798e+01	2.551320e+02	3.343109e+01	5.278592e+00	4.868035e+01	0	0	2.536300e+01
9.008798e+01	2.551320e+02	3.343109e+01	5.278592e+00	4.868035e+01	0	0	2.546300e+01
9.008798e+01	2.551320e+02	3.343109e+01	5.278592e+00	4.868035e+01	0	0	2.556400e+01
9.008798e+01	2.551320e+02	3.343109e+01	5.278592e+00	4.868035e+01	0	0	2.566500e+01
9.008798e+01	2.551320e+02	3.343109e+01	5.278592e+00	4.868035e+01	0	0	2.576500e+01
8.950147e+01	2.541544e+02	3.343109e+01	7.038123e+00	4.868035e+01	0	0	2.586600e+01
8.879765e+01	2.531769e+02	3.519062e+01	5.278592e+00	4.868035e+01	0	0	2.596700e+01
8.868035e+01	2.531769e+02	3.343109e+01	5.278592e+00	4.868035e+01	0	0	2.606700e+01
8.868035e+01	2.531769e+02	3.343109e+01	5.278592e+00	4.868035e+01	0	0	2.616800e+01
8.868035e+01	2.531769e+02	3.343109e+01	5.278592e+00	4.868035e+01	0	0	2.626900e+01
8.868035e+01	2.531769e+02	3.519062e+01	5.278592e+00	4.868035e+01	0	0	2.637000e+01
8.879765e+01	2.531769e+02	3.343109e+01	5.278592e+00	4.868035e+01	0	0	2.647000e+01
8.762463e+01	2.541544e+02	3.343109e+01	5.278592e+00	4.868035e+01	0	0	2.657100e+01
8.457478e+01	2.541544e+02	3.519062e+01	5.278592e+00	4.926686e+01	0	0	2.667200e+01
8.469208e+01	2.541544e+02	3.519062e+01	5.278592e+00	4.868035e+01	0	0	2.677200e+01
8.457478e+01	2.541544e+02	3.519062e+01	5.278592e+00	4.868035e+01	0	0	2.687200e+01
8.457478e+01	2.541544e+02	3.519062e+01	5.278592e+00	4.868035e+01	0	0	2.697400e+01
8.457478e+01	2.541544e+02	3.343109e+01	5.278592e+00	4.868035e+01	0	0	2.707400e+01
8.457478e+01	2.541544e+02	3.519062e+01	5.278592e+00	4.868035e+01	0	0	2.717400e+01
8.457478e+01	2.541544e+02	3.519062e+01	3.519062e+00	4.868035e+01	0	0	2.727600e+01
8.152493e+01	2.521994e+02	3.519062e+01	5.278592e+00	4.868035e+01	0	0	2.737600e+01
8.152493e+01	2.521994e+02	3.519062e+01	5.278592e+00	4.868035e+01	0	0	2.747600e+01
8.152493e+01	2.521994e+02	3.519062e+01	5.278592e+00	4.868035e+01	0	0	2.757800e+01
8.152493e+01	2.521994e+02	3.519062e+01	5.278592e+00	4.926686e+01	0	0	2.767800e+01
8.152493e+01	2.521994e+02	3.519062e+01	5.278592e+00	4.868035e+01	0	0	2.777900e+01
8.152493e+01	2.521994e+02	3.519062e+01	7.038123e+00	4.868035e+01	0	0	2.788000e+01
8.152493e+01	2.521994e+02	3.519062e+01	7.038123e+00	4.926686e+01	0	0	2.798000e+01
80	2.521994e+02	3.519062e+01	5.278592e+00	4.868035e+01	0	0	2.808100e+01
7.953079e+01	2.531769e+02	3.343109e+01	5.278592e+00	4.868035e+01	0	0	2.818100e+01
7.964809e+01	2.541544e+02	3.519062e+01	5.278592e+00	4.868035e+01	0	0	2.828200e+01
7.953079e+01	2.541544e+02	3.519062e+01	5.278592e+00	4.868035e+01	0	0	2.838300e+01
7.953079e+01	2.541544e+02	3.343109e+01	5.278592e+00	4.868035e+01	0	0	2.848300e+01
7.964809e+01	2.531769e+02	3.519062e+01	5.278592e+00	4.926686e+01	0	0	2.858400e+01
7.964809e+01	2.541544e+02	3.519062e+01	5.278592e+00	4.868035e+01	0	0	2.868500e+01
7.964809e+01	2.551320e+02	3.343109e+01	5.278592e+00	4.926686e+01	0	0	2.878500e+01
7.953079e+01	2.551320e+02	3.519062e+01	5.278592e+00	4.926686e+01	0	0	2.888700e+01
7.953079e+01	2.551320e+02	3.519062e+01	3.519062e+00	4.926686e+01	0	0	2.898700e+01
7.953079e+01	2.551320e+02	3.519062e+01	5.278592e+00	4.926686e+01	0	0	2.908700e+01
7.953079e+01	2.551320e+02	3.343109e+01	5.278592e+00	4.926686e+01	0	0	2.918800e+01
7.953079e+01	2.561095e+02	3.343109e+01	5.278592e+00	4.926686e+01	0	0	2.928900e+01
7.953079e+01	2.551320e+02	3.519062e+01	5.278592e+00	4.926686e+01	0	0	2.938900e+01
80	2.551320e+02	3.343109e+01	7.038123e+00	4.926686e+01	0	0	2.949000e+01
8.093842e+01	2.561095e+02	3.343109e+01	5.278592e+00	4.985337e+01	0	0	2.959100e+01
8.082111e+01	2.551320e+02	3.343109e+01	5.278592e+00	4.926686e+01	0	0	2.969100e+01
8.082111e+01	2.551320e+02	3.343109e+01	3.519062e+00	4.926686e+01	0	0	2.979200e+01
8.070381e+01	2.551320e+02	3.343109e+01	5.278592e+00	4.926686e+01	0	0	2.989300e+01
8.082111e+01	2.551320e+02	3.343109e+01	5.278592e+00	4.926686e+01	0	0	2.999300e+01
8.070381e+01	2.551320e+02	3.343109e+01	5.278592e+00	4.926686e+01	0	0	3.009400e+01
8.175953e+01	2.561095e+02	3.343109e+01	5.278592e+00	4.926686e+01	0	0	3.019500e+01
8.211144e+01	2.551320e+02	3.343109e+01	3.519062e+00	4.926686e+01	0	0	3.029600e+01
8.211144e+01	2.551320e+02	3.343109e+01	5.278592e+00	4.926686e+01	0	0	3.039600e+01
8.199413e+01	2.561095e+02	3.343109e+01	5.278592e+00	4.926686e+01	0	0	3.049600e+01
8.199413e+01	2.561095e+02	3.343109e+01	5.278592e+00	4.926686e+01	0	0	3.059800e+01
8.199413e+01	2.551320e+02	3.343109e+01	5.278592e+00	4.926686e+01	0	0	3.069800e+01
8.199413e+01	2.551320e+02	3.343109e+01	3.519062e+00	4.985337e+01	0	0	3.079800e+01
8.175953e+01	2.541544e+02	3.343109e+01	5.278592e+00	4.985337e+01	0	0	3.090000e+01
8.011730e+01	2.521994e+02	3.167155e+01	5.278592e+00	4.985337e+01	0	0	31
8.011730e+01	2.531769e+02	3.167155e+01	5.278592e+00	4.985337e+01	0	0	3.110000e+01
8.023460e+01	2.531769e+02	3.343109e+01	5.278592e+00	4.985337e+01	0	0	3.120200e+01
8.011730e+01	2.521994e+02	3.343109e+01	5.278592e+00	4.985337e+01	0	0	3.130200e+01
8.011730e+01	2.521994e+02	3.343109e+01	5.278592e+00	4.985337e+01	0	0	3.140300e+01
8.011730e+01	2.521994e+02	3.343109e+01	5.278592e+00	4.985337e+01	0	0	3.150300e+01
8.023460e+01	2.521994e+02	3.343109e+01	5.278592e+00	4.985337e+01	0	0	3.160400e+01
7.777126e+01	2.521994e+02	3.167155e+01	5.278592e+00	4.985337e+01	0	0	3.170500e+01
7.777126e+01	2.512219e+02	3.167155e+01	5.278592e+00	4.985337e+01	0	0	3.180500e+01
7.777126e+01	2.521994e+02	3.167155e+01	5.278592e+00	4.985337e+01	0	0	3.190600e+01
7.777126e+01	2.521994e+02	3.167155e+01	5.278592e+00	4.926686e+01	0	0	3.200700e+01
7.777126e+01	2.521994e+02	3.167155e+01	5.278592e+00	4.985337e+01	0	0	3.210700e+01
7.777126e+01	2.521994e+02	3.167155e+01	5.278592e+00	4.985337e+01	0	0	3.220800e+01
7.777126e+01	2.521994e+02	3.167155e+01	5.278592e+00	4.985337e+01	0	0	3.230900e+01
7.519062e+01	2.541544e+02	3.167155e+01	5.278592e+00	4.985337e+01	0	0	3.240900e+01
7.425220e+01	2.541544e+02	3.167155e+01	5.278592e+00	4.985337e+01	0	0	3.251000e+01
7.425220e+01	2.531769e+02	3.167155e+01	5.278592e+00	4.985337e+01	0	0	3.261100e+01
7.425220e+01	2.531769e+02	3.167155e+01	5.278592e+00	4.985337e+01	0	0	3.271100e+01
7.425220e+01	2.531769e+02	2.991202e+01	5.278592e+00	4.985337e+01	0	0	3.281200e+01
7.413490e+01	2.531769e+02	3.167155e+01	5.278592e+00	4.985337e+01	0	0	3.291300e+01
7.425220e+01	2.531769e+02	2.991202e+01	5.278592e+00	4.985337e+01	0	0	3.301300e+01
7.319648e+01	2.541544e+02	3.167155e+01	3.519062e+00	5.043988e+01	0	0	3.311400e+01
7.260997e+01	2.551320e+02	3.167155e+01	5.278592e+00	5.043988e+01	0	0	3.321500e+01
7.249267e+01	2.541544e+02	2.991202e+01	5.278592e+00	5.043988e+01	0	0	3.331500e+01
7.249267e+01	2.541544e+02	3.167155e+01	3.519062e+00	4.985337e+01	0	0	3.341600e+01
7.260997e+01	2.551320e+02	2.991202e+01	7.038123e+00	5.043988e+01	0	0	3.351700e+01
7.260997e+01	2.541544e+02	2.991202e+01	5.278592e+00	5.043988e+01	0	0	3.361700e+01
7.249267e+01	2.541544e+02	3.167155e+01	5.278592e+00	5.043988e+01	0	0	3.371800e+01
7.202346e+01	2.531769e+02	2.991202e+01	5.278592e+00	5.043988e+01	0	0	3.381900e+01
7.143695e+01	2.531769e+02	2.991202e+01	5.278592e+00	5.043988e+01	0	0	3.392000e+01
7.155425e+01	2.531769e+02	3.167155e+01	5.278592e+00	4.985337e+01	0	0	3.402000e+01
7.155425e+01	2.531769e+02	2.991202e+01	5.278592e+00	5.043988e+01	0	0	3.412000e+01
7.143695e+01	2.531769e+02	2.991202e+01	5.278592e+00	5.043988e+01	0	0	3.422200e+01
7.155425e+01	2.531769e+02	2.991202e+01	5.278592e+00	5.043988e+01	0	0	3.432200e+01
7.143695e+01	2.531769e+02	3.167155e+01	5.278592e+00	5.043988e+01	0	0	3.442200e+01
7.120235e+01	2.541544e+02	2.991202e+01	5.278592e+00	5.102639e+01	0	0	3.452400e+01
7.131965e+01	2.531769e+02	2.991202e+01	5.278592e+00	5.102639e+01	0	0	3.462400e+01
7.131965e+01	2.531769e+02	2.991202e+01	5.278592e+00	5.102639e+01	0	0	3.472400e+01
7.131965e+01	2.531769e+02	2.991202e+01	5.278592e+00	5.161290e+01	0	0	3.482600e+01
7.131965e+01	2.531769e+02	2.991202e+01	3.519062e+00	5.102639e+01	0	0	3.492600e+01
7.143695e+01	2.531769e+02	2.991202e+01	5.278592e+00	5.161290e+01	0	0	3.502600e+01
7.143695e+01	2.531769e+02	2.991202e+01	3.519062e+00	5.102639e+01	0	0	3.512700e+01
7.131965e+01	2.531769e+02	2.991202e+01	5.278592e+00	5.395894e+01	0	0	3.522800e+01
7.249267e+01	2.551320e+02	2.991202e+01	5.278592e+00	5.395894e+01	0	0	3.532900e+01
7.237537e+01	2.551320e+02	2.991202e+01	5.278592e+00	5.395894e+01	0	0	3.542900e+01
7.237537e+01	2.541544e+02	2.991202e+01	5.278592e+00	5.395894e+01	0	0	3.553000e+01
7.237537e+01	2.541544e+02	3.167155e+01	5.278592e+00	5.395894e+01	0	0	3.563100e+01
7.237537e+01	2.551320e+02	2.991202e+01	5.278592e+00	5.395894e+01	0	0	3.573100e+01
7.237537e+01	2.551320e+02	2.991202e+01	5.278592e+00	5.395894e+01	0	0	3.583200e+01
7.296188e+01	2.551320e+02	2.991202e+01	5.278592e+00	5.513196e+01	0	0	3.593300e+01
7.436950e+01	2.541544e+02	2.991202e+01	3.519062e+00	5.454545e+01	0	0	3.603300e+01
7.436950e+01	2.551320e+02	2.991202e+01	5.278592e+00	5.454545e+01	0	0	3.613400e+01
7.436950e+01	2.551320e+02	2.991202e+01	3.519062e+00	5.513196e+01	0	0	3.623500e+01
7.436950e+01	2.541544e+02	2.991202e+01	5.278592e+00	5.513196e+01	0	0	3.633500e+01
7.436950e+01	2.541544e+02	3.167155e+01	5.278592e+00	5.513196e+01	0	0	3.643500e+01
7.436950e+01	2.551320e+02	2.991202e+01	5.278592e+00	5.513196e+01	0	0	3.653700e+01
7.436950e+01	2.551320e+02	2.991202e+01	5.278592e+00	5.513196e+01	0	0	3.663700e+01
7.601173e+01	2.541544e+02	2.991202e+01	3.519062e+00	5.806452e+01	0	0	3.673800e+01
7.589443e+01	2.541544e+02	2.815249e+01	5.278592e+00	5.806452e+01	0	0	3.683900e+01
7.589443e+01	2.541544e+02	2.991202e+01	5.278592e+00	5.806452e+01	0	0	3.693900e+01
7.601173e+01	2.541544e+02	2.991202e+01	5.278592e+00	5.806452e+01	0	0	3.704000e+01
7.589443e+01	2.551320e+02	2.815249e+01	3.519062e+00	5.806452e+01	0	0	3.714100e+01
7.589443e+01	2.541544e+02	2.991202e+01	5.278592e+00	5.747801e+01	0	0	3.724100e+01
7.589443e+01	2.541544e+02	2.991202e+01	5.278592e+00	5.806452e+01	0	0	3.734200e+01
7.765396e+01	2.541544e+02	2.991202e+01	5.278592e+00	6.099707e+01	0	0	3.744300e+01
7.824047e+01	2.541544e+02	2.991202e+01	5.278592e+00	6.099707e+01	0	0	3.754300e+01
7.824047e+01	2.541544e+02	2.991202e+01	5.278592e+00	6.099707e+01	0	0	3.764400e+01
7.824047e+01	2.541544e+02	2.991202e+01	5.278592e+00	6.158358e+01	0	0	3.774500e+01
7.824047e+01	2.541544e+02	2.815249e+01	5.278592e+00	6.099707e+01	0	0	3.784600e+01
7.824047e+01	2.531769e+02	2.991202e+01	5.278592e+00	6.099707e+01	0	0	3.794600e+01
7.824047e+01	2.541544e+02	2.991202e+01	3.519062e+00	6.099707e+01	0	0	3.804700e+01
7.882698e+01	2.541544e+02	2.991202e+01	5.278592e+00	6.158358e+01	0	0	3.814800e+01
7.941349e+01	2.541544e+02	2.991202e+01	5.278592e+00	6.217009e+01	0	0	3.824800e+01
7.941349e+01	2.551320e+02	2.991202e+01	5.278592e+00	6.217009e+01	0	0	3.834900e+01
7.941349e+01	2.541544e+02	2.991202e+01	3.519062e+00	6.158358e+01	0	0	3.845000e+01
7.941349e+01	2.541544e+02	2.815249e+01	5.278592e+00	6.217009e+01	0	0	3.855000e+01
7.953079e+01	2.541544e+02	2.991202e+01	7.038123e+00	6.217009e+01	0	0	3.865100e+01
7.953079e+01	2.551320e+02	2.815249e+01	5.278592e+00	6.217009e+01	0	0	3.875200e+01
80	2.551320e+02	2.991202e+01	5.278592e+00	6.217009e+01	0	0	3.885300e+01
8.058651e+01	2.541544e+02	3.167155e+01	5.278592e+00	6.217009e+01	0	0	3.895300e+01
8.058651e+01	2.551320e+02	3.167155e+01	5.278592e+00	6.158358e+01	0	0	3.905400e+01
8.058651e+01	2.541544e+02	2.991202e+01	5.278592e+00	6.217009e+01	0	0	3.915500e+01
8.058651e+01	2.541544e+02	2.991202e+01	5.278592e+00	6.158358e+01	0	0	3.925600e+01
8.070381e+01	2.541544e+02	3.167155e+01	5.278592e+00	6.217009e+01	0	0	3.935600e+01
8.058651e+01	2.541544e+02	3.167155e+01	5.278592e+00	6.158358e+01	0	0	3.945700e+01
8.117302e+01	2.541544e+02	2.991202e+01	7.038123e+00	6.334311e+01	0	0	3.955800e+01
8.222874e+01	2.541544e+02	3.167155e+01	5.278592e+00	6.275660e+01	0	0	3.965800e+01
8.222874e+01	2.541544e+02	3.167155e+01	5.278592e+00	6.334311e+01	0	0	3.975900e+01
8.234604e+01	2.541544e+02	2.991202e+01	3.519062e+00	6.334311e+01	0	0	3.986000e+01
8.234604e+01	2.541544e+02	3.167155e+01	5.278592e+00	6.334311e+01	0	0	3.996000e+01
8.222874e+01	2.541544e+02	3.167155e+01	5.278592e+00	6.334311e+01	0	0	4.006100e+01
8.222874e+01	2.541544e+02	3.167155e+01	5.278592e+00	6.275660e+01	0	0	4.016200e+01
8.234604e+01	2.541544e+02	2.991202e+01	5.278592e+00	6.334311e+01	0	0	4.026200e+01
8.351906e+01	2.541544e+02	3.167155e+01	7.038123e+00	6.510264e+01	0	0	4.036400e+01
8.340176e+01	2.541544e+02	3.167155e+01	5.278592e+00	6.451613e+01	0	0	4.046400e+01
8.340176e+01	2.541544e+02	3.167155e+01	5.278592e+00	6.510264e+01	0	0	4.056500e+01
8.340176e+01	2.541544e+02	3.167155e+01	5.278592e+00	6.451613e+01	0	0	4.066600e+01
8.351906e+01	2.541544e+02	3.167155e+01	5.278592e+00	6.451613e+01	0	0	4.076600e+01
8.340176e+01	2.541544e+02	2.991202e+01	5.278592e+00	6.510264e+01	0	0	4.086700e+01
8.340176e+01	2.541544e+02	2.991202e+01	7.038123e+00	6.451613e+01	0	0	4.096800e+01
8.457478e+01	2.551320e+02	2.991202e+01	7.038123e+00	6.451613e+01	0	0	4.106800e+01
8.504399e+01	2.551320e+02	2.991202e+01	5.278592e+00	6.451613e+01	0	0	4.116900e+01
8.516129e+01	2.541544e+02	2.991202e+01	5.278592e+00	6.451613e+01	0	0	4.127000e+01
8.516129e+01	2.541544e+02	2.991202e+01	5.278592e+00	6.451613e+01	0	0	4.137000e+01
8.504399e+01	2.551320e+02	2.991202e+01	5.278592e+00	6.451613e+01	0	0	4.147200e+01
8.516129e+01	2.541544e+02	2.991202e+01	5.278592e+00	6.451613e+01	0	0	4.157200e+01
8.504399e+01	2.541544e+02	2.991202e+01	5.278592e+00	6.451613e+01	0	0	4.167200e+01
8.563050e+01	2.561095e+02	2.991202e+01	5.278592e+00	6.334311e+01	0	0	4.177400e+01
8.656891e+01	2.541544e+02	2.991202e+01	5.278592e+00	6.392962e+01	0	0	4.187400e+01
8.645161e+01	2.541544e+02	2.991202e+01	5.278592e+00	6.392962e+01	0	0	4.197400e+01
8.656891e+01	2.541544e+02	2.991202e+01	7.038123e+00	6.334311e+01	0	0	4.207600e+01
8.645161e+01	2.541544e+02	2.991202e+01	5.278592e+00	6.392962e+01	0	0	4.217600e+01
8.645161e+01	2.541544e+02	2.991202e+01	3.519062e+00	6.392962e+01	0	0	4.227700e+01
8.656891e+01	2.541544e+02	2.991202e+01	5.278592e+00	6.392962e+01	0	0	4.237800e+01
8.715543e+01	2.551320e+02	2.815249e+01	5.278592e+00	6.627566e+01	0	0	4.247800e+01
8.774194e+01	2.531769e+02	2.991202e+01	5.278592e+00	6.686217e+01	0	0	4.257900e+01
8.762463e+01	2.531769e+02	2.991202e+01	5.278592e+00	6.627566e+01	0	0	4.268000e+01
8.750733e+01	2.531769e+02	3.167155e+01	5.278592e+00	6.627566e+01	0	0	4.278000e+01
8.750733e+01	2.531769e+02	2.991202e+01	5.278592e+00	6.627566e+01	0	0	4.288200e+01
8.750733e+01	2.531769e+02	2.991202e+01	7.038123e+00	6.627566e+01	0	0	4.298200e+01
8.750733e+01	2.531769e+02	2.991202e+01	5.278592e+00	6.627566e+01	0	0	4.308200e+01
8.797654e+01	2.531769e+02	2.991202e+01	5.278592e+00	6.627566e+01	0	0	4.318400e+01
8.856305e+01	2.521994e+02	2.991202e+01	5.278592e+00	6.686217e+01	0	0	4.328400e+01
8.856305e+01	2.521994e+02	2.991202e+01	7.038123e+00	6.686217e+01	0	0	4.338400e+01
8.856305e+01	2.521994e+02	2.991202e+01	5.278592e+00	6.627566e+01	0	0	4.348600e+01
8.868035e+01	2.521994e+02	2.991202e+01	7.038123e+00	6.686217e+01	0	0	4.358600e+01
8.856305e+01	2.521994e+02	2.991202e+01	5.278592e+00	6.627566e+01	0	0	4.368700e+01
8.856305e+01	2.521994e+02	2.991202e+01	5.278592e+00	6.627566e+01	0	0	4.378800e+01
8.856305e+01	2.521994e+02	2.991202e+01	5.278592e+00	6.920821e+01	0	0	4.388800e+01
8.914956e+01	2.531769e+02	2.991202e+01	5.278592e+00	6.920821e+01	0	0	4.399000e+01
8.938416e+01	2.531769e+02	3.167155e+01	5.278592e+00	6.920821e+01	0	0	4.409000e+01
8.938416e+01	2.531769e+02	3.167155e+01	5.278592e+00	6.920821e+01	0	0	4.419000e+01
8.914956e+01	2.531769e+02	2.991202e+01	7.038123e+00	6.862170e+01	0	0	4.429200e+01
8.914956e+01	2.531769e+02	3.167155e+01	5.278592e+00	6.920821e+01	0	0	4.439200e+01
8.914956e+01	2.531769e+02	2.991202e+01	5.278592e+00	6.862170e+01	0	0	4.449200e+01
8.914956e+01	2.531769e+02	3.167155e+01	5.278592e+00	6.920821e+01	0	0	4.459400e+01
8.985337e+01	2.531769e+02	3.167155e+01	5.278592e+00	6.862170e+01	0	0	4.469400e+01
8.985337e+01	2.541544e+02	3.167155e+01	5.278592e+00	6.862170e+01	0	0	4.479400e+01
8.985337e+01	2.531769e+02	2.991202e+01	5.278592e+00	6.862170e+01	0	0	4.489600e+01
8.985337e+01	2.531769e+02	2.991202e+01	5.278592e+00	6.862170e+01	0	0	4.499600e+01
8.985337e+01	2.531769e+02	3.167155e+01	5.278592e+00	6.862170e+01	0	0	4.509600e+01
8.985337e+01	2.541544e+02	2.991202e+01	5.278592e+00	6.862170e+01	0	0	4.519800e+01
8.985337e+01	2.541544e+02	3.167155e+01	5.278592e+00	6.862170e+01	0	0	4.529800e+01
9.043988e+01	2.551320e+02	2.991202e+01	5.278592e+00	6.568915e+01	0	0	4.540000e+01
9.032258e+01	2.561095e+02	3.167155e+01	5.278592e+00	6.627566e+01	0	0	4.550000e+01
9.043988e+01	2.551320e+02	2.991202e+01	5.278592e+00	6.627566e+01	0	0	4.560000e+01
9.032258e+01	2.551320e+02	3.167155e+01	5.278592e+00	6.568915e+01	0	0	4.570200e+01
9.032258e+01	2.561095e+02	3.167155e+01	5.278592e+00	6.568915e+01	0	0	4.580200e+01
9.032258e+01	2.551320e+02	3.167155e+01	7.038123e+00	6.568915e+01	0	0	4.590200e+01
9.032258e+01	2.551320e+02	3.167155e+01	5.278592e+00	6.568915e+01	0	0	4.600400e+01
9.067449e+01	2.561095e+02	3.167155e+01	5.278592e+00	6.392962e+01	0	0	4.610400e+01
9.079179e+01	2.561095e+02	3.167155e+01	5.278592e+00	6.451613e+01	0	0	4.620400e+01
9.090909e+01	2.561095e+02	2.991202e+01	5.278592e+00	6.392962e+01	0	0	4.630600e+01
9.090909e+01	2.561095e+02	3.167155e+01	5.278592e+00	6.451613e+01	0	0	4.640600e+01
9.090909e+01	2.561095e+02	3.167155e+01	5.278592e+00	6.392962e+01	0	0	4.650700e+01
9.079179e+01	2.551320e+02	3.167155e+01	5.278592e+00	6.451613e+01	0	0	4.660800e+01
9.079179e+01	2.561095e+02	3.167155e+01	5.278592e+00	6.392962e+01	0	0	4.670800e+01
9.102639e+01	2.561095e+02	3.167155e+01	7.038123e+00	6.392962e+01	0	0	4.680900e+01
9.114370e+01	2.551320e+02	3.167155e+01	7.038123e+00	6.392962e+01	0	0	4.691000e+01
9.114370e+01	2.551320e+02	3.167155e+01	7.038123e+00	6.334311e+01	0	0	4.701000e+01
9.114370e+01	2.551320e+02	3.167155e+01	5.278592e+00	6.334311e+01	0	0	4.711100e+01
9.126100e+01	2.551320e+02	3.167155e+01	5.278592e+00	6.392962e+01	0	0	4.721200e+01
9.114370e+01	2.561095e+02	3.167155e+01	5.278592e+00	6.334311e+01	0	0	4.731200e+01
9.114370e+01	2.551320e+02	3.167155e+01	7.038123e+00	6.392962e+01	0	0	4.741400e+01
9.114370e+01	2.541544e+02	3.343109e+01	5.278592e+00	6.568915e+01	0	0	4.751400e+01
9.102639e+01	2.541544e+02	3.343109e+01	5.278592e+00	6.568915e+01	0	0	4.761400e+01
9.102639e+01	2.541544e+02	3.167155e+01	7.038123e+00	6.568915e+01	0	0	4.771600e+01
9.102639e+01	2.541544e+02	3.343109e+01	5.278592e+00	6.568915e+01	0	0	4.781600e+01
9.102639e+01	2.541544e+02	3.343109e+01	5.278592e+00	6.568915e+01	0	0	4.791700e+01
9.102639e+01	2.541544e+02	3.167155e+01	5.278592e+00	6.568915e+01	0	0	4.801800e+01
9.102639e+01	2.541544e+02	3.343109e+01	7.038123e+00	6.568915e+01	0	0	4.811800e+01
9.114370e+01	2.541544e+02	3.343109e+01	5.278592e+00	6.568915e+01	0	0	4.821900e+01
9.102639e+01	2.551320e+02	3.343109e+01	7.038123e+00	6.568915e+01	0	0	4.832000e+01
9.114370e+01	2.561095e+02	3.343109e+01	5.278592e+00	6.568915e+01	0	0	4.842000e+01
9.102639e+01	2.551320e+02	3.343109e+01	5.278592e+00	6.627566e+01	0	0	4.852100e+01
9.102639e+01	2.561095e+02	3.343109e+01	5.278592e+00	6.510264e+01	0	0	4.862200e+01
9.114370e+01	2.551320e+02	3.343109e+01	5.278592e+00	6.627566e+01	0	0	4.872200e+01
9.102639e+01	2.561095e+02	3.343109e+01	5.278592e+00	6.568915e+01	0	0	4.882400e+01
9.102639e+01	2.561095e+02	3.343109e+01	7.038123e+00	6.568915e+01	0	0	4.892400e+01
9.067449e+01	2.570870e+02	3.519062e+01	5.278592e+00	6.510264e+01	0	0	4.902500e+01
9.043988e+01	2.541544e+02	3.519062e+01	5.278592e+00	6.510264e+01	0	0	4.912600e+01
9.043988e+01	2.541544e+02	3.519062e+01	5.278592e+00	6.510264e+01	0	0	4.922600e+01
9.043988e+01	2.551320e+02	3.519062e+01	5.278592e+00	6.510264e+01	0	0	4.932700e+01
9.043988e+01	2.541544e+02	3.695015e+01	5.278592e+00	6.510264e+01	0	0	4.942800e+01
9.043988e+01	2.551320e+02	3.519062e+01	5.278592e+00	6.510264e+01	0	0	4.952800e+01
9.043988e+01	2.551320e+02	3.519062e+01	5.278592e+00	6.510264e+01	0	0	4.962900e+01
9.055718e+01	2.541544e+02	3.519062e+01	5.278592e+00	6.392962e+01	0	0	4.973000e+01
9.032258e+01	2.541544e+02	3.519062e+01	5.278592e+00	6.392962e+01	0	0	4.983000e+01
9.032258e+01	2.541544e+02	3.519062e+01	5.278592e+00	6.392962e+01	0	0	4.993100e+01
9.032258e+01	2.551320e+02	3.519062e+01	5.278592e+00	6.392962e+01	0	0	5.003200e+01
9.032258e+01	2.541544e+02	3.519062e+01	5.278592e+00	6.392962e+01	0	0	5.013200e+01
9.043988e+01	2.551320e+02	3.519062e+01	7.038123e+00	6.392962e+01	0	0	5.023300e+01
9.032258e+01	2.541544e+02	3.519062e+01	5.278592e+00	6.392962e+01	0	0	5.033400e+01
9.032258e+01	2.531769e+02	3.695015e+01	3.519062e+00	6.217009e+01	0	0	5.043500e+01
9.043988e+01	2.551320e+02	3.519062e+01	5.278592e+00	6.217009e+01	0	0	5.053600e+01
9.043988e+01	2.551320e+02	3.695015e+01	5.278592e+00	6.275660e+01	0	0	5.063600e+01
9.032258e+01	2.541544e+02	3.695015e+01	5.278592e+00	6.275660e+01	0	0	5.073700e+01
9.032258e+01	2.551320e+02	3.695015e+01	5.278592e+00	6.275660e+01	0	0	5.083800e+01
9.032258e+01	2.551320e+02	3.519062e+01	5.278592e+00	6.217009e+01	0	0	5.093800e+01
9.032258e+01	2.541544e+02	3.519062e+01	5.278592e+00	6.217009e+01	0	0	5.103900e+01
9.032258e+01	2.570870e+02	3.695015e+01	5.278592e+00	6.334311e+01	0	0	5.114000e+01
9.055718e+01	2.580645e+02	3.519062e+01	5.278592e+00	6.334311e+01	0	0	5.124000e+01
9.043988e+01	2.570870e+02	3.519062e+01	5.278592e+00	6.275660e+01	0	0	5.134100e+01
9.055718e+01	2.580645e+02	3.519062e+01	7.038123e+00	6.334311e+01	0	0	5.144200e+01
9.043988e+01	2.570870e+02	3.519062e+01	7.038123e+00	6.334311e+01	0	0	5.154300e+01
9.055718e+01	2.580645e+02	3.695015e+01	7.038123e+00	6.334311e+01	0	0	5.164300e+01
9.043988e+01	2.580645e+02	3.519062e+01	5.278592e+00	6.275660e+01	0	0	5.174400e+01
9.055718e+01	2.580645e+02	3.519062e+01	5.278592e+00	6.275660e+01	0	0	5.184500e+01
9.067449e+01	2.551320e+02	3.519062e+01	5.278592e+00	6.275660e+01	0	0	5.194600e+01
9.090909e+01	2.561095e+02	3.695015e+01	7.038123e+00	6.334311e+01	0	0	5.204600e+01
9.055718e+01	2.551320e+02	3.519062e+01	5.278592e+00	6.275660e+01	0	0	5.214700e+01
9.055718e+01	2.551320e+02	3.519062e+01	7.038123e+00	6.275660e+01	0	0	5.224800e+01
9.055718e+01	2.551320e+02	3.519062e+01	7.038123e+00	6.334311e+01	0	0	5.234800e+01
9.067449e+01	2.561095e+02	3.519062e+01	7.038123e+00	6.275660e+01	0	0	5.244900e+01
9.067449e+01	2.551320e+02	3.519062e+01	5.278592e+00	6.275660e+01	0	0	5.255000e+01
9.090909e+01	2.561095e+02	3.343109e+01	7.038123e+00	6.275660e+01	0	0	5.265100e+01
9.079179e+01	2.551320e+02	3.519062e+01	7.038123e+00	6.275660e+01	0	0	5.275100e+01
9.090909e+01	2.551320e+02	3.519062e+01	5.278592e+00	6.275660e+01	0	0	5.285200e+01
9.079179e+01	2.551320e+02	3.519062e+01	7.038123e+00	6.275660e+01	0	0	5.295300e+01
9.090909e+01	2.561095e+02	3.519062e+01	5.278592e+00	6.334311e+01	0	0	5.305300e+01
9.090909e+01	2.561095e+02	3.519062e+01	5.278592e+00	6.275660e+01	0	0	5.315400e+01
9.090909e+01	2.551320e+02	3.519062e+01	5.278592e+00	6.275660e+01	0	0	5.325500e+01
9.090909e+01	2.551320e+02	3.519062e+01	7.038123e+00	6.217009e+01	0	0	5.335500e+01
9.090909e+01	2.551320e+02	3.343109e+01	7.038123e+00	6.217009e+01	0	0	5.345600e+01
9.090909e+01	2.551320e+02	3.519062e+01	5.278592e+00	6.275660e+01	0	0	5.355700e+01
9.079179e+01	2.551320e+02	3.519062e+01	7.038123e+00	6.217009e+01	0	0	5.365800e+01
9.079179e+01	2.551320e+02	3.519062e+01	5.278592e+00	6.217009e+01	0	0	5.375800e+01
9.079179e+01	2.541544e+02	3.695015e+01	7.038123e+00	6.217009e+01	0	0	5.385900e+01
9.079179e+01	2.551320e+02	3.343109e+01	5.278592e+00	6.217009e+01	0	0	5.396000e+01
9.090909e+01	2.551320e+02	3.519062e+01	7.038123e+00	6.334311e+01	0	0	5.406100e+01
9.090909e+01	2.551320e+02	3.519062e+01	7.038123e+00	6.275660e+01	0	0	5.416100e+01
9.090909e+01	2.551320e+02	3.695015e+01	5.278592e+00	6.275660e+01	0	0	5.426200e+01
9.102639e+01	2.551320e+02	3.519062e+01	7.038123e+00	6.275660e+01	0	0	5.436300e+01
9.102639e+01	2.551320e+02	3.343109e+01	7.038123e+00	6.275660e+01	0	0	5.446300e+01
9.090909e+01	2.551320e+02	3.343109e+01	7.038123e+00	6.275660e+01	0	0	5.456400e+01
9.090909e+01	2.551320e+02	3.519062e+01	7.038123e+00	6.275660e+01	0	0	5.466500e+01
9.102639e+01	2.551320e+02	3.695015e+01	5.278592e+00	6.451613e+01	0	0	5.476500e+01
9.126100e+01	2.541544e+02	3.519062e+01	7.038123e+00	6.451613e+01	0	0	5.486600e+01
9.126100e+01	2.541544e+02	3.519062e+01	7.038123e+00	6.451613e+01	0	0	5.496700e+01
9.126100e+01	2.541544e+02	3.519062e+01	7.038123e+00	6.510264e+01	0	0	5.506800e+01
9.114370e+01	2.551320e+02	3.519062e+01	7.038123e+00	6.510264e+01	0	0	5.516900e+01
9.126100e+01	2.541544e+02	3.519062e+01	7.038123e+00	6.451613e+01	0	0	5.526900e+01
9.126100e+01	2.551320e+02	3.519062e+01	7.038123e+00	6.451613e+01	0	0	5.537000e+01
9.149560e+01	2.551320e+02	3.519062e+01	7.038123e+00	6.568915e+01	0	0	5.547100e+01
9.161290e+01	2.551320e+02	3.519062e+01	8.797654e+00	6.627566e+01	0	0	5.557100e+01
9.149560e+01	2.541544e+02	3.519062e+01	7.038123e+00	6.627566e+01	0	0	5.567200e+01
9.161290e+01	2.551320e+02	3.519062e+01	7.038123e+00	6.568915e+01	0	0	5.577300e+01
9.161290e+01	2.551320e+02	3.519062e+01	7.038123e+00	6.627566e+01	0	0	5.587300e+01
9.161290e+01	2.541544e+02	3.519062e+01	7.038123e+00	6.627566e+01	0	0	5.597400e+01
9.149560e+01	2.541544e+02	3.519062e+01	7.038123e+00	6.568915e+01	0	0	5.607500e+01
9.173021e+01	2.541544e+02	3.519062e+01	7.038123e+00	6.568915e+01	0	0	5.617500e+01
9.208211e+01	2.561095e+02	3.519062e+01	7.038123e+00	6.568915e+01	0	0	5.627600e+01
9.219941e+01	2.561095e+02	3.519062e+01	7.038123e+00	6.568915e+01	0	0	5.637700e+01
9.219941e+01	2.561095e+02	3.519062e+01	7.038123e+00	6.568915e+01	0	0	5.647700e+01
9.208211e+01	2.561095e+02	3.519062e+01	7.038123e+00	6.568915e+01	0	0	5.657900e+01
9.208211e+01	2.561095e+02	3.519062e+01	7.038123e+00	6.568915e+01	0	0	5.667900e+01
9.196481e+01	2.561095e+02	3.519062e+01	7.038123e+00	6.568915e+01	0	0	5.678000e+01
9.208211e+01	2.561095e+02	3.519062e+01	7.038123e+00	6.627566e+01	0	0	5.688100e+01
9.243402e+01	2.561095e+02	3.519062e+01	7.038123e+00	6.627566e+01	0	0	5.698100e+01
9.266862e+01	2.561095e+02	3.519062e+01	7.038123e+00	6.686217e+01	0	0	5.708200e+01
9.266862e+01	2.561095e+02	3.519062e+01	7.038123e+00	6.686217e+01	0	0	5.718300e+01
9.255132e+01	2.561095e+02	3.519062e+01	7.038123e+00	6.627566e+01	0	0	5.728300e+01
9.266862e+01	2.561095e+02	3.695015e+01	7.038123e+00	6.627566e+01	0	0	5.738400e+01
9.266862e+01	2.561095e+02	3.519062e+01	7.038123e+00	6.627566e+01	0	0	5.748500e+01
9.266862e+01	2.561095e+02	3.519062e+01	7.038123e+00	6.627566e+01	0	0	5.758500e+01
9.266862e+01	2.551320e+02	3.519062e+01	7.038123e+00	6.686217e+01	0	0	5.768700e+01
9.278592e+01	2.551320e+02	3.519062e+01	5.278592e+00	6.686217e+01	0	0	5.778700e+01
9.266862e+01	2.551320e+02	3.519062e+01	7.038123e+00	6.627566e+01	0	0	5.788700e+01
9.266862e+01	2.551320e+02	3.519062e+01	7.038123e+00	6.627566e+01	0	0	5.798900e+01
9.266862e+01	2.551320e+02	3.695015e+01	7.038123e+00	6.627566e+01	0	0	5.808900e+01
9.266862e+01	2.551320e+02	3.519062e+01	7.038123e+00	6.627566e+01	0	0	5.818900e+01
9.266862e+01	2.551320e+02	3.519062e+01	5.278592e+00	6.627566e+01	0	0	5.829100e+01
9.278592e+01	2.541544e+02	3.519062e+01	7.038123e+00	6.568915e+01	0	0	5.839100e+01
9.266862e+01	2.531769e+02	3.695015e+01	7.038123e+00	6.627566e+01	0	0	5.849200e+01
9.266862e+01	2.541544e+02	3.519062e+01	7.038123e+00	6.627566e+01	0	0	5.859300e+01
9.255132e+01	2.541544e+02	3.519062e+01	8.797654e+00	6.627566e+01	0	0	5.869300e+01
9.266862e+01	2.541544e+02	3.695015e+01	5.278592e+00	6.568915e+01	0	0	5.879500e+01
9.266862e+01	2.541544e+02	3.695015e+01	7.038123e+00	6.568915e+01	0	0	5.889500e+01
9.266862e+01	2.531769e+02	3.519062e+01	8.797654e+00	6.568915e+01	0	0	5.899500e+01
9.266862e+01	2.531769e+02	3.695015e+01	7.038123e+00	6.451613e+01	0	0	5.909700e+01
9.243402e+01	2.521994e+02	3.695015e+01	7.038123e+00	6.392962e+01	0	0	5.919700e+01
9.255132e+01	2.521994e+02	3.695015e+01	7.038123e+00	6.451613e+01	0	0	5.929700e+01
9.255132e+01	2.521994e+02	3.519062e+01	7.038123e+00	6.451613e+01	0	0	5.939900e+01
9.255132e+01	2.521994e+02	3.695015e+01	7.038123e+00	6.451613e+01	0	0	5.949900e+01
9.255132e+01	2.521994e+02	3.695015e+01	7.038123e+00	6.392962e+01	0	0	5.959900e+01
9.243402e+01	2.521994e+02	3.695015e+01	7.038123e+00	6.392962e+01	0	0	5.970100e+01
9.243402e+01	2.541544e+02	3.695015e+01	7.038123e+00	6.041056e+01	0	0	5.980100e+01
9.231672e+01	2.551320e+02	3.519062e+01	5.278592e+00	6.041056e+01	0	0	5.990100e+01
9.231672e+01	2.551320e+02	3.519062e+01	7.038123e+00	6.041056e+01	0	0	6.000300e+01
9.219941e+01	2.541544e+02	3.695015e+01	7.038123e+00	6.041056e+01	0	0	6.010300e+01
9.219941e+01	2.541544e+02	3.519062e+01	7.038123e+00	6.041056e+01	0	0	6.020500e+01
9.219941e+01	2.551320e+02	3.519062e+01	7.038123e+00	6.041056e+01	0	0	6.030500e+01
9.219941e+01	2.551320e+02	3.695015e+01	5.278592e+00	6.041056e+01	0	0	6.040500e+01
9.243402e+01	2.551320e+02	3.695015e+01	7.038123e+00	5.806452e+01	0	0	6.050700e+01
9.196481e+01	2.561095e+02	3.695015e+01	7.038123e+00	5.806452e+01	0	0	6.060700e+01
9.208211e+01	2.561095e+02	3.519062e+01	7.038123e+00	5.806452e+01	0	0	6.070700e+01
9.196481e+01	2.561095e+02	3.519062e+01	7.038123e+00	5.806452e+01	0	0	6.080900e+01
9.196481e+01	2.561095e+02	3.695015e+01	7.038123e+00	5.806452e+01	0	0	6.090900e+01
9.196481e+01	2.561095e+02	3.519062e+01	7.038123e+00	5.806452e+01	0	0	6.100900e+01
9.196481e+01	2.561095e+02	3.519062e+01	5.278592e+00	5.806452e+01	0	0	6.111000e+01
9.196481e+01	2.561095e+02	3.519062e+01	7.038123e+00	5.747801e+01	0	0	6.121100e+01
9.196481e+01	2.561095e+02	3.695015e+01	7.038123e+00	5.689150e+01	0	0	6.131200e+01
9.184751e+01	2.561095e+02	3.695015e+01	7.038123e+00	5.689150e+01	0	0	6.141200e+01
9.184751e+01	2.561095e+02	3.519062e+01	7.038123e+00	5.806452e+01	0	0	6.151300e+01
9.196481e+01	2.561095e+02	3.695015e+01	7.038123e+00	5.747801e+01	0	0	6.161400e+01
9.184751e+01	2.561095e+02	3.519062e+01	7.038123e+00	5.747801e+01	0	0	6.171400e+01
9.184751e+01	2.561095e+02	3.695015e+01	7.038123e+00	5.689150e+01	0	0	6.181500e+01
9.184751e+01	2.561095e+02	3.695015e+01	7.038123e+00	5.747801e+01	0	0	6.191600e+01
9.161290e+01	2.541544e+02	3.519062e+01	7.038123e+00	5.747801e+01	0	0	6.201600e+01
9.161290e+01	2.541544e+02	3.695015e+01	7.038123e+00	5.689150e+01	0	0	6.211700e+01
9.161290e+01	2.541544e+02	3.519062e+01	5.278592e+00	5.689150e+01	0	0	6.221800e+01
9.173021e+01	2.541544e+02	3.519062e+01	7.038123e+00	5.747801e+01	0	0	6.231800e+01
9.161290e+01	2.541544e+02	3.519062e+01	5.278592e+00	5.689150e+01	0	0	6.241800e+01
9.161290e+01	2.541544e+02	3.695015e+01	7.038123e+00	5.747801e+01	0	0	6.252000e+01
9.161290e+01	2.541544e+02	3.519062e+01	5.278592e+00	5.689150e+01	0	0	6.262000e+01
9.114370e+01	2.541544e+02	3.519062e+01	7.038123e+00	5.747801e+01	0	0	6.272100e+01
9.114370e+01	2.541544e+02	3.519062e+01	7.038123e+00	5.747801e+01	0	0	6.282200e+01
9.114370e+01	2.541544e+02	3.519062e+01	7.038123e+00	5.747801e+01	0	0	6.292200e+01
9.114370e+01	2.541544e+02	3.519062e+01	7.038123e+00	5.747801e+01	0	0	6.302300e+01
9.114370e+01	2.531769e+02	3.695015e+01	7.038123e+00	5.747801e+01	0	0	6.312400e+01
9.102639e+01	2.541544e+02	3.519062e+01	5.278592e+00	5.747801e+01	0	0	6.322400e+01
9.114370e+01	2.531769e+02	3.343109e+01	5.278592e+00	5.747801e+01	0	0	6.332500e+01
9.126100e+01	2.551320e+02	3.519062e+01	7.038123e+00	5.747801e+01	0	0	6.342600e+01
9.102639e+01	2.551320e+02	3.519062e+01	7.038123e+00	5.747801e+01	0	0	6.352600e+01
9.090909e+01	2.551320e+02	3.519062e+01	5.278592e+00	5.689150e+01	0	0	6.362700e+01
9.090909e+01	2.561095e+02	3.519062e+01	7.038123e+00	5.689150e+01	0	0	6.372700e+01
9.090909e+01	2.561095e+02	3.519062e+01	5.278592e+00	5.689150e+01	0	0	6.382800e+01
9.079179e+01	2.551320e+02	3.343109e+01	5.278592e+00	5.689150e+01	0	0	6.392900e+01
9.114370e+01	2.561095e+02	3.519062e+01	5.278592e+00	5.747801e+01	0	0	6.402900e+01
9.067449e+01	2.551320e+02	3.519062e+01	5.278592e+00	6.217009e+01	0	0	6.413100e+01
9.067449e+01	2.561095e+02	3.519062e+01	7.038123e+00	6.217009e+01	0	0	6.423100e+01
9.055718e+01	2.561095e+02	3.343109e+01	5.278592e+00	6.217009e+01	0	0	6.433100e+01
9.043988e+01	2.570870e+02	3.519062e+01	7.038123e+00	6.217009e+01	0	0	6.443300e+01
9.043988e+01	2.561095e+02	3.343109e+01	5.278592e+00	6.275660e+01	0	0	6.453300e+01
9.043988e+01	2.561095e+02	3.343109e+01	7.038123e+00	6.217009e+01	0	0	6.463300e+01
9.055718e+01	2.561095e+02	3.343109e+01	7.038123e+00	6.217009e+01	0	0	6.473500e+01
9.043988e+01	2.561095e+02	3.343109e+01	7.038123e+00	6.568915e+01	0	0	6.483500e+01
9.067449e+01	2.561095e+02	3.343109e+01	5.278592e+00	6.510264e+01	0	0	6.493600e+01
9.055718e+01	2.551320e+02	3.343109e+01	7.038123e+00	6.510264e+01	0	0	6.503700e+01
9.079179e+01	2.551320e+02	3.343109e+01	5.278592e+00	6.510264e+01	0	0	6.513700e+01
9.055718e+01	2.551320e+02	3.343109e+01	5.278592e+00	6.510264e+01	0	0	6.523900e+01
9.055718e+01	2.551320e+02	3.519062e+01	5.278592e+00	6.510264e+01	0	0	6.533900e+01
9.043988e+01	2.551320e+02	3.343109e+01	5.278592e+00	6.510264e+01	0	0	6.543900e+01
9.067449e+01	2.561095e+02	3.343109e+01	7.038123e+00	6.510264e+01	0	0	6.554100e+01
9.090909e+01	2.541544e+02	3.343109e+01	7.038123e+00	6.803519e+01	0	0	6.564100e+01
9.090909e+01	2.541544e+02	3.519062e+01	7.038123e+00	6.803519e+01	0	0	6.574100e+01
9.090909e+01	2.541544e+02	3.519062e+01	5.278592e+00	6.803519e+01	0	0	6.584300e+01
9.079179e+01	2.541544e+02	3.343109e+01	5.278592e+00	6.803519e+01	0	0	6.594300e+01
9.079179e+01	2.541544e+02	3.343109e+01	5.278592e+00	6.803519e+01	0	0	6.604300e+01
9.090909e+01	2.541544e+02	3.343109e+01	5.278592e+00	6.744868e+01	0	0	6.614500e+01
9.090909e+01	2.541544e+02	3.519062e+01	5.278592e+00	6.744868e+01	0	0	6.624500e+01
9.149560e+01	2.541544e+02	3.343109e+01	5.278592e+00	6.744868e+01	0	0	6.634500e+01
9.137830e+01	2.531769e+02	3.519062e+01	5.278592e+00	6.744868e+01	0	0	6.644700e+01
9.149560e+01	2.551320e+02	3.343109e+01	5.278592e+00	6.744868e+01	0	0	6.654700e+01
9.149560e+01	2.541544e+02	3.343109e+01	5.278592e+00	6.803519e+01	0	0	6.664900e+01
9.126100e+01	2.531769e+02	3.343109e+01	5.278592e+00	6.744868e+01	0	0	6.674900e+01
9.126100e+01	2.531769e+02	3.519062e+01	5.278592e+00	6.744868e+01	0	0	6.684900e+01
9.126100e+01	2.531769e+02	3.343109e+01	7.038123e+00	6.744868e+01	0	0	6.695100e+01
9.184751e+01	2.561095e+02	3.343109e+01	7.038123e+00	6.392962e+01	0	0	6.705100e+01
9.208211e+01	2.551320e+02	3.519062e+01	5.278592e+00	6.451613e+01	0	0	6.715100e+01
9.184751e+01	2.541544e+02	3.519062e+01	5.278592e+00	6.451613e+01	0	0	6.725300e+01
9.196481e+01	2.541544e+02	3.343109e+01	5.278592e+00	6.451613e+01	0	0	6.735300e+01
9.231672e+01	2.551320e+02	3.519062e+01	7.038123e+00	6.451613e+01	0	0	6.745300e+01
9.196481e+01	2.551320e+02	3.343109e+01	7.038123e+00	6.451613e+01	0	0	6.755500e+01
9.208211e+01	2.551320e+02	3.343109e+01	5.278592e+00	6.392962e+01	0	0	6.765500e+01
9.243402e+01	2.561095e+02	3.343109e+01	5.278592e+00	6.392962e+01	0	0	6.775600e+01
9.255132e+01	2.561095e+02	3.519062e+01	5.278592e+00	6.392962e+01	0	0	6.785700e+01
9.243402e+01	2.551320e+02	3.519062e+01	5.278592e+00	6.334311e+01	0	0	6.795700e+01
9.278592e+01	2.561095e+02	3.343109e+01	5.278592e+00	6.334311e+01	0	0	6.805800e+01
9.255132e+01	2.551320e+02	3.343109e+01	7.038123e+00	6.334311e+01	0	0	6.815900e+01
9.243402e+01	2.551320e+02	3.519062e+01	5.278592e+00	6.334311e+01	0	0	6.825900e+01
9.243402e+01	2.561095e+02	3.519062e+01	7.038123e+00	6.392962e+01	0	0	6.836100e+01
9.278592e+01	2.551320e+02	3.519062e+01	5.278592e+00	6.099707e+01	0	0	6.846100e+01
9.266862e+01	2.551320e+02	3.519062e+01	5.278592e+00	6.099707e+01	0	0	6.856100e+01
9.266862e+01	2.551320e+02	3.519062e+01	7.038123e+00	6.099707e+01	0	0	6.866300e+01
9.290323e+01	2.561095e+02	3.519062e+01	5.278592e+00	6.099707e+01	0	0	6.876300e+01
9.266862e+01	2.551320e+02	3.695015e+01	7.038123e+00	6.099707e+01	0	0	6.886400e+01
9.278592e+01	2.551320e+02	3.519062e+01	5.278592e+00	6.041056e+01	0	0	6.896500e+01
9.278592e+01	2.551320e+02	3.519062e+01	7.038123e+00	6.099707e+01	0	0	6.906500e+01
9.278592e+01	2.551320e+02	3.519062e+01	7.038123e+00	5.982405e+01	0	0	6.916600e+01
9.313783e+01	2.561095e+02	3.695015e+01	5.278592e+00	5.982405e+01	0	0	6.926700e+01
9.266862e+01	2.541544e+02	3.519062e+01	3.519062e+00	5.982405e+01	0	0	6.936700e+01
9.266862e+01	2.531769e+02	3.519062e+01	7.038123e+00	5.982405e+01	0	0	6.946800e+01
9.278592e+01	2.541544e+02	3.519062e+01	5.278592e+00	5.982405e+01	0	0	6.956900e+01
9.302053e+01	2.541544e+02	3.519062e+01	7.038123e+00	5.982405e+01	0	0	6.966900e+01
9.290323e+01	2.541544e+02	3.695015e+01	5.278592e+00	5.982405e+01	0	0	6.977000e+01
9.266862e+01	2.531769e+02	3.695015e+01	5.278592e+00	5.982405e+01	0	0	6.987100e+01
9.278592e+01	2.551320e+02	3.695015e+01	5.278592e+00	6.158358e+01	0	0	6.997100e+01
9.266862e+01	2.541544e+02	3.519062e+01	7.038123e+00	6.099707e+01	0	0	7.007300e+01
9.290323e+01	2.561095e+02	3.695015e+01	7.038123e+00	6.158358e+01	0	0	7.017300e+01
9.266862e+01	2.541544e+02	3.695015e+01	5.278592e+00	6.158358e+01	0	0	7.027400e+01
9.266862e+01	2.551320e+02	3.519062e+01	5.278592e+00	6.158358e+01	0	0	7.037500e+01
9.266862e+01	2.551320e+02	3.519062e+01	7.038123e+00	6.158358e+01	0	0	7.047500e+01
9.266862e+01	2.541544e+02	3.519062e+01	5.278592e+00	6.158358e+01	0	0	7.057600e+01
9.266862e+01	2.551320e+02	3.695015e+01	5.278592e+00	6.334311e+01	0	0	7.067700e+01
9.302053e+01	2.561095e+02	3.695015e+01	5.278592e+00	6.334311e+01	0	0	7.077700e+01
9.290323e+01	2.561095e+02	3.519062e+01	7.038123e+00	6.334311e+01	0	0	7.087800e+01
9.278592e+01	2.551320e+02	3.519062e+01	5.278592e+00	6.334311e+01	0	0	7.097900e+01
9.278592e+01	2.561095e+02	3.519062e+01	7.038123e+00	6.334311e+01	0	0	7.107900e+01
9.266862e+01	2.551320e+02	3.695015e+01	5.278592e+00	6.334311e+01	0	0	7.118000e+01
9.266862e+01	2.551320e+02	3.519062e+01	7.038123e+00	6.334311e+01	0	0	7.128100e+01
9.290323e+01	2.551320e+02	3.695015e+01	3.519062e+00	6.334311e+01	0	0	7.138200e+01
9.313783e+01	2.541544e+02	3.870968e+01	5.278592e+00	6.334311e+01	0	0	7.148300e+01
9.313783e+01	2.541544e+02	3.695015e+01	5.278592e+00	6.334311e+01	0	0	7.158300e+01
9.302053e+01	2.541544e+02	3.695015e+01	5.278592e+00	6.334311e+01	0	0	7.168400e+01
9.313783e+01	2.541544e+02	3.695015e+01	7.038123e+00	6.334311e+01	0	0	7.178500e+01
9.302053e+01	2.541544e+02	3.695015e+01	7.038123e+00	6.334311e+01	0	5	7.188500e+01
9.325513e+01	2.541544e+02	3.695015e+01	7.038123e+00	6.334311e+01	0	5	7.198600e+01
9.325513e+01	2.551320e+02	3.695015e+01	5.278592e+00	6.392962e+01	0	5	7.208700e+01
9.337243e+01	2.541544e+02	3.695015e+01	5.278592e+00	6.392962e+01	0	5	7.218700e+01
9.337243e+01	2.531769e+02	3.695015e+01	5.278592e+00	6.392962e+01	0	5	7.228800e+01
9.337243e+01	2.531769e+02	3.695015e+01	5.278592e+00	6.392962e+01	0	5	7.238900e+01
9.337243e+01	2.531769e+02	3.695015e+01	5.278592e+00	6.392962e+01	0	5	7.248900e+01
9.337243e+01	2.531769e+02	3.695015e+01	5.278592e+00	6.392962e+01	0	5	7.259000e+01
9.337243e+01	2.531769e+02	3.695015e+01	5.278592e+00	6.392962e+01	0	5	7.269100e+01
9.337243e+01	2.541544e+02	3.695015e+01	5.278592e+00	6.451613e+01	0	5	7.279200e+01
9.348974e+01	2.551320e+02	3.695015e+01	7.038123e+00	6.510264e+01	0	5	7.289200e+01
9.325513e+01	2.541544e+02	3.519062e+01	5.278592e+00	6.510264e+01	0	5	7.299300e+01
9.325513e+01	2.541544e+02	3.519062e+01	7.038123e+00	6.451613e+01	0	5	7.309400e+01
9.337243e+01	2.541544e+02	3.695015e+01	7.038123e+00	6.451613e+01	0	5	7.319500e+01
9.325513e+01	2.551320e+02	3.695015e+01	7.038123e+00	6.451613e+01	0	5	7.329500e+01
9.325513e+01	2.541544e+02	3.695015e+01	5.278592e+00	6.451613e+01	0	5	7.339600e+01
9.325513e+01	2.551320e+02	3.519062e+01	5.278592e+00	6.334311e+01	0	5	7.349700e+01
9.313783e+01	2.551320e+02	3.695015e+01	5.278592e+00	6.334311e+01	0	5	7.359700e+01
9.302053e+01	2.561095e+02	3.695015e+01	5.278592e+00	6.275660e+01	0	5	7.369800e+01
9.313783e+01	2.551320e+02	3.695015e+01	7.038123e+00	6.334311e+01	0	5	7.379900e+01
9.302053e+01	2.551320e+02	3.695015e+01	7.038123e+00	6.334311e+01	0	5	7.390000e+01
9.302053e+01	2.561095e+02	3.519062e+01	5.278592e+00	6.275660e+01	0	5	74
9.313783e+01	2.551320e+02	3.695015e+01	5.278592e+00	6.334311e+01	0	5	7.410100e+01
9.302053e+01	2.551320e+02	3.695015e+01	5.278592e+00	6.334311e+01	0	5	7.420200e+01
9.290323e+01	2.561095e+02	3.695015e+01	7.038123e+00	6.158358e+01	0	5	7.430200e+01
9.278592e+01	2.570870e+02	3.519062e+01	5.278592e+00	6.158358e+01	0	5	7.440300e+01
9.302053e+01	2.570870e+02	3.519062e+01	5.278592e+00	6.158358e+01	0	5	7.450400e+01
9.266862e+01	2.561095e+02	3.519062e+01	7.038123e+00	6.099707e+01	0	5	7.460500e+01
9.266862e+01	2.561095e+02	3.519062e+01	5.278592e+00	6.158358e+01	0	5	7.470500e+01
9.278592e+01	2.570870e+02	3.695015e+01	7.038123e+00	6.158358e+01	0	5	7.480600e+01
9.278592e+01	2.570870e+02	3.519062e+01	7.038123e+00	6.158358e+01	0	5	7.490700e+01
9.278592e+01	2.570870e+02	3.695015e+01	7.038123e+00	6.041056e+01	0	5	7.500800e+01
9.255132e+01	2.570870e+02	3.519062e+01	7.038123e+00	5.982405e+01	0	5	7.510800e+01
9.255132e+01	2.570870e+02	3.519062e+01	7.038123e+00	5.982405e+01	0	5	7.520900e+01
9.255132e+01	2.570870e+02	3.519062e+01	8.797654e+00	5.982405e+01	0	5	7.531000e+01
9.255132e+01	2.570870e+02	3.519062e+01	5.278592e+00	5.982405e+01	0	5	7.541000e+01
9.255132e+01	2.570870e+02	3.519062e+01	7.038123e+00	5.982405e+01	0	5	7.551100e+01
9.266862e+01	2.570870e+02	3.695015e+01	7.038123e+00	6.041056e+01	0	5	7.561200e+01
9.278592e+01	2.561095e+02	3.519062e+01	7.038123e+00	5.982405e+01	0	5	7.571200e+01
9.278592e+01	2.561095e+02	3.519062e+01	7.038123e+00	6.041056e+01	0	5	7.581300e+01
9.278592e+01	2.561095e+02	3.695015e+01	7.038123e+00	6.041056e+01	0	5	7.591400e+01
9.266862e+01	2.561095e+02	3.519062e+01	7.038123e+00	6.041056e+01	0	5	7.601500e+01
9.266862e+01	2.561095e+02	3.519062e+01	7.038123e+00	6.041056e+01	0	5	7.611500e+01
9.266862e+01	2.561095e+02	3.695015e+01	7.038123e+00	5.982405e+01	0	5	7.621600e+01
9.266862e+01	2.561095e+02	3.695015e+01	7.038123e+00	5.982405e+01	0	5	7.631700e+01
9.266862e+01	2.541544e+02	3.695015e+01	7.038123e+00	5.923754e+01	0	5	7.641800e+01
9.290323e+01	2.551320e+02	3.695015e+01	7.038123e+00	5.923754e+01	0	5	7.651800e+01
9.290323e+01	2.551320e+02	3.695015e+01	7.038123e+00	5.982405e+01	0	5	7.661900e+01
9.290323e+01	2.551320e+02	3.519062e+01	7.038123e+00	5.982405e+01	0	5	7.672000e+01
9.290323e+01	2.551320e+02	3.519062e+01	5.278592e+00	5.923754e+01	0	5	7.682000e+01
9.290323e+01	2.541544e+02	3.695015e+01	5.278592e+00	5.923754e+01	0	0	7.692100e+01
9.255132e+01	2.541544e+02	3.695015e+01	7.038123e+00	5.923754e+01	0	0	7.702200e+01
9.266862e+01	2.541544e+02	3.519062e+01	7.038123e+00	5.865103e+01	0	0	7.712200e+01
9.266862e+01	2.561095e+02	3.695015e+01	7.038123e+00	5.865103e+01	0	0	7.722300e+01
9.266862e+01	2.561095e+02	3.519062e+01	7.038123e+00	5.865103e+01	0	0	7.732400e+01
9.290323e+01	2.570870e+02	3.695015e+01	7.038123e+00	5.865103e+01	0	0	7.742400e+01
9.266862e+01	2.551320e+02	3.695015e+01	7.038123e+00	5.865103e+01	0	0	7.752600e+01
9.266862e+01	2.551320e+02	3.519062e+01	7.038123e+00	5.865103e+01	0	0	7.762600e+01
9.266862e+01	2.551320e+02	3.519062e+01	5.278592e+00	5.865103e+01	0	0	7.772700e+01
9.278592e+01	2.541544e+02	3.519062e+01	7.038123e+00	5.865103e+01	0	0	7.782800e+01
9.231672e+01	2.531769e+02	3.519062e+01	7.038123e+00	5.865103e+01	0	0	7.792800e+01
9.231672e+01	2.531769e+02	3.695015e+01	7.038123e+00	5.865103e+01	0	0	7.802900e+01
9.231672e+01	2.531769e+02	3.519062e+01	8.797654e+00	5.865103e+01	0	0	7.813000e+01
9.231672e+01	2.531769e+02	3.519062e+01	7.038123e+00	5.865103e+01	0	0	7.823000e+01
9.231672e+01	2.531769e+02	3.519062e+01	8.797654e+00	5.865103e+01	0	0	7.833100e+01
9.243402e+01	2.531769e+02	3.519062e+01	7.038123e+00	5.865103e+01	0	0	7.843200e+01
9.231672e+01	2.531769e+02	3.519062e+01	7.038123e+00	5.865103e+01	0	0	7.853200e+01
9.090909e+01	2.561095e+02	3.695015e+01	7.038123e+00	5.865103e+01	0	0	7.863300e+01
9.079179e+01	2.551320e+02	3.519062e+01	7.038123e+00	5.865103e+01	0	0	7.873400e+01
9.079179e+01	2.561095e+02	3.695015e+01	7.038123e+00	5.865103e+01	0	0	7.883400e+01
9.079179e+01	2.561095e+02	3.519062e+01	7.038123e+00	5.865103e+01	0	0	7.893600e+01
9.079179e+01	2.551320e+02	3.519062e+01	7.038123e+00	5.865103e+01	0	0	7.903600e+01
9.079179e+01	2.561095e+02	3.519062e+01	7.038123e+00	5.865103e+01	0	0	7.913700e+01
9.079179e+01	2.551320e+02	3.519062e+01	7.038123e+00	5.806452e+01	0	0	7.923800e+01
8.832845e+01	2.551320e+02	3.343109e+01	7.038123e+00	5.865103e+01	0	0	7.933800e+01
8.668622e+01	2.541544e+02	3.519062e+01	7.038123e+00	5.923754e+01	0	0	7.943900e+01
8.668622e+01	2.551320e+02	3.519062e+01	7.038123e+00	5.865103e+01	0	0	7.954000e+01
8.668622e+01	2.541544e+02	3.343109e+01	7.038123e+00	5.865103e+01	0	0	7.964000e+01
8.668622e+01	2.541544e+02	3.519062e+01	7.038123e+00	5.865103e+01	0	0	7.974100e+01
8.668622e+01	2.551320e+02	3.519062e+01	7.038123e+00	5.865103e+01	0	0	7.984200e+01
8.668622e+01	2.541544e+02	3.343109e+01	7.038123e+00	5.865103e+01	0	0	7.994200e+01
8.668622e+01	2.541544e+02	3.519062e+01	7.038123e+00	5.865103e+01	0	0	8.004400e+01
8.668622e+01	2.512219e+02	3.519062e+01	8.797654e+00	5.865103e+01	0	0	8.014400e+01
8.668622e+01	2.512219e+02	3.519062e+01	7.038123e+00	5.923754e+01	0	0	8.024400e+01
8.668622e+01	2.512219e+02	3.519062e+01	7.038123e+00	5.923754e+01	0	0	8.034600e+01
8.668622e+01	2.512219e+02	3.519062e+01	7.038123e+00	5.923754e+01	0	0	8.044600e+01
8.668622e+01	2.512219e+02	3.519062e+01	7.038123e+00	5.923754e+01	0	0	8.054600e+01
8.668622e+01	2.512219e+02	3.519062e+01	7.038123e+00	5.865103e+01	0	0	8.064800e+01
8.680352e+01	2.521994e+02	3.519062e+01	7.038123e+00	5.923754e+01	0	0	8.074800e+01
8.680352e+01	2.531769e+02	3.519062e+01	7.038123e+00	5.865103e+01	0	0	8.084900e+01
8.668622e+01	2.531769e+02	3.519062e+01	7.038123e+00	5.865103e+01	0	0	8.095000e+01
8.668622e+01	2.521994e+02	3.519062e+01	7.038123e+00	5.865103e+01	0	0	8.105000e+01
8.668622e+01	2.521994e+02	3.519062e+01	7.038123e+00	5.865103e+01	0	0	8.115200e+01
8.668622e+01	2.521994e+02	3.519062e+01	7.038123e+00	5.806452e+01	0	0	8.125200e+01
8.668622e+01	2.521994e+02	3.519062e+01	7.038123e+00	5.865103e+01	0	0	8.135200e+01
8.668622e+01	2.521994e+02	3.519062e+01	7.038123e+00	5.865103e+01	0	0	8.145400e+01
8.668622e+01	2.521994e+02	3.519062e+01	7.038123e+00	5.865103e+01	0	0	8.155400e+01
8.668622e+01	2.521994e+02	3.519062e+01	7.038123e+00	5.865103e+01	0	0	8.165400e+01
8.668622e+01	2.521994e+02	3.519062e+01	7.038123e+00	5.865103e+01	0	0	8.175600e+01
8.668622e+01	2.521994e+02	3.519062e+01	7.038123e+00	5.865103e+01	0	0	8.185600e+01
8.668622e+01	2.521994e+02	3.519062e+01	7.038123e+00	5.923754e+01	0	0	8.195600e+01
8.668622e+01	2.521994e+02	3.519062e+01	7.038123e+00	5.865103e+01	0	0	8.205800e+01
8.680352e+01	2.521994e+02	3.343109e+01	7.038123e+00	5.923754e+01	0	0	8.215800e+01
8.668622e+01	2.541544e+02	3.519062e+01	7.038123e+00	5.865103e+01	0	0	8.225800e+01
8.668622e+01	2.551320e+02	3.519062e+01	7.038123e+00	5.923754e+01	0	0	8.236000e+01
8.668622e+01	2.541544e+02	3.519062e+01	7.038123e+00	5.923754e+01	0	0	8.246000e+01
8.668622e+01	2.541544e+02	3.519062e+01	7.038123e+00	5.865103e+01	0	0	8.256100e+01
8.680352e+01	2.551320e+02	3.519062e+01	5.278592e+00	5.865103e+01	0	0	8.266200e+01
8.668622e+01	2.541544e+02	3.519062e+01	5.278592e+00	5.923754e+01	0	0	8.276200e+01
8.668622e+01	2.551320e+02	3.519062e+01	7.038123e+00	5.923754e+01	0	0	8.286400e+01
8.668622e+01	2.541544e+02	3.519062e+01	7.038123e+00	5.982405e+01	4	0	8.296400e+01
8.668622e+01	2.521994e+02	3.343109e+01	7.038123e+00	5.982405e+01	4	0	8.306400e+01
8.668622e+01	2.531769e+02	3.519062e+01	7.038123e+00	5.982405e+01	4	0	8.316600e+01
8.668622e+01	2.531769e+02	3.519062e+01	7.038123e+00	5.982405e+01	4	0	8.326600e+01
8.668622e+01	2.521994e+02	3.519062e+01	7.038123e+00	5.923754e+01	4	0	8.336700e+01
8.668622e+01	2.531769e+02	3.519062e+01	7.038123e+00	5.982405e+01	4	0	8.346800e+01
8.668622e+01	2.531769e+02	3.519062e+01	7.038123e+00	5.982405e+01	4	0	8.356900e+01
8.680352e+01	2.492669e+02	3.519062e+01	5.278592e+00	6.041056e+01	4	0	8.367000e+01
8.668622e+01	2.463343e+02	3.519062e+01	5.278592e+00	6.041056e+01	4	0	8.377100e+01
8.680352e+01	2.473118e+02	3.519062e+01	7.038123e+00	6.041056e+01	4	0	8.387100e+01
8.668622e+01	2.463343e+02	3.519062e+01	7.038123e+00	6.041056e+01	4	0	8.397300e+01
8.692082e+01	2.473118e+02	3.519062e+01	7.038123e+00	6.041056e+01	4	0	8.407300e+01
8.668622e+01	2.463343e+02	3.343109e+01	7.038123e+00	6.041056e+01	4	0	8.417300e+01
8.668622e+01	2.463343e+02	3.519062e+01	5.278592e+00	6.099707e+01	4	0	8.427500e+01
8.668622e+01	2.473118e+02	3.519062e+01	5.278592e+00	5.630499e+01	4	0	8.437500e+01
8.668622e+01	2.473118e+02	3.343109e+01	7.038123e+00	5.689150e+01	4	0	8.447600e+01
8.668622e+01	2.473118e+02	3.343109e+01	5.278592e+00	5.689150e+01	4	0	8.457700e+01
8.668622e+01	2.473118e+02	3.519062e+01	5.278592e+00	5.630499e+01	4	0	8.467800e+01
8.668622e+01	2.473118e+02	3.519062e+01	5.278592e+00	5.630499e+01	4	0	8.477900e+01
8.680352e+01	2.473118e+02	3.519062e+01	7.038123e+00	5.630499e+01	4	0	8.487900e+01
8.680352e+01	2.473118e+02	3.519062e+01	7.038123e+00	5.689150e+01	4	0	8.498000e+01
8.668622e+01	2.473118e+02	3.519062e+01	5.278592e+00	5.630499e+01	4	0	8.508100e+01
8.152493e+01	2.443793e+02	3.519062e+01	5.278592e+00	5.689150e+01	0	0	8.518100e+01
8.140762e+01	2.443793e+02	3.519062e+01	5.278592e+00	5.689150e+01	0	0	8.528200e+01
8.140762e+01	2.443793e+02	3.343109e+01	5.278592e+00	5.630499e+01	0	0	8.538300e+01
8.152493e+01	2.443793e+02	3.519062e+01	5.278592e+00	5.630499e+01	0	0	8.548300e+01
8.140762e+01	2.443793e+02	3.519062e+01	5.278592e+00	5.630499e+01	0	0	8.558400e+01
8.140762e+01	2.453568e+02	3.519062e+01	5.278592e+00	5.630499e+01	0	0	8.568500e+01
7.800587e+01	2.443793e+02	3.519062e+01	5.278592e+00	5.102639e+01	0	0	8.578500e+01
7.178886e+01	2.463343e+02	3.343109e+01	5.278592e+00	5.102639e+01	0	0	8.588600e+01
7.167155e+01	2.463343e+02	3.343109e+01	3.519062e+00	5.102639e+01	0	0	8.598700e+01
7.167155e+01	2.463343e+02	3.343109e+01	5.278592e+00	5.043988e+01	0	0	8.608700e+01
7.167155e+01	2.463343e+02	3.167155e+01	7.038123e+00	5.102639e+01	0	0	8.618900e+01
7.178886e+01	2.463343e+02	3.343109e+01	5.278592e+00	5.102639e+01	0	0	8.628900e+01
7.167155e+01	2.463343e+02	3.343109e+01	7.038123e+00	5.102639e+01	0	0	8.638900e+01
7.178886e+01	2.463343e+02	3.167155e+01	5.278592e+00	5.102639e+01	0	0	8.649000e+01
6.674487e+01	2.443793e+02	3.167155e+01	7.038123e+00	4.926686e+01	0	0	8.659100e+01
6.686217e+01	2.443793e+02	3.167155e+01	5.278592e+00	4.868035e+01	0	0	8.669100e+01
6.686217e+01	2.443793e+02	3.167155e+01	7.038123e+00	4.926686e+01	0	0	8.679200e+01
6.674487e+01	2.443793e+02	3.167155e+01	5.278592e+00	4.926686e+01	0	0	8.689300e+01
6.674487e+01	2.443793e+02	3.167155e+01	5.278592e+00	4.926686e+01	0	0	8.699300e+01
6.674487e+01	2.443793e+02	3.167155e+01	5.278592e+00	4.868035e+01	0	0	8.709400e+01
6.674487e+01	2.443793e+02	3.167155e+01	5.278592e+00	4.926686e+01	0	0	8.719500e+01
6.322581e+01	2.443793e+02	2.991202e+01	5.278592e+00	4.692082e+01	0	0	8.729600e+01
6.322581e+01	2.443793e+02	2.991202e+01	5.278592e+00	4.692082e+01	0	0	8.739600e+01
6.322581e+01	2.443793e+02	3.167155e+01	5.278592e+00	4.692082e+01	0	0	8.749700e+01
6.322581e+01	2.443793e+02	2.991202e+01	5.278592e+00	4.692082e+01	0	0	8.759800e+01
6.322581e+01	2.443793e+02	3.167155e+01	5.278592e+00	4.692082e+01	0	0	8.769800e+01
6.322581e+01	2.443793e+02	2.991202e+01	5.278592e+00	4.692082e+01	0	0	8.779800e+01
6.322581e+01	2.443793e+02	3.167155e+01	5.278592e+00	4.750733e+01	0	0	8.790000e+01
6.123167e+01	2.492669e+02	2.815249e+01	5.278592e+00	4.692082e+01	0	0	88
6.217009e+01	2.512219e+02	2.815249e+01	5.278592e+00	4.692082e+01	0	0	8.810000e+01
6.217009e+01	2.512219e+02	2.815249e+01	5.278592e+00	4.692082e+01	0	0	8.820200e+01
6.217009e+01	2.521994e+02	2.815249e+01	3.519062e+00	4.692082e+01	0	0	8.830200e+01
6.217009e+01	2.512219e+02	2.815249e+01	5.278592e+00	4.692082e+01	0	0	8.840200e+01
6.217009e+01	2.521994e+02	2.815249e+01	5.278592e+00	4.692082e+01	0	0	8.850400e+01
6.217009e+01	2.521994e+02	2.639296e+01	5.278592e+00	4.692082e+01	0	0	8.860400e+01
6.310850e+01	2.531769e+02	2.815249e+01	5.278592e+00	5.219941e+01	0	0	8.870500e+01
6.416422e+01	2.541544e+02	2.815249e+01	3.519062e+00	5.161290e+01	0	0	8.880600e+01
6.428152e+01	2.541544e+02	2.815249e+01	5.278592e+00	5.219941e+01	0	0	8.890600e+01
6.416422e+01	2.541544e+02	2.639296e+01	5.278592e+00	5.161290e+01	0	0	8.900700e+01
6.416422e+01	2.541544e+02	2.815249e+01	5.278592e+00	5.219941e+01	0	0	8.910700e+01
6.416422e+01	2.541544e+02	2.639296e+01	5.278592e+00	5.219941e+01	0	0	8.920800e+01
6.416422e+01	2.541544e+02	2.639296e+01	5.278592e+00	5.219941e+01	0	0	8.930900e+01
6.545455e+01	2.561095e+02	2.639296e+01	5.278592e+00	6.686217e+01	0	0	8.940900e+01
6.815249e+01	2.570870e+02	2.815249e+01	5.278592e+00	6.686217e+01	0	0	8.951000e+01
6.803519e+01	2.570870e+02	2.639296e+01	5.278592e+00	6.686217e+01	0	0	8.961100e+01
6.803519e+01	2.570870e+02	2.815249e+01	5.278592e+00	6.686217e+01	0	0	8.971100e+01
6.803519e+01	2.570870e+02	2.639296e+01	5.278592e+00	6.744868e+01	0	0	8.981200e+01
6.803519e+01	2.570870e+02	2.639296e+01	5.278592e+00	6.686217e+01	0	0	8.991300e+01
6.803519e+01	2.570870e+02	2.639296e+01	5.278592e+00	6.744868e+01	0	0	9.001400e+01
6.932551e+01	2.570870e+02	2.639296e+01	5.278592e+00	6.686217e+01	0	0	9.011500e+01
7.131965e+01	2.580645e+02	2.639296e+01	5.278592e+00	6.744868e+01	0	0	9.021500e+01
7.272727e+01	2.561095e+02	2.639296e+01	5.278592e+00	6.686217e+01	0	0	9.031600e+01
7.272727e+01	2.561095e+02	2.639296e+01	5.278592e+00	6.744868e+01	0	0	9.041700e+01
7.272727e+01	2.561095e+02	2.639296e+01	5.278592e+00	6.744868e+01	0	0	9.051700e+01
7.272727e+01	2.570870e+02	2.815249e+01	5.278592e+00	6.686217e+01	0	0	9.061800e+01
7.272727e+01	2.561095e+02	2.639296e+01	5.278592e+00	6.686217e+01	0	0	9.071900e+01
7.272727e+01	2.561095e+02	2.815249e+01	5.278592e+00	6.744868e+01	0	0	9.081900e+01
7.565982e+01	2.551320e+02	2.815249e+01	5.278592e+00	7.272727e+01	0	0	9.092000e+01
7.565982e+01	2.551320e+02	2.815249e+01	5.278592e+00	7.214076e+01	0	0	9.102100e+01
7.565982e+01	2.551320e+02	2.815249e+01	5.278592e+00	7.214076e+01	0	0	9.112100e+01
7.577713e+01	2.551320e+02	2.815249e+01	5.278592e+00	7.272727e+01	0	0	9.122300e+01
7.565982e+01	2.551320e+02	2.639296e+01	5.278592e+00	7.272727e+01	0	0	9.132300e+01
7.565982e+01	2.551320e+02	2.639296e+01	5.278592e+00	7.214076e+01	0	0	9.142300e+01
7.565982e+01	2.551320e+02	2.815249e+01	5.278592e+00	7.214076e+01	0	0	9.152500e+01
7.870968e+01	2.541544e+02	2.815249e+01	5.278592e+00	7.507331e+01	0	0	9.162500e+01
8.023460e+01	2.580645e+02	2.639296e+01	5.278592e+00	7.448680e+01	0	0	9.172600e+01
8.023460e+01	2.580645e+02	2.639296e+01	5.278592e+00	7.448680e+01	0	0	9.182700e+01
8.023460e+01	2.580645e+02	2.639296e+01	5.278592e+00	7.448680e+01	0	0	9.192700e+01
8.023460e+01	2.580645e+02	2.815249e+01	7.038123e+00	7.507331e+01	0	0	9.202800e+01
8.023460e+01	2.580645e+02	2.815249e+01	5.278592e+00	7.448680e+01	0	0	9.212900e+01
8.023460e+01	2.580645e+02	2.815249e+01	5.278592e+00	7.448680e+01	0	0	9.222900e+01
8.164223e+01	2.561095e+02	2.815249e+01	5.278592e+00	7.741935e+01	0	0	9.233100e+01
8.281525e+01	2.570870e+02	2.815249e+01	7.038123e+00	7.741935e+01	0	0	9.243100e+01
8.293255e+01	2.570870e+02	2.815249e+01	5.278592e+00	7.741935e+01	0	0	9.253100e+01
8.293255e+01	2.570870e+02	2.815249e+01	7.038123e+00	7.741935e+01	0	0	9.263300e+01
8.293255e+01	2.570870e+02	2.815249e+01	3.519062e+00	7.741935e+01	0	0	9.273300e+01
8.293255e+01	2.570870e+02	2.815249e+01	5.278592e+00	7.741935e+01	0	0	9.283300e+01
8.293255e+01	2.570870e+02	2.815249e+01	7.038123e+00	7.741935e+01	0	0	9.293500e+01
8.422287e+01	2.570870e+02	2.815249e+01	7.038123e+00	7.683284e+01	0	0	9.303500e+01
8.656891e+01	2.570870e+02	2.991202e+01	7.038123e+00	7.683284e+01	0	0	9.313600e+01
8.656891e+01	2.570870e+02	2.815249e+01	5.278592e+00	7.683284e+01	0	0	9.323700e+01
8.645161e+01	2.570870e+02	2.815249e+01	7.038123e+00	7.683284e+01	0	0	9.333700e+01
8.645161e+01	2.570870e+02	2.815249e+01	5.278592e+00	7.683284e+01	0	0	9.343800e+01
8.645161e+01	2.570870e+02	2.815249e+01	5.278592e+00	7.683284e+01	0	0	9.353900e+01
8.645161e+01	2.570870e+02	2.815249e+01	5.278592e+00	7.683284e+01	0	0	9.363900e+01
8.739003e+01	2.570870e+02	2.815249e+01	5.278592e+00	7.155425e+01	0	0	9.374100e+01
8.973607e+01	2.570870e+02	2.815249e+01	7.038123e+00	7.214076e+01	0	0	9.384100e+01
8.973607e+01	2.570870e+02	2.815249e+01	7.038123e+00	7.155425e+01	0	0	9.394100e+01
8.961877e+01	2.570870e+02	2.991202e+01	5.278592e+00	7.155425e+01	0	0	9.404300e+01
8.961877e+01	2.570870e+02	2.991202e+01	5.278592e+00	7.155425e+01	0	0	9.414300e+01
8.961877e+01	2.570870e+02	2.815249e+01	5.278592e+00	7.155425e+01	0	0	9.424300e+01
8.973607e+01	2.570870e+02	2.991202e+01	5.278592e+00	7.155425e+01	0	0	9.434500e+01
8.973607e+01	2.570870e+02	2.991202e+01	7.038123e+00	7.155425e+01	0	0	9.444500e+01
9.137830e+01	2.561095e+02	2.991202e+01	5.278592e+00	7.155425e+01	0	0	9.454600e+01
9.126100e+01	2.561095e+02	2.991202e+01	7.038123e+00	7.155425e+01	0	0	9.464700e+01
9.137830e+01	2.570870e+02	2.991202e+01	7.038123e+00	7.214076e+01	0	0	9.474700e+01
9.126100e+01	2.570870e+02	2.991202e+01	7.038123e+00	7.155425e+01	0	0	9.484900e+01
9.126100e+01	2.561095e+02	2.991202e+01	5.278592e+00	7.155425e+01	0	0	9.494900e+01
9.126100e+01	2.561095e+02	2.991202e+01	3.519062e+00	7.155425e+01	0	0	9.504900e+01
9.126100e+01	2.561095e+02	2.991202e+01	7.038123e+00	7.214076e+01	0	0	9.515100e+01
9.278592e+01	2.551320e+02	2.991202e+01	5.278592e+00	6.451613e+01	0	0	9.525100e+01
9.337243e+01	2.561095e+02	2.991202e+01	5.278592e+00	6.451613e+01	0	0	9.535100e+01
9.337243e+01	2.570870e+02	3.167155e+01	5.278592e+00	6.392962e+01	0	0	9.545300e+01
9.337243e+01	2.561095e+02	3.167155e+01	5.278592e+00	6.451613e+01	0	0	9.555300e+01
9.348974e+01	2.570870e+02	2.991202e+01	5.278592e+00	6.451613e+01	0	0	9.565300e+01
9.348974e+01	2.570870e+02	2.991202e+01	7.038123e+00	6.451613e+01	0	0	9.575500e+01
9.348974e+01	2.570870e+02	2.991202e+01	5.278592e+00	6.451613e+01	0	0	9.585500e+01
9.431085e+01	2.541544e+02	3.167155e+01	5.278592e+00	6.334311e+01	0	0	9.595600e+01
9.478006e+01	2.561095e+02	3.167155e+01	5.278592e+00	6.334311e+01	0	0	9.605700e+01
9.466276e+01	2.551320e+02	2.991202e+01	5.278592e+00	6.334311e+01	0	0	9.615700e+01
9.466276e+01	2.561095e+02	3.167155e+01	5.278592e+00	6.334311e+01	0	0	9.625900e+01
9.466276e+01	2.561095e+02	3.167155e+01	5.278592e+00	6.392962e+01	0	0	9.635900e+01
9.478006e+01	2.561095e+02	3.167155e+01	5.278592e+00	6.334311e+01	0	0	9.645900e+01
9.466276e+01	2.561095e+02	3.167155e+01	5.278592e+00	6.392962e+01	0	0	9.656100e+01
9.478006e+01	2.551320e+02	3.167155e+01	5.278592e+00	6.510264e+01	0	0	9.666100e+01
9.466276e+01	2.541544e+02	3.167155e+01	5.278592e+00	6.510264e+01	0	0	9.676100e+01
9.478006e+01	2.541544e+02	3.167155e+01	5.278592e+00	6.568915e+01	0	0	9.686300e+01
9.478006e+01	2.541544e+02	3.167155e+01	5.278592e+00	6.510264e+01	0	0	9.696300e+01
9.478006e+01	2.541544e+02	2.991202e+01	5.278592e+00	6.510264e+01	0	0	9.706300e+01
9.478006e+01	2.541544e+02	3.167155e+01	5.278592e+00	6.510264e+01	0	0	9.716500e+01
9.466276e+01	2.541544e+02	3.167155e+01	5.278592e+00	6.510264e+01	0	0	9.726500e+01
9.478006e+01	2.561095e+02	3.167155e+01	5.278592e+00	6.686217e+01	0	0	9.736600e+01
9.454545e+01	2.570870e+02	2.991202e+01	5.278592e+00	6.686217e+01	0	0	9.746700e+01
9.466276e+01	2.561095e+02	3.167155e+01	5.278592e+00	6.686217e+01	0	0	9.756700e+01
9.466276e+01	2.570870e+02	3.167155e+01	5.278592e+00	6.686217e+01	0	0	9.766900e+01
9.466276e+01	2.561095e+02	3.343109e+01	5.278592e+00	6.627566e+01	0	0	9.776900e+01
9.466276e+01	2.561095e+02	3.167155e+01	5.278592e+00	6.686217e+01	0	0	9.786900e+01
9.454545e+01	2.561095e+02	3.167155e+01	5.278592e+00	6.686217e+01	0	0	9.797100e+01
9.466276e+01	2.561095e+02	2.991202e+01	5.278592e+00	6.568915e+01	0	0	9.807100e+01
9.419355e+01	2.561095e+02	3.167155e+01	7.038123e+00	6.568915e+01	0	0	9.817100e+01
9.419355e+01	2.561095e+02	3.343109e+01	5.278592e+00	6.568915e+01	0	0	9.827300e+01
9.407625e+01	2.561095e+02	3.167155e+01	5.278592e+00	6.568915e+01	0	0	9.837300e+01
9.407625e+01	2.561095e+02	3.167155e+01	5.278592e+00	6.510264e+01	0	0	9.847300e+01
9.407625e+01	2.561095e+02	3.167155e+01	5.278592e+00	6.568915e+01	0	0	9.857500e+01
9.407625e+01	2.561095e+02	3.167155e+01	5.278592e+00	6.568915e+01	0	0	9.867500e+01
9.372434e+01	2.561095e+02	3.167155e+01	5.278592e+00	6.568915e+01	0	0	9.877600e+01
9.290323e+01	2.561095e+02	3.167155e+01	5.278592e+00	6.568915e+01	0	0	9.887700e+01
9.302053e+01	2.561095e+02	3.167155e+01	5.278592e+00	6.568915e+01	0	0	9.897700e+01
9.290323e+01	2.561095e+02	3.167155e+01	5.278592e+00	6.568915e+01	0	0	9.907900e+01
9.290323e+01	2.561095e+02	3.167155e+01	5.278592e+00	6.568915e+01	0	0	9.917900e+01
9.290323e+01	2.561095e+02	3.167155e+01	7.038123e+00	6.568915e+01	0	0	9.927900e+01
9.290323e+01	2.561095e+02	3.343109e+01	5.278592e+00	6.568915e+01	0	0	9.938100e+01
9.290323e+01	2.561095e+02	3.167155e+01	5.278592e+00	6.510264e+01	0	0	9.948100e+01
9.266862e+01	2.541544e+02	3.167155e+01	5.278592e+00	6.803519e+01	0	0	9.958100e+01
9.196481e+01	2.561095e+02	3.167155e+01	5.278592e+00	6.803519e+01	0	0	9.968300e+01
9.208211e+01	2.570870e+02	3.167155e+01	5.278592e+00	6.803519e+01	0	0	9.978300e+01
9.196481e+01	2.561095e+02	3.167155e+01	5.278592e+00	6.862170e+01	0	0	9.988400e+01
9.184751e+01	2.561095e+02	3.167155e+01	5.278592e+00	6.862170e+01	0	0	9.998500e+01
9.184751e+01	2.561095e+02	3.343109e+01	7.038123e+00	6.803519e+01	0	0	1.000850e+02
9.184751e+01	2.561095e+02	3.167155e+01	5.278592e+00	6.803519e+01	0	0	1.001870e+02
9.161290e+01	2.561095e+02	3.167155e+01	5.278592e+00	6.920821e+01	0	0	1.002870e+02
9.126100e+01	2.570870e+02	3.167155e+01	5.278592e+00	6.920821e+01	0	0	1.003870e+02
9.137830e+01	2.580645e+02	3.167155e+01	5.278592e+00	6.920821e+01	0	0	1.004890e+02
9.126100e+01	2.570870e+02	3.167155e+01	5.278592e+00	6.979472e+01	0	0	1.005890e+02
9.126100e+01	2.580645e+02	3.343109e+01	7.038123e+00	6.920821e+01	0	0	1.006900e+02
9.137830e+01	2.570870e+02	3.167155e+01	7.038123e+00	6.920821e+01	0	0	1.007910e+02
9.137830e+01	2.570870e+02	3.343109e+01	7.038123e+00	6.920821e+01	0	0	1.008910e+02
9.114370e+01	2.551320e+02	3.167155e+01	5.278592e+00	7.096774e+01	0	0	1.009930e+02
9.102639e+01	2.551320e+02	3.343109e+01	5.278592e+00	7.096774e+01	0	0	1.010930e+02
9.102639e+01	2.551320e+02	3.343109e+01	7.038123e+00	7.096774e+01	0	0	1.011940e+02
9.102639e+01	2.541544e+02	3.343109e+01	5.278592e+00	7.096774e+01	0	0	1.012950e+02
9.102639e+01	2.551320e+02	3.167155e+01	5.278592e+00	7.096774e+01	0	0	1.013950e+02
9.102639e+01	2.541544e+02	3.167155e+01	5.278592e+00	7.096774e+01	0	0	1.014960e+02
9.102639e+01	2.551320e+02	3.167155e+01	5.278592e+00	7.096774e+01	0	0	1.015970e+02
9.114370e+01	2.551320e+02	3.343109e+01	5.278592e+00	6.920821e+01	0	0	1.016980e+02
9.126100e+01	2.551320e+02	3.343109e+01	5.278592e+00	6.920821e+01	0	0	1.017980e+02
9.137830e+01	2.551320e+02	3.343109e+01	5.278592e+00	6.920821e+01	0	0	1.018990e+02
9.126100e+01	2.551320e+02	3.343109e+01	5.278592e+00	6.920821e+01	0	0	102
9.137830e+01	2.551320e+02	3.167155e+01	5.278592e+00	6.979472e+01	0	0	1.021000e+02
9.149560e+01	2.551320e+02	3.167155e+01	7.038123e+00	6.979472e+01	0	0	1.022020e+02
9.126100e+01	2.541544e+02	3.343109e+01	5.278592e+00	6.979472e+01	0	0	1.023020e+02
9.149560e+01	2.541544e+02	3.343109e+01	5.278592e+00	6.979472e+01	0	0	1.024030e+02
9.208211e+01	2.551320e+02	3.343109e+01	7.038123e+00	6.979472e+01	0	0	1.025040e+02
9.231672e+01	2.551320e+02	3.519062e+01	5.278592e+00	6.979472e+01	0	0	1.026040e+02
9.196481e+01	2.551320e+02	3.343109e+01	7.038123e+00	6.979472e+01	0	0	1.027060e+02
9.196481e+01	2.551320e+02	3.343109e+01	5.278592e+00	6.979472e+01	0	0	1.028060e+02
9.196481e+01	2.551320e+02	3.343109e+01	5.278592e+00	6.979472e+01	0	0	1.029060e+02
9.184751e+01	2.551320e+02	3.343109e+01	5.278592e+00	6.979472e+01	0	0	1.030080e+02
9.196481e+01	2.551320e+02	3.343109e+01	5.278592e+00	6.979472e+01	0	0	1.031080e+02
9.243402e+01	2.551320e+02	3.519062e+01	5.278592e+00	6.920821e+01	0	0	1.032090e+02
9.255132e+01	2.551320e+02	3.519062e+01	7.038123e+00	6.979472e+01	0	0	1.033100e+02
9.255132e+01	2.551320e+02	3.519062e+01	5.278592e+00	6.920821e+01	0	0	1.034100e+02
9.255132e+01	2.551320e+02	3.519062e+01	5.278592e+00	6.920821e+01	0	0	1.035120e+02
9.243402e+01	2.551320e+02	3.519062e+01	5.278592e+00	6.920821e+01	0	0	1.036120e+02
9.255132e+01	2.561095e+02	3.519062e+01	7.038123e+00	6.979472e+01	0	0	1.037130e+02
9.243402e+01	2.561095e+02	3.519062e+01	5.278592e+00	6.920821e+01	0	0	1.038140e+02
9.255132e+01	2.541544e+02	3.519062e+01	5.278592e+00	6.920821e+01	0	0	1.039140e+02
9.278592e+01	2.561095e+02	3.519062e+01	5.278592e+00	6.920821e+01	0	0	1.040150e+02
9.266862e+01	2.561095e+02	3.519062e+01	7.038123e+00	6.979472e+01	0	0	1.041160e+02
9.266862e+01	2.551320e+02	3.519062e+01	7.038123e+00	6.920821e+01	0	0	1.042170e+02
9.266862e+01	2.551320e+02	3.519062e+01	5.278592e+00	6.920821e+01	0	0	1.043170e+02
9.266862e+01	2.561095e+02	3.343109e+01	7.038123e+00	6.920821e+01	0	0	1.044180e+02
9.266862e+01	2.561095e+02	3.519062e+01	7.038123e+00	6.920821e+01	0	0	1.045190e+02
9.278592e+01	2.551320e+02	3.519062e+01	5.278592e+00	6.862170e+01	0	0	1.046200e+02
9.278592e+01	2.551320e+02	3.695015e+01	7.038123e+00	6.803519e+01	0	0	1.047210e+02
9.290323e+01	2.551320e+02	3.695015e+01	7.038123e+00	6.803519e+01	0	0	1.048210e+02
9.290323e+01	2.551320e+02	3.695015e+01	7.038123e+00	6.803519e+01	0	0	1.049220e+02
9.278592e+01	2.551320e+02	3.695015e+01	7.038123e+00	6.862170e+01	0	0	1.050230e+02
9.278592e+01	2.551320e+02	3.695015e+01	7.038123e+00	6.803519e+01	0	0	1.051230e+02
9.278592e+01	2.551320e+02	3.519062e+01	7.038123e+00	6.803519e+01	0	0	1.052250e+02
9.290323e+01	2.561095e+02	3.695015e+01	5.278592e+00	6.627566e+01	0	0	1.053250e+02
9.313783e+01	2.551320e+02	3.695015e+01	5.278592e+00	6.568915e+01	0	0	1.054250e+02
9.302053e+01	2.541544e+02	3.695015e+01	7.038123e+00	6.627566e+01	0	0	1.055270e+02
9.302053e+01	2.541544e+02	3.519062e+01	7.038123e+00	6.568915e+01	0	0	1.056270e+02
9.302053e+01	2.541544e+02	3.695015e+01	5.278592e+00	6.627566e+01	0	0	1.057290e+02
9.302053e+01	2.541544e+02	3.695015e+01	7.038123e+00	6.568915e+01	0	0	1.058290e+02
9.302053e+01	2.541544e+02	3.695015e+01	7.038123e+00	6.568915e+01	0	0	1.059290e+02
9.313783e+01	2.541544e+02	3.695015e+01	7.038123e+00	6.451613e+01	0	0	1.060310e+02
9.337243e+01	2.551320e+02	3.695015e+01	5.278592e+00	6.451613e+01	0	0	1.061310e+02
9.325513e+01	2.541544e+02	3.870968e+01	5.278592e+00	6.451613e+01	0	0	1.062320e+02
9.325513e+01	2.541544e+02	3.695015e+01	7.038123e+00	6.451613e+01	0	0	1.063330e+02
9.313783e+01	2.541544e+02	3.695015e+01	5.278592e+00	6.451613e+01	0	0	1.064330e+02
9.313783e+01	2.541544e+02	3.870968e+01	5.278592e+00	6.451613e+01	0	0	1.065340e+02
9.313783e+01	2.541544e+02	3.870968e+01	7.038123e+00	6.392962e+01	0	0	1.066350e+02
9.313783e+01	2.541544e+02	3.870968e+01	5.278592e+00	6.392962e+01	0	0	1.067360e+02
9.325513e+01	2.551320e+02	3.695015e+01	7.038123e+00	6.392962e+01	0	0	1.068360e+02
9.325513e+01	2.561095e+02	3.695015e+01	7.038123e+00	6.451613e+01	0	0	1.069370e+02
9.337243e+01	2.561095e+02	3.695015e+01	5.278592e+00	6.392962e+01	0	0	1.070380e+02
9.325513e+01	2.551320e+02	3.870968e+01	7.038123e+00	6.392962e+01	0	0	1.071390e+02
9.325513e+01	2.551320e+02	3.695015e+01	5.278592e+00	6.392962e+01	0	0	1.072400e+02
9.313783e+01	2.551320e+02	3.870968e+01	7.038123e+00	6.392962e+01	0	0	1.073400e+02
9.313783e+01	2.541544e+02	3.695015e+01	7.038123e+00	6.627566e+01	0	0	1.074420e+02
9.278592e+01	2.551320e+02	3.695015e+01	7.038123e+00	6.686217e+01	0	0	1.075420e+02
9.278592e+01	2.551320e+02	3.695015e+01	5.278592e+00	6.686217e+01	0	0	1.076420e+02
9.266862e+01	2.551320e+02	3.695015e+01	7.038123e+00	6.627566e+01	0	0	1.077440e+02
9.278592e+01	2.551320e+02	3.695015e+01	7.038123e+00	6.627566e+01	0	0	1.078440e+02
9.278592e+01	2.551320e+02	3.695015e+01	5.278592e+00	6.686217e+01	0	0	1.079450e+02
9.278592e+01	2.551320e+02	3.695015e+01	5.278592e+00	6.686217e+01	0	0	1.080460e+02
9.278592e+01	2.551320e+02	3.695015e+01	7.038123e+00	6.686217e+01	0	0	1.081460e+02
9.243402e+01	2.551320e+02	3.519062e+01	5.278592e+00	6.627566e+01	0	0	1.082480e+02
9.231672e+01	2.551320e+02	3.695015e+01	5.278592e+00	6.627566e+01	0	0	1.083480e+02
9.231672e+01	2.541544e+02	3.519062e+01	7.038123e+00	6.627566e+01	0	0	1.084490e+02
9.231672e+01	2.541544e+02	3.695015e+01	5.278592e+00	6.686217e+01	0	0	1.085500e+02
9.231672e+01	2.551320e+02	3.519062e+01	7.038123e+00	6.686217e+01	0	0	1.086500e+02
9.231672e+01	2.541544e+02	3.695015e+01	7.038123e+00	6.686217e+01	0	0	1.087510e+02
9.231672e+01	2.541544e+02	3.695015e+01	7.038123e+00	6.627566e+01	0	0	1.088520e+02
9.219941e+01	2.551320e+02	3.695015e+01	7.038123e+00	6.920821e+01	0	0	1.089530e+02
9.219941e+01	2.561095e+02	3.519062e+01	7.038123e+00	6.862170e+01	0	0	1.090530e+02
9.219941e+01	2.551320e+02	3.519062e+01	5.278592e+00	6.862170e+01	0	0	1.091540e+02
9.208211e+01	2.551320e+02	3.519062e+01	5.278592e+00	6.862170e+01	0	0	1.092550e+02
9.208211e+01	2.561095e+02	3.519062e+01	5.278592e+00	6.862170e+01	0	0	1.093560e+02
9.208211e+01	2.551320e+02	3.519062e+01	5.278592e+00	6.862170e+01	0	0	1.094570e+02
9.208211e+01	2.551320e+02	3.519062e+01	7.038123e+00	6.862170e+01	0	0	1.095570e+02
9.208211e+01	2.561095e+02	3.695015e+01	5.278592e+00	7.038123e+01	0	0	1.096580e+02
9.196481e+01	2.531769e+02	3.695015e+01	7.038123e+00	7.038123e+01	0	0	1.097590e+02
9.196481e+01	2.541544e+02	3.519062e+01	5.278592e+00	7.038123e+01	0	0	1.098590e+02
9.196481e+01	2.541544e+02	3.519062e+01	5.278592e+00	7.038123e+01	0	0	1.099610e+02
9.196481e+01	2.541544e+02	3.519062e+01	7.038123e+00	6.979472e+01	0	0	1.100610e+02
9.196481e+01	2.541544e+02	3.695015e+01	5.278592e+00	6.979472e+01	0	0	1.101610e+02
9.184751e+01	2.531769e+02	3.695015e+01	5.278592e+00	6.979472e+01	0	0	1.102630e+02
9.208211e+01	2.551320e+02	3.519062e+01	5.278592e+00	6.920821e+01	0	0	1.103630e+02
9.219941e+01	2.541544e+02	3.519062e+01	5.278592e+00	6.920821e+01	0	0	1.104650e+02
9.231672e+01	2.541544e+02	3.519062e+01	5.278592e+00	6.920821e+01	0	0	1.105650e+02
9.231672e+01	2.541544e+02	3.519062e+01	5.278592e+00	6.920821e+01	0	0	1.106650e+02
9.231672e+01	2.541544e+02	3.519062e+01	7.038123e+00	6.979472e+01	0	0	1.107670e+02
9.231672e+01	2.541544e+02	3.519062e+01	7.038123e+00	6.920821e+01	0	0	1.108670e+02
9.231672e+01	2.541544e+02	3.519062e+01	7.038123e+00	6.920821e+01	0	0	1.109680e+02
9.255132e+01	2.551320e+02	3.519062e+01	7.038123e+00	6.862170e+01	0	0	1.110690e+02
9.302053e+01	2.551320e+02	3.519062e+01	7.038123e+00	6.862170e+01	0	0	1.111690e+02
9.302053e+01	2.551320e+02	3.695015e+01	7.038123e+00	6.862170e+01	0	0	1.112700e+02
9.302053e+01	2.561095e+02	3.519062e+01	5.278592e+00	6.862170e+01	0	0	1.113710e+02
9.302053e+01	2.551320e+02	3.519062e+01	5.278592e+00	6.803519e+01	0	0	1.114720e+02
9.290323e+01	2.551320e+02	3.519062e+01	5.278592e+00	6.862170e+01	0	0	1.115720e+02
9.325513e+01	2.551320e+02	3.695015e+01	5.278592e+00	6.803519e+01	0	0	1.116730e+02
9.302053e+01	2.551320e+02	3.519062e+01	5.278592e+00	6.803519e+01	0	0	1.117740e+02
9.337243e+01	2.551320e+02	3.695015e+01	5.278592e+00	6.862170e+01	0	0	1.118750e+02
9.337243e+01	2.551320e+02	3.519062e+01	7.038123e+00	6.862170e+01	0	0	1.119760e+02
9.360704e+01	2.561095e+02	3.519062e+01	7.038123e+00	6.862170e+01	0	0	1.120760e+02
9.337243e+01	2.551320e+02	3.519062e+01	7.038123e+00	6.862170e+01	0	0	1.121770e+02
9.337243e+01	2.551320e+02	3.695015e+01	5.278592e+00	6.862170e+01	0	0	1.122780e+02
9.337243e+01	2.551320e+02	3.519062e+01	5.278592e+00	6.920821e+01	0	0	1.123780e+02
9.348974e+01	2.561095e+02	3.519062e+01	7.038123e+00	6.862170e+01	0	0	1.124800e+02
9.407625e+01	2.551320e+02	3.519062e+01	7.038123e+00	6.979472e+01	0	0	1.125800e+02
9.431085e+01	2.551320e+02	3.519062e+01	7.038123e+00	6.979472e+01	0	0	1.126800e+02
9.431085e+01	2.551320e+02	3.519062e+01	7.038123e+00	6.979472e+01	0	0	1.127820e+02
9.431085e+01	2.551320e+02	3.519062e+01	7.038123e+00	6.979472e+01	0	0	1.128820e+02
9.431085e+01	2.551320e+02	3.519062e+01	7.038123e+00	6.979472e+01	0	0	1.129840e+02
9.431085e+01	2.551320e+02	3.343109e+01	7.038123e+00	6.920821e+01	0	0	1.130840e+02
9.431085e+01	2.551320e+02	3.519062e+01	8.797654e+00	6.920821e+01	0	0	1.131840e+02
9.442815e+01	2.561095e+02	3.695015e+01	7.038123e+00	6.979472e+01	0	0	1.132860e+02
9.466276e+01	2.551320e+02	3.519062e+01	7.038123e+00	6.979472e+01	0	0	1.133860e+02
9.478006e+01	2.551320e+02	3.519062e+01	7.038123e+00	6.979472e+01	0	0	1.134870e+02
9.478006e+01	2.551320e+02	3.519062e+01	7.038123e+00	6.979472e+01	0	0	1.135880e+02
9.478006e+01	2.551320e+02	3.343109e+01	7.038123e+00	6.979472e+01	0	0	1.136880e+02
9.478006e+01	2.561095e+02	3.519062e+01	7.038123e+00	6.979472e+01	0	0	1.137890e+02
9.478006e+01	2.551320e+02	3.519062e+01	7.038123e+00	7.038123e+01	0	0	1.138900e+02
9.478006e+01	2.551320e+02	3.695015e+01	7.038123e+00	6.979472e+01	0	0	1.139910e+02
9.489736e+01	2.551320e+02	3.519062e+01	7.038123e+00	6.979472e+01	0	0	1.140920e+02
9.489736e+01	2.551320e+02	3.695015e+01	7.038123e+00	6.979472e+01	0	0	1.141920e+02
9.489736e+01	2.551320e+02	3.519062e+01	7.038123e+00	7.038123e+01	0	0	1.142930e+02
9.489736e+01	2.561095e+02	3.519062e+01	7.038123e+00	6.979472e+01	0	0	1.143940e+02
9.489736e+01	2.551320e+02	3.519062e+01	7.038123e+00	6.979472e+01	0	0	1.144950e+02
9.478006e+01	2.551320e+02	3.519062e+01	8.797654e+00	6.979472e+01	0	0	1.145950e+02
9.536657e+01	2.561095e+02	3.519062e+01	7.038123e+00	7.038123e+01	0	0	1.146960e+02
9.478006e+01	2.551320e+02	3.519062e+01	7.038123e+00	7.038123e+01	0	0	1.147970e+02
9.478006e+01	2.551320e+02	3.695015e+01	7.038123e+00	7.038123e+01	0	0	1.148970e+02
9.466276e+01	2.551320e+02	3.695015e+01	8.797654e+00	7.038123e+01	0	0	1.149990e+02
9.466276e+01	2.551320e+02	3.695015e+01	7.038123e+00	7.038123e+01	0	0	1.150990e+02
9.466276e+01	2.551320e+02	3.519062e+01	7.038123e+00	7.038123e+01	0	0	1.152000e+02
9.466276e+01	2.561095e+02	3.519062e+01	8.797654e+00	7.038123e+01	0	0	1.153010e+02
9.466276e+01	2.561095e+02	3.519062e+01	7.038123e+00	6.803519e+01	0	0	1.154010e+02
9.431085e+01	2.521994e+02	3.695015e+01	8.797654e+00	6.803519e+01	0	0	1.155030e+02
9.419355e+01	2.521994e+02	3.695015e+01	7.038123e+00	6.862170e+01	0	0	1.156030e+02
9.419355e+01	2.521994e+02	3.519062e+01	7.038123e+00	6.803519e+01	0	0	1.157030e+02
9.419355e+01	2.521994e+02	3.695015e+01	7.038123e+00	6.803519e+01	0	0	1.158050e+02
9.431085e+01	2.521994e+02	3.695015e+01	7.038123e+00	6.803519e+01	0	0	1.159050e+02
9.419355e+01	2.521994e+02	3.695015e+01	7.038123e+00	6.803519e+01	0	0	1.160060e+02
9.431085e+01	2.531769e+02	3.695015e+01	7.038123e+00	6.862170e+01	0	0	1.161070e+02
9.395894e+01	2.541544e+02	3.519062e+01	7.038123e+00	6.744868e+01	0	0	1.162070e+02
9.395894e+01	2.541544e+02	3.695015e+01	7.038123e+00	6.744868e+01	0	0	1.163080e+02
9.372434e+01	2.541544e+02	3.695015e+01	7.038123e+00	6.744868e+01	0	0	1.164090e+02
9.384164e+01	2.541544e+02	3.695015e+01	7.038123e+00	6.803519e+01	0	0	1.165100e+02
9.384164e+01	2.541544e+02	3.695015e+01	7.038123e+00	6.686217e+01	0	0	1.166110e+02
9.384164e+01	2.551320e+02	3.519062e+01	7.038123e+00	6.744868e+01	0	0	1.167110e+02
9.395894e+01	2.541544e+02	3.695015e+01	7.038123e+00	6.744868e+01	0	0	1.168120e+02
9.372434e+01	2.551320e+02	3.695015e+01	7.038123e+00	6.686217e+01	0	0	1.169130e+02
9.372434e+01	2.561095e+02	3.695015e+01	7.038123e+00	6.686217e+01	0	0	1.170140e+02
9.372434e+01	2.551320e+02	3.695015e+01	8.797654e+00	6.686217e+01	0	0	1.171140e+02
9.372434e+01	2.551320e+02	3.695015e+01	7.038123e+00	6.686217e+01	0	0	1.172160e+02
9.372434e+01	2.551320e+02	3.519062e+01	7.038123e+00	6.627566e+01	0	0	1.173160e+02
9.384164e+01	2.551320e+02	3.695015e+01	7.038123e+00	6.686217e+01	0	0	1.174160e+02
9.372434e+01	2.551320e+02	3.519062e+01	8.797654e+00	6.686217e+01	0	0	1.175180e+02
9.395894e+01	2.570870e+02	3.695015e+01	8.797654e+00	6.744868e+01	0	0	1.176180e+02
9.384164e+01	2.570870e+02	3.519062e+01	8.797654e+00	6.686217e+01	0	0	1.177200e+02
9.372434e+01	2.570870e+02	3.695015e+01	8.797654e+00	6.686217e+01	0	0	1.178200e+02
9.384164e+01	2.570870e+02	3.695015e+01	8.797654e+00	6.744868e+01	0	0	1.179200e+02
9.384164e+01	2.570870e+02	3.695015e+01	8.797654e+00	6.686217e+01	0	0	1.180220e+02
9.384164e+01	2.570870e+02	3.695015e+01	7.038123e+00	6.686217e+01	0	0	1.181220e+02
9.372434e+01	2.570870e+02	3.695015e+01	8.797654e+00	6.686217e+01	0	0	1.182230e+02
9.384164e+01	2.570870e+02	3.695015e+01	8.797654e+00	6.627566e+01	0	0	1.183240e+02
9.419355e+01	2.561095e+02	3.519062e+01	8.797654e+00	6.627566e+01	0	0	1.184240e+02
9.419355e+01	2.551320e+02	3.519062e+01	7.038123e+00	6.627566e+01	0	0	1.185250e+02
9.419355e+01	2.561095e+02	3.519062e+01	7.038123e+00	6.627566e+01	0	0	1.186260e+02
9.419355e+01	2.561095e+02	3.695015e+01	8.797654e+00	6.686217e+01	0	0	1.187270e+02
9.419355e+01	2.551320e+02	3.519062e+01	7.038123e+00	6.686217e+01	0	0	1.188280e+02
9.419355e+01	2.561095e+02	3.519062e+01	7.038123e+00	6.627566e+01	0	0	1.189280e+02
9.431085e+01	2.551320e+02	3.519062e+01	8.797654e+00	6.627566e+01	0	0	1.190290e+02
9.454545e+01	2.531769e+02	3.695015e+01	7.038123e+00	6.627566e+01	0	0	1.191300e+02
9.442815e+01	2.531769e+02	3.695015e+01	7.038123e+00	6.627566e+01	0	0	1.192310e+02
9.442815e+01	2.531769e+02	3.519062e+01	8.797654e+00	6.627566e+01	0	0	1.193310e+02
9.442815e+01	2.531769e+02	3.695015e+01	8.797654e+00	6.686217e+01	0	0	1.194320e+02
9.442815e+01	2.531769e+02	3.519062e+01	8.797654e+00	6.627566e+01	0	0	1.195330e+02
9.442815e+01	2.531769e+02	3.695015e+01	8.797654e+00	6.627566e+01	0	0	1.196330e+02
9.442815e+01	2.521994e+02	3.519062e+01	7.038123e+00	6.862170e+01	0	0	1.197350e+02
9.431085e+01	2.531769e+02	3.519062e+01	7.038123e+00	6.803519e+01	0	0	1.198350e+02
9.431085e+01	2.531769e+02	3.519062e+01	7.038123e+00	6.803519e+01	0	0	1.199360e+02
9.431085e+01	2.521994e+02	3.695015e+01	7.038123e+00	6.803519e+01	0	0	1.200370e+02
9.431085e+01	2.521994e+02	3.519062e+01	7.038123e+00	6.803519e+01	0	0	1.201370e+02
9.431085e+01	2.521994e+02	3.695015e+01	7.038123e+00	6.803519e+01	0	0	1.202390e+02
9.431085e+01	2.521994e+02	3.519062e+01	8.797654e+00	6.803519e+01	0	0	1.203390e+02
9.431085e+01	2.521994e+02	3.695015e+01	7.038123e+00	6.803519e+01	0	0	1.204390e+02
9.431085e+01	2.541544e+02	3.519062e+01	8.797654e+00	6.862170e+01	0	0	1.205410e+02
9.454545e+01	2.541544e+02	3.519062e+01	8.797654e+00	6.920821e+01	0	0	1.206410e+02
9.454545e+01	2.541544e+02	3.695015e+01	8.797654e+00	6.862170e+01	0	0	1.207420e+02
9.431085e+01	2.541544e+02	3.695015e+01	8.797654e+00	6.862170e+01	0	0	1.208430e+02
9.431085e+01	2.531769e+02	3.519062e+01	7.038123e+00	6.862170e+01	0	0	1.209430e+02
9.431085e+01	2.541544e+02	3.519062e+01	7.038123e+00	6.920821e+01	0	0	1.210440e+02
9.431085e+01	2.541544e+02	3.695015e+01	7.038123e+00	6.862170e+01	0	0	1.211450e+02
9.442815e+01	2.551320e+02	3.519062e+01	7.038123e+00	6.979472e+01	0	0	1.212460e+02
9.442815e+01	2.541544e+02	3.519062e+01	7.038123e+00	6.920821e+01	0	0	1.213470e+02
9.431085e+01	2.541544e+02	3.695015e+01	7.038123e+00	6.920821e+01	0	0	1.214470e+02
9.442815e+01	2.541544e+02	3.695015e+01	7.038123e+00	6.979472e+01	0	0	1.215480e+02
9.442815e+01	2.541544e+02	3.519062e+01	7.038123e+00	6.979472e+01	0	0	1.216490e+02
9.431085e+01	2.541544e+02	3.519062e+01	8.797654e+00	6.979472e+01	0	0	1.217500e+02
9.431085e+01	2.541544e+02	3.519062e+01	7.038123e+00	6.979472e+01	0	0	1.218500e+02
9.442815e+01	2.541544e+02	3.519062e+01	7.038123e+00	6.920821e+01	0	0	1.219510e+02
9.407625e+01	2.541544e+02	3.519062e+01	7.038123e+00	6.979472e+01	0	0	1.220520e+02
9.419355e+01	2.531769e+02	3.519062e+01	8.797654e+00	6.920821e+01	0	0	1.221520e+02
9.431085e+01	2.541544e+02	3.519062e+01	7.038123e+00	6.979472e+01	0	0	1.222540e+02
9.431085e+01	2.541544e+02	3.519062e+01	7.038123e+00	6.979472e+01	0	0	1.223540e+02
9.419355e+01	2.531769e+02	3.519062e+01	7.038123e+00	6.920821e+01	0	0	1.224550e+02
9.419355e+01	2.541544e+02	3.343109e+01	7.038123e+00	6.920821e+01	0	0	1.225560e+02
9.419355e+01	2.541544e+02	3.519062e+01	7.038123e+00	6.920821e+01	0	0	1.226560e+02
9.419355e+01	2.541544e+02	3.519062e+01	7.038123e+00	6.979472e+01	0	0	1.227580e+02
9.419355e+01	2.541544e+02	3.519062e+01	7.038123e+00	6.920821e+01	0	0	1.228580e+02
9.431085e+01	2.541544e+02	3.519062e+01	8.797654e+00	6.920821e+01	0	0	1.229580e+02
9.419355e+01	2.541544e+02	3.519062e+01	7.038123e+00	6.920821e+01	0	0	1.230600e+02
9.419355e+01	2.541544e+02	3.519062e+01	7.038123e+00	6.920821e+01	0	0	1.231600e+02
9.419355e+01	2.541544e+02	3.519062e+01	7.038123e+00	6.979472e+01	0	0	1.232610e+02
9.431085e+01	2.570870e+02	3.519062e+01	7.038123e+00	6.979472e+01	0	0	1.233620e+02
9.407625e+01	2.551320e+02	3.519062e+01	8.797654e+00	6.979472e+01	0	0	1.234620e+02
9.407625e+01	2.561095e+02	3.519062e+01	7.038123e+00	6.979472e+01	0	0	1.235640e+02
9.431085e+01	2.561095e+02	3.695015e+01	7.038123e+00	6.979472e+01	0	0	1.236640e+02
9.395894e+01	2.561095e+02	3.343109e+01	7.038123e+00	6.920821e+01	0	0	1.237650e+02
9.395894e+01	2.561095e+02	3.519062e+01	7.038123e+00	6.920821e+01	0	0	1.238660e+02
9.431085e+01	2.561095e+02	3.519062e+01	7.038123e+00	6.979472e+01	0	0	1.239660e+02
9.407625e+01	2.561095e+02	3.519062e+01	7.038123e+00	6.920821e+01	0	0	1.240670e+02
9.372434e+01	2.570870e+02	3.519062e+01	7.038123e+00	6.862170e+01	0	0	1.241680e+02
9.384164e+01	2.561095e+02	3.519062e+01	7.038123e+00	6.920821e+01	0	0	1.242690e+02
9.384164e+01	2.561095e+02	3.695015e+01	8.797654e+00	6.862170e+01	0	0	1.243690e+02
9.372434e+01	2.561095e+02	3.519062e+01	7.038123e+00	6.920821e+01	0	0	1.244700e+02
9.372434e+01	2.561095e+02	3.519062e+01	8.797654e+00	6.920821e+01	0	0	1.245710e+02
9.395894e+01	2.570870e+02	3.695015e+01	8.797654e+00	6.862170e+01	0	0	1.246720e+02
9.372434e+01	2.561095e+02	3.343109e+01	8.797654e+00	6.920821e+01	0	0	1.247730e+02
9.360704e+01	2.541544e+02	3.519062e+01	7.038123e+00	6.627566e+01	0	0	1.248730e+02
9.348974e+01	2.541544e+02	3.519062e+01	8.797654e+00	6.627566e+01	0	0	1.249740e+02
9.360704e+01	2.551320e+02	3.695015e+01	7.038123e+00	6.686217e+01	0	0	1.250750e+02
9.372434e+01	2.541544e+02	3.519062e+01	7.038123e+00	6.627566e+01	0	0	1.251750e+02
9.360704e+01	2.541544e+02	3.519062e+01	7.038123e+00	6.627566e+01	0	0	1.252770e+02
9.348974e+01	2.541544e+02	3.695015e+01	7.038123e+00	6.686217e+01	0	0	1.253770e+02
9.360704e+01	2.541544e+02	3.519062e+01	5.278592e+00	6.627566e+01	0	0	1.254770e+02
9.302053e+01	2.531769e+02	3.695015e+01	7.038123e+00	6.217009e+01	0	0	1.255790e+02
9.278592e+01	2.521994e+02	3.695015e+01	7.038123e+00	6.275660e+01	0	0	1.256790e+02
9.290323e+01	2.521994e+02	3.695015e+01	7.038123e+00	6.217009e+01	0	0	1.257800e+02
9.278592e+01	2.521994e+02	3.519062e+01	7.038123e+00	6.217009e+01	0	0	1.258810e+02
9.278592e+01	2.512219e+02	3.695015e+01	7.038123e+00	6.217009e+01	0	0	1.259810e+02
9.290323e+01	2.521994e+02	3.695015e+01	7.038123e+00	6.217009e+01	0	0	1.260830e+02
9.278592e+01	2.512219e+02	3.695015e+01	7.038123e+00	6.217009e+01	0	0	1.261830e+02
9.278592e+01	2.551320e+02	3.695015e+01	8.797654e+00	5.689150e+01	0	0	1.262840e+02
9.243402e+01	2.541544e+02	3.695015e+01	8.797654e+00	5.747801e+01	0	0	1.263850e+02
9.243402e+01	2.541544e+02	3.695015e+01	8.797654e+00	5.689150e+01	0	0	1.264850e+02
9.243402e+01	2.541544e+02	3.870968e+01	7.038123e+00	5.689150e+01	0	0	1.265860e+02
9.243402e+01	2.541544e+02	3.870968e+01	7.038123e+00	5.689150e+01	0	0	1.266870e+02
9.255132e+01	2.541544e+02	3.695015e+01	7.038123e+00	5.689150e+01	0	0	1.267870e+02
9.231672e+01	2.541544e+02	3.695015e+01	7.038123e+00	5.747801e+01	0	0	1.268880e+02
9.243402e+01	2.551320e+02	3.695015e+01	7.038123e+00	5.747801e+01	0	0	1.269890e+02
9.231672e+01	2.561095e+02	3.695015e+01	7.038123e+00	5.689150e+01	0	0	1.270890e+02
9.231672e+01	2.561095e+02	3.695015e+01	7.038123e+00	5.689150e+01	0	0	1.271910e+02
9.231672e+01	2.561095e+02	3.695015e+01	7.038123e+00	5.689150e+01	0	0	1.272910e+02
9.219941e+01	2.561095e+02	3.695015e+01	7.038123e+00	5.689150e+01	0	0	1.273920e+02
9.219941e+01	2.561095e+02	3.695015e+01	8.797654e+00	5.689150e+01	0	0	1.274930e+02
9.208211e+01	2.561095e+02	3.695015e+01	8.797654e+00	5.689150e+01	0	0	1.275930e+02
9.208211e+01	2.561095e+02	3.870968e+01	7.038123e+00	5.454545e+01	0	0	1.276940e+02
9.161290e+01	2.551320e+02	3.695015e+01	8.797654e+00	5.454545e+01	0	0	1.277950e+02
9.161290e+01	2.551320e+02	3.695015e+01	8.797654e+00	5.454545e+01	0	0	1.278950e+02
9.161290e+01	2.551320e+02	3.695015e+01	7.038123e+00	5.454545e+01	0	0	1.279960e+02
9.161290e+01	2.551320e+02	3.695015e+01	7.038123e+00	5.454545e+01	0	0	1.280970e+02
9.161290e+01	2.551320e+02	3.870968e+01	7.038123e+00	5.454545e+01	0	0	1.281970e+02
9.173021e+01	2.551320e+02	3.695015e+01	7.038123e+00	5.454545e+01	0	0	1.282990e+02
9.161290e+01	2.551320e+02	3.695015e+01	8.797654e+00	5.513196e+01	0	0	1.283990e+02
9.173021e+01	2.541544e+02	3.695015e+01	8.797654e+00	5.513196e+01	0	0	1.284990e+02
9.173021e+01	2.541544e+02	3.695015e+01	8.797654e+00	5.513196e+01	0	0	1.286010e+02
9.184751e+01	2.551320e+02	3.695015e+01	8.797654e+00	5.513196e+01	0	0	1.287010e+02
9.173021e+01	2.541544e+02	3.695015e+01	7.038123e+00	5.513196e+01	0	0	1.288020e+02
9.173021e+01	2.541544e+02	3.870968e+01	8.797654e+00	5.454545e+01	0	0	1.289030e+02
9.184751e+01	2.541544e+02	3.870968e+01	7.038123e+00	5.454545e+01	0	0	1.290030e+02
9.184751e+01	2.551320e+02	3.695015e+01	8.797654e+00	5.454545e+01	0	0	1.291040e+02
9.196481e+01	2.541544e+02	3.695015e+01	8.797654e+00	5.513196e+01	0	0	1.292050e+02
9.196481e+01	2.551320e+02	3.695015e+01	8.797654e+00	5.571848e+01	0	0	1.293050e+02
9.196481e+01	2.551320e+02	3.695015e+01	8.797654e+00	5.571848e+01	0	0	1.294060e+02
9.196481e+01	2.551320e+02	3.695015e+01	8.797654e+00	5.571848e+01	0	0	1.295070e+02
9.196481e+01	2.551320e+02	3.519062e+01	8.797654e+00	5.571848e+01	0	0	1.296070e+02
9.184751e+01	2.541544e+02	3.695015e+01	7.038123e+00	5.571848e+01	0	0	1.297090e+02
9.184751e+01	2.541544e+02	3.519062e+01	8.797654e+00	5.571848e+01	0	0	1.298090e+02
9.208211e+01	2.541544e+02	3.695015e+01	8.797654e+00	5.806452e+01	0	0	1.299090e+02
9.208211e+01	2.551320e+02	3.695015e+01	8.797654e+00	5.865103e+01	0	0	1.300110e+02
9.208211e+01	2.551320e+02	3.519062e+01	8.797654e+00	5.865103e+01	0	0	1.301110e+02
9.208211e+01	2.541544e+02	3.695015e+01	8.797654e+00	5.806452e+01	0	0	1.302120e+02
9.208211e+01	2.551320e+02	3.695015e+01	8.797654e+00	5.806452e+01	0	0	1.303130e+02
9.196481e+01	2.551320e+02	3.519062e+01	8.797654e+00	5.865103e+01	0	0	1.304130e+02
9.196481e+01	2.541544e+02	3.695015e+01	8.797654e+00	5.806452e+01	0	0	1.305140e+02
9.219941e+01	2.541544e+02	3.695015e+01	8.797654e+00	5.865103e+01	0	0	1.306150e+02
9.196481e+01	2.551320e+02	3.519062e+01	8.797654e+00	5.865103e+01	0	0	1.307160e+02
9.196481e+01	2.541544e+02	3.519062e+01	1.055718e+01	5.865103e+01	0	0	1.308170e+02
9.208211e+01	2.551320e+02	3.519062e+01	8.797654e+00	5.865103e+01	0	0	1.309170e+02
9.196481e+01	2.541544e+02	3.695015e+01	8.797654e+00	5.923754e+01	0	0	1.310180e+02
9.196481e+01	2.541544e+02	3.519062e+01	8.797654e+00	5.923754e+01	0	0	1.311190e+02
9.196481e+01	2.541544e+02	3.519062e+01	8.797654e+00	5.865103e+01	0	0	1.312200e+02
9.196481e+01	2.561095e+02	3.519062e+01	8.797654e+00	5.923754e+01	0	0	1.313200e+02
9.173021e+01	2.551320e+02	3.519062e+01	8.797654e+00	5.923754e+01	0	0	1.314210e+02
9.173021e+01	2.551320e+02	3.695015e+01	1.055718e+01	5.865103e+01	0	0	1.315220e+02
9.184751e+01	2.551320e+02	3.519062e+01	8.797654e+00	5.865103e+01	0	0	1.316220e+02
9.173021e+01	2.561095e+02	3.519062e+01	8.797654e+00	5.923754e+01	0	0	1.317240e+02
9.173021e+01	2.551320e+02	3.519062e+01	8.797654e+00	5.923754e+01	0	0	1.318240e+02
9.184751e+01	2.551320e+02	3.695015e+01	1.055718e+01	5.923754e+01	0	0	1.319240e+02
9.161290e+01	2.561095e+02	3.695015e+01	8.797654e+00	5.865103e+01	0	0	1.320260e+02
9.161290e+01	2.551320e+02	3.519062e+01	1.055718e+01	5.806452e+01	0	0	1.321260e+02
9.161290e+01	2.551320e+02	3.695015e+01	1.055718e+01	5.806452e+01	0	0	1.322270e+02
9.161290e+01	2.551320e+02	3.695015e+01	1.055718e+01	5.806452e+01	0	0	1.323280e+02
9.149560e+01	2.551320e+02	3.519062e+01	8.797654e+00	5.806452e+01	0	0	1.324280e+02
9.161290e+01	2.551320e+02	3.519062e+01	8.797654e+00	5.806452e+01	0	0	1.325300e+02
9.149560e+01	2.551320e+02	3.519062e+01	1.055718e+01	5.806452e+01	0	0	1.326300e+02
9.161290e+01	2.551320e+02	3.695015e+01	1.055718e+01	5.747801e+01	0	0	1.327300e+02
9.126100e+01	2.551320e+02	3.519062e+01	8.797654e+00	5.747801e+01	0	0	1.328320e+02
9.126100e+01	2.551320e+02	3.519062e+01	1.055718e+01	5.689150e+01	0	0	1.329320e+02
9.126100e+01	2.541544e+02	3.519062e+01	1.055718e+01	5.689150e+01	0	0	1.330320e+02
9.126100e+01	2.541544e+02	3.519062e+01	1.055718e+01	5.689150e+01	0	0	1.331340e+02
9.126100e+01	2.551320e+02	3.695015e+01	8.797654e+00	5.689150e+01	0	0	1.332340e+02
9.126100e+01	2.551320e+02	3.519062e+01	1.055718e+01	5.689150e+01	0	0	1.333350e+02
9.126100e+01	2.551320e+02	3.519062e+01	1.055718e+01	5.747801e+01	0	0	1.334360e+02
9.114370e+01	2.561095e+02	3.519062e+01	1.055718e+01	5.571848e+01	0	0	1.335360e+02
9.114370e+01	2.561095e+02	3.519062e+01	1.055718e+01	5.513196e+01	0	0	1.336370e+02
9.114370e+01	2.561095e+02	3.519062e+01	1.055718e+01	5.571848e+01	0	0	1.337380e+02
9.102639e+01	2.561095e+02	3.519062e+01	1.055718e+01	5.513196e+01	0	0	1.338380e+02
9.102639e+01	2.570870e+02	3.519062e+01	8.797654e+00	5.513196e+01	0	0	1.339400e+02
9.114370e+01	2.561095e+02	3.519062e+01	1.055718e+01	5.513196e+01	0	0	1.340400e+02
9.114370e+01	2.570870e+02	3.695015e+01	1.055718e+01	5.571848e+01	0	0	1.341400e+02
9.090909e+01	2.561095e+02	3.695015e+01	1.055718e+01	5.278592e+01	0	0	1.342420e+02
9.102639e+01	2.531769e+02	3.695015e+01	1.055718e+01	5.278592e+01	0	0	1.343420e+02
9.090909e+01	2.531769e+02	3.695015e+01	1.055718e+01	5.219941e+01	0	0	1.344430e+02
9.102639e+01	2.541544e+02	3.695015e+01	1.055718e+01	5.278592e+01	0	0	1.345440e+02
9.090909e+01	2.531769e+02	3.695015e+01	8.797654e+00	5.278592e+01	0	0	1.346440e+02
9.090909e+01	2.531769e+02	3.695015e+01	1.055718e+01	5.278592e+01	0	0	1.347450e+02
9.090909e+01	2.531769e+02	3.695015e+01	1.231672e+01	5.278592e+01	0	0	1.348460e+02
9.090909e+01	2.541544e+02	3.519062e+01	1.055718e+01	5.102639e+01	0	0	1.349460e+02
9.079179e+01	2.541544e+02	3.695015e+01	1.055718e+01	5.161290e+01	0	0	1.350470e+02
9.090909e+01	2.541544e+02	3.519062e+01	1.055718e+01	5.102639e+01	0	0	1.351480e+02
9.079179e+01	2.541544e+02	3.519062e+01	1.055718e+01	5.102639e+01	0	0	1.352480e+02
9.079179e+01	2.541544e+02	3.519062e+01	1.055718e+01	5.102639e+01	0	0	1.353500e+02
9.079179e+01	2.541544e+02	3.695015e+01	1.055718e+01	5.102639e+01	0	0	1.354500e+02
9.079179e+01	2.551320e+02	3.695015e+01	1.055718e+01	5.102639e+01	0	0	1.355500e+02
9.055718e+01	2.551320e+02	3.519062e+01	1.055718e+01	5.102639e+01	0	0	1.356520e+02
9.067449e+01	2.570870e+02	3.695015e+01	1.055718e+01	5.043988e+01	0	0	1.357520e+02
9.055718e+01	2.570870e+02	3.695015e+01	1.055718e+01	5.043988e+01	0	0	1.358530e+02
9.055718e+01	2.570870e+02	3.695015e+01	1.231672e+01	5.043988e+01	0	0	1.359540e+02
9.055718e+01	2.570870e+02	3.695015e+01	1.055718e+01	5.102639e+01	0	0	1.360540e+02
9.055718e+01	2.570870e+02	3.519062e+01	1.055718e+01	5.043988e+01	0	0	1.361550e+02
9.055718e+01	2.570870e+02	3.695015e+01	1.055718e+01	5.102639e+01	0	0	1.362560e+02
9.055718e+01	2.570870e+02	3.695015e+01	1.055718e+01	5.102639e+01	0	0	1.363560e+02
9.043988e+01	2.551320e+02	3.519062e+01	1.231672e+01	5.102639e+01	0	0	1.364570e+02
9.067449e+01	2.561095e+02	3.519062e+01	1.055718e+01	5.102639e+01	0	0	1.365580e+02
9.055718e+01	2.551320e+02	3.695015e+01	1.055718e+01	5.102639e+01	0	0	1.366580e+02
9.055718e+01	2.551320e+02	3.519062e+01	1.055718e+01	5.102639e+01	0	0	1.367600e+02
9.079179e+01	2.561095e+02	3.695015e+01	1.055718e+01	5.102639e+01	0	0	1.368600e+02
9.055718e+01	2.561095e+02	3.695015e+01	1.055718e+01	5.043988e+01	0	0	1.369610e+02
9.043988e+01	2.551320e+02	3.519062e+01	1.231672e+01	5.043988e+01	0	0	1.370620e+02
9.067449e+01	2.561095e+02	3.695015e+01	1.231672e+01	4.985337e+01	0	0	1.371620e+02
9.067449e+01	2.561095e+02	3.695015e+01	1.231672e+01	5.043988e+01	0	0	1.372630e+02
9.055718e+01	2.561095e+02	3.519062e+01	1.231672e+01	5.043988e+01	0	0	1.373640e+02
9.079179e+01	2.561095e+02	3.519062e+01	8.797654e+00	5.043988e+01	0	0	1.374640e+02
9.067449e+01	2.561095e+02	3.519062e+01	1.055718e+01	5.043988e+01	0	0	1.375650e+02
9.055718e+01	2.561095e+02	3.519062e+01	1.055718e+01	5.043988e+01	0	0	1.376660e+02
9.067449e+01	2.561095e+02	3.695015e+01	1.055718e+01	5.043988e+01	0	0	1.377660e+02
9.055718e+01	2.541544e+02	3.519062e+01	1.055718e+01	5.161290e+01	0	0	1.378670e+02
9.090909e+01	2.561095e+02	3.519062e+01	1.055718e+01	5.102639e+01	0	0	1.379680e+02
9.079179e+01	2.561095e+02	3.519062e+01	1.055718e+01	5.161290e+01	0	0	1.380680e+02
9.079179e+01	2.561095e+02	3.519062e+01	1.055718e+01	5.161290e+01	0	0	1.381690e+02
9.090909e+01	2.570870e+02	3.519062e+01	1.055718e+01	5.161290e+01	0	0	1.382700e+02
9.090909e+01	2.561095e+02	3.519062e+01	1.055718e+01	5.102639e+01	0	0	1.383710e+02
9.102639e+01	2.561095e+02	3.519062e+01	1.055718e+01	5.161290e+01	0	0	1.384720e+02
9.079179e+01	2.551320e+02	3.519062e+01	1.231672e+01	5.278592e+01	0	0	1.385720e+02
9.090909e+01	2.541544e+02	3.519062e+01	1.231672e+01	5.278592e+01	0	0	1.386730e+02
9.090909e+01	2.551320e+02	3.519062e+01	1.055718e+01	5.278592e+01	0	0	1.387740e+02
9.090909e+01	2.541544e+02	3.519062e+01	1.055718e+01	5.337243e+01	0	0	1.388740e+02
9.102639e+01	2.551320e+02	3.695015e+01	1.231672e+01	5.278592e+01	0	0	1.389750e+02
9.102639e+01	2.551320e+02	3.519062e+01	1.055718e+01	5.278592e+01	0	0	1.390760e+02
9.114370e+01	2.561095e+02	3.519062e+01	1.055718e+01	5.278592e+01	0	0	1.391760e+02
9.114370e+01	2.561095e+02	3.695015e+01	1.055718e+01	5.337243e+01	0	0	1.392770e+02
9.126100e+01	2.561095e+02	3.519062e+01	1.055718e+01	5.278592e+01	0	0	1.393780e+02
9.126100e+01	2.561095e+02	3.519062e+01	1.055718e+01	5.278592e+01	0	0	1.394790e+02
9.114370e+01	2.561095e+02	3.519062e+01	1.055718e+01	5.278592e+01	0	0	1.395790e+02
9.114370e+01	2.561095e+02	3.519062e+01	1.055718e+01	5.278592e+01	0	0	1.396800e+02
9.114370e+01	2.561095e+02	3.519062e+01	1.055718e+01	5.278592e+01	0	0	1.397810e+02
9.114370e+01	2.561095e+02	3.519062e+01	1.055718e+01	5.337243e+01	0	0	1.398820e+02
9.102639e+01	2.570870e+02	3.695015e+01	1.055718e+01	5.454545e+01	0	0	1.399820e+02
9.114370e+01	2.580645e+02	3.519062e+01	1.231672e+01	5.395894e+01	0	0	1.400830e+02
9.114370e+01	2.580645e+02	3.519062e+01	1.055718e+01	5.395894e+01	0	0	1.401840e+02
9.114370e+01	2.570870e+02	3.519062e+01	1.231672e+01	5.454545e+01	0	0	1.402840e+02
9.114370e+01	2.570870e+02	3.519062e+01	1.231672e+01	5.454545e+01	0	0	1.403850e+02
9.114370e+01	2.570870e+02	3.519062e+01	1.055718e+01	5.454545e+01	0	0	1.404860e+02
9.114370e+01	2.570870e+02	3.695015e+01	1.055718e+01	5.454545e+01	0	0	1.405870e+02
9.137830e+01	2.551320e+02	3.519062e+01	1.231672e+01	5.395894e+01	0	0	1.406870e+02
9.137830e+01	2.551320e+02	3.519062e+01	1.055718e+01	5.395894e+01	0	0	1.407880e+02
9.137830e+01	2.561095e+02	3.519062e+01	1.055718e+01	5.454545e+01	0	0	1.408890e+02
9.137830e+01	2.561095e+02	3.519062e+01	1.231672e+01	5.395894e+01	0	0	1.409890e+02
9.137830e+01	2.551320e+02	3.519062e+01	1.055718e+01	5.454545e+01	0	0	1.410900e+02
9.137830e+01	2.561095e+02	3.519062e+01	1.055718e+01	5.454545e+01	0	0	1.411910e+02
9.137830e+01	2.551320e+02	3.519062e+01	1.055718e+01	5.395894e+01	0	0	1.412920e+02
9.137830e+01	2.551320e+02	3.519062e+01	1.055718e+01	5.337243e+01	0	0	1.413920e+02
9.184751e+01	2.551320e+02	3.695015e+01	1.055718e+01	5.278592e+01	0	0	1.414930e+02
9.173021e+01	2.551320e+02	3.519062e+01	1.055718e+01	5.278592e+01	0	0	1.415940e+02
9.161290e+01	2.551320e+02	3.519062e+01	1.055718e+01	5.278592e+01	0	0	1.416940e+02
9.173021e+01	2.551320e+02	3.519062e+01	1.231672e+01	5.278592e+01	0	0	1.417950e+02
9.173021e+01	2.551320e+02	3.519062e+01	1.055718e+01	5.337243e+01	0	0	1.418960e+02
9.173021e+01	2.551320e+02	3.519062e+01	1.231672e+01	5.278592e+01	0	0	1.419970e+02
9.173021e+01	2.561095e+02	3.519062e+01	1.055718e+01	5.278592e+01	0	0	1.420970e+02
9.184751e+01	2.551320e+02	3.519062e+01	1.055718e+01	5.278592e+01	0	0	1.421980e+02
9.196481e+01	2.541544e+02	3.695015e+01	1.055718e+01	5.278592e+01	0	0	1.422990e+02
9.196481e+01	2.541544e+02	3.519062e+01	1.055718e+01	5.278592e+01	0	0	1.423990e+02
9.208211e+01	2.541544e+02	3.519062e+01	1.055718e+01	5.278592e+01	0	0	1.425000e+02
9.196481e+01	2.541544e+02	3.519062e+01	1.055718e+01	5.219941e+01	0	0	1.426010e+02
9.196481e+01	2.541544e+02	3.695015e+01	1.055718e+01	5.278592e+01	0	0	1.427010e+02
9.196481e+01	2.531769e+02	3.519062e+01	1.055718e+01	5.278592e+01	0	0	1.428020e+02
9.255132e+01	2.541544e+02	3.519062e+01	1.055718e+01	5.689150e+01	0	0	1.429030e+02
9.266862e+01	2.541544e+02	3.695015e+01	1.055718e+01	5.689150e+01	0	0	1.430040e+02
9.255132e+01	2.541544e+02	3.695015e+01	1.055718e+01	5.689150e+01	0	0	1.431050e+02
9.255132e+01	2.541544e+02	3.695015e+01	1.055718e+01	5.689150e+01	0	0	1.432050e+02
9.255132e+01	2.541544e+02	3.519062e+01	1.055718e+01	5.689150e+01	0	0	1.433060e+02
9.255132e+01	2.541544e+02	3.695015e+01	1.055718e+01	5.689150e+01	0	0	1.434070e+02
9.255132e+01	2.541544e+02	3.695015e+01	1.055718e+01	5.689150e+01	0	0	1.435070e+02
9.255132e+01	2.561095e+02	3.695015e+01	1.055718e+01	6.392962e+01	0	0	1.436080e+02
9.278592e+01	2.561095e+02	3.695015e+01	1.055718e+01	6.392962e+01	0	0	1.437090e+02
9.266862e+01	2.561095e+02	3.519062e+01	1.055718e+01	6.392962e+01	0	0	1.438100e+02
9.302053e+01	2.570870e+02	3.695015e+01	8.797654e+00	6.451613e+01	0	0	1.439100e+02
9.266862e+01	2.561095e+02	3.695015e+01	1.055718e+01	6.334311e+01	0	0	1.440110e+02
9.266862e+01	2.561095e+02	3.695015e+01	1.055718e+01	6.392962e+01	0	0	1.441120e+02
9.278592e+01	2.561095e+02	3.695015e+01	1.055718e+01	6.392962e+01	0	0	1.442120e+02
9.278592e+01	2.561095e+02	3.695015e+01	8.797654e+00	6.803519e+01	0	0	1.443140e+02
9.278592e+01	2.570870e+02	3.695015e+01	8.797654e+00	6.803519e+01	0	0	1.444140e+02
9.290323e+01	2.561095e+02	3.695015e+01	1.055718e+01	6.803519e+01	0	0	1.445150e+02
9.290323e+01	2.561095e+02	3.519062e+01	8.797654e+00	6.803519e+01	0	0	1.446160e+02
9.290323e+01	2.561095e+02	3.519062e+01	1.055718e+01	6.803519e+01	0	0	1.447160e+02
9.290323e+01	2.570870e+02	3.695015e+01	8.797654e+00	6.803519e+01	0	0	1.448180e+02
9.290323e+01	2.561095e+02	3.695015e+01	1.055718e+01	6.803519e+01	0	0	1.449180e+02
9.278592e+01	2.561095e+02	3.695015e+01	1.055718e+01	6.862170e+01	0	0	1.450180e+02
9.290323e+01	2.580645e+02	3.695015e+01	8.797654e+00	6.862170e+01	0	0	1.451200e+02
9.290323e+01	2.580645e+02	3.695015e+01	8.797654e+00	6.862170e+01	0	0	1.452200e+02
9.278592e+01	2.580645e+02	3.695015e+01	1.055718e+01	6.862170e+01	0	0	1.453210e+02
9.290323e+01	2.580645e+02	3.519062e+01	8.797654e+00	6.920821e+01	0	0	1.454220e+02
9.278592e+01	2.570870e+02	3.695015e+01	8.797654e+00	6.920821e+01	0	0	1.455220e+02
9.278592e+01	2.580645e+02	3.519062e+01	8.797654e+00	6.862170e+01	0	0	1.456240e+02
9.278592e+01	2.580645e+02	3.519062e+01	8.797654e+00	6.862170e+01	0	0	1.457240e+02
9.302053e+01	2.561095e+02	3.519062e+01	7.038123e+00	6.862170e+01	0	0	1.458250e+02
9.290323e+01	2.551320e+02	3.519062e+01	7.038123e+00	6.920821e+01	0	0	1.459260e+02
9.290323e+01	2.551320e+02	3.519062e+01	8.797654e+00	6.862170e+01	0	0	1.460260e+02
9.302053e+01	2.551320e+02	3.519062e+01	8.797654e+00	6.862170e+01	0	0	1.461270e+02
9.290323e+01	2.551320e+02	3.519062e+01	8.797654e+00	6.862170e+01	0	0	1.462280e+02
9.313783e+01	2.561095e+02	3.519062e+01	8.797654e+00	6.862170e+01	0	0	1.463290e+02
9.290323e+01	2.551320e+02	3.519062e+01	8.797654e+00	6.862170e+01	0	0	1.464290e+02
9.290323e+01	2.561095e+02	3.519062e+01	8.797654e+00	6.568915e+01	0	0	1.465300e+02
9.278592e+01	2.561095e+02	3.519062e+01	8.797654e+00	6.568915e+01	0	0	1.466310e+02
9.290323e+01	2.561095e+02	3.519062e+01	8.797654e+00	6.510264e+01	0	0	1.467320e+02
9.278592e+01	2.561095e+02	3.519062e+01	8.797654e+00	6.510264e+01	0	0	1.468330e+02
9.290323e+01	2.561095e+02	3.695015e+01	8.797654e+00	6.510264e+01	0	0	1.469330e+02
9.278592e+01	2.561095e+02	3.519062e+01	8.797654e+00	6.510264e+01	0	0	1.470340e+02
9.278592e+01	2.561095e+02	3.519062e+01	8.797654e+00	6.510264e+01	0	0	1.471350e+02
9.255132e+01	2.580645e+02	3.695015e+01	8.797654e+00	6.392962e+01	0	0	1.472350e+02
9.243402e+01	2.580645e+02	3.519062e+01	8.797654e+00	6.392962e+01	0	0	1.473370e+02
9.266862e+01	2.580645e+02	3.519062e+01	8.797654e+00	6.392962e+01	0	0	1.474370e+02
9.243402e+01	2.580645e+02	3.519062e+01	8.797654e+00	6.392962e+01	0	0	1.475370e+02
9.255132e+01	2.590420e+02	3.695015e+01	8.797654e+00	6.334311e+01	0	0	1.476390e+02
9.255132e+01	2.580645e+02	3.519062e+01	8.797654e+00	6.392962e+01	0	0	1.477390e+02
9.243402e+01	2.570870e+02	3.519062e+01	8.797654e+00	6.392962e+01	0	0	1.478410e+02
9.231672e+01	2.570870e+02	3.519062e+01	7.038123e+00	6.041056e+01	0	0	1.479410e+02
9.196481e+01	2.570870e+02	3.519062e+01	7.038123e+00	6.041056e+01	0	0	1.480410e+02
9.231672e+01	2.580645e+02	3.519062e+01	8.797654e+00	6.041056e+01	0	0	1.481430e+02
9.196481e+01	2.570870e+02	3.519062e+01	8.797654e+00	6.041056e+01	0	0	1.482430e+02
9.196481e+01	2.570870e+02	3.519062e+01	7.038123e+00	6.041056e+01	0	0	1.483440e+02
9.208211e+01	2.570870e+02	3.343109e+01	7.038123e+00	6.041056e+01	0	0	1.484450e+02
9.196481e+01	2.570870e+02	3.519062e+01	8.797654e+00	6.041056e+01	0	0	1.485450e+02
9.208211e+01	2.570870e+02	3.519062e+01	7.038123e+00	5.689150e+01	0	0	1.486460e+02
9.184751e+01	2.570870e+02	3.695015e+01	7.038123e+00	5.689150e+01	0	0	1.487470e+02
9.149560e+01	2.561095e+02	3.519062e+01	8.797654e+00	5.689150e+01	0	0	1.488470e+02
9.161290e+01	2.561095e+02	3.695015e+01	7.038123e+00	5.747801e+01	0	0	1.489480e+02
9.161290e+01	2.561095e+02	3.519062e+01	7.038123e+00	5.689150e+01	0	0	1.490490e+02
9.149560e+01	2.570870e+02	3.519062e+01	8.797654e+00	5.689150e+01	0	0	1.491500e+02
9.161290e+01	2.561095e+02	3.695015e+01	7.038123e+00	5.689150e+01	0	0	1.492510e+02
9.137830e+01	2.570870e+02	3.519062e+01	7.038123e+00	5.395894e+01	0	0	1.493510e+02
9.102639e+01	2.580645e+02	3.519062e+01	7.038123e+00	5.395894e+01	0	0	1.494520e+02
9.102639e+01	2.580645e+02	3.519062e+01	8.797654e+00	5.395894e+01	0	0	1.495530e+02
9.090909e+01	2.580645e+02	3.519062e+01	7.038123e+00	5.395894e+01	0	0	1.496530e+02
9.102639e+01	2.580645e+02	3.519062e+01	7.038123e+00	5.395894e+01	0	0	1.497540e+02
9.102639e+01	2.590420e+02	3.519062e+01	7.038123e+00	5.395894e+01	0	0	1.498550e+02
9.137830e+01	2.600196e+02	3.519062e+01	7.038123e+00	5.454545e+01	0	0	1.499550e+02
9.137830e+01	2.590420e+02	3.519062e+01	8.797654e+00	5.395894e+01	0	0	1.500560e+02
9.114370e+01	2.570870e+02	3.519062e+01	8.797654e+00	5.454545e+01	0	0	1.501570e+02
9.114370e+01	2.570870e+02	3.695015e+01	8.797654e+00	5.454545e+01	0	0	1.502570e+02
9.102639e+01	2.570870e+02	3.695015e+01	7.038123e+00	5.454545e+01	0	0	1.503590e+02
9.090909e+01	2.570870e+02	3.519062e+01	8.797654e+00	5.395894e+01	0	0	1.504590e+02
9.102639e+01	2.570870e+02	3.519062e+01	7.038123e+00	5.454545e+01	0	0	1.505600e+02
9.102639e+01	2.570870e+02	3.519062e+01	7.038123e+00	5.395894e+01	0	0	1.506610e+02
9.102639e+01	2.570870e+02	3.695015e+01	7.038123e+00	5.395894e+01	0	0	1.507610e+02
9.079179e+01	2.561095e+02	3.695015e+01	8.797654e+00	5.278592e+01	0	0	1.508620e+02
9.067449e+01	2.551320e+02	3.695015e+01	7.038123e+00	5.219941e+01	0	0	1.509630e+02
9.079179e+01	2.551320e+02	3.695015e+01	8.797654e+00	5.278592e+01	0	0	1.510630e+02
9.067449e+01	2.551320e+02	3.695015e+01	8.797654e+00	5.219941e+01	0	0	1.511640e+02
9.067449e+01	2.551320e+02	3.695015e+01	7.038123e+00	5.278592e+01	0	0	1.512650e+02
9.067449e+01	2.551320e+02	3.695015e+01	7.038123e+00	5.278592e+01	0	0	1.513650e+02
9.067449e+01	2.551320e+02	3.695015e+01	8.797654e+00	5.278592e+01	0	0	1.514670e+02
9.079179e+01	2.561095e+02	3.695015e+01	7.038123e+00	5.219941e+01	0	0	1.515670e+02
9.090909e+01	2.551320e+02	3.519062e+01	7.038123e+00	5.161290e+01	0	0	1.516670e+02
9.090909e+01	2.551320e+02	3.519062e+01	8.797654e+00	5.219941e+01	0	0	1.517690e+02
9.090909e+01	2.551320e+02	3.519062e+01	8.797654e+00	5.219941e+01	0	0	1.518690e+02
9.090909e+01	2.561095e+02	3.519062e+01	8.797654e+00	5.219941e+01	0	0	1.519690e+02
9.090909e+01	2.551320e+02	3.519062e+01	7.038123e+00	5.219941e+01	0	0	1.520710e+02
9.090909e+01	2.551320e+02	3.519062e+01	7.038123e+00	5.219941e+01	0	0	1.521710e+02
9.102639e+01	2.570870e+02	3.519062e+01	8.797654e+00	5.219941e+01	0	0	1.522720e+02
9.102639e+01	2.561095e+02	3.519062e+01	7.038123e+00	5.278592e+01	0	0	1.523730e+02
9.102639e+01	2.561095e+02	3.519062e+01	8.797654e+00	5.219941e+01	0	0	1.524730e+02
9.102639e+01	2.561095e+02	3.695015e+01	8.797654e+00	5.219941e+01	0	0	1.525740e+02
9.102639e+01	2.561095e+02	3.519062e+01	8.797654e+00	5.219941e+01	0	0	1.526750e+02
9.102639e+01	2.551320e+02	3.519062e+01	8.797654e+00	5.278592e+01	0	0	1.527750e+02
9.102639e+01	2.561095e+02	3.519062e+01	8.797654e+00	5.219941e+01	0	0	1.528770e+02
9.114370e+01	2.551320e+02	3.519062e+01	8.797654e+00	5.278592e+01	0	0	1.529770e+02
9.137830e+01	2.561095e+02	3.695015e+01	8.797654e+00	5.278592e+01	0	0	1.530770e+02
9.137830e+01	2.561095e+02	3.519062e+01	8.797654e+00	5.278592e+01	0	0	1.531790e+02
9.137830e+01	2.561095e+02	3.519062e+01	8.797654e+00	5.278592e+01	0	0	1.532790e+02
9.137830e+01	2.561095e+02	3.519062e+01	8.797654e+00	5.278592e+01	0	0	1.533790e+02
9.137830e+01	2.561095e+02	3.519062e+01	8.797654e+00	5.219941e+01	0	0	1.534810e+02
9.137830e+01	2.570870e+02	3.519062e+01	8.797654e+00	5.278592e+01	0	0	1.535810e+02
9.149560e+01	2.570870e+02	3.519062e+01	1.055718e+01	5.337243e+01	0	0	1.536820e+02
9.161290e+01	2.551320e+02	3.519062e+01	1.055718e+01	5.337243e+01	0	0	1.537830e+02
9.161290e+01	2.561095e+02	3.519062e+01	8.797654e+00	5.337243e+01	0	0	1.538830e+02
9.149560e+01	2.561095e+02	3.519062e+01	8.797654e+00	5.337243e+01	0	0	1.539850e+02
9.149560e+01	2.561095e+02	3.519062e+01	8.797654e+00	5.337243e+01	0	0	1.540850e+02
9.161290e+01	2.561095e+02	3.695015e+01	8.797654e+00	5.337243e+01	0	0	1.541850e+02
9.161290e+01	2.561095e+02	3.519062e+01	1.055718e+01	5.337243e+01	0	0	1.542870e+02
9.149560e+01	2.561095e+02	3.519062e+01	1.055718e+01	5.337243e+01	0	0	1.543870e+02
9.173021e+01	2.551320e+02	3.519062e+01	8.797654e+00	5.337243e+01	0	0	1.544870e+02
9.173021e+01	2.551320e+02	3.519062e+01	1.055718e+01	5.337243e+01	0	0	1.545890e+02
9.196481e+01	2.561095e+02	3.695015e+01	1.055718e+01	5.395894e+01	0	0	1.546890e+02
9.173021e+01	2.551320e+02	3.519062e+01	8.797654e+00	5.337243e+01	0	0	1.547890e+02
9.161290e+01	2.541544e+02	3.519062e+01	1.055718e+01	5.337243e+01	0	0	1.548910e+02
9.173021e+01	2.541544e+02	3.519062e+01	8.797654e+00	5.337243e+01	0	0	1.549910e+02
9.161290e+01	2.541544e+02	3.519062e+01	8.797654e+00	5.337243e+01	0	0	1.550920e+02
9.184751e+01	2.570870e+02	3.695015e+01	1.055718e+01	5.395894e+01	0	0	1.551930e+02
9.161290e+01	2.561095e+02	3.695015e+01	1.055718e+01	5.395894e+01	0	0	1.552930e+02
9.184751e+01	2.570870e+02	3.519062e+01	1.055718e+01	5.395894e+01	0	0	1.553950e+02
9.161290e+01	2.561095e+02	3.519062e+01	8.797654e+00	5.395894e+01	0	0	1.554950e+02
9.161290e+01	2.561095e+02	3.695015e+01	8.797654e+00	5.395894e+01	0	0	1.555950e+02
9.173021e+01	2.570870e+02	3.519062e+01	8.797654e+00	5.395894e+01	0	0	1.556970e+02
9.161290e+01	2.561095e+02	3.519062e+01	1.055718e+01	5.395894e+01	0	0	1.557970e+02
9.173021e+01	2.570870e+02	3.519062e+01	1.055718e+01	5.395894e+01	0	0	1.558970e+02
9.184751e+01	2.580645e+02	3.695015e+01	1.055718e+01	5.395894e+01	0	0	1.559990e+02
9.161290e+01	2.570870e+02	3.695015e+01	1.055718e+01	5.395894e+01	0	0	1.560990e+02
9.161290e+01	2.570870e+02	3.519062e+01	1.055718e+01	5.395894e+01	0	0	1.561990e+02
9.161290e+01	2.570870e+02	3.519062e+01	1.055718e+01	5.395894e+01	0	0	1.563010e+02
9.161290e+01	2.570870e+02	3.519062e+01	1.055718e+01	5.337243e+01	0	0	1.564010e+02
9.149560e+01	2.561095e+02	3.519062e+01	1.055718e+01	5.395894e+01	0	0	1.565030e+02
9.149560e+01	2.570870e+02	3.519062e+01	1.055718e+01	5.278592e+01	0	0	1.566030e+02
9.149560e+01	2.561095e+02	3.519062e+01	1.055718e+01	5.278592e+01	0	0	1.567030e+02
9.149560e+01	2.561095e+02	3.519062e+01	1.055718e+01	5.278592e+01	0	0	1.568050e+02
9.161290e+01	2.561095e+02	3.519062e+01	1.055718e+01	5.278592e+01	0	0	1.569050e+02
9.149560e+01	2.561095e+02	3.519062e+01	1.055718e+01	5.278592e+01	0	0	1.570050e+02
9.161290e+01	2.561095e+02	3.519062e+01	1.055718e+01	5.337243e+01	0	0	1.571070e+02
9.184751e+01	2.561095e+02	3.519062e+01	1.055718e+01	5.278592e+01	0	0	1.572070e+02
9.173021e+01	2.561095e+02	3.519062e+01	1.055718e+01	5.337243e+01	0	0	1.573070e+02
9.161290e+01	2.541544e+02	3.695015e+01	1.055718e+01	5.337243e+01	0	0	1.574090e+02
9.173021e+01	2.551320e+02	3.695015e+01	1.055718e+01	5.337243e+01	0	0	1.575090e+02
9.173021e+01	2.541544e+02	3.695015e+01	1.055718e+01	5.278592e+01	0	0	1.576090e+02
9.173021e+01	2.541544e+02	3.695015e+01	1.055718e+01	5.278592e+01	0	0	1.577110e+02
9.173021e+01	2.541544e+02	3.695015e+01	1.231672e+01	5.278592e+01	0	0	1.578110e+02
9.161290e+01	2.541544e+02	3.695015e+01	1.055718e+01	5.337243e+01	0	0	1.579120e+02
9.161290e+01	2.541544e+02	3.695015e+01	1.231672e+01	5.219941e+01	0	0	1.580130e+02
9.196481e+01	2.541544e+02	3.519062e+01	1.055718e+01	5.219941e+01	0	0	1.581130e+02
9.196481e+01	2.541544e+02	3.519062e+01	1.231672e+01	5.219941e+01	0	0	1.582150e+02
9.196481e+01	2.541544e+02	3.519062e+01	1.055718e+01	5.278592e+01	0	0	1.583150e+02
9.196481e+01	2.541544e+02	3.695015e+01	1.055718e+01	5.219941e+01	0	0	1.584150e+02
9.196481e+01	2.541544e+02	3.695015e+01	1.231672e+01	5.219941e+01	0	0	1.585170e+02
9.196481e+01	2.541544e+02	3.695015e+01	1.055718e+01	5.219941e+01	0	0	1.586170e+02
9.184751e+01	2.541544e+02	3.695015e+01	1.055718e+01	5.219941e+01	0	0	1.587170e+02
9.219941e+01	2.561095e+02	3.695015e+01	1.055718e+01	5.395894e+01	0	0	1.588190e+02
9.231672e+01	2.580645e+02	3.695015e+01	1.055718e+01	5.454545e+01	0	0	1.589190e+02
9.231672e+01	2.570870e+02	3.695015e+01	1.055718e+01	5.395894e+01	0	0	1.590200e+02
9.243402e+01	2.570870e+02	3.519062e+01	1.055718e+01	5.454545e+01	0	0	1.591210e+02
9.231672e+01	2.570870e+02	3.695015e+01	1.055718e+01	5.395894e+01	0	0	1.592210e+02
9.231672e+01	2.570870e+02	3.519062e+01	1.055718e+01	5.454545e+01	0	0	1.593220e+02
9.231672e+01	2.570870e+02	3.695015e+01	1.231672e+01	5.395894e+01	0	0	1.594230e+02
9.243402e+01	2.561095e+02	3.695015e+01	1.055718e+01	5.454545e+01	0	0	1.595230e+02
9.243402e+01	2.570870e+02	3.695015e+01	1.231672e+01	5.395894e+01	0	0	1.596250e+02
9.243402e+01	2.561095e+02	3.695015e+01	1.055718e+01	5.395894e+01	0	0	1.597250e+02
9.231672e+01	2.561095e+02	3.695015e+01	1.055718e+01	5.395894e+01	0	0	1.598250e+02
9.231672e+01	2.561095e+02	3.695015e+01	1.055718e+01	5.395894e+01	0	0	1.599270e+02
9.231672e+01	2.561095e+02	3.695015e+01	1.231672e+01	5.395894e+01	0	0	1.600270e+02
9.231672e+01	2.561095e+02	3.519062e+01	1.055718e+01	5.395894e+01	0	0	1.601280e+02
9.266862e+01	2.570870e+02	3.519062e+01	1.055718e+01	5.630499e+01	0	0	1.602290e+02
9.255132e+01	2.570870e+02	3.519062e+01	1.055718e+01	5.571848e+01	0	0	1.603290e+02
9.278592e+01	2.570870e+02	3.519062e+01	1.055718e+01	5.571848e+01	0	0	1.604300e+02
9.255132e+01	2.570870e+02	3.695015e+01	1.055718e+01	5.571848e+01	0	0	1.605310e+02
9.255132e+01	2.570870e+02	3.519062e+01	1.055718e+01	5.571848e+01	0	0	1.606310e+02
9.255132e+01	2.570870e+02	3.519062e+01	1.055718e+01	5.571848e+01	0	0	1.607320e+02
9.255132e+01	2.570870e+02	3.519062e+01	1.055718e+01	5.571848e+01	0	0	1.608330e+02
9.266862e+01	2.580645e+02	3.695015e+01	1.055718e+01	5.689150e+01	0	0	1.609330e+02
9.243402e+01	2.580645e+02	3.519062e+01	1.055718e+01	5.630499e+01	0	0	1.610350e+02
9.243402e+01	2.580645e+02	3.519062e+01	1.055718e+01	5.630499e+01	0	0	1.611350e+02
9.231672e+01	2.570870e+02	3.519062e+01	1.231672e+01	5.630499e+01	0	0	1.612350e+02
9.243402e+01	2.580645e+02	3.519062e+01	1.055718e+01	5.630499e+01	0	0	1.613370e+02
9.243402e+01	2.580645e+02	3.519062e+01	1.055718e+01	5.689150e+01	0	0	1.614370e+02
9.243402e+01	2.580645e+02	3.343109e+01	1.055718e+01	5.630499e+01	0	0	1.615380e+02
9.243402e+01	2.580645e+02	3.695015e+01	1.231672e+01	5.689150e+01	0	0	1.616390e+02
9.231672e+01	2.561095e+02	3.519062e+01	1.055718e+01	5.689150e+01	0	0	1.617390e+02
9.219941e+01	2.561095e+02	3.519062e+01	1.055718e+01	5.689150e+01	0	0	1.618400e+02
9.231672e+01	2.561095e+02	3.519062e+01	1.055718e+01	5.689150e+01	0	0	1.619410e+02
9.219941e+01	2.561095e+02	3.695015e+01	1.055718e+01	5.689150e+01	0	0	1.620410e+02
9.219941e+01	2.570870e+02	3.519062e+01	1.055718e+01	5.689150e+01	0	0	1.621420e+02
9.219941e+01	2.561095e+02	3.519062e+01	1.055718e+01	5.689150e+01	0	0	1.622430e+02
9.208211e+01	2.561095e+02	3.519062e+01	1.055718e+01	5.747801e+01	0	0	1.623430e+02
9.208211e+01	2.551320e+02	3.695015e+01	1.055718e+01	5.747801e+01	0	0	1.624440e+02
9.208211e+01	2.541544e+02	3.519062e+01	1.055718e+01	5.747801e+01	0	0	1.625450e+02
9.243402e+01	2.551320e+02	3.519062e+01	1.055718e+01	5.747801e+01	0	0	1.626460e+02
9.196481e+01	2.551320e+02	3.519062e+01	1.055718e+01	5.747801e+01	0	0	1.627470e+02
9.219941e+01	2.551320e+02	3.519062e+01	1.055718e+01	5.747801e+01	0	0	1.628470e+02
9.208211e+01	2.551320e+02	3.519062e+01	1.231672e+01	5.747801e+01	0	0	1.629480e+02
9.196481e+01	2.541544e+02	3.519062e+01	1.055718e+01	5.806452e+01	0	0	1.630490e+02
9.161290e+01	2.561095e+02	3.519062e+01	1.055718e+01	5.747801e+01	0	0	1.631490e+02
9.137830e+01	2.561095e+02	3.519062e+01	1.055718e+01	5.689150e+01	0	0	1.632500e+02
9.149560e+01	2.561095e+02	3.519062e+01	1.055718e+01	5.747801e+01	0	0	1.633510e+02
9.149560e+01	2.561095e+02	3.519062e+01	1.055718e+01	5.747801e+01	0	0	1.634510e+02
9.149560e+01	2.561095e+02	3.695015e+01	8.797654e+00	5.747801e+01	0	0	1.635520e+02
9.149560e+01	2.561095e+02	3.519062e+01	1.055718e+01	5.747801e+01	0	0	1.636530e+02
9.137830e+01	2.561095e+02	3.695015e+01	1.055718e+01	5.747801e+01	0	0	1.637530e+02
9.149560e+01	2.561095e+02	3.343109e+01	1.055718e+01	5.689150e+01	0	0	1.638540e+02
9.102639e+01	2.561095e+02	3.519062e+01	1.055718e+01	5.747801e+01	0	0	1.639550e+02
9.102639e+01	2.551320e+02	3.519062e+01	1.055718e+01	5.747801e+01	0	0	1.640560e+02
9.102639e+01	2.551320e+02	3.519062e+01	8.797654e+00	5.747801e+01	0	0	1.641570e+02
9.102639e+01	2.551320e+02	3.519062e+01	1.055718e+01	5.747801e+01	0	0	1.642570e+02
9.102639e+01	2.551320e+02	3.519062e+01	1.055718e+01	5.747801e+01	0	0	1.643580e+02
9.102639e+01	2.551320e+02	3.519062e+01	1.055718e+01	5.747801e+01	0	0	1.644590e+02
9.090909e+01	2.561095e+02	3.519062e+01	1.055718e+01	5.747801e+01	0	0	1.645590e+02
9.079179e+01	2.561095e+02	3.519062e+01	8.797654e+00	5.747801e+01	0	0	1.646600e+02
9.067449e+01	2.561095e+02	3.519062e+01	8.797654e+00	5.689150e+01	0	0	1.647610e+02
9.067449e+01	2.561095e+02	3.519062e+01	8.797654e+00	5.747801e+01	0	0	1.648610e+02
9.067449e+01	2.561095e+02	3.519062e+01	1.055718e+01	5.689150e+01	0	0	1.649620e+02
9.067449e+01	2.561095e+02	3.519062e+01	1.055718e+01	5.747801e+01	0	0	1.650630e+02
9.079179e+01	2.561095e+02	3.519062e+01	8.797654e+00	5.689150e+01	0	0	1.651640e+02
9.032258e+01	2.561095e+02	3.519062e+01	1.055718e+01	5.454545e+01	0	0	1.652640e+02
9.032258e+01	2.570870e+02	3.519062e+01	8.797654e+00	5.454545e+01	0	0	1.653650e+02
9.032258e+01	2.570870e+02	3.519062e+01	8.797654e+00	5.454545e+01	0	0	1.654660e+02
9.032258e+01	2.570870e+02	3.519062e+01	1.055718e+01	5.454545e+01	0	0	1.655670e+02
9.032258e+01	2.570870e+02	3.695015e+01	8.797654e+00	5.454545e+01	0	0	1.656670e+02
9.020528e+01	2.570870e+02	3.519062e+01	1.055718e+01	5.454545e+01	0	0	1.657680e+02
9.020528e+01	2.570870e+02	3.519062e+01	8.797654e+00	5.454545e+01	0	0	1.658690e+02
9.032258e+01	2.580645e+02	3.519062e+01	1.055718e+01	5.219941e+01	0	0	1.659690e+02
9.008798e+01	2.570870e+02	3.519062e+01	8.797654e+00	5.219941e+01	0	0	1.660700e+02
9.008798e+01	2.570870e+02	3.519062e+01	8.797654e+00	5.219941e+01	0	0	1.661710e+02
9.032258e+01	2.570870e+02	3.519062e+01	8.797654e+00	5.219941e+01	0	0	1.662720e+02
9.008798e+01	2.570870e+02	3.519062e+01	1.055718e+01	5.219941e+01	0	0	1.663720e+02
9.008798e+01	2.570870e+02	3.519062e+01	8.797654e+00	5.219941e+01	0	0	1.664730e+02
9.008798e+01	2.570870e+02	3.519062e+01	8.797654e+00	5.219941e+01	0	0	1.665740e+02
9.008798e+01	2.570870e+02	3.519062e+01	8.797654e+00	4.926686e+01	0	0	1.666740e+02
8.997067e+01	2.570870e+02	3.519062e+01	8.797654e+00	4.926686e+01	0	0	1.667750e+02
8.997067e+01	2.580645e+02	3.695015e+01	1.055718e+01	4.926686e+01	0	0	1.668760e+02
8.997067e+01	2.580645e+02	3.695015e+01	1.055718e+01	4.926686e+01	0	0	1.669760e+02
8.997067e+01	2.570870e+02	3.695015e+01	8.797654e+00	4.926686e+01	0	0	1.670770e+02
8.985337e+01	2.570870e+02	3.519062e+01	8.797654e+00	4.985337e+01	0	0	1.671780e+02
8.997067e+01	2.570870e+02	3.519062e+01	8.797654e+00	4.926686e+01	0	0	1.672790e+02
8.985337e+01	2.580645e+02	3.519062e+01	8.797654e+00	4.868035e+01	0	0	1.673790e+02
8.938416e+01	2.570870e+02	3.695015e+01	1.055718e+01	4.750733e+01	0	0	1.674800e+02
8.938416e+01	2.570870e+02	3.695015e+01	8.797654e+00	4.750733e+01	0	0	1.675810e+02
8.938416e+01	2.570870e+02	3.519062e+01	8.797654e+00	4.750733e+01	0	0	1.676820e+02
8.950147e+01	2.570870e+02	3.695015e+01	1.055718e+01	4.750733e+01	0	0	1.677820e+02
8.938416e+01	2.570870e+02	3.695015e+01	1.055718e+01	4.750733e+01	0	0	1.678830e+02
8.938416e+01	2.570870e+02	3.519062e+01	8.797654e+00	4.750733e+01	0	0	1.679840e+02
8.938416e+01	2.570870e+02	3.519062e+01	8.797654e+00	4.750733e+01	0	0	1.680840e+02
8.938416e+01	2.561095e+02	3.695015e+01	1.055718e+01	4.926686e+01	0	0	1.681850e+02
8.914956e+01	2.570870e+02	3.519062e+01	8.797654e+00	4.926686e+01	0	0	1.682860e+02
8.926686e+01	2.570870e+02	3.519062e+01	1.055718e+01	4.926686e+01	0	0	1.683860e+02
8.914956e+01	2.570870e+02	3.519062e+01	8.797654e+00	4.985337e+01	0	0	1.684870e+02
8.914956e+01	2.570870e+02	3.519062e+01	8.797654e+00	4.926686e+01	0	0	1.685880e+02
8.914956e+01	2.570870e+02	3.519062e+01	8.797654e+00	4.926686e+01	0	0	1.686890e+02
8.914956e+01	2.570870e+02	3.695015e+01	1.055718e+01	4.985337e+01	0	0	1.687900e+02
8.891496e+01	2.551320e+02	3.519062e+01	1.055718e+01	4.985337e+01	0	0	1.688900e+02
8.891496e+01	2.531769e+02	3.519062e+01	1.055718e+01	4.926686e+01	0	0	1.689910e+02
8.903226e+01	2.541544e+02	3.519062e+01	8.797654e+00	4.926686e+01	0	0	1.690920e+02
8.891496e+01	2.541544e+02	3.519062e+01	1.055718e+01	4.926686e+01	0	0	1.691920e+02
8.891496e+01	2.541544e+02	3.519062e+01	1.055718e+01	4.926686e+01	0	0	1.692930e+02
8.891496e+01	2.541544e+02	3.519062e+01	1.055718e+01	4.926686e+01	0	0	1.693940e+02
8.891496e+01	2.541544e+02	3.519062e+01	1.055718e+01	4.926686e+01	0	0	1.694940e+02
8.903226e+01	2.551320e+02	3.519062e+01	1.055718e+01	5.043988e+01	0	0	1.695950e+02
8.914956e+01	2.541544e+02	3.519062e+01	8.797654e+00	5.043988e+01	0	0	1.696960e+02
8.914956e+01	2.551320e+02	3.519062e+01	1.055718e+01	5.043988e+01	0	0	1.697960e+02
8.914956e+01	2.541544e+02	3.519062e+01	8.797654e+00	5.043988e+01	0	0	1.698970e+02
8.903226e+01	2.541544e+02	3.519062e+01	1.055718e+01	5.043988e+01	0	0	1.699980e+02
8.914956e+01	2.551320e+02	3.519062e+01	1.055718e+01	5.043988e+01	0	0	1.700990e+02
8.914956e+01	2.541544e+02	3.519062e+01	1.055718e+01	5.102639e+01	0	0	1.702000e+02
8.914956e+01	2.561095e+02	3.519062e+01	1.055718e+01	4.985337e+01	0	0	1.703000e+02
8.950147e+01	2.570870e+02	3.343109e+01	8.797654e+00	4.985337e+01	0	0	1.704010e+02
8.950147e+01	2.590420e+02	3.519062e+01	8.797654e+00	5.043988e+01	0	0	1.705020e+02
8.938416e+01	2.600196e+02	3.519062e+01	1.055718e+01	4.985337e+01	0	0	1.706020e+02
8.938416e+01	2.590420e+02	3.519062e+01	1.055718e+01	5.043988e+01	0	0	1.707030e+02
8.938416e+01	2.590420e+02	3.519062e+01	8.797654e+00	4.985337e+01	0	0	1.708040e+02
8.938416e+01	2.590420e+02	3.519062e+01	1.055718e+01	5.043988e+01	0	0	1.709040e+02
8.938416e+01	2.590420e+02	3.519062e+01	8.797654e+00	4.868035e+01	0	0	1.710050e+02
8.961877e+01	2.570870e+02	3.343109e+01	1.055718e+01	4.868035e+01	0	0	1.711060e+02
8.961877e+01	2.570870e+02	3.519062e+01	1.055718e+01	4.868035e+01	0	0	1.712060e+02
8.950147e+01	2.570870e+02	3.519062e+01	1.055718e+01	4.809384e+01	0	0	1.713080e+02
8.961877e+01	2.570870e+02	3.519062e+01	1.055718e+01	4.809384e+01	0	0	1.714080e+02
8.961877e+01	2.580645e+02	3.519062e+01	1.055718e+01	4.809384e+01	0	0	1.715090e+02
8.961877e+01	2.570870e+02	3.343109e+01	1.055718e+01	4.809384e+01	0	0	1.716100e+02
8.961877e+01	2.570870e+02	3.519062e+01	8.797654e+00	4.809384e+01	0	0	1.717100e+02
8.973607e+01	2.551320e+02	3.519062e+01	1.055718e+01	4.868035e+01	0	0	1.718110e+02
8.961877e+01	2.561095e+02	3.519062e+01	8.797654e+00	4.926686e+01	0	0	1.719120e+02
8.961877e+01	2.561095e+02	3.343109e+01	1.055718e+01	4.868035e+01	0	0	1.720120e+02
8.973607e+01	2.561095e+02	3.519062e+01	1.055718e+01	4.926686e+01	0	0	1.721130e+02
8.961877e+01	2.561095e+02	3.343109e+01	1.055718e+01	4.868035e+01	0	0	1.722140e+02
8.961877e+01	2.561095e+02	3.519062e+01	1.055718e+01	4.926686e+01	0	0	1.723140e+02
8.961877e+01	2.561095e+02	3.343109e+01	1.055718e+01	4.926686e+01	0	0	1.724160e+02
8.950147e+01	2.570870e+02	3.343109e+01	1.055718e+01	4.868035e+01	0	0	1.725160e+02
8.985337e+01	2.580645e+02	3.343109e+01	8.797654e+00	4.926686e+01	0	0	1.726160e+02
8.973607e+01	2.570870e+02	3.519062e+01	1.055718e+01	4.926686e+01	0	0	1.727180e+02
8.973607e+01	2.570870e+02	3.343109e+01	1.055718e+01	4.985337e+01	0	0	1.728180e+02
8.985337e+01	2.570870e+02	3.519062e+01	1.055718e+01	4.926686e+01	0	0	1.729190e+02
8.973607e+01	2.570870e+02	3.343109e+01	8.797654e+00	4.985337e+01	0	0	1.730200e+02
8.973607e+01	2.570870e+02	3.343109e+01	1.055718e+01	4.926686e+01	0	0	1.731200e+02
8.973607e+01	2.561095e+02	3.519062e+01	1.055718e+01	4.926686e+01	0	0	1.732210e+02
8.985337e+01	2.570870e+02	3.343109e+01	1.055718e+01	4.926686e+01	0	0	1.733220e+02
8.985337e+01	2.570870e+02	3.343109e+01	1.055718e+01	4.926686e+01	0	0	1.734220e+02
8.985337e+01	2.570870e+02	3.343109e+01	1.055718e+01	4.926686e+01	0	0	1.735230e+02
8.985337e+01	2.570870e+02	3.519062e+01	8.797654e+00	4.985337e+01	0	0	1.736240e+02
8.985337e+01	2.570870e+02	3.343109e+01	1.055718e+01	4.985337e+01	0	0	1.737240e+02
8.985337e+01	2.570870e+02	3.343109e+01	8.797654e+00	4.926686e+01	0	0	1.738260e+02
8.997067e+01	2.570870e+02	3.343109e+01	1.055718e+01	5.278592e+01	0	0	1.739260e+02
9.008798e+01	2.580645e+02	3.519062e+01	1.055718e+01	5.219941e+01	0	0	1.740260e+02
9.008798e+01	2.580645e+02	3.519062e+01	1.055718e+01	5.219941e+01	0	0	1.741280e+02
9.008798e+01	2.580645e+02	3.519062e+01	1.055718e+01	5.219941e+01	0	0	1.742280e+02
9.008798e+01	2.580645e+02	3.519062e+01	1.055718e+01	5.219941e+01	0	0	1.743280e+02
9.008798e+01	2.580645e+02	3.343109e+01	1.055718e+01	5.161290e+01	0	0	1.744300e+02
8.997067e+01	2.590420e+02	3.519062e+01	8.797654e+00	5.219941e+01	0	0	1.745300e+02
9.008798e+01	2.580645e+02	3.519062e+01	1.055718e+01	5.337243e+01	0	0	1.746310e+02
9.020528e+01	2.561095e+02	3.343109e+01	1.055718e+01	5.337243e+01	0	0	1.747320e+02
9.020528e+01	2.570870e+02	3.343109e+01	1.055718e+01	5.278592e+01	0	0	1.748320e+02
9.020528e+01	2.561095e+02	3.519062e+01	1.055718e+01	5.278592e+01	0	0	1.749340e+02
9.032258e+01	2.561095e+02	3.519062e+01	1.055718e+01	5.337243e+01	0	0	1.750340e+02
9.032258e+01	2.561095e+02	3.343109e+01	1.055718e+01	5.278592e+01	0	0	1.751340e+02
9.032258e+01	2.570870e+02	3.519062e+01	1.055718e+01	5.337243e+01	0	0	1.752360e+02
9.020528e+01	2.570870e+02	3.519062e+01	8.797654e+00	5.337243e+01	0	0	1.753360e+02
9.079179e+01	2.570870e+02	3.519062e+01	1.055718e+01	5.278592e+01	0	0	1.754360e+02
9.079179e+01	2.570870e+02	3.519062e+01	1.055718e+01	5.337243e+01	0	0	1.755380e+02
9.079179e+01	2.570870e+02	3.519062e+01	1.055718e+01	5.337243e+01	0	0	1.756380e+02
9.079179e+01	2.570870e+02	3.519062e+01	8.797654e+00	5.337243e+01	0	0	1.757380e+02
9.079179e+01	2.570870e+02	3.519062e+01	8.797654e+00	5.337243e+01	0	0	1.758400e+02
9.079179e+01	2.570870e+02	3.519062e+01	1.055718e+01	5.337243e+01	0	0	1.759400e+02
9.079179e+01	2.570870e+02	3.519062e+01	1.055718e+01	5.278592e+01	0	0	1.760410e+02
9.114370e+01	2.570870e+02	3.519062e+01	1.055718e+01	5.923754e+01	0	0	1.761420e+02
9.126100e+01	2.551320e+02	3.519062e+01	8.797654e+00	5.865103e+01	0	0	1.762420e+02
9.137830e+01	2.551320e+02	3.519062e+01	1.055718e+01	5.923754e+01	0	0	1.763440e+02
9.126100e+01	2.561095e+02	3.695015e+01	1.055718e+01	5.865103e+01	0	0	1.764440e+02
9.126100e+01	2.551320e+02	3.519062e+01	8.797654e+00	5.865103e+01	0	0	1.765450e+02
9.126100e+01	2.551320e+02	3.519062e+01	8.797654e+00	5.865103e+01	0	0	1.766460e+02
9.126100e+01	2.551320e+02	3.519062e+01	1.055718e+01	5.865103e+01	0	0	1.767460e+02
9.161290e+01	2.561095e+02	3.519062e+01	1.055718e+01	6.510264e+01	0	0	1.768470e+02
9.173021e+01	2.561095e+02	3.695015e+01	8.797654e+00	6.510264e+01	0	0	1.769480e+02
9.173021e+01	2.561095e+02	3.695015e+01	8.797654e+00	6.510264e+01	0	0	1.770490e+02
9.173021e+01	2.551320e+02	3.519062e+01	8.797654e+00	6.510264e+01	0	0	1.771490e+02
9.173021e+01	2.561095e+02	3.695015e+01	8.797654e+00	6.510264e+01	0	0	1.772500e+02
9.173021e+01	2.561095e+02	3.519062e+01	8.797654e+00	6.510264e+01	0	0	1.773510e+02
9.173021e+01	2.561095e+02	3.519062e+01	8.797654e+00	6.568915e+01	0	0	1.774520e+02
9.208211e+01	2.561095e+02	3.519062e+01	8.797654e+00	6.920821e+01	0	0	1.775530e+02
9.231672e+01	2.561095e+02	3.695015e+01	8.797654e+00	6.862170e+01	0	0	1.776530e+02
9.231672e+01	2.561095e+02	3.519062e+01	8.797654e+00	6.862170e+01	0	0	1.777540e+02
9.219941e+01	2.561095e+02	3.519062e+01	8.797654e+00	6.862170e+01	0	0	1.778550e+02
9.231672e+01	2.570870e+02	3.519062e+01	1.055718e+01	6.862170e+01	0	0	1.779550e+02
9.231672e+01	2.561095e+02	3.519062e+01	8.797654e+00	6.862170e+01	0	0	1.780570e+02
9.231672e+01	2.561095e+02	3.519062e+01	1.055718e+01	6.862170e+01	0	0	1.781570e+02
9.243402e+01	2.570870e+02	3.695015e+01	8.797654e+00	6.920821e+01	0	0	1.782570e+02
9.266862e+01	2.551320e+02	3.695015e+01	8.797654e+00	6.862170e+01	0	0	1.783590e+02
9.243402e+01	2.551320e+02	3.695015e+01	8.797654e+00	6.862170e+01	0	0	1.784590e+02
9.243402e+01	2.551320e+02	3.695015e+01	8.797654e+00	6.862170e+01	0	0	1.785610e+02
9.243402e+01	2.551320e+02	3.519062e+01	8.797654e+00	6.862170e+01	0	0	1.786610e+02
9.243402e+01	2.551320e+02	3.519062e+01	8.797654e+00	6.862170e+01	0	0	1.787610e+02
9.243402e+01	2.551320e+02	3.695015e+01	8.797654e+00	6.862170e+01	0	0	1.788630e+02
9.255132e+01	2.551320e+02	3.695015e+01	7.038123e+00	6.862170e+01	0	0	1.789630e+02
9.243402e+01	2.541544e+02	3.519062e+01	8.797654e+00	6.803519e+01	0	0	1.790640e+02
9.243402e+01	2.551320e+02	3.695015e+01	7.038123e+00	6.803519e+01	0	0	1.791650e+02
9.243402e+01	2.551320e+02	3.519062e+01	8.797654e+00	6.862170e+01	0	0	1.792650e+02
9.255132e+01	2.551320e+02	3.519062e+01	8.797654e+00	6.803519e+01	0	0	1.793660e+02
9.255132e+01	2.541544e+02	3.695015e+01	8.797654e+00	6.803519e+01	0	0	1.794670e+02
9.255132e+01	2.551320e+02	3.695015e+01	8.797654e+00	6.803519e+01	0	0	1.795680e+02
9.243402e+01	2.551320e+02	3.519062e+01	8.797654e+00	6.803519e+01	0	0	1.796680e+02
9.231672e+01	2.561095e+02	3.519062e+01	8.797654e+00	6.744868e+01	0	0	1.797690e+02
9.243402e+01	2.570870e+02	3.519062e+01	8.797654e+00	6.744868e+01	0	0	1.798700e+02
9.231672e+01	2.570870e+02	3.519062e+01	8.797654e+00	6.803519e+01	0	0	1.799710e+02
9.231672e+01	2.570870e+02	3.519062e+01	8.797654e+00	6.744868e+01	0	0	1.800720e+02
9.231672e+01	2.580645e+02	3.519062e+01	8.797654e+00	6.803519e+01	0	0	1.801720e+02
9.231672e+01	2.580645e+02	3.343109e+01	8.797654e+00	6.744868e+01	0	0	1.802730e+02
9.231672e+01	2.580645e+02	3.519062e+01	8.797654e+00	6.803519e+01	0	0	1.803740e+02
9.196481e+01	2.570870e+02	3.519062e+01	7.038123e+00	6.686217e+01	0	0	1.804740e+02
9.196481e+01	2.570870e+02	3.519062e+01	8.797654e+00	6.744868e+01	0	0	1.805760e+02
9.184751e+01	2.570870e+02	3.519062e+01	8.797654e+00	6.686217e+01	0	0	1.806760e+02
9.184751e+01	2.570870e+02	3.519062e+01	1.055718e+01	6.744868e+01	0	0	1.807760e+02
9.184751e+01	2.570870e+02	3.695015e+01	8.797654e+00	6.686217e+01	0	0	1.808780e+02
9.184751e+01	2.561095e+02	3.519062e+01	8.797654e+00	6.686217e+01	0	0	1.809780e+02
9.196481e+01	2.570870e+02	3.519062e+01	8.797654e+00	6.686217e+01	0	0	1.810800e+02
9.173021e+01	2.551320e+02	3.343109e+01	1.055718e+01	6.275660e+01	0	0	1.811800e+02
9.161290e+01	2.570870e+02	3.343109e+01	8.797654e+00	6.275660e+01	0	0	1.812800e+02
9.137830e+01	2.561095e+02	3.519062e+01	8.797654e+00	6.275660e+01	0	0	1.813820e+02
9.137830e+01	2.561095e+02	3.519062e+01	8.797654e+00	6.275660e+01	0	0	1.814820e+02
9.137830e+01	2.561095e+02	3.519062e+01	8.797654e+00	6.275660e+01	0	0	1.815830e+02
9.137830e+01	2.561095e+02	3.519062e+01	8.797654e+00	6.275660e+01	0	0	1.816840e+02
9.137830e+01	2.551320e+02	3.343109e+01	8.797654e+00	6.334311e+01	0	0	1.817840e+02
9.126100e+01	2.551320e+02	3.343109e+01	8.797654e+00	6.158358e+01	0	0	1.818850e+02
9.126100e+01	2.570870e+02	3.343109e+01	1.055718e+01	6.158358e+01	0	0	1.819860e+02
9.114370e+01	2.570870e+02	3.343109e+01	8.797654e+00	6.099707e+01	0	0	1.820870e+02
9.114370e+01	2.570870e+02	3.343109e+01	8.797654e+00	6.099707e+01	0	0	1.821880e+02
9.126100e+01	2.570870e+02	3.343109e+01	8.797654e+00	6.099707e+01	0	0	1.822880e+02
9.114370e+01	2.570870e+02	3.343109e+01	1.055718e+01	6.158358e+01	0	0	1.823890e+02
9.114370e+01	2.570870e+02	3.343109e+01	1.055718e+01	6.099707e+01	0	0	1.824900e+02
9.114370e+01	2.570870e+02	3.519062e+01	8.797654e+00	6.099707e+01	0	0	1.825910e+02
9.114370e+01	2.570870e+02	3.343109e+01	1.055718e+01	6.099707e+01	0	0	1.826910e+02
9.137830e+01	2.580645e+02	3.343109e+01	8.797654e+00	6.217009e+01	0	0	1.827920e+02
9.102639e+01	2.570870e+02	3.343109e+01	1.055718e+01	6.099707e+01	0	0	1.828930e+02
9.102639e+01	2.580645e+02	3.343109e+01	1.055718e+01	6.099707e+01	0	0	1.829930e+02
9.102639e+01	2.570870e+02	3.343109e+01	8.797654e+00	6.099707e+01	0	0	1.830950e+02
9.114370e+01	2.570870e+02	3.519062e+01	1.055718e+01	6.099707e+01	0	0	1.831950e+02
9.137830e+01	2.561095e+02	3.343109e+01	8.797654e+00	6.158358e+01	3	0	1.832970e+02
9.184751e+01	2.570870e+02	3.343109e+01	1.055718e+01	6.217009e+01	0	0	1.833970e+02
9.173021e+01	2.570870e+02	3.519062e+01	1.055718e+01	6.158358e+01	0	0	1.834970e+02
9.173021e+01	2.570870e+02	3.343109e+01	1.055718e+01	6.158358e+01	0	0	1.835990e+02
9.173021e+01	2.570870e+02	3.343109e+01	1.055718e+01	6.158358e+01	0	0	1.836990e+02
9.173021e+01	2.570870e+02	3.343109e+01	1.055718e+01	6.158358e+01	0	0	1.838000e+02
9.173021e+01	2.570870e+02	3.343109e+01	1.055718e+01	6.158358e+01	0	0	1.839010e+02
9.173021e+01	2.580645e+02	3.343109e+01	1.055718e+01	6.158358e+01	0	0	1.840010e+02
9.196481e+01	2.570870e+02	3.519062e+01	8.797654e+00	6.158358e+01	0	0	1.841020e+02
9.196481e+01	2.570870e+02	3.519062e+01	1.055718e+01	6.158358e+01	0	0	1.842030e+02
9.196481e+01	2.570870e+02	3.519062e+01	1.055718e+01	6.158358e+01	0	0	1.843040e+02
9.196481e+01	2.561095e+02	3.343109e+01	8.797654e+00	6.217009e+01	0	0	1.844040e+02
9.184751e+01	2.570870e+02	3.519062e+01	1.055718e+01	6.158358e+01	0	0	1.845050e+02
9.184751e+01	2.561095e+02	3.519062e+01	1.055718e+01	6.158358e+01	0	0	1.846060e+02
9.196481e+01	2.561095e+02	3.519062e+01	8.797654e+00	6.158358e+01	0	0	1.847070e+02
9.208211e+01	2.551320e+02	3.519062e+01	1.055718e+01	6.158358e+01	0	0	1.848080e+02
9.243402e+01	2.561095e+02	3.343109e+01	1.055718e+01	6.217009e+01	0	0	1.849080e+02
9.208211e+01	2.561095e+02	3.519062e+01	1.055718e+01	6.158358e+01	0	0	1.850090e+02
9.219941e+01	2.570870e+02	3.519062e+01	8.797654e+00	6.158358e+01	0	0	1.851100e+02
9.231672e+01	2.570870e+02	3.519062e+01	1.055718e+01	6.217009e+01	0	0	1.852100e+02
9.231672e+01	2.561095e+02	3.343109e+01	1.055718e+01	6.158358e+01	0	0	1.853120e+02
9.219941e+01	2.561095e+02	3.519062e+01	1.055718e+01	6.158358e+01	0	0	1.854120e+02
9.255132e+01	2.561095e+02	3.519062e+01	1.055718e+01	6.041056e+01	0	0	1.855120e+02
9.231672e+01	2.570870e+02	3.519062e+01	1.055718e+01	5.982405e+01	0	0	1.856140e+02
9.231672e+01	2.570870e+02	3.695015e+01	1.055718e+01	6.041056e+01	0	0	1.857140e+02
9.219941e+01	2.570870e+02	3.519062e+01	1.055718e+01	6.041056e+01	0	0	1.858160e+02
9.219941e+01	2.570870e+02	3.519062e+01	1.055718e+01	6.041056e+01	0	0	1.859160e+02
9.219941e+01	2.570870e+02	3.695015e+01	1.055718e+01	6.041056e+01	0	0	1.860160e+02
9.219941e+01	2.570870e+02	3.695015e+01	8.797654e+00	6.041056e+01	0	0	1.861180e+02
9.219941e+01	2.561095e+02	3.519062e+01	1.231672e+01	5.923754e+01	0	0	1.862180e+02
9.219941e+01	2.561095e+02	3.519062e+01	1.055718e+01	5.982405e+01	0	0	1.863190e+02
9.231672e+01	2.561095e+02	3.519062e+01	1.055718e+01	5.982405e+01	0	0	1.864200e+02
9.231672e+01	2.570870e+02	3.519062e+01	1.055718e+01	5.923754e+01	0	0	1.865200e+02
9.219941e+01	2.570870e+02	3.519062e+01	1.055718e+01	5.923754e+01	0	0	1.866210e+02
9.219941e+01	2.561095e+02	3.519062e+01	1.055718e+01	5.923754e+01	0	0	1.867220e+02
9.219941e+01	2.561095e+02	3.519062e+01	1.055718e+01	5.923754e+01	0	0	1.868230e+02
9.219941e+01	2.570870e+02	3.695015e+01	1.055718e+01	5.982405e+01	0	0	1.869240e+02
9.208211e+01	2.570870e+02	3.519062e+01	1.055718e+01	5.982405e+01	0	0	1.870240e+02
9.196481e+01	2.570870e+02	3.519062e+01	1.055718e+01	5.982405e+01	0	0	1.871250e+02
9.208211e+01	2.570870e+02	3.519062e+01	1.055718e+01	5.982405e+01	0	0	1.872260e+02
9.196481e+01	2.570870e+02	3.519062e+01	1.055718e+01	5.982405e+01	0	0	1.873270e+02
9.208211e+01	2.570870e+02	3.519062e+01	1.055718e+01	5.982405e+01	0	0	1.874270e+02
9.196481e+01	2.570870e+02	3.519062e+01	1.055718e+01	5.923754e+01	0	0	1.875280e+02
9.196481e+01	2.570870e+02	3.519062e+01	8.797654e+00	5.630499e+01	0	0	1.876290e+02
9.184751e+01	2.570870e+02	3.519062e+01	1.231672e+01	5.630499e+01	0	0	1.877290e+02
9.161290e+01	2.570870e+02	3.519062e+01	1.055718e+01	5.571848e+01	0	0	1.878300e+02
9.161290e+01	2.561095e+02	3.519062e+01	1.055718e+01	5.630499e+01	0	0	1.879310e+02
9.161290e+01	2.561095e+02	3.695015e+01	1.055718e+01	5.630499e+01	0	0	1.880320e+02
9.161290e+01	2.561095e+02	3.519062e+01	1.231672e+01	5.630499e+01	0	0	1.881330e+02
9.161290e+01	2.570870e+02	3.695015e+01	1.055718e+01	5.630499e+01	0	0	1.882330e+02
9.161290e+01	2.561095e+02	3.695015e+01	1.055718e+01	5.630499e+01	0	0	1.883340e+02
9.161290e+01	2.570870e+02	3.695015e+01	1.231672e+01	5.337243e+01	0	0	1.884350e+02
9.161290e+01	2.570870e+02	3.519062e+01	1.231672e+01	5.337243e+01	0	0	1.885350e+02
9.161290e+01	2.580645e+02	3.519062e+01	1.231672e+01	5.337243e+01	0	0	1.886360e+02
9.149560e+01	2.570870e+02	3.519062e+01	1.055718e+01	5.337243e+01	0	0	1.887370e+02
9.149560e+01	2.570870e+02	3.695015e+01	1.055718e+01	5.337243e+01	0	0	1.888370e+02
9.161290e+01	2.570870e+02	3.519062e+01	1.231672e+01	5.395894e+01	0	0	1.889380e+02
9.149560e+01	2.570870e+02	3.519062e+01	1.055718e+01	5.337243e+01	0	0	1.890390e+02
9.149560e+01	2.561095e+02	3.519062e+01	1.231672e+01	5.337243e+01	0	0	1.891390e+02
9.137830e+01	2.561095e+02	3.519062e+01	1.231672e+01	5.337243e+01	0	0	1.892400e+02
9.149560e+01	2.570870e+02	3.519062e+01	1.231672e+01	5.278592e+01	0	0	1.893410e+02
9.137830e+01	2.561095e+02	3.519062e+01	1.055718e+01	5.278592e+01	0	0	1.894420e+02
9.149560e+01	2.561095e+02	3.519062e+01	1.055718e+01	5.337243e+01	0	0	1.895430e+02
9.149560e+01	2.570870e+02	3.519062e+01	1.231672e+01	5.337243e+01	0	0	1.896430e+02
9.149560e+01	2.570870e+02	3.695015e+01	1.055718e+01	5.337243e+01	0	0	1.897440e+02
9.161290e+01	2.551320e+02	3.519062e+01	1.055718e+01	5.395894e+01	0	0	1.898450e+02
9.161290e+01	2.561095e+02	3.695015e+01	1.231672e+01	5.395894e+01	0	0	1.899450e+02
9.173021e+01	2.561095e+02	3.519062e+01	1.231672e+01	5.395894e+01	0	0	1.900460e+02
9.173021e+01	2.570870e+02	3.343109e+01	1.055718e+01	5.395894e+01	0	0	1.901470e+02
9.173021e+01	2.561095e+02	3.519062e+01	1.055718e+01	5.395894e+01	0	0	1.902470e+02
9.161290e+01	2.561095e+02	3.343109e+01	1.055718e+01	5.395894e+01	0	0	1.903480e+02
9.173021e+01	2.570870e+02	3.519062e+01	1.231672e+01	5.395894e+01	0	0	1.904490e+02
9.196481e+01	2.561095e+02	3.519062e+01	1.055718e+01	5.395894e+01	0	0	1.905500e+02
9.231672e+01	2.551320e+02	3.343109e+01	1.055718e+01	5.395894e+01	0	0	1.906500e+02
9.231672e+01	2.561095e+02	3.519062e+01	1.055718e+01	5.395894e+01	0	0	1.907510e+02
9.255132e+01	2.551320e+02	3.519062e+01	1.055718e+01	5.395894e+01	0	0	1.908520e+02
9.231672e+01	2.551320e+02	3.519062e+01	1.055718e+01	5.395894e+01	0	0	1.909520e+02
9.231672e+01	2.551320e+02	3.519062e+01	1.055718e+01	5.395894e+01	0	0	1.910530e+02
9.231672e+01	2.551320e+02	3.519062e+01	1.055718e+01	5.395894e+01	0	0	1.911540e+02
9.243402e+01	2.541544e+02	3.519062e+01	8.797654e+00	5.337243e+01	0	0	1.912550e+02
9.255132e+01	2.561095e+02	3.519062e+01	1.055718e+01	5.337243e+01	0	0	1.913550e+02
9.266862e+01	2.561095e+02	3.519062e+01	1.055718e+01	5.395894e+01	0	0	1.914560e+02
9.255132e+01	2.561095e+02	3.343109e+01	8.797654e+00	5.337243e+01	0	0	1.915570e+02
9.255132e+01	2.561095e+02	3.519062e+01	1.055718e+01	5.337243e+01	0	0	1.916570e+02
9.255132e+01	2.561095e+02	3.343109e+01	8.797654e+00	5.337243e+01	0	0	1.917580e+02
9.255132e+01	2.561095e+02	3.343109e+01	1.055718e+01	5.395894e+01	0	0	1.918590e+02
9.266862e+01	2.561095e+02	3.343109e+01	1.231672e+01	5.337243e+01	0	0	1.919600e+02
9.302053e+01	2.580645e+02	3.343109e+01	1.055718e+01	5.395894e+01	0	0	1.920600e+02
9.266862e+01	2.580645e+02	3.343109e+01	1.055718e+01	5.337243e+01	0	0	1.921610e+02
9.243402e+01	2.570870e+02	3.519062e+01	1.055718e+01	5.337243e+01	0	0	1.922620e+02
9.255132e+01	2.580645e+02	3.343109e+01	1.055718e+01	5.337243e+01	0	0	1.923630e+02
9.266862e+01	2.580645e+02	3.343109e+01	8.797654e+00	5.395894e+01	0	0	1.924630e+02
9.255132e+01	2.570870e+02	3.343109e+01	1.055718e+01	5.337243e+01	0	0	1.925640e+02
9.255132e+01	2.570870e+02	3.343109e+01	1.055718e+01	5.337243e+01	0	0	1.926650e+02
9.278592e+01	2.570870e+02	3.343109e+01	1.055718e+01	5.571848e+01	0	0	1.927650e+02
9.266862e+01	2.580645e+02	3.343109e+01	8.797654e+00	5.571848e+01	0	0	1.928660e+02
9.266862e+01	2.570870e+02	3.343109e+01	8.797654e+00	5.630499e+01	0	0	1.929670e+02
9.266862e+01	2.570870e+02	3.343109e+01	8.797654e+00	5.571848e+01	0	0	1.930680e+02
9.266862e+01	2.570870e+02	3.519062e+01	8.797654e+00	5.571848e+01	0	0	1.931680e+02
9.255132e+01	2.570870e+02	3.343109e+01	1.055718e+01	5.571848e+01	0	0	1.932690e+02
9.255132e+01	2.570870e+02	3.343109e+01	8.797654e+00	5.571848e+01	0	0	1.933700e+02
9.255132e+01	2.570870e+02	3.519062e+01	1.055718e+01	5.747801e+01	0	0	1.934700e+02
9.255132e+01	2.561095e+02	3.519062e+01	1.055718e+01	5.806452e+01	0	0	1.935710e+02
9.231672e+01	2.551320e+02	3.343109e+01	8.797654e+00	5.806452e+01	0	0	1.936720e+02
9.231672e+01	2.561095e+02	3.519062e+01	8.797654e+00	5.747801e+01	0	0	1.937730e+02
9.231672e+01	2.561095e+02	3.519062e+01	1.055718e+01	5.747801e+01	0	0	1.938730e+02
9.231672e+01	2.551320e+02	3.519062e+01	8.797654e+00	5.747801e+01	0	0	1.939740e+02
9.231672e+01	2.561095e+02	3.343109e+01	8.797654e+00	5.747801e+01	0	0	1.940750e+02
9.219941e+01	2.561095e+02	3.343109e+01	8.797654e+00	5.689150e+01	0	0	1.941760e+02
9.173021e+01	2.561095e+02	3.519062e+01	8.797654e+00	5.747801e+01	0	0	1.942760e+02
9.161290e+01	2.561095e+02	3.519062e+01	8.797654e+00	5.747801e+01	0	0	1.943770e+02
9.161290e+01	2.561095e+02	3.519062e+01	8.797654e+00	5.747801e+01	0	0	1.944780e+02
9.161290e+01	2.561095e+02	3.519062e+01	8.797654e+00	5.747801e+01	0	0	1.945780e+02
9.161290e+01	2.561095e+02	3.519062e+01	8.797654e+00	5.689150e+01	0	0	1.946790e+02
9.161290e+01	2.561095e+02	3.519062e+01	8.797654e+00	5.689150e+01	0	0	1.947800e+02
9.161290e+01	2.570870e+02	3.519062e+01	8.797654e+00	5.747801e+01	0	0	1.948800e+02
9.137830e+01	2.551320e+02	3.519062e+01	8.797654e+00	5.747801e+01	0	0	1.949810e+02
9.137830e+01	2.561095e+02	3.695015e+01	8.797654e+00	5.806452e+01	0	0	1.950820e+02
9.149560e+01	2.551320e+02	3.519062e+01	8.797654e+00	5.747801e+01	0	0	1.951820e+02
9.126100e+01	2.551320e+02	3.519062e+01	8.797654e+00	5.747801e+01	0	0	1.952830e+02
9.137830e+01	2.551320e+02	3.519062e+01	8.797654e+00	5.747801e+01	0	0	1.953840e+02
9.126100e+01	2.551320e+02	3.519062e+01	8.797654e+00	5.747801e+01	0	0	1.954850e+02
9.137830e+01	2.551320e+02	3.519062e+01	8.797654e+00	5.689150e+01	0	0	1.955860e+02
9.102639e+01	2.551320e+02	3.519062e+01	8.797654e+00	5.747801e+01	0	0	1.956860e+02
9.114370e+01	2.551320e+02	3.695015e+01	8.797654e+00	5.747801e+01	0	0	1.957870e+02
9.114370e+01	2.551320e+02	3.519062e+01	8.797654e+00	5.747801e+01	0	0	1.958880e+02
9.102639e+01	2.551320e+02	3.519062e+01	8.797654e+00	5.689150e+01	0	0	1.959880e+02
9.102639e+01	2.551320e+02	3.519062e+01	1.055718e+01	5.747801e+01	0	0	1.960890e+02
9.102639e+01	2.551320e+02	3.519062e+01	8.797654e+00	5.689150e+01	0	0	1.961900e+02
9.102639e+01	2.551320e+02	3.519062e+01	8.797654e+00	5.747801e+01	0	0	1.962900e+02
9.090909e+01	2.580645e+02	3.695015e+01	8.797654e+00	5.689150e+01	0	0	1.963910e+02
9.079179e+01	2.570870e+02	3.519062e+01	8.797654e+00	5.747801e+01	0	0	1.964920e+02
9.079179e+01	2.570870e+02	3.519062e+01	1.055718e+01	5.689150e+01	0	0	1.965920e+02
9.079179e+01	2.570870e+02	3.519062e+01	8.797654e+00	5.689150e+01	0	0	1.966940e+02
9.079179e+01	2.570870e+02	3.519062e+01	1.055718e+01	5.747801e+01	0	0	1.967940e+02
9.079179e+01	2.570870e+02	3.519062e+01	8.797654e+00	5.747801e+01	0	0	1.968950e+02
9.079179e+01	2.570870e+02	3.519062e+01	1.055718e+01	5.747801e+01	0	0	1.969960e+02
9.090909e+01	2.551320e+02	3.519062e+01	8.797654e+00	5.395894e+01	0	0	1.970960e+02
9.090909e+01	2.551320e+02	3.519062e+01	8.797654e+00	5.395894e+01	0	0	1.971970e+02
9.090909e+01	2.551320e+02	3.519062e+01	8.797654e+00	5.395894e+01	0	0	1.972980e+02
9.090909e+01	2.551320e+02	3.519062e+01	8.797654e+00	5.395894e+01	0	0	1.973980e+02
9.090909e+01	2.551320e+02	3.519062e+01	8.797654e+00	5.395894e+01	0	0	1.974990e+02
9.090909e+01	2.551320e+02	3.519062e+01	8.797654e+00	5.395894e+01	0	0	1.976000e+02
9.090909e+01	2.551320e+02	3.519062e+01	8.797654e+00	5.395894e+01	0	0	1.977000e+02
9.090909e+01	2.561095e+02	3.519062e+01	8.797654e+00	5.337243e+01	0	0	1.978010e+02
9.090909e+01	2.561095e+02	3.519062e+01	1.055718e+01	5.337243e+01	0	0	1.979020e+02
9.090909e+01	2.561095e+02	3.519062e+01	1.055718e+01	5.337243e+01	0	0	1.980020e+02
9.090909e+01	2.561095e+02	3.343109e+01	8.797654e+00	5.337243e+01	0	0	1.981040e+02
9.079179e+01	2.561095e+02	3.343109e+01	8.797654e+00	5.337243e+01	0	0	1.982040e+02
9.090909e+01	2.561095e+02	3.519062e+01	8.797654e+00	5.337243e+01	0	0	1.983050e+02
9.079179e+01	2.561095e+02	3.519062e+01	8.797654e+00	5.337243e+01	0	0	1.984060e+02
9.079179e+01	2.580645e+02	3.519062e+01	8.797654e+00	5.219941e+01	0	0	1.985060e+02
9.067449e+01	2.580645e+02	3.519062e+01	8.797654e+00	5.161290e+01	0	0	1.986070e+02
9.067449e+01	2.580645e+02	3.343109e+01	8.797654e+00	5.161290e+01	0	0	1.987080e+02
9.067449e+01	2.580645e+02	3.343109e+01	8.797654e+00	5.161290e+01	0	0	1.988080e+02
9.067449e+01	2.580645e+02	3.343109e+01	8.797654e+00	5.161290e+01	0	0	1.989090e+02
9.055718e+01	2.570870e+02	3.343109e+01	8.797654e+00	5.161290e+01	0	0	1.990100e+02
9.055718e+01	2.580645e+02	3.519062e+01	8.797654e+00	5.161290e+01	0	0	1.991100e+02
9.055718e+01	2.580645e+02	3.519062e+01	8.797654e+00	5.102639e+01	0	0	1.992120e+02
9.055718e+01	2.561095e+02	3.343109e+01	8.797654e+00	5.102639e+01	0	0	1.993120e+02
9.043988e+01	2.561095e+02	3.343109e+01	1.055718e+01	5.043988e+01	0	0	1.994120e+02
9.043988e+01	2.561095e+02	3.343109e+01	8.797654e+00	5.043988e+01	0	0	1.995140e+02
9.032258e+01	2.561095e+02	3.519062e+01	8.797654e+00	5.043988e+01	0	0	1.996140e+02
9.043988e+01	2.570870e+02	3.519062e+01	8.797654e+00	5.043988e+01	0	0	1.997140e+02
9.032258e+01	2.561095e+02	3.343109e+01	8.797654e+00	5.102639e+01	0	0	1.998160e+02
9.043988e+01	2.570870e+02	3.519062e+01	8.797654e+00	4.985337e+01	0	0	1.999160e+02
9.020528e+01	2.580645e+02	3.343109e+01	8.797654e+00	4.985337e+01	0	0	2.000170e+02
9.020528e+01	2.570870e+02	3.343109e+01	8.797654e+00	4.985337e+01	0	0	2.001180e+02
9.020528e+01	2.570870e+02	3.519062e+01	1.055718e+01	4.985337e+01	0	0	2.002180e+02
9.020528e+01	2.570870e+02	3.343109e+01	8.797654e+00	5.043988e+01	0	0	2.003200e+02
9.020528e+01	2.570870e+02	3.343109e+01	8.797654e+00	4.985337e+01	0	0	2.004200e+02
9.020528e+01	2.570870e+02	3.343109e+01	8.797654e+00	4.985337e+01	0	0	2.005200e+02
9.020528e+01	2.570870e+02	3.519062e+01	8.797654e+00	4.985337e+01	0	0	2.006220e+02
8.973607e+01	2.561095e+02	3.519062e+01	8.797654e+00	4.985337e+01	0	0	2.007220e+02
8.961877e+01	2.561095e+02	3.343109e+01	1.055718e+01	4.985337e+01	0	0	2.008220e+02
8.985337e+01	2.570870e+02	3.519062e+01	8.797654e+00	4.985337e+01	0	0	2.009240e+02
8.961877e+01	2.561095e+02	3.167155e+01	8.797654e+00	4.926686e+01	0	0	2.010240e+02
8.961877e+01	2.561095e+02	3.343109e+01	8.797654e+00	4.985337e+01	0	0	2.011240e+02
8.961877e+01	2.561095e+02	3.519062e+01	8.797654e+00	5.043988e+01	0	0	2.012260e+02
8.961877e+01	2.561095e+02	3.343109e+01	8.797654e+00	4.985337e+01	0	0	2.013260e+02
[truncated: 14,622 more rows]
