# Supplementary material for: Flat electrode contacts for vagus nerve stimulation
Source: PLoS One. 2019 Nov 18;14(11):e0215191. doi: 10.1371/journal.pone.0215191 (PMC6862926; doi:10.1371/journal.pone.0215191)
Supplement: S2 File — (ZIP) [file pone.0215191.s013.zip › rat_vagus_4_data.txt]

SpO2	HR	PD	BD	RESP	ERROR	STIM	TIME
9.090909e+01	2.541544e+02	2.111437e+01	3.519062e+00	5.923754e+01	0	0	1.020000e-01
9.102639e+01	2.531769e+02	1.935484e+01	3.519062e+00	5.923754e+01	0	0	2.020000e-01
9.102639e+01	2.551320e+02	1.935484e+01	3.519062e+00	6.099707e+01	3	0	3.040000e-01
9.102639e+01	2.531769e+02	1.935484e+01	3.519062e+00	6.099707e+01	0	0	4.040000e-01
9.114370e+01	2.531769e+02	1.935484e+01	3.519062e+00	6.099707e+01	0	0	5.040000e-01
9.102639e+01	2.531769e+02	1.935484e+01	3.519062e+00	6.041056e+01	0	0	6.060000e-01
9.114370e+01	2.531769e+02	1.935484e+01	3.519062e+00	6.099707e+01	0	0	7.060000e-01
9.114370e+01	2.531769e+02	1.935484e+01	3.519062e+00	6.099707e+01	0	0	8.060000e-01
9.126100e+01	2.531769e+02	1.935484e+01	3.519062e+00	6.099707e+01	0	0	9.070000e-01
9.126100e+01	2.541544e+02	1.935484e+01	1.759531e+00	6.275660e+01	0	0	1.008000e+00
9.126100e+01	2.541544e+02	1.935484e+01	3.519062e+00	6.275660e+01	0	0	1.108000e+00
9.114370e+01	2.551320e+02	1.935484e+01	3.519062e+00	6.275660e+01	0	0	1.209000e+00
9.114370e+01	2.551320e+02	1.935484e+01	3.519062e+00	6.275660e+01	0	0	1.309000e+00
9.114370e+01	2.551320e+02	2.111437e+01	3.519062e+00	6.275660e+01	0	0	1.411000e+00
9.114370e+01	2.551320e+02	1.935484e+01	1.759531e+00	6.275660e+01	0	0	1.511000e+00
9.114370e+01	2.551320e+02	1.935484e+01	3.519062e+00	6.275660e+01	0	0	1.611000e+00
9.090909e+01	2.551320e+02	2.111437e+01	3.519062e+00	6.451613e+01	0	0	1.713000e+00
9.102639e+01	2.561095e+02	1.935484e+01	3.519062e+00	6.392962e+01	0	0	1.813000e+00
9.102639e+01	2.561095e+02	1.935484e+01	3.519062e+00	6.392962e+01	0	0	1.913000e+00
9.102639e+01	2.570870e+02	1.935484e+01	3.519062e+00	6.392962e+01	0	0	2.015000e+00
9.102639e+01	2.561095e+02	1.935484e+01	3.519062e+00	6.451613e+01	0	0	2.115000e+00
9.102639e+01	2.551320e+02	1.935484e+01	3.519062e+00	6.451613e+01	0	0	2.215000e+00
9.102639e+01	2.561095e+02	1.935484e+01	3.519062e+00	6.451613e+01	0	0	2.317000e+00
9.102639e+01	2.551320e+02	1.935484e+01	3.519062e+00	6.510264e+01	0	0	2.417000e+00
9.090909e+01	2.541544e+02	1.935484e+01	3.519062e+00	6.510264e+01	0	0	2.518000e+00
9.102639e+01	2.541544e+02	1.935484e+01	3.519062e+00	6.568915e+01	0	0	2.618000e+00
9.067449e+01	2.541544e+02	1.935484e+01	3.519062e+00	6.510264e+01	0	0	2.719000e+00
9.067449e+01	2.541544e+02	1.935484e+01	3.519062e+00	6.510264e+01	0	0	2.820000e+00
9.079179e+01	2.541544e+02	1.935484e+01	3.519062e+00	6.568915e+01	0	0	2.920000e+00
9.079179e+01	2.541544e+02	1.759531e+01	3.519062e+00	6.510264e+01	0	0	3.021000e+00
9.079179e+01	2.541544e+02	1.935484e+01	1.759531e+00	6.217009e+01	0	0	3.122000e+00
9.032258e+01	2.531769e+02	1.935484e+01	3.519062e+00	6.275660e+01	0	0	3.222000e+00
9.032258e+01	2.531769e+02	1.935484e+01	3.519062e+00	6.275660e+01	0	0	3.323000e+00
9.043988e+01	2.531769e+02	1.935484e+01	3.519062e+00	6.334311e+01	0	0	3.424000e+00
9.032258e+01	2.531769e+02	1.935484e+01	1.759531e+00	6.275660e+01	0	0	3.524000e+00
9.043988e+01	2.531769e+02	1.935484e+01	3.519062e+00	6.275660e+01	0	0	3.624000e+00
9.032258e+01	2.531769e+02	1.935484e+01	3.519062e+00	6.275660e+01	0	0	3.726000e+00
9.032258e+01	2.531769e+02	1.935484e+01	3.519062e+00	6.275660e+01	0	0	3.826000e+00
9.008798e+01	2.521994e+02	1.935484e+01	3.519062e+00	6.275660e+01	0	0	3.927000e+00
8.997067e+01	2.521994e+02	2.111437e+01	3.519062e+00	6.275660e+01	0	0	4.028000e+00
8.997067e+01	2.521994e+02	1.935484e+01	1.759531e+00	6.275660e+01	0	0	4.128000e+00
8.997067e+01	2.531769e+02	1.935484e+01	3.519062e+00	6.275660e+01	0	0	4.229000e+00
8.997067e+01	2.531769e+02	1.935484e+01	3.519062e+00	6.275660e+01	0	0	4.330000e+00
8.997067e+01	2.521994e+02	1.935484e+01	1.759531e+00	6.334311e+01	0	0	4.430000e+00
8.997067e+01	2.521994e+02	1.935484e+01	3.519062e+00	6.275660e+01	0	0	4.531000e+00
8.985337e+01	2.551320e+02	1.935484e+01	3.519062e+00	6.041056e+01	0	0	4.631000e+00
8.973607e+01	2.561095e+02	1.935484e+01	3.519062e+00	6.099707e+01	0	0	4.732000e+00
8.973607e+01	2.570870e+02	1.935484e+01	3.519062e+00	6.041056e+01	0	0	4.833000e+00
8.961877e+01	2.570870e+02	1.935484e+01	1.759531e+00	6.099707e+01	0	0	4.933000e+00
8.973607e+01	2.570870e+02	1.935484e+01	3.519062e+00	6.099707e+01	0	0	5.035000e+00
8.961877e+01	2.570870e+02	1.935484e+01	3.519062e+00	6.099707e+01	0	0	5.135000e+00
8.973607e+01	2.570870e+02	1.935484e+01	3.519062e+00	6.099707e+01	0	0	5.235000e+00
8.973607e+01	2.561095e+02	1.935484e+01	3.519062e+00	6.041056e+01	0	0	5.337000e+00
8.973607e+01	2.561095e+02	1.935484e+01	3.519062e+00	5.982405e+01	0	0	5.437000e+00
8.950147e+01	2.561095e+02	1.935484e+01	3.519062e+00	5.982405e+01	0	0	5.537000e+00
8.961877e+01	2.551320e+02	1.935484e+01	3.519062e+00	6.041056e+01	0	0	5.638000e+00
8.961877e+01	2.551320e+02	1.935484e+01	3.519062e+00	6.041056e+01	0	0	5.739000e+00
8.950147e+01	2.551320e+02	1.759531e+01	3.519062e+00	5.982405e+01	0	0	5.839000e+00
8.950147e+01	2.551320e+02	1.935484e+01	3.519062e+00	6.041056e+01	0	0	5.940000e+00
8.961877e+01	2.531769e+02	1.935484e+01	1.759531e+00	6.158358e+01	0	0	6.041000e+00
8.950147e+01	2.531769e+02	1.935484e+01	1.759531e+00	6.099707e+01	0	0	6.141000e+00
8.950147e+01	2.531769e+02	2.111437e+01	1.759531e+00	6.099707e+01	0	0	6.242000e+00
8.950147e+01	2.541544e+02	1.935484e+01	1.759531e+00	6.099707e+01	0	0	6.343000e+00
8.950147e+01	2.531769e+02	1.935484e+01	1.759531e+00	6.099707e+01	0	0	6.444000e+00
8.950147e+01	2.531769e+02	1.935484e+01	1.759531e+00	6.099707e+01	0	0	6.544000e+00
8.950147e+01	2.531769e+02	1.935484e+01	3.519062e+00	6.099707e+01	0	0	6.645000e+00
8.950147e+01	2.541544e+02	1.935484e+01	1.759531e+00	6.041056e+01	0	0	6.746000e+00
8.985337e+01	2.551320e+02	1.935484e+01	1.759531e+00	6.041056e+01	0	0	6.846000e+00
8.973607e+01	2.551320e+02	1.935484e+01	1.759531e+00	6.041056e+01	0	0	6.946000e+00
8.973607e+01	2.551320e+02	1.935484e+01	1.759531e+00	6.041056e+01	0	0	7.048000e+00
8.973607e+01	2.551320e+02	1.935484e+01	1.759531e+00	5.982405e+01	0	0	7.148000e+00
8.973607e+01	2.551320e+02	2.111437e+01	1.759531e+00	6.041056e+01	0	0	7.248000e+00
8.973607e+01	2.541544e+02	1.935484e+01	1.759531e+00	6.041056e+01	0	0	7.350000e+00
8.973607e+01	2.541544e+02	1.935484e+01	1.759531e+00	5.923754e+01	0	0	7.450000e+00
9.008798e+01	2.561095e+02	1.935484e+01	1.759531e+00	5.923754e+01	0	0	7.550000e+00
9.008798e+01	2.561095e+02	2.111437e+01	1.759531e+00	5.923754e+01	0	0	7.652000e+00
8.997067e+01	2.551320e+02	1.935484e+01	1.759531e+00	5.865103e+01	0	0	7.752000e+00
8.997067e+01	2.561095e+02	1.935484e+01	1.759531e+00	5.923754e+01	0	0	7.853000e+00
8.997067e+01	2.551320e+02	1.935484e+01	3.519062e+00	5.923754e+01	0	0	7.953000e+00
8.997067e+01	2.551320e+02	1.935484e+01	1.759531e+00	5.923754e+01	0	0	8.054000e+00
8.997067e+01	2.551320e+02	1.935484e+01	1.759531e+00	5.923754e+01	0	0	8.155000e+00
9.067449e+01	2.570870e+02	2.111437e+01	3.519062e+00	5.689150e+01	0	0	8.255000e+00
9.090909e+01	2.551320e+02	2.111437e+01	3.519062e+00	5.747801e+01	0	0	8.356000e+00
9.090909e+01	2.551320e+02	1.935484e+01	1.759531e+00	5.747801e+01	0	0	8.457000e+00
9.102639e+01	2.551320e+02	1.935484e+01	1.759531e+00	5.747801e+01	0	0	8.557000e+00
9.102639e+01	2.551320e+02	1.935484e+01	3.519062e+00	5.747801e+01	0	0	8.657000e+00
9.090909e+01	2.541544e+02	1.935484e+01	1.759531e+00	5.747801e+01	0	0	8.759000e+00
9.090909e+01	2.551320e+02	1.935484e+01	1.759531e+00	5.689150e+01	0	0	8.859000e+00
9.149560e+01	2.541544e+02	1.935484e+01	3.519062e+00	5.747801e+01	0	0	8.960000e+00
9.173021e+01	2.512219e+02	2.111437e+01	3.519062e+00	5.747801e+01	0	0	9.060000e+00
9.173021e+01	2.512219e+02	2.111437e+01	3.519062e+00	5.747801e+01	0	0	9.161000e+00
9.173021e+01	2.512219e+02	2.111437e+01	1.759531e+00	5.747801e+01	0	0	9.262000e+00
9.173021e+01	2.512219e+02	1.935484e+01	1.759531e+00	5.689150e+01	0	0	9.362000e+00
9.173021e+01	2.521994e+02	2.111437e+01	3.519062e+00	5.747801e+01	0	0	9.462000e+00
9.173021e+01	2.512219e+02	1.935484e+01	1.759531e+00	5.747801e+01	0	0	9.564000e+00
9.161290e+01	2.541544e+02	1.935484e+01	1.759531e+00	5.571848e+01	0	0	9.664000e+00
9.161290e+01	2.531769e+02	1.935484e+01	1.759531e+00	5.571848e+01	0	0	9.764000e+00
9.149560e+01	2.531769e+02	1.935484e+01	3.519062e+00	5.571848e+01	0	0	9.865000e+00
9.161290e+01	2.531769e+02	1.935484e+01	0	5.571848e+01	0	0	9.966000e+00
9.161290e+01	2.531769e+02	1.935484e+01	3.519062e+00	5.513196e+01	0	0	1.006600e+01
9.161290e+01	2.531769e+02	1.935484e+01	3.519062e+00	5.571848e+01	0	0	1.016700e+01
9.161290e+01	2.531769e+02	1.935484e+01	3.519062e+00	5.571848e+01	0	0	1.026800e+01
9.149560e+01	2.551320e+02	1.935484e+01	1.759531e+00	5.630499e+01	0	0	1.036900e+01
9.173021e+01	2.561095e+02	1.935484e+01	3.519062e+00	5.630499e+01	0	0	1.046900e+01
9.173021e+01	2.561095e+02	1.935484e+01	3.519062e+00	5.630499e+01	0	0	1.056900e+01
9.161290e+01	2.561095e+02	1.935484e+01	3.519062e+00	5.630499e+01	0	0	1.067100e+01
9.161290e+01	2.561095e+02	1.935484e+01	3.519062e+00	5.630499e+01	0	0	1.077100e+01
9.161290e+01	2.561095e+02	1.935484e+01	3.519062e+00	5.630499e+01	0	0	1.087100e+01
9.161290e+01	2.561095e+02	1.759531e+01	3.519062e+00	5.630499e+01	0	0	1.097300e+01
9.126100e+01	2.561095e+02	1.935484e+01	3.519062e+00	5.689150e+01	0	0	1.107300e+01
9.055718e+01	2.580645e+02	1.759531e+01	3.519062e+00	5.689150e+01	0	0	1.117300e+01
9.055718e+01	2.590420e+02	1.935484e+01	3.519062e+00	5.630499e+01	0	0	1.127500e+01
9.043988e+01	2.580645e+02	1.759531e+01	3.519062e+00	5.630499e+01	0	0	1.137500e+01
9.043988e+01	2.580645e+02	1.759531e+01	3.519062e+00	5.630499e+01	0	0	1.147500e+01
9.043988e+01	2.580645e+02	1.759531e+01	3.519062e+00	5.630499e+01	0	0	1.157700e+01
9.055718e+01	2.580645e+02	1.935484e+01	3.519062e+00	5.630499e+01	0	0	1.167700e+01
9.055718e+01	2.580645e+02	1.759531e+01	3.519062e+00	5.630499e+01	0	0	1.177800e+01
8.961877e+01	2.561095e+02	1.759531e+01	3.519062e+00	5.571848e+01	0	0	1.187800e+01
8.926686e+01	2.551320e+02	1.935484e+01	1.759531e+00	5.571848e+01	0	0	1.197900e+01
8.926686e+01	2.551320e+02	1.935484e+01	3.519062e+00	5.571848e+01	0	0	1.208000e+01
8.926686e+01	2.551320e+02	1.935484e+01	3.519062e+00	5.571848e+01	0	0	1.218000e+01
8.926686e+01	2.551320e+02	1.935484e+01	3.519062e+00	5.571848e+01	0	0	1.228100e+01
8.926686e+01	2.551320e+02	1.935484e+01	3.519062e+00	5.571848e+01	0	0	1.238200e+01
8.926686e+01	2.551320e+02	1.759531e+01	3.519062e+00	5.630499e+01	0	0	1.248200e+01
8.926686e+01	2.570870e+02	1.759531e+01	1.759531e+00	5.513196e+01	0	0	1.258300e+01
8.903226e+01	2.551320e+02	1.935484e+01	1.759531e+00	5.513196e+01	0	0	1.268400e+01
8.879765e+01	2.551320e+02	1.935484e+01	1.759531e+00	5.571848e+01	0	0	1.278400e+01
8.879765e+01	2.541544e+02	1.935484e+01	3.519062e+00	5.571848e+01	0	0	1.288600e+01
8.891496e+01	2.551320e+02	1.759531e+01	3.519062e+00	5.513196e+01	0	0	1.298600e+01
8.891496e+01	2.551320e+02	1.935484e+01	3.519062e+00	5.513196e+01	0	0	1.308600e+01
8.879765e+01	2.541544e+02	1.759531e+01	3.519062e+00	5.513196e+01	0	0	1.318700e+01
8.844575e+01	2.541544e+02	1.759531e+01	3.519062e+00	5.571848e+01	0	0	1.328800e+01
8.832845e+01	2.531769e+02	1.759531e+01	3.519062e+00	5.571848e+01	0	0	1.338800e+01
8.832845e+01	2.521994e+02	1.935484e+01	3.519062e+00	5.571848e+01	0	0	1.348900e+01
8.832845e+01	2.531769e+02	1.935484e+01	3.519062e+00	5.513196e+01	0	0	1.359000e+01
8.832845e+01	2.531769e+02	1.759531e+01	3.519062e+00	5.571848e+01	0	0	1.369000e+01
8.832845e+01	2.531769e+02	1.935484e+01	3.519062e+00	5.571848e+01	0	0	1.379100e+01
8.832845e+01	2.531769e+02	1.935484e+01	3.519062e+00	5.513196e+01	0	0	1.389200e+01
8.821114e+01	2.531769e+02	1.935484e+01	3.519062e+00	5.513196e+01	0	0	1.399200e+01
8.868035e+01	2.541544e+02	1.935484e+01	3.519062e+00	5.513196e+01	0	0	1.409300e+01
8.879765e+01	2.551320e+02	1.935484e+01	3.519062e+00	5.513196e+01	0	0	1.419300e+01
8.891496e+01	2.551320e+02	1.935484e+01	3.519062e+00	5.513196e+01	0	0	1.429500e+01
8.879765e+01	2.551320e+02	1.935484e+01	3.519062e+00	5.513196e+01	0	0	1.439500e+01
8.868035e+01	2.551320e+02	1.935484e+01	3.519062e+00	5.513196e+01	0	0	1.449500e+01
8.879765e+01	2.551320e+02	1.935484e+01	3.519062e+00	5.571848e+01	0	0	1.459700e+01
8.879765e+01	2.561095e+02	1.935484e+01	1.759531e+00	5.395894e+01	0	0	1.469700e+01
8.961877e+01	2.551320e+02	1.935484e+01	3.519062e+00	5.395894e+01	0	0	1.479700e+01
8.961877e+01	2.551320e+02	1.935484e+01	3.519062e+00	5.395894e+01	0	0	1.489900e+01
8.950147e+01	2.551320e+02	1.935484e+01	3.519062e+00	5.395894e+01	0	0	1.499900e+01
8.961877e+01	2.551320e+02	1.935484e+01	3.519062e+00	5.395894e+01	0	0	1.509900e+01
8.961877e+01	2.561095e+02	1.935484e+01	3.519062e+00	5.395894e+01	0	0	1.520100e+01
8.961877e+01	2.551320e+02	1.935484e+01	3.519062e+00	5.395894e+01	0	0	1.530100e+01
8.961877e+01	2.551320e+02	1.935484e+01	3.519062e+00	5.513196e+01	0	0	1.540100e+01
9.043988e+01	2.570870e+02	1.935484e+01	3.519062e+00	5.513196e+01	0	0	1.550200e+01
9.043988e+01	2.561095e+02	1.935484e+01	3.519062e+00	5.513196e+01	0	0	1.560300e+01
9.043988e+01	2.561095e+02	1.935484e+01	3.519062e+00	5.513196e+01	0	0	1.570400e+01
9.043988e+01	2.561095e+02	1.935484e+01	3.519062e+00	5.513196e+01	0	0	1.580400e+01
9.043988e+01	2.561095e+02	1.935484e+01	3.519062e+00	5.513196e+01	0	0	1.590500e+01
9.032258e+01	2.561095e+02	1.935484e+01	3.519062e+00	5.571848e+01	0	0	1.600600e+01
9.043988e+01	2.570870e+02	1.935484e+01	3.519062e+00	5.513196e+01	0	0	1.610600e+01
9.090909e+01	2.561095e+02	2.111437e+01	3.519062e+00	6.099707e+01	0	0	1.620700e+01
9.126100e+01	2.570870e+02	1.935484e+01	3.519062e+00	6.099707e+01	0	0	1.630800e+01
9.126100e+01	2.570870e+02	1.935484e+01	3.519062e+00	6.099707e+01	0	0	1.640800e+01
9.126100e+01	2.570870e+02	1.935484e+01	3.519062e+00	6.099707e+01	0	0	1.650900e+01
9.114370e+01	2.580645e+02	1.935484e+01	1.759531e+00	6.099707e+01	0	0	1.661000e+01
9.126100e+01	2.580645e+02	2.111437e+01	3.519062e+00	6.099707e+01	0	0	1.671000e+01
9.114370e+01	2.580645e+02	1.935484e+01	3.519062e+00	6.099707e+01	0	0	1.681200e+01
9.149560e+01	2.570870e+02	1.935484e+01	3.519062e+00	6.627566e+01	0	0	1.691200e+01
9.149560e+01	2.570870e+02	1.935484e+01	3.519062e+00	6.627566e+01	0	0	1.701200e+01
9.149560e+01	2.561095e+02	1.935484e+01	1.759531e+00	6.627566e+01	0	0	1.711400e+01
9.149560e+01	2.570870e+02	1.935484e+01	3.519062e+00	6.627566e+01	0	0	1.721400e+01
9.149560e+01	2.570870e+02	2.111437e+01	3.519062e+00	6.686217e+01	0	0	1.731400e+01
9.149560e+01	2.570870e+02	2.111437e+01	1.759531e+00	6.627566e+01	0	0	1.741600e+01
9.149560e+01	2.570870e+02	1.935484e+01	5.278592e+00	6.627566e+01	0	0	1.751600e+01
9.196481e+01	2.551320e+02	2.111437e+01	3.519062e+00	6.979472e+01	0	0	1.761700e+01
9.184751e+01	2.551320e+02	2.111437e+01	3.519062e+00	6.979472e+01	0	0	1.771800e+01
9.196481e+01	2.551320e+02	2.111437e+01	3.519062e+00	6.979472e+01	0	0	1.781800e+01
9.184751e+01	2.551320e+02	1.935484e+01	3.519062e+00	6.979472e+01	0	0	1.792000e+01
9.173021e+01	2.561095e+02	1.935484e+01	3.519062e+00	6.979472e+01	0	0	1.802000e+01
9.184751e+01	2.551320e+02	1.935484e+01	3.519062e+00	6.979472e+01	0	0	1.812000e+01
9.184751e+01	2.551320e+02	2.111437e+01	3.519062e+00	6.979472e+01	0	0	1.822200e+01
9.161290e+01	2.482893e+02	2.111437e+01	3.519062e+00	6.979472e+01	0	0	1.832200e+01
9.126100e+01	2.434018e+02	2.111437e+01	1.759531e+00	6.979472e+01	0	0	1.842200e+01
9.137830e+01	2.434018e+02	2.111437e+01	3.519062e+00	6.979472e+01	0	0	1.852400e+01
9.126100e+01	2.434018e+02	2.111437e+01	3.519062e+00	6.979472e+01	0	0	1.862400e+01
9.137830e+01	2.434018e+02	2.111437e+01	3.519062e+00	6.979472e+01	0	0	1.872400e+01
9.137830e+01	2.434018e+02	2.111437e+01	3.519062e+00	6.920821e+01	0	0	1.882600e+01
9.137830e+01	2.434018e+02	2.111437e+01	3.519062e+00	6.979472e+01	0	0	1.892600e+01
9.114370e+01	2.355816e+02	1.935484e+01	1.759531e+00	6.979472e+01	0	0	1.902600e+01
9.102639e+01	2.443793e+02	2.111437e+01	1.759531e+00	7.096774e+01	0	0	1.912800e+01
9.079179e+01	2.434018e+02	2.111437e+01	1.759531e+00	6.979472e+01	0	0	1.922800e+01
9.079179e+01	2.434018e+02	2.111437e+01	1.759531e+00	7.038123e+01	0	0	1.933000e+01
9.079179e+01	2.434018e+02	2.111437e+01	1.759531e+00	7.038123e+01	0	0	1.943000e+01
9.067449e+01	2.434018e+02	1.935484e+01	1.759531e+00	6.979472e+01	0	0	1.953000e+01
9.079179e+01	2.443793e+02	2.111437e+01	1.759531e+00	6.979472e+01	0	0	1.963200e+01
9.079179e+01	2.434018e+02	2.111437e+01	1.759531e+00	7.096774e+01	0	0	1.973200e+01
9.020528e+01	2.561095e+02	2.111437e+01	1.759531e+00	7.038123e+01	0	0	1.983200e+01
9.032258e+01	2.570870e+02	1.935484e+01	1.759531e+00	7.096774e+01	0	0	1.993400e+01
9.020528e+01	2.570870e+02	1.935484e+01	1.759531e+00	7.096774e+01	0	0	2.003400e+01
9.020528e+01	2.561095e+02	1.935484e+01	1.759531e+00	7.038123e+01	0	0	2.013400e+01
9.020528e+01	2.561095e+02	1.935484e+01	1.759531e+00	7.038123e+01	0	0	2.023600e+01
9.032258e+01	2.561095e+02	1.935484e+01	1.759531e+00	7.096774e+01	0	0	2.033600e+01
9.020528e+01	2.561095e+02	1.935484e+01	3.519062e+00	7.096774e+01	0	0	2.043600e+01
8.938416e+01	2.551320e+02	1.935484e+01	1.759531e+00	7.155425e+01	0	0	2.053800e+01
8.903226e+01	2.551320e+02	1.935484e+01	3.519062e+00	7.155425e+01	0	0	2.063800e+01
8.903226e+01	2.541544e+02	2.111437e+01	3.519062e+00	7.155425e+01	0	0	2.073900e+01
8.903226e+01	2.551320e+02	1.935484e+01	1.759531e+00	7.155425e+01	0	0	2.084000e+01
8.903226e+01	2.551320e+02	1.935484e+01	1.759531e+00	7.155425e+01	0	0	2.094000e+01
8.903226e+01	2.551320e+02	1.935484e+01	1.759531e+00	7.096774e+01	0	0	2.104200e+01
8.903226e+01	2.551320e+02	1.935484e+01	3.519062e+00	7.155425e+01	0	0	2.114200e+01
8.903226e+01	2.561095e+02	1.935484e+01	1.759531e+00	7.155425e+01	0	0	2.124200e+01
8.891496e+01	2.541544e+02	1.759531e+01	1.759531e+00	7.155425e+01	0	0	2.134400e+01
8.891496e+01	2.551320e+02	1.935484e+01	1.759531e+00	7.155425e+01	0	0	2.144400e+01
8.891496e+01	2.541544e+02	1.759531e+01	3.519062e+00	7.155425e+01	0	0	2.154400e+01
8.891496e+01	2.551320e+02	1.759531e+01	1.759531e+00	7.096774e+01	0	0	2.164600e+01
8.891496e+01	2.541544e+02	1.935484e+01	1.759531e+00	7.155425e+01	0	0	2.174600e+01
8.903226e+01	2.541544e+02	1.759531e+01	3.519062e+00	7.155425e+01	0	0	2.184700e+01
8.891496e+01	2.551320e+02	1.935484e+01	1.759531e+00	7.155425e+01	0	0	2.194800e+01
8.891496e+01	2.561095e+02	1.935484e+01	1.759531e+00	7.214076e+01	0	0	2.204800e+01
8.903226e+01	2.561095e+02	1.935484e+01	1.759531e+00	7.214076e+01	0	0	2.214900e+01
8.891496e+01	2.561095e+02	1.935484e+01	1.759531e+00	7.155425e+01	0	0	2.225000e+01
8.891496e+01	2.570870e+02	1.935484e+01	1.759531e+00	7.155425e+01	0	0	2.235000e+01
8.891496e+01	2.570870e+02	1.759531e+01	1.759531e+00	7.155425e+01	0	0	2.245100e+01
8.891496e+01	2.570870e+02	1.935484e+01	1.759531e+00	7.096774e+01	0	0	2.255200e+01
8.903226e+01	2.570870e+02	1.935484e+01	1.759531e+00	7.155425e+01	0	0	2.265200e+01
8.950147e+01	2.551320e+02	1.935484e+01	3.519062e+00	7.155425e+01	0	0	2.275400e+01
8.950147e+01	2.551320e+02	1.935484e+01	1.759531e+00	7.155425e+01	0	0	2.285400e+01
8.938416e+01	2.541544e+02	1.759531e+01	1.759531e+00	7.214076e+01	0	0	2.295500e+01
8.938416e+01	2.551320e+02	1.935484e+01	3.519062e+00	7.155425e+01	0	0	2.305600e+01
8.950147e+01	2.541544e+02	1.759531e+01	1.759531e+00	7.155425e+01	0	0	2.315600e+01
8.950147e+01	2.541544e+02	1.935484e+01	1.759531e+00	7.155425e+01	0	0	2.325700e+01
8.938416e+01	2.551320e+02	1.759531e+01	1.759531e+00	7.214076e+01	0	0	2.335800e+01
8.997067e+01	2.551320e+02	1.935484e+01	1.759531e+00	7.214076e+01	0	0	2.345800e+01
8.985337e+01	2.551320e+02	1.935484e+01	1.759531e+00	7.214076e+01	0	0	2.355900e+01
8.985337e+01	2.551320e+02	1.935484e+01	1.759531e+00	7.272727e+01	0	0	2.366000e+01
8.985337e+01	2.551320e+02	1.935484e+01	1.759531e+00	7.272727e+01	0	0	2.376000e+01
8.997067e+01	2.561095e+02	1.935484e+01	1.759531e+00	7.214076e+01	0	0	2.386100e+01
8.985337e+01	2.551320e+02	1.935484e+01	3.519062e+00	7.214076e+01	0	0	2.396200e+01
8.997067e+01	2.551320e+02	1.935484e+01	1.759531e+00	7.214076e+01	0	0	2.406200e+01
9.020528e+01	2.561095e+02	1.759531e+01	3.519062e+00	7.214076e+01	0	0	2.416300e+01
9.020528e+01	2.590420e+02	1.935484e+01	1.759531e+00	7.214076e+01	0	0	2.426400e+01
9.032258e+01	2.580645e+02	1.935484e+01	3.519062e+00	7.214076e+01	0	0	2.436500e+01
9.032258e+01	2.580645e+02	1.935484e+01	1.759531e+00	7.272727e+01	0	0	2.446600e+01
9.032258e+01	2.580645e+02	1.935484e+01	1.759531e+00	7.272727e+01	0	0	2.456600e+01
9.020528e+01	2.580645e+02	1.935484e+01	1.759531e+00	7.272727e+01	0	0	2.466700e+01
9.020528e+01	2.580645e+02	1.935484e+01	1.759531e+00	7.214076e+01	0	0	2.476800e+01
9.067449e+01	2.570870e+02	1.935484e+01	3.519062e+00	7.214076e+01	0	0	2.486800e+01
9.090909e+01	2.551320e+02	1.935484e+01	3.519062e+00	7.155425e+01	0	0	2.496900e+01
9.090909e+01	2.551320e+02	1.935484e+01	3.519062e+00	7.155425e+01	0	0	2.507000e+01
9.090909e+01	2.551320e+02	1.935484e+01	1.759531e+00	7.155425e+01	0	0	2.517000e+01
9.090909e+01	2.561095e+02	1.935484e+01	3.519062e+00	7.155425e+01	0	0	2.527100e+01
9.102639e+01	2.561095e+02	1.935484e+01	3.519062e+00	7.155425e+01	0	0	2.537200e+01
9.102639e+01	2.551320e+02	2.111437e+01	1.759531e+00	7.155425e+01	0	0	2.547300e+01
9.102639e+01	2.531769e+02	1.935484e+01	3.519062e+00	6.979472e+01	0	0	2.557300e+01
9.090909e+01	2.531769e+02	1.935484e+01	3.519062e+00	6.920821e+01	0	0	2.567400e+01
9.102639e+01	2.531769e+02	1.935484e+01	1.759531e+00	6.920821e+01	0	0	2.577500e+01
9.102639e+01	2.531769e+02	1.935484e+01	3.519062e+00	6.979472e+01	0	0	2.587500e+01
9.090909e+01	2.531769e+02	1.935484e+01	3.519062e+00	6.920821e+01	0	0	2.597600e+01
9.102639e+01	2.541544e+02	1.935484e+01	1.759531e+00	6.979472e+01	0	0	2.607700e+01
9.102639e+01	2.531769e+02	1.935484e+01	3.519062e+00	6.979472e+01	0	0	2.617800e+01
9.114370e+01	2.541544e+02	1.935484e+01	1.759531e+00	6.451613e+01	0	0	2.627800e+01
9.137830e+01	2.551320e+02	1.935484e+01	1.759531e+00	6.451613e+01	0	0	2.637900e+01
9.149560e+01	2.551320e+02	1.935484e+01	3.519062e+00	6.451613e+01	0	0	2.648000e+01
9.126100e+01	2.551320e+02	1.935484e+01	3.519062e+00	6.451613e+01	0	0	2.658000e+01
9.126100e+01	2.551320e+02	1.935484e+01	3.519062e+00	6.451613e+01	0	0	2.668100e+01
9.126100e+01	2.551320e+02	1.935484e+01	1.759531e+00	6.451613e+01	0	0	2.678200e+01
9.126100e+01	2.551320e+02	1.935484e+01	1.759531e+00	6.451613e+01	0	0	2.688300e+01
9.126100e+01	2.541544e+02	1.935484e+01	3.519062e+00	6.451613e+01	0	0	2.698300e+01
9.055718e+01	2.541544e+02	1.935484e+01	3.519062e+00	6.451613e+01	0	0	2.708400e+01
9.055718e+01	2.541544e+02	1.935484e+01	1.759531e+00	6.451613e+01	0	0	2.718500e+01
9.055718e+01	2.541544e+02	1.935484e+01	1.759531e+00	6.451613e+01	0	0	2.728500e+01
9.055718e+01	2.541544e+02	1.935484e+01	3.519062e+00	6.451613e+01	0	0	2.738600e+01
9.055718e+01	2.541544e+02	1.935484e+01	1.759531e+00	6.451613e+01	0	0	2.748700e+01
9.090909e+01	2.541544e+02	1.935484e+01	1.759531e+00	6.451613e+01	0	0	2.758700e+01
9.055718e+01	2.551320e+02	1.935484e+01	3.519062e+00	5.806452e+01	0	0	2.768800e+01
8.997067e+01	2.551320e+02	1.935484e+01	1.759531e+00	5.806452e+01	0	0	2.778900e+01
8.985337e+01	2.551320e+02	2.111437e+01	1.759531e+00	5.865103e+01	0	0	2.788900e+01
9.008798e+01	2.551320e+02	1.935484e+01	1.759531e+00	5.806452e+01	0	0	2.799100e+01
8.997067e+01	2.541544e+02	1.935484e+01	3.519062e+00	5.806452e+01	0	0	2.809100e+01
8.985337e+01	2.551320e+02	1.935484e+01	1.759531e+00	5.806452e+01	0	0	2.819100e+01
8.985337e+01	2.551320e+02	1.935484e+01	3.519062e+00	5.806452e+01	0	0	2.829300e+01
8.997067e+01	2.551320e+02	2.111437e+01	3.519062e+00	5.865103e+01	0	0	2.839300e+01
8.926686e+01	2.561095e+02	2.111437e+01	1.759531e+00	5.395894e+01	0	0	2.849300e+01
8.891496e+01	2.551320e+02	2.111437e+01	1.759531e+00	5.395894e+01	0	0	2.859500e+01
8.903226e+01	2.541544e+02	1.935484e+01	3.519062e+00	5.395894e+01	0	0	2.869500e+01
8.926686e+01	2.551320e+02	1.935484e+01	1.759531e+00	5.395894e+01	0	0	2.879500e+01
8.926686e+01	2.551320e+02	1.935484e+01	3.519062e+00	5.454545e+01	0	0	2.889700e+01
8.914956e+01	2.551320e+02	2.111437e+01	3.519062e+00	5.395894e+01	0	0	2.899700e+01
8.891496e+01	2.541544e+02	1.935484e+01	3.519062e+00	5.395894e+01	0	0	2.909700e+01
8.821114e+01	2.561095e+02	1.935484e+01	1.759531e+00	5.278592e+01	0	0	2.919800e+01
8.821114e+01	2.561095e+02	2.111437e+01	3.519062e+00	5.278592e+01	0	0	2.929900e+01
8.856305e+01	2.570870e+02	2.111437e+01	1.759531e+00	5.278592e+01	0	0	2.940000e+01
8.821114e+01	2.561095e+02	1.935484e+01	3.519062e+00	5.278592e+01	0	0	2.950000e+01
8.821114e+01	2.561095e+02	1.935484e+01	1.759531e+00	5.278592e+01	0	0	2.960100e+01
8.821114e+01	2.561095e+02	1.935484e+01	3.519062e+00	5.278592e+01	0	0	2.970200e+01
8.809384e+01	2.561095e+02	2.111437e+01	3.519062e+00	5.219941e+01	0	0	2.980200e+01
8.832845e+01	2.580645e+02	1.935484e+01	1.759531e+00	5.161290e+01	0	0	2.990300e+01
8.821114e+01	2.561095e+02	1.935484e+01	3.519062e+00	5.161290e+01	0	0	3.000400e+01
8.821114e+01	2.561095e+02	1.935484e+01	3.519062e+00	5.161290e+01	0	0	3.010400e+01
8.821114e+01	2.561095e+02	1.935484e+01	3.519062e+00	5.161290e+01	0	0	3.020500e+01
8.844575e+01	2.570870e+02	1.935484e+01	3.519062e+00	5.161290e+01	0	0	3.030600e+01
8.832845e+01	2.570870e+02	1.935484e+01	3.519062e+00	5.161290e+01	0	0	3.040600e+01
8.821114e+01	2.561095e+02	2.111437e+01	3.519062e+00	5.161290e+01	0	0	3.050700e+01
8.868035e+01	2.580645e+02	1.935484e+01	3.519062e+00	4.985337e+01	0	0	3.060800e+01
8.891496e+01	2.561095e+02	1.935484e+01	3.519062e+00	4.985337e+01	0	0	3.070800e+01
8.868035e+01	2.561095e+02	2.111437e+01	3.519062e+00	4.985337e+01	0	0	3.080900e+01
8.868035e+01	2.561095e+02	1.935484e+01	1.759531e+00	4.985337e+01	0	0	3.091000e+01
8.868035e+01	2.551320e+02	1.935484e+01	3.519062e+00	4.985337e+01	0	0	3.101000e+01
8.868035e+01	2.561095e+02	1.935484e+01	3.519062e+00	4.985337e+01	0	0	3.111100e+01
8.868035e+01	2.561095e+02	1.935484e+01	3.519062e+00	4.985337e+01	0	0	3.121200e+01
8.856305e+01	2.561095e+02	1.935484e+01	3.519062e+00	4.985337e+01	0	0	3.131200e+01
8.856305e+01	2.551320e+02	1.935484e+01	3.519062e+00	4.926686e+01	0	0	3.141300e+01
8.856305e+01	2.561095e+02	1.935484e+01	5.278592e+00	4.926686e+01	0	0	3.151400e+01
8.856305e+01	2.551320e+02	1.935484e+01	3.519062e+00	4.985337e+01	0	0	3.161400e+01
8.856305e+01	2.551320e+02	1.759531e+01	3.519062e+00	4.985337e+01	0	0	3.171500e+01
8.879765e+01	2.561095e+02	1.935484e+01	3.519062e+00	4.985337e+01	0	0	3.181500e+01
8.868035e+01	2.561095e+02	1.935484e+01	3.519062e+00	4.985337e+01	0	0	3.191700e+01
8.868035e+01	2.561095e+02	1.935484e+01	3.519062e+00	4.985337e+01	0	0	3.201700e+01
8.844575e+01	2.541544e+02	1.935484e+01	5.278592e+00	4.985337e+01	0	0	3.211700e+01
8.809384e+01	2.541544e+02	1.935484e+01	3.519062e+00	4.985337e+01	0	0	3.221900e+01
8.832845e+01	2.541544e+02	1.935484e+01	3.519062e+00	4.985337e+01	0	0	3.231900e+01
8.809384e+01	2.531769e+02	1.935484e+01	3.519062e+00	4.985337e+01	0	0	3.241900e+01
8.809384e+01	2.531769e+02	1.935484e+01	3.519062e+00	4.926686e+01	0	0	3.252100e+01
8.809384e+01	2.531769e+02	1.935484e+01	3.519062e+00	4.926686e+01	0	0	3.262100e+01
8.821114e+01	2.541544e+02	1.935484e+01	3.519062e+00	4.985337e+01	0	0	3.272100e+01
8.797654e+01	2.531769e+02	1.935484e+01	3.519062e+00	5.043988e+01	0	0	3.282300e+01
8.797654e+01	2.531769e+02	1.935484e+01	3.519062e+00	4.985337e+01	0	0	3.292300e+01
8.797654e+01	2.531769e+02	1.935484e+01	3.519062e+00	5.043988e+01	0	0	3.302400e+01
8.797654e+01	2.531769e+02	1.935484e+01	1.759531e+00	4.985337e+01	0	0	3.312400e+01
8.797654e+01	2.531769e+02	1.935484e+01	3.519062e+00	4.985337e+01	0	0	3.322500e+01
8.797654e+01	2.531769e+02	1.935484e+01	3.519062e+00	5.043988e+01	0	0	3.332600e+01
8.797654e+01	2.531769e+02	1.935484e+01	3.519062e+00	5.043988e+01	0	0	3.342600e+01
8.774194e+01	2.590420e+02	1.935484e+01	3.519062e+00	5.102639e+01	0	0	3.352700e+01
8.774194e+01	2.580645e+02	1.935484e+01	3.519062e+00	5.043988e+01	0	0	3.362800e+01
8.762463e+01	2.580645e+02	1.935484e+01	3.519062e+00	5.043988e+01	0	0	3.372800e+01
8.750733e+01	2.580645e+02	1.759531e+01	3.519062e+00	5.043988e+01	0	0	3.382900e+01
8.750733e+01	2.580645e+02	1.935484e+01	3.519062e+00	5.043988e+01	0	0	3.393000e+01
8.762463e+01	2.580645e+02	1.935484e+01	3.519062e+00	5.043988e+01	0	0	3.403000e+01
8.762463e+01	2.580645e+02	1.935484e+01	3.519062e+00	5.102639e+01	0	0	3.413000e+01
8.750733e+01	2.570870e+02	1.935484e+01	1.759531e+00	5.102639e+01	0	0	3.423200e+01
8.785924e+01	2.570870e+02	1.759531e+01	3.519062e+00	5.102639e+01	0	0	3.433200e+01
8.774194e+01	2.570870e+02	1.935484e+01	3.519062e+00	5.102639e+01	0	0	3.443300e+01
8.774194e+01	2.570870e+02	1.759531e+01	3.519062e+00	5.102639e+01	0	0	3.453400e+01
8.774194e+01	2.561095e+02	1.935484e+01	1.759531e+00	5.102639e+01	0	0	3.463400e+01
8.785924e+01	2.570870e+02	1.935484e+01	3.519062e+00	5.102639e+01	0	0	3.473500e+01
8.785924e+01	2.570870e+02	1.759531e+01	3.519062e+00	5.102639e+01	0	0	3.483600e+01
8.785924e+01	2.541544e+02	1.935484e+01	3.519062e+00	5.278592e+01	0	0	3.493600e+01
8.821114e+01	2.551320e+02	1.935484e+01	1.759531e+00	5.337243e+01	0	0	3.503700e+01
8.832845e+01	2.551320e+02	2.111437e+01	1.759531e+00	5.278592e+01	0	0	3.513800e+01
8.844575e+01	2.561095e+02	2.111437e+01	1.759531e+00	5.337243e+01	0	0	3.523800e+01
8.809384e+01	2.551320e+02	1.935484e+01	3.519062e+00	5.337243e+01	0	0	3.533900e+01
8.821114e+01	2.551320e+02	1.935484e+01	1.759531e+00	5.278592e+01	0	0	3.543900e+01
8.809384e+01	2.551320e+02	1.935484e+01	3.519062e+00	5.337243e+01	0	0	3.554000e+01
8.844575e+01	2.541544e+02	1.935484e+01	3.519062e+00	5.513196e+01	0	0	3.564100e+01
8.879765e+01	2.551320e+02	1.935484e+01	3.519062e+00	5.454545e+01	0	0	3.574100e+01
8.879765e+01	2.551320e+02	1.935484e+01	1.759531e+00	5.454545e+01	0	0	3.584300e+01
8.879765e+01	2.551320e+02	1.935484e+01	3.519062e+00	5.513196e+01	0	0	3.594300e+01
8.879765e+01	2.551320e+02	1.935484e+01	3.519062e+00	5.454545e+01	0	0	3.604300e+01
8.879765e+01	2.551320e+02	1.935484e+01	3.519062e+00	5.454545e+01	0	0	3.614500e+01
8.879765e+01	2.551320e+02	1.935484e+01	3.519062e+00	5.454545e+01	0	0	3.624500e+01
8.879765e+01	2.561095e+02	1.935484e+01	3.519062e+00	5.513196e+01	0	0	3.634500e+01
8.914956e+01	2.531769e+02	2.111437e+01	3.519062e+00	5.454545e+01	0	0	3.644700e+01
8.914956e+01	2.531769e+02	1.935484e+01	3.519062e+00	5.454545e+01	0	0	3.654700e+01
8.914956e+01	2.521994e+02	1.935484e+01	1.759531e+00	5.454545e+01	0	0	3.664700e+01
8.914956e+01	2.521994e+02	1.935484e+01	3.519062e+00	5.454545e+01	0	0	3.674800e+01
8.914956e+01	2.521994e+02	1.935484e+01	3.519062e+00	5.454545e+01	0	0	3.684900e+01
8.914956e+01	2.521994e+02	1.935484e+01	3.519062e+00	5.454545e+01	0	0	3.695000e+01
8.914956e+01	2.531769e+02	2.111437e+01	3.519062e+00	5.454545e+01	0	0	3.705000e+01
8.973607e+01	2.521994e+02	1.935484e+01	3.519062e+00	5.689150e+01	0	0	3.715100e+01
8.973607e+01	2.521994e+02	1.935484e+01	3.519062e+00	5.689150e+01	0	0	3.725200e+01
8.985337e+01	2.521994e+02	1.935484e+01	3.519062e+00	5.689150e+01	0	0	3.735200e+01
8.973607e+01	2.521994e+02	1.935484e+01	3.519062e+00	5.689150e+01	0	0	3.745300e+01
8.973607e+01	2.521994e+02	2.111437e+01	3.519062e+00	5.689150e+01	0	0	3.755400e+01
8.985337e+01	2.531769e+02	1.935484e+01	3.519062e+00	5.689150e+01	0	0	3.765400e+01
8.973607e+01	2.521994e+02	1.935484e+01	3.519062e+00	5.630499e+01	0	0	3.775400e+01
9.008798e+01	2.531769e+02	2.111437e+01	3.519062e+00	5.689150e+01	0	0	3.785600e+01
8.997067e+01	2.521994e+02	1.935484e+01	3.519062e+00	5.747801e+01	0	0	3.795600e+01
8.997067e+01	2.521994e+02	1.935484e+01	3.519062e+00	5.747801e+01	0	0	3.805600e+01
8.997067e+01	2.521994e+02	1.935484e+01	3.519062e+00	5.689150e+01	0	0	3.815800e+01
8.997067e+01	2.521994e+02	1.935484e+01	1.759531e+00	5.689150e+01	0	0	3.825800e+01
8.997067e+01	2.521994e+02	1.935484e+01	3.519062e+00	5.747801e+01	0	0	3.835900e+01
8.997067e+01	2.521994e+02	1.935484e+01	3.519062e+00	5.747801e+01	0	0	3.846000e+01
9.043988e+01	2.531769e+02	1.935484e+01	3.519062e+00	5.865103e+01	0	0	3.856000e+01
9.043988e+01	2.541544e+02	1.935484e+01	3.519062e+00	5.865103e+01	0	0	3.866100e+01
9.043988e+01	2.541544e+02	2.111437e+01	3.519062e+00	5.865103e+01	0	0	3.876200e+01
9.043988e+01	2.541544e+02	1.935484e+01	3.519062e+00	5.806452e+01	0	0	3.886200e+01
9.043988e+01	2.541544e+02	1.935484e+01	3.519062e+00	5.865103e+01	0	0	3.896300e+01
9.043988e+01	2.541544e+02	1.935484e+01	3.519062e+00	5.865103e+01	0	0	3.906400e+01
9.032258e+01	2.541544e+02	1.935484e+01	3.519062e+00	5.865103e+01	0	0	3.916400e+01
9.043988e+01	2.541544e+02	1.935484e+01	3.519062e+00	5.806452e+01	0	0	3.926500e+01
9.020528e+01	2.551320e+02	1.935484e+01	3.519062e+00	5.747801e+01	0	0	3.936600e+01
9.008798e+01	2.551320e+02	1.935484e+01	3.519062e+00	5.747801e+01	0	0	3.946700e+01
9.020528e+01	2.541544e+02	1.935484e+01	1.759531e+00	5.747801e+01	0	0	3.956700e+01
9.020528e+01	2.551320e+02	1.935484e+01	1.759531e+00	5.747801e+01	0	0	3.966800e+01
9.020528e+01	2.551320e+02	2.111437e+01	3.519062e+00	5.747801e+01	0	0	3.976900e+01
9.008798e+01	2.551320e+02	1.935484e+01	3.519062e+00	5.747801e+01	0	0	3.986900e+01
8.985337e+01	2.551320e+02	1.935484e+01	3.519062e+00	5.747801e+01	0	0	3.996900e+01
8.914956e+01	2.541544e+02	1.935484e+01	3.519062e+00	5.747801e+01	0	0	4.007100e+01
8.938416e+01	2.541544e+02	1.935484e+01	3.519062e+00	5.747801e+01	0	0	4.017100e+01
8.926686e+01	2.541544e+02	1.935484e+01	1.759531e+00	5.689150e+01	0	0	4.027100e+01
8.914956e+01	2.541544e+02	1.935484e+01	3.519062e+00	5.689150e+01	0	0	4.037300e+01
8.914956e+01	2.541544e+02	1.935484e+01	3.519062e+00	5.747801e+01	0	0	4.047300e+01
8.914956e+01	2.541544e+02	1.935484e+01	3.519062e+00	5.747801e+01	0	0	4.057300e+01
8.914956e+01	2.541544e+02	1.935484e+01	3.519062e+00	5.689150e+01	0	0	4.067500e+01
8.844575e+01	2.551320e+02	1.935484e+01	1.759531e+00	5.689150e+01	0	0	4.077500e+01
8.844575e+01	2.551320e+02	2.111437e+01	3.519062e+00	5.689150e+01	0	0	4.087600e+01
8.844575e+01	2.551320e+02	1.935484e+01	3.519062e+00	5.689150e+01	0	0	4.097700e+01
8.844575e+01	2.551320e+02	1.935484e+01	3.519062e+00	5.689150e+01	0	0	4.107700e+01
8.844575e+01	2.551320e+02	1.935484e+01	3.519062e+00	5.689150e+01	0	0	4.117800e+01
8.844575e+01	2.551320e+02	1.935484e+01	3.519062e+00	5.689150e+01	0	0	4.127800e+01
8.844575e+01	2.551320e+02	1.935484e+01	3.519062e+00	5.630499e+01	0	0	4.137900e+01
8.821114e+01	2.590420e+02	1.935484e+01	3.519062e+00	5.689150e+01	0	0	4.148000e+01
8.821114e+01	2.580645e+02	1.935484e+01	1.759531e+00	5.630499e+01	0	0	4.158000e+01
8.809384e+01	2.580645e+02	1.935484e+01	3.519062e+00	5.689150e+01	0	0	4.168100e+01
8.809384e+01	2.580645e+02	1.935484e+01	3.519062e+00	5.689150e+01	0	0	4.178200e+01
8.809384e+01	2.590420e+02	1.935484e+01	5.278592e+00	5.689150e+01	0	0	4.188200e+01
8.821114e+01	2.580645e+02	1.935484e+01	3.519062e+00	5.689150e+01	0	0	4.198400e+01
8.809384e+01	2.580645e+02	1.759531e+01	5.278592e+00	5.689150e+01	0	0	4.208400e+01
8.762463e+01	2.561095e+02	1.935484e+01	3.519062e+00	5.630499e+01	0	0	4.218400e+01
8.797654e+01	2.570870e+02	1.935484e+01	3.519062e+00	5.689150e+01	0	0	4.228500e+01
8.785924e+01	2.570870e+02	1.935484e+01	3.519062e+00	5.630499e+01	0	0	4.238600e+01
8.785924e+01	2.580645e+02	1.935484e+01	3.519062e+00	5.630499e+01	0	0	4.248600e+01
8.797654e+01	2.570870e+02	1.935484e+01	3.519062e+00	5.630499e+01	0	0	4.258700e+01
8.797654e+01	2.580645e+02	1.935484e+01	3.519062e+00	5.689150e+01	0	0	4.268800e+01
8.797654e+01	2.580645e+02	1.935484e+01	1.759531e+00	5.689150e+01	0	0	4.278800e+01
8.821114e+01	2.551320e+02	1.935484e+01	3.519062e+00	5.571848e+01	0	0	4.288900e+01
8.868035e+01	2.541544e+02	1.935484e+01	3.519062e+00	5.571848e+01	0	0	4.299000e+01
8.868035e+01	2.541544e+02	1.935484e+01	3.519062e+00	5.571848e+01	0	0	4.309000e+01
8.868035e+01	2.541544e+02	1.935484e+01	3.519062e+00	5.571848e+01	0	0	4.319100e+01
8.868035e+01	2.541544e+02	1.935484e+01	3.519062e+00	5.571848e+01	0	0	4.329200e+01
8.856305e+01	2.541544e+02	1.935484e+01	3.519062e+00	5.571848e+01	0	0	4.339300e+01
8.868035e+01	2.541544e+02	1.935484e+01	3.519062e+00	5.571848e+01	0	0	4.349300e+01
8.856305e+01	2.541544e+02	1.935484e+01	3.519062e+00	5.337243e+01	0	0	4.359300e+01
8.903226e+01	2.551320e+02	1.935484e+01	3.519062e+00	5.337243e+01	0	0	4.369500e+01
8.903226e+01	2.551320e+02	1.935484e+01	3.519062e+00	5.337243e+01	0	0	4.379500e+01
8.903226e+01	2.551320e+02	1.759531e+01	3.519062e+00	5.337243e+01	0	0	4.389500e+01
8.903226e+01	2.551320e+02	1.935484e+01	3.519062e+00	5.337243e+01	0	0	4.399700e+01
8.903226e+01	2.551320e+02	1.935484e+01	3.519062e+00	5.337243e+01	0	0	4.409700e+01
8.914956e+01	2.551320e+02	1.759531e+01	3.519062e+00	5.337243e+01	0	0	4.419700e+01
8.914956e+01	2.561095e+02	1.935484e+01	3.519062e+00	5.161290e+01	0	0	4.429900e+01
8.938416e+01	2.443793e+02	2.111437e+01	3.519062e+00	5.219941e+01	0	0	4.439900e+01
8.950147e+01	2.443793e+02	2.111437e+01	3.519062e+00	5.161290e+01	0	0	4.449900e+01
8.938416e+01	2.443793e+02	2.111437e+01	1.759531e+00	5.219941e+01	0	0	4.460100e+01
8.938416e+01	2.434018e+02	1.935484e+01	3.519062e+00	5.219941e+01	0	0	4.470100e+01
8.938416e+01	2.434018e+02	1.935484e+01	3.519062e+00	5.161290e+01	0	0	4.480200e+01
8.938416e+01	2.434018e+02	1.935484e+01	3.519062e+00	5.219941e+01	0	0	4.490200e+01
8.938416e+01	2.434018e+02	1.935484e+01	1.759531e+00	5.161290e+01	0	0	4.500300e+01
8.961877e+01	2.365591e+02	1.935484e+01	3.519062e+00	5.161290e+01	0	0	4.510400e+01
8.950147e+01	2.365591e+02	1.935484e+01	3.519062e+00	5.161290e+01	0	0	4.520400e+01
8.938416e+01	2.365591e+02	1.935484e+01	3.519062e+00	5.161290e+01	0	0	4.530500e+01
8.938416e+01	2.365591e+02	2.111437e+01	3.519062e+00	5.161290e+01	0	0	4.540600e+01
8.938416e+01	2.365591e+02	2.111437e+01	3.519062e+00	5.161290e+01	0	0	4.550600e+01
8.938416e+01	2.365591e+02	1.935484e+01	3.519062e+00	5.161290e+01	0	0	4.560700e+01
8.938416e+01	2.355816e+02	2.111437e+01	3.519062e+00	5.161290e+01	0	0	4.570800e+01
8.926686e+01	2.463343e+02	2.111437e+01	3.519062e+00	5.161290e+01	0	0	4.580800e+01
8.926686e+01	2.463343e+02	1.935484e+01	3.519062e+00	5.161290e+01	0	0	4.590800e+01
8.926686e+01	2.463343e+02	1.935484e+01	3.519062e+00	5.161290e+01	0	0	4.601000e+01
8.926686e+01	2.463343e+02	1.935484e+01	1.759531e+00	5.161290e+01	0	0	4.611000e+01
8.926686e+01	2.463343e+02	1.935484e+01	5.278592e+00	5.161290e+01	0	0	4.621100e+01
8.926686e+01	2.473118e+02	1.935484e+01	3.519062e+00	5.161290e+01	0	0	4.631200e+01
8.926686e+01	2.463343e+02	1.935484e+01	3.519062e+00	5.161290e+01	0	0	4.641200e+01
8.868035e+01	2.561095e+02	1.935484e+01	3.519062e+00	5.278592e+01	0	0	4.651300e+01
8.844575e+01	2.580645e+02	1.935484e+01	3.519062e+00	5.219941e+01	0	0	4.661400e+01
8.844575e+01	2.580645e+02	1.935484e+01	3.519062e+00	5.278592e+01	0	0	4.671400e+01
8.844575e+01	2.580645e+02	2.111437e+01	1.759531e+00	5.278592e+01	0	0	4.681500e+01
8.844575e+01	2.590420e+02	1.935484e+01	5.278592e+00	5.278592e+01	0	0	4.691600e+01
8.844575e+01	2.580645e+02	1.935484e+01	3.519062e+00	5.219941e+01	0	0	4.701600e+01
8.856305e+01	2.590420e+02	1.935484e+01	3.519062e+00	5.278592e+01	0	0	4.711700e+01
8.844575e+01	2.580645e+02	1.935484e+01	3.519062e+00	5.278592e+01	0	0	4.721700e+01
8.832845e+01	2.561095e+02	1.935484e+01	3.519062e+00	5.278592e+01	0	0	4.731900e+01
8.821114e+01	2.561095e+02	1.935484e+01	3.519062e+00	5.278592e+01	0	0	4.741900e+01
8.821114e+01	2.561095e+02	1.935484e+01	3.519062e+00	5.278592e+01	0	0	4.751900e+01
8.821114e+01	2.561095e+02	1.935484e+01	3.519062e+00	5.278592e+01	0	0	4.762100e+01
8.821114e+01	2.561095e+02	1.935484e+01	3.519062e+00	5.278592e+01	0	0	4.772100e+01
8.832845e+01	2.561095e+02	1.935484e+01	3.519062e+00	5.278592e+01	0	0	4.782100e+01
8.821114e+01	2.551320e+02	1.935484e+01	1.759531e+00	5.337243e+01	0	0	4.792300e+01
8.797654e+01	2.541544e+02	1.935484e+01	3.519062e+00	5.337243e+01	0	0	4.802300e+01
8.797654e+01	2.551320e+02	1.759531e+01	5.278592e+00	5.337243e+01	0	0	4.812300e+01
8.809384e+01	2.551320e+02	1.759531e+01	3.519062e+00	5.337243e+01	0	0	4.822500e+01
8.809384e+01	2.551320e+02	1.935484e+01	3.519062e+00	5.337243e+01	0	0	4.832500e+01
8.797654e+01	2.551320e+02	1.935484e+01	3.519062e+00	5.278592e+01	0	0	4.842500e+01
8.809384e+01	2.551320e+02	1.935484e+01	3.519062e+00	5.337243e+01	0	0	4.852600e+01
8.809384e+01	2.551320e+02	1.935484e+01	3.519062e+00	5.337243e+01	0	0	4.862700e+01
8.844575e+01	2.531769e+02	1.935484e+01	1.759531e+00	5.278592e+01	0	0	4.872800e+01
8.832845e+01	2.531769e+02	1.935484e+01	3.519062e+00	5.337243e+01	0	0	4.882800e+01
8.832845e+01	2.531769e+02	1.935484e+01	3.519062e+00	5.337243e+01	0	0	4.892900e+01
8.832845e+01	2.531769e+02	1.935484e+01	3.519062e+00	5.337243e+01	0	0	4.903000e+01
8.832845e+01	2.531769e+02	1.935484e+01	3.519062e+00	5.337243e+01	0	0	4.913000e+01
8.832845e+01	2.531769e+02	1.935484e+01	5.278592e+00	5.278592e+01	0	0	4.923100e+01
8.832845e+01	2.531769e+02	1.935484e+01	3.519062e+00	5.278592e+01	0	0	4.933200e+01
8.903226e+01	2.541544e+02	1.759531e+01	3.519062e+00	5.278592e+01	0	0	4.943200e+01
8.926686e+01	2.561095e+02	1.935484e+01	3.519062e+00	5.278592e+01	0	0	4.953200e+01
8.926686e+01	2.561095e+02	1.935484e+01	3.519062e+00	5.278592e+01	0	0	4.963400e+01
8.926686e+01	2.561095e+02	1.935484e+01	3.519062e+00	5.219941e+01	0	0	4.973400e+01
8.926686e+01	2.561095e+02	1.759531e+01	3.519062e+00	5.278592e+01	0	0	4.983500e+01
8.926686e+01	2.551320e+02	1.759531e+01	5.278592e+00	5.278592e+01	0	0	4.993600e+01
8.926686e+01	2.561095e+02	1.935484e+01	5.278592e+00	5.219941e+01	0	0	5.003600e+01
8.938416e+01	2.561095e+02	1.935484e+01	3.519062e+00	5.278592e+01	0	0	5.013700e+01
8.997067e+01	2.561095e+02	1.759531e+01	3.519062e+00	5.219941e+01	0	0	5.023800e+01
8.961877e+01	2.570870e+02	1.935484e+01	3.519062e+00	5.278592e+01	0	0	5.033800e+01
8.961877e+01	2.561095e+02	1.759531e+01	3.519062e+00	5.219941e+01	0	0	5.043900e+01
8.961877e+01	2.561095e+02	1.935484e+01	1.759531e+00	5.278592e+01	0	0	5.054000e+01
8.961877e+01	2.561095e+02	1.935484e+01	5.278592e+00	5.219941e+01	0	0	5.064000e+01
8.961877e+01	2.561095e+02	1.759531e+01	3.519062e+00	5.278592e+01	0	0	5.074100e+01
9.020528e+01	2.561095e+02	1.759531e+01	3.519062e+00	5.161290e+01	0	0	5.084100e+01
9.008798e+01	2.551320e+02	1.759531e+01	3.519062e+00	5.161290e+01	0	0	5.094200e+01
9.008798e+01	2.551320e+02	1.759531e+01	1.759531e+00	5.161290e+01	0	0	5.104300e+01
9.008798e+01	2.551320e+02	1.759531e+01	3.519062e+00	5.102639e+01	0	0	5.114300e+01
9.008798e+01	2.551320e+02	1.935484e+01	3.519062e+00	5.161290e+01	0	0	5.124500e+01
8.997067e+01	2.551320e+02	1.935484e+01	3.519062e+00	5.161290e+01	0	0	5.134500e+01
9.008798e+01	2.551320e+02	1.935484e+01	3.519062e+00	5.102639e+01	0	0	5.144500e+01
8.997067e+01	2.561095e+02	1.759531e+01	3.519062e+00	5.161290e+01	0	0	5.154700e+01
8.973607e+01	2.492669e+02	1.759531e+01	3.519062e+00	5.161290e+01	0	0	5.164700e+01
8.997067e+01	2.492669e+02	1.759531e+01	3.519062e+00	5.219941e+01	0	0	5.174700e+01
8.973607e+01	2.482893e+02	1.759531e+01	3.519062e+00	5.219941e+01	0	0	5.184900e+01
8.961877e+01	2.482893e+02	1.759531e+01	3.519062e+00	5.161290e+01	0	0	5.194900e+01
8.961877e+01	2.482893e+02	1.935484e+01	3.519062e+00	5.161290e+01	0	0	5.204900e+01
8.961877e+01	2.492669e+02	1.759531e+01	3.519062e+00	5.219941e+01	0	0	5.215000e+01
8.973607e+01	2.482893e+02	1.759531e+01	3.519062e+00	5.161290e+01	0	0	5.225100e+01
8.938416e+01	2.365591e+02	1.935484e+01	3.519062e+00	5.219941e+01	0	0	5.235200e+01
8.950147e+01	2.365591e+02	1.935484e+01	1.759531e+00	5.161290e+01	0	0	5.245200e+01
8.950147e+01	2.365591e+02	1.935484e+01	3.519062e+00	5.161290e+01	0	0	5.255300e+01
8.938416e+01	2.365591e+02	1.935484e+01	5.278592e+00	5.161290e+01	0	0	5.265400e+01
8.938416e+01	2.365591e+02	1.759531e+01	3.519062e+00	5.219941e+01	0	0	5.275400e+01
8.950147e+01	2.365591e+02	1.935484e+01	5.278592e+00	5.161290e+01	0	0	5.285500e+01
8.950147e+01	2.365591e+02	1.935484e+01	3.519062e+00	5.161290e+01	0	0	5.295600e+01
8.950147e+01	2.394917e+02	1.935484e+01	3.519062e+00	5.161290e+01	0	0	5.305600e+01
8.914956e+01	2.492669e+02	1.935484e+01	3.519062e+00	5.219941e+01	0	0	5.315700e+01
8.914956e+01	2.502444e+02	1.935484e+01	3.519062e+00	5.161290e+01	0	0	5.325800e+01
8.914956e+01	2.492669e+02	1.935484e+01	3.519062e+00	5.219941e+01	0	0	5.335800e+01
8.914956e+01	2.492669e+02	1.935484e+01	3.519062e+00	5.219941e+01	0	0	5.345800e+01
8.914956e+01	2.492669e+02	1.935484e+01	3.519062e+00	5.161290e+01	0	0	5.356000e+01
8.926686e+01	2.492669e+02	1.935484e+01	3.519062e+00	5.161290e+01	0	0	5.366000e+01
8.938416e+01	2.531769e+02	2.111437e+01	3.519062e+00	5.278592e+01	0	0	5.376100e+01
8.961877e+01	2.561095e+02	1.759531e+01	3.519062e+00	5.278592e+01	0	0	5.386200e+01
8.973607e+01	2.570870e+02	1.935484e+01	3.519062e+00	5.337243e+01	0	0	5.396200e+01
8.961877e+01	2.561095e+02	1.935484e+01	3.519062e+00	5.278592e+01	0	0	5.406300e+01
8.961877e+01	2.561095e+02	1.935484e+01	3.519062e+00	5.278592e+01	0	0	5.416400e+01
8.961877e+01	2.570870e+02	1.935484e+01	5.278592e+00	5.278592e+01	0	0	5.426400e+01
8.961877e+01	2.570870e+02	1.935484e+01	1.759531e+00	5.278592e+01	0	0	5.436500e+01
8.973607e+01	2.580645e+02	1.935484e+01	3.519062e+00	5.337243e+01	0	0	5.446500e+01
8.997067e+01	2.570870e+02	1.759531e+01	3.519062e+00	5.337243e+01	0	0	5.456600e+01
8.997067e+01	2.570870e+02	1.935484e+01	1.759531e+00	5.337243e+01	0	0	5.466700e+01
8.997067e+01	2.570870e+02	1.935484e+01	3.519062e+00	5.337243e+01	0	0	5.476700e+01
8.997067e+01	2.570870e+02	1.935484e+01	5.278592e+00	5.337243e+01	0	0	5.486800e+01
8.997067e+01	2.570870e+02	1.935484e+01	3.519062e+00	5.395894e+01	0	0	5.496900e+01
8.997067e+01	2.570870e+02	1.935484e+01	3.519062e+00	5.395894e+01	0	0	5.506900e+01
9.020528e+01	2.570870e+02	1.759531e+01	3.519062e+00	5.395894e+01	0	0	5.517100e+01
8.997067e+01	2.580645e+02	1.935484e+01	3.519062e+00	5.337243e+01	0	0	5.527100e+01
8.997067e+01	2.570870e+02	1.935484e+01	3.519062e+00	5.395894e+01	0	0	5.537100e+01
8.997067e+01	2.570870e+02	1.935484e+01	5.278592e+00	5.337243e+01	0	0	5.547300e+01
8.997067e+01	2.580645e+02	1.935484e+01	3.519062e+00	5.337243e+01	0	0	5.557300e+01
8.997067e+01	2.580645e+02	1.759531e+01	3.519062e+00	5.395894e+01	0	0	5.567300e+01
9.008798e+01	2.580645e+02	1.935484e+01	3.519062e+00	5.337243e+01	0	0	5.577400e+01
9.020528e+01	2.580645e+02	1.759531e+01	3.519062e+00	5.454545e+01	0	0	5.587500e+01
9.043988e+01	2.580645e+02	1.935484e+01	5.278592e+00	5.513196e+01	0	0	5.597500e+01
9.043988e+01	2.580645e+02	1.935484e+01	3.519062e+00	5.454545e+01	0	0	5.607600e+01
9.043988e+01	2.580645e+02	1.935484e+01	3.519062e+00	5.454545e+01	0	0	5.617700e+01
9.043988e+01	2.590420e+02	1.935484e+01	3.519062e+00	5.513196e+01	0	0	5.627800e+01
9.043988e+01	2.580645e+02	1.935484e+01	3.519062e+00	5.454545e+01	0	0	5.637800e+01
9.043988e+01	2.580645e+02	1.935484e+01	3.519062e+00	5.454545e+01	0	0	5.647900e+01
9.043988e+01	2.580645e+02	1.759531e+01	3.519062e+00	5.454545e+01	0	0	5.658000e+01
9.020528e+01	2.580645e+02	1.759531e+01	3.519062e+00	5.454545e+01	0	0	5.668000e+01
9.043988e+01	2.570870e+02	1.935484e+01	5.278592e+00	5.513196e+01	0	0	5.678000e+01
9.032258e+01	2.561095e+02	1.935484e+01	1.759531e+00	5.454545e+01	0	0	5.688200e+01
9.043988e+01	2.570870e+02	1.935484e+01	3.519062e+00	5.454545e+01	0	0	5.698200e+01
9.043988e+01	2.570870e+02	1.935484e+01	3.519062e+00	5.454545e+01	0	0	5.708200e+01
9.055718e+01	2.570870e+02	1.935484e+01	3.519062e+00	5.454545e+01	0	0	5.718400e+01
9.043988e+01	2.570870e+02	1.935484e+01	3.519062e+00	5.454545e+01	0	0	5.728400e+01
9.079179e+01	2.551320e+02	1.935484e+01	3.519062e+00	5.454545e+01	0	0	5.738400e+01
9.079179e+01	2.551320e+02	1.935484e+01	3.519062e+00	5.454545e+01	0	0	5.748600e+01
9.067449e+01	2.551320e+02	1.935484e+01	3.519062e+00	5.513196e+01	0	0	5.758600e+01
9.067449e+01	2.551320e+02	1.935484e+01	5.278592e+00	5.454545e+01	0	0	5.768700e+01
9.067449e+01	2.551320e+02	1.935484e+01	3.519062e+00	5.454545e+01	0	0	5.778800e+01
9.067449e+01	2.551320e+02	1.935484e+01	3.519062e+00	5.513196e+01	0	0	5.788800e+01
9.067449e+01	2.551320e+02	2.111437e+01	3.519062e+00	5.454545e+01	0	0	5.798900e+01
9.102639e+01	2.541544e+02	1.935484e+01	3.519062e+00	5.454545e+01	0	0	5.808900e+01
9.079179e+01	2.551320e+02	1.935484e+01	3.519062e+00	5.513196e+01	0	0	5.819000e+01
9.079179e+01	2.551320e+02	1.935484e+01	3.519062e+00	5.513196e+01	0	0	5.829100e+01
9.090909e+01	2.551320e+02	1.935484e+01	5.278592e+00	5.513196e+01	0	0	5.839100e+01
9.079179e+01	2.551320e+02	1.935484e+01	3.519062e+00	5.513196e+01	0	0	5.849200e+01
9.079179e+01	2.551320e+02	1.935484e+01	5.278592e+00	5.454545e+01	0	0	5.859300e+01
9.079179e+01	2.551320e+02	1.935484e+01	3.519062e+00	5.513196e+01	0	0	5.869300e+01
9.090909e+01	2.551320e+02	1.935484e+01	3.519062e+00	5.571848e+01	0	0	5.879500e+01
9.079179e+01	2.541544e+02	1.935484e+01	5.278592e+00	5.571848e+01	0	0	5.889500e+01
9.079179e+01	2.541544e+02	1.935484e+01	3.519062e+00	5.571848e+01	0	0	5.899500e+01
9.079179e+01	2.551320e+02	1.935484e+01	5.278592e+00	5.630499e+01	0	0	5.909700e+01
9.079179e+01	2.541544e+02	1.935484e+01	3.519062e+00	5.630499e+01	0	0	5.919700e+01
9.079179e+01	2.541544e+02	1.935484e+01	5.278592e+00	5.571848e+01	0	0	5.929700e+01
9.079179e+01	2.541544e+02	1.935484e+01	3.519062e+00	5.571848e+01	0	0	5.939800e+01
9.079179e+01	2.521994e+02	1.935484e+01	3.519062e+00	5.571848e+01	0	0	5.949900e+01
9.055718e+01	2.531769e+02	1.935484e+01	3.519062e+00	5.571848e+01	0	0	5.959900e+01
9.055718e+01	2.531769e+02	1.759531e+01	3.519062e+00	5.571848e+01	0	0	5.970000e+01
9.055718e+01	2.531769e+02	1.759531e+01	3.519062e+00	5.571848e+01	0	0	5.980100e+01
9.055718e+01	2.531769e+02	1.935484e+01	3.519062e+00	5.571848e+01	0	0	5.990100e+01
9.055718e+01	2.531769e+02	1.935484e+01	5.278592e+00	5.630499e+01	0	0	6.000200e+01
9.055718e+01	2.531769e+02	1.759531e+01	3.519062e+00	5.571848e+01	0	0	6.010300e+01
9.055718e+01	2.531769e+02	1.935484e+01	5.278592e+00	5.630499e+01	0	0	6.020400e+01
8.938416e+01	2.561095e+02	1.759531e+01	3.519062e+00	5.571848e+01	0	0	6.030400e+01
8.950147e+01	2.561095e+02	1.935484e+01	3.519062e+00	5.630499e+01	0	0	6.040500e+01
8.950147e+01	2.551320e+02	1.935484e+01	3.519062e+00	5.571848e+01	0	0	6.050600e+01
8.938416e+01	2.551320e+02	1.935484e+01	3.519062e+00	5.630499e+01	0	0	6.060600e+01
8.950147e+01	2.551320e+02	1.935484e+01	5.278592e+00	5.630499e+01	0	0	6.070600e+01
8.950147e+01	2.551320e+02	1.935484e+01	5.278592e+00	5.630499e+01	0	0	6.080800e+01
8.950147e+01	2.551320e+02	1.935484e+01	3.519062e+00	5.571848e+01	0	0	6.090800e+01
8.903226e+01	2.551320e+02	1.935484e+01	3.519062e+00	5.630499e+01	0	0	6.100800e+01
8.903226e+01	2.541544e+02	1.935484e+01	3.519062e+00	5.571848e+01	0	0	6.111000e+01
8.891496e+01	2.551320e+02	1.935484e+01	1.759531e+00	5.571848e+01	0	0	6.121000e+01
8.903226e+01	2.551320e+02	1.935484e+01	3.519062e+00	5.571848e+01	0	0	6.131000e+01
8.903226e+01	2.541544e+02	1.935484e+01	3.519062e+00	5.571848e+01	0	0	6.141200e+01
8.903226e+01	2.541544e+02	1.935484e+01	5.278592e+00	5.571848e+01	0	0	6.151200e+01
8.903226e+01	2.541544e+02	1.935484e+01	3.519062e+00	5.630499e+01	0	0	6.161300e+01
8.832845e+01	2.541544e+02	1.935484e+01	3.519062e+00	5.337243e+01	0	0	6.171400e+01
8.797654e+01	2.551320e+02	2.111437e+01	3.519062e+00	5.395894e+01	0	0	6.181400e+01
8.821114e+01	2.551320e+02	1.935484e+01	3.519062e+00	5.395894e+01	0	0	6.191500e+01
8.797654e+01	2.551320e+02	1.935484e+01	5.278592e+00	5.395894e+01	0	0	6.201500e+01
8.797654e+01	2.551320e+02	1.935484e+01	5.278592e+00	5.395894e+01	0	0	6.211600e+01
8.797654e+01	2.551320e+02	1.935484e+01	1.759531e+00	5.454545e+01	0	0	6.221700e+01
8.797654e+01	2.561095e+02	1.935484e+01	3.519062e+00	5.395894e+01	0	0	6.231700e+01
8.821114e+01	2.551320e+02	1.935484e+01	1.759531e+00	5.161290e+01	0	0	6.241800e+01
8.797654e+01	2.541544e+02	1.935484e+01	1.759531e+00	5.219941e+01	0	0	6.251900e+01
8.797654e+01	2.541544e+02	1.935484e+01	5.278592e+00	5.161290e+01	0	0	6.261900e+01
8.797654e+01	2.541544e+02	1.935484e+01	3.519062e+00	5.219941e+01	0	0	6.272100e+01
8.797654e+01	2.531769e+02	1.935484e+01	3.519062e+00	5.219941e+01	0	0	6.282100e+01
8.797654e+01	2.541544e+02	1.935484e+01	5.278592e+00	5.219941e+01	0	0	6.292100e+01
8.797654e+01	2.541544e+02	2.111437e+01	3.519062e+00	5.219941e+01	0	0	6.302300e+01
8.797654e+01	2.551320e+02	2.111437e+01	3.519062e+00	4.985337e+01	0	0	6.312300e+01
8.844575e+01	2.531769e+02	1.935484e+01	3.519062e+00	4.985337e+01	0	0	6.322300e+01
8.832845e+01	2.521994e+02	1.935484e+01	5.278592e+00	4.985337e+01	0	0	6.332400e+01
8.821114e+01	2.521994e+02	1.935484e+01	3.519062e+00	4.985337e+01	0	0	6.342500e+01
8.821114e+01	2.521994e+02	1.935484e+01	3.519062e+00	4.985337e+01	0	0	6.352500e+01
8.832845e+01	2.521994e+02	1.935484e+01	3.519062e+00	4.985337e+01	0	0	6.362600e+01
8.821114e+01	2.521994e+02	1.935484e+01	3.519062e+00	4.985337e+01	0	0	6.372700e+01
8.844575e+01	2.531769e+02	2.111437e+01	5.278592e+00	4.926686e+01	0	0	6.382700e+01
8.868035e+01	2.521994e+02	1.935484e+01	3.519062e+00	4.868035e+01	0	0	6.392800e+01
8.879765e+01	2.521994e+02	1.935484e+01	3.519062e+00	4.868035e+01	0	0	6.402900e+01
8.879765e+01	2.521994e+02	1.935484e+01	3.519062e+00	4.868035e+01	0	0	6.413000e+01
8.879765e+01	2.521994e+02	1.935484e+01	3.519062e+00	4.926686e+01	0	0	6.423000e+01
8.879765e+01	2.521994e+02	1.935484e+01	3.519062e+00	4.926686e+01	0	0	6.433100e+01
8.879765e+01	2.512219e+02	1.935484e+01	3.519062e+00	4.868035e+01	0	0	6.443200e+01
8.926686e+01	2.512219e+02	1.935484e+01	3.519062e+00	4.868035e+01	0	0	6.453200e+01
9.020528e+01	2.551320e+02	2.111437e+01	3.519062e+00	4.868035e+01	0	0	6.463200e+01
9.020528e+01	2.551320e+02	1.935484e+01	3.519062e+00	4.926686e+01	0	0	6.473400e+01
9.020528e+01	2.551320e+02	1.935484e+01	3.519062e+00	4.926686e+01	0	0	6.483400e+01
9.020528e+01	2.551320e+02	1.935484e+01	1.759531e+00	4.868035e+01	0	0	6.493400e+01
9.020528e+01	2.551320e+02	1.935484e+01	3.519062e+00	4.926686e+01	0	0	6.503600e+01
9.020528e+01	2.551320e+02	1.935484e+01	3.519062e+00	4.868035e+01	0	0	6.513600e+01
9.020528e+01	2.551320e+02	1.935484e+01	3.519062e+00	5.043988e+01	0	0	6.523600e+01
9.126100e+01	2.570870e+02	1.935484e+01	3.519062e+00	4.985337e+01	0	0	6.533800e+01
9.114370e+01	2.570870e+02	1.935484e+01	3.519062e+00	4.985337e+01	0	0	6.543800e+01
9.126100e+01	2.570870e+02	1.935484e+01	3.519062e+00	4.985337e+01	0	0	6.553900e+01
9.126100e+01	2.570870e+02	1.935484e+01	3.519062e+00	4.985337e+01	0	0	6.563900e+01
9.126100e+01	2.570870e+02	2.111437e+01	3.519062e+00	5.043988e+01	0	0	6.574000e+01
9.114370e+01	2.570870e+02	2.111437e+01	3.519062e+00	4.985337e+01	0	0	6.584100e+01
9.114370e+01	2.570870e+02	1.935484e+01	3.519062e+00	4.985337e+01	0	0	6.594100e+01
9.196481e+01	2.551320e+02	1.935484e+01	3.519062e+00	5.219941e+01	0	0	6.604200e+01
9.219941e+01	2.541544e+02	1.935484e+01	5.278592e+00	5.219941e+01	0	0	6.614300e+01
9.219941e+01	2.541544e+02	1.759531e+01	3.519062e+00	5.161290e+01	0	0	6.624300e+01
9.219941e+01	2.541544e+02	1.935484e+01	3.519062e+00	5.219941e+01	0	0	6.634400e+01
9.219941e+01	2.541544e+02	1.935484e+01	3.519062e+00	5.219941e+01	0	0	6.644500e+01
9.219941e+01	2.541544e+02	1.935484e+01	3.519062e+00	5.219941e+01	0	0	6.654500e+01
9.219941e+01	2.541544e+02	1.935484e+01	3.519062e+00	5.219941e+01	0	0	6.664700e+01
9.231672e+01	2.531769e+02	2.111437e+01	1.759531e+00	5.395894e+01	0	0	6.674700e+01
9.208211e+01	2.531769e+02	1.759531e+01	3.519062e+00	5.454545e+01	0	0	6.684700e+01
9.208211e+01	2.541544e+02	1.935484e+01	3.519062e+00	5.395894e+01	0	0	6.694800e+01
9.208211e+01	2.531769e+02	1.935484e+01	3.519062e+00	5.454545e+01	0	0	6.704900e+01
9.208211e+01	2.531769e+02	1.935484e+01	3.519062e+00	5.454545e+01	0	0	6.714900e+01
9.219941e+01	2.531769e+02	1.935484e+01	3.519062e+00	5.395894e+01	0	0	6.725000e+01
9.208211e+01	2.531769e+02	1.935484e+01	3.519062e+00	5.454545e+01	0	0	6.735100e+01
9.196481e+01	2.512219e+02	1.759531e+01	3.519062e+00	5.747801e+01	0	0	6.745100e+01
9.173021e+01	2.512219e+02	1.935484e+01	3.519062e+00	5.747801e+01	0	0	6.755200e+01
9.173021e+01	2.512219e+02	1.935484e+01	3.519062e+00	5.747801e+01	0	0	6.765300e+01
9.173021e+01	2.521994e+02	1.935484e+01	3.519062e+00	5.747801e+01	0	0	6.775300e+01
9.173021e+01	2.521994e+02	1.935484e+01	3.519062e+00	5.747801e+01	0	0	6.785400e+01
9.173021e+01	2.512219e+02	1.935484e+01	3.519062e+00	5.747801e+01	0	0	6.795400e+01
9.173021e+01	2.512219e+02	1.935484e+01	3.519062e+00	5.747801e+01	0	0	6.805600e+01
9.137830e+01	2.521994e+02	1.935484e+01	3.519062e+00	5.630499e+01	0	0	6.815600e+01
9.114370e+01	2.531769e+02	1.935484e+01	3.519062e+00	5.630499e+01	0	0	6.825600e+01
9.102639e+01	2.531769e+02	1.759531e+01	3.519062e+00	5.630499e+01	0	0	6.835800e+01
9.102639e+01	2.531769e+02	1.759531e+01	3.519062e+00	5.630499e+01	0	0	6.845800e+01
9.114370e+01	2.531769e+02	1.759531e+01	3.519062e+00	5.630499e+01	0	0	6.855800e+01
9.114370e+01	2.531769e+02	1.935484e+01	3.519062e+00	5.630499e+01	0	0	6.866000e+01
9.114370e+01	2.531769e+02	1.935484e+01	3.519062e+00	5.630499e+01	0	0	6.876000e+01
9.102639e+01	2.541544e+02	1.935484e+01	3.519062e+00	5.630499e+01	0	0	6.886000e+01
9.020528e+01	2.541544e+02	1.935484e+01	3.519062e+00	5.630499e+01	0	0	6.896200e+01
9.020528e+01	2.541544e+02	1.759531e+01	1.759531e+00	5.630499e+01	0	0	6.906200e+01
9.020528e+01	2.541544e+02	1.935484e+01	3.519062e+00	5.689150e+01	0	0	6.916300e+01
9.020528e+01	2.551320e+02	1.935484e+01	3.519062e+00	5.630499e+01	0	0	6.926300e+01
9.020528e+01	2.541544e+02	1.935484e+01	3.519062e+00	5.630499e+01	0	0	6.936400e+01
9.020528e+01	2.551320e+02	1.935484e+01	1.759531e+00	5.630499e+01	0	0	6.946500e+01
9.032258e+01	2.541544e+02	1.935484e+01	3.519062e+00	5.630499e+01	0	0	6.956500e+01
9.008798e+01	2.531769e+02	2.111437e+01	3.519062e+00	5.571848e+01	0	0	6.966600e+01
9.008798e+01	2.531769e+02	1.935484e+01	1.759531e+00	5.571848e+01	0	0	6.976700e+01
9.032258e+01	2.541544e+02	1.935484e+01	3.519062e+00	5.571848e+01	0	0	6.986700e+01
9.008798e+01	2.531769e+02	1.935484e+01	3.519062e+00	5.571848e+01	0	0	6.996800e+01
9.008798e+01	2.531769e+02	1.935484e+01	3.519062e+00	5.571848e+01	0	0	7.006900e+01
9.008798e+01	2.531769e+02	1.935484e+01	1.759531e+00	5.571848e+01	0	0	7.016900e+01
9.008798e+01	2.531769e+02	1.935484e+01	3.519062e+00	5.571848e+01	0	0	7.027000e+01
8.950147e+01	2.551320e+02	1.935484e+01	1.759531e+00	5.513196e+01	0	0	7.037100e+01
8.961877e+01	2.551320e+02	1.935484e+01	1.759531e+00	5.513196e+01	0	0	7.047100e+01
8.961877e+01	2.551320e+02	1.935484e+01	3.519062e+00	5.454545e+01	0	0	7.057200e+01
8.950147e+01	2.551320e+02	1.935484e+01	3.519062e+00	5.513196e+01	0	0	7.067300e+01
8.961877e+01	2.551320e+02	1.935484e+01	3.519062e+00	5.513196e+01	0	0	7.077300e+01
8.950147e+01	2.551320e+02	1.935484e+01	1.759531e+00	5.513196e+01	0	0	7.087400e+01
8.950147e+01	2.551320e+02	1.935484e+01	3.519062e+00	5.513196e+01	0	0	7.097500e+01
8.950147e+01	2.541544e+02	2.111437e+01	3.519062e+00	5.337243e+01	0	0	7.107500e+01
8.926686e+01	2.521994e+02	2.111437e+01	3.519062e+00	5.337243e+01	0	0	7.117600e+01
8.926686e+01	2.521994e+02	1.935484e+01	5.278592e+00	5.395894e+01	0	0	7.127700e+01
8.926686e+01	2.521994e+02	1.935484e+01	3.519062e+00	5.395894e+01	0	0	7.137700e+01
8.926686e+01	2.521994e+02	1.935484e+01	3.519062e+00	5.337243e+01	0	0	7.147800e+01
8.926686e+01	2.521994e+02	1.935484e+01	3.519062e+00	5.337243e+01	0	0	7.157800e+01
8.926686e+01	2.521994e+02	1.935484e+01	1.759531e+00	5.337243e+01	0	0	7.168000e+01
8.926686e+01	2.521994e+02	1.935484e+01	3.519062e+00	5.395894e+01	0	0	7.178000e+01
8.961877e+01	2.502444e+02	1.759531e+01	3.519062e+00	5.454545e+01	0	0	7.188000e+01
8.973607e+01	2.502444e+02	1.935484e+01	3.519062e+00	5.454545e+01	0	0	7.198200e+01
8.961877e+01	2.502444e+02	1.935484e+01	3.519062e+00	5.395894e+01	0	0	7.208200e+01
8.961877e+01	2.502444e+02	1.935484e+01	3.519062e+00	5.395894e+01	0	0	7.218200e+01
8.961877e+01	2.502444e+02	1.935484e+01	1.759531e+00	5.395894e+01	0	0	7.228400e+01
8.961877e+01	2.502444e+02	1.935484e+01	1.759531e+00	5.395894e+01	0	0	7.238400e+01
8.985337e+01	2.502444e+02	1.935484e+01	1.759531e+00	5.630499e+01	0	0	7.248400e+01
8.997067e+01	2.531769e+02	1.935484e+01	3.519062e+00	5.689150e+01	0	0	7.258600e+01
8.997067e+01	2.541544e+02	1.935484e+01	1.759531e+00	5.689150e+01	0	0	7.268600e+01
8.997067e+01	2.531769e+02	1.935484e+01	3.519062e+00	5.630499e+01	0	0	7.278600e+01
8.997067e+01	2.531769e+02	2.111437e+01	3.519062e+00	5.630499e+01	0	0	7.288700e+01
8.997067e+01	2.541544e+02	2.111437e+01	3.519062e+00	5.630499e+01	0	0	7.298800e+01
8.997067e+01	2.541544e+02	1.935484e+01	3.519062e+00	5.630499e+01	0	0	7.308900e+01
9.008798e+01	2.541544e+02	1.935484e+01	5.278592e+00	5.630499e+01	0	0	7.318900e+01
9.055718e+01	2.561095e+02	2.111437e+01	3.519062e+00	5.630499e+01	0	0	7.329000e+01
9.043988e+01	2.570870e+02	2.111437e+01	3.519062e+00	5.630499e+01	0	0	7.339100e+01
9.055718e+01	2.561095e+02	2.111437e+01	3.519062e+00	5.630499e+01	0	0	7.349100e+01
9.055718e+01	2.561095e+02	1.935484e+01	3.519062e+00	5.630499e+01	0	0	7.359200e+01
9.043988e+01	2.561095e+02	1.935484e+01	3.519062e+00	5.630499e+01	0	0	7.369300e+01
9.055718e+01	2.561095e+02	1.935484e+01	3.519062e+00	5.630499e+01	0	0	7.379300e+01
9.055718e+01	2.561095e+02	1.935484e+01	3.519062e+00	5.630499e+01	0	0	7.389400e+01
9.090909e+01	2.551320e+02	1.935484e+01	3.519062e+00	5.630499e+01	0	0	7.399500e+01
9.102639e+01	2.531769e+02	2.111437e+01	3.519062e+00	5.630499e+01	0	0	7.409500e+01
9.114370e+01	2.531769e+02	2.111437e+01	3.519062e+00	5.689150e+01	0	0	7.419500e+01
9.114370e+01	2.531769e+02	2.111437e+01	3.519062e+00	5.630499e+01	0	0	7.429700e+01
9.102639e+01	2.531769e+02	2.111437e+01	3.519062e+00	5.689150e+01	0	0	7.439700e+01
9.102639e+01	2.531769e+02	2.111437e+01	3.519062e+00	5.630499e+01	0	0	7.449800e+01
9.102639e+01	2.531769e+02	1.935484e+01	3.519062e+00	5.630499e+01	0	0	7.459900e+01
9.114370e+01	2.531769e+02	2.111437e+01	3.519062e+00	5.630499e+01	0	0	7.469900e+01
9.149560e+01	2.531769e+02	2.111437e+01	3.519062e+00	5.630499e+01	0	0	7.480000e+01
9.126100e+01	2.531769e+02	2.111437e+01	3.519062e+00	5.689150e+01	0	0	7.490100e+01
9.137830e+01	2.521994e+02	2.111437e+01	3.519062e+00	5.630499e+01	0	0	7.500100e+01
9.126100e+01	2.531769e+02	2.111437e+01	3.519062e+00	5.630499e+01	0	0	7.510200e+01
9.126100e+01	2.521994e+02	2.111437e+01	3.519062e+00	5.630499e+01	0	0	7.520300e+01
9.126100e+01	2.521994e+02	2.111437e+01	3.519062e+00	5.689150e+01	0	0	7.530300e+01
9.149560e+01	2.521994e+02	2.111437e+01	3.519062e+00	5.747801e+01	0	0	7.540400e+01
9.149560e+01	2.512219e+02	1.935484e+01	3.519062e+00	5.747801e+01	0	0	7.550400e+01
9.149560e+01	2.512219e+02	2.111437e+01	5.278592e+00	5.806452e+01	0	0	7.560600e+01
9.161290e+01	2.512219e+02	1.935484e+01	3.519062e+00	5.806452e+01	0	0	7.570600e+01
9.161290e+01	2.512219e+02	2.111437e+01	3.519062e+00	5.747801e+01	0	0	7.580600e+01
9.149560e+01	2.512219e+02	2.111437e+01	1.759531e+00	5.747801e+01	0	0	7.590800e+01
9.149560e+01	2.512219e+02	2.111437e+01	3.519062e+00	5.747801e+01	0	0	7.600800e+01
9.161290e+01	2.502444e+02	2.287390e+01	3.519062e+00	5.923754e+01	0	0	7.610800e+01
9.137830e+01	2.512219e+02	2.111437e+01	3.519062e+00	5.923754e+01	0	0	7.621000e+01
9.137830e+01	2.512219e+02	2.111437e+01	1.759531e+00	5.923754e+01	0	0	7.631000e+01
9.137830e+01	2.512219e+02	1.935484e+01	3.519062e+00	5.923754e+01	0	0	7.641000e+01
9.137830e+01	2.512219e+02	2.111437e+01	3.519062e+00	5.923754e+01	0	0	7.651200e+01
9.137830e+01	2.512219e+02	2.111437e+01	3.519062e+00	5.923754e+01	0	0	7.661200e+01
9.137830e+01	2.512219e+02	2.111437e+01	1.759531e+00	5.923754e+01	0	0	7.671200e+01
9.114370e+01	2.502444e+02	1.935484e+01	3.519062e+00	5.982405e+01	0	0	7.681400e+01
9.067449e+01	2.512219e+02	2.111437e+01	3.519062e+00	5.982405e+01	0	0	7.691400e+01
9.079179e+01	2.512219e+02	1.935484e+01	1.759531e+00	5.982405e+01	0	0	7.701600e+01
9.090909e+01	2.512219e+02	1.935484e+01	3.519062e+00	5.982405e+01	0	0	7.711600e+01
9.079179e+01	2.512219e+02	1.935484e+01	3.519062e+00	5.982405e+01	0	0	7.721600e+01
9.090909e+01	2.521994e+02	1.935484e+01	3.519062e+00	5.982405e+01	0	0	7.731800e+01
9.079179e+01	2.512219e+02	1.935484e+01	3.519062e+00	5.923754e+01	0	0	7.741800e+01
9.079179e+01	2.512219e+02	1.935484e+01	3.519062e+00	6.099707e+01	0	0	7.751800e+01
9.055718e+01	2.512219e+02	1.935484e+01	3.519062e+00	6.099707e+01	0	0	7.762000e+01
9.055718e+01	2.521994e+02	1.935484e+01	3.519062e+00	6.099707e+01	0	0	7.772000e+01
9.067449e+01	2.521994e+02	1.935484e+01	3.519062e+00	6.099707e+01	0	0	7.782000e+01
9.055718e+01	2.521994e+02	1.759531e+01	3.519062e+00	6.099707e+01	0	0	7.792200e+01
9.055718e+01	2.521994e+02	1.935484e+01	3.519062e+00	6.099707e+01	0	0	7.802200e+01
9.067449e+01	2.512219e+02	1.935484e+01	3.519062e+00	6.099707e+01	0	0	7.812300e+01
9.055718e+01	2.512219e+02	1.935484e+01	3.519062e+00	6.099707e+01	0	0	7.822400e+01
9.055718e+01	2.502444e+02	1.935484e+01	3.519062e+00	6.099707e+01	0	0	7.832400e+01
9.008798e+01	2.521994e+02	1.935484e+01	3.519062e+00	6.099707e+01	0	0	7.842600e+01
9.020528e+01	2.521994e+02	1.759531e+01	3.519062e+00	6.099707e+01	0	0	7.852600e+01
9.008798e+01	2.521994e+02	1.759531e+01	5.278592e+00	6.099707e+01	0	0	7.862600e+01
9.008798e+01	2.521994e+02	1.935484e+01	5.278592e+00	6.099707e+01	0	0	7.872800e+01
9.032258e+01	2.531769e+02	1.935484e+01	3.519062e+00	6.099707e+01	0	0	7.882800e+01
9.008798e+01	2.521994e+02	1.935484e+01	3.519062e+00	6.099707e+01	0	0	7.892800e+01
9.020528e+01	2.551320e+02	1.759531e+01	3.519062e+00	6.099707e+01	0	0	7.903000e+01
9.020528e+01	2.531769e+02	1.935484e+01	3.519062e+00	6.099707e+01	0	0	7.913000e+01
9.032258e+01	2.531769e+02	1.759531e+01	1.759531e+00	6.099707e+01	0	0	7.923000e+01
9.032258e+01	2.531769e+02	1.759531e+01	5.278592e+00	6.099707e+01	0	0	7.933200e+01
9.032258e+01	2.531769e+02	1.935484e+01	3.519062e+00	6.099707e+01	0	0	7.943200e+01
9.032258e+01	2.541544e+02	1.935484e+01	3.519062e+00	6.099707e+01	0	0	7.953300e+01
9.020528e+01	2.531769e+02	1.935484e+01	3.519062e+00	6.099707e+01	0	0	7.963400e+01
9.090909e+01	2.551320e+02	1.935484e+01	3.519062e+00	6.041056e+01	0	0	7.973400e+01
9.079179e+01	2.531769e+02	1.935484e+01	3.519062e+00	6.041056e+01	0	0	7.983600e+01
9.079179e+01	2.521994e+02	1.935484e+01	3.519062e+00	6.041056e+01	0	0	7.993600e+01
9.090909e+01	2.521994e+02	1.935484e+01	3.519062e+00	6.041056e+01	0	0	8.003600e+01
9.079179e+01	2.521994e+02	1.935484e+01	1.759531e+00	6.041056e+01	0	0	8.013800e+01
9.079179e+01	2.521994e+02	1.935484e+01	1.759531e+00	6.041056e+01	0	0	8.023800e+01
9.079179e+01	2.521994e+02	1.935484e+01	3.519062e+00	6.041056e+01	0	0	8.033800e+01
9.090909e+01	2.531769e+02	1.935484e+01	3.519062e+00	5.982405e+01	0	0	8.044000e+01
9.079179e+01	2.512219e+02	1.935484e+01	3.519062e+00	5.982405e+01	0	0	8.054000e+01
9.067449e+01	2.512219e+02	1.935484e+01	3.519062e+00	5.982405e+01	0	0	8.064100e+01
9.079179e+01	2.512219e+02	2.111437e+01	3.519062e+00	5.982405e+01	0	0	8.074200e+01
9.067449e+01	2.512219e+02	1.935484e+01	3.519062e+00	5.982405e+01	0	0	8.084200e+01
9.067449e+01	2.512219e+02	1.935484e+01	3.519062e+00	5.982405e+01	0	0	8.094300e+01
9.067449e+01	2.512219e+02	1.935484e+01	1.759531e+00	5.982405e+01	0	0	8.104400e+01
9.067449e+01	2.531769e+02	1.935484e+01	3.519062e+00	6.041056e+01	0	0	8.114400e+01
9.043988e+01	2.521994e+02	1.935484e+01	3.519062e+00	5.982405e+01	0	0	8.124500e+01
9.055718e+01	2.531769e+02	1.935484e+01	1.759531e+00	6.041056e+01	0	0	8.134600e+01
9.055718e+01	2.531769e+02	1.935484e+01	1.759531e+00	5.982405e+01	0	0	8.144600e+01
9.055718e+01	2.521994e+02	1.935484e+01	3.519062e+00	5.982405e+01	0	0	8.154700e+01
9.055718e+01	2.531769e+02	1.935484e+01	3.519062e+00	5.982405e+01	0	0	8.164800e+01
9.043988e+01	2.531769e+02	1.935484e+01	1.759531e+00	5.982405e+01	0	0	8.174800e+01
9.043988e+01	2.531769e+02	1.935484e+01	3.519062e+00	5.982405e+01	0	0	8.185000e+01
8.985337e+01	2.561095e+02	1.935484e+01	3.519062e+00	5.865103e+01	0	0	8.195000e+01
8.997067e+01	2.561095e+02	1.935484e+01	3.519062e+00	5.923754e+01	0	0	8.205100e+01
8.997067e+01	2.561095e+02	2.111437e+01	1.759531e+00	5.923754e+01	0	0	8.215200e+01
8.997067e+01	2.561095e+02	1.935484e+01	1.759531e+00	5.865103e+01	0	0	8.225200e+01
8.997067e+01	2.561095e+02	1.935484e+01	1.759531e+00	5.923754e+01	0	0	8.235300e+01
8.997067e+01	2.561095e+02	1.759531e+01	3.519062e+00	5.865103e+01	0	0	8.245400e+01
8.985337e+01	2.561095e+02	1.935484e+01	1.759531e+00	5.865103e+01	0	0	8.255400e+01
8.914956e+01	2.561095e+02	1.935484e+01	3.519062e+00	5.923754e+01	0	0	8.265500e+01
8.856305e+01	2.580645e+02	2.111437e+01	3.519062e+00	5.865103e+01	0	0	8.275600e+01
8.856305e+01	2.570870e+02	1.935484e+01	1.759531e+00	5.923754e+01	0	0	8.285600e+01
8.844575e+01	2.570870e+02	1.935484e+01	3.519062e+00	5.865103e+01	0	0	8.295700e+01
8.844575e+01	2.570870e+02	1.935484e+01	3.519062e+00	5.865103e+01	0	0	8.305800e+01
8.844575e+01	2.570870e+02	1.935484e+01	1.759531e+00	5.865103e+01	0	0	8.315900e+01
8.844575e+01	2.570870e+02	1.935484e+01	3.519062e+00	5.923754e+01	0	0	8.325900e+01
8.821114e+01	2.570870e+02	1.935484e+01	3.519062e+00	5.806452e+01	0	0	8.336000e+01
8.797654e+01	2.580645e+02	1.935484e+01	1.759531e+00	5.806452e+01	0	0	8.346100e+01
8.797654e+01	2.580645e+02	1.935484e+01	1.759531e+00	5.806452e+01	0	0	8.356100e+01
8.797654e+01	2.580645e+02	1.935484e+01	3.519062e+00	5.806452e+01	0	0	8.366200e+01
8.797654e+01	2.570870e+02	1.935484e+01	1.759531e+00	5.806452e+01	0	0	8.376300e+01
8.797654e+01	2.570870e+02	1.935484e+01	1.759531e+00	5.806452e+01	0	0	8.386300e+01
8.797654e+01	2.570870e+02	1.759531e+01	1.759531e+00	5.806452e+01	0	0	8.396400e+01
8.774194e+01	2.580645e+02	1.935484e+01	1.759531e+00	5.513196e+01	0	0	8.406500e+01
8.750733e+01	2.512219e+02	1.935484e+01	1.759531e+00	5.513196e+01	0	0	8.416500e+01
8.762463e+01	2.512219e+02	1.935484e+01	1.759531e+00	5.513196e+01	0	0	8.426700e+01
8.774194e+01	2.521994e+02	1.935484e+01	3.519062e+00	5.571848e+01	0	0	8.436700e+01
8.785924e+01	2.521994e+02	1.935484e+01	1.759531e+00	5.571848e+01	0	0	8.446700e+01
8.774194e+01	2.512219e+02	1.935484e+01	1.759531e+00	5.513196e+01	0	0	8.456800e+01
8.750733e+01	2.502444e+02	1.935484e+01	1.759531e+00	5.513196e+01	0	0	8.466900e+01
8.774194e+01	2.521994e+02	1.935484e+01	1.759531e+00	5.337243e+01	0	0	8.476900e+01
8.727273e+01	2.434018e+02	2.111437e+01	3.519062e+00	5.337243e+01	0	0	8.487000e+01
8.727273e+01	2.424242e+02	1.935484e+01	1.759531e+00	5.337243e+01	0	0	8.497100e+01
8.727273e+01	2.434018e+02	1.935484e+01	1.759531e+00	5.337243e+01	0	0	8.507100e+01
8.727273e+01	2.424242e+02	1.935484e+01	1.759531e+00	5.337243e+01	0	0	8.517200e+01
8.727273e+01	2.434018e+02	1.935484e+01	1.759531e+00	5.337243e+01	0	0	8.527300e+01
8.727273e+01	2.424242e+02	1.935484e+01	1.759531e+00	5.395894e+01	0	0	8.537300e+01
8.739003e+01	2.434018e+02	1.935484e+01	1.759531e+00	5.219941e+01	0	0	8.547400e+01
8.809384e+01	2.346041e+02	2.111437e+01	1.759531e+00	5.337243e+01	0	0	8.557500e+01
8.785924e+01	2.346041e+02	2.111437e+01	1.759531e+00	5.278592e+01	0	0	8.567600e+01
8.785924e+01	2.346041e+02	1.935484e+01	3.519062e+00	5.219941e+01	0	0	8.577600e+01
8.785924e+01	2.346041e+02	2.111437e+01	3.519062e+00	5.219941e+01	0	0	8.587600e+01
8.785924e+01	2.346041e+02	1.935484e+01	1.759531e+00	5.219941e+01	0	0	8.597800e+01
8.821114e+01	2.346041e+02	2.111437e+01	1.759531e+00	5.278592e+01	0	0	8.607800e+01
8.809384e+01	2.355816e+02	1.935484e+01	1.759531e+00	5.278592e+01	0	0	8.617800e+01
8.938416e+01	2.541544e+02	1.935484e+01	0	5.337243e+01	0	0	8.628000e+01
8.938416e+01	2.541544e+02	2.111437e+01	1.759531e+00	5.337243e+01	0	0	8.638000e+01
8.938416e+01	2.551320e+02	1.935484e+01	1.759531e+00	5.337243e+01	0	0	8.648000e+01
8.938416e+01	2.541544e+02	2.111437e+01	1.759531e+00	5.278592e+01	0	0	8.658200e+01
8.938416e+01	2.541544e+02	2.111437e+01	1.759531e+00	5.337243e+01	0	0	8.668200e+01
8.938416e+01	2.541544e+02	1.935484e+01	1.759531e+00	5.337243e+01	0	0	8.678200e+01
8.926686e+01	2.541544e+02	2.111437e+01	1.759531e+00	5.278592e+01	0	0	8.688300e+01
9.032258e+01	2.570870e+02	1.935484e+01	1.759531e+00	5.806452e+01	0	0	8.698400e+01
9.067449e+01	2.580645e+02	1.935484e+01	3.519062e+00	5.865103e+01	0	0	8.708500e+01
9.043988e+01	2.561095e+02	1.935484e+01	1.759531e+00	5.806452e+01	0	0	8.718500e+01
9.067449e+01	2.570870e+02	1.935484e+01	1.759531e+00	5.806452e+01	0	0	8.728600e+01
9.032258e+01	2.570870e+02	2.111437e+01	0	5.806452e+01	0	0	8.738700e+01
9.032258e+01	2.570870e+02	2.111437e+01	3.519062e+00	5.865103e+01	0	0	8.748700e+01
9.043988e+01	2.570870e+02	1.935484e+01	1.759531e+00	5.806452e+01	0	0	8.758800e+01
9.173021e+01	2.551320e+02	2.111437e+01	0	5.806452e+01	0	0	8.768900e+01
9.219941e+01	2.551320e+02	2.111437e+01	0	5.865103e+01	0	0	8.778900e+01
9.208211e+01	2.541544e+02	1.935484e+01	1.759531e+00	5.865103e+01	0	0	8.789000e+01
9.184751e+01	2.531769e+02	1.935484e+01	1.759531e+00	5.806452e+01	0	0	8.799100e+01
9.208211e+01	2.541544e+02	1.935484e+01	1.759531e+00	5.806452e+01	0	0	8.809100e+01
9.184751e+01	2.531769e+02	1.935484e+01	1.759531e+00	5.806452e+01	0	0	8.819300e+01
9.196481e+01	2.541544e+02	1.935484e+01	1.759531e+00	5.806452e+01	0	0	8.829300e+01
9.231672e+01	2.541544e+02	1.935484e+01	1.759531e+00	6.158358e+01	0	0	8.839300e+01
9.196481e+01	2.551320e+02	1.935484e+01	0	6.158358e+01	0	0	8.849500e+01
9.196481e+01	2.551320e+02	1.935484e+01	1.759531e+00	6.158358e+01	0	0	8.859500e+01
9.231672e+01	2.561095e+02	1.935484e+01	1.759531e+00	6.158358e+01	0	0	8.869500e+01
9.196481e+01	2.541544e+02	1.935484e+01	0	6.099707e+01	0	0	8.879700e+01
9.196481e+01	2.541544e+02	1.759531e+01	1.759531e+00	6.158358e+01	0	0	8.889700e+01
9.196481e+01	2.551320e+02	1.935484e+01	1.759531e+00	6.099707e+01	0	0	8.899700e+01
9.196481e+01	2.541544e+02	1.935484e+01	1.759531e+00	6.275660e+01	0	0	8.909900e+01
9.161290e+01	2.551320e+02	1.935484e+01	1.759531e+00	6.275660e+01	0	0	8.919900e+01
9.184751e+01	2.561095e+02	1.935484e+01	3.519062e+00	6.334311e+01	0	0	8.929900e+01
9.196481e+01	2.561095e+02	1.935484e+01	3.519062e+00	6.334311e+01	0	0	8.940100e+01
9.173021e+01	2.551320e+02	1.935484e+01	1.759531e+00	6.275660e+01	0	0	8.950100e+01
9.196481e+01	2.551320e+02	1.935484e+01	1.759531e+00	6.334311e+01	0	0	8.960300e+01
9.196481e+01	2.551320e+02	1.935484e+01	1.759531e+00	6.275660e+01	0	0	8.970300e+01
9.161290e+01	2.551320e+02	1.935484e+01	3.519062e+00	6.334311e+01	0	0	8.980300e+01
9.090909e+01	2.521994e+02	1.935484e+01	1.759531e+00	6.275660e+01	0	0	8.990500e+01
9.090909e+01	2.521994e+02	1.935484e+01	1.759531e+00	6.275660e+01	0	0	9.000500e+01
9.090909e+01	2.521994e+02	1.935484e+01	3.519062e+00	6.275660e+01	0	0	9.010500e+01
9.102639e+01	2.521994e+02	1.935484e+01	1.759531e+00	6.275660e+01	0	0	9.020700e+01
9.079179e+01	2.521994e+02	1.935484e+01	1.759531e+00	6.275660e+01	0	0	9.030700e+01
9.090909e+01	2.521994e+02	1.935484e+01	1.759531e+00	6.275660e+01	0	0	9.040700e+01
9.090909e+01	2.521994e+02	1.935484e+01	1.759531e+00	6.275660e+01	0	0	9.050900e+01
8.997067e+01	2.531769e+02	1.935484e+01	1.759531e+00	6.392962e+01	0	0	9.060900e+01
8.961877e+01	2.531769e+02	1.935484e+01	1.759531e+00	6.392962e+01	0	0	9.071000e+01
8.950147e+01	2.521994e+02	2.111437e+01	1.759531e+00	6.392962e+01	0	0	9.081100e+01
8.985337e+01	2.531769e+02	1.935484e+01	1.759531e+00	6.451613e+01	0	0	9.091100e+01
8.950147e+01	2.531769e+02	1.935484e+01	1.759531e+00	6.392962e+01	0	0	9.101200e+01
8.985337e+01	2.531769e+02	1.935484e+01	5.278592e+00	6.392962e+01	0	0	9.111300e+01
8.985337e+01	2.531769e+02	1.935484e+01	3.519062e+00	6.392962e+01	0	0	9.121300e+01
8.903226e+01	2.541544e+02	1.935484e+01	1.759531e+00	6.392962e+01	0	0	9.131500e+01
8.879765e+01	2.541544e+02	1.935484e+01	1.759531e+00	6.392962e+01	0	0	9.141500e+01
8.868035e+01	2.541544e+02	1.935484e+01	1.759531e+00	6.392962e+01	0	0	9.151500e+01
8.879765e+01	2.541544e+02	1.935484e+01	3.519062e+00	6.392962e+01	0	0	9.161700e+01
8.879765e+01	2.541544e+02	1.935484e+01	1.759531e+00	6.392962e+01	0	0	9.171700e+01
8.891496e+01	2.541544e+02	2.111437e+01	1.759531e+00	6.392962e+01	0	0	9.181700e+01
8.879765e+01	2.541544e+02	1.935484e+01	1.759531e+00	6.392962e+01	0	0	9.191900e+01
8.879765e+01	2.531769e+02	1.935484e+01	3.519062e+00	6.451613e+01	0	0	9.201900e+01
8.785924e+01	2.561095e+02	1.935484e+01	1.759531e+00	6.392962e+01	0	0	9.212000e+01
8.774194e+01	2.551320e+02	1.935484e+01	1.759531e+00	6.392962e+01	0	0	9.222100e+01
8.785924e+01	2.551320e+02	1.935484e+01	1.759531e+00	6.451613e+01	0	0	9.232100e+01
8.797654e+01	2.551320e+02	1.759531e+01	1.759531e+00	6.392962e+01	0	0	9.242300e+01
8.785924e+01	2.551320e+02	1.935484e+01	3.519062e+00	6.392962e+01	0	0	9.252300e+01
8.785924e+01	2.561095e+02	1.935484e+01	1.759531e+00	6.451613e+01	0	0	9.262300e+01
8.797654e+01	2.561095e+02	1.935484e+01	3.519062e+00	6.392962e+01	0	0	9.272500e+01
8.821114e+01	2.531769e+02	1.935484e+01	1.759531e+00	6.392962e+01	0	0	9.282500e+01
8.785924e+01	2.521994e+02	1.935484e+01	3.519062e+00	6.392962e+01	0	0	9.292500e+01
8.785924e+01	2.521994e+02	1.935484e+01	1.759531e+00	6.392962e+01	0	0	9.302700e+01
8.785924e+01	2.521994e+02	1.935484e+01	1.759531e+00	6.392962e+01	0	0	9.312700e+01
8.797654e+01	2.521994e+02	1.935484e+01	1.759531e+00	6.451613e+01	0	0	9.322800e+01
8.785924e+01	2.521994e+02	1.935484e+01	1.759531e+00	6.392962e+01	0	0	9.332900e+01
8.797654e+01	2.531769e+02	1.935484e+01	1.759531e+00	6.568915e+01	0	0	9.342900e+01
8.785924e+01	2.492669e+02	2.111437e+01	3.519062e+00	6.568915e+01	0	0	9.353000e+01
8.797654e+01	2.502444e+02	2.111437e+01	3.519062e+00	6.627566e+01	0	0	9.363100e+01
8.774194e+01	2.502444e+02	2.111437e+01	3.519062e+00	6.627566e+01	0	0	9.373100e+01
8.774194e+01	2.502444e+02	1.935484e+01	1.759531e+00	6.627566e+01	0	0	9.383200e+01
8.774194e+01	2.502444e+02	1.935484e+01	0	6.568915e+01	0	0	9.393300e+01
8.785924e+01	2.502444e+02	2.111437e+01	1.759531e+00	6.568915e+01	0	0	9.403300e+01
8.774194e+01	2.531769e+02	2.111437e+01	3.519062e+00	6.334311e+01	0	0	9.413500e+01
8.797654e+01	2.551320e+02	1.935484e+01	3.519062e+00	6.392962e+01	0	0	9.423500e+01
8.762463e+01	2.541544e+02	2.111437e+01	1.759531e+00	6.275660e+01	0	0	9.433600e+01
8.762463e+01	2.541544e+02	1.935484e+01	1.759531e+00	6.334311e+01	0	0	9.443700e+01
8.762463e+01	2.551320e+02	1.935484e+01	1.759531e+00	6.334311e+01	0	0	9.453700e+01
8.762463e+01	2.541544e+02	2.111437e+01	1.759531e+00	6.334311e+01	0	0	9.463800e+01
8.762463e+01	2.541544e+02	1.935484e+01	3.519062e+00	6.334311e+01	0	0	9.473900e+01
8.762463e+01	2.541544e+02	1.935484e+01	3.519062e+00	6.334311e+01	0	0	9.483900e+01
8.762463e+01	2.541544e+02	1.935484e+01	1.759531e+00	6.041056e+01	0	0	9.494000e+01
8.762463e+01	2.541544e+02	1.935484e+01	1.759531e+00	6.041056e+01	0	0	9.504100e+01
8.762463e+01	2.541544e+02	1.935484e+01	1.759531e+00	6.041056e+01	0	0	9.514100e+01
8.750733e+01	2.541544e+02	2.111437e+01	1.759531e+00	6.041056e+01	0	0	9.524200e+01
8.750733e+01	2.541544e+02	2.111437e+01	3.519062e+00	6.041056e+01	0	0	9.534300e+01
8.762463e+01	2.541544e+02	1.935484e+01	1.759531e+00	6.041056e+01	0	0	9.544300e+01
8.762463e+01	2.541544e+02	1.935484e+01	1.759531e+00	6.041056e+01	0	0	9.554500e+01
8.727273e+01	2.561095e+02	1.935484e+01	3.519062e+00	5.571848e+01	0	0	9.564500e+01
8.668622e+01	2.570870e+02	1.935484e+01	1.759531e+00	5.513196e+01	0	0	9.574600e+01
8.656891e+01	2.570870e+02	1.935484e+01	1.759531e+00	5.571848e+01	0	0	9.584600e+01
8.656891e+01	2.561095e+02	1.935484e+01	3.519062e+00	5.571848e+01	0	0	9.594700e+01
8.668622e+01	2.570870e+02	1.935484e+01	1.759531e+00	5.513196e+01	0	0	9.604800e+01
8.656891e+01	2.561095e+02	1.935484e+01	3.519062e+00	5.513196e+01	0	0	9.614800e+01
8.656891e+01	2.570870e+02	1.935484e+01	1.759531e+00	5.513196e+01	0	0	9.624900e+01
8.645161e+01	2.551320e+02	1.935484e+01	3.519062e+00	5.102639e+01	0	0	9.635000e+01
8.586510e+01	2.492669e+02	1.935484e+01	3.519062e+00	5.161290e+01	0	0	9.645000e+01
8.598240e+01	2.482893e+02	1.935484e+01	1.759531e+00	5.161290e+01	0	0	9.655100e+01
8.598240e+01	2.482893e+02	1.935484e+01	1.759531e+00	5.219941e+01	0	0	9.665200e+01
8.586510e+01	2.482893e+02	1.935484e+01	1.759531e+00	5.161290e+01	0	0	9.675200e+01
8.598240e+01	2.482893e+02	1.935484e+01	3.519062e+00	5.161290e+01	0	0	9.685400e+01
8.598240e+01	2.482893e+02	1.935484e+01	3.519062e+00	5.161290e+01	0	0	9.695400e+01
8.574780e+01	2.434018e+02	1.935484e+01	1.759531e+00	5.161290e+01	0	0	9.705400e+01
8.574780e+01	2.385142e+02	1.935484e+01	3.519062e+00	5.161290e+01	0	0	9.715500e+01
8.574780e+01	2.385142e+02	1.759531e+01	1.759531e+00	5.102639e+01	0	0	9.725600e+01
8.563050e+01	2.375367e+02	1.935484e+01	1.759531e+00	5.161290e+01	0	0	9.735600e+01
8.563050e+01	2.385142e+02	1.935484e+01	3.519062e+00	5.161290e+01	0	0	9.745700e+01
8.563050e+01	2.375367e+02	1.935484e+01	3.519062e+00	5.102639e+01	0	0	9.755800e+01
8.563050e+01	2.375367e+02	1.759531e+01	1.759531e+00	5.161290e+01	0	0	9.765800e+01
8.551320e+01	2.365591e+02	1.935484e+01	3.519062e+00	4.868035e+01	0	0	9.775900e+01
8.551320e+01	2.502444e+02	1.935484e+01	3.519062e+00	4.809384e+01	0	0	9.786000e+01
8.551320e+01	2.492669e+02	1.935484e+01	1.759531e+00	4.868035e+01	0	0	9.796000e+01
8.539589e+01	2.492669e+02	1.935484e+01	3.519062e+00	4.868035e+01	0	0	9.806100e+01
8.539589e+01	2.492669e+02	1.759531e+01	1.759531e+00	4.868035e+01	0	0	9.816200e+01
8.539589e+01	2.492669e+02	1.935484e+01	1.759531e+00	4.868035e+01	0	0	9.826300e+01
8.539589e+01	2.502444e+02	1.935484e+01	3.519062e+00	4.868035e+01	0	0	9.836300e+01
8.551320e+01	2.502444e+02	1.935484e+01	1.759531e+00	4.868035e+01	0	0	9.846300e+01
8.551320e+01	2.541544e+02	1.935484e+01	1.759531e+00	4.750733e+01	0	0	9.856500e+01
8.551320e+01	2.541544e+02	1.935484e+01	3.519062e+00	4.692082e+01	0	0	9.866500e+01
8.551320e+01	2.541544e+02	1.935484e+01	1.759531e+00	4.692082e+01	0	0	9.876500e+01
8.551320e+01	2.541544e+02	1.935484e+01	1.759531e+00	4.750733e+01	0	0	9.886700e+01
8.551320e+01	2.541544e+02	1.935484e+01	3.519062e+00	4.750733e+01	0	0	9.896700e+01
8.551320e+01	2.541544e+02	1.759531e+01	3.519062e+00	4.692082e+01	0	0	9.906700e+01
8.551320e+01	2.541544e+02	1.935484e+01	3.519062e+00	4.750733e+01	0	0	9.916900e+01
8.563050e+01	2.521994e+02	1.935484e+01	3.519062e+00	4.750733e+01	0	0	9.926900e+01
8.551320e+01	2.521994e+02	1.935484e+01	3.519062e+00	4.750733e+01	0	0	9.936900e+01
8.563050e+01	2.531769e+02	1.935484e+01	3.519062e+00	4.750733e+01	0	0	9.947100e+01
8.574780e+01	2.521994e+02	1.759531e+01	3.519062e+00	4.750733e+01	0	0	9.957100e+01
8.563050e+01	2.521994e+02	1.935484e+01	3.519062e+00	4.692082e+01	0	0	9.967200e+01
8.574780e+01	2.521994e+02	1.935484e+01	3.519062e+00	4.750733e+01	0	0	9.977200e+01
8.563050e+01	2.521994e+02	1.935484e+01	3.519062e+00	4.750733e+01	0	0	9.987300e+01
8.563050e+01	2.531769e+02	1.759531e+01	3.519062e+00	4.926686e+01	0	0	9.997400e+01
8.563050e+01	2.541544e+02	1.935484e+01	3.519062e+00	4.926686e+01	0	0	1.000740e+02
8.563050e+01	2.541544e+02	1.935484e+01	3.519062e+00	4.926686e+01	0	0	1.001750e+02
8.563050e+01	2.541544e+02	1.935484e+01	3.519062e+00	4.926686e+01	0	0	1.002760e+02
8.563050e+01	2.541544e+02	1.759531e+01	3.519062e+00	4.926686e+01	0	0	1.003760e+02
8.563050e+01	2.541544e+02	1.759531e+01	1.759531e+00	4.926686e+01	0	0	1.004770e+02
8.563050e+01	2.541544e+02	1.759531e+01	3.519062e+00	4.868035e+01	0	0	1.005780e+02
8.586510e+01	2.541544e+02	1.935484e+01	1.759531e+00	5.043988e+01	0	0	1.006790e+02
8.598240e+01	2.531769e+02	1.935484e+01	3.519062e+00	5.043988e+01	0	0	1.007800e+02
8.598240e+01	2.541544e+02	1.759531e+01	3.519062e+00	5.043988e+01	0	0	1.008800e+02
8.609971e+01	2.541544e+02	1.759531e+01	3.519062e+00	5.043988e+01	0	0	1.009810e+02
8.609971e+01	2.541544e+02	1.759531e+01	1.759531e+00	5.043988e+01	0	0	1.010820e+02
8.609971e+01	2.541544e+02	1.935484e+01	1.759531e+00	5.043988e+01	0	0	1.011820e+02
8.621701e+01	2.541544e+02	1.759531e+01	1.759531e+00	5.043988e+01	0	0	1.012830e+02
8.598240e+01	2.521994e+02	1.935484e+01	3.519062e+00	5.043988e+01	0	0	1.013840e+02
8.633431e+01	2.541544e+02	1.935484e+01	1.759531e+00	5.043988e+01	0	0	1.014840e+02
8.621701e+01	2.531769e+02	1.935484e+01	3.519062e+00	5.043988e+01	0	0	1.015850e+02
8.621701e+01	2.531769e+02	1.759531e+01	3.519062e+00	5.043988e+01	0	0	1.016860e+02
8.621701e+01	2.531769e+02	1.935484e+01	3.519062e+00	5.043988e+01	0	0	1.017860e+02
8.621701e+01	2.531769e+02	1.935484e+01	3.519062e+00	5.043988e+01	0	0	1.018880e+02
8.621701e+01	2.531769e+02	1.759531e+01	3.519062e+00	4.985337e+01	0	0	1.019880e+02
8.621701e+01	2.531769e+02	1.935484e+01	3.519062e+00	5.337243e+01	0	0	1.020880e+02
8.621701e+01	2.561095e+02	1.759531e+01	3.519062e+00	5.278592e+01	0	0	1.021900e+02
8.633431e+01	2.551320e+02	1.935484e+01	3.519062e+00	5.278592e+01	0	0	1.022900e+02
8.621701e+01	2.551320e+02	1.935484e+01	3.519062e+00	5.278592e+01	0	0	1.023910e+02
8.621701e+01	2.551320e+02	1.759531e+01	3.519062e+00	5.337243e+01	0	0	1.024920e+02
8.621701e+01	2.551320e+02	1.935484e+01	3.519062e+00	5.337243e+01	0	0	1.025920e+02
8.621701e+01	2.551320e+02	1.935484e+01	3.519062e+00	5.278592e+01	0	0	1.026930e+02
8.621701e+01	2.551320e+02	1.759531e+01	3.519062e+00	5.278592e+01	0	0	1.027940e+02
8.668622e+01	2.541544e+02	1.759531e+01	3.519062e+00	5.395894e+01	0	0	1.028940e+02
8.645161e+01	2.531769e+02	1.935484e+01	3.519062e+00	5.395894e+01	0	0	1.029950e+02
8.645161e+01	2.531769e+02	1.759531e+01	3.519062e+00	5.395894e+01	0	0	1.030960e+02
8.645161e+01	2.531769e+02	1.935484e+01	3.519062e+00	5.337243e+01	0	0	1.031960e+02
8.645161e+01	2.531769e+02	1.935484e+01	3.519062e+00	5.395894e+01	0	0	1.032980e+02
8.645161e+01	2.531769e+02	1.759531e+01	3.519062e+00	5.395894e+01	0	0	1.033980e+02
8.645161e+01	2.531769e+02	1.935484e+01	3.519062e+00	5.395894e+01	0	0	1.034980e+02
8.645161e+01	2.521994e+02	1.935484e+01	1.759531e+00	5.630499e+01	0	0	1.036000e+02
8.680352e+01	2.541544e+02	1.935484e+01	3.519062e+00	5.689150e+01	0	0	1.037000e+02
8.656891e+01	2.521994e+02	1.759531e+01	3.519062e+00	5.630499e+01	0	0	1.038010e+02
8.656891e+01	2.531769e+02	1.759531e+01	3.519062e+00	5.630499e+01	0	0	1.039020e+02
8.656891e+01	2.531769e+02	1.935484e+01	3.519062e+00	5.630499e+01	0	0	1.040020e+02
8.656891e+01	2.531769e+02	1.759531e+01	1.759531e+00	5.630499e+01	0	0	1.041030e+02
8.656891e+01	2.531769e+02	1.935484e+01	5.278592e+00	5.630499e+01	0	0	1.042040e+02
8.645161e+01	2.512219e+02	1.935484e+01	3.519062e+00	5.689150e+01	0	0	1.043040e+02
8.645161e+01	2.502444e+02	1.759531e+01	3.519062e+00	5.747801e+01	0	0	1.044060e+02
8.645161e+01	2.502444e+02	1.759531e+01	3.519062e+00	5.689150e+01	0	0	1.045060e+02
8.645161e+01	2.502444e+02	1.935484e+01	3.519062e+00	5.689150e+01	0	0	1.046060e+02
8.645161e+01	2.512219e+02	1.935484e+01	3.519062e+00	5.689150e+01	0	0	1.047080e+02
8.633431e+01	2.502444e+02	1.935484e+01	3.519062e+00	5.689150e+01	0	0	1.048080e+02
8.645161e+01	2.502444e+02	1.935484e+01	3.519062e+00	5.689150e+01	0	0	1.049080e+02
8.668622e+01	2.531769e+02	1.759531e+01	3.519062e+00	5.747801e+01	0	0	1.050100e+02
8.703812e+01	2.531769e+02	1.935484e+01	3.519062e+00	5.689150e+01	0	0	1.051100e+02
8.715543e+01	2.521994e+02	1.935484e+01	3.519062e+00	5.747801e+01	0	0	1.052110e+02
8.727273e+01	2.531769e+02	1.759531e+01	3.519062e+00	5.747801e+01	0	0	1.053120e+02
8.703812e+01	2.521994e+02	1.935484e+01	3.519062e+00	5.689150e+01	0	0	1.054120e+02
8.703812e+01	2.531769e+02	1.935484e+01	3.519062e+00	5.689150e+01	0	0	1.055130e+02
8.692082e+01	2.531769e+02	1.935484e+01	3.519062e+00	5.689150e+01	0	0	1.056140e+02
8.680352e+01	2.521994e+02	1.759531e+01	3.519062e+00	5.747801e+01	0	0	1.057140e+02
8.668622e+01	2.531769e+02	1.935484e+01	3.519062e+00	5.747801e+01	0	0	1.058160e+02
8.668622e+01	2.521994e+02	1.759531e+01	1.759531e+00	5.806452e+01	0	0	1.059160e+02
8.668622e+01	2.521994e+02	1.935484e+01	3.519062e+00	5.747801e+01	0	0	1.060160e+02
8.668622e+01	2.521994e+02	1.935484e+01	3.519062e+00	5.806452e+01	0	0	1.061180e+02
8.680352e+01	2.521994e+02	1.935484e+01	3.519062e+00	5.806452e+01	0	0	1.062180e+02
8.668622e+01	2.521994e+02	1.935484e+01	3.519062e+00	5.747801e+01	0	0	1.063180e+02
8.680352e+01	2.541544e+02	1.935484e+01	3.519062e+00	5.806452e+01	0	0	1.064200e+02
8.703812e+01	2.531769e+02	1.935484e+01	3.519062e+00	5.806452e+01	0	0	1.065200e+02
8.703812e+01	2.531769e+02	1.935484e+01	3.519062e+00	5.747801e+01	0	0	1.066200e+02
8.703812e+01	2.541544e+02	1.935484e+01	3.519062e+00	5.806452e+01	0	0	1.067220e+02
8.703812e+01	2.531769e+02	1.759531e+01	3.519062e+00	5.747801e+01	0	0	1.068220e+02
8.703812e+01	2.531769e+02	1.759531e+01	3.519062e+00	5.747801e+01	0	0	1.069240e+02
8.703812e+01	2.531769e+02	1.935484e+01	3.519062e+00	5.806452e+01	0	0	1.070240e+02
8.703812e+01	2.531769e+02	1.935484e+01	5.278592e+00	5.747801e+01	0	0	1.071240e+02
8.703812e+01	2.541544e+02	1.759531e+01	3.519062e+00	5.513196e+01	0	0	1.072260e+02
8.703812e+01	2.541544e+02	1.935484e+01	3.519062e+00	5.513196e+01	0	0	1.073260e+02
8.703812e+01	2.541544e+02	1.935484e+01	3.519062e+00	5.513196e+01	0	0	1.074260e+02
8.692082e+01	2.541544e+02	1.935484e+01	3.519062e+00	5.513196e+01	0	0	1.075280e+02
8.692082e+01	2.541544e+02	1.759531e+01	3.519062e+00	5.513196e+01	0	0	1.076280e+02
8.692082e+01	2.531769e+02	2.111437e+01	3.519062e+00	5.513196e+01	0	0	1.077280e+02
8.692082e+01	2.541544e+02	1.935484e+01	3.519062e+00	5.513196e+01	0	0	1.078300e+02
8.692082e+01	2.561095e+02	1.935484e+01	3.519062e+00	5.454545e+01	0	0	1.079300e+02
8.668622e+01	2.541544e+02	1.935484e+01	3.519062e+00	5.454545e+01	0	0	1.080300e+02
8.668622e+01	2.541544e+02	1.759531e+01	3.519062e+00	5.454545e+01	0	0	1.081320e+02
8.668622e+01	2.541544e+02	1.759531e+01	3.519062e+00	5.454545e+01	0	0	1.082320e+02
8.668622e+01	2.541544e+02	1.935484e+01	3.519062e+00	5.454545e+01	0	0	1.083340e+02
8.668622e+01	2.541544e+02	1.935484e+01	3.519062e+00	5.513196e+01	0	0	1.084340e+02
8.668622e+01	2.541544e+02	1.935484e+01	3.519062e+00	5.454545e+01	0	0	1.085340e+02
8.680352e+01	2.541544e+02	1.935484e+01	3.519062e+00	5.454545e+01	0	0	1.086360e+02
8.668622e+01	2.551320e+02	1.935484e+01	3.519062e+00	5.454545e+01	0	0	1.087360e+02
8.680352e+01	2.551320e+02	1.935484e+01	3.519062e+00	5.454545e+01	0	0	1.088360e+02
8.668622e+01	2.551320e+02	1.935484e+01	3.519062e+00	5.395894e+01	0	0	1.089380e+02
8.668622e+01	2.561095e+02	1.935484e+01	3.519062e+00	5.395894e+01	0	0	1.090380e+02
8.692082e+01	2.551320e+02	1.935484e+01	3.519062e+00	5.454545e+01	0	0	1.091380e+02
8.680352e+01	2.551320e+02	1.935484e+01	3.519062e+00	5.395894e+01	0	0	1.092400e+02
8.703812e+01	2.541544e+02	1.935484e+01	3.519062e+00	5.337243e+01	0	0	1.093400e+02
8.692082e+01	2.551320e+02	1.935484e+01	3.519062e+00	5.337243e+01	0	0	1.094410e+02
8.692082e+01	2.551320e+02	1.935484e+01	1.759531e+00	5.337243e+01	0	0	1.095420e+02
8.692082e+01	2.551320e+02	1.759531e+01	3.519062e+00	5.337243e+01	0	0	1.096420e+02
8.692082e+01	2.551320e+02	1.935484e+01	3.519062e+00	5.337243e+01	0	0	1.097440e+02
8.680352e+01	2.551320e+02	1.935484e+01	3.519062e+00	5.337243e+01	0	0	1.098440e+02
8.692082e+01	2.551320e+02	1.935484e+01	5.278592e+00	5.337243e+01	0	0	1.099440e+02
8.692082e+01	2.561095e+02	1.935484e+01	3.519062e+00	5.395894e+01	0	0	1.100460e+02
8.715543e+01	2.541544e+02	1.759531e+01	3.519062e+00	5.395894e+01	0	0	1.101460e+02
8.715543e+01	2.541544e+02	1.759531e+01	3.519062e+00	5.395894e+01	0	0	1.102460e+02
8.703812e+01	2.541544e+02	1.935484e+01	1.759531e+00	5.395894e+01	0	0	1.103480e+02
8.715543e+01	2.541544e+02	1.759531e+01	3.519062e+00	5.395894e+01	0	0	1.104480e+02
8.715543e+01	2.541544e+02	1.935484e+01	3.519062e+00	5.395894e+01	0	0	1.105480e+02
8.703812e+01	2.541544e+02	1.935484e+01	3.519062e+00	5.395894e+01	0	0	1.106500e+02
8.703812e+01	2.551320e+02	1.935484e+01	3.519062e+00	5.395894e+01	0	0	1.107500e+02
8.692082e+01	2.531769e+02	1.935484e+01	1.759531e+00	5.395894e+01	0	0	1.108510e+02
8.692082e+01	2.512219e+02	1.759531e+01	3.519062e+00	5.395894e+01	0	0	1.109520e+02
8.692082e+01	2.512219e+02	1.935484e+01	1.759531e+00	5.395894e+01	0	0	1.110520e+02
8.692082e+01	2.521994e+02	1.935484e+01	3.519062e+00	5.395894e+01	0	0	1.111540e+02
8.692082e+01	2.521994e+02	1.759531e+01	3.519062e+00	5.395894e+01	0	0	1.112540e+02
8.703812e+01	2.521994e+02	1.759531e+01	3.519062e+00	5.395894e+01	0	0	1.113540e+02
8.692082e+01	2.512219e+02	1.935484e+01	3.519062e+00	5.337243e+01	0	0	1.114560e+02
8.703812e+01	2.502444e+02	1.935484e+01	3.519062e+00	5.513196e+01	0	0	1.115560e+02
8.703812e+01	2.502444e+02	1.759531e+01	3.519062e+00	5.454545e+01	0	0	1.116560e+02
8.692082e+01	2.502444e+02	1.935484e+01	1.759531e+00	5.454545e+01	0	0	1.117580e+02
8.703812e+01	2.492669e+02	1.935484e+01	3.519062e+00	5.454545e+01	0	0	1.118580e+02
8.703812e+01	2.502444e+02	1.935484e+01	1.759531e+00	5.454545e+01	0	0	1.119590e+02
8.703812e+01	2.502444e+02	1.935484e+01	3.519062e+00	5.513196e+01	0	0	1.120600e+02
8.703812e+01	2.502444e+02	1.759531e+01	1.759531e+00	5.454545e+01	0	0	1.121600e+02
8.715543e+01	2.541544e+02	1.759531e+01	1.759531e+00	5.395894e+01	0	0	1.122610e+02
8.703812e+01	2.541544e+02	1.759531e+01	3.519062e+00	5.395894e+01	0	0	1.123620e+02
8.703812e+01	2.541544e+02	1.935484e+01	1.759531e+00	5.454545e+01	0	0	1.124620e+02
8.703812e+01	2.541544e+02	1.935484e+01	1.759531e+00	5.454545e+01	0	0	1.125640e+02
8.703812e+01	2.541544e+02	1.935484e+01	1.759531e+00	5.395894e+01	0	0	1.126640e+02
8.703812e+01	2.541544e+02	1.935484e+01	3.519062e+00	5.395894e+01	0	0	1.127640e+02
8.703812e+01	2.541544e+02	1.935484e+01	3.519062e+00	5.395894e+01	0	0	1.128660e+02
8.715543e+01	2.551320e+02	1.759531e+01	1.759531e+00	5.395894e+01	0	0	1.129660e+02
8.727273e+01	2.541544e+02	1.935484e+01	1.759531e+00	5.395894e+01	0	0	1.130670e+02
8.715543e+01	2.541544e+02	1.935484e+01	3.519062e+00	5.395894e+01	0	0	1.131680e+02
8.715543e+01	2.541544e+02	1.935484e+01	1.759531e+00	5.395894e+01	0	0	1.132680e+02
8.715543e+01	2.541544e+02	1.759531e+01	1.759531e+00	5.395894e+01	0	0	1.133690e+02
8.715543e+01	2.541544e+02	1.935484e+01	1.759531e+00	5.395894e+01	0	0	1.134700e+02
8.715543e+01	2.541544e+02	1.759531e+01	1.759531e+00	5.395894e+01	0	0	1.135700e+02
8.750733e+01	2.531769e+02	1.935484e+01	1.759531e+00	5.337243e+01	0	0	1.136710e+02
8.774194e+01	2.521994e+02	1.935484e+01	1.759531e+00	5.337243e+01	0	0	1.137720e+02
8.774194e+01	2.521994e+02	1.759531e+01	3.519062e+00	5.337243e+01	0	0	1.138720e+02
8.774194e+01	2.521994e+02	1.935484e+01	1.759531e+00	5.337243e+01	0	0	1.139730e+02
8.774194e+01	2.521994e+02	1.759531e+01	1.759531e+00	5.337243e+01	0	0	1.140740e+02
8.774194e+01	2.521994e+02	1.935484e+01	1.759531e+00	5.278592e+01	0	0	1.141740e+02
8.762463e+01	2.521994e+02	1.935484e+01	1.759531e+00	5.337243e+01	0	0	1.142760e+02
8.762463e+01	2.521994e+02	1.935484e+01	3.519062e+00	5.278592e+01	0	0	1.143760e+02
8.797654e+01	2.570870e+02	1.759531e+01	3.519062e+00	5.337243e+01	0	0	1.144770e+02
8.797654e+01	2.570870e+02	1.759531e+01	1.759531e+00	5.278592e+01	0	0	1.145780e+02
8.809384e+01	2.570870e+02	1.759531e+01	1.759531e+00	5.278592e+01	0	0	1.146780e+02
8.797654e+01	2.570870e+02	1.759531e+01	1.759531e+00	5.278592e+01	0	0	1.147790e+02
8.809384e+01	2.570870e+02	1.759531e+01	1.759531e+00	5.278592e+01	0	0	1.148800e+02
8.797654e+01	2.580645e+02	1.935484e+01	1.759531e+00	5.278592e+01	0	0	1.149800e+02
8.809384e+01	2.570870e+02	1.759531e+01	3.519062e+00	5.278592e+01	0	0	1.150810e+02
8.774194e+01	2.580645e+02	1.759531e+01	1.759531e+00	5.278592e+01	0	0	1.151820e+02
8.774194e+01	2.580645e+02	1.759531e+01	1.759531e+00	5.278592e+01	0	0	1.152820e+02
8.797654e+01	2.580645e+02	1.935484e+01	1.759531e+00	5.278592e+01	0	0	1.153830e+02
8.785924e+01	2.580645e+02	1.759531e+01	3.519062e+00	5.337243e+01	0	0	1.154840e+02
8.774194e+01	2.580645e+02	1.759531e+01	1.759531e+00	5.219941e+01	0	0	1.155850e+02
8.774194e+01	2.580645e+02	1.759531e+01	1.759531e+00	5.278592e+01	0	0	1.156860e+02
8.774194e+01	2.580645e+02	1.759531e+01	3.519062e+00	5.278592e+01	0	0	1.157860e+02
8.750733e+01	2.551320e+02	1.759531e+01	3.519062e+00	5.278592e+01	0	0	1.158870e+02
8.739003e+01	2.551320e+02	1.759531e+01	1.759531e+00	5.278592e+01	0	0	1.159880e+02
8.739003e+01	2.551320e+02	1.759531e+01	1.759531e+00	5.278592e+01	0	0	1.160880e+02
8.727273e+01	2.551320e+02	1.759531e+01	1.759531e+00	5.278592e+01	0	0	1.161890e+02
8.727273e+01	2.551320e+02	1.759531e+01	3.519062e+00	5.278592e+01	0	0	1.162900e+02
8.727273e+01	2.551320e+02	1.759531e+01	1.759531e+00	5.278592e+01	0	0	1.163900e+02
8.739003e+01	2.551320e+02	1.759531e+01	1.759531e+00	5.278592e+01	0	0	1.164910e+02
8.680352e+01	2.531769e+02	1.759531e+01	1.759531e+00	5.278592e+01	0	0	1.165920e+02
8.692082e+01	2.531769e+02	1.759531e+01	1.759531e+00	5.278592e+01	0	0	1.166920e+02
8.692082e+01	2.531769e+02	1.759531e+01	1.759531e+00	5.278592e+01	0	0	1.167930e+02
8.692082e+01	2.531769e+02	1.759531e+01	1.759531e+00	5.278592e+01	0	0	1.168940e+02
8.692082e+01	2.531769e+02	1.759531e+01	1.759531e+00	5.219941e+01	0	0	1.169950e+02
8.692082e+01	2.531769e+02	1.759531e+01	1.759531e+00	5.278592e+01	0	0	1.170960e+02
8.703812e+01	2.531769e+02	1.935484e+01	3.519062e+00	5.278592e+01	0	0	1.171960e+02
8.680352e+01	2.531769e+02	1.759531e+01	3.519062e+00	5.219941e+01	0	0	1.172970e+02
8.645161e+01	2.531769e+02	1.759531e+01	3.519062e+00	5.278592e+01	0	0	1.173980e+02
8.645161e+01	2.531769e+02	1.759531e+01	1.759531e+00	5.278592e+01	0	0	1.174980e+02
8.645161e+01	2.531769e+02	1.759531e+01	1.759531e+00	5.278592e+01	0	0	1.175990e+02
8.645161e+01	2.531769e+02	1.759531e+01	1.759531e+00	5.219941e+01	0	0	1.177000e+02
8.645161e+01	2.531769e+02	1.759531e+01	1.759531e+00	5.219941e+01	0	0	1.178000e+02
8.645161e+01	2.531769e+02	1.759531e+01	3.519062e+00	5.278592e+01	0	0	1.179010e+02
8.656891e+01	2.541544e+02	1.759531e+01	1.759531e+00	5.278592e+01	0	0	1.180020e+02
8.645161e+01	2.541544e+02	1.935484e+01	1.759531e+00	5.278592e+01	0	0	1.181030e+02
8.656891e+01	2.541544e+02	1.759531e+01	1.759531e+00	5.219941e+01	0	0	1.182030e+02
8.656891e+01	2.541544e+02	1.759531e+01	1.759531e+00	5.219941e+01	0	0	1.183040e+02
8.656891e+01	2.541544e+02	1.759531e+01	1.759531e+00	5.278592e+01	0	0	1.184050e+02
8.656891e+01	2.541544e+02	1.759531e+01	1.759531e+00	5.219941e+01	0	0	1.185050e+02
8.645161e+01	2.541544e+02	1.759531e+01	1.759531e+00	5.278592e+01	0	0	1.186060e+02
8.656891e+01	2.551320e+02	1.935484e+01	1.759531e+00	5.278592e+01	0	0	1.187070e+02
8.692082e+01	2.570870e+02	1.935484e+01	1.759531e+00	5.219941e+01	0	0	1.188080e+02
8.692082e+01	2.570870e+02	1.759531e+01	1.759531e+00	5.219941e+01	0	0	1.189080e+02
8.692082e+01	2.570870e+02	1.759531e+01	1.759531e+00	5.219941e+01	0	0	1.190090e+02
8.692082e+01	2.570870e+02	1.759531e+01	1.759531e+00	5.219941e+01	0	0	1.191100e+02
8.703812e+01	2.570870e+02	1.935484e+01	3.519062e+00	5.219941e+01	0	0	1.192110e+02
8.692082e+01	2.570870e+02	1.759531e+01	1.759531e+00	5.219941e+01	0	0	1.193110e+02
8.703812e+01	2.570870e+02	1.759531e+01	1.759531e+00	5.337243e+01	0	0	1.194120e+02
8.739003e+01	2.580645e+02	1.759531e+01	1.759531e+00	5.395894e+01	0	0	1.195130e+02
8.703812e+01	2.561095e+02	1.759531e+01	3.519062e+00	5.337243e+01	0	0	1.196130e+02
8.692082e+01	2.561095e+02	1.759531e+01	1.759531e+00	5.337243e+01	0	0	1.197140e+02
8.692082e+01	2.561095e+02	1.759531e+01	1.759531e+00	5.278592e+01	0	0	1.198150e+02
8.703812e+01	2.561095e+02	1.935484e+01	3.519062e+00	5.337243e+01	0	0	1.199150e+02
8.692082e+01	2.561095e+02	1.759531e+01	1.759531e+00	5.337243e+01	0	0	1.200160e+02
8.703812e+01	2.570870e+02	1.759531e+01	1.759531e+00	5.337243e+01	0	0	1.201170e+02
8.680352e+01	2.561095e+02	1.759531e+01	3.519062e+00	5.337243e+01	0	0	1.202180e+02
8.703812e+01	2.580645e+02	1.759531e+01	1.759531e+00	5.337243e+01	0	0	1.203180e+02
8.703812e+01	2.570870e+02	1.759531e+01	3.519062e+00	5.337243e+01	0	0	1.204190e+02
8.692082e+01	2.570870e+02	1.935484e+01	1.759531e+00	5.337243e+01	0	0	1.205200e+02
8.692082e+01	2.580645e+02	1.759531e+01	3.519062e+00	5.278592e+01	0	0	1.206210e+02
8.692082e+01	2.570870e+02	1.935484e+01	1.759531e+00	5.337243e+01	0	0	1.207210e+02
8.692082e+01	2.570870e+02	1.759531e+01	1.759531e+00	5.337243e+01	0	0	1.208220e+02
8.692082e+01	2.561095e+02	1.759531e+01	3.519062e+00	5.278592e+01	0	0	1.209230e+02
8.762463e+01	2.482893e+02	1.935484e+01	3.519062e+00	5.337243e+01	0	5	1.210230e+02
8.750733e+01	2.482893e+02	1.935484e+01	1.759531e+00	5.278592e+01	0	5	1.211240e+02
8.750733e+01	2.482893e+02	1.935484e+01	1.759531e+00	5.337243e+01	0	5	1.212250e+02
8.750733e+01	2.482893e+02	1.759531e+01	1.759531e+00	5.278592e+01	0	5	1.213250e+02
8.750733e+01	2.473118e+02	1.935484e+01	1.759531e+00	5.337243e+01	0	5	1.214260e+02
8.750733e+01	2.473118e+02	1.935484e+01	1.759531e+00	5.337243e+01	0	5	1.215270e+02
8.750733e+01	2.365591e+02	1.759531e+01	1.759531e+00	5.278592e+01	0	5	1.216280e+02
8.739003e+01	2.326491e+02	1.935484e+01	3.519062e+00	5.219941e+01	0	5	1.217290e+02
8.727273e+01	2.326491e+02	1.935484e+01	3.519062e+00	5.278592e+01	0	5	1.218290e+02
8.727273e+01	2.326491e+02	1.935484e+01	1.759531e+00	5.278592e+01	0	5	1.219300e+02
8.727273e+01	2.326491e+02	1.935484e+01	1.759531e+00	5.278592e+01	0	5	1.220310e+02
8.727273e+01	2.326491e+02	1.935484e+01	1.759531e+00	5.278592e+01	0	5	1.221310e+02
8.727273e+01	2.326491e+02	1.935484e+01	1.759531e+00	5.219941e+01	0	5	1.222320e+02
8.750733e+01	2.297165e+02	1.935484e+01	1.759531e+00	5.278592e+01	0	5	1.223330e+02
8.832845e+01	2.414467e+02	1.935484e+01	1.759531e+00	5.278592e+01	0	5	1.224330e+02
8.832845e+01	2.424242e+02	1.935484e+01	3.519062e+00	5.278592e+01	0	5	1.225340e+02
8.844575e+01	2.414467e+02	1.935484e+01	1.759531e+00	5.278592e+01	0	5	1.226350e+02
8.821114e+01	2.414467e+02	1.935484e+01	1.759531e+00	5.278592e+01	0	5	1.227350e+02
8.832845e+01	2.414467e+02	1.935484e+01	3.519062e+00	5.219941e+01	0	5	1.228360e+02
8.821114e+01	2.414467e+02	1.935484e+01	1.759531e+00	5.278592e+01	0	5	1.229370e+02
8.903226e+01	2.463343e+02	1.935484e+01	3.519062e+00	5.102639e+01	0	5	1.230370e+02
8.985337e+01	2.512219e+02	1.759531e+01	3.519062e+00	5.102639e+01	0	5	1.231390e+02
8.973607e+01	2.512219e+02	1.935484e+01	3.519062e+00	5.102639e+01	0	5	1.232390e+02
8.985337e+01	2.512219e+02	1.935484e+01	3.519062e+00	5.102639e+01	0	5	1.233400e+02
8.985337e+01	2.512219e+02	1.935484e+01	3.519062e+00	5.102639e+01	0	5	1.234410e+02
8.985337e+01	2.502444e+02	1.935484e+01	3.519062e+00	5.102639e+01	0	5	1.235410e+02
8.973607e+01	2.512219e+02	1.935484e+01	3.519062e+00	5.102639e+01	0	5	1.236420e+02
8.985337e+01	2.512219e+02	1.935484e+01	3.519062e+00	5.102639e+01	0	5	1.237430e+02
9.173021e+01	2.561095e+02	1.759531e+01	1.759531e+00	4.926686e+01	0	5	1.238430e+02
9.243402e+01	2.561095e+02	1.759531e+01	1.759531e+00	4.926686e+01	0	5	1.239440e+02
9.231672e+01	2.561095e+02	1.759531e+01	3.519062e+00	4.926686e+01	0	5	1.240450e+02
9.231672e+01	2.561095e+02	1.759531e+01	1.759531e+00	4.868035e+01	0	5	1.241450e+02
9.231672e+01	2.561095e+02	1.935484e+01	3.519062e+00	4.926686e+01	0	5	1.242470e+02
9.231672e+01	2.570870e+02	1.759531e+01	3.519062e+00	4.926686e+01	0	5	1.243470e+02
9.231672e+01	2.561095e+02	1.935484e+01	3.519062e+00	4.926686e+01	0	5	1.244470e+02
9.243402e+01	2.561095e+02	1.583578e+01	3.519062e+00	4.868035e+01	0	5	1.245490e+02
9.208211e+01	2.570870e+02	1.759531e+01	3.519062e+00	4.926686e+01	0	5	1.246490e+02
9.196481e+01	2.570870e+02	1.759531e+01	1.759531e+00	4.926686e+01	0	5	1.247500e+02
9.196481e+01	2.570870e+02	1.759531e+01	3.519062e+00	4.926686e+01	0	5	1.248510e+02
9.196481e+01	2.570870e+02	1.759531e+01	3.519062e+00	4.868035e+01	0	5	1.249510e+02
9.208211e+01	2.570870e+02	1.759531e+01	3.519062e+00	4.868035e+01	0	5	1.250520e+02
9.208211e+01	2.570870e+02	1.759531e+01	3.519062e+00	4.926686e+01	0	5	1.251530e+02
9.090909e+01	2.570870e+02	1.759531e+01	3.519062e+00	4.868035e+01	0	5	1.252530e+02
8.961877e+01	2.492669e+02	1.759531e+01	3.519062e+00	4.926686e+01	0	5	1.253550e+02
8.961877e+01	2.492669e+02	1.759531e+01	3.519062e+00	4.868035e+01	0	5	1.254550e+02
8.961877e+01	2.492669e+02	1.935484e+01	3.519062e+00	4.926686e+01	0	5	1.255550e+02
8.961877e+01	2.492669e+02	1.759531e+01	3.519062e+00	4.926686e+01	0	5	1.256570e+02
8.950147e+01	2.492669e+02	1.759531e+01	3.519062e+00	4.868035e+01	0	5	1.257570e+02
8.961877e+01	2.492669e+02	1.759531e+01	3.519062e+00	4.926686e+01	0	5	1.258570e+02
8.821114e+01	2.434018e+02	1.759531e+01	3.519062e+00	4.868035e+01	0	5	1.259590e+02
8.480938e+01	2.375367e+02	1.759531e+01	3.519062e+00	4.926686e+01	0	0	1.260590e+02
8.480938e+01	2.365591e+02	1.759531e+01	3.519062e+00	4.868035e+01	0	0	1.261590e+02
8.469208e+01	2.365591e+02	1.759531e+01	3.519062e+00	4.868035e+01	0	0	1.262610e+02
8.469208e+01	2.365591e+02	1.759531e+01	3.519062e+00	4.868035e+01	0	0	1.263610e+02
8.469208e+01	2.375367e+02	1.935484e+01	3.519062e+00	4.926686e+01	0	0	1.264620e+02
8.469208e+01	2.365591e+02	1.935484e+01	3.519062e+00	4.868035e+01	0	0	1.265630e+02
8.469208e+01	2.365591e+02	1.759531e+01	3.519062e+00	4.926686e+01	0	0	1.266630e+02
8.269795e+01	2.473118e+02	1.759531e+01	3.519062e+00	4.926686e+01	0	0	1.267650e+02
8.269795e+01	2.473118e+02	1.759531e+01	3.519062e+00	4.926686e+01	0	0	1.268650e+02
8.269795e+01	2.473118e+02	1.759531e+01	3.519062e+00	4.926686e+01	0	0	1.269650e+02
8.269795e+01	2.473118e+02	1.759531e+01	3.519062e+00	4.926686e+01	0	0	1.270670e+02
8.269795e+01	2.473118e+02	1.935484e+01	5.278592e+00	4.985337e+01	0	0	1.271670e+02
8.269795e+01	2.473118e+02	1.935484e+01	3.519062e+00	4.926686e+01	0	0	1.272670e+02
8.281525e+01	2.473118e+02	1.759531e+01	5.278592e+00	5.395894e+01	0	0	1.273690e+02
8.152493e+01	2.561095e+02	1.935484e+01	3.519062e+00	5.337243e+01	0	0	1.274690e+02
8.152493e+01	2.561095e+02	1.935484e+01	3.519062e+00	5.337243e+01	0	0	1.275690e+02
8.140762e+01	2.561095e+02	1.759531e+01	5.278592e+00	5.337243e+01	0	0	1.276710e+02
8.152493e+01	2.561095e+02	1.935484e+01	5.278592e+00	5.337243e+01	0	0	1.277710e+02
8.140762e+01	2.561095e+02	1.759531e+01	3.519062e+00	5.337243e+01	0	0	1.278730e+02
8.152493e+01	2.561095e+02	1.935484e+01	3.519062e+00	5.337243e+01	0	0	1.279730e+02
8.152493e+01	2.561095e+02	1.759531e+01	5.278592e+00	5.337243e+01	0	0	1.280730e+02
8.070381e+01	2.570870e+02	1.759531e+01	3.519062e+00	5.571848e+01	0	0	1.281750e+02
8.058651e+01	2.570870e+02	1.759531e+01	5.278592e+00	5.571848e+01	0	0	1.282750e+02
8.070381e+01	2.570870e+02	1.759531e+01	5.278592e+00	5.571848e+01	0	0	1.283750e+02
8.070381e+01	2.570870e+02	1.759531e+01	3.519062e+00	5.571848e+01	0	0	1.284770e+02
8.058651e+01	2.570870e+02	1.759531e+01	3.519062e+00	5.513196e+01	0	0	1.285770e+02
8.058651e+01	2.580645e+02	1.935484e+01	3.519062e+00	5.571848e+01	0	0	1.286770e+02
8.070381e+01	2.580645e+02	1.759531e+01	5.278592e+00	5.571848e+01	0	0	1.287790e+02
8.070381e+01	2.531769e+02	1.759531e+01	5.278592e+00	6.099707e+01	0	0	1.288790e+02
8.093842e+01	2.551320e+02	1.935484e+01	5.278592e+00	6.158358e+01	0	0	1.289800e+02
8.070381e+01	2.541544e+02	1.759531e+01	3.519062e+00	6.099707e+01	0	0	1.290810e+02
8.070381e+01	2.541544e+02	1.935484e+01	5.278592e+00	6.099707e+01	0	0	1.291810e+02
8.058651e+01	2.541544e+02	1.759531e+01	5.278592e+00	6.099707e+01	0	0	1.292830e+02
8.058651e+01	2.541544e+02	1.935484e+01	5.278592e+00	6.099707e+01	0	0	1.293830e+02
8.058651e+01	2.551320e+02	1.759531e+01	3.519062e+00	6.099707e+01	0	0	1.294840e+02
8.093842e+01	2.521994e+02	1.759531e+01	5.278592e+00	6.041056e+01	0	0	1.295850e+02
8.093842e+01	2.541544e+02	1.935484e+01	5.278592e+00	6.041056e+01	0	0	1.296850e+02
8.093842e+01	2.541544e+02	1.759531e+01	3.519062e+00	6.041056e+01	0	0	1.297860e+02
8.093842e+01	2.541544e+02	1.759531e+01	3.519062e+00	6.099707e+01	0	0	1.298870e+02
8.093842e+01	2.551320e+02	1.935484e+01	5.278592e+00	6.099707e+01	0	0	1.299880e+02
8.093842e+01	2.541544e+02	1.935484e+01	3.519062e+00	6.099707e+01	0	0	1.300880e+02
8.105572e+01	2.551320e+02	1.935484e+01	5.278592e+00	6.099707e+01	0	0	1.301890e+02
8.105572e+01	2.570870e+02	1.759531e+01	5.278592e+00	6.334311e+01	0	0	1.302900e+02
8.140762e+01	2.512219e+02	1.935484e+01	3.519062e+00	6.334311e+01	0	0	1.303910e+02
8.129032e+01	2.502444e+02	1.759531e+01	3.519062e+00	6.275660e+01	0	0	1.304920e+02
8.117302e+01	2.502444e+02	1.935484e+01	5.278592e+00	6.334311e+01	0	0	1.305920e+02
8.117302e+01	2.502444e+02	1.935484e+01	3.519062e+00	6.334311e+01	0	0	1.306930e+02
8.117302e+01	2.502444e+02	1.935484e+01	5.278592e+00	6.275660e+01	0	0	1.307940e+02
8.117302e+01	2.502444e+02	1.759531e+01	5.278592e+00	6.334311e+01	0	0	1.308940e+02
8.211144e+01	2.502444e+02	1.935484e+01	5.278592e+00	6.510264e+01	0	0	1.309960e+02
8.375367e+01	2.502444e+02	1.935484e+01	5.278592e+00	6.510264e+01	0	0	1.310960e+02
8.375367e+01	2.492669e+02	1.935484e+01	5.278592e+00	6.568915e+01	0	0	1.311960e+02
8.375367e+01	2.502444e+02	1.935484e+01	3.519062e+00	6.510264e+01	0	0	1.312980e+02
8.375367e+01	2.502444e+02	1.935484e+01	5.278592e+00	6.510264e+01	0	0	1.313980e+02
8.375367e+01	2.502444e+02	1.759531e+01	5.278592e+00	6.568915e+01	0	0	1.315000e+02
8.375367e+01	2.502444e+02	1.935484e+01	5.278592e+00	6.510264e+01	0	0	1.316000e+02
8.375367e+01	2.502444e+02	1.935484e+01	5.278592e+00	6.451613e+01	0	0	1.317000e+02
8.504399e+01	2.551320e+02	1.935484e+01	5.278592e+00	6.510264e+01	0	0	1.318020e+02
8.527859e+01	2.561095e+02	1.935484e+01	5.278592e+00	6.510264e+01	0	0	1.319020e+02
8.527859e+01	2.561095e+02	1.935484e+01	3.519062e+00	6.451613e+01	0	0	1.320030e+02
8.504399e+01	2.561095e+02	1.935484e+01	5.278592e+00	6.451613e+01	0	0	1.321040e+02
8.492669e+01	2.561095e+02	1.935484e+01	5.278592e+00	6.451613e+01	0	0	1.322040e+02
8.492669e+01	2.551320e+02	1.935484e+01	5.278592e+00	6.451613e+01	0	0	1.323050e+02
8.504399e+01	2.551320e+02	1.935484e+01	5.278592e+00	6.510264e+01	0	0	1.324060e+02
8.574780e+01	2.512219e+02	1.935484e+01	3.519062e+00	6.510264e+01	0	0	1.325070e+02
8.598240e+01	2.531769e+02	1.935484e+01	3.519062e+00	6.451613e+01	0	0	1.326080e+02
8.609971e+01	2.531769e+02	1.935484e+01	3.519062e+00	6.510264e+01	0	0	1.327080e+02
8.621701e+01	2.531769e+02	1.935484e+01	5.278592e+00	6.510264e+01	0	0	1.328090e+02
8.609971e+01	2.521994e+02	1.759531e+01	5.278592e+00	6.510264e+01	0	0	1.329100e+02
8.609971e+01	2.531769e+02	1.935484e+01	3.519062e+00	6.451613e+01	0	0	1.330110e+02
8.609971e+01	2.531769e+02	1.935484e+01	5.278592e+00	6.451613e+01	0	0	1.331110e+02
8.645161e+01	2.521994e+02	1.759531e+01	5.278592e+00	6.510264e+01	0	0	1.332120e+02
8.692082e+01	2.541544e+02	1.759531e+01	3.519062e+00	6.510264e+01	0	0	1.333130e+02
8.692082e+01	2.541544e+02	1.759531e+01	3.519062e+00	6.451613e+01	0	0	1.334130e+02
8.692082e+01	2.531769e+02	1.935484e+01	3.519062e+00	6.451613e+01	0	0	1.335150e+02
8.692082e+01	2.531769e+02	1.759531e+01	5.278592e+00	6.510264e+01	0	0	1.336150e+02
8.692082e+01	2.541544e+02	1.759531e+01	3.519062e+00	6.510264e+01	0	0	1.337150e+02
8.692082e+01	2.531769e+02	1.759531e+01	5.278592e+00	6.510264e+01	0	0	1.338170e+02
8.715543e+01	2.541544e+02	1.935484e+01	3.519062e+00	6.510264e+01	0	0	1.339170e+02
8.762463e+01	2.512219e+02	1.759531e+01	3.519062e+00	6.510264e+01	0	0	1.340190e+02
8.762463e+01	2.512219e+02	1.759531e+01	3.519062e+00	6.510264e+01	0	0	1.341190e+02
8.762463e+01	2.512219e+02	1.759531e+01	3.519062e+00	6.510264e+01	0	0	1.342190e+02
8.774194e+01	2.521994e+02	1.759531e+01	3.519062e+00	6.510264e+01	0	0	1.343210e+02
8.762463e+01	2.512219e+02	1.759531e+01	3.519062e+00	6.451613e+01	0	0	1.344210e+02
8.762463e+01	2.512219e+02	1.759531e+01	5.278592e+00	6.451613e+01	0	0	1.345220e+02
8.797654e+01	2.531769e+02	1.759531e+01	3.519062e+00	6.510264e+01	0	0	1.346230e+02
8.821114e+01	2.521994e+02	1.759531e+01	3.519062e+00	6.510264e+01	0	0	1.347230e+02
8.832845e+01	2.521994e+02	1.759531e+01	5.278592e+00	6.568915e+01	0	0	1.348240e+02
8.832845e+01	2.521994e+02	1.935484e+01	3.519062e+00	6.568915e+01	0	0	1.349250e+02
8.809384e+01	2.521994e+02	1.935484e+01	3.519062e+00	6.568915e+01	0	0	1.350260e+02
8.809384e+01	2.521994e+02	1.759531e+01	3.519062e+00	6.568915e+01	0	0	1.351270e+02
8.809384e+01	2.521994e+02	1.759531e+01	3.519062e+00	6.510264e+01	0	0	1.352270e+02
8.844575e+01	2.551320e+02	1.759531e+01	3.519062e+00	6.451613e+01	0	0	1.353280e+02
8.891496e+01	2.473118e+02	1.759531e+01	3.519062e+00	6.451613e+01	0	0	1.354290e+02
8.903226e+01	2.473118e+02	1.759531e+01	3.519062e+00	6.451613e+01	0	0	1.355300e+02
8.903226e+01	2.473118e+02	1.759531e+01	5.278592e+00	6.451613e+01	0	0	1.356300e+02
8.891496e+01	2.473118e+02	1.759531e+01	3.519062e+00	6.451613e+01	0	0	1.357310e+02
8.903226e+01	2.473118e+02	1.583578e+01	5.278592e+00	6.451613e+01	0	0	1.358320e+02
8.903226e+01	2.473118e+02	1.759531e+01	3.519062e+00	6.510264e+01	0	0	1.359320e+02
8.903226e+01	2.473118e+02	1.759531e+01	3.519062e+00	6.451613e+01	0	0	1.360340e+02
8.950147e+01	2.394917e+02	1.759531e+01	3.519062e+00	6.451613e+01	0	0	1.361340e+02
8.950147e+01	2.394917e+02	1.759531e+01	3.519062e+00	6.451613e+01	0	0	1.362350e+02
8.961877e+01	2.394917e+02	1.759531e+01	3.519062e+00	6.451613e+01	0	0	1.363360e+02
8.950147e+01	2.394917e+02	1.759531e+01	3.519062e+00	6.451613e+01	0	0	1.364360e+02
8.961877e+01	2.394917e+02	1.759531e+01	3.519062e+00	6.451613e+01	0	0	1.365380e+02
8.950147e+01	2.385142e+02	1.759531e+01	3.519062e+00	6.451613e+01	0	0	1.366380e+02
8.950147e+01	2.394917e+02	1.759531e+01	5.278592e+00	6.451613e+01	0	0	1.367380e+02
8.985337e+01	2.385142e+02	1.759531e+01	3.519062e+00	6.686217e+01	0	0	1.368400e+02
8.985337e+01	2.375367e+02	1.759531e+01	1.759531e+00	6.686217e+01	0	0	1.369400e+02
8.985337e+01	2.385142e+02	1.759531e+01	3.519062e+00	6.686217e+01	0	0	1.370410e+02
8.985337e+01	2.375367e+02	1.759531e+01	3.519062e+00	6.686217e+01	0	0	1.371420e+02
8.985337e+01	2.385142e+02	1.759531e+01	1.759531e+00	6.686217e+01	0	0	1.372420e+02
8.985337e+01	2.385142e+02	1.759531e+01	3.519062e+00	6.686217e+01	0	0	1.373440e+02
8.985337e+01	2.385142e+02	1.759531e+01	3.519062e+00	6.686217e+01	0	0	1.374440e+02
9.055718e+01	2.492669e+02	1.759531e+01	3.519062e+00	7.214076e+01	0	0	1.375450e+02
9.090909e+01	2.561095e+02	1.759531e+01	3.519062e+00	7.155425e+01	0	0	1.376460e+02
9.079179e+01	2.561095e+02	1.935484e+01	1.759531e+00	7.214076e+01	0	0	1.377460e+02
9.090909e+01	2.551320e+02	1.935484e+01	3.519062e+00	7.155425e+01	0	0	1.378470e+02
9.090909e+01	2.551320e+02	1.759531e+01	3.519062e+00	7.155425e+01	0	0	1.379480e+02
9.090909e+01	2.551320e+02	1.759531e+01	3.519062e+00	7.155425e+01	0	0	1.380490e+02
9.090909e+01	2.551320e+02	1.935484e+01	3.519062e+00	7.155425e+01	0	0	1.381490e+02
9.114370e+01	2.551320e+02	1.935484e+01	1.759531e+00	7.507331e+01	0	0	1.382500e+02
9.137830e+01	2.531769e+02	1.759531e+01	3.519062e+00	7.507331e+01	0	0	1.383510e+02
9.149560e+01	2.531769e+02	1.759531e+01	1.759531e+00	7.507331e+01	0	0	1.384510e+02
9.161290e+01	2.531769e+02	1.935484e+01	3.519062e+00	7.507331e+01	0	0	1.385530e+02
9.149560e+01	2.531769e+02	1.935484e+01	1.759531e+00	7.507331e+01	0	0	1.386530e+02
9.137830e+01	2.541544e+02	1.935484e+01	3.519062e+00	7.507331e+01	0	0	1.387540e+02
9.149560e+01	2.531769e+02	1.935484e+01	3.519062e+00	7.507331e+01	0	0	1.388550e+02
9.161290e+01	2.561095e+02	1.759531e+01	3.519062e+00	7.507331e+01	0	0	1.389550e+02
9.173021e+01	2.570870e+02	1.759531e+01	3.519062e+00	7.565982e+01	0	0	1.390570e+02
9.173021e+01	2.561095e+02	1.759531e+01	3.519062e+00	7.507331e+01	0	0	1.391570e+02
9.161290e+01	2.570870e+02	1.935484e+01	3.519062e+00	7.565982e+01	0	0	1.392570e+02
9.184751e+01	2.570870e+02	1.759531e+01	1.759531e+00	7.507331e+01	0	0	1.393590e+02
9.173021e+01	2.570870e+02	1.759531e+01	1.759531e+00	7.507331e+01	0	0	1.394590e+02
9.173021e+01	2.570870e+02	1.759531e+01	1.759531e+00	7.507331e+01	0	0	1.395600e+02
9.173021e+01	2.561095e+02	1.759531e+01	3.519062e+00	7.390029e+01	0	0	1.396610e+02
9.161290e+01	2.541544e+02	1.935484e+01	1.759531e+00	7.390029e+01	0	0	1.397610e+02
9.173021e+01	2.541544e+02	1.935484e+01	1.759531e+00	7.448680e+01	0	0	1.398630e+02
9.161290e+01	2.541544e+02	1.759531e+01	3.519062e+00	7.390029e+01	0	0	1.399630e+02
9.161290e+01	2.541544e+02	1.759531e+01	3.519062e+00	7.390029e+01	0	0	1.400640e+02
9.161290e+01	2.541544e+02	1.935484e+01	3.519062e+00	7.390029e+01	0	0	1.401650e+02
9.161290e+01	2.551320e+02	1.935484e+01	1.759531e+00	7.390029e+01	0	0	1.402650e+02
9.161290e+01	2.551320e+02	1.759531e+01	3.519062e+00	7.331378e+01	0	0	1.403660e+02
9.114370e+01	2.531769e+02	1.935484e+01	1.759531e+00	7.390029e+01	0	0	1.404670e+02
9.102639e+01	2.531769e+02	1.759531e+01	3.519062e+00	7.331378e+01	0	0	1.405680e+02
9.114370e+01	2.531769e+02	1.759531e+01	1.759531e+00	7.390029e+01	0	0	1.406680e+02
9.102639e+01	2.531769e+02	1.935484e+01	1.759531e+00	7.331378e+01	0	0	1.407690e+02
9.102639e+01	2.531769e+02	1.935484e+01	3.519062e+00	7.331378e+01	0	0	1.408700e+02
9.102639e+01	2.531769e+02	1.935484e+01	1.759531e+00	7.390029e+01	0	0	1.409710e+02
9.114370e+01	2.531769e+02	1.935484e+01	3.519062e+00	7.390029e+01	0	0	1.410720e+02
9.090909e+01	2.531769e+02	1.935484e+01	1.759531e+00	6.686217e+01	0	0	1.411720e+02
9.102639e+01	2.531769e+02	1.935484e+01	1.759531e+00	6.686217e+01	0	0	1.412730e+02
9.114370e+01	2.531769e+02	2.111437e+01	1.759531e+00	6.686217e+01	0	0	1.413740e+02
9.114370e+01	2.531769e+02	2.111437e+01	1.759531e+00	6.686217e+01	0	0	1.414740e+02
9.126100e+01	2.541544e+02	2.111437e+01	1.759531e+00	6.744868e+01	0	0	1.415760e+02
9.114370e+01	2.541544e+02	1.935484e+01	1.759531e+00	6.686217e+01	0	0	1.416760e+02
9.102639e+01	2.531769e+02	1.935484e+01	1.759531e+00	6.627566e+01	0	0	1.417760e+02
9.137830e+01	2.521994e+02	1.935484e+01	1.759531e+00	7.096774e+01	3	0	1.418780e+02
9.196481e+01	2.570870e+02	1.935484e+01	1.759531e+00	7.096774e+01	0	0	1.419780e+02
9.161290e+01	2.561095e+02	2.111437e+01	1.759531e+00	7.096774e+01	0	0	1.420800e+02
9.173021e+01	2.561095e+02	1.935484e+01	1.759531e+00	7.096774e+01	0	0	1.421800e+02
9.173021e+01	2.561095e+02	1.935484e+01	1.759531e+00	7.096774e+01	0	0	1.422810e+02
9.173021e+01	2.561095e+02	1.935484e+01	3.519062e+00	7.096774e+01	0	0	1.423820e+02
9.173021e+01	2.561095e+02	1.935484e+01	1.759531e+00	7.096774e+01	0	0	1.424820e+02
9.196481e+01	2.570870e+02	1.935484e+01	1.759531e+00	7.214076e+01	3	0	1.425830e+02
9.219941e+01	2.561095e+02	2.111437e+01	1.759531e+00	7.272727e+01	0	0	1.426840e+02
9.219941e+01	2.561095e+02	2.111437e+01	1.759531e+00	7.272727e+01	0	0	1.427850e+02
9.219941e+01	2.561095e+02	1.935484e+01	1.759531e+00	7.214076e+01	0	0	1.428850e+02
9.219941e+01	2.561095e+02	1.935484e+01	1.759531e+00	7.272727e+01	0	0	1.429860e+02
9.219941e+01	2.570870e+02	1.935484e+01	1.759531e+00	7.214076e+01	0	0	1.430870e+02
9.231672e+01	2.561095e+02	1.935484e+01	1.759531e+00	7.214076e+01	0	0	1.431870e+02
9.231672e+01	2.502444e+02	2.111437e+01	3.519062e+00	7.272727e+01	0	0	1.432890e+02
9.231672e+01	2.492669e+02	1.935484e+01	1.759531e+00	7.214076e+01	0	0	1.433890e+02
9.243402e+01	2.502444e+02	1.935484e+01	3.519062e+00	7.214076e+01	0	0	1.434910e+02
9.231672e+01	2.502444e+02	2.111437e+01	1.759531e+00	7.214076e+01	0	0	1.435910e+02
9.231672e+01	2.492669e+02	1.935484e+01	1.759531e+00	7.272727e+01	0	0	1.436910e+02
9.231672e+01	2.492669e+02	1.935484e+01	1.759531e+00	7.214076e+01	0	0	1.437930e+02
9.231672e+01	2.502444e+02	1.935484e+01	1.759531e+00	7.272727e+01	0	0	1.438930e+02
9.231672e+01	2.512219e+02	1.935484e+01	1.759531e+00	7.096774e+01	3	0	1.439940e+02
9.184751e+01	2.492669e+02	1.935484e+01	1.759531e+00	7.096774e+01	0	0	1.440950e+02
9.196481e+01	2.492669e+02	1.935484e+01	1.759531e+00	7.096774e+01	0	0	1.441950e+02
9.184751e+01	2.492669e+02	1.935484e+01	1.759531e+00	7.096774e+01	0	0	1.442960e+02
9.196481e+01	2.492669e+02	1.935484e+01	3.519062e+00	7.096774e+01	0	0	1.443970e+02
9.184751e+01	2.492669e+02	1.935484e+01	3.519062e+00	7.096774e+01	0	0	1.444980e+02
9.196481e+01	2.492669e+02	1.935484e+01	1.759531e+00	7.096774e+01	0	0	1.445990e+02
9.184751e+01	2.492669e+02	1.935484e+01	1.759531e+00	7.038123e+01	0	0	1.446990e+02
9.137830e+01	2.482893e+02	1.935484e+01	1.759531e+00	7.038123e+01	0	0	1.448000e+02
9.137830e+01	2.473118e+02	1.935484e+01	1.759531e+00	6.979472e+01	0	0	1.449010e+02
9.126100e+01	2.473118e+02	1.935484e+01	1.759531e+00	7.038123e+01	0	0	1.450020e+02
9.126100e+01	2.473118e+02	1.935484e+01	1.759531e+00	7.038123e+01	0	0	1.451020e+02
9.137830e+01	2.482893e+02	1.935484e+01	3.519062e+00	6.979472e+01	0	0	1.452040e+02
9.126100e+01	2.482893e+02	2.111437e+01	1.759531e+00	7.038123e+01	0	0	1.453040e+02
9.126100e+01	2.473118e+02	1.935484e+01	1.759531e+00	6.979472e+01	0	0	1.454040e+02
9.114370e+01	2.404692e+02	1.935484e+01	1.759531e+00	7.096774e+01	0	0	1.455060e+02
9.090909e+01	2.355816e+02	2.111437e+01	3.519062e+00	7.096774e+01	0	0	1.456060e+02
9.079179e+01	2.355816e+02	2.111437e+01	1.759531e+00	7.096774e+01	0	0	1.457080e+02
9.079179e+01	2.355816e+02	2.111437e+01	1.759531e+00	7.155425e+01	0	0	1.458080e+02
9.079179e+01	2.355816e+02	1.935484e+01	3.519062e+00	7.096774e+01	0	0	1.459080e+02
9.090909e+01	2.355816e+02	1.935484e+01	1.759531e+00	7.096774e+01	0	0	1.460100e+02
9.067449e+01	2.355816e+02	2.111437e+01	1.759531e+00	7.096774e+01	0	0	1.461100e+02
9.067449e+01	2.394917e+02	1.935484e+01	3.519062e+00	6.979472e+01	0	0	1.462110e+02
9.020528e+01	2.434018e+02	1.935484e+01	3.519062e+00	6.979472e+01	0	0	1.463120e+02
9.020528e+01	2.443793e+02	1.935484e+01	1.759531e+00	6.979472e+01	0	0	1.464120e+02
9.020528e+01	2.434018e+02	2.111437e+01	1.759531e+00	6.979472e+01	0	0	1.465130e+02
9.032258e+01	2.434018e+02	2.111437e+01	1.759531e+00	6.979472e+01	0	0	1.466140e+02
9.020528e+01	2.443793e+02	2.111437e+01	5.278592e+00	6.979472e+01	0	0	1.467150e+02
9.020528e+01	2.443793e+02	2.111437e+01	3.519062e+00	6.920821e+01	0	0	1.468160e+02
9.008798e+01	2.502444e+02	2.111437e+01	3.519062e+00	6.217009e+01	0	0	1.469160e+02
8.997067e+01	2.521994e+02	2.111437e+01	3.519062e+00	6.217009e+01	0	0	1.470170e+02
8.997067e+01	2.521994e+02	2.111437e+01	3.519062e+00	6.217009e+01	0	0	1.471180e+02
9.008798e+01	2.521994e+02	2.111437e+01	1.759531e+00	6.217009e+01	0	0	1.472190e+02
8.997067e+01	2.521994e+02	2.111437e+01	1.759531e+00	6.217009e+01	0	0	1.473190e+02
8.997067e+01	2.521994e+02	2.111437e+01	1.759531e+00	6.217009e+01	0	0	1.474200e+02
8.997067e+01	2.512219e+02	2.111437e+01	3.519062e+00	6.217009e+01	0	0	1.475210e+02
8.985337e+01	2.551320e+02	2.111437e+01	1.759531e+00	6.217009e+01	0	0	1.476210e+02
8.950147e+01	2.531769e+02	2.111437e+01	3.519062e+00	6.158358e+01	0	0	1.477230e+02
8.926686e+01	2.531769e+02	2.111437e+01	1.759531e+00	6.217009e+01	0	0	1.478230e+02
8.938416e+01	2.531769e+02	1.935484e+01	1.759531e+00	6.217009e+01	0	0	1.479230e+02
8.938416e+01	2.531769e+02	2.111437e+01	1.759531e+00	6.217009e+01	0	0	1.480250e+02
8.926686e+01	2.531769e+02	2.111437e+01	3.519062e+00	6.217009e+01	0	0	1.481250e+02
8.926686e+01	2.531769e+02	1.935484e+01	3.519062e+00	6.217009e+01	0	0	1.482270e+02
8.938416e+01	2.531769e+02	2.111437e+01	3.519062e+00	6.217009e+01	0	0	1.483270e+02
8.903226e+01	2.541544e+02	1.935484e+01	3.519062e+00	6.158358e+01	0	0	1.484270e+02
8.914956e+01	2.551320e+02	1.935484e+01	3.519062e+00	6.158358e+01	0	0	1.485290e+02
8.914956e+01	2.541544e+02	2.111437e+01	3.519062e+00	6.217009e+01	0	0	1.486290e+02
8.891496e+01	2.541544e+02	2.111437e+01	3.519062e+00	6.158358e+01	0	0	1.487300e+02
8.903226e+01	2.541544e+02	1.935484e+01	3.519062e+00	6.158358e+01	0	0	1.488310e+02
8.914956e+01	2.551320e+02	2.111437e+01	1.759531e+00	6.158358e+01	0	0	1.489310e+02
8.891496e+01	2.541544e+02	2.111437e+01	3.519062e+00	6.099707e+01	0	0	1.490320e+02
8.891496e+01	2.531769e+02	2.111437e+01	3.519062e+00	6.099707e+01	0	0	1.491330e+02
8.879765e+01	2.531769e+02	2.111437e+01	3.519062e+00	6.099707e+01	0	0	1.492340e+02
8.891496e+01	2.531769e+02	1.935484e+01	3.519062e+00	6.099707e+01	0	0	1.493350e+02
8.879765e+01	2.541544e+02	2.111437e+01	3.519062e+00	6.099707e+01	0	0	1.494350e+02
8.879765e+01	2.531769e+02	2.111437e+01	1.759531e+00	6.099707e+01	0	0	1.495360e+02
8.891496e+01	2.531769e+02	1.935484e+01	3.519062e+00	6.099707e+01	0	0	1.496370e+02
8.891496e+01	2.531769e+02	2.111437e+01	3.519062e+00	6.099707e+01	0	0	1.497380e+02
8.868035e+01	2.551320e+02	2.111437e+01	5.278592e+00	6.099707e+01	0	0	1.498380e+02
8.879765e+01	2.551320e+02	2.111437e+01	3.519062e+00	6.099707e+01	0	0	1.499390e+02
8.856305e+01	2.551320e+02	1.935484e+01	3.519062e+00	6.099707e+01	0	0	1.500400e+02
8.868035e+01	2.551320e+02	2.111437e+01	5.278592e+00	6.041056e+01	0	0	1.501400e+02
8.856305e+01	2.551320e+02	2.111437e+01	3.519062e+00	6.099707e+01	0	0	1.502420e+02
8.856305e+01	2.551320e+02	2.111437e+01	3.519062e+00	6.041056e+01	0	0	1.503420e+02
8.856305e+01	2.551320e+02	2.111437e+01	3.519062e+00	6.099707e+01	0	0	1.504430e+02
8.903226e+01	2.561095e+02	2.111437e+01	3.519062e+00	6.041056e+01	0	0	1.505440e+02
8.914956e+01	2.531769e+02	2.111437e+01	3.519062e+00	5.982405e+01	0	0	1.506440e+02
8.914956e+01	2.531769e+02	2.111437e+01	3.519062e+00	6.041056e+01	0	0	1.507460e+02
8.914956e+01	2.531769e+02	2.111437e+01	3.519062e+00	6.041056e+01	0	0	1.508460e+02
8.914956e+01	2.531769e+02	2.287390e+01	3.519062e+00	6.041056e+01	0	0	1.509460e+02
8.914956e+01	2.531769e+02	2.111437e+01	3.519062e+00	5.982405e+01	0	0	1.510480e+02
8.938416e+01	2.541544e+02	2.287390e+01	3.519062e+00	6.041056e+01	0	0	1.511480e+02
8.914956e+01	2.531769e+02	2.111437e+01	5.278592e+00	6.041056e+01	0	0	1.512490e+02
8.903226e+01	2.531769e+02	2.111437e+01	3.519062e+00	5.982405e+01	0	0	1.513500e+02
8.891496e+01	2.531769e+02	2.111437e+01	5.278592e+00	5.982405e+01	0	0	1.514500e+02
8.903226e+01	2.521994e+02	2.111437e+01	5.278592e+00	5.982405e+01	0	0	1.515520e+02
8.903226e+01	2.521994e+02	2.111437e+01	3.519062e+00	5.982405e+01	0	0	1.516520e+02
8.903226e+01	2.521994e+02	2.111437e+01	3.519062e+00	6.041056e+01	0	0	1.517530e+02
8.903226e+01	2.521994e+02	2.111437e+01	3.519062e+00	6.041056e+01	0	0	1.518540e+02
8.903226e+01	2.531769e+02	2.111437e+01	3.519062e+00	6.099707e+01	3	0	1.519540e+02
8.891496e+01	2.512219e+02	2.111437e+01	3.519062e+00	6.099707e+01	0	0	1.520550e+02
8.903226e+01	2.512219e+02	2.111437e+01	3.519062e+00	6.099707e+01	0	0	1.521560e+02
8.891496e+01	2.512219e+02	2.111437e+01	3.519062e+00	6.099707e+01	0	0	1.522570e+02
8.891496e+01	2.512219e+02	2.111437e+01	3.519062e+00	6.099707e+01	0	0	1.523570e+02
8.891496e+01	2.512219e+02	1.935484e+01	5.278592e+00	6.099707e+01	0	0	1.524590e+02
8.891496e+01	2.512219e+02	2.111437e+01	3.519062e+00	6.099707e+01	0	0	1.525590e+02
8.903226e+01	2.512219e+02	2.111437e+01	3.519062e+00	6.099707e+01	0	0	1.526590e+02
8.926686e+01	2.521994e+02	2.111437e+01	5.278592e+00	6.099707e+01	0	0	1.527610e+02
8.926686e+01	2.531769e+02	2.111437e+01	5.278592e+00	6.099707e+01	0	0	1.528610e+02
8.950147e+01	2.541544e+02	2.111437e+01	3.519062e+00	6.158358e+01	0	0	1.529630e+02
8.938416e+01	2.521994e+02	2.111437e+01	3.519062e+00	6.099707e+01	0	0	1.530630e+02
8.926686e+01	2.531769e+02	2.111437e+01	5.278592e+00	6.099707e+01	0	0	1.531630e+02
8.938416e+01	2.531769e+02	1.935484e+01	5.278592e+00	6.099707e+01	0	0	1.532650e+02
8.926686e+01	2.521994e+02	2.111437e+01	3.519062e+00	6.099707e+01	0	0	1.533650e+02
8.914956e+01	2.570870e+02	2.111437e+01	5.278592e+00	6.099707e+01	0	0	1.534660e+02
8.914956e+01	2.570870e+02	2.111437e+01	3.519062e+00	6.099707e+01	0	0	1.535670e+02
8.914956e+01	2.570870e+02	2.111437e+01	3.519062e+00	6.158358e+01	0	0	1.536670e+02
8.926686e+01	2.570870e+02	2.111437e+01	3.519062e+00	6.099707e+01	0	0	1.537680e+02
8.914956e+01	2.570870e+02	2.111437e+01	3.519062e+00	6.099707e+01	0	0	1.538690e+02
8.914956e+01	2.570870e+02	2.111437e+01	3.519062e+00	6.099707e+01	0	0	1.539700e+02
8.914956e+01	2.570870e+02	1.935484e+01	3.519062e+00	6.099707e+01	0	0	1.540710e+02
8.926686e+01	2.551320e+02	1.935484e+01	3.519062e+00	6.099707e+01	3	0	1.541710e+02
8.950147e+01	2.561095e+02	2.111437e+01	3.519062e+00	6.158358e+01	0	0	1.542720e+02
8.938416e+01	2.551320e+02	2.111437e+01	3.519062e+00	6.099707e+01	0	0	1.543730e+02
8.938416e+01	2.551320e+02	2.111437e+01	3.519062e+00	6.099707e+01	0	0	1.544740e+02
8.938416e+01	2.551320e+02	2.111437e+01	3.519062e+00	6.099707e+01	0	0	1.545740e+02
8.938416e+01	2.551320e+02	2.111437e+01	3.519062e+00	6.099707e+01	0	0	1.546760e+02
8.938416e+01	2.551320e+02	2.111437e+01	3.519062e+00	6.099707e+01	0	0	1.547760e+02
8.950147e+01	2.521994e+02	2.111437e+01	3.519062e+00	6.686217e+01	0	0	1.548760e+02
8.973607e+01	2.531769e+02	2.111437e+01	3.519062e+00	6.686217e+01	0	0	1.549780e+02
8.973607e+01	2.531769e+02	2.111437e+01	3.519062e+00	6.686217e+01	0	0	1.550780e+02
8.973607e+01	2.531769e+02	2.111437e+01	3.519062e+00	6.686217e+01	0	0	1.551800e+02
8.985337e+01	2.531769e+02	1.935484e+01	3.519062e+00	6.686217e+01	0	0	1.552800e+02
8.985337e+01	2.541544e+02	2.111437e+01	3.519062e+00	6.744868e+01	0	0	1.553800e+02
8.985337e+01	2.531769e+02	2.111437e+01	3.519062e+00	6.686217e+01	0	0	1.554820e+02
8.985337e+01	2.521994e+02	2.111437e+01	3.519062e+00	6.803519e+01	0	0	1.555820e+02
8.950147e+01	2.531769e+02	1.935484e+01	5.278592e+00	6.744868e+01	0	0	1.556830e+02
8.950147e+01	2.541544e+02	2.111437e+01	3.519062e+00	6.862170e+01	0	0	1.557840e+02
8.950147e+01	2.531769e+02	2.111437e+01	3.519062e+00	6.803519e+01	0	0	1.558840e+02
8.950147e+01	2.531769e+02	2.111437e+01	3.519062e+00	6.803519e+01	0	0	1.559850e+02
8.961877e+01	2.541544e+02	2.111437e+01	3.519062e+00	6.803519e+01	0	0	1.560860e+02
8.950147e+01	2.531769e+02	2.111437e+01	3.519062e+00	6.803519e+01	0	0	1.561870e+02
8.973607e+01	2.521994e+02	2.111437e+01	3.519062e+00	7.096774e+01	0	0	1.562880e+02
8.961877e+01	2.551320e+02	2.111437e+01	3.519062e+00	7.096774e+01	0	0	1.563880e+02
8.961877e+01	2.541544e+02	1.935484e+01	3.519062e+00	7.096774e+01	0	0	1.564890e+02
8.961877e+01	2.541544e+02	2.111437e+01	3.519062e+00	7.155425e+01	0	0	1.565900e+02
8.961877e+01	2.551320e+02	2.111437e+01	5.278592e+00	7.096774e+01	0	0	1.566910e+02
8.961877e+01	2.551320e+02	2.111437e+01	3.519062e+00	7.096774e+01	0	0	1.567910e+02
8.961877e+01	2.551320e+02	2.111437e+01	3.519062e+00	7.096774e+01	0	0	1.568920e+02
8.985337e+01	2.521994e+02	2.111437e+01	3.519062e+00	7.096774e+01	0	0	1.569930e+02
9.032258e+01	2.531769e+02	2.111437e+01	3.519062e+00	7.096774e+01	0	0	1.570930e+02
9.032258e+01	2.531769e+02	2.111437e+01	5.278592e+00	7.096774e+01	0	0	1.571950e+02
9.032258e+01	2.541544e+02	1.935484e+01	3.519062e+00	7.096774e+01	0	0	1.572950e+02
9.032258e+01	2.541544e+02	2.111437e+01	3.519062e+00	7.096774e+01	0	0	1.573950e+02
9.032258e+01	2.531769e+02	2.111437e+01	3.519062e+00	7.155425e+01	0	0	1.574970e+02
9.032258e+01	2.531769e+02	2.111437e+01	3.519062e+00	7.096774e+01	0	0	1.575970e+02
9.032258e+01	2.531769e+02	1.935484e+01	3.519062e+00	7.214076e+01	0	0	1.576990e+02
9.067449e+01	2.561095e+02	2.111437e+01	3.519062e+00	7.214076e+01	0	0	1.577990e+02
9.055718e+01	2.561095e+02	2.111437e+01	3.519062e+00	7.214076e+01	0	0	1.578990e+02
9.055718e+01	2.561095e+02	2.111437e+01	3.519062e+00	7.155425e+01	0	0	1.580010e+02
9.067449e+01	2.561095e+02	2.111437e+01	3.519062e+00	7.214076e+01	0	0	1.581010e+02
9.067449e+01	2.561095e+02	2.111437e+01	3.519062e+00	7.214076e+01	0	0	1.582020e+02
9.067449e+01	2.570870e+02	2.111437e+01	3.519062e+00	7.214076e+01	0	0	1.583030e+02
9.067449e+01	2.570870e+02	2.111437e+01	3.519062e+00	7.214076e+01	0	0	1.584030e+02
9.126100e+01	2.541544e+02	2.111437e+01	3.519062e+00	6.920821e+01	0	0	1.585040e+02
9.173021e+01	2.541544e+02	2.111437e+01	3.519062e+00	6.862170e+01	0	0	1.586050e+02
9.161290e+01	2.541544e+02	2.111437e+01	3.519062e+00	6.862170e+01	0	0	1.587060e+02
9.161290e+01	2.541544e+02	2.111437e+01	3.519062e+00	6.862170e+01	0	0	1.588070e+02
9.161290e+01	2.541544e+02	2.111437e+01	3.519062e+00	6.862170e+01	0	0	1.589070e+02
9.161290e+01	2.541544e+02	2.111437e+01	3.519062e+00	6.862170e+01	0	0	1.590080e+02
9.161290e+01	2.541544e+02	2.111437e+01	3.519062e+00	6.862170e+01	0	0	1.591090e+02
9.161290e+01	2.541544e+02	2.111437e+01	3.519062e+00	6.686217e+01	0	0	1.592100e+02
9.161290e+01	2.521994e+02	2.111437e+01	3.519062e+00	6.686217e+01	0	0	1.593100e+02
9.173021e+01	2.531769e+02	2.111437e+01	1.759531e+00	6.686217e+01	0	0	1.594110e+02
9.173021e+01	2.531769e+02	2.111437e+01	3.519062e+00	6.686217e+01	0	0	1.595120e+02
9.173021e+01	2.521994e+02	2.111437e+01	1.759531e+00	6.686217e+01	0	0	1.596120e+02
9.173021e+01	2.521994e+02	2.111437e+01	3.519062e+00	6.744868e+01	0	0	1.597140e+02
9.173021e+01	2.521994e+02	2.111437e+01	3.519062e+00	6.686217e+01	0	0	1.598140e+02
9.173021e+01	2.561095e+02	2.111437e+01	3.519062e+00	6.158358e+01	0	0	1.599150e+02
9.184751e+01	2.561095e+02	2.111437e+01	3.519062e+00	6.158358e+01	0	0	1.600160e+02
9.184751e+01	2.561095e+02	2.111437e+01	3.519062e+00	6.099707e+01	0	0	1.601160e+02
9.173021e+01	2.561095e+02	2.111437e+01	1.759531e+00	6.158358e+01	0	0	1.602180e+02
9.173021e+01	2.561095e+02	2.111437e+01	3.519062e+00	6.099707e+01	0	0	1.603180e+02
9.184751e+01	2.561095e+02	2.111437e+01	1.759531e+00	6.099707e+01	0	0	1.604180e+02
9.173021e+01	2.561095e+02	2.111437e+01	3.519062e+00	6.099707e+01	0	0	1.605200e+02
9.196481e+01	2.473118e+02	2.111437e+01	1.759531e+00	6.158358e+01	0	0	1.606200e+02
9.161290e+01	2.414467e+02	2.111437e+01	1.759531e+00	6.099707e+01	0	0	1.607210e+02
9.173021e+01	2.424242e+02	2.111437e+01	1.759531e+00	6.099707e+01	0	0	1.608220e+02
9.173021e+01	2.424242e+02	2.287390e+01	1.759531e+00	6.158358e+01	0	0	1.609220e+02
9.173021e+01	2.424242e+02	2.287390e+01	1.759531e+00	6.099707e+01	0	0	1.610240e+02
9.173021e+01	2.424242e+02	2.111437e+01	1.759531e+00	6.158358e+01	0	0	1.611240e+02
9.173021e+01	2.414467e+02	2.111437e+01	1.759531e+00	6.158358e+01	0	0	1.612250e+02
9.184751e+01	2.346041e+02	2.111437e+01	1.759531e+00	6.158358e+01	0	0	1.613260e+02
9.184751e+01	2.394917e+02	2.111437e+01	1.759531e+00	6.099707e+01	0	0	1.614270e+02
9.173021e+01	2.394917e+02	2.111437e+01	1.759531e+00	6.099707e+01	0	0	1.615270e+02
9.184751e+01	2.394917e+02	2.111437e+01	1.759531e+00	6.099707e+01	0	0	1.616280e+02
9.173021e+01	2.394917e+02	2.111437e+01	1.759531e+00	6.158358e+01	0	0	1.617290e+02
9.173021e+01	2.394917e+02	2.111437e+01	3.519062e+00	6.099707e+01	0	0	1.618290e+02
9.184751e+01	2.394917e+02	2.111437e+01	1.759531e+00	6.099707e+01	0	0	1.619310e+02
9.184751e+01	2.394917e+02	2.111437e+01	3.519062e+00	6.158358e+01	0	0	1.620310e+02
9.219941e+01	2.561095e+02	2.111437e+01	1.759531e+00	6.099707e+01	0	0	1.621310e+02
9.219941e+01	2.551320e+02	2.111437e+01	1.759531e+00	6.158358e+01	0	0	1.622330e+02
9.219941e+01	2.551320e+02	2.111437e+01	3.519062e+00	6.099707e+01	0	0	1.623330e+02
9.219941e+01	2.551320e+02	2.111437e+01	1.759531e+00	6.099707e+01	0	0	1.624350e+02
9.219941e+01	2.551320e+02	2.111437e+01	1.759531e+00	6.099707e+01	0	0	1.625350e+02
9.208211e+01	2.551320e+02	2.111437e+01	3.519062e+00	6.099707e+01	0	0	1.626350e+02
9.208211e+01	2.551320e+02	2.111437e+01	3.519062e+00	6.099707e+01	0	0	1.627370e+02
9.255132e+01	2.551320e+02	2.111437e+01	3.519062e+00	6.275660e+01	0	0	1.628370e+02
9.243402e+01	2.551320e+02	2.111437e+01	3.519062e+00	6.217009e+01	0	0	1.629380e+02
9.255132e+01	2.551320e+02	2.111437e+01	3.519062e+00	6.217009e+01	0	0	1.630390e+02
9.243402e+01	2.551320e+02	2.111437e+01	1.759531e+00	6.217009e+01	0	0	1.631390e+02
9.255132e+01	2.551320e+02	2.287390e+01	1.759531e+00	6.275660e+01	0	0	1.632400e+02
9.266862e+01	2.561095e+02	2.111437e+01	1.759531e+00	6.217009e+01	0	0	1.633410e+02
9.266862e+01	2.551320e+02	2.111437e+01	1.759531e+00	6.217009e+01	0	0	1.634420e+02
9.290323e+01	2.531769e+02	2.111437e+01	1.759531e+00	6.334311e+01	0	0	1.635430e+02
9.243402e+01	2.531769e+02	2.111437e+01	1.759531e+00	6.275660e+01	0	0	1.636430e+02
9.255132e+01	2.541544e+02	2.111437e+01	1.759531e+00	6.275660e+01	0	0	1.637440e+02
9.255132e+01	2.531769e+02	2.111437e+01	3.519062e+00	6.275660e+01	0	0	1.638450e+02
9.243402e+01	2.531769e+02	2.111437e+01	1.759531e+00	6.275660e+01	0	0	1.639460e+02
9.243402e+01	2.531769e+02	1.935484e+01	3.519062e+00	6.275660e+01	0	0	1.640460e+02
9.255132e+01	2.531769e+02	2.111437e+01	3.519062e+00	6.275660e+01	0	0	1.641470e+02
9.231672e+01	2.551320e+02	1.935484e+01	3.519062e+00	6.392962e+01	0	0	1.642480e+02
9.219941e+01	2.561095e+02	1.935484e+01	1.759531e+00	6.334311e+01	0	0	1.643480e+02
9.219941e+01	2.561095e+02	2.111437e+01	1.759531e+00	6.334311e+01	0	0	1.644500e+02
9.219941e+01	2.561095e+02	2.111437e+01	1.759531e+00	6.334311e+01	0	0	1.645500e+02
9.219941e+01	2.561095e+02	2.111437e+01	1.759531e+00	6.334311e+01	0	0	1.646510e+02
9.208211e+01	2.561095e+02	1.935484e+01	1.759531e+00	6.334311e+01	0	0	1.647520e+02
9.219941e+01	2.561095e+02	1.935484e+01	3.519062e+00	6.334311e+01	0	0	1.648520e+02
9.219941e+01	2.561095e+02	1.935484e+01	1.759531e+00	6.451613e+01	0	0	1.649540e+02
9.219941e+01	2.541544e+02	1.935484e+01	1.759531e+00	6.451613e+01	0	0	1.650540e+02
9.219941e+01	2.541544e+02	2.111437e+01	1.759531e+00	6.451613e+01	0	0	1.651540e+02
9.219941e+01	2.541544e+02	2.111437e+01	3.519062e+00	6.451613e+01	0	0	1.652560e+02
9.219941e+01	2.541544e+02	2.111437e+01	3.519062e+00	6.392962e+01	0	0	1.653560e+02
9.231672e+01	2.551320e+02	2.111437e+01	3.519062e+00	6.451613e+01	0	0	1.654570e+02
9.219941e+01	2.541544e+02	2.111437e+01	3.519062e+00	6.392962e+01	0	0	1.655580e+02
9.219941e+01	2.541544e+02	2.111437e+01	3.519062e+00	6.568915e+01	0	0	1.656580e+02
9.219941e+01	2.521994e+02	2.111437e+01	3.519062e+00	6.568915e+01	0	0	1.657600e+02
9.208211e+01	2.512219e+02	2.111437e+01	1.759531e+00	6.510264e+01	0	0	1.658600e+02
9.208211e+01	2.512219e+02	2.111437e+01	1.759531e+00	6.510264e+01	0	0	1.659610e+02
9.208211e+01	2.512219e+02	1.935484e+01	1.759531e+00	6.510264e+01	0	0	1.660620e+02
9.219941e+01	2.512219e+02	1.935484e+01	3.519062e+00	6.510264e+01	0	0	1.661620e+02
9.208211e+01	2.512219e+02	1.935484e+01	1.759531e+00	6.510264e+01	0	0	1.662630e+02
9.231672e+01	2.541544e+02	1.935484e+01	3.519062e+00	6.510264e+01	0	0	1.663640e+02
9.231672e+01	2.521994e+02	2.111437e+01	1.759531e+00	6.510264e+01	0	0	1.664650e+02
9.219941e+01	2.521994e+02	2.111437e+01	1.759531e+00	6.568915e+01	0	0	1.665650e+02
9.231672e+01	2.521994e+02	2.111437e+01	1.759531e+00	6.510264e+01	0	0	1.666660e+02
9.231672e+01	2.521994e+02	2.111437e+01	1.759531e+00	6.510264e+01	0	0	1.667670e+02
9.231672e+01	2.521994e+02	2.111437e+01	3.519062e+00	6.510264e+01	0	0	1.668670e+02
9.219941e+01	2.521994e+02	1.935484e+01	3.519062e+00	6.510264e+01	0	0	1.669690e+02
9.219941e+01	2.521994e+02	2.111437e+01	1.759531e+00	6.510264e+01	0	0	1.670690e+02
9.219941e+01	2.551320e+02	2.111437e+01	1.759531e+00	6.627566e+01	0	0	1.671700e+02
9.219941e+01	2.551320e+02	2.111437e+01	3.519062e+00	6.627566e+01	0	0	1.672710e+02
9.231672e+01	2.551320e+02	2.111437e+01	1.759531e+00	6.568915e+01	0	0	1.673710e+02
9.219941e+01	2.551320e+02	2.111437e+01	1.759531e+00	6.627566e+01	0	0	1.674730e+02
9.219941e+01	2.551320e+02	1.935484e+01	3.519062e+00	6.627566e+01	0	0	1.675730e+02
9.219941e+01	2.551320e+02	2.111437e+01	3.519062e+00	6.627566e+01	0	0	1.676730e+02
9.231672e+01	2.551320e+02	2.111437e+01	3.519062e+00	6.627566e+01	0	0	1.677750e+02
9.196481e+01	2.385142e+02	2.111437e+01	3.519062e+00	6.686217e+01	0	0	1.678750e+02
9.184751e+01	2.346041e+02	2.111437e+01	3.519062e+00	6.686217e+01	0	0	1.679760e+02
9.196481e+01	2.346041e+02	2.111437e+01	3.519062e+00	6.744868e+01	0	0	1.680770e+02
9.184751e+01	2.336266e+02	2.111437e+01	3.519062e+00	6.686217e+01	0	0	1.681770e+02
9.184751e+01	2.336266e+02	2.111437e+01	3.519062e+00	6.744868e+01	0	0	1.682790e+02
9.184751e+01	2.336266e+02	2.287390e+01	3.519062e+00	6.686217e+01	0	0	1.683790e+02
9.184751e+01	2.346041e+02	2.287390e+01	3.519062e+00	6.686217e+01	0	0	1.684800e+02
9.196481e+01	2.326491e+02	2.111437e+01	3.519062e+00	6.686217e+01	0	0	1.685810e+02
9.161290e+01	2.463343e+02	2.111437e+01	3.519062e+00	6.686217e+01	0	0	1.686820e+02
9.161290e+01	2.463343e+02	2.111437e+01	3.519062e+00	6.686217e+01	0	0	1.687820e+02
9.161290e+01	2.453568e+02	2.287390e+01	3.519062e+00	6.686217e+01	0	0	1.688830e+02
9.161290e+01	2.463343e+02	2.111437e+01	3.519062e+00	6.686217e+01	0	0	1.689840e+02
9.161290e+01	2.463343e+02	2.111437e+01	3.519062e+00	6.686217e+01	0	0	1.690840e+02
9.161290e+01	2.463343e+02	2.111437e+01	3.519062e+00	6.627566e+01	0	0	1.691860e+02
9.173021e+01	2.492669e+02	2.111437e+01	3.519062e+00	6.686217e+01	0	0	1.692860e+02
9.173021e+01	2.541544e+02	2.287390e+01	5.278592e+00	6.686217e+01	0	0	1.693870e+02
9.161290e+01	2.541544e+02	2.111437e+01	3.519062e+00	6.627566e+01	0	0	1.694880e+02
9.161290e+01	2.541544e+02	2.111437e+01	3.519062e+00	6.686217e+01	0	0	1.695880e+02
9.161290e+01	2.541544e+02	2.111437e+01	3.519062e+00	6.627566e+01	0	0	1.696900e+02
9.161290e+01	2.541544e+02	2.287390e+01	3.519062e+00	6.686217e+01	0	0	1.697900e+02
9.161290e+01	2.541544e+02	2.287390e+01	3.519062e+00	6.627566e+01	0	0	1.698900e+02
9.161290e+01	2.541544e+02	2.111437e+01	3.519062e+00	6.510264e+01	0	0	1.699920e+02
9.173021e+01	2.453568e+02	2.111437e+01	3.519062e+00	6.451613e+01	0	0	1.700920e+02
9.173021e+01	2.453568e+02	2.287390e+01	1.759531e+00	6.510264e+01	0	0	1.701930e+02
9.173021e+01	2.453568e+02	2.287390e+01	3.519062e+00	6.451613e+01	0	0	1.702940e+02
9.173021e+01	2.453568e+02	2.111437e+01	3.519062e+00	6.451613e+01	0	0	1.703940e+02
9.173021e+01	2.453568e+02	2.287390e+01	3.519062e+00	6.451613e+01	0	0	1.704960e+02
9.184751e+01	2.453568e+02	2.287390e+01	3.519062e+00	6.451613e+01	0	0	1.705960e+02
9.173021e+01	2.453568e+02	2.287390e+01	3.519062e+00	6.510264e+01	0	0	1.706970e+02
9.196481e+01	2.355816e+02	2.111437e+01	3.519062e+00	6.392962e+01	0	0	1.707980e+02
9.208211e+01	2.355816e+02	2.287390e+01	3.519062e+00	6.451613e+01	0	0	1.708980e+02
9.208211e+01	2.355816e+02	2.287390e+01	5.278592e+00	6.392962e+01	0	0	1.709990e+02
9.208211e+01	2.355816e+02	2.111437e+01	3.519062e+00	6.392962e+01	0	0	1.711000e+02
9.196481e+01	2.355816e+02	2.287390e+01	3.519062e+00	6.392962e+01	0	0	1.712010e+02
9.208211e+01	2.355816e+02	2.287390e+01	3.519062e+00	6.451613e+01	0	0	1.713010e+02
9.208211e+01	2.365591e+02	2.287390e+01	3.519062e+00	6.392962e+01	0	0	1.714020e+02
9.208211e+01	2.346041e+02	2.287390e+01	3.519062e+00	6.451613e+01	0	0	1.715030e+02
9.219941e+01	2.463343e+02	2.287390e+01	3.519062e+00	6.451613e+01	0	0	1.716030e+02
9.231672e+01	2.463343e+02	2.287390e+01	3.519062e+00	6.451613e+01	0	0	1.717050e+02
9.219941e+01	2.463343e+02	2.111437e+01	5.278592e+00	6.451613e+01	0	0	1.718050e+02
9.219941e+01	2.473118e+02	2.111437e+01	3.519062e+00	6.392962e+01	0	0	1.719060e+02
9.231672e+01	2.463343e+02	2.287390e+01	3.519062e+00	6.451613e+01	0	0	1.720070e+02
9.231672e+01	2.463343e+02	2.287390e+01	3.519062e+00	6.451613e+01	0	0	1.721070e+02
9.231672e+01	2.521994e+02	2.111437e+01	3.519062e+00	6.451613e+01	0	0	1.722090e+02
9.219941e+01	2.531769e+02	2.287390e+01	5.278592e+00	6.392962e+01	0	0	1.723090e+02
9.219941e+01	2.541544e+02	2.111437e+01	5.278592e+00	6.392962e+01	0	0	1.724090e+02
9.219941e+01	2.531769e+02	2.287390e+01	5.278592e+00	6.451613e+01	0	0	1.725110e+02
9.219941e+01	2.531769e+02	2.111437e+01	5.278592e+00	6.392962e+01	0	0	1.726110e+02
9.219941e+01	2.541544e+02	2.287390e+01	5.278592e+00	6.392962e+01	0	0	1.727120e+02
9.219941e+01	2.541544e+02	2.111437e+01	3.519062e+00	6.392962e+01	0	0	1.728130e+02
9.243402e+01	2.561095e+02	2.111437e+01	5.278592e+00	6.392962e+01	0	0	1.729130e+02
9.243402e+01	2.521994e+02	2.287390e+01	5.278592e+00	6.392962e+01	0	0	1.730150e+02
9.255132e+01	2.531769e+02	2.111437e+01	5.278592e+00	6.334311e+01	0	0	1.731150e+02
9.255132e+01	2.521994e+02	2.287390e+01	5.278592e+00	6.392962e+01	0	0	1.732160e+02
9.255132e+01	2.531769e+02	2.287390e+01	5.278592e+00	6.392962e+01	0	0	1.733170e+02
9.243402e+01	2.531769e+02	2.111437e+01	5.278592e+00	6.392962e+01	0	0	1.734170e+02
9.243402e+01	2.531769e+02	2.287390e+01	5.278592e+00	6.392962e+01	0	0	1.735180e+02
9.255132e+01	2.541544e+02	2.287390e+01	5.278592e+00	6.392962e+01	0	0	1.736190e+02
9.266862e+01	2.551320e+02	2.287390e+01	5.278592e+00	6.334311e+01	0	0	1.737200e+02
9.266862e+01	2.551320e+02	2.287390e+01	5.278592e+00	6.334311e+01	0	0	1.738200e+02
9.266862e+01	2.551320e+02	2.111437e+01	5.278592e+00	6.334311e+01	0	0	1.739210e+02
9.266862e+01	2.551320e+02	2.111437e+01	5.278592e+00	6.334311e+01	0	0	1.740220e+02
9.266862e+01	2.551320e+02	2.287390e+01	5.278592e+00	6.334311e+01	0	0	1.741230e+02
9.255132e+01	2.551320e+02	2.111437e+01	5.278592e+00	6.334311e+01	0	0	1.742240e+02
9.278592e+01	2.492669e+02	2.287390e+01	5.278592e+00	6.451613e+01	0	0	1.743240e+02
9.278592e+01	2.463343e+02	2.287390e+01	5.278592e+00	6.392962e+01	0	0	1.744250e+02
9.278592e+01	2.463343e+02	2.287390e+01	5.278592e+00	6.451613e+01	0	0	1.745260e+02
9.278592e+01	2.463343e+02	2.287390e+01	5.278592e+00	6.451613e+01	0	0	1.746260e+02
9.278592e+01	2.463343e+02	2.287390e+01	5.278592e+00	6.392962e+01	0	0	1.747280e+02
9.266862e+01	2.463343e+02	2.287390e+01	5.278592e+00	6.392962e+01	0	0	1.748280e+02
9.278592e+01	2.463343e+02	2.287390e+01	5.278592e+00	6.392962e+01	0	0	1.749290e+02
9.278592e+01	2.463343e+02	2.287390e+01	5.278592e+00	6.451613e+01	0	0	1.750300e+02
9.266862e+01	2.512219e+02	2.287390e+01	5.278592e+00	6.451613e+01	0	0	1.751300e+02
9.266862e+01	2.512219e+02	2.111437e+01	5.278592e+00	6.451613e+01	0	0	1.752320e+02
9.266862e+01	2.502444e+02	2.287390e+01	5.278592e+00	6.392962e+01	0	0	1.753320e+02
9.278592e+01	2.512219e+02	2.111437e+01	5.278592e+00	6.392962e+01	0	0	1.754330e+02
9.278592e+01	2.512219e+02	2.287390e+01	5.278592e+00	6.392962e+01	0	0	1.755340e+02
9.302053e+01	2.512219e+02	2.287390e+01	5.278592e+00	6.451613e+01	0	0	1.756340e+02
9.290323e+01	2.512219e+02	2.287390e+01	5.278592e+00	6.451613e+01	0	0	1.757350e+02
9.290323e+01	2.570870e+02	2.111437e+01	7.038123e+00	6.392962e+01	0	0	1.758360e+02
9.231672e+01	2.570870e+02	2.287390e+01	7.038123e+00	6.392962e+01	0	0	1.759370e+02
9.266862e+01	2.580645e+02	2.111437e+01	7.038123e+00	6.451613e+01	0	0	1.760370e+02
9.231672e+01	2.561095e+02	2.111437e+01	5.278592e+00	6.451613e+01	0	0	1.761380e+02
9.231672e+01	2.561095e+02	2.111437e+01	5.278592e+00	6.392962e+01	0	0	1.762390e+02
9.266862e+01	2.580645e+02	2.111437e+01	5.278592e+00	6.451613e+01	0	0	1.763390e+02
9.231672e+01	2.561095e+02	2.287390e+01	5.278592e+00	6.451613e+01	0	0	1.764410e+02
9.208211e+01	2.551320e+02	2.287390e+01	7.038123e+00	6.510264e+01	0	0	1.765410e+02
9.173021e+01	2.570870e+02	2.111437e+01	5.278592e+00	6.510264e+01	0	0	1.766420e+02
9.173021e+01	2.570870e+02	2.287390e+01	5.278592e+00	6.510264e+01	0	0	1.767430e+02
9.173021e+01	2.570870e+02	2.111437e+01	5.278592e+00	6.510264e+01	0	0	1.768430e+02
9.173021e+01	2.580645e+02	2.287390e+01	5.278592e+00	6.510264e+01	0	0	1.769450e+02
9.184751e+01	2.580645e+02	2.111437e+01	5.278592e+00	6.510264e+01	0	0	1.770450e+02
9.196481e+01	2.590420e+02	2.111437e+01	7.038123e+00	6.510264e+01	0	0	1.771450e+02
9.149560e+01	2.561095e+02	2.111437e+01	7.038123e+00	6.627566e+01	0	0	1.772470e+02
9.149560e+01	2.551320e+02	2.111437e+01	5.278592e+00	6.627566e+01	0	0	1.773470e+02
9.102639e+01	2.541544e+02	2.111437e+01	5.278592e+00	6.568915e+01	0	0	1.774480e+02
9.102639e+01	2.541544e+02	2.111437e+01	7.038123e+00	6.568915e+01	0	0	1.775490e+02
9.114370e+01	2.541544e+02	2.111437e+01	5.278592e+00	6.568915e+01	0	0	1.776490e+02
9.114370e+01	2.551320e+02	2.111437e+01	5.278592e+00	6.568915e+01	0	0	1.777510e+02
9.102639e+01	2.541544e+02	2.111437e+01	5.278592e+00	6.627566e+01	0	0	1.778510e+02
9.126100e+01	2.541544e+02	2.287390e+01	5.278592e+00	6.627566e+01	0	0	1.779520e+02
9.079179e+01	2.512219e+02	2.111437e+01	7.038123e+00	6.627566e+01	0	0	1.780530e+02
9.079179e+01	2.521994e+02	2.287390e+01	7.038123e+00	6.627566e+01	0	0	1.781530e+02
9.067449e+01	2.512219e+02	2.111437e+01	7.038123e+00	6.627566e+01	0	0	1.782540e+02
9.079179e+01	2.512219e+02	2.111437e+01	5.278592e+00	6.627566e+01	0	0	1.783550e+02
9.079179e+01	2.521994e+02	2.111437e+01	5.278592e+00	6.627566e+01	0	0	1.784560e+02
9.079179e+01	2.521994e+02	2.287390e+01	5.278592e+00	6.627566e+01	0	0	1.785560e+02
9.079179e+01	2.512219e+02	2.287390e+01	7.038123e+00	6.686217e+01	0	0	1.786570e+02
9.079179e+01	2.502444e+02	2.287390e+01	5.278592e+00	6.744868e+01	0	0	1.787580e+02
9.090909e+01	2.502444e+02	2.287390e+01	7.038123e+00	6.686217e+01	0	0	1.788590e+02
9.079179e+01	2.502444e+02	2.287390e+01	5.278592e+00	6.744868e+01	0	0	1.789600e+02
9.079179e+01	2.512219e+02	2.287390e+01	5.278592e+00	6.686217e+01	0	0	1.790600e+02
9.090909e+01	2.512219e+02	2.287390e+01	5.278592e+00	6.744868e+01	0	0	1.791610e+02
9.079179e+01	2.502444e+02	2.287390e+01	7.038123e+00	6.686217e+01	0	0	1.792620e+02
9.102639e+01	2.512219e+02	2.287390e+01	7.038123e+00	6.744868e+01	0	0	1.793620e+02
9.126100e+01	2.541544e+02	2.287390e+01	5.278592e+00	6.627566e+01	0	0	1.794640e+02
9.102639e+01	2.531769e+02	2.287390e+01	5.278592e+00	6.627566e+01	0	0	1.795640e+02
9.114370e+01	2.531769e+02	2.287390e+01	5.278592e+00	6.627566e+01	0	0	1.796640e+02
9.102639e+01	2.541544e+02	2.287390e+01	5.278592e+00	6.627566e+01	0	0	1.797660e+02
9.102639e+01	2.531769e+02	2.111437e+01	5.278592e+00	6.627566e+01	0	0	1.798660e+02
9.102639e+01	2.541544e+02	2.287390e+01	5.278592e+00	6.627566e+01	0	0	1.799680e+02
9.102639e+01	2.541544e+02	2.111437e+01	5.278592e+00	6.568915e+01	0	0	1.800680e+02
9.173021e+01	2.541544e+02	2.111437e+01	7.038123e+00	6.686217e+01	0	0	1.801680e+02
9.149560e+01	2.531769e+02	2.111437e+01	7.038123e+00	6.627566e+01	0	0	1.802700e+02
9.137830e+01	2.531769e+02	2.287390e+01	7.038123e+00	6.627566e+01	0	0	1.803700e+02
9.149560e+01	2.531769e+02	2.111437e+01	5.278592e+00	6.627566e+01	0	0	1.804710e+02
9.126100e+01	2.531769e+02	2.111437e+01	5.278592e+00	6.627566e+01	0	0	1.805720e+02
9.161290e+01	2.541544e+02	2.111437e+01	7.038123e+00	6.627566e+01	0	0	1.806720e+02
9.137830e+01	2.531769e+02	2.287390e+01	5.278592e+00	6.627566e+01	0	0	1.807730e+02
9.184751e+01	2.541544e+02	2.111437e+01	7.038123e+00	6.979472e+01	0	0	1.808740e+02
9.219941e+01	2.473118e+02	2.287390e+01	7.038123e+00	6.979472e+01	0	0	1.809750e+02
9.196481e+01	2.463343e+02	2.111437e+01	5.278592e+00	6.979472e+01	0	0	1.810750e+02
9.196481e+01	2.473118e+02	2.287390e+01	5.278592e+00	7.038123e+01	0	0	1.811760e+02
9.196481e+01	2.463343e+02	2.287390e+01	5.278592e+00	6.979472e+01	0	0	1.812770e+02
9.196481e+01	2.463343e+02	2.111437e+01	5.278592e+00	6.979472e+01	0	0	1.813780e+02
9.208211e+01	2.463343e+02	2.111437e+01	5.278592e+00	6.979472e+01	0	0	1.814790e+02
9.243402e+01	2.424242e+02	2.111437e+01	5.278592e+00	7.624633e+01	0	0	1.815790e+02
9.290323e+01	2.394917e+02	2.111437e+01	3.519062e+00	7.565982e+01	0	0	1.816800e+02
9.266862e+01	2.394917e+02	2.287390e+01	5.278592e+00	7.565982e+01	0	0	1.817810e+02
9.243402e+01	2.385142e+02	2.287390e+01	5.278592e+00	7.565982e+01	0	0	1.818810e+02
9.266862e+01	2.394917e+02	2.111437e+01	5.278592e+00	7.565982e+01	0	0	1.819830e+02
9.255132e+01	2.394917e+02	2.287390e+01	5.278592e+00	7.565982e+01	0	0	1.820830e+02
9.255132e+01	2.394917e+02	2.287390e+01	5.278592e+00	7.565982e+01	0	0	1.821830e+02
9.290323e+01	2.336266e+02	2.287390e+01	5.278592e+00	7.800587e+01	0	0	1.822850e+02
9.313783e+01	2.473118e+02	2.287390e+01	5.278592e+00	7.800587e+01	0	0	1.823850e+02
9.313783e+01	2.473118e+02	2.287390e+01	5.278592e+00	7.859238e+01	0	0	1.824870e+02
9.302053e+01	2.473118e+02	2.111437e+01	5.278592e+00	7.859238e+01	0	0	1.825870e+02
9.302053e+01	2.473118e+02	2.287390e+01	3.519062e+00	7.800587e+01	0	0	1.826870e+02
9.337243e+01	2.473118e+02	2.111437e+01	5.278592e+00	7.800587e+01	0	0	1.827890e+02
9.313783e+01	2.463343e+02	2.287390e+01	3.519062e+00	7.859238e+01	0	0	1.828890e+02
9.313783e+01	2.473118e+02	2.287390e+01	3.519062e+00	7.214076e+01	0	0	1.829900e+02
9.360704e+01	2.434018e+02	2.287390e+01	3.519062e+00	7.214076e+01	0	0	1.830910e+02
9.372434e+01	2.434018e+02	2.287390e+01	5.278592e+00	7.214076e+01	0	0	1.831910e+02
9.372434e+01	2.434018e+02	2.287390e+01	5.278592e+00	7.214076e+01	0	0	1.832920e+02
9.360704e+01	2.434018e+02	2.463343e+01	5.278592e+00	7.214076e+01	0	0	1.833930e+02
9.337243e+01	2.424242e+02	2.287390e+01	3.519062e+00	7.155425e+01	0	0	1.834940e+02
9.337243e+01	2.424242e+02	2.287390e+01	5.278592e+00	7.214076e+01	0	0	1.835950e+02
9.337243e+01	2.424242e+02	2.287390e+01	3.519062e+00	7.214076e+01	0	0	1.836950e+02
9.360704e+01	2.326491e+02	2.287390e+01	5.278592e+00	7.155425e+01	0	0	1.837960e+02
9.384164e+01	2.394917e+02	2.287390e+01	3.519062e+00	7.155425e+01	0	0	1.838970e+02
9.360704e+01	2.385142e+02	2.287390e+01	3.519062e+00	7.155425e+01	0	0	1.839980e+02
9.384164e+01	2.394917e+02	2.287390e+01	5.278592e+00	7.096774e+01	0	0	1.840980e+02
9.360704e+01	2.385142e+02	2.287390e+01	5.278592e+00	7.155425e+01	0	0	1.841990e+02
9.360704e+01	2.385142e+02	2.287390e+01	3.519062e+00	7.155425e+01	0	0	1.843000e+02
9.372434e+01	2.385142e+02	2.287390e+01	5.278592e+00	7.155425e+01	0	0	1.844000e+02
9.372434e+01	2.443793e+02	2.287390e+01	3.519062e+00	6.803519e+01	3	0	1.845020e+02
9.395894e+01	2.570870e+02	2.111437e+01	3.519062e+00	6.803519e+01	0	0	1.846020e+02
9.384164e+01	2.551320e+02	2.111437e+01	3.519062e+00	6.803519e+01	0	0	1.847040e+02
9.372434e+01	2.551320e+02	2.287390e+01	3.519062e+00	6.803519e+01	0	0	1.848040e+02
9.360704e+01	2.551320e+02	2.111437e+01	3.519062e+00	6.803519e+01	0	0	1.849040e+02
9.395894e+01	2.561095e+02	2.111437e+01	3.519062e+00	6.803519e+01	0	0	1.850060e+02
9.360704e+01	2.551320e+02	2.111437e+01	5.278592e+00	6.803519e+01	0	0	1.851060e+02
9.372434e+01	2.600196e+02	2.111437e+01	3.519062e+00	6.803519e+01	0	5	1.852070e+02
9.395894e+01	2.590420e+02	2.111437e+01	3.519062e+00	6.803519e+01	0	5	1.853080e+02
9.395894e+01	2.590420e+02	2.287390e+01	5.278592e+00	6.744868e+01	0	5	1.854080e+02
9.395894e+01	2.590420e+02	2.287390e+01	3.519062e+00	6.803519e+01	0	5	1.855090e+02
9.395894e+01	2.590420e+02	2.111437e+01	3.519062e+00	6.803519e+01	0	5	1.856100e+02
9.384164e+01	2.590420e+02	2.111437e+01	3.519062e+00	6.803519e+01	0	5	1.857110e+02
9.407625e+01	2.590420e+02	2.111437e+01	3.519062e+00	6.803519e+01	0	5	1.858110e+02
9.360704e+01	2.570870e+02	2.111437e+01	3.519062e+00	6.627566e+01	0	5	1.859120e+02
9.325513e+01	2.580645e+02	2.111437e+01	3.519062e+00	6.627566e+01	0	5	1.860130e+02
9.360704e+01	2.590420e+02	2.111437e+01	3.519062e+00	6.686217e+01	0	5	1.861140e+02
9.337243e+01	2.580645e+02	2.111437e+01	5.278592e+00	6.627566e+01	0	5	1.862150e+02
9.337243e+01	2.580645e+02	2.111437e+01	3.519062e+00	6.627566e+01	0	5	1.863150e+02
9.337243e+01	2.580645e+02	2.111437e+01	3.519062e+00	6.627566e+01	0	5	1.864160e+02
9.337243e+01	2.580645e+02	2.111437e+01	3.519062e+00	6.627566e+01	0	5	1.865170e+02
9.337243e+01	2.561095e+02	2.111437e+01	3.519062e+00	6.568915e+01	0	5	1.866170e+02
9.290323e+01	2.561095e+02	2.111437e+01	3.519062e+00	6.568915e+01	0	5	1.867190e+02
9.278592e+01	2.561095e+02	2.287390e+01	3.519062e+00	6.568915e+01	0	5	1.868190e+02
9.313783e+01	2.570870e+02	2.287390e+01	3.519062e+00	6.568915e+01	0	5	1.869190e+02
9.290323e+01	2.561095e+02	2.111437e+01	3.519062e+00	6.568915e+01	0	5	1.870210e+02
9.290323e+01	2.570870e+02	2.111437e+01	3.519062e+00	6.627566e+01	0	5	1.871210e+02
9.290323e+01	2.561095e+02	2.111437e+01	3.519062e+00	6.568915e+01	0	5	1.872230e+02
9.290323e+01	2.570870e+02	2.111437e+01	3.519062e+00	6.568915e+01	0	5	1.873230e+02
9.243402e+01	2.521994e+02	2.111437e+01	3.519062e+00	6.568915e+01	0	5	1.874230e+02
9.243402e+01	2.521994e+02	2.111437e+01	5.278592e+00	6.568915e+01	0	5	1.875250e+02
9.243402e+01	2.521994e+02	2.111437e+01	5.278592e+00	6.568915e+01	0	5	1.876250e+02
9.255132e+01	2.521994e+02	2.111437e+01	3.519062e+00	6.568915e+01	0	5	1.877260e+02
9.243402e+01	2.521994e+02	2.111437e+01	3.519062e+00	6.568915e+01	0	5	1.878270e+02
9.243402e+01	2.521994e+02	2.111437e+01	3.519062e+00	6.510264e+01	0	5	1.879270e+02
9.243402e+01	2.521994e+02	2.111437e+01	3.519062e+00	6.510264e+01	0	5	1.880280e+02
9.255132e+01	2.521994e+02	2.287390e+01	5.278592e+00	6.568915e+01	0	5	1.881290e+02
9.266862e+01	2.512219e+02	2.111437e+01	3.519062e+00	6.510264e+01	0	5	1.882300e+02
9.255132e+01	2.502444e+02	2.111437e+01	5.278592e+00	6.510264e+01	0	5	1.883310e+02
9.255132e+01	2.502444e+02	2.111437e+01	3.519062e+00	6.510264e+01	0	5	1.884310e+02
9.255132e+01	2.502444e+02	2.111437e+01	5.278592e+00	6.510264e+01	0	5	1.885320e+02
9.255132e+01	2.502444e+02	2.287390e+01	3.519062e+00	6.510264e+01	0	5	1.886330e+02
9.255132e+01	2.512219e+02	2.111437e+01	3.519062e+00	6.568915e+01	0	5	1.887340e+02
9.290323e+01	2.521994e+02	2.287390e+01	3.519062e+00	6.510264e+01	0	5	1.888340e+02
9.302053e+01	2.521994e+02	2.287390e+01	3.519062e+00	6.510264e+01	0	5	1.889350e+02
9.290323e+01	2.521994e+02	2.287390e+01	5.278592e+00	6.510264e+01	0	5	1.890360e+02
9.290323e+01	2.521994e+02	2.287390e+01	3.519062e+00	6.510264e+01	0	5	1.891360e+02
9.290323e+01	2.521994e+02	2.111437e+01	3.519062e+00	6.510264e+01	0	5	1.892380e+02
9.290323e+01	2.521994e+02	2.287390e+01	5.278592e+00	6.510264e+01	0	5	1.893380e+02
9.290323e+01	2.521994e+02	2.287390e+01	3.519062e+00	6.510264e+01	0	5	1.894400e+02
9.302053e+01	2.541544e+02	2.287390e+01	5.278592e+00	6.510264e+01	0	5	1.895400e+02
9.337243e+01	2.463343e+02	2.111437e+01	5.278592e+00	6.510264e+01	0	5	1.896400e+02
9.337243e+01	2.463343e+02	2.111437e+01	3.519062e+00	6.568915e+01	0	5	1.897420e+02
9.337243e+01	2.463343e+02	2.287390e+01	3.519062e+00	6.510264e+01	0	5	1.898420e+02
9.325513e+01	2.463343e+02	2.287390e+01	5.278592e+00	6.510264e+01	0	5	1.899430e+02
9.325513e+01	2.463343e+02	2.287390e+01	5.278592e+00	6.510264e+01	0	5	1.900440e+02
9.337243e+01	2.463343e+02	2.287390e+01	3.519062e+00	6.568915e+01	0	0	1.901440e+02
9.313783e+01	2.375367e+02	2.287390e+01	3.519062e+00	6.803519e+01	0	0	1.902450e+02
9.302053e+01	2.326491e+02	2.111437e+01	5.278592e+00	6.803519e+01	0	0	1.903460e+02
9.302053e+01	2.326491e+02	2.287390e+01	5.278592e+00	6.862170e+01	0	0	1.904470e+02
9.302053e+01	2.326491e+02	2.287390e+01	3.519062e+00	6.862170e+01	0	0	1.905470e+02
9.290323e+01	2.326491e+02	2.287390e+01	3.519062e+00	6.803519e+01	0	0	1.906480e+02
9.302053e+01	2.326491e+02	2.287390e+01	5.278592e+00	6.803519e+01	0	0	1.907490e+02
9.302053e+01	2.326491e+02	2.287390e+01	5.278592e+00	6.803519e+01	0	0	1.908500e+02
9.266862e+01	2.287390e+02	2.287390e+01	3.519062e+00	6.744868e+01	0	0	1.909510e+02
9.219941e+01	2.326491e+02	2.287390e+01	5.278592e+00	6.744868e+01	0	0	1.910510e+02
9.219941e+01	2.326491e+02	2.287390e+01	3.519062e+00	6.744868e+01	0	0	1.911520e+02
9.208211e+01	2.316716e+02	2.287390e+01	5.278592e+00	6.744868e+01	0	0	1.912530e+02
9.208211e+01	2.316716e+02	2.287390e+01	5.278592e+00	6.744868e+01	0	0	1.913530e+02
9.208211e+01	2.326491e+02	2.463343e+01	3.519062e+00	6.744868e+01	0	0	1.914550e+02
9.208211e+01	2.316716e+02	2.287390e+01	3.519062e+00	6.803519e+01	0	0	1.915550e+02
9.208211e+01	2.326491e+02	2.463343e+01	5.278592e+00	6.686217e+01	0	0	1.916550e+02
8.938416e+01	2.453568e+02	2.287390e+01	3.519062e+00	6.744868e+01	0	0	1.917570e+02
8.797654e+01	2.492669e+02	2.287390e+01	5.278592e+00	6.744868e+01	0	0	1.918570e+02
8.797654e+01	2.482893e+02	2.111437e+01	3.519062e+00	6.744868e+01	0	0	1.919590e+02
8.785924e+01	2.482893e+02	2.111437e+01	5.278592e+00	6.744868e+01	0	0	1.920590e+02
8.785924e+01	2.482893e+02	2.111437e+01	3.519062e+00	6.744868e+01	0	0	1.921590e+02
8.797654e+01	2.482893e+02	2.287390e+01	5.278592e+00	6.744868e+01	0	0	1.922610e+02
8.797654e+01	2.482893e+02	2.111437e+01	3.519062e+00	6.803519e+01	0	0	1.923610e+02
8.422287e+01	2.482893e+02	2.111437e+01	5.278592e+00	6.744868e+01	0	0	1.924620e+02
8.434018e+01	2.482893e+02	2.287390e+01	5.278592e+00	6.686217e+01	0	0	1.925630e+02
8.434018e+01	2.492669e+02	2.111437e+01	5.278592e+00	6.744868e+01	0	0	1.926630e+02
8.434018e+01	2.482893e+02	2.111437e+01	5.278592e+00	6.744868e+01	0	0	1.927640e+02
8.434018e+01	2.482893e+02	2.287390e+01	5.278592e+00	6.744868e+01	0	0	1.928650e+02
8.422287e+01	2.492669e+02	2.287390e+01	5.278592e+00	6.744868e+01	0	0	1.929660e+02
8.422287e+01	2.482893e+02	2.111437e+01	5.278592e+00	6.686217e+01	0	0	1.930670e+02
8.011730e+01	2.463343e+02	2.111437e+01	5.278592e+00	6.627566e+01	0	0	1.931670e+02
8.011730e+01	2.463343e+02	2.111437e+01	5.278592e+00	6.627566e+01	0	0	1.932680e+02
8.011730e+01	2.463343e+02	2.111437e+01	7.038123e+00	6.627566e+01	0	0	1.933690e+02
8.011730e+01	2.463343e+02	2.111437e+01	5.278592e+00	6.627566e+01	0	0	1.934700e+02
8.011730e+01	2.463343e+02	2.111437e+01	5.278592e+00	6.627566e+01	0	0	1.935700e+02
8.023460e+01	2.463343e+02	2.111437e+01	5.278592e+00	6.568915e+01	0	0	1.936710e+02
8.011730e+01	2.463343e+02	2.111437e+01	5.278592e+00	6.627566e+01	0	0	1.937720e+02
7.612903e+01	2.512219e+02	2.111437e+01	5.278592e+00	6.510264e+01	0	0	1.938720e+02
7.436950e+01	2.531769e+02	2.111437e+01	5.278592e+00	6.510264e+01	0	0	1.939740e+02
7.436950e+01	2.531769e+02	2.111437e+01	5.278592e+00	6.510264e+01	0	0	1.940740e+02
7.436950e+01	2.531769e+02	2.111437e+01	5.278592e+00	6.510264e+01	0	0	1.941760e+02
7.436950e+01	2.531769e+02	1.935484e+01	5.278592e+00	6.568915e+01	0	0	1.942760e+02
7.436950e+01	2.531769e+02	2.111437e+01	5.278592e+00	6.510264e+01	0	0	1.943760e+02
7.436950e+01	2.521994e+02	1.935484e+01	5.278592e+00	6.568915e+01	0	0	1.944780e+02
7.331378e+01	2.531769e+02	2.111437e+01	5.278592e+00	6.568915e+01	0	0	1.945780e+02
7.214076e+01	2.531769e+02	2.111437e+01	5.278592e+00	6.510264e+01	0	0	1.946790e+02
7.225806e+01	2.531769e+02	2.287390e+01	5.278592e+00	6.510264e+01	0	0	1.947800e+02
7.214076e+01	2.541544e+02	2.111437e+01	5.278592e+00	6.568915e+01	0	0	1.948800e+02
7.225806e+01	2.531769e+02	1.935484e+01	5.278592e+00	6.568915e+01	0	0	1.949810e+02
7.214076e+01	2.531769e+02	2.111437e+01	5.278592e+00	6.568915e+01	0	0	1.950820e+02
7.214076e+01	2.531769e+02	2.111437e+01	5.278592e+00	6.510264e+01	0	0	1.951830e+02
7.096774e+01	2.531769e+02	2.111437e+01	5.278592e+00	6.510264e+01	0	0	1.952830e+02
6.756598e+01	2.551320e+02	1.935484e+01	5.278592e+00	6.510264e+01	0	0	1.953840e+02
6.756598e+01	2.551320e+02	1.935484e+01	3.519062e+00	6.451613e+01	0	0	1.954850e+02
6.756598e+01	2.551320e+02	2.111437e+01	5.278592e+00	6.451613e+01	0	0	1.955860e+02
6.768328e+01	2.561095e+02	1.935484e+01	5.278592e+00	6.451613e+01	0	0	1.956870e+02
6.768328e+01	2.551320e+02	2.111437e+01	5.278592e+00	6.510264e+01	0	0	1.957870e+02
6.768328e+01	2.551320e+02	1.935484e+01	5.278592e+00	6.451613e+01	0	0	1.958880e+02
6.768328e+01	2.551320e+02	2.111437e+01	5.278592e+00	6.510264e+01	0	0	1.959890e+02
6.463343e+01	2.434018e+02	2.111437e+01	5.278592e+00	6.510264e+01	0	0	1.960890e+02
6.463343e+01	2.424242e+02	1.935484e+01	5.278592e+00	6.510264e+01	0	0	1.961910e+02
6.463343e+01	2.424242e+02	2.111437e+01	7.038123e+00	6.510264e+01	0	0	1.962910e+02
6.463343e+01	2.434018e+02	1.935484e+01	5.278592e+00	6.451613e+01	0	0	1.963910e+02
6.463343e+01	2.424242e+02	2.111437e+01	5.278592e+00	6.451613e+01	0	0	1.964930e+02
6.475073e+01	2.424242e+02	1.935484e+01	5.278592e+00	6.451613e+01	0	0	1.965930e+02
6.475073e+01	2.424242e+02	2.111437e+01	5.278592e+00	6.510264e+01	0	0	1.966950e+02
6.170088e+01	2.297165e+02	1.935484e+01	5.278592e+00	6.451613e+01	0	0	1.967950e+02
6.076246e+01	2.365591e+02	1.935484e+01	5.278592e+00	6.510264e+01	0	0	1.968950e+02
6.087977e+01	2.355816e+02	1.935484e+01	7.038123e+00	6.510264e+01	0	0	1.969970e+02
6.076246e+01	2.355816e+02	1.935484e+01	5.278592e+00	6.510264e+01	0	0	1.970970e+02
6.076246e+01	2.355816e+02	1.759531e+01	5.278592e+00	6.451613e+01	0	0	1.971980e+02
6.087977e+01	2.355816e+02	1.935484e+01	5.278592e+00	6.510264e+01	0	0	1.972990e+02
6.076246e+01	2.355816e+02	1.935484e+01	5.278592e+00	6.451613e+01	0	0	1.973990e+02
5.970674e+01	2.404692e+02	1.935484e+01	5.278592e+00	6.510264e+01	3	0	1.975000e+02
5.935484e+01	2.463343e+02	1.759531e+01	5.278592e+00	6.451613e+01	0	0	1.976010e+02
5.935484e+01	2.463343e+02	1.935484e+01	3.519062e+00	6.451613e+01	0	0	1.977020e+02
5.935484e+01	2.463343e+02	1.759531e+01	5.278592e+00	6.451613e+01	0	0	1.978030e+02
5.935484e+01	2.463343e+02	1.759531e+01	5.278592e+00	6.510264e+01	0	0	1.979040e+02
5.935484e+01	2.463343e+02	1.935484e+01	5.278592e+00	6.451613e+01	0	0	1.980040e+02
5.935484e+01	2.463343e+02	1.759531e+01	5.278592e+00	6.510264e+01	0	0	1.981050e+02
5.970674e+01	2.521994e+02	1.759531e+01	5.278592e+00	6.217009e+01	0	0	1.982060e+02
6.240469e+01	2.512219e+02	1.759531e+01	5.278592e+00	6.275660e+01	0	0	1.983060e+02
6.240469e+01	2.502444e+02	1.759531e+01	7.038123e+00	6.275660e+01	0	0	1.984080e+02
6.240469e+01	2.512219e+02	1.759531e+01	5.278592e+00	6.275660e+01	0	0	1.985080e+02
6.228739e+01	2.502444e+02	1.935484e+01	5.278592e+00	6.217009e+01	0	0	1.986080e+02
6.228739e+01	2.502444e+02	1.759531e+01	5.278592e+00	6.275660e+01	0	0	1.987100e+02
6.228739e+01	2.502444e+02	1.759531e+01	7.038123e+00	6.275660e+01	0	0	1.988100e+02
6.240469e+01	2.502444e+02	1.935484e+01	5.278592e+00	6.275660e+01	0	0	1.989120e+02
6.627566e+01	2.492669e+02	1.583578e+01	5.278592e+00	6.334311e+01	0	0	1.990120e+02
6.639296e+01	2.492669e+02	1.583578e+01	5.278592e+00	6.275660e+01	0	0	1.991120e+02
6.627566e+01	2.492669e+02	1.759531e+01	5.278592e+00	6.275660e+01	0	0	1.992140e+02
6.627566e+01	2.492669e+02	1.583578e+01	5.278592e+00	6.275660e+01	0	0	1.993140e+02
6.639296e+01	2.492669e+02	1.759531e+01	5.278592e+00	6.275660e+01	0	0	1.994140e+02
6.627566e+01	2.492669e+02	1.583578e+01	5.278592e+00	6.217009e+01	0	0	1.995160e+02
6.909091e+01	2.482893e+02	1.759531e+01	5.278592e+00	6.744868e+01	0	0	1.996160e+02
7.143695e+01	2.482893e+02	1.583578e+01	5.278592e+00	6.744868e+01	0	0	1.997170e+02
7.143695e+01	2.482893e+02	1.583578e+01	5.278592e+00	6.744868e+01	0	0	1.998180e+02
7.131965e+01	2.482893e+02	1.583578e+01	5.278592e+00	6.744868e+01	0	0	1.999180e+02
7.143695e+01	2.492669e+02	1.759531e+01	7.038123e+00	6.744868e+01	0	0	2.000190e+02
7.143695e+01	2.482893e+02	1.583578e+01	5.278592e+00	6.744868e+01	0	0	2.001200e+02
7.131965e+01	2.482893e+02	1.759531e+01	5.278592e+00	6.686217e+01	0	0	2.002200e+02
7.143695e+01	2.482893e+02	1.759531e+01	5.278592e+00	7.800587e+01	0	0	2.003220e+02
7.612903e+01	2.502444e+02	1.759531e+01	5.278592e+00	7.800587e+01	0	0	2.004220e+02
7.812317e+01	2.521994e+02	1.759531e+01	7.038123e+00	7.800587e+01	0	0	2.005230e+02
7.800587e+01	2.521994e+02	1.583578e+01	5.278592e+00	7.859238e+01	0	0	2.006240e+02
7.800587e+01	2.521994e+02	1.759531e+01	5.278592e+00	7.800587e+01	0	0	2.007240e+02
7.800587e+01	2.521994e+02	1.759531e+01	5.278592e+00	7.800587e+01	0	0	2.008250e+02
7.800587e+01	2.521994e+02	1.759531e+01	5.278592e+00	7.800587e+01	0	0	2.009260e+02
7.800587e+01	2.521994e+02	1.759531e+01	5.278592e+00	7.859238e+01	0	0	2.010270e+02
8.093842e+01	2.531769e+02	1.583578e+01	5.278592e+00	7.741935e+01	0	0	2.011270e+02
8.117302e+01	2.541544e+02	1.583578e+01	5.278592e+00	7.800587e+01	0	0	2.012280e+02
8.082111e+01	2.521994e+02	1.583578e+01	5.278592e+00	7.800587e+01	0	0	2.013290e+02
[truncated: 17,979 more rows]
