# Supplementary material for: Flat electrode contacts for vagus nerve stimulation
Source: PLoS One. 2019 Nov 18;14(11):e0215191. doi: 10.1371/journal.pone.0215191 (PMC6862926; doi:10.1371/journal.pone.0215191)
Supplement: S2 File — (ZIP) [file pone.0215191.s013.zip › rat_vagus_5_data.txt]

SpO2	HR	PD	BD	RESP	ERROR	STIM	TIME
9.278592e+01	1.779081e+02	2.111437e+01	0	4.574780e+01	0	0	1.020000e-01
9.278592e+01	1.788856e+02	1.935484e+01	1.759531e+00	4.574780e+01	0	0	2.020000e-01
9.278592e+01	1.779081e+02	2.111437e+01	1.759531e+00	4.574780e+01	3	0	3.040000e-01
9.290323e+01	1.779081e+02	2.111437e+01	1.759531e+00	4.574780e+01	3	0	4.040000e-01
9.290323e+01	1.788856e+02	2.111437e+01	1.759531e+00	4.574780e+01	3	0	5.040000e-01
9.290323e+01	1.779081e+02	2.111437e+01	1.759531e+00	4.574780e+01	3	0	6.060000e-01
9.278592e+01	1.788856e+02	2.111437e+01	1.759531e+00	4.574780e+01	3	0	7.060000e-01
9.278592e+01	1.779081e+02	2.111437e+01	1.759531e+00	4.574780e+01	3	0	8.060000e-01
9.290323e+01	1.779081e+02	1.935484e+01	0	4.574780e+01	3	0	9.070000e-01
9.302053e+01	1.769306e+02	2.111437e+01	1.759531e+00	4.516129e+01	0	0	1.008000e+00
9.302053e+01	1.769306e+02	2.111437e+01	0	4.574780e+01	0	0	1.108000e+00
9.290323e+01	1.779081e+02	2.111437e+01	1.759531e+00	4.574780e+01	0	0	1.209000e+00
9.290323e+01	1.769306e+02	2.111437e+01	1.759531e+00	4.574780e+01	0	0	1.309000e+00
9.290323e+01	1.779081e+02	2.111437e+01	1.759531e+00	4.574780e+01	0	0	1.411000e+00
9.290323e+01	1.779081e+02	2.111437e+01	1.759531e+00	4.574780e+01	0	0	1.511000e+00
9.302053e+01	1.779081e+02	2.111437e+01	1.759531e+00	4.574780e+01	0	0	1.611000e+00
9.302053e+01	1.759531e+02	2.287390e+01	1.759531e+00	4.574780e+01	0	0	1.712000e+00
9.290323e+01	1.749756e+02	2.111437e+01	1.759531e+00	4.574780e+01	0	0	1.813000e+00
9.290323e+01	1.759531e+02	1.935484e+01	1.759531e+00	4.574780e+01	0	0	1.913000e+00
9.290323e+01	1.759531e+02	2.111437e+01	1.759531e+00	4.574780e+01	0	0	2.014000e+00
9.290323e+01	1.759531e+02	2.111437e+01	1.759531e+00	4.574780e+01	0	0	2.114000e+00
9.302053e+01	1.759531e+02	2.111437e+01	1.759531e+00	4.574780e+01	0	0	2.215000e+00
9.290323e+01	1.759531e+02	2.111437e+01	0	4.574780e+01	0	0	2.316000e+00
9.302053e+01	1.759531e+02	2.111437e+01	1.759531e+00	4.633431e+01	0	0	2.416000e+00
9.290323e+01	1.749756e+02	2.111437e+01	1.759531e+00	4.574780e+01	0	0	2.516000e+00
9.290323e+01	1.759531e+02	2.111437e+01	1.759531e+00	4.574780e+01	0	0	2.618000e+00
9.302053e+01	1.749756e+02	2.111437e+01	1.759531e+00	4.574780e+01	0	0	2.718000e+00
9.302053e+01	1.759531e+02	2.111437e+01	1.759531e+00	4.574780e+01	0	0	2.819000e+00
9.302053e+01	1.749756e+02	2.111437e+01	1.759531e+00	4.574780e+01	0	0	2.919000e+00
9.302053e+01	1.749756e+02	2.111437e+01	1.759531e+00	4.574780e+01	0	0	3.020000e+00
9.278592e+01	1.769306e+02	2.111437e+01	0	4.574780e+01	3	0	3.121000e+00
9.278592e+01	1.769306e+02	2.111437e+01	3.519062e+00	4.574780e+01	3	0	3.221000e+00
9.278592e+01	1.769306e+02	1.935484e+01	1.759531e+00	4.574780e+01	3	0	3.322000e+00
9.278592e+01	1.769306e+02	2.111437e+01	1.759531e+00	4.574780e+01	3	0	3.423000e+00
9.278592e+01	1.769306e+02	2.111437e+01	1.759531e+00	4.574780e+01	3	0	3.524000e+00
9.290323e+01	1.759531e+02	2.111437e+01	1.759531e+00	4.516129e+01	3	0	3.624000e+00
9.278592e+01	1.769306e+02	2.111437e+01	0	4.574780e+01	3	0	3.725000e+00
9.278592e+01	1.759531e+02	2.111437e+01	1.759531e+00	4.574780e+01	3	0	3.826000e+00
9.278592e+01	1.759531e+02	2.111437e+01	1.759531e+00	4.574780e+01	0	0	3.927000e+00
9.278592e+01	1.769306e+02	2.111437e+01	0	4.574780e+01	0	0	4.027000e+00
9.278592e+01	1.759531e+02	2.111437e+01	1.759531e+00	4.574780e+01	0	0	4.127000e+00
9.278592e+01	1.759531e+02	2.111437e+01	0	4.574780e+01	0	0	4.229000e+00
9.278592e+01	1.759531e+02	2.287390e+01	1.759531e+00	4.633431e+01	0	0	4.329000e+00
9.278592e+01	1.759531e+02	2.287390e+01	1.759531e+00	4.574780e+01	0	0	4.429000e+00
9.266862e+01	1.769306e+02	2.111437e+01	0	4.574780e+01	3	0	4.531000e+00
9.243402e+01	1.769306e+02	2.111437e+01	1.759531e+00	4.574780e+01	0	0	4.631000e+00
9.255132e+01	1.769306e+02	2.287390e+01	1.759531e+00	4.574780e+01	0	0	4.731000e+00
9.243402e+01	1.769306e+02	2.111437e+01	1.759531e+00	4.574780e+01	0	0	4.832000e+00
9.243402e+01	1.769306e+02	2.287390e+01	1.759531e+00	4.574780e+01	0	0	4.933000e+00
9.243402e+01	1.769306e+02	2.111437e+01	1.759531e+00	4.574780e+01	0	0	5.033000e+00
9.255132e+01	1.769306e+02	2.111437e+01	1.759531e+00	4.574780e+01	0	0	5.134000e+00
9.255132e+01	1.769306e+02	2.111437e+01	1.759531e+00	4.633431e+01	0	0	5.234000e+00
9.231672e+01	1.769306e+02	2.111437e+01	1.759531e+00	4.633431e+01	0	0	5.336000e+00
9.219941e+01	1.769306e+02	2.111437e+01	1.759531e+00	4.633431e+01	0	0	5.436000e+00
9.219941e+01	1.769306e+02	2.111437e+01	1.759531e+00	4.633431e+01	0	0	5.536000e+00
9.231672e+01	1.759531e+02	2.111437e+01	1.759531e+00	4.633431e+01	0	0	5.637000e+00
9.231672e+01	1.759531e+02	2.287390e+01	1.759531e+00	4.633431e+01	0	0	5.738000e+00
9.219941e+01	1.769306e+02	2.111437e+01	1.759531e+00	4.633431e+01	0	0	5.838000e+00
9.231672e+01	1.769306e+02	2.111437e+01	1.759531e+00	4.633431e+01	0	0	5.939000e+00
9.231672e+01	1.779081e+02	2.287390e+01	1.759531e+00	4.692082e+01	3	0	6.039000e+00
9.243402e+01	1.779081e+02	2.287390e+01	1.759531e+00	4.633431e+01	3	0	6.140000e+00
9.255132e+01	1.779081e+02	2.287390e+01	1.759531e+00	4.692082e+01	3	0	6.241000e+00
9.219941e+01	1.769306e+02	2.287390e+01	1.759531e+00	4.633431e+01	3	0	6.341000e+00
9.219941e+01	1.779081e+02	2.287390e+01	1.759531e+00	4.692082e+01	3	0	6.443000e+00
9.219941e+01	1.769306e+02	2.111437e+01	1.759531e+00	4.692082e+01	3	0	6.543000e+00
9.219941e+01	1.779081e+02	2.111437e+01	1.759531e+00	4.692082e+01	3	0	6.644000e+00
9.219941e+01	1.788856e+02	2.111437e+01	1.759531e+00	4.692082e+01	0	0	6.745000e+00
9.208211e+01	1.779081e+02	2.111437e+01	1.759531e+00	4.692082e+01	0	0	6.845000e+00
9.219941e+01	1.788856e+02	2.287390e+01	1.759531e+00	4.633431e+01	0	0	6.945000e+00
9.219941e+01	1.779081e+02	2.111437e+01	5.278592e+00	4.633431e+01	0	0	7.047000e+00
9.219941e+01	1.779081e+02	2.111437e+01	1.759531e+00	4.633431e+01	0	0	7.147000e+00
9.219941e+01	1.779081e+02	2.111437e+01	1.759531e+00	4.633431e+01	0	0	7.247000e+00
9.219941e+01	1.788856e+02	2.111437e+01	1.759531e+00	4.633431e+01	0	0	7.348000e+00
9.231672e+01	1.779081e+02	2.287390e+01	1.759531e+00	4.633431e+01	0	0	7.449000e+00
9.219941e+01	1.779081e+02	2.287390e+01	1.759531e+00	4.692082e+01	0	0	7.549000e+00
9.219941e+01	1.788856e+02	2.287390e+01	1.759531e+00	4.633431e+01	0	0	7.650000e+00
9.219941e+01	1.788856e+02	2.287390e+01	1.759531e+00	4.633431e+01	0	0	7.750000e+00
9.219941e+01	1.779081e+02	2.287390e+01	1.759531e+00	4.633431e+01	0	0	7.852000e+00
9.219941e+01	1.779081e+02	2.287390e+01	1.759531e+00	4.633431e+01	0	0	7.952000e+00
9.219941e+01	1.779081e+02	2.111437e+01	1.759531e+00	4.633431e+01	0	0	8.052000e+00
9.208211e+01	1.788856e+02	2.111437e+01	1.759531e+00	4.633431e+01	3	0	8.153000e+00
9.219941e+01	1.779081e+02	2.111437e+01	1.759531e+00	4.633431e+01	0	0	8.254000e+00
9.219941e+01	1.788856e+02	2.287390e+01	1.759531e+00	4.633431e+01	0	0	8.354000e+00
9.219941e+01	1.788856e+02	2.287390e+01	3.519062e+00	4.633431e+01	0	0	8.455000e+00
9.219941e+01	1.788856e+02	2.287390e+01	1.759531e+00	4.633431e+01	0	0	8.555000e+00
9.219941e+01	1.779081e+02	2.287390e+01	3.519062e+00	4.633431e+01	0	0	8.656000e+00
9.219941e+01	1.788856e+02	2.111437e+01	1.759531e+00	4.633431e+01	0	0	8.757000e+00
9.231672e+01	1.788856e+02	2.111437e+01	3.519062e+00	4.692082e+01	0	0	8.857000e+00
9.219941e+01	1.779081e+02	2.287390e+01	1.759531e+00	4.692082e+01	3	0	8.958000e+00
9.231672e+01	1.779081e+02	2.287390e+01	3.519062e+00	4.633431e+01	3	0	9.059000e+00
9.219941e+01	1.779081e+02	2.287390e+01	1.759531e+00	4.692082e+01	3	0	9.159000e+00
9.231672e+01	1.779081e+02	2.287390e+01	1.759531e+00	4.692082e+01	3	0	9.261000e+00
9.219941e+01	1.779081e+02	2.111437e+01	3.519062e+00	4.633431e+01	3	0	9.361000e+00
9.219941e+01	1.779081e+02	2.287390e+01	1.759531e+00	4.692082e+01	3	0	9.461000e+00
9.243402e+01	1.788856e+02	2.287390e+01	1.759531e+00	4.750733e+01	3	0	9.563000e+00
9.255132e+01	1.788856e+02	2.111437e+01	3.519062e+00	4.692082e+01	0	0	9.663000e+00
9.266862e+01	1.779081e+02	2.111437e+01	1.759531e+00	4.692082e+01	0	0	9.763000e+00
9.255132e+01	1.788856e+02	2.287390e+01	1.759531e+00	4.633431e+01	0	0	9.864000e+00
9.266862e+01	1.779081e+02	2.287390e+01	1.759531e+00	4.692082e+01	0	0	9.965000e+00
9.266862e+01	1.788856e+02	2.287390e+01	3.519062e+00	4.692082e+01	0	0	1.006500e+01
9.266862e+01	1.788856e+02	2.287390e+01	1.759531e+00	4.692082e+01	0	0	1.016600e+01
9.266862e+01	1.788856e+02	2.287390e+01	1.759531e+00	4.633431e+01	0	0	1.026700e+01
9.266862e+01	1.769306e+02	2.111437e+01	3.519062e+00	4.692082e+01	0	0	1.036800e+01
9.255132e+01	1.769306e+02	2.111437e+01	1.759531e+00	4.692082e+01	0	0	1.046800e+01
9.255132e+01	1.769306e+02	2.287390e+01	1.759531e+00	4.692082e+01	0	0	1.056800e+01
9.266862e+01	1.769306e+02	2.287390e+01	1.759531e+00	4.692082e+01	0	0	1.067000e+01
9.266862e+01	1.769306e+02	2.287390e+01	1.759531e+00	4.692082e+01	0	0	1.077000e+01
9.266862e+01	1.769306e+02	2.111437e+01	3.519062e+00	4.692082e+01	0	0	1.087000e+01
9.266862e+01	1.769306e+02	2.287390e+01	1.759531e+00	4.692082e+01	0	0	1.097200e+01
9.278592e+01	1.759531e+02	2.287390e+01	1.759531e+00	4.692082e+01	3	0	1.107200e+01
9.290323e+01	1.759531e+02	2.287390e+01	1.759531e+00	4.750733e+01	0	0	1.117200e+01
9.278592e+01	1.759531e+02	2.111437e+01	1.759531e+00	4.692082e+01	0	0	1.127400e+01
9.278592e+01	1.759531e+02	2.287390e+01	3.519062e+00	4.692082e+01	0	0	1.137400e+01
9.278592e+01	1.759531e+02	2.111437e+01	1.759531e+00	4.692082e+01	0	0	1.147400e+01
9.278592e+01	1.759531e+02	2.287390e+01	1.759531e+00	4.750733e+01	0	0	1.157600e+01
9.278592e+01	1.749756e+02	2.287390e+01	1.759531e+00	4.692082e+01	0	0	1.167600e+01
9.290323e+01	1.759531e+02	2.111437e+01	3.519062e+00	4.692082e+01	0	0	1.177700e+01
9.290323e+01	1.759531e+02	2.111437e+01	1.759531e+00	4.692082e+01	0	0	1.187800e+01
9.290323e+01	1.759531e+02	2.111437e+01	1.759531e+00	4.692082e+01	0	0	1.197800e+01
9.278592e+01	1.769306e+02	2.111437e+01	3.519062e+00	4.692082e+01	0	0	1.207900e+01
9.278592e+01	1.759531e+02	2.111437e+01	1.759531e+00	4.692082e+01	0	0	1.217900e+01
9.290323e+01	1.759531e+02	2.111437e+01	3.519062e+00	4.633431e+01	0	0	1.228000e+01
9.290323e+01	1.759531e+02	2.287390e+01	1.759531e+00	4.692082e+01	0	0	1.238100e+01
9.290323e+01	1.769306e+02	2.111437e+01	3.519062e+00	4.574780e+01	3	0	1.248200e+01
9.313783e+01	1.749756e+02	2.111437e+01	1.759531e+00	4.574780e+01	0	0	1.258200e+01
9.302053e+01	1.749756e+02	2.287390e+01	3.519062e+00	4.574780e+01	0	0	1.268300e+01
9.302053e+01	1.749756e+02	2.111437e+01	3.519062e+00	4.574780e+01	0	0	1.278300e+01
9.302053e+01	1.749756e+02	2.287390e+01	3.519062e+00	4.633431e+01	0	0	1.288400e+01
9.302053e+01	1.749756e+02	2.111437e+01	1.759531e+00	4.633431e+01	0	0	1.298500e+01
9.290323e+01	1.749756e+02	2.111437e+01	1.759531e+00	4.574780e+01	0	0	1.308500e+01
9.290323e+01	1.769306e+02	2.287390e+01	3.519062e+00	4.516129e+01	3	0	1.318700e+01
9.266862e+01	1.779081e+02	2.111437e+01	3.519062e+00	4.516129e+01	0	0	1.328700e+01
9.266862e+01	1.779081e+02	2.111437e+01	1.759531e+00	4.516129e+01	0	0	1.338700e+01
9.266862e+01	1.779081e+02	2.287390e+01	3.519062e+00	4.516129e+01	0	0	1.348900e+01
9.266862e+01	1.779081e+02	2.287390e+01	1.759531e+00	4.574780e+01	0	0	1.358900e+01
9.255132e+01	1.779081e+02	2.111437e+01	1.759531e+00	4.516129e+01	0	0	1.368900e+01
9.266862e+01	1.779081e+02	2.111437e+01	1.759531e+00	4.516129e+01	0	0	1.379100e+01
9.266862e+01	1.779081e+02	2.111437e+01	1.759531e+00	4.516129e+01	0	0	1.389100e+01
9.255132e+01	1.788856e+02	2.111437e+01	1.759531e+00	4.516129e+01	0	0	1.399100e+01
9.243402e+01	1.788856e+02	1.935484e+01	1.759531e+00	4.516129e+01	0	0	1.409300e+01
9.243402e+01	1.788856e+02	2.111437e+01	1.759531e+00	4.516129e+01	0	0	1.419300e+01
9.255132e+01	1.788856e+02	2.111437e+01	1.759531e+00	4.574780e+01	0	0	1.429400e+01
9.255132e+01	1.788856e+02	2.111437e+01	1.759531e+00	4.574780e+01	0	0	1.439400e+01
9.255132e+01	1.779081e+02	2.111437e+01	3.519062e+00	4.516129e+01	0	0	1.449500e+01
9.255132e+01	1.788856e+02	2.111437e+01	3.519062e+00	4.516129e+01	0	0	1.459600e+01
9.266862e+01	1.788856e+02	2.287390e+01	1.759531e+00	4.516129e+01	3	0	1.469600e+01
9.255132e+01	1.779081e+02	2.111437e+01	1.759531e+00	4.516129e+01	3	0	1.479700e+01
9.243402e+01	1.788856e+02	2.111437e+01	1.759531e+00	4.516129e+01	3	0	1.489800e+01
9.243402e+01	1.779081e+02	2.111437e+01	3.519062e+00	4.516129e+01	3	0	1.499900e+01
9.243402e+01	1.779081e+02	2.111437e+01	3.519062e+00	4.516129e+01	3	0	1.509900e+01
9.243402e+01	1.779081e+02	2.111437e+01	1.759531e+00	4.516129e+01	3	0	1.520100e+01
9.243402e+01	1.779081e+02	2.111437e+01	3.519062e+00	4.516129e+01	3	0	1.530100e+01
9.243402e+01	1.788856e+02	2.287390e+01	1.759531e+00	4.457478e+01	3	0	1.540100e+01
9.231672e+01	1.788856e+02	2.111437e+01	3.519062e+00	4.457478e+01	0	0	1.550300e+01
9.255132e+01	1.788856e+02	2.111437e+01	1.759531e+00	4.457478e+01	0	0	1.560300e+01
9.231672e+01	1.788856e+02	2.111437e+01	1.759531e+00	4.457478e+01	0	0	1.570400e+01
9.243402e+01	1.788856e+02	1.935484e+01	3.519062e+00	4.457478e+01	0	0	1.580500e+01
9.231672e+01	1.788856e+02	2.111437e+01	3.519062e+00	4.457478e+01	0	0	1.590500e+01
9.231672e+01	1.788856e+02	2.111437e+01	3.519062e+00	4.457478e+01	0	0	1.600600e+01
9.231672e+01	1.788856e+02	2.111437e+01	1.759531e+00	4.516129e+01	0	0	1.610600e+01
9.243402e+01	1.779081e+02	2.111437e+01	1.759531e+00	4.457478e+01	0	0	1.620700e+01
9.231672e+01	1.779081e+02	2.111437e+01	1.759531e+00	4.516129e+01	0	0	1.630800e+01
9.243402e+01	1.788856e+02	2.111437e+01	3.519062e+00	4.457478e+01	0	0	1.640800e+01
9.243402e+01	1.779081e+02	2.111437e+01	1.759531e+00	4.516129e+01	0	0	1.650900e+01
9.231672e+01	1.779081e+02	2.111437e+01	3.519062e+00	4.516129e+01	0	0	1.661000e+01
9.243402e+01	1.779081e+02	2.111437e+01	3.519062e+00	4.457478e+01	0	0	1.671000e+01
9.231672e+01	1.779081e+02	2.287390e+01	1.759531e+00	4.398827e+01	0	0	1.681200e+01
9.219941e+01	1.779081e+02	2.287390e+01	1.759531e+00	4.398827e+01	0	0	1.691200e+01
9.219941e+01	1.779081e+02	2.111437e+01	1.759531e+00	4.398827e+01	0	0	1.701200e+01
9.219941e+01	1.769306e+02	2.111437e+01	1.759531e+00	4.398827e+01	0	0	1.711400e+01
9.219941e+01	1.779081e+02	2.111437e+01	3.519062e+00	4.398827e+01	0	0	1.721400e+01
9.219941e+01	1.769306e+02	2.111437e+01	3.519062e+00	4.398827e+01	0	0	1.731400e+01
9.219941e+01	1.769306e+02	2.111437e+01	1.759531e+00	4.398827e+01	0	0	1.741500e+01
9.231672e+01	1.769306e+02	2.111437e+01	3.519062e+00	4.340176e+01	0	0	1.751600e+01
9.219941e+01	1.769306e+02	2.111437e+01	3.519062e+00	4.281525e+01	3	0	1.761600e+01
9.243402e+01	1.769306e+02	2.287390e+01	3.519062e+00	4.340176e+01	3	0	1.771800e+01
9.231672e+01	1.769306e+02	2.111437e+01	3.519062e+00	4.340176e+01	3	0	1.781800e+01
9.219941e+01	1.759531e+02	2.111437e+01	1.759531e+00	4.340176e+01	3	0	1.791800e+01
9.219941e+01	1.769306e+02	2.111437e+01	3.519062e+00	4.340176e+01	3	0	1.802000e+01
9.219941e+01	1.759531e+02	2.111437e+01	1.759531e+00	4.281525e+01	3	0	1.812000e+01
9.231672e+01	1.769306e+02	2.111437e+01	1.759531e+00	4.340176e+01	3	0	1.822200e+01
9.219941e+01	1.769306e+02	2.111437e+01	1.759531e+00	4.340176e+01	0	0	1.832200e+01
9.219941e+01	1.779081e+02	2.111437e+01	1.759531e+00	4.340176e+01	0	0	1.842200e+01
9.219941e+01	1.769306e+02	2.111437e+01	3.519062e+00	4.340176e+01	0	0	1.852400e+01
9.219941e+01	1.769306e+02	2.287390e+01	1.759531e+00	4.340176e+01	0	0	1.862400e+01
9.219941e+01	1.769306e+02	2.111437e+01	3.519062e+00	4.281525e+01	0	0	1.872400e+01
9.219941e+01	1.769306e+02	2.111437e+01	3.519062e+00	4.340176e+01	0	0	1.882500e+01
9.231672e+01	1.769306e+02	2.287390e+01	3.519062e+00	4.340176e+01	0	0	1.892600e+01
9.231672e+01	1.769306e+02	2.111437e+01	1.759531e+00	4.281525e+01	3	0	1.902600e+01
9.208211e+01	1.779081e+02	2.111437e+01	3.519062e+00	4.340176e+01	0	0	1.912700e+01
9.208211e+01	1.779081e+02	2.111437e+01	1.759531e+00	4.340176e+01	0	0	1.922800e+01
9.219941e+01	1.779081e+02	2.287390e+01	1.759531e+00	4.281525e+01	0	0	1.932900e+01
9.208211e+01	1.769306e+02	2.111437e+01	3.519062e+00	4.340176e+01	0	0	1.942900e+01
9.208211e+01	1.779081e+02	2.111437e+01	3.519062e+00	4.340176e+01	0	0	1.953000e+01
9.208211e+01	1.769306e+02	2.111437e+01	1.759531e+00	4.340176e+01	0	0	1.963100e+01
9.231672e+01	1.769306e+02	2.111437e+01	3.519062e+00	4.340176e+01	3	0	1.973100e+01
9.219941e+01	1.779081e+02	2.111437e+01	3.519062e+00	4.281525e+01	0	0	1.983200e+01
9.231672e+01	1.769306e+02	2.111437e+01	3.519062e+00	4.340176e+01	0	0	1.993300e+01
9.219941e+01	1.769306e+02	2.111437e+01	3.519062e+00	4.281525e+01	0	0	2.003300e+01
9.219941e+01	1.779081e+02	2.111437e+01	1.759531e+00	4.281525e+01	0	0	2.013400e+01
9.208211e+01	1.769306e+02	2.111437e+01	1.759531e+00	4.340176e+01	0	0	2.023500e+01
9.208211e+01	1.779081e+02	2.111437e+01	1.759531e+00	4.281525e+01	0	0	2.033500e+01
9.219941e+01	1.779081e+02	2.111437e+01	3.519062e+00	4.340176e+01	3	0	2.043600e+01
9.219941e+01	1.779081e+02	2.111437e+01	3.519062e+00	4.340176e+01	3	0	2.053700e+01
9.219941e+01	1.779081e+02	2.111437e+01	1.759531e+00	4.281525e+01	3	0	2.063700e+01
9.219941e+01	1.779081e+02	2.111437e+01	3.519062e+00	4.340176e+01	3	0	2.073900e+01
9.219941e+01	1.779081e+02	2.111437e+01	3.519062e+00	4.281525e+01	3	0	2.083900e+01
9.219941e+01	1.779081e+02	2.111437e+01	1.759531e+00	4.340176e+01	3	0	2.094000e+01
9.219941e+01	1.779081e+02	2.111437e+01	3.519062e+00	4.340176e+01	3	0	2.104100e+01
9.219941e+01	1.769306e+02	2.111437e+01	1.759531e+00	4.281525e+01	0	0	2.114100e+01
9.219941e+01	1.769306e+02	2.111437e+01	3.519062e+00	4.281525e+01	0	0	2.124200e+01
9.208211e+01	1.759531e+02	2.287390e+01	3.519062e+00	4.281525e+01	0	0	2.134300e+01
9.219941e+01	1.759531e+02	2.287390e+01	1.759531e+00	4.281525e+01	0	0	2.144300e+01
9.219941e+01	1.759531e+02	2.111437e+01	3.519062e+00	4.281525e+01	0	0	2.154400e+01
9.208211e+01	1.769306e+02	2.111437e+01	1.759531e+00	4.340176e+01	0	0	2.164500e+01
9.208211e+01	1.769306e+02	2.111437e+01	3.519062e+00	4.281525e+01	0	0	2.174500e+01
9.231672e+01	1.769306e+02	2.111437e+01	3.519062e+00	4.281525e+01	0	0	2.184700e+01
9.219941e+01	1.769306e+02	2.111437e+01	1.759531e+00	4.340176e+01	3	0	2.194700e+01
9.219941e+01	1.769306e+02	1.935484e+01	3.519062e+00	4.340176e+01	3	0	2.204700e+01
9.219941e+01	1.769306e+02	2.111437e+01	3.519062e+00	4.281525e+01	3	0	2.214900e+01
9.208211e+01	1.769306e+02	2.111437e+01	3.519062e+00	4.281525e+01	3	0	2.224900e+01
9.219941e+01	1.769306e+02	2.111437e+01	3.519062e+00	4.281525e+01	3	0	2.235000e+01
9.208211e+01	1.769306e+02	1.935484e+01	1.759531e+00	4.281525e+01	3	0	2.245100e+01
9.219941e+01	1.769306e+02	1.935484e+01	1.759531e+00	4.340176e+01	3	0	2.255100e+01
9.196481e+01	1.759531e+02	1.935484e+01	1.759531e+00	4.340176e+01	0	0	2.265200e+01
9.208211e+01	1.759531e+02	2.111437e+01	3.519062e+00	4.340176e+01	0	0	2.275300e+01
9.208211e+01	1.749756e+02	2.111437e+01	1.759531e+00	4.340176e+01	0	0	2.285300e+01
9.219941e+01	1.759531e+02	2.111437e+01	3.519062e+00	4.340176e+01	0	0	2.295500e+01
9.208211e+01	1.759531e+02	2.111437e+01	3.519062e+00	4.281525e+01	0	0	2.305500e+01
9.208211e+01	1.759531e+02	2.111437e+01	3.519062e+00	4.281525e+01	0	0	2.315500e+01
9.208211e+01	1.759531e+02	2.111437e+01	3.519062e+00	4.340176e+01	0	0	2.325600e+01
9.208211e+01	1.769306e+02	1.935484e+01	1.759531e+00	4.398827e+01	3	0	2.335700e+01
9.196481e+01	1.759531e+02	2.111437e+01	3.519062e+00	4.398827e+01	0	0	2.345700e+01
9.196481e+01	1.759531e+02	2.111437e+01	1.759531e+00	4.398827e+01	0	0	2.355900e+01
9.196481e+01	1.759531e+02	2.111437e+01	3.519062e+00	4.398827e+01	0	0	2.365900e+01
9.196481e+01	1.759531e+02	1.935484e+01	3.519062e+00	4.398827e+01	0	0	2.375900e+01
9.196481e+01	1.769306e+02	1.935484e+01	3.519062e+00	4.398827e+01	0	0	2.386000e+01
9.196481e+01	1.759531e+02	1.935484e+01	3.519062e+00	4.340176e+01	0	0	2.396100e+01
9.219941e+01	1.759531e+02	2.111437e+01	3.519062e+00	4.457478e+01	3	0	2.406100e+01
9.231672e+01	1.769306e+02	1.935484e+01	3.519062e+00	4.398827e+01	3	0	2.416300e+01
9.208211e+01	1.759531e+02	2.111437e+01	3.519062e+00	4.398827e+01	3	0	2.426300e+01
9.208211e+01	1.759531e+02	2.111437e+01	3.519062e+00	4.398827e+01	3	0	2.436400e+01
9.196481e+01	1.759531e+02	1.935484e+01	1.759531e+00	4.398827e+01	3	0	2.446500e+01
9.196481e+01	1.759531e+02	1.935484e+01	3.519062e+00	4.398827e+01	3	0	2.456500e+01
9.196481e+01	1.759531e+02	2.111437e+01	3.519062e+00	4.398827e+01	3	0	2.466700e+01
9.196481e+01	1.769306e+02	1.935484e+01	3.519062e+00	4.398827e+01	0	0	2.476700e+01
9.196481e+01	1.769306e+02	2.111437e+01	3.519062e+00	4.457478e+01	3	0	2.486700e+01
9.208211e+01	1.769306e+02	2.111437e+01	3.519062e+00	4.398827e+01	3	0	2.496900e+01
9.208211e+01	1.769306e+02	1.935484e+01	3.519062e+00	4.398827e+01	3	0	2.506900e+01
9.208211e+01	1.769306e+02	2.111437e+01	3.519062e+00	4.457478e+01	3	0	2.517000e+01
9.196481e+01	1.769306e+02	2.111437e+01	3.519062e+00	4.398827e+01	3	0	2.527100e+01
9.208211e+01	1.759531e+02	2.111437e+01	3.519062e+00	4.398827e+01	3	0	2.537100e+01
9.219941e+01	1.788856e+02	1.935484e+01	1.759531e+00	4.398827e+01	0	0	2.547300e+01
9.243402e+01	1.788856e+02	2.111437e+01	1.759531e+00	4.457478e+01	0	0	2.557300e+01
9.231672e+01	1.779081e+02	2.111437e+01	3.519062e+00	4.398827e+01	0	0	2.567300e+01
9.231672e+01	1.788856e+02	1.935484e+01	3.519062e+00	4.398827e+01	0	0	2.577500e+01
9.231672e+01	1.779081e+02	2.111437e+01	3.519062e+00	4.398827e+01	0	0	2.587500e+01
9.219941e+01	1.779081e+02	2.111437e+01	3.519062e+00	4.398827e+01	0	0	2.597500e+01
9.231672e+01	1.779081e+02	2.111437e+01	3.519062e+00	4.398827e+01	0	0	2.607600e+01
9.231672e+01	1.788856e+02	2.111437e+01	3.519062e+00	4.398827e+01	0	0	2.617700e+01
9.255132e+01	1.779081e+02	2.111437e+01	3.519062e+00	4.398827e+01	0	0	2.627700e+01
9.255132e+01	1.779081e+02	2.111437e+01	3.519062e+00	4.398827e+01	0	0	2.637800e+01
9.255132e+01	1.779081e+02	2.111437e+01	3.519062e+00	4.398827e+01	0	0	2.647900e+01
9.255132e+01	1.779081e+02	2.111437e+01	3.519062e+00	4.457478e+01	0	0	2.657900e+01
9.243402e+01	1.779081e+02	2.111437e+01	3.519062e+00	4.398827e+01	0	0	2.668000e+01
9.243402e+01	1.779081e+02	2.111437e+01	3.519062e+00	4.398827e+01	0	0	2.678100e+01
9.255132e+01	1.779081e+02	2.111437e+01	3.519062e+00	4.457478e+01	0	0	2.688200e+01
9.266862e+01	1.779081e+02	2.111437e+01	3.519062e+00	4.516129e+01	0	0	2.698200e+01
9.266862e+01	1.779081e+02	2.111437e+01	3.519062e+00	4.457478e+01	0	0	2.708300e+01
9.266862e+01	1.779081e+02	2.111437e+01	3.519062e+00	4.457478e+01	0	0	2.718400e+01
9.266862e+01	1.779081e+02	2.287390e+01	3.519062e+00	4.398827e+01	0	0	2.728400e+01
9.266862e+01	1.779081e+02	2.111437e+01	3.519062e+00	4.457478e+01	0	0	2.738400e+01
9.255132e+01	1.779081e+02	2.111437e+01	1.759531e+00	4.457478e+01	0	0	2.748600e+01
9.266862e+01	1.779081e+02	2.111437e+01	3.519062e+00	4.457478e+01	0	0	2.758600e+01
9.266862e+01	1.769306e+02	2.111437e+01	3.519062e+00	4.457478e+01	0	0	2.768600e+01
9.278592e+01	1.779081e+02	2.111437e+01	3.519062e+00	4.398827e+01	0	0	2.778800e+01
9.278592e+01	1.769306e+02	2.287390e+01	3.519062e+00	4.398827e+01	0	0	2.788800e+01
9.278592e+01	1.779081e+02	2.111437e+01	3.519062e+00	4.457478e+01	0	0	2.798800e+01
9.266862e+01	1.779081e+02	2.287390e+01	3.519062e+00	4.398827e+01	0	0	2.809000e+01
9.266862e+01	1.769306e+02	2.111437e+01	1.759531e+00	4.457478e+01	0	0	2.819000e+01
9.266862e+01	1.769306e+02	2.111437e+01	1.759531e+00	4.398827e+01	0	0	2.829100e+01
9.278592e+01	1.759531e+02	2.111437e+01	3.519062e+00	4.457478e+01	0	0	2.839100e+01
9.290323e+01	1.759531e+02	2.111437e+01	1.759531e+00	4.457478e+01	0	0	2.849200e+01
9.278592e+01	1.769306e+02	2.111437e+01	1.759531e+00	4.457478e+01	0	0	2.859300e+01
9.290323e+01	1.759531e+02	2.111437e+01	3.519062e+00	4.457478e+01	0	0	2.869300e+01
9.278592e+01	1.769306e+02	2.111437e+01	1.759531e+00	4.457478e+01	0	0	2.879400e+01
9.290323e+01	1.759531e+02	2.111437e+01	3.519062e+00	4.457478e+01	0	0	2.889500e+01
9.278592e+01	1.759531e+02	2.111437e+01	3.519062e+00	4.457478e+01	0	0	2.899500e+01
9.266862e+01	1.769306e+02	2.111437e+01	1.759531e+00	4.516129e+01	0	0	2.909600e+01
9.243402e+01	1.798631e+02	2.111437e+01	3.519062e+00	4.457478e+01	0	0	2.919700e+01
9.255132e+01	1.798631e+02	2.111437e+01	3.519062e+00	4.457478e+01	0	0	2.929700e+01
9.255132e+01	1.798631e+02	2.111437e+01	1.759531e+00	4.457478e+01	0	0	2.939900e+01
9.255132e+01	1.788856e+02	1.935484e+01	1.759531e+00	4.457478e+01	0	0	2.949900e+01
9.255132e+01	1.798631e+02	2.111437e+01	3.519062e+00	4.457478e+01	0	0	2.959900e+01
9.255132e+01	1.798631e+02	2.111437e+01	1.759531e+00	4.457478e+01	0	0	2.970000e+01
9.255132e+01	1.788856e+02	2.287390e+01	1.759531e+00	4.457478e+01	0	0	2.980100e+01
9.243402e+01	1.798631e+02	2.111437e+01	3.519062e+00	4.398827e+01	0	0	2.990100e+01
9.243402e+01	1.808407e+02	2.287390e+01	1.759531e+00	4.457478e+01	0	0	3.000200e+01
9.231672e+01	1.798631e+02	2.111437e+01	1.759531e+00	4.457478e+01	0	0	3.010300e+01
9.231672e+01	1.808407e+02	2.111437e+01	1.759531e+00	4.398827e+01	0	0	3.020300e+01
9.243402e+01	1.798631e+02	2.111437e+01	1.759531e+00	4.398827e+01	0	0	3.030400e+01
9.243402e+01	1.808407e+02	2.111437e+01	3.519062e+00	4.457478e+01	0	0	3.040500e+01
9.231672e+01	1.808407e+02	2.111437e+01	3.519062e+00	4.457478e+01	0	0	3.050500e+01
9.208211e+01	1.808407e+02	2.111437e+01	1.759531e+00	4.457478e+01	0	0	3.060600e+01
9.208211e+01	1.818182e+02	2.111437e+01	1.759531e+00	4.457478e+01	0	0	3.070700e+01
9.196481e+01	1.818182e+02	2.111437e+01	3.519062e+00	4.457478e+01	0	0	3.080800e+01
9.208211e+01	1.808407e+02	2.287390e+01	1.759531e+00	4.457478e+01	0	0	3.090800e+01
9.208211e+01	1.808407e+02	2.111437e+01	3.519062e+00	4.457478e+01	0	0	3.100800e+01
9.208211e+01	1.808407e+02	2.111437e+01	3.519062e+00	4.457478e+01	0	0	3.111000e+01
9.208211e+01	1.818182e+02	2.111437e+01	3.519062e+00	4.457478e+01	0	0	3.121000e+01
9.196481e+01	1.808407e+02	2.111437e+01	3.519062e+00	4.398827e+01	0	0	3.131000e+01
9.196481e+01	1.798631e+02	2.287390e+01	3.519062e+00	4.398827e+01	0	0	3.141200e+01
9.196481e+01	1.808407e+02	2.111437e+01	3.519062e+00	4.340176e+01	0	0	3.151200e+01
9.196481e+01	1.798631e+02	2.287390e+01	1.759531e+00	4.340176e+01	0	0	3.161200e+01
9.208211e+01	1.808407e+02	2.111437e+01	3.519062e+00	4.398827e+01	0	0	3.171400e+01
9.196481e+01	1.808407e+02	2.287390e+01	1.759531e+00	4.398827e+01	0	0	3.181400e+01
9.196481e+01	1.798631e+02	2.287390e+01	1.759531e+00	4.398827e+01	0	0	3.191500e+01
9.196481e+01	1.788856e+02	2.111437e+01	1.759531e+00	4.340176e+01	3	0	3.201600e+01
9.196481e+01	1.798631e+02	2.111437e+01	3.519062e+00	4.340176e+01	0	0	3.211600e+01
9.196481e+01	1.798631e+02	2.287390e+01	3.519062e+00	4.340176e+01	0	0	3.221700e+01
9.231672e+01	1.798631e+02	2.287390e+01	1.759531e+00	4.340176e+01	0	0	3.231800e+01
9.219941e+01	1.798631e+02	2.287390e+01	3.519062e+00	4.340176e+01	0	0	3.241800e+01
9.196481e+01	1.798631e+02	2.287390e+01	1.759531e+00	4.340176e+01	0	0	3.251900e+01
9.196481e+01	1.798631e+02	2.287390e+01	3.519062e+00	4.340176e+01	0	0	3.261900e+01
9.184751e+01	1.798631e+02	2.111437e+01	3.519062e+00	4.340176e+01	3	0	3.272000e+01
9.184751e+01	1.798631e+02	2.287390e+01	3.519062e+00	4.340176e+01	3	0	3.282100e+01
9.184751e+01	1.798631e+02	2.287390e+01	3.519062e+00	4.340176e+01	3	0	3.292200e+01
9.184751e+01	1.798631e+02	2.287390e+01	1.759531e+00	4.398827e+01	3	0	3.302200e+01
9.184751e+01	1.798631e+02	2.287390e+01	1.759531e+00	4.398827e+01	3	0	3.312300e+01
9.196481e+01	1.798631e+02	2.287390e+01	1.759531e+00	4.398827e+01	3	0	3.322400e+01
9.196481e+01	1.798631e+02	2.111437e+01	1.759531e+00	4.340176e+01	3	0	3.332500e+01
9.196481e+01	1.779081e+02	2.111437e+01	1.759531e+00	4.340176e+01	0	0	3.342600e+01
9.196481e+01	1.779081e+02	2.111437e+01	1.759531e+00	4.340176e+01	3	0	3.352600e+01
9.208211e+01	1.779081e+02	2.111437e+01	1.759531e+00	4.340176e+01	3	0	3.362700e+01
9.208211e+01	1.779081e+02	2.287390e+01	1.759531e+00	4.340176e+01	3	0	3.372800e+01
9.196481e+01	1.779081e+02	2.111437e+01	1.759531e+00	4.340176e+01	3	0	3.382800e+01
9.208211e+01	1.779081e+02	2.111437e+01	1.759531e+00	4.340176e+01	3	0	3.393000e+01
9.196481e+01	1.779081e+02	2.111437e+01	1.759531e+00	4.340176e+01	3	0	3.403000e+01
9.208211e+01	1.779081e+02	2.111437e+01	1.759531e+00	4.340176e+01	3	0	3.413000e+01
9.208211e+01	1.788856e+02	2.111437e+01	1.759531e+00	4.340176e+01	0	0	3.423200e+01
9.196481e+01	1.788856e+02	2.111437e+01	1.759531e+00	4.281525e+01	0	0	3.433200e+01
9.208211e+01	1.788856e+02	2.111437e+01	1.759531e+00	4.340176e+01	0	0	3.443300e+01
9.196481e+01	1.798631e+02	2.111437e+01	0	4.340176e+01	0	0	3.453400e+01
9.208211e+01	1.798631e+02	2.111437e+01	1.759531e+00	4.340176e+01	0	0	3.463400e+01
9.208211e+01	1.798631e+02	2.111437e+01	1.759531e+00	4.340176e+01	0	0	3.473500e+01
9.208211e+01	1.788856e+02	2.287390e+01	1.759531e+00	4.340176e+01	0	0	3.483600e+01
9.243402e+01	1.808407e+02	2.111437e+01	0	4.340176e+01	0	0	3.493600e+01
9.243402e+01	1.808407e+02	2.287390e+01	0	4.281525e+01	0	0	3.503700e+01
9.243402e+01	1.808407e+02	1.935484e+01	1.759531e+00	4.281525e+01	0	0	3.513800e+01
9.243402e+01	1.808407e+02	2.111437e+01	1.759531e+00	4.340176e+01	0	0	3.523800e+01
9.243402e+01	1.808407e+02	2.111437e+01	0	4.340176e+01	0	0	3.533900e+01
9.243402e+01	1.808407e+02	2.111437e+01	1.759531e+00	4.340176e+01	0	0	3.543900e+01
9.243402e+01	1.798631e+02	2.111437e+01	1.759531e+00	4.340176e+01	0	0	3.554000e+01
9.231672e+01	1.798631e+02	2.111437e+01	1.759531e+00	4.340176e+01	3	0	3.564100e+01
9.219941e+01	1.788856e+02	2.111437e+01	1.759531e+00	4.281525e+01	0	0	3.574100e+01
9.219941e+01	1.788856e+02	2.111437e+01	1.759531e+00	4.281525e+01	0	0	3.584300e+01
9.219941e+01	1.788856e+02	2.111437e+01	1.759531e+00	4.281525e+01	0	0	3.594300e+01
9.231672e+01	1.788856e+02	2.111437e+01	1.759531e+00	4.281525e+01	0	0	3.604300e+01
9.231672e+01	1.788856e+02	2.111437e+01	1.759531e+00	4.340176e+01	0	0	3.614500e+01
9.219941e+01	1.788856e+02	2.111437e+01	3.519062e+00	4.281525e+01	0	0	3.624500e+01
9.231672e+01	1.788856e+02	2.111437e+01	1.759531e+00	4.340176e+01	3	0	3.634500e+01
9.219941e+01	1.798631e+02	2.111437e+01	3.519062e+00	4.340176e+01	3	0	3.644700e+01
9.219941e+01	1.788856e+02	2.111437e+01	0	4.281525e+01	3	0	3.654700e+01
9.219941e+01	1.788856e+02	2.111437e+01	1.759531e+00	4.281525e+01	3	0	3.664800e+01
9.219941e+01	1.788856e+02	2.111437e+01	0	4.340176e+01	3	0	3.674900e+01
9.219941e+01	1.788856e+02	2.111437e+01	1.759531e+00	4.281525e+01	3	0	3.684900e+01
9.231672e+01	1.798631e+02	2.111437e+01	1.759531e+00	4.340176e+01	3	0	3.695100e+01
9.231672e+01	1.798631e+02	2.111437e+01	1.759531e+00	4.281525e+01	3	0	3.705100e+01
9.231672e+01	1.808407e+02	2.111437e+01	1.759531e+00	4.281525e+01	0	0	3.715200e+01
9.231672e+01	1.808407e+02	1.935484e+01	1.759531e+00	4.281525e+01	0	0	3.725300e+01
9.231672e+01	1.808407e+02	2.111437e+01	1.759531e+00	4.281525e+01	0	0	3.735300e+01
9.231672e+01	1.808407e+02	2.111437e+01	1.759531e+00	4.222874e+01	0	0	3.745300e+01
9.219941e+01	1.808407e+02	2.111437e+01	1.759531e+00	4.281525e+01	0	0	3.755500e+01
9.231672e+01	1.808407e+02	2.111437e+01	1.759531e+00	4.281525e+01	0	0	3.765500e+01
9.255132e+01	1.798631e+02	2.111437e+01	1.759531e+00	4.281525e+01	3	0	3.775600e+01
9.255132e+01	1.808407e+02	2.111437e+01	0	4.281525e+01	0	0	3.785700e+01
9.266862e+01	1.808407e+02	2.111437e+01	1.759531e+00	4.222874e+01	0	0	3.795700e+01
9.255132e+01	1.808407e+02	2.111437e+01	0	4.281525e+01	0	0	3.805700e+01
9.255132e+01	1.808407e+02	2.111437e+01	1.759531e+00	4.222874e+01	0	0	3.815900e+01
9.255132e+01	1.808407e+02	2.111437e+01	1.759531e+00	4.222874e+01	0	0	3.825900e+01
9.255132e+01	1.798631e+02	2.111437e+01	1.759531e+00	4.281525e+01	0	0	3.836000e+01
9.266862e+01	1.808407e+02	2.111437e+01	1.759531e+00	4.281525e+01	0	0	3.846100e+01
9.266862e+01	1.808407e+02	2.287390e+01	1.759531e+00	4.222874e+01	3	0	3.856100e+01
9.255132e+01	1.798631e+02	1.935484e+01	1.759531e+00	4.281525e+01	3	0	3.866300e+01
9.255132e+01	1.808407e+02	2.111437e+01	1.759531e+00	4.281525e+01	3	0	3.876300e+01
9.255132e+01	1.808407e+02	2.111437e+01	1.759531e+00	4.281525e+01	3	0	3.886300e+01
9.255132e+01	1.808407e+02	2.111437e+01	1.759531e+00	4.281525e+01	3	0	3.896500e+01
9.266862e+01	1.808407e+02	2.111437e+01	1.759531e+00	4.281525e+01	3	0	3.906500e+01
9.243402e+01	1.798631e+02	1.935484e+01	1.759531e+00	4.281525e+01	0	0	3.916500e+01
9.231672e+01	1.808407e+02	2.111437e+01	1.759531e+00	4.281525e+01	3	0	3.926700e+01
9.231672e+01	1.808407e+02	2.111437e+01	1.759531e+00	4.281525e+01	3	0	3.936700e+01
9.219941e+01	1.808407e+02	2.111437e+01	1.759531e+00	4.281525e+01	3	0	3.946900e+01
9.255132e+01	1.818182e+02	2.111437e+01	1.759531e+00	4.281525e+01	3	0	3.956900e+01
9.219941e+01	1.818182e+02	2.111437e+01	1.759531e+00	4.281525e+01	3	0	3.966900e+01
9.231672e+01	1.808407e+02	2.111437e+01	0	4.281525e+01	3	0	3.977100e+01
9.231672e+01	1.808407e+02	1.935484e+01	1.759531e+00	4.281525e+01	3	0	3.987100e+01
9.290323e+01	1.798631e+02	2.111437e+01	0	4.281525e+01	0	0	3.997200e+01
9.302053e+01	1.808407e+02	1.935484e+01	0	4.222874e+01	0	0	4.007300e+01
9.278592e+01	1.798631e+02	1.935484e+01	1.759531e+00	4.281525e+01	0	0	4.017300e+01
9.278592e+01	1.808407e+02	1.935484e+01	1.759531e+00	4.281525e+01	0	0	4.027400e+01
9.290323e+01	1.798631e+02	2.111437e+01	0	4.222874e+01	0	0	4.037500e+01
9.266862e+01	1.798631e+02	2.111437e+01	1.759531e+00	4.281525e+01	0	0	4.047500e+01
9.266862e+01	1.798631e+02	1.935484e+01	1.759531e+00	4.222874e+01	0	0	4.057600e+01
9.278592e+01	1.808407e+02	1.935484e+01	1.759531e+00	4.281525e+01	3	0	4.067700e+01
9.278592e+01	1.798631e+02	1.935484e+01	1.759531e+00	4.222874e+01	0	0	4.077700e+01
9.266862e+01	1.798631e+02	1.935484e+01	1.759531e+00	4.281525e+01	0	0	4.087800e+01
9.266862e+01	1.798631e+02	1.935484e+01	1.759531e+00	4.222874e+01	0	0	4.097900e+01
9.266862e+01	1.798631e+02	1.935484e+01	0	4.281525e+01	0	0	4.107900e+01
9.266862e+01	1.798631e+02	1.935484e+01	1.759531e+00	4.281525e+01	0	0	4.118000e+01
9.278592e+01	1.798631e+02	2.111437e+01	1.759531e+00	4.281525e+01	0	0	4.128100e+01
9.278592e+01	1.788856e+02	2.111437e+01	1.759531e+00	4.046921e+01	3	0	4.138100e+01
9.302053e+01	1.798631e+02	2.111437e+01	1.759531e+00	4.046921e+01	0	0	4.148200e+01
9.290323e+01	1.798631e+02	1.935484e+01	1.759531e+00	4.046921e+01	0	0	4.158300e+01
9.278592e+01	1.798631e+02	2.111437e+01	1.759531e+00	4.046921e+01	0	0	4.168300e+01
9.302053e+01	1.798631e+02	2.111437e+01	1.759531e+00	4.105572e+01	0	0	4.178400e+01
9.266862e+01	1.788856e+02	2.111437e+01	1.759531e+00	4.046921e+01	0	0	4.188500e+01
9.266862e+01	1.788856e+02	1.935484e+01	1.759531e+00	4.046921e+01	0	0	4.198600e+01
9.266862e+01	1.798631e+02	2.111437e+01	1.759531e+00	4.046921e+01	0	0	4.208600e+01
9.266862e+01	1.798631e+02	1.935484e+01	1.759531e+00	4.105572e+01	3	0	4.218700e+01
9.255132e+01	1.798631e+02	2.111437e+01	1.759531e+00	4.046921e+01	3	0	4.228800e+01
9.266862e+01	1.798631e+02	2.111437e+01	1.759531e+00	4.046921e+01	3	0	4.238800e+01
9.266862e+01	1.798631e+02	2.111437e+01	1.759531e+00	4.046921e+01	3	0	4.248900e+01
9.290323e+01	1.808407e+02	2.111437e+01	1.759531e+00	4.105572e+01	3	0	4.259000e+01
9.255132e+01	1.798631e+02	1.935484e+01	1.759531e+00	4.046921e+01	3	0	4.269100e+01
9.266862e+01	1.798631e+02	1.935484e+01	1.759531e+00	3.870968e+01	3	0	4.279100e+01
9.266862e+01	1.788856e+02	2.111437e+01	1.759531e+00	3.870968e+01	0	0	4.289200e+01
9.266862e+01	1.779081e+02	1.935484e+01	1.759531e+00	3.870968e+01	0	0	4.299300e+01
9.266862e+01	1.779081e+02	2.111437e+01	1.759531e+00	3.870968e+01	0	0	4.309400e+01
9.266862e+01	1.779081e+02	2.111437e+01	1.759531e+00	3.870968e+01	0	0	4.319400e+01
9.266862e+01	1.788856e+02	2.111437e+01	1.759531e+00	3.812317e+01	0	0	4.329500e+01
9.266862e+01	1.779081e+02	2.111437e+01	1.759531e+00	3.812317e+01	0	0	4.339600e+01
9.266862e+01	1.779081e+02	2.111437e+01	1.759531e+00	3.812317e+01	0	0	4.349600e+01
9.255132e+01	1.779081e+02	2.111437e+01	1.759531e+00	3.870968e+01	0	0	4.359600e+01
9.243402e+01	1.788856e+02	2.111437e+01	0	3.870968e+01	0	0	4.369800e+01
9.255132e+01	1.788856e+02	2.111437e+01	0	3.812317e+01	0	0	4.379800e+01
9.255132e+01	1.788856e+02	2.111437e+01	1.759531e+00	3.870968e+01	0	0	4.389800e+01
9.243402e+01	1.788856e+02	2.111437e+01	1.759531e+00	3.870968e+01	0	0	44
9.255132e+01	1.788856e+02	2.111437e+01	1.759531e+00	3.870968e+01	0	0	4.410000e+01
9.255132e+01	1.788856e+02	2.287390e+01	1.759531e+00	3.870968e+01	0	0	4.420000e+01
9.243402e+01	1.788856e+02	2.287390e+01	0	3.870968e+01	0	0	4.430200e+01
9.243402e+01	1.788856e+02	2.287390e+01	1.759531e+00	3.870968e+01	0	0	4.440200e+01
9.255132e+01	1.788856e+02	2.287390e+01	1.759531e+00	3.870968e+01	0	0	4.450300e+01
9.243402e+01	1.788856e+02	2.111437e+01	1.759531e+00	3.870968e+01	0	0	4.460400e+01
9.243402e+01	1.779081e+02	2.111437e+01	1.759531e+00	3.870968e+01	0	0	4.470400e+01
9.243402e+01	1.779081e+02	2.111437e+01	1.759531e+00	3.870968e+01	0	0	4.480500e+01
9.243402e+01	1.779081e+02	2.111437e+01	1.759531e+00	3.870968e+01	0	0	4.490500e+01
9.231672e+01	1.788856e+02	2.287390e+01	0	3.870968e+01	3	0	4.500600e+01
9.255132e+01	1.788856e+02	2.287390e+01	0	3.870968e+01	3	0	4.510700e+01
9.231672e+01	1.779081e+02	2.287390e+01	0	3.812317e+01	3	0	4.520800e+01
9.231672e+01	1.788856e+02	2.287390e+01	1.759531e+00	3.870968e+01	3	0	4.530800e+01
9.231672e+01	1.788856e+02	2.287390e+01	0	3.812317e+01	3	0	4.540900e+01
9.231672e+01	1.788856e+02	2.287390e+01	1.759531e+00	3.870968e+01	3	0	4.551000e+01
9.231672e+01	1.788856e+02	2.287390e+01	0	3.870968e+01	3	0	4.561100e+01
9.243402e+01	1.779081e+02	2.287390e+01	1.759531e+00	3.812317e+01	3	0	4.571200e+01
9.208211e+01	1.779081e+02	2.287390e+01	3.519062e+00	3.870968e+01	0	0	4.581200e+01
9.208211e+01	1.779081e+02	2.287390e+01	0	3.870968e+01	0	0	4.591300e+01
9.208211e+01	1.788856e+02	2.463343e+01	0	3.870968e+01	0	0	4.601400e+01
9.208211e+01	1.779081e+02	2.287390e+01	1.759531e+00	3.870968e+01	0	0	4.611400e+01
9.208211e+01	1.779081e+02	2.287390e+01	0	3.870968e+01	0	0	4.621500e+01
9.208211e+01	1.788856e+02	2.287390e+01	0	3.870968e+01	0	0	4.631600e+01
9.208211e+01	1.788856e+02	2.463343e+01	0	3.636364e+01	3	0	4.641600e+01
9.231672e+01	1.798631e+02	2.287390e+01	1.759531e+00	3.636364e+01	0	0	4.651700e+01
9.219941e+01	1.798631e+02	2.287390e+01	1.759531e+00	3.636364e+01	0	0	4.661800e+01
9.208211e+01	1.788856e+02	2.287390e+01	1.759531e+00	3.636364e+01	0	0	4.671800e+01
9.219941e+01	1.798631e+02	2.287390e+01	1.759531e+00	3.636364e+01	0	0	4.681900e+01
9.219941e+01	1.798631e+02	2.287390e+01	1.759531e+00	3.636364e+01	0	0	4.691900e+01
9.208211e+01	1.788856e+02	2.287390e+01	1.759531e+00	3.695015e+01	0	0	4.702100e+01
9.208211e+01	1.798631e+02	2.287390e+01	1.759531e+00	3.695015e+01	0	0	4.712100e+01
9.231672e+01	1.798631e+02	2.287390e+01	1.759531e+00	3.753666e+01	3	0	4.722100e+01
9.231672e+01	1.798631e+02	2.287390e+01	1.759531e+00	3.695015e+01	3	0	4.732300e+01
9.219941e+01	1.798631e+02	2.287390e+01	1.759531e+00	3.695015e+01	3	0	4.742300e+01
9.243402e+01	1.798631e+02	2.287390e+01	0	3.695015e+01	3	0	4.752400e+01
9.219941e+01	1.798631e+02	2.287390e+01	0	3.695015e+01	3	0	4.762500e+01
9.231672e+01	1.798631e+02	2.287390e+01	1.759531e+00	3.753666e+01	3	0	4.772600e+01
9.231672e+01	1.798631e+02	2.287390e+01	1.759531e+00	3.753666e+01	3	0	4.782600e+01
9.219941e+01	1.798631e+02	2.287390e+01	1.759531e+00	3.753666e+01	3	0	4.792700e+01
9.219941e+01	1.798631e+02	2.463343e+01	1.759531e+00	3.753666e+01	3	0	4.802800e+01
9.243402e+01	1.798631e+02	2.287390e+01	1.759531e+00	3.753666e+01	3	0	4.812900e+01
9.219941e+01	1.798631e+02	2.287390e+01	0	3.753666e+01	3	0	4.823000e+01
9.219941e+01	1.798631e+02	2.287390e+01	1.759531e+00	3.753666e+01	3	0	4.833000e+01
9.219941e+01	1.798631e+02	2.463343e+01	1.759531e+00	3.753666e+01	3	0	4.843100e+01
9.208211e+01	1.798631e+02	2.287390e+01	1.759531e+00	3.695015e+01	3	0	4.853200e+01
9.231672e+01	1.788856e+02	2.287390e+01	1.759531e+00	3.753666e+01	0	0	4.863200e+01
9.243402e+01	1.779081e+02	2.287390e+01	1.759531e+00	3.753666e+01	0	0	4.873300e+01
9.231672e+01	1.779081e+02	2.287390e+01	1.759531e+00	3.812317e+01	0	0	4.883400e+01
9.231672e+01	1.779081e+02	2.287390e+01	1.759531e+00	3.753666e+01	0	0	4.893400e+01
9.231672e+01	1.779081e+02	2.287390e+01	1.759531e+00	3.753666e+01	0	0	4.903500e+01
9.231672e+01	1.788856e+02	2.287390e+01	1.759531e+00	3.753666e+01	0	0	4.913600e+01
9.231672e+01	1.779081e+02	2.287390e+01	1.759531e+00	3.695015e+01	0	0	4.923600e+01
9.243402e+01	1.769306e+02	2.287390e+01	1.759531e+00	3.812317e+01	3	0	4.933700e+01
9.231672e+01	1.769306e+02	2.287390e+01	1.759531e+00	3.812317e+01	0	0	4.943800e+01
9.243402e+01	1.769306e+02	2.111437e+01	0	3.812317e+01	0	0	4.953900e+01
9.243402e+01	1.779081e+02	2.287390e+01	0	3.870968e+01	0	0	4.963900e+01
9.231672e+01	1.769306e+02	2.111437e+01	0	3.812317e+01	0	0	4.974000e+01
9.231672e+01	1.769306e+02	2.287390e+01	1.759531e+00	3.812317e+01	0	0	4.984100e+01
9.231672e+01	1.779081e+02	2.111437e+01	0	3.870968e+01	0	0	4.994100e+01
9.266862e+01	1.779081e+02	2.287390e+01	0	3.870968e+01	3	0	5.004200e+01
9.231672e+01	1.779081e+02	2.287390e+01	0	3.812317e+01	0	0	5.014300e+01
9.231672e+01	1.779081e+02	2.287390e+01	1.759531e+00	3.870968e+01	0	0	5.024300e+01
9.243402e+01	1.788856e+02	2.287390e+01	0	3.870968e+01	0	0	5.034300e+01
9.231672e+01	1.788856e+02	2.111437e+01	1.759531e+00	3.870968e+01	0	0	5.044500e+01
9.231672e+01	1.779081e+02	2.111437e+01	0	3.870968e+01	0	0	5.054500e+01
9.231672e+01	1.788856e+02	2.111437e+01	0	3.870968e+01	0	0	5.064600e+01
9.231672e+01	1.779081e+02	2.287390e+01	1.759531e+00	4.398827e+01	0	0	5.074700e+01
9.231672e+01	1.798631e+02	2.287390e+01	1.759531e+00	4.398827e+01	3	0	5.084700e+01
9.243402e+01	1.788856e+02	2.111437e+01	1.759531e+00	4.398827e+01	3	0	5.094900e+01
9.231672e+01	1.788856e+02	2.111437e+01	1.759531e+00	4.398827e+01	3	0	5.104900e+01
9.231672e+01	1.788856e+02	2.111437e+01	1.759531e+00	4.340176e+01	3	0	5.114900e+01
9.231672e+01	1.788856e+02	2.287390e+01	1.759531e+00	4.340176e+01	3	0	5.125100e+01
9.231672e+01	1.788856e+02	2.287390e+01	1.759531e+00	4.340176e+01	3	0	5.135100e+01
9.219941e+01	1.798631e+02	2.111437e+01	0	4.574780e+01	3	0	5.145200e+01
9.231672e+01	1.788856e+02	2.111437e+01	1.759531e+00	4.633431e+01	0	0	5.155300e+01
9.219941e+01	1.798631e+02	2.111437e+01	1.759531e+00	4.633431e+01	0	0	5.165300e+01
9.208211e+01	1.788856e+02	2.111437e+01	1.759531e+00	4.633431e+01	0	0	5.175500e+01
9.219941e+01	1.798631e+02	2.111437e+01	0	4.633431e+01	0	0	5.185500e+01
9.219941e+01	1.798631e+02	2.287390e+01	0	4.633431e+01	0	0	5.195500e+01
9.219941e+01	1.788856e+02	2.111437e+01	1.759531e+00	4.633431e+01	0	0	5.205600e+01
9.219941e+01	1.788856e+02	2.111437e+01	0	4.633431e+01	0	0	5.215700e+01
9.243402e+01	1.788856e+02	2.111437e+01	1.759531e+00	4.633431e+01	0	0	5.225700e+01
9.231672e+01	1.788856e+02	2.111437e+01	1.759531e+00	4.574780e+01	0	0	5.235800e+01
9.231672e+01	1.788856e+02	2.111437e+01	1.759531e+00	4.574780e+01	0	0	5.245900e+01
9.231672e+01	1.788856e+02	2.111437e+01	1.759531e+00	4.574780e+01	0	0	5.255900e+01
9.231672e+01	1.788856e+02	2.111437e+01	1.759531e+00	4.633431e+01	0	0	5.266000e+01
9.231672e+01	1.788856e+02	1.935484e+01	1.759531e+00	4.574780e+01	0	0	5.276100e+01
9.243402e+01	1.788856e+02	1.935484e+01	1.759531e+00	4.633431e+01	0	0	5.286100e+01
9.278592e+01	1.808407e+02	2.111437e+01	1.759531e+00	4.692082e+01	3	0	5.296200e+01
9.278592e+01	1.798631e+02	2.111437e+01	1.759531e+00	4.692082e+01	3	0	5.306300e+01
9.255132e+01	1.798631e+02	2.111437e+01	1.759531e+00	4.692082e+01	3	0	5.316400e+01
9.255132e+01	1.798631e+02	1.935484e+01	1.759531e+00	4.692082e+01	3	0	5.326400e+01
9.255132e+01	1.798631e+02	2.111437e+01	1.759531e+00	4.692082e+01	3	0	5.336500e+01
9.255132e+01	1.798631e+02	2.111437e+01	1.759531e+00	4.692082e+01	3	0	5.346600e+01
9.243402e+01	1.798631e+02	2.111437e+01	0	4.692082e+01	3	0	5.356700e+01
9.255132e+01	1.808407e+02	2.111437e+01	1.759531e+00	4.633431e+01	0	0	5.366700e+01
9.243402e+01	1.798631e+02	1.935484e+01	0	4.692082e+01	0	0	5.376800e+01
9.243402e+01	1.798631e+02	2.111437e+01	1.759531e+00	4.692082e+01	0	0	5.386900e+01
9.243402e+01	1.798631e+02	2.111437e+01	1.759531e+00	4.633431e+01	0	0	5.396900e+01
9.243402e+01	1.798631e+02	1.935484e+01	1.759531e+00	4.692082e+01	0	0	5.407000e+01
9.255132e+01	1.798631e+02	2.111437e+01	1.759531e+00	4.692082e+01	0	0	5.417100e+01
9.243402e+01	1.798631e+02	1.935484e+01	1.759531e+00	4.692082e+01	0	0	5.427200e+01
9.243402e+01	1.798631e+02	2.111437e+01	0	4.750733e+01	3	0	5.437200e+01
9.243402e+01	1.798631e+02	2.111437e+01	1.759531e+00	4.750733e+01	0	0	5.447300e+01
9.243402e+01	1.798631e+02	2.111437e+01	0	4.750733e+01	0	0	5.457400e+01
9.231672e+01	1.798631e+02	2.111437e+01	0	4.750733e+01	0	0	5.467400e+01
9.243402e+01	1.798631e+02	2.111437e+01	0	4.750733e+01	0	0	5.477400e+01
9.243402e+01	1.798631e+02	1.935484e+01	1.759531e+00	4.750733e+01	0	0	5.487600e+01
9.243402e+01	1.798631e+02	1.935484e+01	1.759531e+00	4.692082e+01	0	0	5.497600e+01
9.255132e+01	1.808407e+02	1.935484e+01	0	4.809384e+01	0	0	5.507600e+01
9.255132e+01	1.788856e+02	2.111437e+01	0	4.809384e+01	0	0	5.517800e+01
9.255132e+01	1.788856e+02	2.111437e+01	1.759531e+00	4.809384e+01	0	0	5.527800e+01
9.255132e+01	1.788856e+02	2.111437e+01	1.759531e+00	4.809384e+01	0	0	5.537800e+01
9.255132e+01	1.788856e+02	2.111437e+01	1.759531e+00	4.809384e+01	0	0	5.548000e+01
9.255132e+01	1.788856e+02	2.111437e+01	1.759531e+00	4.809384e+01	0	0	5.558000e+01
9.266862e+01	1.788856e+02	1.935484e+01	0	4.809384e+01	0	0	5.568100e+01
9.255132e+01	1.788856e+02	2.111437e+01	1.759531e+00	4.868035e+01	0	0	5.578200e+01
9.278592e+01	1.788856e+02	2.111437e+01	1.759531e+00	4.868035e+01	3	0	5.588200e+01
9.302053e+01	1.788856e+02	1.935484e+01	1.759531e+00	4.868035e+01	0	0	5.598300e+01
9.290323e+01	1.788856e+02	2.111437e+01	1.759531e+00	4.868035e+01	0	0	5.608400e+01
9.290323e+01	1.788856e+02	1.935484e+01	1.759531e+00	4.868035e+01	0	0	5.618400e+01
9.290323e+01	1.788856e+02	2.111437e+01	1.759531e+00	4.926686e+01	0	0	5.628500e+01
9.290323e+01	1.788856e+02	2.111437e+01	1.759531e+00	4.868035e+01	0	0	5.638500e+01
9.290323e+01	1.788856e+02	2.111437e+01	0	4.868035e+01	0	0	5.648600e+01
9.290323e+01	1.779081e+02	2.111437e+01	1.759531e+00	4.868035e+01	3	0	5.658700e+01
9.290323e+01	1.769306e+02	2.111437e+01	0	4.868035e+01	3	0	5.668800e+01
9.290323e+01	1.769306e+02	2.111437e+01	1.759531e+00	4.868035e+01	3	0	5.678800e+01
9.290323e+01	1.769306e+02	1.935484e+01	1.759531e+00	4.868035e+01	3	0	5.688900e+01
9.290323e+01	1.769306e+02	2.111437e+01	1.759531e+00	4.809384e+01	3	0	5.699000e+01
9.290323e+01	1.769306e+02	2.111437e+01	1.759531e+00	4.868035e+01	3	0	5.709100e+01
9.290323e+01	1.769306e+02	2.111437e+01	1.759531e+00	4.868035e+01	3	0	5.719200e+01
9.313783e+01	1.769306e+02	2.111437e+01	1.759531e+00	4.868035e+01	3	0	5.729200e+01
9.302053e+01	1.769306e+02	2.111437e+01	0	4.868035e+01	0	0	5.739300e+01
9.302053e+01	1.779081e+02	2.111437e+01	1.759531e+00	4.868035e+01	0	0	5.749400e+01
9.302053e+01	1.779081e+02	2.111437e+01	1.759531e+00	4.926686e+01	0	0	5.759400e+01
9.313783e+01	1.769306e+02	2.111437e+01	1.759531e+00	4.868035e+01	0	0	5.769500e+01
9.290323e+01	1.769306e+02	2.111437e+01	0	4.868035e+01	0	0	5.779600e+01
9.302053e+01	1.779081e+02	2.111437e+01	1.759531e+00	4.868035e+01	0	0	5.789600e+01
9.302053e+01	1.769306e+02	2.111437e+01	0	4.868035e+01	0	0	5.799700e+01
9.290323e+01	1.779081e+02	2.111437e+01	0	4.868035e+01	0	0	5.809800e+01
9.290323e+01	1.769306e+02	2.111437e+01	1.759531e+00	4.868035e+01	0	0	5.819900e+01
9.302053e+01	1.769306e+02	2.111437e+01	0	4.926686e+01	0	0	5.829900e+01
9.290323e+01	1.769306e+02	2.111437e+01	1.759531e+00	4.868035e+01	0	0	5.839900e+01
9.290323e+01	1.779081e+02	2.111437e+01	1.759531e+00	4.868035e+01	0	0	5.850100e+01
9.290323e+01	1.769306e+02	2.111437e+01	1.759531e+00	4.868035e+01	0	0	5.860100e+01
9.302053e+01	1.769306e+02	2.111437e+01	1.759531e+00	4.868035e+01	0	0	5.870100e+01
9.313783e+01	1.779081e+02	2.111437e+01	1.759531e+00	4.868035e+01	3	0	5.880300e+01
9.313783e+01	1.779081e+02	2.111437e+01	1.759531e+00	4.868035e+01	3	0	5.890300e+01
9.313783e+01	1.779081e+02	2.111437e+01	1.759531e+00	4.868035e+01	3	0	5.900400e+01
9.325513e+01	1.779081e+02	2.111437e+01	0	4.868035e+01	3	0	5.910500e+01
9.313783e+01	1.779081e+02	2.111437e+01	1.759531e+00	4.868035e+01	3	0	5.920500e+01
9.325513e+01	1.779081e+02	2.111437e+01	0	4.868035e+01	3	0	5.930700e+01
9.337243e+01	1.788856e+02	2.111437e+01	1.759531e+00	4.868035e+01	0	0	5.940700e+01
9.360704e+01	1.788856e+02	2.111437e+01	1.759531e+00	4.868035e+01	3	0	5.950800e+01
9.348974e+01	1.788856e+02	2.111437e+01	0	4.868035e+01	3	0	5.960900e+01
9.337243e+01	1.788856e+02	2.111437e+01	0	4.868035e+01	3	0	5.970900e+01
9.348974e+01	1.788856e+02	2.111437e+01	1.759531e+00	4.868035e+01	3	0	5.981000e+01
9.337243e+01	1.779081e+02	2.111437e+01	1.759531e+00	4.868035e+01	3	0	5.991100e+01
9.337243e+01	1.788856e+02	2.287390e+01	0	4.868035e+01	3	0	6.001200e+01
9.348974e+01	1.788856e+02	2.111437e+01	1.759531e+00	4.868035e+01	3	0	6.011200e+01
9.337243e+01	1.779081e+02	2.111437e+01	1.759531e+00	4.809384e+01	0	0	6.021300e+01
9.337243e+01	1.779081e+02	2.111437e+01	1.759531e+00	4.868035e+01	0	0	6.031400e+01
9.337243e+01	1.779081e+02	2.111437e+01	1.759531e+00	4.868035e+01	0	0	6.041400e+01
9.337243e+01	1.779081e+02	2.111437e+01	0	4.809384e+01	0	0	6.051500e+01
9.337243e+01	1.779081e+02	2.287390e+01	0	4.868035e+01	0	0	6.061600e+01
9.337243e+01	1.779081e+02	2.287390e+01	1.759531e+00	4.868035e+01	0	0	6.071700e+01
9.348974e+01	1.779081e+02	2.287390e+01	0	4.809384e+01	0	0	6.081700e+01
9.325513e+01	1.779081e+02	2.111437e+01	0	4.868035e+01	3	0	6.091800e+01
9.302053e+01	1.779081e+02	2.111437e+01	0	4.809384e+01	0	0	6.101900e+01
9.302053e+01	1.779081e+02	2.111437e+01	0	4.868035e+01	0	0	6.111900e+01
9.302053e+01	1.779081e+02	2.111437e+01	0	4.809384e+01	0	0	6.121900e+01
9.302053e+01	1.779081e+02	2.111437e+01	1.759531e+00	4.809384e+01	0	0	6.132100e+01
9.302053e+01	1.779081e+02	2.111437e+01	1.759531e+00	4.809384e+01	0	0	6.142100e+01
9.302053e+01	1.779081e+02	2.287390e+01	1.759531e+00	4.868035e+01	0	0	6.152100e+01
9.278592e+01	1.779081e+02	2.111437e+01	1.759531e+00	4.809384e+01	3	0	6.162300e+01
9.278592e+01	1.769306e+02	2.287390e+01	1.759531e+00	4.809384e+01	3	0	6.172300e+01
9.278592e+01	1.779081e+02	2.287390e+01	0	4.868035e+01	3	0	6.182500e+01
9.278592e+01	1.779081e+02	2.287390e+01	1.759531e+00	4.809384e+01	3	0	6.192500e+01
9.278592e+01	1.779081e+02	2.287390e+01	0	4.809384e+01	3	0	6.202500e+01
9.278592e+01	1.779081e+02	2.111437e+01	0	4.868035e+01	3	0	6.212700e+01
9.290323e+01	1.769306e+02	2.287390e+01	1.759531e+00	4.809384e+01	3	0	6.222700e+01
9.278592e+01	1.788856e+02	2.287390e+01	1.759531e+00	4.809384e+01	0	0	6.232800e+01
9.266862e+01	1.779081e+02	2.287390e+01	1.759531e+00	4.868035e+01	3	0	6.242900e+01
9.266862e+01	1.779081e+02	2.287390e+01	1.759531e+00	4.809384e+01	3	0	6.252900e+01
9.266862e+01	1.779081e+02	2.287390e+01	1.759531e+00	4.809384e+01	3	0	6.263000e+01
9.266862e+01	1.779081e+02	2.287390e+01	1.759531e+00	4.868035e+01	3	0	6.273100e+01
9.266862e+01	1.779081e+02	2.287390e+01	0	4.809384e+01	3	0	6.283200e+01
9.266862e+01	1.779081e+02	2.287390e+01	1.759531e+00	4.809384e+01	3	0	6.293200e+01
9.243402e+01	1.779081e+02	2.287390e+01	0	4.809384e+01	0	0	6.303300e+01
9.231672e+01	1.788856e+02	2.111437e+01	1.759531e+00	4.809384e+01	0	0	6.313400e+01
9.231672e+01	1.788856e+02	2.111437e+01	1.759531e+00	4.868035e+01	0	0	6.323500e+01
9.219941e+01	1.779081e+02	2.287390e+01	1.759531e+00	4.809384e+01	0	0	6.333500e+01
9.219941e+01	1.788856e+02	2.111437e+01	1.759531e+00	4.809384e+01	0	0	6.343600e+01
9.219941e+01	1.788856e+02	2.111437e+01	1.759531e+00	4.809384e+01	0	0	6.353700e+01
9.231672e+01	1.788856e+02	2.287390e+01	1.759531e+00	4.809384e+01	0	0	6.363700e+01
9.231672e+01	1.788856e+02	2.287390e+01	1.759531e+00	4.809384e+01	0	0	6.373800e+01
9.196481e+01	1.788856e+02	2.111437e+01	0	4.809384e+01	0	0	6.383900e+01
9.196481e+01	1.798631e+02	2.287390e+01	0	4.809384e+01	0	0	6.393900e+01
9.208211e+01	1.798631e+02	2.111437e+01	1.759531e+00	4.809384e+01	0	0	6.403900e+01
9.184751e+01	1.788856e+02	2.111437e+01	0	4.809384e+01	0	0	6.414100e+01
9.184751e+01	1.788856e+02	2.111437e+01	1.759531e+00	4.868035e+01	0	0	6.424100e+01
9.184751e+01	1.788856e+02	2.111437e+01	1.759531e+00	4.750733e+01	0	0	6.434200e+01
9.196481e+01	1.798631e+02	2.287390e+01	1.759531e+00	4.809384e+01	0	0	6.444300e+01
9.196481e+01	1.798631e+02	2.111437e+01	1.759531e+00	4.868035e+01	3	0	6.454300e+01
9.161290e+01	1.808407e+02	2.111437e+01	1.759531e+00	4.750733e+01	0	0	6.464400e+01
9.161290e+01	1.808407e+02	2.111437e+01	1.759531e+00	4.809384e+01	0	0	6.474500e+01
9.161290e+01	1.798631e+02	2.287390e+01	0	4.809384e+01	0	0	6.484500e+01
9.149560e+01	1.798631e+02	2.287390e+01	1.759531e+00	4.868035e+01	0	0	6.494600e+01
9.161290e+01	1.808407e+02	2.287390e+01	1.759531e+00	4.809384e+01	0	0	6.504700e+01
9.161290e+01	1.798631e+02	2.111437e+01	0	4.809384e+01	0	0	6.514700e+01
9.173021e+01	1.798631e+02	2.111437e+01	1.759531e+00	4.809384e+01	3	0	6.524800e+01
9.173021e+01	1.798631e+02	2.111437e+01	3.519062e+00	4.809384e+01	3	0	6.534900e+01
9.173021e+01	1.798631e+02	2.111437e+01	1.759531e+00	4.809384e+01	3	0	6.544900e+01
9.184751e+01	1.798631e+02	2.111437e+01	1.759531e+00	4.809384e+01	3	0	6.555100e+01
9.184751e+01	1.798631e+02	2.111437e+01	1.759531e+00	4.809384e+01	3	0	6.565100e+01
9.173021e+01	1.798631e+02	2.111437e+01	0	4.809384e+01	3	0	6.575200e+01
9.173021e+01	1.798631e+02	2.287390e+01	1.759531e+00	4.809384e+01	3	0	6.585300e+01
9.184751e+01	1.798631e+02	2.111437e+01	1.759531e+00	4.692082e+01	3	0	6.595300e+01
9.149560e+01	1.798631e+02	2.111437e+01	1.759531e+00	4.750733e+01	0	0	6.605400e+01
9.149560e+01	1.798631e+02	2.111437e+01	1.759531e+00	4.692082e+01	0	0	6.615500e+01
9.149560e+01	1.798631e+02	2.111437e+01	1.759531e+00	4.692082e+01	0	0	6.625500e+01
9.149560e+01	1.798631e+02	2.111437e+01	1.759531e+00	4.692082e+01	0	0	6.635600e+01
9.161290e+01	1.798631e+02	2.111437e+01	1.759531e+00	4.750733e+01	0	0	6.645700e+01
9.149560e+01	1.798631e+02	2.111437e+01	0	4.692082e+01	0	0	6.655700e+01
9.137830e+01	1.788856e+02	2.111437e+01	1.759531e+00	4.692082e+01	3	0	6.665800e+01
9.137830e+01	1.779081e+02	1.935484e+01	1.759531e+00	4.692082e+01	0	0	6.675900e+01
9.137830e+01	1.788856e+02	2.111437e+01	1.759531e+00	4.692082e+01	0	0	6.686000e+01
9.137830e+01	1.788856e+02	2.111437e+01	1.759531e+00	4.692082e+01	0	0	6.696000e+01
9.137830e+01	1.788856e+02	2.111437e+01	1.759531e+00	4.692082e+01	0	0	6.706100e+01
9.137830e+01	1.779081e+02	2.111437e+01	1.759531e+00	4.692082e+01	0	0	6.716200e+01
9.137830e+01	1.779081e+02	2.111437e+01	1.759531e+00	4.633431e+01	0	0	6.726200e+01
9.149560e+01	1.788856e+02	2.111437e+01	1.759531e+00	4.692082e+01	0	0	6.736300e+01
9.137830e+01	1.779081e+02	1.935484e+01	1.759531e+00	4.692082e+01	0	0	6.746400e+01
9.137830e+01	1.779081e+02	2.111437e+01	1.759531e+00	4.692082e+01	0	0	6.756400e+01
9.137830e+01	1.779081e+02	2.111437e+01	1.759531e+00	4.692082e+01	0	0	6.766400e+01
9.149560e+01	1.788856e+02	2.111437e+01	1.759531e+00	4.692082e+01	0	0	6.776600e+01
9.149560e+01	1.779081e+02	2.111437e+01	0	4.692082e+01	0	0	6.786600e+01
9.149560e+01	1.788856e+02	1.935484e+01	1.759531e+00	4.692082e+01	0	0	6.796600e+01
9.137830e+01	1.788856e+02	1.935484e+01	1.759531e+00	4.633431e+01	0	0	6.806800e+01
9.149560e+01	1.788856e+02	1.935484e+01	1.759531e+00	4.633431e+01	3	0	6.816800e+01
9.161290e+01	1.788856e+02	2.111437e+01	3.519062e+00	4.633431e+01	3	0	6.826900e+01
9.161290e+01	1.788856e+02	1.935484e+01	0	4.633431e+01	3	0	6.837000e+01
9.161290e+01	1.788856e+02	2.111437e+01	1.759531e+00	4.633431e+01	3	0	6.847000e+01
9.161290e+01	1.788856e+02	1.935484e+01	3.519062e+00	4.633431e+01	3	0	6.857200e+01
9.161290e+01	1.788856e+02	1.935484e+01	1.759531e+00	4.633431e+01	3	0	6.867200e+01
9.161290e+01	1.788856e+02	2.111437e+01	1.759531e+00	4.633431e+01	3	0	6.877200e+01
9.208211e+01	1.798631e+02	2.111437e+01	1.759531e+00	4.633431e+01	0	0	6.887400e+01
9.184751e+01	1.788856e+02	2.111437e+01	1.759531e+00	4.692082e+01	0	0	6.897400e+01
9.173021e+01	1.788856e+02	2.111437e+01	3.519062e+00	4.692082e+01	0	0	6.907400e+01
9.173021e+01	1.798631e+02	2.111437e+01	1.759531e+00	4.633431e+01	0	0	6.917600e+01
9.173021e+01	1.798631e+02	2.111437e+01	1.759531e+00	4.633431e+01	0	0	6.927600e+01
9.173021e+01	1.788856e+02	2.111437e+01	1.759531e+00	4.633431e+01	0	0	6.937700e+01
9.173021e+01	1.788856e+02	2.111437e+01	3.519062e+00	4.633431e+01	0	0	6.947800e+01
9.173021e+01	1.798631e+02	2.287390e+01	1.759531e+00	4.633431e+01	3	0	6.957800e+01
9.161290e+01	1.788856e+02	2.111437e+01	1.759531e+00	4.633431e+01	0	0	6.967900e+01
9.173021e+01	1.798631e+02	2.111437e+01	1.759531e+00	4.633431e+01	0	0	6.978000e+01
9.161290e+01	1.798631e+02	1.935484e+01	1.759531e+00	4.633431e+01	0	0	6.988000e+01
9.161290e+01	1.798631e+02	2.111437e+01	1.759531e+00	4.692082e+01	0	0	6.998100e+01
9.161290e+01	1.788856e+02	2.111437e+01	1.759531e+00	4.633431e+01	0	0	7.008200e+01
9.161290e+01	1.788856e+02	2.111437e+01	1.759531e+00	4.633431e+01	0	0	7.018200e+01
9.161290e+01	1.798631e+02	2.111437e+01	1.759531e+00	4.750733e+01	3	0	7.028300e+01
9.161290e+01	1.798631e+02	2.111437e+01	1.759531e+00	4.750733e+01	0	0	7.038400e+01
9.161290e+01	1.808407e+02	2.111437e+01	1.759531e+00	4.692082e+01	0	0	7.048400e+01
9.161290e+01	1.798631e+02	2.111437e+01	3.519062e+00	4.692082e+01	0	0	7.058500e+01
9.161290e+01	1.798631e+02	2.111437e+01	1.759531e+00	4.750733e+01	0	0	7.068600e+01
9.173021e+01	1.798631e+02	2.111437e+01	1.759531e+00	4.692082e+01	0	0	7.078700e+01
9.161290e+01	1.798631e+02	2.111437e+01	0	4.692082e+01	0	0	7.088700e+01
9.161290e+01	1.798631e+02	2.111437e+01	1.759531e+00	4.809384e+01	0	0	7.098700e+01
9.149560e+01	1.808407e+02	2.111437e+01	1.759531e+00	4.809384e+01	3	0	7.108900e+01
9.149560e+01	1.818182e+02	2.111437e+01	1.759531e+00	4.809384e+01	3	0	7.118900e+01
9.149560e+01	1.808407e+02	2.111437e+01	1.759531e+00	4.809384e+01	3	0	7.129000e+01
9.149560e+01	1.808407e+02	2.111437e+01	1.759531e+00	4.809384e+01	3	0	7.139100e+01
9.149560e+01	1.808407e+02	2.287390e+01	1.759531e+00	4.809384e+01	3	0	7.149100e+01
9.149560e+01	1.808407e+02	2.111437e+01	1.759531e+00	4.809384e+01	3	0	7.159200e+01
9.126100e+01	1.808407e+02	2.287390e+01	3.519062e+00	4.809384e+01	3	0	7.169300e+01
9.126100e+01	1.808407e+02	2.287390e+01	1.759531e+00	4.868035e+01	0	0	7.179400e+01
9.114370e+01	1.808407e+02	2.111437e+01	1.759531e+00	4.809384e+01	0	0	7.189500e+01
9.126100e+01	1.808407e+02	2.287390e+01	3.519062e+00	4.809384e+01	0	0	7.199500e+01
9.114370e+01	1.808407e+02	2.111437e+01	1.759531e+00	4.868035e+01	0	0	7.209600e+01
9.126100e+01	1.808407e+02	2.111437e+01	1.759531e+00	4.809384e+01	0	0	7.219700e+01
9.114370e+01	1.808407e+02	2.111437e+01	1.759531e+00	4.809384e+01	0	0	7.229700e+01
9.114370e+01	1.818182e+02	2.111437e+01	1.759531e+00	4.809384e+01	0	0	7.239700e+01
9.090909e+01	1.808407e+02	2.111437e+01	3.519062e+00	4.868035e+01	0	0	7.249900e+01
9.079179e+01	1.798631e+02	2.287390e+01	1.759531e+00	4.868035e+01	0	0	7.259900e+01
9.079179e+01	1.798631e+02	2.287390e+01	1.759531e+00	4.868035e+01	0	0	7.269900e+01
9.079179e+01	1.808407e+02	2.111437e+01	1.759531e+00	4.809384e+01	0	0	7.280100e+01
9.079179e+01	1.808407e+02	2.287390e+01	1.759531e+00	4.868035e+01	0	0	7.290100e+01
9.079179e+01	1.798631e+02	2.111437e+01	3.519062e+00	4.868035e+01	0	0	7.300100e+01
9.079179e+01	1.808407e+02	2.287390e+01	1.759531e+00	4.868035e+01	0	0	7.310300e+01
9.079179e+01	1.808407e+02	2.287390e+01	3.519062e+00	4.926686e+01	3	0	7.320300e+01
9.079179e+01	1.808407e+02	2.287390e+01	1.759531e+00	4.868035e+01	3	0	7.330400e+01
9.079179e+01	1.808407e+02	2.111437e+01	1.759531e+00	4.868035e+01	3	0	7.340500e+01
9.079179e+01	1.808407e+02	2.111437e+01	3.519062e+00	4.868035e+01	3	0	7.350500e+01
9.079179e+01	1.808407e+02	2.287390e+01	1.759531e+00	4.868035e+01	3	0	7.360700e+01
9.079179e+01	1.808407e+02	2.287390e+01	3.519062e+00	4.926686e+01	3	0	7.370700e+01
9.079179e+01	1.808407e+02	2.111437e+01	1.759531e+00	4.868035e+01	3	0	7.380700e+01
9.067449e+01	1.798631e+02	2.287390e+01	1.759531e+00	4.868035e+01	3	0	7.390900e+01
9.055718e+01	1.788856e+02	2.111437e+01	1.759531e+00	4.868035e+01	3	0	7.400900e+01
9.055718e+01	1.798631e+02	2.111437e+01	1.759531e+00	4.926686e+01	3	0	7.411000e+01
9.067449e+01	1.788856e+02	2.111437e+01	1.759531e+00	4.868035e+01	3	0	7.421100e+01
9.055718e+01	1.788856e+02	2.111437e+01	1.759531e+00	4.868035e+01	3	0	7.431100e+01
9.055718e+01	1.788856e+02	2.111437e+01	3.519062e+00	4.868035e+01	3	0	7.441300e+01
9.055718e+01	1.798631e+02	2.287390e+01	1.759531e+00	4.868035e+01	3	0	7.451300e+01
9.055718e+01	1.788856e+02	2.287390e+01	1.759531e+00	4.926686e+01	3	0	7.461400e+01
9.055718e+01	1.788856e+02	2.111437e+01	1.759531e+00	4.868035e+01	0	0	7.471500e+01
9.055718e+01	1.788856e+02	2.111437e+01	1.759531e+00	4.926686e+01	0	0	7.481500e+01
9.055718e+01	1.788856e+02	2.111437e+01	1.759531e+00	4.926686e+01	0	0	7.491600e+01
9.043988e+01	1.788856e+02	2.111437e+01	1.759531e+00	4.868035e+01	0	0	7.501700e+01
9.055718e+01	1.788856e+02	2.111437e+01	1.759531e+00	4.926686e+01	0	0	7.511700e+01
9.055718e+01	1.788856e+02	2.111437e+01	3.519062e+00	4.926686e+01	0	0	7.521800e+01
9.079179e+01	1.788856e+02	2.111437e+01	1.759531e+00	4.868035e+01	3	0	7.531900e+01
9.055718e+01	1.788856e+02	2.111437e+01	1.759531e+00	4.868035e+01	0	0	7.541900e+01
9.055718e+01	1.788856e+02	2.287390e+01	1.759531e+00	4.926686e+01	0	0	7.552100e+01
9.055718e+01	1.788856e+02	2.111437e+01	3.519062e+00	4.868035e+01	0	0	7.562100e+01
9.055718e+01	1.788856e+02	2.111437e+01	1.759531e+00	4.868035e+01	0	0	7.572100e+01
9.055718e+01	1.788856e+02	2.111437e+01	3.519062e+00	4.868035e+01	0	0	7.582300e+01
9.055718e+01	1.788856e+02	2.287390e+01	3.519062e+00	4.868035e+01	0	0	7.592300e+01
9.055718e+01	1.798631e+02	2.111437e+01	3.519062e+00	4.868035e+01	0	0	7.602300e+01
9.067449e+01	1.788856e+02	2.111437e+01	1.759531e+00	4.926686e+01	3	0	7.612500e+01
9.067449e+01	1.788856e+02	2.111437e+01	1.759531e+00	4.868035e+01	3	0	7.622500e+01
9.067449e+01	1.798631e+02	2.111437e+01	3.519062e+00	4.926686e+01	3	0	7.632500e+01
9.067449e+01	1.798631e+02	2.111437e+01	1.759531e+00	4.868035e+01	3	0	7.642700e+01
9.067449e+01	1.788856e+02	2.111437e+01	1.759531e+00	4.868035e+01	3	0	7.652700e+01
9.067449e+01	1.798631e+02	2.111437e+01	1.759531e+00	4.868035e+01	3	0	7.662800e+01
9.067449e+01	1.808407e+02	2.287390e+01	1.759531e+00	4.868035e+01	0	0	7.672900e+01
9.067449e+01	1.798631e+02	2.287390e+01	3.519062e+00	4.868035e+01	0	0	7.682900e+01
9.055718e+01	1.798631e+02	2.111437e+01	1.759531e+00	4.868035e+01	0	0	7.693100e+01
9.067449e+01	1.798631e+02	2.111437e+01	1.759531e+00	4.868035e+01	0	0	7.703100e+01
9.067449e+01	1.798631e+02	2.287390e+01	1.759531e+00	4.868035e+01	0	0	7.713100e+01
9.067449e+01	1.798631e+02	2.287390e+01	3.519062e+00	4.868035e+01	0	0	7.723200e+01
9.055718e+01	1.798631e+02	2.111437e+01	3.519062e+00	4.868035e+01	0	0	7.733300e+01
9.055718e+01	1.798631e+02	2.111437e+01	1.759531e+00	4.868035e+01	0	0	7.743300e+01
9.079179e+01	1.798631e+02	2.111437e+01	1.759531e+00	4.868035e+01	0	0	7.753400e+01
9.079179e+01	1.798631e+02	2.111437e+01	3.519062e+00	4.868035e+01	0	0	7.763500e+01
9.079179e+01	1.798631e+02	2.111437e+01	3.519062e+00	4.868035e+01	0	0	7.773500e+01
9.079179e+01	1.798631e+02	2.111437e+01	1.759531e+00	4.868035e+01	0	0	7.783600e+01
9.079179e+01	1.798631e+02	2.111437e+01	1.759531e+00	4.926686e+01	0	0	7.793700e+01
9.079179e+01	1.808407e+02	2.111437e+01	3.519062e+00	4.868035e+01	0	0	7.803800e+01
9.079179e+01	1.798631e+02	2.287390e+01	1.759531e+00	4.868035e+01	0	0	7.813800e+01
9.079179e+01	1.818182e+02	1.935484e+01	3.519062e+00	4.809384e+01	3	0	7.823900e+01
9.079179e+01	1.818182e+02	1.935484e+01	3.519062e+00	4.868035e+01	3	0	7.834000e+01
9.079179e+01	1.818182e+02	1.935484e+01	1.759531e+00	4.868035e+01	3	0	7.844000e+01
9.079179e+01	1.818182e+02	2.111437e+01	3.519062e+00	4.868035e+01	3	0	7.854100e+01
9.079179e+01	1.818182e+02	2.111437e+01	1.759531e+00	4.809384e+01	3	0	7.864200e+01
9.079179e+01	1.818182e+02	2.111437e+01	3.519062e+00	4.868035e+01	3	0	7.874300e+01
9.079179e+01	1.818182e+02	2.111437e+01	3.519062e+00	4.868035e+01	3	0	7.884300e+01
9.090909e+01	1.837732e+02	1.935484e+01	3.519062e+00	4.809384e+01	3	0	7.894400e+01
9.102639e+01	1.857283e+02	1.935484e+01	3.519062e+00	4.809384e+01	0	0	7.904500e+01
9.079179e+01	1.837732e+02	1.935484e+01	3.519062e+00	4.809384e+01	0	0	7.914500e+01
9.079179e+01	1.847507e+02	1.935484e+01	3.519062e+00	4.809384e+01	0	0	7.924600e+01
9.079179e+01	1.847507e+02	1.935484e+01	3.519062e+00	4.809384e+01	0	0	7.934700e+01
9.079179e+01	1.847507e+02	1.935484e+01	3.519062e+00	4.809384e+01	0	0	7.944800e+01
9.090909e+01	1.847507e+02	1.935484e+01	3.519062e+00	4.809384e+01	0	0	7.954800e+01
9.079179e+01	1.847507e+02	1.935484e+01	1.759531e+00	4.809384e+01	3	0	7.964900e+01
9.067449e+01	1.847507e+02	1.759531e+01	1.759531e+00	4.809384e+01	0	0	7.975000e+01
9.067449e+01	1.847507e+02	1.935484e+01	3.519062e+00	4.750733e+01	0	0	7.985000e+01
9.079179e+01	1.847507e+02	1.935484e+01	3.519062e+00	4.809384e+01	0	0	7.995100e+01
9.055718e+01	1.847507e+02	1.935484e+01	3.519062e+00	4.809384e+01	0	0	8.005200e+01
9.055718e+01	1.837732e+02	1.935484e+01	3.519062e+00	4.809384e+01	0	0	8.015200e+01
9.055718e+01	1.847507e+02	1.759531e+01	3.519062e+00	4.809384e+01	0	0	8.025300e+01
9.067449e+01	1.837732e+02	1.935484e+01	3.519062e+00	4.809384e+01	0	0	8.035400e+01
9.043988e+01	1.827957e+02	1.759531e+01	3.519062e+00	4.809384e+01	0	0	8.045400e+01
9.043988e+01	1.827957e+02	1.759531e+01	3.519062e+00	4.750733e+01	0	0	8.055500e+01
9.043988e+01	1.827957e+02	1.759531e+01	3.519062e+00	4.809384e+01	0	0	8.065600e+01
9.055718e+01	1.837732e+02	1.759531e+01	1.759531e+00	4.809384e+01	0	0	8.075600e+01
9.055718e+01	1.837732e+02	1.759531e+01	1.759531e+00	4.809384e+01	0	0	8.085700e+01
9.043988e+01	1.827957e+02	1.759531e+01	1.759531e+00	4.809384e+01	0	0	8.095800e+01
9.055718e+01	1.827957e+02	1.759531e+01	3.519062e+00	4.809384e+01	0	0	8.105800e+01
9.043988e+01	1.808407e+02	1.583578e+01	1.759531e+00	4.809384e+01	0	0	8.115900e+01
9.043988e+01	1.808407e+02	1.583578e+01	3.519062e+00	4.809384e+01	0	0	8.126000e+01
9.055718e+01	1.808407e+02	1.759531e+01	3.519062e+00	4.809384e+01	0	0	8.136000e+01
9.043988e+01	1.808407e+02	1.583578e+01	3.519062e+00	4.809384e+01	0	0	8.146100e+01
9.043988e+01	1.818182e+02	1.407625e+01	3.519062e+00	4.809384e+01	0	0	8.156100e+01
9.043988e+01	1.808407e+02	1.583578e+01	3.519062e+00	4.809384e+01	0	0	8.166200e+01
9.043988e+01	1.808407e+02	1.759531e+01	3.519062e+00	4.809384e+01	0	0	8.176300e+01
9.055718e+01	1.837732e+02	1.759531e+01	3.519062e+00	4.809384e+01	3	0	8.186300e+01
9.055718e+01	1.837732e+02	1.583578e+01	1.759531e+00	4.809384e+01	0	0	8.196500e+01
9.067449e+01	1.837732e+02	1.759531e+01	3.519062e+00	4.750733e+01	0	0	8.206500e+01
9.055718e+01	1.837732e+02	1.759531e+01	1.759531e+00	4.809384e+01	0	0	8.216500e+01
9.055718e+01	1.837732e+02	1.759531e+01	3.519062e+00	4.809384e+01	0	0	8.226600e+01
9.055718e+01	1.837732e+02	1.759531e+01	3.519062e+00	4.750733e+01	0	0	8.236700e+01
9.055718e+01	1.837732e+02	1.583578e+01	3.519062e+00	4.750733e+01	0	0	8.246700e+01
9.055718e+01	1.837732e+02	1.759531e+01	3.519062e+00	4.809384e+01	3	0	8.256800e+01
9.067449e+01	1.837732e+02	1.759531e+01	1.759531e+00	4.809384e+01	0	0	8.266900e+01
9.067449e+01	1.837732e+02	1.759531e+01	1.759531e+00	4.809384e+01	0	0	8.276900e+01
9.067449e+01	1.837732e+02	1.583578e+01	3.519062e+00	4.750733e+01	0	0	8.287000e+01
9.067449e+01	1.837732e+02	1.759531e+01	3.519062e+00	4.750733e+01	0	0	8.297100e+01
9.067449e+01	1.837732e+02	1.583578e+01	3.519062e+00	4.809384e+01	0	0	8.307200e+01
9.067449e+01	1.837732e+02	1.759531e+01	3.519062e+00	4.809384e+01	0	0	8.317200e+01
9.102639e+01	1.818182e+02	1.759531e+01	3.519062e+00	4.750733e+01	3	0	8.327300e+01
9.114370e+01	1.818182e+02	1.759531e+01	3.519062e+00	4.809384e+01	0	0	8.337400e+01
9.090909e+01	1.808407e+02	1.759531e+01	3.519062e+00	4.809384e+01	0	0	8.347400e+01
9.090909e+01	1.818182e+02	1.759531e+01	3.519062e+00	4.809384e+01	0	0	8.357400e+01
9.090909e+01	1.818182e+02	1.583578e+01	3.519062e+00	4.809384e+01	0	0	8.367600e+01
9.102639e+01	1.818182e+02	1.583578e+01	3.519062e+00	4.809384e+01	0	0	8.377600e+01
9.090909e+01	1.818182e+02	1.583578e+01	1.759531e+00	4.809384e+01	0	0	8.387600e+01
9.102639e+01	1.818182e+02	1.583578e+01	3.519062e+00	4.692082e+01	0	0	8.397700e+01
9.137830e+01	1.808407e+02	1.759531e+01	5.278592e+00	4.692082e+01	0	0	8.407800e+01
9.126100e+01	1.808407e+02	1.759531e+01	3.519062e+00	4.692082e+01	0	0	8.417800e+01
9.126100e+01	1.798631e+02	1.935484e+01	3.519062e+00	4.692082e+01	0	0	8.427900e+01
9.126100e+01	1.798631e+02	1.759531e+01	3.519062e+00	4.692082e+01	0	0	8.438000e+01
9.126100e+01	1.798631e+02	1.759531e+01	1.759531e+00	4.692082e+01	0	0	8.448100e+01
9.126100e+01	1.808407e+02	1.759531e+01	3.519062e+00	4.750733e+01	0	0	8.458100e+01
9.126100e+01	1.808407e+02	1.759531e+01	3.519062e+00	4.692082e+01	0	0	8.468200e+01
9.126100e+01	1.788856e+02	1.935484e+01	3.519062e+00	4.692082e+01	3	0	8.478300e+01
9.126100e+01	1.798631e+02	1.935484e+01	3.519062e+00	4.692082e+01	3	0	8.488300e+01
9.149560e+01	1.808407e+02	1.935484e+01	3.519062e+00	4.692082e+01	3	0	8.498400e+01
9.126100e+01	1.808407e+02	1.935484e+01	3.519062e+00	4.692082e+01	3	0	8.508500e+01
9.126100e+01	1.798631e+02	1.935484e+01	3.519062e+00	4.750733e+01	3	0	8.518600e+01
9.126100e+01	1.798631e+02	1.935484e+01	3.519062e+00	4.692082e+01	3	0	8.528600e+01
9.126100e+01	1.798631e+02	1.935484e+01	3.519062e+00	4.692082e+01	3	0	8.538700e+01
9.114370e+01	1.798631e+02	1.935484e+01	3.519062e+00	4.633431e+01	0	0	8.548800e+01
9.114370e+01	1.788856e+02	1.935484e+01	5.278592e+00	4.633431e+01	0	0	8.558800e+01
9.126100e+01	1.788856e+02	2.111437e+01	3.519062e+00	4.633431e+01	0	0	8.568900e+01
9.114370e+01	1.788856e+02	2.111437e+01	3.519062e+00	4.574780e+01	0	0	8.579000e+01
9.126100e+01	1.788856e+02	1.935484e+01	3.519062e+00	4.633431e+01	0	0	8.589100e+01
9.126100e+01	1.788856e+02	2.111437e+01	3.519062e+00	4.574780e+01	0	0	8.599100e+01
9.126100e+01	1.788856e+02	2.111437e+01	3.519062e+00	4.574780e+01	0	0	8.609200e+01
9.149560e+01	1.798631e+02	2.111437e+01	3.519062e+00	4.633431e+01	0	0	8.619300e+01
9.149560e+01	1.798631e+02	1.935484e+01	3.519062e+00	4.633431e+01	0	0	8.629300e+01
9.173021e+01	1.808407e+02	1.935484e+01	3.519062e+00	4.633431e+01	0	0	8.639400e+01
9.161290e+01	1.808407e+02	2.111437e+01	3.519062e+00	4.574780e+01	0	0	8.649500e+01
9.161290e+01	1.808407e+02	2.111437e+01	3.519062e+00	4.574780e+01	0	0	8.659500e+01
9.161290e+01	1.798631e+02	2.111437e+01	3.519062e+00	4.574780e+01	0	0	8.669500e+01
9.161290e+01	1.798631e+02	2.111437e+01	3.519062e+00	4.574780e+01	0	0	8.679700e+01
9.173021e+01	1.798631e+02	1.935484e+01	3.519062e+00	4.633431e+01	3	0	8.689700e+01
9.161290e+01	1.798631e+02	2.111437e+01	3.519062e+00	4.574780e+01	3	0	8.699900e+01
9.173021e+01	1.798631e+02	2.111437e+01	3.519062e+00	4.633431e+01	3	0	8.709900e+01
9.173021e+01	1.798631e+02	2.111437e+01	3.519062e+00	4.574780e+01	3	0	8.719900e+01
9.173021e+01	1.798631e+02	2.111437e+01	1.759531e+00	4.574780e+01	3	0	8.730100e+01
9.173021e+01	1.798631e+02	2.111437e+01	3.519062e+00	4.574780e+01	3	0	8.740100e+01
9.173021e+01	1.798631e+02	2.111437e+01	3.519062e+00	4.574780e+01	3	0	8.750200e+01
9.173021e+01	1.798631e+02	2.111437e+01	3.519062e+00	4.574780e+01	0	0	8.760300e+01
9.173021e+01	1.798631e+02	2.111437e+01	3.519062e+00	4.633431e+01	3	0	8.770300e+01
9.173021e+01	1.798631e+02	2.111437e+01	3.519062e+00	4.574780e+01	3	0	8.780400e+01
9.184751e+01	1.798631e+02	2.111437e+01	3.519062e+00	4.633431e+01	3	0	8.790500e+01
9.173021e+01	1.798631e+02	2.111437e+01	3.519062e+00	4.574780e+01	3	0	8.800600e+01
9.184751e+01	1.798631e+02	2.111437e+01	3.519062e+00	4.574780e+01	3	0	8.810700e+01
9.173021e+01	1.798631e+02	2.111437e+01	3.519062e+00	4.633431e+01	3	0	8.820700e+01
9.196481e+01	1.798631e+02	2.111437e+01	3.519062e+00	4.633431e+01	3	0	8.830800e+01
9.208211e+01	1.798631e+02	2.111437e+01	3.519062e+00	4.574780e+01	0	0	8.840900e+01
9.208211e+01	1.788856e+02	2.111437e+01	3.519062e+00	4.574780e+01	0	0	8.850900e+01
9.208211e+01	1.798631e+02	2.111437e+01	3.519062e+00	4.574780e+01	0	0	8.861000e+01
9.208211e+01	1.798631e+02	2.111437e+01	3.519062e+00	4.574780e+01	0	0	8.871100e+01
9.208211e+01	1.798631e+02	2.111437e+01	3.519062e+00	4.574780e+01	0	0	8.881100e+01
9.208211e+01	1.788856e+02	2.111437e+01	3.519062e+00	4.574780e+01	0	0	8.891200e+01
9.219941e+01	1.798631e+02	2.287390e+01	5.278592e+00	4.516129e+01	0	0	8.901300e+01
9.231672e+01	1.808407e+02	2.111437e+01	3.519062e+00	4.516129e+01	0	0	8.911300e+01
9.231672e+01	1.808407e+02	2.111437e+01	3.519062e+00	4.516129e+01	0	0	8.921400e+01
9.231672e+01	1.798631e+02	2.111437e+01	3.519062e+00	4.516129e+01	0	0	8.931500e+01
9.231672e+01	1.808407e+02	2.111437e+01	3.519062e+00	4.516129e+01	0	0	8.941500e+01
9.231672e+01	1.808407e+02	2.111437e+01	5.278592e+00	4.516129e+01	0	0	8.951600e+01
9.219941e+01	1.798631e+02	2.111437e+01	3.519062e+00	4.516129e+01	0	0	8.961700e+01
9.219941e+01	1.798631e+02	2.111437e+01	3.519062e+00	4.516129e+01	0	0	8.971700e+01
9.231672e+01	1.808407e+02	2.111437e+01	3.519062e+00	4.516129e+01	3	0	8.981900e+01
9.231672e+01	1.798631e+02	1.935484e+01	3.519062e+00	4.516129e+01	0	0	8.991900e+01
9.231672e+01	1.798631e+02	2.111437e+01	5.278592e+00	4.516129e+01	0	0	9.001900e+01
9.231672e+01	1.798631e+02	2.111437e+01	5.278592e+00	4.516129e+01	0	0	9.012000e+01
9.243402e+01	1.798631e+02	2.111437e+01	3.519062e+00	4.516129e+01	0	0	9.022100e+01
9.231672e+01	1.798631e+02	2.287390e+01	5.278592e+00	4.457478e+01	0	0	9.032100e+01
9.243402e+01	1.798631e+02	2.111437e+01	3.519062e+00	4.516129e+01	0	0	9.042200e+01
9.231672e+01	1.808407e+02	2.111437e+01	3.519062e+00	4.516129e+01	0	0	9.052300e+01
9.231672e+01	1.798631e+02	2.111437e+01	3.519062e+00	4.516129e+01	0	0	9.062400e+01
9.231672e+01	1.808407e+02	2.111437e+01	3.519062e+00	4.516129e+01	0	0	9.072400e+01
9.243402e+01	1.798631e+02	2.287390e+01	3.519062e+00	4.516129e+01	0	0	9.082500e+01
9.231672e+01	1.798631e+02	2.111437e+01	5.278592e+00	4.457478e+01	0	0	9.092600e+01
9.243402e+01	1.798631e+02	2.111437e+01	3.519062e+00	4.516129e+01	0	0	9.102600e+01
9.231672e+01	1.808407e+02	2.111437e+01	1.759531e+00	4.516129e+01	0	0	9.112600e+01
9.208211e+01	1.808407e+02	2.111437e+01	1.759531e+00	4.457478e+01	3	0	9.122800e+01
9.219941e+01	1.798631e+02	2.111437e+01	3.519062e+00	4.516129e+01	0	0	9.132800e+01
9.219941e+01	1.808407e+02	2.111437e+01	3.519062e+00	4.516129e+01	0	0	9.142900e+01
9.219941e+01	1.798631e+02	2.111437e+01	3.519062e+00	4.457478e+01	0	0	9.153000e+01
9.231672e+01	1.798631e+02	2.111437e+01	3.519062e+00	4.516129e+01	0	0	9.163000e+01
9.219941e+01	1.798631e+02	2.111437e+01	3.519062e+00	4.516129e+01	0	0	9.173000e+01
9.219941e+01	1.798631e+02	2.111437e+01	3.519062e+00	4.516129e+01	0	0	9.183200e+01
9.219941e+01	1.808407e+02	2.111437e+01	1.759531e+00	4.516129e+01	3	0	9.193200e+01
9.208211e+01	1.808407e+02	2.111437e+01	1.759531e+00	4.574780e+01	0	0	9.203300e+01
9.208211e+01	1.808407e+02	2.111437e+01	3.519062e+00	4.516129e+01	0	0	9.213400e+01
9.208211e+01	1.818182e+02	2.287390e+01	3.519062e+00	4.516129e+01	0	0	9.223400e+01
9.208211e+01	1.808407e+02	2.111437e+01	3.519062e+00	4.574780e+01	0	0	9.233500e+01
9.208211e+01	1.808407e+02	2.287390e+01	3.519062e+00	4.516129e+01	0	0	9.243600e+01
9.208211e+01	1.808407e+02	2.287390e+01	3.519062e+00	4.574780e+01	0	0	9.253600e+01
9.219941e+01	1.808407e+02	2.111437e+01	3.519062e+00	4.574780e+01	0	0	9.263700e+01
9.219941e+01	1.788856e+02	2.287390e+01	5.278592e+00	4.516129e+01	0	0	9.273800e+01
9.219941e+01	1.788856e+02	2.111437e+01	3.519062e+00	4.516129e+01	0	0	9.283800e+01
9.219941e+01	1.788856e+02	2.111437e+01	3.519062e+00	4.574780e+01	0	0	9.293900e+01
9.208211e+01	1.788856e+02	2.111437e+01	3.519062e+00	4.516129e+01	0	0	9.304000e+01
9.219941e+01	1.788856e+02	2.111437e+01	5.278592e+00	4.516129e+01	0	0	9.314000e+01
9.219941e+01	1.798631e+02	2.111437e+01	1.759531e+00	4.574780e+01	0	0	9.324100e+01
9.219941e+01	1.788856e+02	2.111437e+01	3.519062e+00	4.516129e+01	0	0	9.334100e+01
9.196481e+01	1.808407e+02	2.111437e+01	3.519062e+00	4.516129e+01	3	0	9.344300e+01
9.184751e+01	1.808407e+02	2.287390e+01	3.519062e+00	4.516129e+01	3	0	9.354300e+01
9.184751e+01	1.798631e+02	2.287390e+01	3.519062e+00	4.516129e+01	3	0	9.364400e+01
9.184751e+01	1.808407e+02	2.111437e+01	3.519062e+00	4.516129e+01	3	0	9.374500e+01
9.184751e+01	1.808407e+02	2.287390e+01	3.519062e+00	4.516129e+01	3	0	9.384500e+01
9.196481e+01	1.798631e+02	2.111437e+01	5.278592e+00	4.516129e+01	3	0	9.394600e+01
9.196481e+01	1.808407e+02	2.111437e+01	3.519062e+00	4.516129e+01	3	0	9.404700e+01
9.208211e+01	1.788856e+02	2.287390e+01	3.519062e+00	4.516129e+01	0	0	9.414800e+01
9.184751e+01	1.788856e+02	2.287390e+01	3.519062e+00	4.516129e+01	0	0	9.424800e+01
9.184751e+01	1.788856e+02	2.111437e+01	3.519062e+00	4.457478e+01	0	0	9.434900e+01
9.184751e+01	1.788856e+02	2.287390e+01	3.519062e+00	4.516129e+01	0	0	9.445000e+01
9.196481e+01	1.779081e+02	2.287390e+01	1.759531e+00	4.516129e+01	0	0	9.455100e+01
9.196481e+01	1.788856e+02	2.111437e+01	3.519062e+00	4.516129e+01	0	0	9.465100e+01
9.173021e+01	1.779081e+02	2.111437e+01	3.519062e+00	4.516129e+01	0	0	9.475100e+01
9.208211e+01	1.798631e+02	2.111437e+01	3.519062e+00	4.457478e+01	3	0	9.485300e+01
9.173021e+01	1.788856e+02	2.111437e+01	3.519062e+00	4.457478e+01	0	0	9.495300e+01
9.184751e+01	1.788856e+02	2.111437e+01	3.519062e+00	4.457478e+01	0	0	9.505400e+01
9.208211e+01	1.808407e+02	2.111437e+01	3.519062e+00	4.457478e+01	0	0	9.515500e+01
9.173021e+01	1.798631e+02	2.111437e+01	3.519062e+00	4.457478e+01	0	0	9.525500e+01
9.184751e+01	1.798631e+02	2.111437e+01	3.519062e+00	4.457478e+01	0	0	9.535500e+01
9.196481e+01	1.798631e+02	2.287390e+01	3.519062e+00	4.457478e+01	0	0	9.545700e+01
9.173021e+01	1.798631e+02	2.287390e+01	3.519062e+00	4.457478e+01	0	0	9.555700e+01
9.173021e+01	1.798631e+02	2.287390e+01	3.519062e+00	4.457478e+01	0	0	9.565700e+01
9.173021e+01	1.798631e+02	2.287390e+01	3.519062e+00	4.457478e+01	0	0	9.575900e+01
9.196481e+01	1.808407e+02	2.111437e+01	3.519062e+00	4.457478e+01	0	0	9.585900e+01
9.173021e+01	1.798631e+02	2.111437e+01	3.519062e+00	4.457478e+01	0	0	9.596000e+01
9.173021e+01	1.798631e+02	2.287390e+01	1.759531e+00	4.457478e+01	0	0	9.606100e+01
9.173021e+01	1.808407e+02	2.111437e+01	3.519062e+00	4.457478e+01	0	0	9.616100e+01
9.208211e+01	1.808407e+02	2.111437e+01	1.759531e+00	4.516129e+01	0	0	9.626200e+01
9.149560e+01	1.818182e+02	2.111437e+01	3.519062e+00	4.457478e+01	3	0	9.636300e+01
9.161290e+01	1.827957e+02	2.287390e+01	3.519062e+00	4.457478e+01	3	0	9.646300e+01
9.149560e+01	1.827957e+02	2.111437e+01	3.519062e+00	4.398827e+01	3	0	9.656400e+01
9.149560e+01	1.827957e+02	2.111437e+01	1.759531e+00	4.457478e+01	3	0	9.666500e+01
9.137830e+01	1.818182e+02	2.287390e+01	3.519062e+00	4.398827e+01	3	0	9.676500e+01
9.137830e+01	1.818182e+02	2.111437e+01	3.519062e+00	4.457478e+01	3	0	9.686700e+01
9.137830e+01	1.818182e+02	2.111437e+01	1.759531e+00	4.457478e+01	3	0	9.696700e+01
9.149560e+01	1.818182e+02	2.111437e+01	3.519062e+00	4.457478e+01	0	0	9.706800e+01
9.137830e+01	1.818182e+02	2.111437e+01	3.519062e+00	4.516129e+01	0	0	9.716900e+01
9.137830e+01	1.818182e+02	2.111437e+01	3.519062e+00	4.457478e+01	0	0	9.726900e+01
9.137830e+01	1.818182e+02	2.111437e+01	3.519062e+00	4.516129e+01	0	0	9.737000e+01
9.126100e+01	1.818182e+02	2.111437e+01	3.519062e+00	4.516129e+01	0	0	9.747100e+01
9.126100e+01	1.808407e+02	2.111437e+01	3.519062e+00	4.457478e+01	0	0	9.757100e+01
9.137830e+01	1.808407e+02	2.111437e+01	3.519062e+00	4.457478e+01	0	0	9.767200e+01
9.137830e+01	1.818182e+02	2.111437e+01	3.519062e+00	4.516129e+01	0	0	9.777300e+01
9.161290e+01	1.818182e+02	2.111437e+01	3.519062e+00	4.516129e+01	0	0	9.787300e+01
9.149560e+01	1.827957e+02	2.111437e+01	1.759531e+00	4.516129e+01	0	0	9.797400e+01
9.161290e+01	1.827957e+02	2.111437e+01	1.759531e+00	4.516129e+01	0	0	9.807400e+01
9.137830e+01	1.827957e+02	2.111437e+01	1.759531e+00	4.516129e+01	0	0	9.817600e+01
9.137830e+01	1.818182e+02	2.111437e+01	3.519062e+00	4.516129e+01	0	0	9.827600e+01
9.137830e+01	1.818182e+02	2.111437e+01	3.519062e+00	4.574780e+01	0	0	9.837600e+01
9.137830e+01	1.818182e+02	2.111437e+01	1.759531e+00	4.574780e+01	3	0	9.847800e+01
9.126100e+01	1.827957e+02	2.111437e+01	1.759531e+00	4.574780e+01	0	0	9.857800e+01
9.126100e+01	1.827957e+02	2.111437e+01	1.759531e+00	4.574780e+01	0	0	9.867800e+01
9.137830e+01	1.827957e+02	2.111437e+01	1.759531e+00	4.633431e+01	0	0	9.878000e+01
9.126100e+01	1.827957e+02	2.111437e+01	3.519062e+00	4.633431e+01	0	0	9.888000e+01
9.126100e+01	1.837732e+02	1.935484e+01	1.759531e+00	4.574780e+01	0	0	9.898000e+01
9.137830e+01	1.827957e+02	2.111437e+01	3.519062e+00	4.574780e+01	0	0	9.908200e+01
9.149560e+01	1.818182e+02	2.111437e+01	1.759531e+00	4.574780e+01	3	5	9.918200e+01
9.173021e+01	1.818182e+02	2.111437e+01	1.759531e+00	4.574780e+01	3	5	9.928200e+01
9.208211e+01	1.827957e+02	2.287390e+01	3.519062e+00	4.574780e+01	3	5	9.938400e+01
9.173021e+01	1.818182e+02	2.111437e+01	1.759531e+00	4.574780e+01	3	5	9.948400e+01
9.173021e+01	1.818182e+02	2.111437e+01	3.519062e+00	4.574780e+01	3	5	9.958600e+01
9.173021e+01	1.818182e+02	2.111437e+01	1.759531e+00	4.516129e+01	3	5	9.968600e+01
9.196481e+01	1.827957e+02	2.111437e+01	1.759531e+00	4.574780e+01	3	5	9.978700e+01
9.196481e+01	1.827957e+02	1.935484e+01	1.759531e+00	4.574780e+01	0	5	9.988800e+01
9.208211e+01	1.818182e+02	1.935484e+01	1.759531e+00	4.574780e+01	0	5	9.998800e+01
9.208211e+01	1.818182e+02	2.111437e+01	1.759531e+00	4.516129e+01	0	5	1.000880e+02
9.208211e+01	1.808407e+02	2.111437e+01	1.759531e+00	4.574780e+01	0	5	1.001900e+02
9.208211e+01	1.827957e+02	1.935484e+01	3.519062e+00	4.574780e+01	0	5	1.002900e+02
9.208211e+01	1.808407e+02	2.111437e+01	1.759531e+00	4.574780e+01	0	5	1.003910e+02
9.219941e+01	1.818182e+02	2.111437e+01	1.759531e+00	4.574780e+01	0	5	1.004920e+02
9.219941e+01	1.798631e+02	2.111437e+01	1.759531e+00	4.457478e+01	0	5	1.005920e+02
9.219941e+01	1.808407e+02	2.111437e+01	1.759531e+00	4.516129e+01	0	5	1.006940e+02
9.231672e+01	1.808407e+02	2.111437e+01	1.759531e+00	4.516129e+01	0	5	1.007940e+02
9.219941e+01	1.808407e+02	2.111437e+01	1.759531e+00	4.457478e+01	0	5	1.008940e+02
9.255132e+01	1.818182e+02	2.111437e+01	1.759531e+00	4.574780e+01	0	5	1.009960e+02
9.231672e+01	1.808407e+02	1.935484e+01	1.759531e+00	4.516129e+01	0	5	1.010960e+02
9.231672e+01	1.808407e+02	2.111437e+01	1.759531e+00	4.457478e+01	0	5	1.011960e+02
9.266862e+01	1.818182e+02	2.111437e+01	1.759531e+00	4.457478e+01	0	5	1.012980e+02
9.231672e+01	1.808407e+02	2.111437e+01	3.519062e+00	4.398827e+01	3	5	1.013980e+02
9.231672e+01	1.808407e+02	2.111437e+01	1.759531e+00	4.457478e+01	3	5	1.014990e+02
9.231672e+01	1.798631e+02	2.111437e+01	1.759531e+00	4.398827e+01	3	5	1.016000e+02
9.231672e+01	1.798631e+02	2.111437e+01	1.759531e+00	4.457478e+01	3	5	1.017010e+02
9.231672e+01	1.798631e+02	2.111437e+01	1.759531e+00	4.457478e+01	3	5	1.018010e+02
9.231672e+01	1.798631e+02	2.287390e+01	3.519062e+00	4.457478e+01	3	5	1.019020e+02
9.266862e+01	1.788856e+02	2.111437e+01	1.759531e+00	4.457478e+01	0	5	1.020030e+02
9.255132e+01	1.779081e+02	2.111437e+01	3.519062e+00	4.457478e+01	3	5	1.021040e+02
9.243402e+01	1.788856e+02	2.111437e+01	1.759531e+00	4.457478e+01	3	5	1.022050e+02
9.243402e+01	1.788856e+02	2.111437e+01	1.759531e+00	4.516129e+01	3	5	1.023050e+02
9.266862e+01	1.788856e+02	2.111437e+01	1.759531e+00	4.516129e+01	3	5	1.024070e+02
9.243402e+01	1.788856e+02	2.111437e+01	3.519062e+00	4.457478e+01	3	5	1.025070e+02
9.243402e+01	1.788856e+02	2.111437e+01	1.759531e+00	4.516129e+01	3	5	1.026080e+02
9.255132e+01	1.788856e+02	2.111437e+01	1.759531e+00	4.457478e+01	3	5	1.027090e+02
9.266862e+01	1.710655e+02	2.111437e+01	1.759531e+00	4.457478e+01	0	5	1.028090e+02
9.266862e+01	1.710655e+02	2.111437e+01	3.519062e+00	4.457478e+01	0	5	1.029100e+02
9.255132e+01	1.710655e+02	2.287390e+01	1.759531e+00	4.516129e+01	0	5	1.030110e+02
9.266862e+01	1.710655e+02	2.111437e+01	1.759531e+00	4.457478e+01	0	5	1.031110e+02
9.266862e+01	1.710655e+02	2.111437e+01	1.759531e+00	4.457478e+01	0	5	1.032130e+02
9.266862e+01	1.710655e+02	2.111437e+01	1.759531e+00	4.516129e+01	0	5	1.033130e+02
9.266862e+01	1.710655e+02	2.111437e+01	1.759531e+00	4.516129e+01	0	5	1.034140e+02
9.290323e+01	1.661779e+02	2.111437e+01	1.759531e+00	4.457478e+01	3	5	1.035150e+02
9.278592e+01	1.661779e+02	2.287390e+01	1.759531e+00	4.516129e+01	0	5	1.036150e+02
9.266862e+01	1.661779e+02	2.111437e+01	3.519062e+00	4.457478e+01	0	5	1.037160e+02
9.278592e+01	1.661779e+02	2.111437e+01	1.759531e+00	4.457478e+01	0	5	1.038170e+02
9.266862e+01	1.661779e+02	2.111437e+01	1.759531e+00	4.516129e+01	0	5	1.039170e+02
9.278592e+01	1.661779e+02	2.287390e+01	1.759531e+00	4.516129e+01	0	5	1.040180e+02
9.302053e+01	1.661779e+02	2.111437e+01	1.759531e+00	4.516129e+01	0	5	1.041190e+02
9.266862e+01	1.661779e+02	2.111437e+01	1.759531e+00	4.516129e+01	0	0	1.042200e+02
9.231672e+01	1.632454e+02	2.287390e+01	3.519062e+00	4.516129e+01	0	0	1.043210e+02
9.243402e+01	1.632454e+02	2.287390e+01	1.759531e+00	4.457478e+01	0	0	1.044210e+02
9.231672e+01	1.632454e+02	2.111437e+01	3.519062e+00	4.457478e+01	0	0	1.045220e+02
9.243402e+01	1.632454e+02	2.111437e+01	3.519062e+00	4.457478e+01	0	0	1.046230e+02
9.243402e+01	1.632454e+02	2.287390e+01	1.759531e+00	4.516129e+01	0	0	1.047230e+02
9.255132e+01	1.632454e+02	2.287390e+01	3.519062e+00	4.457478e+01	0	0	1.048240e+02
9.243402e+01	1.632454e+02	2.287390e+01	1.759531e+00	4.457478e+01	0	0	1.049250e+02
9.243402e+01	1.632454e+02	2.287390e+01	1.759531e+00	4.457478e+01	0	0	1.050250e+02
9.243402e+01	1.632454e+02	2.111437e+01	3.519062e+00	4.457478e+01	0	0	1.051260e+02
9.243402e+01	1.632454e+02	2.287390e+01	1.759531e+00	4.457478e+01	0	0	1.052270e+02
9.231672e+01	1.632454e+02	2.287390e+01	3.519062e+00	4.457478e+01	0	0	1.053270e+02
9.243402e+01	1.632454e+02	2.287390e+01	1.759531e+00	4.457478e+01	0	0	1.054280e+02
9.243402e+01	1.632454e+02	2.111437e+01	1.759531e+00	4.457478e+01	0	0	1.055290e+02
9.278592e+01	1.632454e+02	2.111437e+01	1.759531e+00	4.516129e+01	0	0	1.056300e+02
9.266862e+01	1.661779e+02	2.287390e+01	1.759531e+00	4.516129e+01	0	0	1.057310e+02
9.231672e+01	1.652004e+02	2.111437e+01	1.759531e+00	4.516129e+01	0	0	1.058310e+02
9.243402e+01	1.652004e+02	2.111437e+01	1.759531e+00	4.516129e+01	0	0	1.059320e+02
9.243402e+01	1.652004e+02	2.111437e+01	1.759531e+00	4.516129e+01	0	0	1.060330e+02
9.243402e+01	1.652004e+02	2.111437e+01	1.759531e+00	4.516129e+01	0	0	1.061330e+02
9.243402e+01	1.652004e+02	2.111437e+01	1.759531e+00	4.516129e+01	0	0	1.062340e+02
9.243402e+01	1.652004e+02	2.287390e+01	1.759531e+00	4.516129e+01	0	0	1.063350e+02
9.266862e+01	1.691105e+02	2.111437e+01	1.759531e+00	4.574780e+01	3	0	1.064350e+02
9.243402e+01	1.691105e+02	2.111437e+01	1.759531e+00	4.574780e+01	3	0	1.065360e+02
9.278592e+01	1.691105e+02	2.287390e+01	3.519062e+00	4.574780e+01	3	0	1.066370e+02
9.231672e+01	1.681329e+02	2.287390e+01	3.519062e+00	4.574780e+01	3	0	1.067380e+02
9.243402e+01	1.691105e+02	2.287390e+01	1.759531e+00	4.574780e+01	3	0	1.068390e+02
9.243402e+01	1.691105e+02	2.111437e+01	1.759531e+00	4.574780e+01	3	0	1.069400e+02
9.243402e+01	1.691105e+02	2.287390e+01	1.759531e+00	4.574780e+01	3	0	1.070400e+02
9.278592e+01	1.749756e+02	2.111437e+01	3.519062e+00	4.633431e+01	3	0	1.071420e+02
9.243402e+01	1.739980e+02	2.287390e+01	1.759531e+00	4.574780e+01	3	0	1.072420e+02
9.231672e+01	1.739980e+02	2.111437e+01	1.759531e+00	4.574780e+01	3	0	1.073430e+02
9.231672e+01	1.739980e+02	2.111437e+01	1.759531e+00	4.574780e+01	3	0	1.074440e+02
9.243402e+01	1.749756e+02	2.111437e+01	3.519062e+00	4.574780e+01	3	0	1.075450e+02
9.243402e+01	1.739980e+02	2.287390e+01	1.759531e+00	4.574780e+01	3	0	1.076450e+02
9.243402e+01	1.739980e+02	2.287390e+01	1.759531e+00	4.574780e+01	3	0	1.077460e+02
9.243402e+01	1.759531e+02	2.111437e+01	1.759531e+00	4.574780e+01	3	0	1.078470e+02
9.243402e+01	1.759531e+02	2.287390e+01	1.759531e+00	4.574780e+01	0	0	1.079480e+02
9.243402e+01	1.759531e+02	2.111437e+01	3.519062e+00	4.574780e+01	0	0	1.080490e+02
9.243402e+01	1.759531e+02	2.111437e+01	1.759531e+00	4.574780e+01	0	0	1.081490e+02
9.243402e+01	1.759531e+02	2.111437e+01	3.519062e+00	4.574780e+01	0	0	1.082500e+02
9.243402e+01	1.759531e+02	2.111437e+01	1.759531e+00	4.574780e+01	0	0	1.083510e+02
9.231672e+01	1.759531e+02	2.111437e+01	1.759531e+00	4.633431e+01	0	0	1.084510e+02
9.255132e+01	1.769306e+02	2.287390e+01	3.519062e+00	4.574780e+01	3	0	1.085520e+02
9.255132e+01	1.798631e+02	2.287390e+01	1.759531e+00	4.574780e+01	4	0	1.086530e+02
9.243402e+01	1.808407e+02	2.287390e+01	3.519062e+00	4.574780e+01	4	0	1.087530e+02
9.243402e+01	1.798631e+02	2.111437e+01	1.759531e+00	4.574780e+01	4	0	1.088550e+02
9.243402e+01	1.808407e+02	2.287390e+01	1.759531e+00	4.574780e+01	4	0	1.089550e+02
9.243402e+01	1.808407e+02	2.111437e+01	1.759531e+00	4.574780e+01	4	0	1.090570e+02
9.243402e+01	1.808407e+02	2.287390e+01	1.759531e+00	4.574780e+01	4	0	1.091570e+02
9.243402e+01	1.808407e+02	2.287390e+01	3.519062e+00	4.574780e+01	4	0	1.092580e+02
9.243402e+01	1.847507e+02	2.111437e+01	1.759531e+00	4.574780e+01	4	0	1.093590e+02
9.255132e+01	1.847507e+02	2.111437e+01	1.759531e+00	4.574780e+01	4	0	1.094600e+02
9.243402e+01	1.847507e+02	2.287390e+01	1.759531e+00	4.574780e+01	4	0	1.095600e+02
9.243402e+01	1.847507e+02	2.287390e+01	1.759531e+00	4.574780e+01	4	0	1.096620e+02
9.243402e+01	1.847507e+02	2.287390e+01	1.759531e+00	4.633431e+01	4	0	1.097620e+02
9.243402e+01	1.847507e+02	2.287390e+01	1.759531e+00	4.574780e+01	4	0	1.098620e+02
9.243402e+01	1.847507e+02	2.111437e+01	3.519062e+00	4.574780e+01	4	0	1.099640e+02
9.290323e+01	1.955034e+02	2.111437e+01	1.759531e+00	4.633431e+01	0	0	1.100640e+02
9.255132e+01	1.955034e+02	2.111437e+01	1.759531e+00	4.574780e+01	0	0	1.101660e+02
9.255132e+01	1.945259e+02	1.935484e+01	3.519062e+00	4.574780e+01	0	0	1.102660e+02
9.255132e+01	1.955034e+02	2.111437e+01	3.519062e+00	4.574780e+01	0	0	1.103660e+02
9.255132e+01	1.955034e+02	2.111437e+01	1.759531e+00	4.574780e+01	0	0	1.104680e+02
9.255132e+01	1.955034e+02	2.111437e+01	1.759531e+00	4.574780e+01	0	0	1.105680e+02
9.266862e+01	1.955034e+02	2.111437e+01	3.519062e+00	4.574780e+01	0	0	1.106680e+02
9.255132e+01	1.984360e+02	1.935484e+01	1.759531e+00	4.574780e+01	3	0	1.107700e+02
9.231672e+01	1.994135e+02	2.111437e+01	1.759531e+00	4.574780e+01	0	0	1.108700e+02
9.231672e+01	1.994135e+02	2.111437e+01	1.759531e+00	4.574780e+01	0	0	1.109710e+02
9.231672e+01	1.994135e+02	2.111437e+01	1.759531e+00	4.574780e+01	0	0	1.110720e+02
9.219941e+01	2.003910e+02	2.111437e+01	1.759531e+00	4.574780e+01	0	0	1.111720e+02
9.219941e+01	1.994135e+02	1.935484e+01	3.519062e+00	4.574780e+01	0	0	1.112730e+02
9.231672e+01	1.994135e+02	1.935484e+01	3.519062e+00	4.574780e+01	0	0	1.113740e+02
9.173021e+01	2.003910e+02	1.935484e+01	1.759531e+00	4.574780e+01	3	0	1.114740e+02
9.114370e+01	2.013685e+02	2.111437e+01	3.519062e+00	4.633431e+01	0	0	1.115760e+02
9.090909e+01	2.013685e+02	2.111437e+01	3.519062e+00	4.574780e+01	0	0	1.116760e+02
9.090909e+01	2.003910e+02	1.935484e+01	3.519062e+00	4.574780e+01	0	0	1.117770e+02
9.090909e+01	2.003910e+02	1.935484e+01	1.759531e+00	4.574780e+01	0	0	1.118780e+02
9.090909e+01	2.003910e+02	1.935484e+01	1.759531e+00	4.574780e+01	0	0	1.119780e+02
9.090909e+01	2.003910e+02	1.935484e+01	1.759531e+00	4.574780e+01	0	0	1.120790e+02
8.938416e+01	2.013685e+02	1.935484e+01	3.519062e+00	4.633431e+01	3	0	1.121800e+02
8.785924e+01	2.023460e+02	1.935484e+01	1.759531e+00	4.574780e+01	0	0	1.122800e+02
8.797654e+01	2.023460e+02	1.935484e+01	1.759531e+00	4.574780e+01	0	0	1.123810e+02
8.797654e+01	2.023460e+02	1.935484e+01	1.759531e+00	4.574780e+01	0	0	1.124820e+02
8.797654e+01	2.023460e+02	1.935484e+01	1.759531e+00	4.633431e+01	0	0	1.125820e+02
8.797654e+01	2.023460e+02	2.111437e+01	1.759531e+00	4.574780e+01	0	0	1.126840e+02
8.797654e+01	2.023460e+02	1.935484e+01	1.759531e+00	4.574780e+01	0	0	1.127840e+02
8.715543e+01	2.043011e+02	1.935484e+01	1.759531e+00	4.574780e+01	3	0	1.128850e+02
8.645161e+01	2.052786e+02	1.935484e+01	1.759531e+00	4.574780e+01	0	0	1.129860e+02
8.645161e+01	2.062561e+02	1.935484e+01	1.759531e+00	4.633431e+01	0	0	1.130860e+02
8.656891e+01	2.062561e+02	1.935484e+01	1.759531e+00	4.574780e+01	0	0	1.131870e+02
8.656891e+01	2.062561e+02	1.935484e+01	1.759531e+00	4.633431e+01	0	0	1.132880e+02
8.645161e+01	2.062561e+02	1.935484e+01	1.759531e+00	4.574780e+01	0	0	1.133880e+02
8.656891e+01	2.052786e+02	1.935484e+01	1.759531e+00	4.574780e+01	0	0	1.134890e+02
8.574780e+01	2.052786e+02	1.935484e+01	3.519062e+00	4.574780e+01	0	0	1.135900e+02
8.504399e+01	2.023460e+02	2.111437e+01	1.759531e+00	4.574780e+01	0	0	1.136910e+02
8.504399e+01	2.023460e+02	2.111437e+01	1.759531e+00	4.516129e+01	0	0	1.137920e+02
8.504399e+01	2.023460e+02	1.935484e+01	3.519062e+00	4.574780e+01	0	0	1.138920e+02
8.492669e+01	2.023460e+02	2.111437e+01	1.759531e+00	4.574780e+01	0	0	1.139930e+02
8.492669e+01	2.023460e+02	2.111437e+01	1.759531e+00	4.574780e+01	0	0	1.140940e+02
8.504399e+01	2.023460e+02	2.111437e+01	1.759531e+00	4.574780e+01	0	0	1.141940e+02
8.504399e+01	2.023460e+02	2.111437e+01	1.759531e+00	4.398827e+01	0	0	1.142950e+02
8.445748e+01	1.964809e+02	2.111437e+01	1.759531e+00	4.457478e+01	0	0	1.143960e+02
8.445748e+01	1.974585e+02	2.111437e+01	1.759531e+00	4.398827e+01	0	0	1.144960e+02
8.445748e+01	1.974585e+02	2.111437e+01	1.759531e+00	4.398827e+01	0	0	1.145970e+02
8.445748e+01	1.974585e+02	2.111437e+01	1.759531e+00	4.398827e+01	0	0	1.146980e+02
8.445748e+01	1.974585e+02	2.111437e+01	1.759531e+00	4.398827e+01	0	0	1.147980e+02
8.445748e+01	1.974585e+02	2.111437e+01	1.759531e+00	4.398827e+01	0	0	1.148990e+02
8.445748e+01	1.974585e+02	2.111437e+01	1.759531e+00	4.398827e+01	0	0	115
8.480938e+01	1.984360e+02	2.111437e+01	1.759531e+00	4.398827e+01	0	0	1.151010e+02
8.480938e+01	1.984360e+02	2.111437e+01	1.759531e+00	4.398827e+01	0	0	1.152020e+02
8.480938e+01	1.984360e+02	2.111437e+01	1.759531e+00	4.398827e+01	0	0	1.153020e+02
8.492669e+01	1.984360e+02	2.111437e+01	1.759531e+00	4.398827e+01	0	0	1.154030e+02
8.492669e+01	1.984360e+02	2.111437e+01	1.759531e+00	4.398827e+01	0	0	1.155040e+02
8.480938e+01	1.984360e+02	1.935484e+01	1.759531e+00	4.398827e+01	0	0	1.156040e+02
8.492669e+01	1.984360e+02	2.111437e+01	1.759531e+00	4.398827e+01	0	0	1.157050e+02
8.586510e+01	1.994135e+02	2.111437e+01	3.519062e+00	4.398827e+01	3	0	1.158060e+02
8.645161e+01	2.003910e+02	2.111437e+01	1.759531e+00	4.398827e+01	0	0	1.159060e+02
8.656891e+01	1.994135e+02	1.935484e+01	1.759531e+00	4.398827e+01	0	0	1.160070e+02
8.645161e+01	1.994135e+02	2.111437e+01	1.759531e+00	4.340176e+01	0	0	1.161080e+02
8.645161e+01	1.994135e+02	1.935484e+01	1.759531e+00	4.398827e+01	0	0	1.162090e+02
8.645161e+01	1.994135e+02	2.111437e+01	1.759531e+00	4.398827e+01	0	0	1.163100e+02
8.645161e+01	1.994135e+02	2.111437e+01	1.759531e+00	4.398827e+01	0	0	1.164100e+02
8.715543e+01	1.984360e+02	2.111437e+01	3.519062e+00	4.398827e+01	3	0	1.165110e+02
8.785924e+01	1.984360e+02	2.111437e+01	1.759531e+00	4.457478e+01	0	0	1.166120e+02
8.762463e+01	1.984360e+02	2.111437e+01	1.759531e+00	4.398827e+01	0	0	1.167120e+02
8.762463e+01	1.984360e+02	2.111437e+01	1.759531e+00	4.398827e+01	0	0	1.168130e+02
8.762463e+01	1.984360e+02	1.935484e+01	1.759531e+00	4.457478e+01	0	0	1.169140e+02
8.762463e+01	1.974585e+02	2.111437e+01	1.759531e+00	4.398827e+01	0	0	1.170140e+02
8.762463e+01	1.974585e+02	1.935484e+01	1.759531e+00	4.398827e+01	0	0	1.171150e+02
8.809384e+01	1.955034e+02	2.111437e+01	1.759531e+00	4.340176e+01	3	0	1.172160e+02
8.844575e+01	1.955034e+02	1.935484e+01	1.759531e+00	4.398827e+01	0	0	1.173170e+02
8.809384e+01	1.955034e+02	1.935484e+01	1.759531e+00	4.340176e+01	0	0	1.174170e+02
8.809384e+01	1.955034e+02	1.935484e+01	1.759531e+00	4.340176e+01	0	0	1.175180e+02
8.821114e+01	1.955034e+02	1.935484e+01	1.759531e+00	4.281525e+01	0	0	1.176190e+02
8.809384e+01	1.955034e+02	1.935484e+01	1.759531e+00	4.340176e+01	0	0	1.177200e+02
8.809384e+01	1.955034e+02	1.935484e+01	3.519062e+00	4.281525e+01	0	0	1.178200e+02
8.821114e+01	1.925709e+02	1.935484e+01	3.519062e+00	4.340176e+01	3	0	1.179210e+02
8.832845e+01	1.925709e+02	1.759531e+01	1.759531e+00	4.340176e+01	0	0	1.180220e+02
8.832845e+01	1.925709e+02	1.759531e+01	1.759531e+00	4.340176e+01	0	0	1.181230e+02
8.832845e+01	1.925709e+02	1.759531e+01	1.759531e+00	4.340176e+01	0	0	1.182230e+02
8.832845e+01	1.925709e+02	1.935484e+01	3.519062e+00	4.340176e+01	0	0	1.183240e+02
8.832845e+01	1.925709e+02	1.759531e+01	1.759531e+00	4.340176e+01	0	0	1.184250e+02
8.832845e+01	1.925709e+02	1.935484e+01	1.759531e+00	4.340176e+01	0	0	1.185250e+02
8.832845e+01	1.925709e+02	1.935484e+01	3.519062e+00	4.340176e+01	0	0	1.186260e+02
8.832845e+01	1.925709e+02	1.759531e+01	1.759531e+00	4.340176e+01	0	0	1.187270e+02
8.844575e+01	1.925709e+02	1.759531e+01	1.759531e+00	4.281525e+01	0	0	1.188280e+02
8.832845e+01	1.925709e+02	1.759531e+01	1.759531e+00	4.340176e+01	0	0	1.189280e+02
8.844575e+01	1.925709e+02	1.759531e+01	3.519062e+00	4.340176e+01	0	0	1.190290e+02
8.844575e+01	1.925709e+02	1.759531e+01	3.519062e+00	4.340176e+01	0	0	1.191300e+02
8.844575e+01	1.935484e+02	1.759531e+01	3.519062e+00	4.340176e+01	0	0	1.192310e+02
8.844575e+01	1.925709e+02	1.759531e+01	3.519062e+00	4.281525e+01	0	0	1.193310e+02
8.856305e+01	1.915934e+02	1.759531e+01	3.519062e+00	4.398827e+01	3	0	1.194320e+02
8.879765e+01	1.896383e+02	1.759531e+01	3.519062e+00	4.398827e+01	0	0	1.195330e+02
8.868035e+01	1.906158e+02	1.759531e+01	1.759531e+00	4.398827e+01	0	0	1.196330e+02
8.868035e+01	1.906158e+02	1.759531e+01	1.759531e+00	4.457478e+01	0	0	1.197340e+02
8.879765e+01	1.906158e+02	1.759531e+01	3.519062e+00	4.398827e+01	0	0	1.198350e+02
8.868035e+01	1.906158e+02	1.583578e+01	3.519062e+00	4.398827e+01	0	0	1.199360e+02
8.868035e+01	1.906158e+02	1.759531e+01	1.759531e+00	4.457478e+01	0	0	1.200360e+02
8.914956e+01	1.915934e+02	1.583578e+01	1.759531e+00	4.457478e+01	0	0	1.201370e+02
8.938416e+01	1.915934e+02	1.583578e+01	1.759531e+00	4.516129e+01	0	0	1.202380e+02
8.914956e+01	1.915934e+02	1.759531e+01	3.519062e+00	4.457478e+01	0	0	1.203380e+02
8.914956e+01	1.915934e+02	1.759531e+01	3.519062e+00	4.516129e+01	0	0	1.204390e+02
8.926686e+01	1.915934e+02	1.759531e+01	3.519062e+00	4.516129e+01	0	0	1.205400e+02
8.914956e+01	1.915934e+02	1.759531e+01	3.519062e+00	4.457478e+01	0	0	1.206400e+02
8.926686e+01	1.915934e+02	1.759531e+01	3.519062e+00	4.457478e+01	0	0	1.207410e+02
8.926686e+01	1.915934e+02	1.759531e+01	1.759531e+00	4.633431e+01	3	0	1.208420e+02
8.950147e+01	1.906158e+02	1.759531e+01	1.759531e+00	4.633431e+01	0	0	1.209430e+02
8.938416e+01	1.896383e+02	1.759531e+01	1.759531e+00	4.633431e+01	0	0	1.210430e+02
8.938416e+01	1.896383e+02	1.759531e+01	1.759531e+00	4.633431e+01	0	0	1.211440e+02
8.938416e+01	1.896383e+02	1.759531e+01	1.759531e+00	4.633431e+01	0	0	1.212450e+02
8.938416e+01	1.896383e+02	1.759531e+01	1.759531e+00	4.633431e+01	0	0	1.213460e+02
8.938416e+01	1.906158e+02	1.583578e+01	1.759531e+00	4.574780e+01	0	0	1.214460e+02
8.950147e+01	1.906158e+02	1.759531e+01	1.759531e+00	4.633431e+01	0	0	1.215470e+02
8.950147e+01	1.896383e+02	1.583578e+01	1.759531e+00	4.633431e+01	0	0	1.216480e+02
8.950147e+01	1.896383e+02	1.759531e+01	1.759531e+00	4.633431e+01	0	0	1.217480e+02
8.950147e+01	1.896383e+02	1.583578e+01	1.759531e+00	4.633431e+01	0	0	1.218490e+02
8.950147e+01	1.896383e+02	1.759531e+01	1.759531e+00	4.633431e+01	0	0	1.219500e+02
8.950147e+01	1.896383e+02	1.759531e+01	3.519062e+00	4.633431e+01	0	0	1.220500e+02
8.950147e+01	1.896383e+02	1.583578e+01	1.759531e+00	4.574780e+01	0	0	1.221510e+02
8.950147e+01	1.896383e+02	1.759531e+01	1.759531e+00	4.809384e+01	0	0	1.222520e+02
9.008798e+01	1.886608e+02	1.759531e+01	1.759531e+00	4.809384e+01	0	0	1.223520e+02
8.997067e+01	1.886608e+02	1.583578e+01	3.519062e+00	4.809384e+01	0	0	1.224540e+02
9.020528e+01	1.886608e+02	1.583578e+01	1.759531e+00	4.868035e+01	0	0	1.225540e+02
8.997067e+01	1.886608e+02	1.583578e+01	1.759531e+00	4.809384e+01	0	0	1.226540e+02
8.997067e+01	1.886608e+02	1.583578e+01	1.759531e+00	4.809384e+01	0	0	1.227560e+02
8.997067e+01	1.876833e+02	1.583578e+01	1.759531e+00	4.809384e+01	0	0	1.228560e+02
8.997067e+01	1.886608e+02	1.583578e+01	1.759531e+00	4.809384e+01	0	0	1.229560e+02
9.020528e+01	1.876833e+02	1.759531e+01	1.759531e+00	4.809384e+01	0	0	1.230580e+02
9.008798e+01	1.876833e+02	1.583578e+01	1.759531e+00	4.809384e+01	0	0	1.231580e+02
9.008798e+01	1.876833e+02	1.759531e+01	1.759531e+00	4.809384e+01	0	0	1.232580e+02
9.020528e+01	1.876833e+02	1.583578e+01	1.759531e+00	4.809384e+01	0	0	1.233600e+02
9.020528e+01	1.876833e+02	1.583578e+01	3.519062e+00	4.809384e+01	0	0	1.234600e+02
9.008798e+01	1.886608e+02	1.583578e+01	1.759531e+00	4.809384e+01	0	0	1.235600e+02
9.008798e+01	1.876833e+02	1.759531e+01	1.759531e+00	4.868035e+01	0	0	1.236620e+02
9.020528e+01	1.876833e+02	1.759531e+01	1.759531e+00	4.809384e+01	0	0	1.237620e+02
8.985337e+01	1.896383e+02	1.759531e+01	1.759531e+00	4.809384e+01	0	0	1.238630e+02
8.997067e+01	1.896383e+02	1.583578e+01	1.759531e+00	4.809384e+01	0	0	1.239640e+02
8.985337e+01	1.896383e+02	1.759531e+01	1.759531e+00	4.809384e+01	0	0	1.240640e+02
8.985337e+01	1.886608e+02	1.583578e+01	3.519062e+00	4.809384e+01	0	0	1.241650e+02
8.997067e+01	1.896383e+02	1.583578e+01	1.759531e+00	4.809384e+01	0	0	1.242660e+02
8.985337e+01	1.896383e+02	1.759531e+01	1.759531e+00	4.809384e+01	0	0	1.243660e+02
9.008798e+01	1.876833e+02	1.583578e+01	1.759531e+00	5.102639e+01	0	0	1.244670e+02
9.008798e+01	1.886608e+02	1.583578e+01	1.759531e+00	5.043988e+01	0	0	1.245670e+02
9.020528e+01	1.886608e+02	1.583578e+01	1.759531e+00	5.043988e+01	0	0	1.246680e+02
9.008798e+01	1.886608e+02	1.583578e+01	1.759531e+00	5.043988e+01	0	0	1.247690e+02
9.008798e+01	1.886608e+02	1.583578e+01	3.519062e+00	5.043988e+01	0	0	1.248690e+02
9.008798e+01	1.886608e+02	1.583578e+01	3.519062e+00	5.043988e+01	0	0	1.249710e+02
9.008798e+01	1.886608e+02	1.583578e+01	1.759531e+00	5.043988e+01	0	0	1.250710e+02
9.008798e+01	1.886608e+02	1.759531e+01	1.759531e+00	5.102639e+01	0	0	1.251710e+02
8.997067e+01	1.886608e+02	1.759531e+01	1.759531e+00	5.043988e+01	0	0	1.252730e+02
8.997067e+01	1.886608e+02	1.759531e+01	1.759531e+00	5.043988e+01	0	0	1.253730e+02
8.997067e+01	1.886608e+02	1.759531e+01	1.759531e+00	5.043988e+01	0	0	1.254730e+02
8.997067e+01	1.896383e+02	1.935484e+01	1.759531e+00	5.043988e+01	0	0	1.255750e+02
8.997067e+01	1.896383e+02	1.759531e+01	1.759531e+00	5.043988e+01	0	0	1.256750e+02
8.997067e+01	1.886608e+02	1.759531e+01	1.759531e+00	5.043988e+01	0	0	1.257760e+02
9.043988e+01	1.886608e+02	1.935484e+01	1.759531e+00	5.043988e+01	3	0	1.258770e+02
9.008798e+01	1.876833e+02	1.935484e+01	1.759531e+00	5.043988e+01	0	0	1.259770e+02
9.008798e+01	1.876833e+02	1.935484e+01	1.759531e+00	5.043988e+01	0	0	1.260780e+02
9.008798e+01	1.876833e+02	2.111437e+01	1.759531e+00	5.043988e+01	0	0	1.261790e+02
9.020528e+01	1.876833e+02	1.935484e+01	1.759531e+00	5.043988e+01	0	0	1.262790e+02
9.020528e+01	1.876833e+02	1.935484e+01	1.759531e+00	5.043988e+01	0	0	1.263810e+02
9.020528e+01	1.886608e+02	1.935484e+01	1.759531e+00	5.043988e+01	0	0	1.264810e+02
9.008798e+01	1.867058e+02	1.935484e+01	1.759531e+00	5.043988e+01	3	0	1.265820e+02
9.020528e+01	1.867058e+02	2.111437e+01	1.759531e+00	4.985337e+01	0	0	1.266830e+02
9.008798e+01	1.857283e+02	2.111437e+01	1.759531e+00	5.043988e+01	0	0	1.267830e+02
9.008798e+01	1.857283e+02	2.111437e+01	1.759531e+00	5.043988e+01	0	0	1.268840e+02
9.008798e+01	1.857283e+02	2.111437e+01	1.759531e+00	4.985337e+01	0	0	1.269850e+02
9.008798e+01	1.857283e+02	2.111437e+01	1.759531e+00	4.985337e+01	0	0	1.270850e+02
9.008798e+01	1.867058e+02	2.111437e+01	1.759531e+00	5.043988e+01	0	0	1.271860e+02
9.008798e+01	1.867058e+02	2.111437e+01	3.519062e+00	5.043988e+01	0	0	1.272870e+02
9.055718e+01	1.818182e+02	2.111437e+01	1.759531e+00	5.043988e+01	0	0	1.273870e+02
9.032258e+01	1.818182e+02	2.111437e+01	1.759531e+00	4.985337e+01	0	0	1.274890e+02
9.020528e+01	1.818182e+02	2.111437e+01	1.759531e+00	5.043988e+01	0	0	1.275890e+02
9.020528e+01	1.827957e+02	2.111437e+01	1.759531e+00	4.985337e+01	0	0	1.276890e+02
9.020528e+01	1.818182e+02	2.111437e+01	1.759531e+00	5.043988e+01	0	0	1.277910e+02
9.020528e+01	1.818182e+02	2.111437e+01	1.759531e+00	5.043988e+01	0	0	1.278910e+02
9.020528e+01	1.818182e+02	2.111437e+01	1.759531e+00	5.043988e+01	0	0	1.279920e+02
9.032258e+01	1.837732e+02	2.111437e+01	1.759531e+00	4.985337e+01	0	0	1.280930e+02
9.032258e+01	1.837732e+02	2.287390e+01	1.759531e+00	4.985337e+01	0	0	1.281930e+02
9.032258e+01	1.827957e+02	2.111437e+01	1.759531e+00	4.985337e+01	0	0	1.282940e+02
9.032258e+01	1.827957e+02	2.287390e+01	1.759531e+00	5.043988e+01	0	0	1.283950e+02
9.032258e+01	1.837732e+02	2.287390e+01	0	4.985337e+01	0	0	1.284950e+02
9.032258e+01	1.827957e+02	2.111437e+01	3.519062e+00	5.043988e+01	0	0	1.285960e+02
9.032258e+01	1.837732e+02	2.111437e+01	1.759531e+00	4.985337e+01	0	0	1.286970e+02
9.043988e+01	1.837732e+02	2.287390e+01	1.759531e+00	4.926686e+01	0	0	1.287970e+02
9.055718e+01	1.847507e+02	2.287390e+01	3.519062e+00	4.926686e+01	0	0	1.288990e+02
9.055718e+01	1.837732e+02	2.111437e+01	1.759531e+00	4.926686e+01	0	0	1.289990e+02
9.043988e+01	1.837732e+02	2.287390e+01	1.759531e+00	4.985337e+01	0	0	1.290990e+02
9.043988e+01	1.837732e+02	2.287390e+01	1.759531e+00	4.926686e+01	0	0	1.292010e+02
9.079179e+01	1.847507e+02	2.111437e+01	1.759531e+00	4.985337e+01	0	0	1.293010e+02
9.055718e+01	1.837732e+02	2.287390e+01	1.759531e+00	4.926686e+01	0	0	1.294020e+02
9.032258e+01	1.847507e+02	2.111437e+01	1.759531e+00	4.692082e+01	3	0	1.295030e+02
9.043988e+01	1.837732e+02	2.287390e+01	1.759531e+00	4.692082e+01	0	0	1.296030e+02
9.067449e+01	1.847507e+02	2.287390e+01	1.759531e+00	4.692082e+01	0	0	1.297040e+02
9.043988e+01	1.847507e+02	2.287390e+01	1.759531e+00	4.692082e+01	0	0	1.298050e+02
9.043988e+01	1.837732e+02	2.111437e+01	1.759531e+00	4.692082e+01	0	0	1.299050e+02
9.043988e+01	1.847507e+02	2.287390e+01	1.759531e+00	4.692082e+01	0	0	1.300070e+02
9.032258e+01	1.847507e+02	2.111437e+01	1.759531e+00	4.692082e+01	0	0	1.301070e+02
9.055718e+01	1.847507e+02	2.287390e+01	1.759531e+00	4.574780e+01	0	0	1.302080e+02
9.067449e+01	1.876833e+02	2.111437e+01	3.519062e+00	4.633431e+01	0	0	1.303090e+02
9.067449e+01	1.876833e+02	2.287390e+01	1.759531e+00	4.633431e+01	0	0	1.304090e+02
9.090909e+01	1.876833e+02	2.111437e+01	1.759531e+00	4.574780e+01	0	0	1.305100e+02
9.067449e+01	1.876833e+02	2.111437e+01	1.759531e+00	4.633431e+01	0	0	1.306110e+02
9.067449e+01	1.867058e+02	2.111437e+01	1.759531e+00	4.633431e+01	0	0	1.307110e+02
9.067449e+01	1.867058e+02	2.111437e+01	1.759531e+00	4.633431e+01	0	0	1.308120e+02
9.067449e+01	1.867058e+02	2.111437e+01	1.759531e+00	4.633431e+01	0	0	1.309130e+02
9.090909e+01	1.867058e+02	2.111437e+01	1.759531e+00	4.633431e+01	0	0	1.310130e+02
9.090909e+01	1.876833e+02	2.287390e+01	1.759531e+00	4.574780e+01	0	0	1.311150e+02
9.090909e+01	1.867058e+02	2.111437e+01	1.759531e+00	4.633431e+01	0	0	1.312150e+02
9.102639e+01	1.867058e+02	2.111437e+01	1.759531e+00	4.633431e+01	0	0	1.313150e+02
9.114370e+01	1.876833e+02	2.111437e+01	1.759531e+00	4.633431e+01	0	0	1.314170e+02
9.102639e+01	1.867058e+02	2.111437e+01	1.759531e+00	4.633431e+01	0	0	1.315170e+02
9.102639e+01	1.867058e+02	2.111437e+01	1.759531e+00	4.633431e+01	0	0	1.316180e+02
9.114370e+01	1.876833e+02	2.111437e+01	1.759531e+00	4.574780e+01	0	0	1.317190e+02
9.102639e+01	1.876833e+02	2.111437e+01	1.759531e+00	4.574780e+01	0	0	1.318190e+02
9.102639e+01	1.867058e+02	2.111437e+01	1.759531e+00	4.574780e+01	0	0	1.319200e+02
9.102639e+01	1.886608e+02	2.111437e+01	1.759531e+00	4.574780e+01	0	0	1.320210e+02
9.102639e+01	1.876833e+02	2.111437e+01	1.759531e+00	4.516129e+01	0	0	1.321210e+02
9.114370e+01	1.876833e+02	2.111437e+01	1.759531e+00	4.516129e+01	0	0	1.322220e+02
9.102639e+01	1.876833e+02	1.935484e+01	1.759531e+00	4.574780e+01	0	0	1.323230e+02
9.090909e+01	1.886608e+02	2.111437e+01	1.759531e+00	4.574780e+01	0	0	1.324230e+02
9.114370e+01	1.876833e+02	2.111437e+01	0	4.574780e+01	0	0	1.325250e+02
9.114370e+01	1.876833e+02	1.935484e+01	1.759531e+00	4.574780e+01	0	0	1.326250e+02
9.126100e+01	1.876833e+02	2.111437e+01	0	4.574780e+01	0	0	1.327250e+02
9.114370e+01	1.886608e+02	2.111437e+01	1.759531e+00	4.574780e+01	0	0	1.328270e+02
9.114370e+01	1.876833e+02	1.935484e+01	1.759531e+00	4.574780e+01	0	0	1.329270e+02
9.114370e+01	1.876833e+02	2.111437e+01	1.759531e+00	4.574780e+01	0	0	1.330270e+02
9.137830e+01	1.867058e+02	2.111437e+01	1.759531e+00	4.457478e+01	0	0	1.331290e+02
9.149560e+01	1.867058e+02	1.935484e+01	0	4.457478e+01	0	0	1.332290e+02
9.149560e+01	1.867058e+02	2.111437e+01	1.759531e+00	4.457478e+01	0	0	1.333300e+02
9.149560e+01	1.867058e+02	2.111437e+01	1.759531e+00	4.457478e+01	0	0	1.334310e+02
9.137830e+01	1.867058e+02	1.935484e+01	1.759531e+00	4.457478e+01	0	0	1.335310e+02
9.137830e+01	1.867058e+02	1.935484e+01	1.759531e+00	4.457478e+01	0	0	1.336330e+02
9.137830e+01	1.857283e+02	2.111437e+01	0	4.516129e+01	0	0	1.337330e+02
9.161290e+01	1.867058e+02	1.935484e+01	0	4.516129e+01	0	0	1.338330e+02
9.161290e+01	1.867058e+02	2.111437e+01	0	4.516129e+01	0	0	1.339350e+02
9.161290e+01	1.867058e+02	2.111437e+01	0	4.516129e+01	0	0	1.340350e+02
9.161290e+01	1.867058e+02	2.111437e+01	0	4.574780e+01	0	0	1.341350e+02
9.161290e+01	1.867058e+02	2.111437e+01	1.759531e+00	4.516129e+01	0	0	1.342370e+02
9.161290e+01	1.867058e+02	1.935484e+01	1.759531e+00	4.516129e+01	0	0	1.343370e+02
9.161290e+01	1.867058e+02	2.111437e+01	1.759531e+00	4.574780e+01	0	0	1.344370e+02
9.173021e+01	1.867058e+02	2.111437e+01	1.759531e+00	4.574780e+01	0	0	1.345390e+02
9.196481e+01	1.867058e+02	1.935484e+01	0	4.574780e+01	0	0	1.346390e+02
9.196481e+01	1.867058e+02	2.111437e+01	1.759531e+00	4.574780e+01	0	0	1.347400e+02
9.184751e+01	1.867058e+02	1.935484e+01	1.759531e+00	4.574780e+01	0	0	1.348410e+02
9.184751e+01	1.867058e+02	1.935484e+01	0	4.516129e+01	0	0	1.349410e+02
9.184751e+01	1.867058e+02	1.935484e+01	1.759531e+00	4.574780e+01	0	0	1.350430e+02
9.196481e+01	1.876833e+02	2.111437e+01	1.759531e+00	4.574780e+01	0	0	1.351430e+02
9.196481e+01	1.876833e+02	1.935484e+01	0	4.633431e+01	0	0	1.352430e+02
9.196481e+01	1.876833e+02	2.111437e+01	0	4.633431e+01	0	0	1.353450e+02
9.184751e+01	1.876833e+02	1.935484e+01	0	4.574780e+01	0	0	1.354450e+02
9.196481e+01	1.876833e+02	2.111437e+01	1.759531e+00	4.574780e+01	0	0	1.355450e+02
9.196481e+01	1.876833e+02	1.935484e+01	1.759531e+00	4.633431e+01	0	0	1.356470e+02
9.196481e+01	1.876833e+02	2.111437e+01	1.759531e+00	4.574780e+01	0	0	1.357470e+02
9.184751e+01	1.876833e+02	2.111437e+01	0	4.633431e+01	0	0	1.358470e+02
9.184751e+01	1.876833e+02	1.935484e+01	1.759531e+00	4.574780e+01	0	0	1.359490e+02
9.219941e+01	1.876833e+02	1.935484e+01	1.759531e+00	4.633431e+01	0	0	1.360490e+02
9.219941e+01	1.876833e+02	1.935484e+01	1.759531e+00	4.633431e+01	0	0	1.361500e+02
9.208211e+01	1.867058e+02	2.111437e+01	1.759531e+00	4.633431e+01	0	0	1.362510e+02
9.219941e+01	1.876833e+02	1.935484e+01	1.759531e+00	4.633431e+01	0	0	1.363510e+02
9.208211e+01	1.876833e+02	1.935484e+01	1.759531e+00	4.633431e+01	0	0	1.364530e+02
9.208211e+01	1.876833e+02	2.111437e+01	1.759531e+00	4.633431e+01	0	0	1.365530e+02
9.208211e+01	1.876833e+02	1.935484e+01	1.759531e+00	4.633431e+01	0	0	1.366530e+02
9.196481e+01	1.867058e+02	1.935484e+01	0	4.633431e+01	3	0	1.367550e+02
9.231672e+01	1.867058e+02	1.935484e+01	0	4.633431e+01	0	0	1.368550e+02
9.196481e+01	1.867058e+02	1.935484e+01	1.759531e+00	4.633431e+01	0	0	1.369550e+02
9.196481e+01	1.867058e+02	1.935484e+01	0	4.633431e+01	0	0	1.370570e+02
9.184751e+01	1.867058e+02	2.111437e+01	1.759531e+00	4.633431e+01	0	0	1.371570e+02
9.184751e+01	1.867058e+02	1.935484e+01	1.759531e+00	4.633431e+01	0	0	1.372590e+02
9.184751e+01	1.857283e+02	1.935484e+01	1.759531e+00	4.633431e+01	0	0	1.373590e+02
9.196481e+01	1.857283e+02	1.935484e+01	1.759531e+00	4.692082e+01	0	0	1.374590e+02
9.161290e+01	1.857283e+02	1.935484e+01	1.759531e+00	4.633431e+01	0	0	1.375610e+02
9.161290e+01	1.857283e+02	1.935484e+01	0	4.633431e+01	0	0	1.376610e+02
9.161290e+01	1.857283e+02	1.935484e+01	1.759531e+00	4.633431e+01	0	0	1.377610e+02
9.161290e+01	1.867058e+02	2.111437e+01	1.759531e+00	4.633431e+01	0	0	1.378630e+02
9.161290e+01	1.857283e+02	1.935484e+01	0	4.633431e+01	0	0	1.379630e+02
9.161290e+01	1.857283e+02	2.111437e+01	1.759531e+00	4.574780e+01	0	0	1.380630e+02
9.173021e+01	1.867058e+02	2.111437e+01	3.519062e+00	4.692082e+01	3	0	1.381650e+02
9.161290e+01	1.857283e+02	1.935484e+01	1.759531e+00	4.692082e+01	0	0	1.382650e+02
9.173021e+01	1.857283e+02	2.111437e+01	1.759531e+00	4.633431e+01	0	0	1.383660e+02
9.161290e+01	1.857283e+02	2.111437e+01	1.759531e+00	4.633431e+01	0	0	1.384670e+02
9.161290e+01	1.857283e+02	2.111437e+01	0	4.633431e+01	0	0	1.385670e+02
9.161290e+01	1.857283e+02	1.935484e+01	1.759531e+00	4.633431e+01	0	0	1.386690e+02
9.161290e+01	1.857283e+02	2.111437e+01	1.759531e+00	4.633431e+01	0	0	1.387690e+02
9.161290e+01	1.857283e+02	2.111437e+01	1.759531e+00	4.633431e+01	3	0	1.388690e+02
9.149560e+01	1.847507e+02	1.935484e+01	3.519062e+00	4.692082e+01	0	0	1.389710e+02
9.161290e+01	1.857283e+02	2.111437e+01	1.759531e+00	4.633431e+01	0	0	1.390710e+02
9.149560e+01	1.857283e+02	2.111437e+01	1.759531e+00	4.633431e+01	0	0	1.391710e+02
9.149560e+01	1.857283e+02	2.111437e+01	1.759531e+00	4.633431e+01	0	0	1.392730e+02
9.161290e+01	1.857283e+02	2.111437e+01	0	4.633431e+01	0	0	1.393730e+02
9.149560e+01	1.857283e+02	2.111437e+01	0	4.633431e+01	0	0	1.394740e+02
9.149560e+01	1.857283e+02	2.111437e+01	1.759531e+00	4.692082e+01	0	0	1.395750e+02
9.137830e+01	1.837732e+02	2.111437e+01	1.759531e+00	4.692082e+01	0	0	1.396750e+02
9.149560e+01	1.837732e+02	2.111437e+01	1.759531e+00	4.692082e+01	0	0	1.397770e+02
9.161290e+01	1.837732e+02	2.111437e+01	1.759531e+00	4.692082e+01	0	0	1.398770e+02
9.149560e+01	1.837732e+02	2.111437e+01	1.759531e+00	4.692082e+01	0	0	1.399770e+02
9.137830e+01	1.837732e+02	2.111437e+01	0	4.633431e+01	0	0	1.400790e+02
9.126100e+01	1.837732e+02	2.111437e+01	1.759531e+00	4.692082e+01	0	0	1.401790e+02
9.126100e+01	1.837732e+02	2.111437e+01	1.759531e+00	4.692082e+01	0	0	1.402790e+02
9.137830e+01	1.857283e+02	2.111437e+01	1.759531e+00	4.692082e+01	3	0	1.403810e+02
9.114370e+01	1.857283e+02	2.111437e+01	1.759531e+00	4.692082e+01	0	0	1.404810e+02
9.126100e+01	1.857283e+02	2.111437e+01	0	4.692082e+01	0	0	1.405820e+02
9.114370e+01	1.857283e+02	2.111437e+01	1.759531e+00	4.692082e+01	0	0	1.406830e+02
9.114370e+01	1.857283e+02	2.111437e+01	1.759531e+00	4.692082e+01	0	0	1.407830e+02
9.126100e+01	1.857283e+02	2.287390e+01	1.759531e+00	4.692082e+01	0	0	1.408840e+02
9.126100e+01	1.857283e+02	2.287390e+01	1.759531e+00	4.692082e+01	0	0	1.409850e+02
9.126100e+01	1.867058e+02	2.111437e+01	1.759531e+00	4.692082e+01	3	0	1.410850e+02
9.137830e+01	1.886608e+02	2.287390e+01	0	4.692082e+01	0	0	1.411870e+02
9.137830e+01	1.886608e+02	2.287390e+01	1.759531e+00	4.692082e+01	0	0	1.412870e+02
9.137830e+01	1.886608e+02	2.287390e+01	1.759531e+00	4.692082e+01	0	0	1.413870e+02
9.149560e+01	1.886608e+02	2.287390e+01	1.759531e+00	4.692082e+01	0	0	1.414890e+02
9.137830e+01	1.886608e+02	2.287390e+01	0	4.633431e+01	0	0	1.415890e+02
9.137830e+01	1.886608e+02	2.287390e+01	1.759531e+00	4.692082e+01	0	0	1.416900e+02
9.126100e+01	1.896383e+02	2.111437e+01	1.759531e+00	4.692082e+01	0	0	1.417910e+02
9.149560e+01	1.896383e+02	2.287390e+01	1.759531e+00	4.692082e+01	0	0	1.418910e+02
9.161290e+01	1.886608e+02	2.287390e+01	1.759531e+00	4.633431e+01	0	0	1.419920e+02
9.149560e+01	1.896383e+02	2.287390e+01	1.759531e+00	4.692082e+01	0	0	1.420930e+02
9.149560e+01	1.886608e+02	2.287390e+01	1.759531e+00	4.692082e+01	0	0	1.421930e+02
9.149560e+01	1.896383e+02	2.111437e+01	1.759531e+00	4.692082e+01	0	0	1.422950e+02
9.149560e+01	1.896383e+02	2.287390e+01	0	4.692082e+01	0	0	1.423950e+02
9.149560e+01	1.896383e+02	2.287390e+01	1.759531e+00	4.692082e+01	0	0	1.424950e+02
9.137830e+01	1.876833e+02	2.287390e+01	1.759531e+00	4.692082e+01	0	0	1.425970e+02
9.137830e+01	1.867058e+02	2.287390e+01	1.759531e+00	4.692082e+01	0	0	1.426970e+02
9.137830e+01	1.876833e+02	2.111437e+01	1.759531e+00	4.692082e+01	0	0	1.427970e+02
9.137830e+01	1.876833e+02	2.287390e+01	1.759531e+00	4.692082e+01	0	0	1.428990e+02
9.137830e+01	1.876833e+02	2.287390e+01	1.759531e+00	4.692082e+01	0	0	1.429990e+02
9.149560e+01	1.876833e+02	2.287390e+01	1.759531e+00	4.633431e+01	0	0	1.431000e+02
9.149560e+01	1.876833e+02	2.287390e+01	1.759531e+00	4.692082e+01	0	0	1.432010e+02
9.161290e+01	1.867058e+02	2.287390e+01	1.759531e+00	4.692082e+01	3	0	1.433010e+02
9.161290e+01	1.857283e+02	2.287390e+01	1.759531e+00	4.692082e+01	3	0	1.434030e+02
9.149560e+01	1.857283e+02	2.111437e+01	1.759531e+00	4.692082e+01	3	0	1.435030e+02
9.161290e+01	1.867058e+02	2.287390e+01	3.519062e+00	4.692082e+01	3	0	1.436040e+02
9.161290e+01	1.857283e+02	2.111437e+01	0	4.692082e+01	3	0	1.437050e+02
9.149560e+01	1.857283e+02	2.287390e+01	1.759531e+00	4.692082e+01	3	0	1.438060e+02
9.184751e+01	1.847507e+02	2.287390e+01	1.759531e+00	4.692082e+01	0	0	1.439060e+02
9.208211e+01	1.837732e+02	2.287390e+01	3.519062e+00	4.692082e+01	3	0	1.440070e+02
9.208211e+01	1.827957e+02	2.463343e+01	1.759531e+00	4.692082e+01	3	0	1.441080e+02
9.208211e+01	1.827957e+02	2.463343e+01	1.759531e+00	4.692082e+01	3	0	1.442080e+02
9.208211e+01	1.827957e+02	2.287390e+01	1.759531e+00	4.692082e+01	3	0	1.443100e+02
9.196481e+01	1.837732e+02	2.287390e+01	0	4.692082e+01	3	0	1.444100e+02
9.196481e+01	1.837732e+02	2.287390e+01	1.759531e+00	4.692082e+01	3	0	1.445120e+02
9.196481e+01	1.837732e+02	2.287390e+01	1.759531e+00	4.633431e+01	3	0	1.446120e+02
9.184751e+01	1.827957e+02	2.287390e+01	1.759531e+00	4.692082e+01	3	0	1.447130e+02
9.196481e+01	1.827957e+02	2.463343e+01	1.759531e+00	4.692082e+01	3	0	1.448140e+02
9.196481e+01	1.827957e+02	2.287390e+01	1.759531e+00	4.692082e+01	3	0	1.449150e+02
9.196481e+01	1.837732e+02	2.287390e+01	1.759531e+00	4.750733e+01	3	0	1.450150e+02
9.196481e+01	1.837732e+02	2.287390e+01	0	4.750733e+01	3	0	1.451160e+02
9.184751e+01	1.827957e+02	2.287390e+01	1.759531e+00	4.692082e+01	3	0	1.452170e+02
9.196481e+01	1.827957e+02	2.287390e+01	1.759531e+00	4.692082e+01	3	0	1.453170e+02
9.196481e+01	1.847507e+02	2.287390e+01	1.759531e+00	4.692082e+01	0	0	1.454190e+02
9.184751e+01	1.847507e+02	2.287390e+01	1.759531e+00	4.692082e+01	0	0	1.455190e+02
9.184751e+01	1.847507e+02	2.111437e+01	1.759531e+00	4.692082e+01	0	0	1.456190e+02
9.184751e+01	1.857283e+02	2.111437e+01	1.759531e+00	4.692082e+01	0	0	1.457210e+02
9.196481e+01	1.847507e+02	2.111437e+01	1.759531e+00	4.692082e+01	0	0	1.458210e+02
9.184751e+01	1.847507e+02	2.287390e+01	1.759531e+00	4.692082e+01	0	0	1.459230e+02
9.184751e+01	1.857283e+02	2.287390e+01	1.759531e+00	4.692082e+01	0	0	1.460230e+02
9.208211e+01	1.857283e+02	2.111437e+01	1.759531e+00	4.692082e+01	0	0	1.461230e+02
9.196481e+01	1.847507e+02	2.287390e+01	1.759531e+00	4.692082e+01	0	0	1.462250e+02
9.208211e+01	1.847507e+02	2.111437e+01	1.759531e+00	4.750733e+01	0	0	1.463250e+02
9.219941e+01	1.847507e+02	2.111437e+01	3.519062e+00	4.692082e+01	0	0	1.464250e+02
9.196481e+01	1.847507e+02	2.111437e+01	1.759531e+00	4.692082e+01	0	0	1.465270e+02
9.196481e+01	1.847507e+02	2.111437e+01	1.759531e+00	4.692082e+01	0	0	1.466270e+02
9.196481e+01	1.847507e+02	2.111437e+01	1.759531e+00	4.692082e+01	0	0	1.467270e+02
9.219941e+01	1.847507e+02	2.111437e+01	1.759531e+00	4.692082e+01	0	0	1.468290e+02
9.266862e+01	1.827957e+02	1.935484e+01	1.759531e+00	4.692082e+01	0	0	1.469290e+02
9.255132e+01	1.827957e+02	2.111437e+01	1.759531e+00	4.750733e+01	0	0	1.470300e+02
9.266862e+01	1.827957e+02	2.111437e+01	3.519062e+00	4.692082e+01	0	0	1.471310e+02
9.266862e+01	1.827957e+02	2.111437e+01	1.759531e+00	4.750733e+01	0	0	1.472310e+02
9.255132e+01	1.827957e+02	2.111437e+01	1.759531e+00	4.692082e+01	0	0	1.473320e+02
9.266862e+01	1.827957e+02	2.111437e+01	3.519062e+00	4.750733e+01	0	0	1.474330e+02
9.278592e+01	1.827957e+02	2.111437e+01	1.759531e+00	4.809384e+01	0	0	1.475330e+02
9.278592e+01	1.847507e+02	2.111437e+01	3.519062e+00	4.809384e+01	0	0	1.476350e+02
9.278592e+01	1.847507e+02	2.287390e+01	1.759531e+00	4.750733e+01	0	0	1.477350e+02
9.278592e+01	1.847507e+02	2.111437e+01	1.759531e+00	4.809384e+01	0	0	1.478350e+02
9.278592e+01	1.847507e+02	2.111437e+01	1.759531e+00	4.809384e+01	0	0	1.479370e+02
9.278592e+01	1.847507e+02	1.935484e+01	0	4.809384e+01	0	0	1.480370e+02
9.278592e+01	1.857283e+02	2.111437e+01	1.759531e+00	4.809384e+01	0	0	1.481370e+02
9.278592e+01	1.847507e+02	2.111437e+01	1.759531e+00	4.809384e+01	0	0	1.482390e+02
9.302053e+01	1.857283e+02	1.935484e+01	1.759531e+00	4.750733e+01	0	0	1.483390e+02
9.290323e+01	1.857283e+02	1.935484e+01	0	4.750733e+01	0	0	1.484400e+02
9.290323e+01	1.857283e+02	1.935484e+01	0	4.809384e+01	0	0	1.485410e+02
9.302053e+01	1.857283e+02	1.935484e+01	1.759531e+00	4.750733e+01	0	0	1.486410e+02
9.302053e+01	1.857283e+02	1.935484e+01	1.759531e+00	4.809384e+01	0	0	1.487420e+02
9.302053e+01	1.857283e+02	1.935484e+01	3.519062e+00	4.809384e+01	0	0	1.488430e+02
9.302053e+01	1.867058e+02	2.111437e+01	3.519062e+00	4.809384e+01	0	0	1.489430e+02
9.302053e+01	1.886608e+02	2.111437e+01	1.759531e+00	4.809384e+01	0	0	1.490450e+02
9.302053e+01	1.886608e+02	1.935484e+01	1.759531e+00	4.926686e+01	0	0	1.491450e+02
9.290323e+01	1.886608e+02	1.935484e+01	1.759531e+00	4.868035e+01	0	0	1.492450e+02
9.290323e+01	1.886608e+02	1.935484e+01	1.759531e+00	4.868035e+01	0	0	1.493470e+02
9.302053e+01	1.886608e+02	2.111437e+01	1.759531e+00	4.809384e+01	0	0	1.494470e+02
9.290323e+01	1.886608e+02	1.935484e+01	1.759531e+00	4.868035e+01	0	0	1.495480e+02
9.290323e+01	1.886608e+02	1.935484e+01	1.759531e+00	4.868035e+01	0	0	1.496490e+02
9.278592e+01	1.896383e+02	1.935484e+01	1.759531e+00	4.868035e+01	3	0	1.497490e+02
9.278592e+01	1.886608e+02	1.935484e+01	1.759531e+00	4.868035e+01	0	0	1.498500e+02
9.278592e+01	1.876833e+02	1.935484e+01	1.759531e+00	4.868035e+01	0	0	1.499510e+02
9.278592e+01	1.876833e+02	1.935484e+01	1.759531e+00	4.868035e+01	0	0	1.500510e+02
9.278592e+01	1.876833e+02	1.935484e+01	1.759531e+00	4.868035e+01	0	0	1.501530e+02
9.278592e+01	1.876833e+02	1.935484e+01	3.519062e+00	4.809384e+01	0	0	1.502530e+02
9.278592e+01	1.876833e+02	2.111437e+01	1.759531e+00	4.868035e+01	0	0	1.503530e+02
9.266862e+01	1.837732e+02	1.935484e+01	3.519062e+00	4.868035e+01	0	0	1.504550e+02
9.243402e+01	1.837732e+02	2.111437e+01	1.759531e+00	4.868035e+01	0	0	1.505550e+02
9.243402e+01	1.837732e+02	1.935484e+01	1.759531e+00	4.868035e+01	0	0	1.506560e+02
9.243402e+01	1.837732e+02	1.935484e+01	1.759531e+00	4.868035e+01	0	0	1.507570e+02
9.255132e+01	1.837732e+02	1.935484e+01	1.759531e+00	4.868035e+01	0	0	1.508570e+02
9.255132e+01	1.837732e+02	1.935484e+01	1.759531e+00	4.868035e+01	0	0	1.509580e+02
9.255132e+01	1.837732e+02	1.935484e+01	1.759531e+00	4.868035e+01	0	0	1.510590e+02
9.243402e+01	1.857283e+02	1.935484e+01	1.759531e+00	4.809384e+01	0	0	1.511590e+02
9.255132e+01	1.837732e+02	1.935484e+01	1.759531e+00	4.868035e+01	0	0	1.512600e+02
9.243402e+01	1.837732e+02	1.935484e+01	1.759531e+00	4.868035e+01	0	0	1.513610e+02
9.255132e+01	1.837732e+02	1.935484e+01	3.519062e+00	4.868035e+01	0	0	1.514610e+02
9.243402e+01	1.837732e+02	1.935484e+01	0	4.868035e+01	0	0	1.515630e+02
9.243402e+01	1.837732e+02	1.935484e+01	1.759531e+00	4.868035e+01	0	0	1.516630e+02
9.266862e+01	1.837732e+02	1.935484e+01	1.759531e+00	4.868035e+01	0	0	1.517630e+02
9.255132e+01	1.837732e+02	1.935484e+01	1.759531e+00	4.868035e+01	0	0	1.518650e+02
9.255132e+01	1.837732e+02	1.935484e+01	1.759531e+00	4.868035e+01	0	0	1.519650e+02
9.255132e+01	1.837732e+02	2.111437e+01	1.759531e+00	4.868035e+01	0	0	1.520660e+02
9.255132e+01	1.837732e+02	1.935484e+01	1.759531e+00	4.868035e+01	0	0	1.521670e+02
9.255132e+01	1.837732e+02	2.111437e+01	1.759531e+00	4.868035e+01	0	0	1.522670e+02
9.255132e+01	1.837732e+02	2.111437e+01	3.519062e+00	4.868035e+01	0	0	1.523680e+02
9.255132e+01	1.837732e+02	2.111437e+01	1.759531e+00	4.926686e+01	0	0	1.524690e+02
9.266862e+01	1.837732e+02	2.111437e+01	1.759531e+00	4.926686e+01	0	0	1.525690e+02
9.266862e+01	1.827957e+02	2.111437e+01	1.759531e+00	4.926686e+01	3	0	1.526710e+02
9.266862e+01	1.827957e+02	2.111437e+01	1.759531e+00	4.868035e+01	3	0	1.527710e+02
9.266862e+01	1.837732e+02	2.111437e+01	1.759531e+00	4.868035e+01	3	0	1.528710e+02
9.266862e+01	1.837732e+02	2.111437e+01	1.759531e+00	4.868035e+01	3	0	1.529730e+02
9.266862e+01	1.827957e+02	2.111437e+01	3.519062e+00	4.868035e+01	3	0	1.530730e+02
9.255132e+01	1.837732e+02	2.111437e+01	1.759531e+00	4.868035e+01	3	0	1.531750e+02
9.266862e+01	1.837732e+02	2.111437e+01	1.759531e+00	4.868035e+01	3	0	1.532750e+02
9.255132e+01	1.847507e+02	2.111437e+01	1.759531e+00	4.868035e+01	0	0	1.533760e+02
9.255132e+01	1.847507e+02	2.111437e+01	3.519062e+00	4.868035e+01	0	0	1.534770e+02
9.243402e+01	1.847507e+02	2.111437e+01	1.759531e+00	4.868035e+01	0	0	1.535770e+02
9.255132e+01	1.847507e+02	2.111437e+01	3.519062e+00	4.868035e+01	0	0	1.536780e+02
9.266862e+01	1.847507e+02	2.111437e+01	3.519062e+00	4.868035e+01	0	0	1.537790e+02
9.255132e+01	1.847507e+02	2.287390e+01	1.759531e+00	4.868035e+01	0	0	1.538790e+02
9.243402e+01	1.847507e+02	2.111437e+01	1.759531e+00	4.868035e+01	0	0	1.539800e+02
9.266862e+01	1.837732e+02	2.287390e+01	1.759531e+00	4.868035e+01	3	0	1.540810e+02
9.266862e+01	1.827957e+02	2.111437e+01	1.759531e+00	4.926686e+01	0	0	1.541820e+02
9.266862e+01	1.827957e+02	2.111437e+01	1.759531e+00	4.868035e+01	0	0	1.542830e+02
9.266862e+01	1.827957e+02	2.111437e+01	1.759531e+00	4.868035e+01	0	0	1.543830e+02
9.266862e+01	1.827957e+02	2.111437e+01	1.759531e+00	4.868035e+01	0	0	1.544840e+02
9.266862e+01	1.837732e+02	2.287390e+01	1.759531e+00	4.868035e+01	0	0	1.545850e+02
9.278592e+01	1.827957e+02	2.111437e+01	1.759531e+00	4.868035e+01	0	0	1.546850e+02
9.290323e+01	1.818182e+02	2.287390e+01	1.759531e+00	5.513196e+01	3	0	1.547860e+02
9.302053e+01	1.827957e+02	2.111437e+01	0	5.513196e+01	3	0	1.548870e+02
9.290323e+01	1.818182e+02	2.111437e+01	3.519062e+00	5.513196e+01	3	0	1.549880e+02
9.278592e+01	1.818182e+02	2.111437e+01	1.759531e+00	5.513196e+01	3	0	1.550880e+02
9.290323e+01	1.818182e+02	2.111437e+01	3.519062e+00	5.454545e+01	3	0	1.551900e+02
9.290323e+01	1.818182e+02	2.287390e+01	1.759531e+00	5.513196e+01	3	0	1.552900e+02
9.290323e+01	1.827957e+02	2.111437e+01	3.519062e+00	5.513196e+01	3	0	1.553920e+02
9.325513e+01	1.827957e+02	2.111437e+01	1.759531e+00	5.513196e+01	0	0	1.554920e+02
9.290323e+01	1.837732e+02	2.287390e+01	1.759531e+00	5.513196e+01	0	0	1.555920e+02
9.313783e+01	1.837732e+02	2.287390e+01	1.759531e+00	5.571848e+01	0	0	1.556940e+02
9.290323e+01	1.837732e+02	2.287390e+01	3.519062e+00	5.454545e+01	0	0	1.557940e+02
9.325513e+01	1.847507e+02	2.287390e+01	1.759531e+00	5.571848e+01	0	0	1.558940e+02
9.290323e+01	1.837732e+02	2.111437e+01	3.519062e+00	5.513196e+01	0	0	1.559960e+02
9.290323e+01	1.837732e+02	2.287390e+01	1.759531e+00	5.513196e+01	0	0	1.560960e+02
9.313783e+01	1.827957e+02	2.287390e+01	3.519062e+00	5.865103e+01	3	0	1.561970e+02
9.290323e+01	1.827957e+02	2.287390e+01	3.519062e+00	5.865103e+01	0	0	1.562980e+02
9.302053e+01	1.818182e+02	2.111437e+01	1.759531e+00	5.865103e+01	0	0	1.563980e+02
9.290323e+01	1.827957e+02	2.111437e+01	1.759531e+00	5.865103e+01	0	0	1.564990e+02
9.302053e+01	1.818182e+02	2.287390e+01	1.759531e+00	5.865103e+01	0	0	1.566000e+02
9.290323e+01	1.818182e+02	2.287390e+01	1.759531e+00	5.865103e+01	0	0	1.567010e+02
9.290323e+01	1.818182e+02	2.287390e+01	1.759531e+00	5.865103e+01	0	0	1.568020e+02
9.302053e+01	1.827957e+02	2.287390e+01	3.519062e+00	5.865103e+01	0	0	1.569020e+02
9.325513e+01	1.818182e+02	2.287390e+01	3.519062e+00	5.806452e+01	3	0	1.570030e+02
9.325513e+01	1.818182e+02	2.111437e+01	3.519062e+00	5.806452e+01	0	0	1.571040e+02
9.337243e+01	1.818182e+02	2.287390e+01	1.759531e+00	5.865103e+01	0	0	1.572050e+02
9.313783e+01	1.818182e+02	2.111437e+01	3.519062e+00	5.806452e+01	0	0	1.573050e+02
9.313783e+01	1.818182e+02	2.111437e+01	3.519062e+00	5.806452e+01	0	0	1.574060e+02
9.325513e+01	1.818182e+02	2.287390e+01	3.519062e+00	5.806452e+01	0	0	1.575070e+02
9.313783e+01	1.818182e+02	2.287390e+01	1.759531e+00	5.806452e+01	0	0	1.576070e+02
9.360704e+01	1.808407e+02	2.111437e+01	3.519062e+00	5.865103e+01	3	0	1.577080e+02
9.348974e+01	1.808407e+02	2.287390e+01	3.519062e+00	5.865103e+01	3	0	1.578090e+02
9.348974e+01	1.808407e+02	2.111437e+01	3.519062e+00	5.865103e+01	3	0	1.579110e+02
9.337243e+01	1.808407e+02	2.111437e+01	1.759531e+00	5.865103e+01	3	0	1.580110e+02
9.348974e+01	1.808407e+02	2.111437e+01	3.519062e+00	5.865103e+01	3	0	1.581120e+02
9.348974e+01	1.808407e+02	2.287390e+01	1.759531e+00	5.865103e+01	3	0	1.582130e+02
9.372434e+01	1.818182e+02	2.287390e+01	3.519062e+00	5.923754e+01	3	0	1.583140e+02
9.348974e+01	1.818182e+02	2.287390e+01	1.759531e+00	5.923754e+01	3	0	1.584140e+02
9.337243e+01	1.818182e+02	2.111437e+01	3.519062e+00	5.865103e+01	3	0	1.585160e+02
9.372434e+01	1.827957e+02	2.111437e+01	3.519062e+00	5.923754e+01	3	0	1.586160e+02
9.337243e+01	1.818182e+02	2.111437e+01	3.519062e+00	5.923754e+01	3	0	1.587170e+02
9.337243e+01	1.818182e+02	2.111437e+01	1.759531e+00	5.923754e+01	3	0	1.588180e+02
9.372434e+01	1.827957e+02	2.287390e+01	3.519062e+00	5.923754e+01	3	0	1.589190e+02
9.348974e+01	1.818182e+02	2.287390e+01	1.759531e+00	5.923754e+01	3	0	1.590200e+02
9.348974e+01	1.818182e+02	2.111437e+01	3.519062e+00	5.513196e+01	3	5	1.591210e+02
9.372434e+01	1.827957e+02	2.111437e+01	1.759531e+00	5.513196e+01	0	5	1.592210e+02
9.384164e+01	1.827957e+02	2.111437e+01	1.759531e+00	5.454545e+01	0	5	1.593220e+02
9.407625e+01	1.837732e+02	2.111437e+01	1.759531e+00	5.454545e+01	0	5	1.594230e+02
9.372434e+01	1.827957e+02	2.111437e+01	1.759531e+00	5.454545e+01	0	5	1.595230e+02
9.372434e+01	1.827957e+02	2.287390e+01	3.519062e+00	5.513196e+01	0	5	1.596240e+02
9.407625e+01	1.837732e+02	2.287390e+01	3.519062e+00	5.513196e+01	0	5	1.597250e+02
9.372434e+01	1.818182e+02	2.287390e+01	1.759531e+00	4.750733e+01	0	5	1.598250e+02
9.395894e+01	1.818182e+02	2.111437e+01	1.759531e+00	4.750733e+01	0	5	1.599260e+02
9.395894e+01	1.818182e+02	2.287390e+01	3.519062e+00	4.750733e+01	0	5	1.600270e+02
9.384164e+01	1.818182e+02	2.111437e+01	1.759531e+00	4.692082e+01	0	5	1.601280e+02
9.384164e+01	1.818182e+02	2.111437e+01	1.759531e+00	4.750733e+01	0	5	1.602280e+02
9.395894e+01	1.818182e+02	2.287390e+01	3.519062e+00	4.750733e+01	0	5	1.603290e+02
9.407625e+01	1.827957e+02	2.287390e+01	3.519062e+00	4.750733e+01	0	5	1.604300e+02
9.395894e+01	1.818182e+02	2.111437e+01	1.759531e+00	4.750733e+01	0	5	1.605310e+02
9.395894e+01	1.818182e+02	2.111437e+01	1.759531e+00	4.750733e+01	0	5	1.606310e+02
9.384164e+01	1.818182e+02	2.287390e+01	1.759531e+00	4.750733e+01	0	5	1.607320e+02
9.384164e+01	1.827957e+02	2.111437e+01	3.519062e+00	4.750733e+01	0	5	1.608330e+02
9.419355e+01	1.818182e+02	2.287390e+01	3.519062e+00	4.750733e+01	0	5	1.609330e+02
9.395894e+01	1.818182e+02	2.287390e+01	3.519062e+00	4.750733e+01	0	5	1.610340e+02
9.395894e+01	1.818182e+02	2.111437e+01	1.759531e+00	4.692082e+01	0	5	1.611350e+02
9.395894e+01	1.818182e+02	2.287390e+01	3.519062e+00	4.750733e+01	0	5	1.612350e+02
9.395894e+01	1.818182e+02	2.287390e+01	1.759531e+00	4.809384e+01	3	5	1.613360e+02
9.384164e+01	1.818182e+02	2.287390e+01	3.519062e+00	4.750733e+01	3	5	1.614370e+02
9.372434e+01	1.818182e+02	2.287390e+01	1.759531e+00	4.750733e+01	3	5	1.615380e+02
9.384164e+01	1.818182e+02	2.287390e+01	1.759531e+00	4.750733e+01	3	5	1.616390e+02
9.384164e+01	1.818182e+02	2.287390e+01	3.519062e+00	4.750733e+01	3	5	1.617390e+02
9.384164e+01	1.818182e+02	2.287390e+01	1.759531e+00	4.750733e+01	3	5	1.618410e+02
9.384164e+01	1.818182e+02	2.287390e+01	1.759531e+00	4.750733e+01	3	5	1.619410e+02
9.384164e+01	1.759531e+02	2.287390e+01	1.759531e+00	4.750733e+01	0	5	1.620420e+02
9.372434e+01	1.759531e+02	2.287390e+01	1.759531e+00	4.692082e+01	0	5	1.621430e+02
9.395894e+01	1.759531e+02	2.287390e+01	1.759531e+00	4.750733e+01	0	5	1.622430e+02
9.384164e+01	1.759531e+02	2.287390e+01	1.759531e+00	4.750733e+01	0	5	1.623440e+02
9.384164e+01	1.759531e+02	2.287390e+01	1.759531e+00	4.692082e+01	0	5	1.624450e+02
9.407625e+01	1.759531e+02	2.287390e+01	1.759531e+00	4.750733e+01	0	5	1.625450e+02
9.384164e+01	1.759531e+02	2.287390e+01	1.759531e+00	4.692082e+01	0	5	1.626470e+02
9.372434e+01	1.730205e+02	2.287390e+01	1.759531e+00	4.750733e+01	3	5	1.627470e+02
9.395894e+01	1.730205e+02	2.463343e+01	1.759531e+00	4.692082e+01	3	5	1.628480e+02
9.372434e+01	1.720430e+02	2.287390e+01	3.519062e+00	4.692082e+01	3	5	1.629490e+02
9.372434e+01	1.730205e+02	2.287390e+01	3.519062e+00	4.750733e+01	3	5	1.630500e+02
9.395894e+01	1.730205e+02	2.287390e+01	3.519062e+00	4.750733e+01	3	5	1.631500e+02
9.372434e+01	1.720430e+02	2.287390e+01	1.759531e+00	4.692082e+01	3	5	1.632510e+02
9.372434e+01	1.720430e+02	2.287390e+01	1.759531e+00	4.750733e+01	3	5	1.633520e+02
9.372434e+01	1.681329e+02	2.287390e+01	1.759531e+00	4.750733e+01	0	5	1.634520e+02
9.372434e+01	1.691105e+02	2.287390e+01	1.759531e+00	4.692082e+01	3	5	1.635540e+02
9.395894e+01	1.691105e+02	2.287390e+01	1.759531e+00	4.750733e+01	3	5	1.636540e+02
9.395894e+01	1.691105e+02	2.463343e+01	1.759531e+00	4.692082e+01	3	5	1.637560e+02
9.407625e+01	1.691105e+02	2.287390e+01	1.759531e+00	4.750733e+01	3	5	1.638560e+02
9.395894e+01	1.691105e+02	2.287390e+01	1.759531e+00	4.750733e+01	3	5	1.639570e+02
9.384164e+01	1.691105e+02	2.463343e+01	1.759531e+00	4.750733e+01	3	0	1.640580e+02
9.372434e+01	1.691105e+02	2.287390e+01	1.759531e+00	4.692082e+01	3	0	1.641580e+02
9.348974e+01	1.544477e+02	2.463343e+01	1.759531e+00	4.750733e+01	3	0	1.642590e+02
9.384164e+01	1.554252e+02	2.287390e+01	1.759531e+00	4.692082e+01	3	0	1.643600e+02
9.337243e+01	1.544477e+02	2.287390e+01	1.759531e+00	4.692082e+01	3	0	1.644610e+02
9.372434e+01	1.544477e+02	2.287390e+01	1.759531e+00	4.750733e+01	3	0	1.645610e+02
9.348974e+01	1.544477e+02	2.463343e+01	1.759531e+00	4.692082e+01	3	0	1.646630e+02
9.337243e+01	1.544477e+02	2.287390e+01	1.759531e+00	4.692082e+01	3	0	1.647630e+02
9.325513e+01	1.495601e+02	2.287390e+01	1.759531e+00	4.692082e+01	0	0	1.648650e+02
9.337243e+01	1.466276e+02	2.287390e+01	3.519062e+00	4.692082e+01	0	0	1.649650e+02
9.384164e+01	1.476051e+02	2.287390e+01	3.519062e+00	4.692082e+01	0	0	1.650650e+02
9.337243e+01	1.466276e+02	2.287390e+01	1.759531e+00	4.750733e+01	0	0	1.651670e+02
9.337243e+01	1.466276e+02	2.287390e+01	1.759531e+00	4.692082e+01	0	0	1.652670e+02
9.337243e+01	1.476051e+02	2.287390e+01	1.759531e+00	4.692082e+01	0	0	1.653670e+02
9.337243e+01	1.476051e+02	2.287390e+01	1.759531e+00	4.692082e+01	0	0	1.654690e+02
9.348974e+01	1.476051e+02	2.287390e+01	1.759531e+00	4.750733e+01	0	0	1.655690e+02
9.348974e+01	1.495601e+02	2.287390e+01	1.759531e+00	4.750733e+01	3	0	1.656690e+02
9.348974e+01	1.495601e+02	2.287390e+01	3.519062e+00	4.750733e+01	3	0	1.657710e+02
9.348974e+01	1.495601e+02	2.287390e+01	1.759531e+00	4.809384e+01	3	0	1.658710e+02
9.348974e+01	1.495601e+02	2.287390e+01	1.759531e+00	4.809384e+01	3	0	1.659720e+02
9.348974e+01	1.495601e+02	2.287390e+01	1.759531e+00	4.750733e+01	3	0	1.660730e+02
9.360704e+01	1.495601e+02	2.463343e+01	1.759531e+00	4.809384e+01	3	0	1.661740e+02
9.372434e+01	1.495601e+02	2.287390e+01	1.759531e+00	4.809384e+01	3	0	1.662750e+02
9.348974e+01	1.495601e+02	2.287390e+01	1.759531e+00	4.809384e+01	0	0	1.663760e+02
9.348974e+01	1.495601e+02	2.287390e+01	1.759531e+00	4.809384e+01	0	0	1.664760e+02
9.348974e+01	1.505376e+02	2.287390e+01	1.759531e+00	4.809384e+01	0	0	1.665770e+02
9.348974e+01	1.495601e+02	2.287390e+01	1.759531e+00	4.809384e+01	0	0	1.666780e+02
9.348974e+01	1.505376e+02	2.287390e+01	1.759531e+00	4.809384e+01	0	0	1.667780e+02
9.348974e+01	1.495601e+02	2.287390e+01	1.759531e+00	4.809384e+01	0	0	1.668790e+02
9.348974e+01	1.495601e+02	2.287390e+01	1.759531e+00	4.809384e+01	0	0	1.669800e+02
9.337243e+01	1.495601e+02	2.287390e+01	1.759531e+00	4.633431e+01	0	0	1.670800e+02
9.313783e+01	1.495601e+02	2.111437e+01	1.759531e+00	4.750733e+01	2	0	1.671820e+02
9.325513e+01	1.495601e+02	2.287390e+01	1.759531e+00	4.692082e+01	2	0	1.672820e+02
9.313783e+01	1.495601e+02	2.111437e+01	1.759531e+00	4.692082e+01	2	0	1.673830e+02
9.313783e+01	1.505376e+02	2.111437e+01	1.759531e+00	4.692082e+01	2	0	1.674840e+02
9.313783e+01	1.495601e+02	2.287390e+01	1.759531e+00	4.692082e+01	2	0	1.675840e+02
9.337243e+01	1.495601e+02	2.111437e+01	3.519062e+00	4.692082e+01	2	0	1.676860e+02
9.313783e+01	1.495601e+02	2.111437e+01	3.519062e+00	4.574780e+01	2	0	1.677860e+02
9.278592e+01	1.544477e+02	2.287390e+01	1.759531e+00	4.574780e+01	2	0	1.678870e+02
9.278592e+01	1.544477e+02	2.111437e+01	1.759531e+00	4.633431e+01	2	0	1.679880e+02
9.278592e+01	1.544477e+02	2.111437e+01	1.759531e+00	4.633431e+01	2	0	1.680890e+02
9.278592e+01	1.544477e+02	2.287390e+01	3.519062e+00	4.633431e+01	2	0	1.681890e+02
9.278592e+01	1.544477e+02	2.287390e+01	1.759531e+00	4.633431e+01	2	0	1.682910e+02
9.278592e+01	1.554252e+02	2.111437e+01	1.759531e+00	4.633431e+01	2	0	1.683910e+02
9.243402e+01	1.544477e+02	2.111437e+01	1.759531e+00	1.524927e+02	2	0	1.684930e+02
9.219941e+01	1.544477e+02	2.287390e+01	1.759531e+00	1.524927e+02	2	0	1.685930e+02
9.231672e+01	1.554252e+02	2.287390e+01	1.759531e+00	1.524927e+02	2	0	1.686940e+02
9.219941e+01	1.544477e+02	2.287390e+01	1.759531e+00	1.524927e+02	2	0	1.687950e+02
9.208211e+01	1.544477e+02	2.287390e+01	1.759531e+00	1.524927e+02	2	0	1.688960e+02
9.219941e+01	1.554252e+02	2.287390e+01	1.759531e+00	1.524927e+02	2	0	1.689960e+02
9.208211e+01	1.544477e+02	2.287390e+01	1.759531e+00	1.524927e+02	2	0	1.690980e+02
9.184751e+01	1.544477e+02	2.111437e+01	1.759531e+00	1.524927e+02	2	0	1.691980e+02
9.114370e+01	1.564027e+02	2.287390e+01	1.759531e+00	1.524927e+02	2	0	1.692990e+02
9.090909e+01	1.554252e+02	2.111437e+01	1.759531e+00	1.524927e+02	2	0	1.694000e+02
9.114370e+01	1.554252e+02	2.287390e+01	1.759531e+00	1.524927e+02	2	0	1.695010e+02
9.102639e+01	1.564027e+02	2.287390e+01	1.759531e+00	1.524927e+02	2	0	1.696020e+02
9.090909e+01	1.554252e+02	2.287390e+01	1.759531e+00	1.519062e+02	2	0	1.697030e+02
9.102639e+01	1.564027e+02	2.287390e+01	1.759531e+00	1.524927e+02	2	0	1.698030e+02
9.102639e+01	1.554252e+02	2.287390e+01	1.759531e+00	1.530792e+02	2	0	1.699050e+02
8.997067e+01	1.564027e+02	2.287390e+01	3.519062e+00	1.530792e+02	2	0	1.700050e+02
9.020528e+01	1.564027e+02	2.287390e+01	1.759531e+00	1.530792e+02	2	0	1.701060e+02
9.008798e+01	1.564027e+02	2.111437e+01	1.759531e+00	1.524927e+02	2	0	1.702070e+02
8.997067e+01	1.554252e+02	2.287390e+01	1.759531e+00	1.524927e+02	2	0	1.703080e+02
8.985337e+01	1.554252e+02	2.111437e+01	1.759531e+00	1.524927e+02	2	0	1.704080e+02
8.997067e+01	1.554252e+02	2.287390e+01	3.519062e+00	1.530792e+02	2	0	1.705100e+02
8.997067e+01	1.564027e+02	2.287390e+01	1.759531e+00	1.524927e+02	2	0	1.706100e+02
8.950147e+01	1.554252e+02	2.287390e+01	1.759531e+00	1.536657e+02	2	0	1.707120e+02
8.645161e+01	2.082111e+02	2.287390e+01	1.759531e+00	1.536657e+02	2	0	1.708120e+02
8.633431e+01	2.082111e+02	2.111437e+01	1.759531e+00	1.536657e+02	2	0	1.709130e+02
8.645161e+01	2.082111e+02	2.287390e+01	1.759531e+00	1.530792e+02	2	0	1.710140e+02
8.645161e+01	2.082111e+02	2.287390e+01	1.759531e+00	1.536657e+02	2	0	1.711150e+02
8.645161e+01	2.082111e+02	2.111437e+01	1.759531e+00	1.530792e+02	2	0	1.712150e+02
8.645161e+01	2.082111e+02	2.111437e+01	1.759531e+00	1.530792e+02	2	0	1.713170e+02
8.434018e+01	2.101662e+02	2.287390e+01	1.759531e+00	1.571848e+02	3	0	1.714170e+02
8.293255e+01	2.091887e+02	2.287390e+01	1.759531e+00	1.560117e+02	0	0	1.715180e+02
8.281525e+01	2.091887e+02	2.287390e+01	1.759531e+00	1.560117e+02	0	0	1.716190e+02
8.281525e+01	2.082111e+02	2.111437e+01	0	1.560117e+02	0	0	1.717190e+02
8.281525e+01	2.091887e+02	2.111437e+01	1.759531e+00	1.560117e+02	0	0	1.718210e+02
8.281525e+01	2.091887e+02	2.111437e+01	3.519062e+00	1.565982e+02	0	0	1.719210e+02
8.281525e+01	2.091887e+02	2.111437e+01	1.759531e+00	1.560117e+02	0	0	1.720220e+02
8.187683e+01	2.111437e+02	2.111437e+01	0	1.560117e+02	3	0	1.721230e+02
8.129032e+01	2.101662e+02	2.111437e+01	0	1.560117e+02	0	0	1.722240e+02
8.140762e+01	2.101662e+02	2.111437e+01	1.759531e+00	1.560117e+02	0	0	1.723240e+02
8.140762e+01	2.091887e+02	2.111437e+01	1.759531e+00	1.565982e+02	0	0	1.724250e+02
8.140762e+01	2.101662e+02	2.111437e+01	1.759531e+00	1.560117e+02	0	0	1.725260e+02
8.140762e+01	2.101662e+02	2.111437e+01	1.759531e+00	1.560117e+02	0	0	1.726260e+02
8.140762e+01	2.101662e+02	2.111437e+01	1.759531e+00	1.560117e+02	0	0	1.727280e+02
8.140762e+01	2.101662e+02	2.111437e+01	1.759531e+00	1.565982e+02	0	0	1.728280e+02
8.058651e+01	2.082111e+02	2.111437e+01	1.759531e+00	1.565982e+02	0	0	1.729290e+02
8.058651e+01	2.072336e+02	2.111437e+01	1.759531e+00	1.560117e+02	0	0	1.730300e+02
8.058651e+01	2.072336e+02	1.935484e+01	1.759531e+00	1.560117e+02	0	0	1.731300e+02
8.058651e+01	2.082111e+02	1.935484e+01	1.759531e+00	1.565982e+02	0	0	1.732320e+02
8.058651e+01	2.082111e+02	2.111437e+01	1.759531e+00	1.560117e+02	0	0	1.733320e+02
8.058651e+01	2.082111e+02	2.111437e+01	1.759531e+00	1.565982e+02	0	0	1.734320e+02
8.058651e+01	2.082111e+02	2.111437e+01	1.759531e+00	1.372434e+02	0	0	1.735340e+02
8.023460e+01	2.062561e+02	2.111437e+01	1.759531e+00	1.378299e+02	0	0	1.736340e+02
8.035191e+01	2.072336e+02	2.111437e+01	3.519062e+00	1.372434e+02	0	0	1.737350e+02
8.023460e+01	2.072336e+02	2.111437e+01	1.759531e+00	1.372434e+02	0	0	1.738360e+02
8.023460e+01	2.062561e+02	2.111437e+01	3.519062e+00	1.372434e+02	0	0	1.739360e+02
8.023460e+01	2.062561e+02	2.111437e+01	1.759531e+00	1.372434e+02	0	0	1.740380e+02
8.023460e+01	2.062561e+02	2.111437e+01	1.759531e+00	1.372434e+02	0	0	1.741380e+02
8.035191e+01	2.062561e+02	2.111437e+01	1.759531e+00	1.372434e+02	0	0	1.742390e+02
8.035191e+01	2.130987e+02	2.111437e+01	1.759531e+00	1.378299e+02	0	0	1.743400e+02
8.035191e+01	2.130987e+02	2.111437e+01	1.759531e+00	1.372434e+02	0	0	1.744400e+02
8.058651e+01	2.130987e+02	2.111437e+01	1.759531e+00	1.378299e+02	0	0	1.745410e+02
8.035191e+01	2.121212e+02	2.111437e+01	1.759531e+00	1.372434e+02	0	0	1.746420e+02
8.035191e+01	2.121212e+02	2.111437e+01	1.759531e+00	1.372434e+02	0	0	1.747430e+02
8.046921e+01	2.130987e+02	2.111437e+01	3.519062e+00	1.372434e+02	0	0	1.748430e+02
8.035191e+01	2.121212e+02	2.111437e+01	1.759531e+00	1.372434e+02	0	0	1.749440e+02
8.105572e+01	2.111437e+02	2.111437e+01	1.759531e+00	1.014663e+02	3	0	1.750450e+02
8.152493e+01	2.072336e+02	2.111437e+01	1.759531e+00	1.020528e+02	0	0	1.751450e+02
8.152493e+01	2.072336e+02	2.111437e+01	1.759531e+00	1.020528e+02	0	0	1.752470e+02
8.140762e+01	2.072336e+02	2.111437e+01	1.759531e+00	1.014663e+02	0	0	1.753470e+02
8.140762e+01	2.072336e+02	2.111437e+01	1.759531e+00	1.020528e+02	0	0	1.754490e+02
8.140762e+01	2.072336e+02	2.111437e+01	1.759531e+00	1.020528e+02	0	0	1.755490e+02
8.152493e+01	2.072336e+02	2.111437e+01	1.759531e+00	1.020528e+02	0	0	1.756490e+02
8.175953e+01	2.043011e+02	2.111437e+01	1.759531e+00	9.325513e+01	0	0	1.757510e+02
8.187683e+01	1.984360e+02	2.111437e+01	1.759531e+00	9.325513e+01	0	0	1.758510e+02
8.187683e+01	1.994135e+02	2.111437e+01	1.759531e+00	9.266862e+01	0	0	1.759520e+02
8.187683e+01	1.994135e+02	2.111437e+01	1.759531e+00	9.325513e+01	0	0	1.760530e+02
8.175953e+01	1.994135e+02	1.935484e+01	1.759531e+00	9.266862e+01	0	0	1.761530e+02
8.175953e+01	1.994135e+02	1.935484e+01	1.759531e+00	9.266862e+01	0	0	1.762540e+02
8.175953e+01	1.984360e+02	1.935484e+01	1.759531e+00	9.266862e+01	0	0	1.763550e+02
8.187683e+01	2.013685e+02	1.935484e+01	1.759531e+00	8.387097e+01	0	0	1.764560e+02
8.199413e+01	2.023460e+02	1.935484e+01	3.519062e+00	8.387097e+01	0	0	1.765570e+02
8.199413e+01	2.013685e+02	2.111437e+01	1.759531e+00	8.328446e+01	0	0	1.766570e+02
8.199413e+01	2.013685e+02	1.935484e+01	1.759531e+00	8.387097e+01	0	0	1.767580e+02
8.199413e+01	2.023460e+02	1.935484e+01	3.519062e+00	8.387097e+01	0	0	1.768590e+02
8.199413e+01	2.013685e+02	2.111437e+01	1.759531e+00	8.387097e+01	0	0	1.769600e+02
8.199413e+01	2.023460e+02	1.935484e+01	1.759531e+00	8.387097e+01	0	0	1.770600e+02
8.199413e+01	2.033236e+02	1.935484e+01	1.759531e+00	7.448680e+01	0	0	1.771610e+02
8.222874e+01	2.033236e+02	1.935484e+01	1.759531e+00	7.448680e+01	0	0	1.772620e+02
8.211144e+01	2.023460e+02	1.935484e+01	1.759531e+00	7.448680e+01	0	0	1.773620e+02
8.234604e+01	2.023460e+02	1.935484e+01	1.759531e+00	7.448680e+01	0	0	1.774640e+02
8.211144e+01	2.023460e+02	1.935484e+01	1.759531e+00	7.448680e+01	0	0	1.775640e+02
8.222874e+01	2.023460e+02	1.759531e+01	3.519062e+00	7.448680e+01	0	0	1.776650e+02
8.234604e+01	2.023460e+02	1.935484e+01	1.759531e+00	7.448680e+01	0	0	1.777660e+02
8.222874e+01	2.023460e+02	1.935484e+01	5.278592e+00	7.448680e+01	0	0	1.778660e+02
8.293255e+01	2.003910e+02	1.935484e+01	1.759531e+00	7.448680e+01	0	0	1.779680e+02
8.281525e+01	2.003910e+02	1.935484e+01	1.759531e+00	7.448680e+01	0	0	1.780680e+02
8.281525e+01	2.003910e+02	1.935484e+01	3.519062e+00	7.448680e+01	0	0	1.781680e+02
8.281525e+01	2.003910e+02	1.935484e+01	3.519062e+00	7.507331e+01	0	0	1.782700e+02
8.281525e+01	2.013685e+02	1.935484e+01	1.759531e+00	7.448680e+01	0	0	1.783700e+02
8.281525e+01	2.003910e+02	1.935484e+01	3.519062e+00	7.448680e+01	0	0	1.784710e+02
8.293255e+01	2.003910e+02	1.935484e+01	1.759531e+00	7.448680e+01	0	0	1.785720e+02
8.434018e+01	1.974585e+02	1.935484e+01	3.519062e+00	7.448680e+01	0	0	1.786720e+02
8.422287e+01	1.974585e+02	1.759531e+01	1.759531e+00	7.507331e+01	0	0	1.787740e+02
8.422287e+01	1.974585e+02	1.935484e+01	3.519062e+00	7.448680e+01	0	0	1.788740e+02
8.422287e+01	1.984360e+02	1.935484e+01	1.759531e+00	7.448680e+01	0	0	1.789750e+02
8.422287e+01	1.974585e+02	1.935484e+01	3.519062e+00	7.448680e+01	0	0	1.790760e+02
8.422287e+01	1.974585e+02	1.935484e+01	1.759531e+00	7.448680e+01	0	0	1.791760e+02
8.422287e+01	1.974585e+02	1.935484e+01	1.759531e+00	7.448680e+01	0	0	1.792770e+02
8.504399e+01	1.945259e+02	1.935484e+01	3.519062e+00	7.214076e+01	0	0	1.793780e+02
8.574780e+01	1.955034e+02	1.759531e+01	1.759531e+00	7.214076e+01	0	0	1.794790e+02
8.574780e+01	1.955034e+02	1.935484e+01	3.519062e+00	7.214076e+01	0	0	1.795790e+02
8.586510e+01	1.955034e+02	1.935484e+01	1.759531e+00	7.214076e+01	0	0	1.796800e+02
8.574780e+01	1.945259e+02	1.935484e+01	1.759531e+00	7.155425e+01	0	0	1.797810e+02
8.574780e+01	1.955034e+02	1.935484e+01	3.519062e+00	7.214076e+01	0	0	1.798810e+02
8.574780e+01	1.945259e+02	1.935484e+01	1.759531e+00	7.214076e+01	0	0	1.799830e+02
8.621701e+01	1.945259e+02	1.935484e+01	1.759531e+00	6.920821e+01	0	0	1.800830e+02
8.668622e+01	1.955034e+02	1.935484e+01	3.519062e+00	6.920821e+01	0	0	1.801840e+02
8.680352e+01	1.945259e+02	1.935484e+01	3.519062e+00	6.920821e+01	0	0	1.802850e+02
8.668622e+01	1.955034e+02	1.935484e+01	1.759531e+00	6.920821e+01	0	0	1.803850e+02
8.668622e+01	1.945259e+02	1.935484e+01	1.759531e+00	6.920821e+01	0	0	1.804870e+02
8.668622e+01	1.955034e+02	1.935484e+01	3.519062e+00	6.920821e+01	0	0	1.805870e+02
8.680352e+01	1.955034e+02	1.935484e+01	1.759531e+00	6.920821e+01	0	0	1.806870e+02
8.762463e+01	1.945259e+02	1.935484e+01	3.519062e+00	6.920821e+01	2	0	1.807890e+02
8.785924e+01	1.945259e+02	1.935484e+01	3.519062e+00	6.920821e+01	2	0	1.808900e+02
8.785924e+01	1.945259e+02	1.935484e+01	3.519062e+00	6.920821e+01	2	0	1.809900e+02
8.809384e+01	1.955034e+02	1.935484e+01	3.519062e+00	6.920821e+01	2	0	1.810920e+02
8.797654e+01	1.955034e+02	1.935484e+01	3.519062e+00	6.920821e+01	2	0	1.811920e+02
8.797654e+01	1.945259e+02	1.935484e+01	3.519062e+00	6.862170e+01	2	0	1.812940e+02
8.797654e+01	1.955034e+02	1.935484e+01	3.519062e+00	6.920821e+01	2	0	1.813940e+02
8.797654e+01	1.955034e+02	1.935484e+01	3.519062e+00	6.803519e+01	2	0	1.814950e+02
8.868035e+01	1.964809e+02	1.935484e+01	1.759531e+00	6.862170e+01	0	0	1.815960e+02
8.879765e+01	1.964809e+02	2.111437e+01	1.759531e+00	6.803519e+01	0	0	1.816960e+02
8.856305e+01	1.964809e+02	1.935484e+01	1.759531e+00	6.803519e+01	0	0	1.817970e+02
8.879765e+01	1.964809e+02	2.111437e+01	3.519062e+00	6.803519e+01	0	0	1.818980e+02
8.868035e+01	1.964809e+02	1.935484e+01	3.519062e+00	6.803519e+01	0	0	1.819990e+02
8.868035e+01	1.964809e+02	2.111437e+01	3.519062e+00	6.803519e+01	0	0	1.820990e+02
8.868035e+01	1.964809e+02	2.111437e+01	3.519062e+00	6.803519e+01	0	0	1.822000e+02
8.950147e+01	2.003910e+02	2.111437e+01	3.519062e+00	6.803519e+01	0	0	1.823010e+02
8.950147e+01	2.003910e+02	1.935484e+01	3.519062e+00	6.862170e+01	0	0	1.824020e+02
8.938416e+01	2.013685e+02	2.111437e+01	3.519062e+00	6.803519e+01	0	0	1.825030e+02
8.938416e+01	2.013685e+02	2.111437e+01	3.519062e+00	6.803519e+01	0	0	1.826030e+02
8.938416e+01	2.003910e+02	1.935484e+01	3.519062e+00	6.803519e+01	0	0	1.827040e+02
8.938416e+01	2.003910e+02	2.111437e+01	3.519062e+00	6.803519e+01	0	0	1.828050e+02
8.973607e+01	2.003910e+02	1.935484e+01	3.519062e+00	6.686217e+01	0	0	1.829050e+02
9.008798e+01	2.023460e+02	1.935484e+01	3.519062e+00	6.686217e+01	0	0	1.830070e+02
9.008798e+01	2.013685e+02	1.935484e+01	5.278592e+00	6.686217e+01	0	0	1.831070e+02
9.008798e+01	2.023460e+02	2.111437e+01	3.519062e+00	6.686217e+01	0	0	1.832070e+02
9.008798e+01	2.013685e+02	1.935484e+01	3.519062e+00	6.686217e+01	0	0	1.833090e+02
9.008798e+01	2.013685e+02	1.935484e+01	3.519062e+00	6.686217e+01	0	0	1.834090e+02
9.008798e+01	2.023460e+02	2.111437e+01	3.519062e+00	6.744868e+01	0	0	1.835110e+02
9.008798e+01	2.023460e+02	1.935484e+01	3.519062e+00	6.686217e+01	0	0	1.836110e+02
9.090909e+01	2.033236e+02	1.935484e+01	1.759531e+00	6.686217e+01	0	0	1.837110e+02
9.079179e+01	2.033236e+02	1.935484e+01	3.519062e+00	6.686217e+01	0	0	1.838130e+02
9.090909e+01	2.043011e+02	2.111437e+01	3.519062e+00	6.744868e+01	0	0	1.839130e+02
9.090909e+01	2.033236e+02	2.111437e+01	1.759531e+00	6.744868e+01	0	0	1.840140e+02
9.090909e+01	2.033236e+02	1.935484e+01	1.759531e+00	6.686217e+01	0	0	1.841150e+02
9.090909e+01	2.043011e+02	1.935484e+01	1.759531e+00	6.686217e+01	0	0	1.842150e+02
9.090909e+01	2.033236e+02	2.111437e+01	3.519062e+00	6.686217e+01	0	0	1.843160e+02
9.196481e+01	1.994135e+02	1.935484e+01	3.519062e+00	7.096774e+01	0	0	1.844170e+02
9.173021e+01	1.984360e+02	1.935484e+01	3.519062e+00	7.038123e+01	0	0	1.845180e+02
9.184751e+01	1.984360e+02	1.935484e+01	3.519062e+00	7.038123e+01	0	0	1.846190e+02
9.184751e+01	1.984360e+02	1.935484e+01	1.759531e+00	7.096774e+01	0	0	1.847190e+02
9.184751e+01	1.984360e+02	1.935484e+01	3.519062e+00	7.038123e+01	0	0	1.848200e+02
9.184751e+01	1.984360e+02	1.935484e+01	1.759531e+00	7.096774e+01	0	0	1.849210e+02
9.184751e+01	1.984360e+02	1.935484e+01	1.759531e+00	7.096774e+01	0	0	1.850220e+02
9.196481e+01	1.984360e+02	2.111437e+01	3.519062e+00	7.096774e+01	0	0	1.851220e+02
9.231672e+01	1.925709e+02	2.111437e+01	3.519062e+00	7.096774e+01	0	0	1.852230e+02
9.231672e+01	1.925709e+02	2.111437e+01	1.759531e+00	7.096774e+01	0	0	1.853240e+02
9.231672e+01	1.925709e+02	2.287390e+01	3.519062e+00	7.096774e+01	0	0	1.854240e+02
9.219941e+01	1.925709e+02	1.935484e+01	3.519062e+00	7.096774e+01	0	0	1.855260e+02
9.219941e+01	1.925709e+02	1.935484e+01	3.519062e+00	7.096774e+01	0	0	1.856260e+02
9.219941e+01	1.925709e+02	2.111437e+01	1.759531e+00	7.096774e+01	0	0	1.857260e+02
9.243402e+01	1.925709e+02	2.111437e+01	3.519062e+00	7.155425e+01	0	0	1.858280e+02
9.219941e+01	1.886608e+02	2.111437e+01	3.519062e+00	7.096774e+01	0	0	1.859280e+02
9.219941e+01	1.896383e+02	2.111437e+01	1.759531e+00	7.155425e+01	0	0	1.860300e+02
9.219941e+01	1.896383e+02	2.111437e+01	3.519062e+00	7.155425e+01	0	0	1.861300e+02
9.208211e+01	1.896383e+02	2.111437e+01	1.759531e+00	7.155425e+01	0	0	1.862300e+02
9.208211e+01	1.886608e+02	2.111437e+01	3.519062e+00	7.096774e+01	0	0	1.863320e+02
9.208211e+01	1.896383e+02	2.111437e+01	3.519062e+00	7.096774e+01	0	0	1.864320e+02
9.208211e+01	1.886608e+02	2.111437e+01	3.519062e+00	7.214076e+01	0	0	1.865330e+02
9.196481e+01	1.906158e+02	2.111437e+01	5.278592e+00	7.155425e+01	0	0	1.866340e+02
9.196481e+01	1.896383e+02	2.111437e+01	3.519062e+00	7.214076e+01	0	0	1.867340e+02
9.184751e+01	1.906158e+02	2.111437e+01	3.519062e+00	7.214076e+01	0	0	1.868350e+02
9.184751e+01	1.906158e+02	2.111437e+01	5.278592e+00	7.214076e+01	0	0	1.869360e+02
9.184751e+01	1.906158e+02	2.111437e+01	3.519062e+00	7.214076e+01	0	0	1.870370e+02
9.184751e+01	1.906158e+02	2.111437e+01	3.519062e+00	7.155425e+01	0	0	1.871380e+02
9.196481e+01	1.906158e+02	2.111437e+01	3.519062e+00	7.155425e+01	0	0	1.872390e+02
9.173021e+01	1.945259e+02	2.111437e+01	3.519062e+00	7.214076e+01	0	0	1.873390e+02
9.184751e+01	1.945259e+02	2.111437e+01	3.519062e+00	7.214076e+01	0	0	1.874400e+02
9.173021e+01	1.945259e+02	1.935484e+01	3.519062e+00	7.214076e+01	0	0	1.875410e+02
9.173021e+01	1.945259e+02	2.111437e+01	3.519062e+00	7.214076e+01	0	0	1.876410e+02
9.173021e+01	1.945259e+02	2.111437e+01	3.519062e+00	7.214076e+01	0	0	1.877430e+02
9.173021e+01	1.945259e+02	2.111437e+01	3.519062e+00	7.214076e+01	0	0	1.878430e+02
9.173021e+01	1.945259e+02	1.935484e+01	3.519062e+00	7.214076e+01	0	0	1.879430e+02
9.196481e+01	1.925709e+02	1.935484e+01	5.278592e+00	7.214076e+01	0	0	1.880450e+02
9.149560e+01	1.925709e+02	1.935484e+01	3.519062e+00	7.214076e+01	0	0	1.881450e+02
9.149560e+01	1.925709e+02	1.935484e+01	3.519062e+00	7.214076e+01	0	0	1.882470e+02
9.149560e+01	1.925709e+02	1.935484e+01	3.519062e+00	7.214076e+01	0	0	1.883470e+02
9.149560e+01	1.925709e+02	1.935484e+01	3.519062e+00	7.214076e+01	0	0	1.884470e+02
9.149560e+01	1.925709e+02	1.935484e+01	3.519062e+00	7.214076e+01	0	0	1.885490e+02
9.161290e+01	1.925709e+02	1.935484e+01	3.519062e+00	7.272727e+01	0	0	1.886490e+02
9.161290e+01	1.896383e+02	1.759531e+01	3.519062e+00	6.686217e+01	0	0	1.887500e+02
9.161290e+01	1.867058e+02	1.759531e+01	3.519062e+00	6.686217e+01	0	0	1.888510e+02
9.149560e+01	1.867058e+02	1.759531e+01	3.519062e+00	6.686217e+01	0	0	1.889510e+02
9.137830e+01	1.876833e+02	1.759531e+01	3.519062e+00	6.686217e+01	0	0	1.890520e+02
9.137830e+01	1.867058e+02	1.759531e+01	3.519062e+00	6.686217e+01	0	0	1.891530e+02
9.137830e+01	1.867058e+02	1.759531e+01	5.278592e+00	6.686217e+01	0	0	1.892540e+02
9.137830e+01	1.867058e+02	1.583578e+01	3.519062e+00	6.686217e+01	0	0	1.893550e+02
9.184751e+01	1.876833e+02	1.759531e+01	3.519062e+00	6.568915e+01	0	0	1.894550e+02
9.184751e+01	1.876833e+02	1.583578e+01	3.519062e+00	6.510264e+01	0	0	1.895560e+02
9.173021e+01	1.867058e+02	1.583578e+01	3.519062e+00	6.451613e+01	0	0	1.896570e+02
9.161290e+01	1.876833e+02	1.759531e+01	3.519062e+00	6.510264e+01	0	0	1.897570e+02
9.161290e+01	1.867058e+02	1.759531e+01	1.759531e+00	6.510264e+01	0	0	1.898580e+02
9.161290e+01	1.867058e+02	1.759531e+01	3.519062e+00	6.510264e+01	0	0	1.899590e+02
9.161290e+01	1.867058e+02	1.759531e+01	3.519062e+00	6.510264e+01	0	0	1.900600e+02
9.137830e+01	1.876833e+02	1.583578e+01	3.519062e+00	6.217009e+01	0	0	1.901600e+02
9.149560e+01	1.906158e+02	1.759531e+01	1.759531e+00	6.158358e+01	0	0	1.902610e+02
9.149560e+01	1.906158e+02	1.759531e+01	3.519062e+00	6.217009e+01	0	0	1.903620e+02
9.149560e+01	1.906158e+02	1.759531e+01	3.519062e+00	6.158358e+01	0	0	1.904620e+02
9.161290e+01	1.906158e+02	1.759531e+01	3.519062e+00	6.217009e+01	0	0	1.905640e+02
9.149560e+01	1.906158e+02	1.935484e+01	3.519062e+00	6.217009e+01	0	0	1.906640e+02
9.161290e+01	1.906158e+02	1.759531e+01	3.519062e+00	6.217009e+01	0	0	1.907650e+02
9.173021e+01	1.925709e+02	1.759531e+01	3.519062e+00	6.041056e+01	0	0	1.908660e+02
9.184751e+01	1.945259e+02	1.759531e+01	3.519062e+00	6.099707e+01	0	0	1.909660e+02
9.184751e+01	1.945259e+02	1.759531e+01	3.519062e+00	6.041056e+01	0	0	1.910680e+02
9.184751e+01	1.935484e+02	1.759531e+01	3.519062e+00	6.041056e+01	0	0	1.911680e+02
9.184751e+01	1.935484e+02	1.759531e+01	1.759531e+00	6.041056e+01	0	0	1.912680e+02
9.173021e+01	1.935484e+02	1.759531e+01	3.519062e+00	6.041056e+01	0	0	1.913700e+02
9.173021e+01	1.935484e+02	1.759531e+01	3.519062e+00	6.041056e+01	0	0	1.914700e+02
9.173021e+01	1.935484e+02	1.759531e+01	3.519062e+00	6.041056e+01	0	0	1.915710e+02
9.219941e+01	1.955034e+02	1.759531e+01	1.759531e+00	6.158358e+01	0	0	1.916720e+02
9.231672e+01	1.955034e+02	1.759531e+01	3.519062e+00	6.099707e+01	0	0	1.917720e+02
9.219941e+01	1.955034e+02	1.759531e+01	3.519062e+00	6.158358e+01	0	0	1.918740e+02
9.231672e+01	1.955034e+02	1.759531e+01	3.519062e+00	6.158358e+01	0	0	1.919740e+02
9.231672e+01	1.955034e+02	1.759531e+01	1.759531e+00	6.099707e+01	0	0	1.920750e+02
9.231672e+01	1.955034e+02	1.935484e+01	3.519062e+00	6.099707e+01	0	0	1.921760e+02
9.219941e+01	1.955034e+02	1.935484e+01	1.759531e+00	6.158358e+01	0	0	1.922760e+02
9.266862e+01	1.964809e+02	1.935484e+01	3.519062e+00	6.158358e+01	0	0	1.923770e+02
9.290323e+01	1.974585e+02	1.935484e+01	1.759531e+00	6.158358e+01	0	0	1.924780e+02
9.266862e+01	1.964809e+02	1.935484e+01	3.519062e+00	6.099707e+01	0	0	1.925790e+02
9.266862e+01	1.964809e+02	2.111437e+01	3.519062e+00	6.099707e+01	0	0	1.926790e+02
9.266862e+01	1.974585e+02	1.935484e+01	3.519062e+00	6.158358e+01	0	0	1.927800e+02
9.266862e+01	1.964809e+02	1.935484e+01	1.759531e+00	6.158358e+01	0	0	1.928810e+02
9.266862e+01	1.974585e+02	1.935484e+01	3.519062e+00	6.158358e+01	0	0	1.929820e+02
9.266862e+01	1.925709e+02	1.935484e+01	1.759531e+00	6.099707e+01	0	0	1.930830e+02
9.302053e+01	1.915934e+02	1.935484e+01	3.519062e+00	6.158358e+01	0	0	1.931830e+02
9.290323e+01	1.915934e+02	1.935484e+01	3.519062e+00	6.158358e+01	0	0	1.932840e+02
9.302053e+01	1.925709e+02	1.935484e+01	3.519062e+00	6.158358e+01	0	0	1.933850e+02
9.290323e+01	1.915934e+02	2.111437e+01	3.519062e+00	6.099707e+01	0	0	1.934850e+02
9.302053e+01	1.915934e+02	1.935484e+01	3.519062e+00	6.158358e+01	0	0	1.935870e+02
9.302053e+01	1.915934e+02	1.935484e+01	1.759531e+00	6.158358e+01	0	0	1.936870e+02
9.325513e+01	1.906158e+02	1.935484e+01	1.759531e+00	6.158358e+01	0	0	1.937870e+02
9.337243e+01	1.915934e+02	1.935484e+01	3.519062e+00	6.158358e+01	0	0	1.938890e+02
9.360704e+01	1.915934e+02	1.935484e+01	1.759531e+00	6.158358e+01	0	0	1.939890e+02
9.337243e+01	1.906158e+02	1.935484e+01	3.519062e+00	6.158358e+01	0	0	1.940910e+02
9.337243e+01	1.906158e+02	1.935484e+01	1.759531e+00	6.158358e+01	0	0	1.941910e+02
9.337243e+01	1.906158e+02	1.935484e+01	1.759531e+00	6.099707e+01	0	0	1.942920e+02
9.348974e+01	1.906158e+02	1.935484e+01	3.519062e+00	6.158358e+01	0	0	1.943930e+02
9.360704e+01	1.886608e+02	1.935484e+01	1.759531e+00	6.158358e+01	0	0	1.944930e+02
9.384164e+01	1.876833e+02	1.935484e+01	1.759531e+00	6.158358e+01	0	0	1.945940e+02
9.384164e+01	1.886608e+02	1.935484e+01	3.519062e+00	6.158358e+01	0	0	1.946950e+02
9.384164e+01	1.876833e+02	1.935484e+01	3.519062e+00	6.158358e+01	0	0	1.947960e+02
9.372434e+01	1.876833e+02	1.935484e+01	1.759531e+00	6.158358e+01	0	0	1.948960e+02
9.372434e+01	1.886608e+02	1.935484e+01	3.519062e+00	6.158358e+01	0	0	1.949970e+02
9.372434e+01	1.876833e+02	1.935484e+01	1.759531e+00	6.099707e+01	0	0	1.950980e+02
9.395894e+01	1.867058e+02	1.935484e+01	3.519062e+00	5.923754e+01	0	0	1.951980e+02
9.407625e+01	1.867058e+02	1.935484e+01	3.519062e+00	5.923754e+01	0	0	1.953000e+02
9.407625e+01	1.867058e+02	1.935484e+01	3.519062e+00	5.865103e+01	0	0	1.954000e+02
9.442815e+01	1.867058e+02	1.935484e+01	3.519062e+00	5.923754e+01	0	0	1.955010e+02
9.419355e+01	1.867058e+02	1.759531e+01	3.519062e+00	5.923754e+01	0	0	1.956020e+02
9.407625e+01	1.867058e+02	1.935484e+01	3.519062e+00	5.923754e+01	0	0	1.957020e+02
9.407625e+01	1.867058e+02	1.935484e+01	3.519062e+00	5.923754e+01	0	0	1.958040e+02
9.407625e+01	1.867058e+02	1.935484e+01	1.759531e+00	5.923754e+01	0	0	1.959040e+02
9.431085e+01	1.896383e+02	1.935484e+01	3.519062e+00	6.041056e+01	0	0	1.960040e+02
9.431085e+01	1.896383e+02	1.759531e+01	3.519062e+00	6.041056e+01	0	0	1.961060e+02
9.431085e+01	1.896383e+02	1.759531e+01	1.759531e+00	6.041056e+01	0	0	1.962060e+02
9.431085e+01	1.906158e+02	1.759531e+01	1.759531e+00	6.041056e+01	0	0	1.963070e+02
9.431085e+01	1.896383e+02	1.759531e+01	3.519062e+00	6.041056e+01	0	0	1.964080e+02
9.431085e+01	1.896383e+02	1.935484e+01	3.519062e+00	5.982405e+01	0	0	1.965080e+02
9.431085e+01	1.896383e+02	1.759531e+01	3.519062e+00	5.982405e+01	0	0	1.966100e+02
9.431085e+01	1.896383e+02	1.759531e+01	1.759531e+00	6.275660e+01	0	0	1.967100e+02
9.419355e+01	1.886608e+02	1.759531e+01	1.759531e+00	6.217009e+01	0	0	1.968110e+02
9.419355e+01	1.896383e+02	1.583578e+01	1.759531e+00	6.217009e+01	0	0	1.969120e+02
9.419355e+01	1.896383e+02	1.583578e+01	1.759531e+00	6.217009e+01	0	0	1.970120e+02
9.419355e+01	1.896383e+02	1.759531e+01	1.759531e+00	6.275660e+01	0	0	1.971130e+02
9.419355e+01	1.886608e+02	1.583578e+01	1.759531e+00	6.275660e+01	0	0	1.972140e+02
9.419355e+01	1.896383e+02	1.583578e+01	1.759531e+00	6.217009e+01	0	0	1.973140e+02
9.431085e+01	1.886608e+02	1.759531e+01	1.759531e+00	6.217009e+01	0	0	1.974150e+02
9.431085e+01	1.886608e+02	1.759531e+01	1.759531e+00	6.217009e+01	0	0	1.975160e+02
9.431085e+01	1.876833e+02	1.759531e+01	1.759531e+00	6.217009e+01	0	0	1.976170e+02
9.431085e+01	1.876833e+02	1.583578e+01	1.759531e+00	6.217009e+01	0	0	1.977180e+02
9.431085e+01	1.886608e+02	1.759531e+01	1.759531e+00	6.217009e+01	0	0	1.978180e+02
9.442815e+01	1.886608e+02	1.583578e+01	1.759531e+00	6.275660e+01	0	0	1.979190e+02
9.431085e+01	1.886608e+02	1.583578e+01	1.759531e+00	6.217009e+01	0	0	1.980200e+02
9.442815e+01	1.867058e+02	1.583578e+01	1.759531e+00	6.217009e+01	0	0	1.981200e+02
9.454545e+01	1.847507e+02	1.583578e+01	1.759531e+00	6.217009e+01	0	0	1.982210e+02
9.466276e+01	1.847507e+02	1.583578e+01	1.759531e+00	6.217009e+01	0	0	1.983220e+02
9.466276e+01	1.857283e+02	1.583578e+01	1.759531e+00	6.217009e+01	0	0	1.984220e+02
9.454545e+01	1.847507e+02	1.583578e+01	1.759531e+00	6.275660e+01	0	0	1.985230e+02
9.454545e+01	1.857283e+02	1.583578e+01	3.519062e+00	6.217009e+01	0	0	1.986240e+02
9.454545e+01	1.857283e+02	1.583578e+01	3.519062e+00	6.217009e+01	0	0	1.987240e+02
9.454545e+01	1.847507e+02	1.583578e+01	1.759531e+00	6.217009e+01	0	0	1.988250e+02
9.442815e+01	1.857283e+02	1.583578e+01	3.519062e+00	6.217009e+01	3	0	1.989260e+02
9.442815e+01	1.847507e+02	1.759531e+01	1.759531e+00	6.217009e+01	3	0	1.990270e+02
9.454545e+01	1.847507e+02	1.583578e+01	3.519062e+00	6.217009e+01	3	0	1.991280e+02
9.454545e+01	1.857283e+02	1.583578e+01	3.519062e+00	6.217009e+01	3	0	1.992290e+02
9.454545e+01	1.847507e+02	1.583578e+01	1.759531e+00	6.217009e+01	3	0	1.993290e+02
9.442815e+01	1.857283e+02	1.583578e+01	1.759531e+00	6.217009e+01	3	0	1.994310e+02
9.419355e+01	1.876833e+02	1.583578e+01	1.759531e+00	6.217009e+01	0	0	1.995310e+02
9.407625e+01	1.867058e+02	1.759531e+01	1.759531e+00	6.217009e+01	3	0	1.996310e+02
9.395894e+01	1.867058e+02	1.583578e+01	1.759531e+00	6.217009e+01	3	0	1.997330e+02
9.407625e+01	1.867058e+02	1.583578e+01	1.759531e+00	6.217009e+01	3	0	1.998330e+02
9.407625e+01	1.867058e+02	1.759531e+01	1.759531e+00	6.275660e+01	3	0	1.999340e+02
9.407625e+01	1.867058e+02	1.583578e+01	1.759531e+00	6.217009e+01	3	0	2.000350e+02
9.407625e+01	1.867058e+02	1.759531e+01	1.759531e+00	6.217009e+01	3	0	2.001360e+02
9.407625e+01	1.857283e+02	1.759531e+01	1.759531e+00	6.275660e+01	3	0	2.002370e+02
9.407625e+01	1.876833e+02	1.935484e+01	1.759531e+00	6.392962e+01	0	0	2.003380e+02
9.407625e+01	1.867058e+02	1.935484e+01	1.759531e+00	6.392962e+01	0	0	2.004380e+02
9.395894e+01	1.867058e+02	1.759531e+01	1.759531e+00	6.392962e+01	0	0	2.005400e+02
9.395894e+01	1.867058e+02	1.759531e+01	1.759531e+00	6.392962e+01	0	0	2.006400e+02
9.395894e+01	1.867058e+02	1.759531e+01	3.519062e+00	6.451613e+01	0	0	2.007400e+02
9.395894e+01	1.867058e+02	1.759531e+01	1.759531e+00	6.451613e+01	0	0	2.008420e+02
9.395894e+01	1.867058e+02	1.759531e+01	1.759531e+00	6.451613e+01	0	0	2.009420e+02
9.384164e+01	1.857283e+02	1.935484e+01	1.759531e+00	6.392962e+01	0	0	2.010430e+02
9.384164e+01	1.867058e+02	1.759531e+01	1.759531e+00	6.392962e+01	0	0	2.011440e+02
9.395894e+01	1.867058e+02	1.759531e+01	1.759531e+00	6.392962e+01	0	0	2.012440e+02
9.372434e+01	1.857283e+02	1.935484e+01	1.759531e+00	6.392962e+01	0	0	2.013460e+02
[truncated: 26,202 more rows]
