# Supplementary material for: Flat electrode contacts for vagus nerve stimulation
Source: PLoS One. 2019 Nov 18;14(11):e0215191. doi: 10.1371/journal.pone.0215191 (PMC6862926; doi:10.1371/journal.pone.0215191)
Supplement: S2 File — (ZIP) [file pone.0215191.s013.zip › rat_vagus_6_data.txt]

SpO2	HR	PD	BD	RESP	ERROR	STIM	TIME
9.173021e+01	1.691105e+02	2.111437e+01	3.519062e+00	4.222874e+01	0	0	1.020000e-01
9.184751e+01	1.681329e+02	1.935484e+01	3.519062e+00	4.222874e+01	0	0	2.020000e-01
9.184751e+01	1.691105e+02	2.111437e+01	3.519062e+00	4.222874e+01	0	0	3.040000e-01
9.173021e+01	1.691105e+02	2.287390e+01	3.519062e+00	4.222874e+01	0	0	4.040000e-01
9.196481e+01	1.691105e+02	2.111437e+01	3.519062e+00	4.222874e+01	3	0	5.040000e-01
9.219941e+01	1.691105e+02	2.287390e+01	3.519062e+00	4.222874e+01	0	0	6.050000e-01
9.219941e+01	1.691105e+02	2.111437e+01	1.759531e+00	4.222874e+01	0	0	7.050000e-01
9.219941e+01	1.681329e+02	2.111437e+01	3.519062e+00	4.164223e+01	0	0	8.060000e-01
9.208211e+01	1.691105e+02	2.287390e+01	3.519062e+00	4.222874e+01	0	0	9.070000e-01
9.219941e+01	1.691105e+02	2.111437e+01	3.519062e+00	4.222874e+01	0	0	1.007000e+00
9.219941e+01	1.691105e+02	2.287390e+01	3.519062e+00	4.164223e+01	0	0	1.107000e+00
9.219941e+01	1.691105e+02	2.111437e+01	3.519062e+00	4.222874e+01	3	0	1.209000e+00
9.243402e+01	1.691105e+02	2.111437e+01	3.519062e+00	4.222874e+01	3	0	1.309000e+00
9.219941e+01	1.691105e+02	2.111437e+01	3.519062e+00	4.222874e+01	3	0	1.410000e+00
9.219941e+01	1.681329e+02	2.111437e+01	3.519062e+00	4.222874e+01	3	0	1.511000e+00
9.231672e+01	1.691105e+02	2.111437e+01	3.519062e+00	4.222874e+01	3	0	1.611000e+00
9.219941e+01	1.681329e+02	2.111437e+01	3.519062e+00	4.222874e+01	3	0	1.712000e+00
9.219941e+01	1.691105e+02	2.111437e+01	5.278592e+00	4.222874e+01	3	0	1.813000e+00
9.208211e+01	1.700880e+02	2.111437e+01	3.519062e+00	4.222874e+01	3	0	1.913000e+00
9.208211e+01	1.700880e+02	2.111437e+01	5.278592e+00	4.222874e+01	0	0	2.014000e+00
9.196481e+01	1.691105e+02	2.111437e+01	3.519062e+00	4.222874e+01	0	0	2.115000e+00
9.219941e+01	1.700880e+02	2.111437e+01	3.519062e+00	4.222874e+01	0	0	2.215000e+00
9.208211e+01	1.700880e+02	2.111437e+01	3.519062e+00	4.222874e+01	0	0	2.316000e+00
9.196481e+01	1.691105e+02	2.287390e+01	1.759531e+00	4.222874e+01	0	0	2.416000e+00
9.208211e+01	1.700880e+02	2.111437e+01	1.759531e+00	4.222874e+01	0	0	2.518000e+00
9.231672e+01	1.691105e+02	2.287390e+01	3.519062e+00	4.281525e+01	3	0	2.618000e+00
9.243402e+01	1.681329e+02	2.287390e+01	3.519062e+00	4.281525e+01	0	0	2.718000e+00
9.243402e+01	1.681329e+02	2.287390e+01	3.519062e+00	4.281525e+01	0	0	2.820000e+00
9.243402e+01	1.681329e+02	2.287390e+01	1.759531e+00	4.281525e+01	0	0	2.920000e+00
9.231672e+01	1.681329e+02	2.287390e+01	3.519062e+00	4.281525e+01	0	0	3.020000e+00
9.231672e+01	1.681329e+02	2.287390e+01	3.519062e+00	4.281525e+01	0	0	3.121000e+00
9.231672e+01	1.681329e+02	2.111437e+01	3.519062e+00	4.340176e+01	0	0	3.222000e+00
9.243402e+01	1.681329e+02	2.287390e+01	3.519062e+00	4.281525e+01	0	0	3.322000e+00
9.266862e+01	1.681329e+02	2.287390e+01	1.759531e+00	4.281525e+01	0	0	3.423000e+00
9.278592e+01	1.681329e+02	2.287390e+01	3.519062e+00	4.281525e+01	0	0	3.523000e+00
9.290323e+01	1.681329e+02	2.287390e+01	3.519062e+00	4.281525e+01	0	0	3.624000e+00
9.266862e+01	1.691105e+02	2.287390e+01	3.519062e+00	4.281525e+01	0	0	3.725000e+00
9.278592e+01	1.691105e+02	2.111437e+01	3.519062e+00	4.340176e+01	0	0	3.825000e+00
9.266862e+01	1.681329e+02	2.287390e+01	3.519062e+00	4.281525e+01	0	0	3.926000e+00
9.313783e+01	1.681329e+02	2.287390e+01	3.519062e+00	4.281525e+01	0	0	4.027000e+00
9.302053e+01	1.671554e+02	2.287390e+01	3.519062e+00	4.340176e+01	3	0	4.127000e+00
9.302053e+01	1.671554e+02	2.287390e+01	3.519062e+00	4.340176e+01	3	0	4.228000e+00
9.302053e+01	1.681329e+02	2.287390e+01	3.519062e+00	4.340176e+01	3	0	4.329000e+00
9.325513e+01	1.671554e+02	2.287390e+01	3.519062e+00	4.340176e+01	3	0	4.429000e+00
9.313783e+01	1.691105e+02	2.111437e+01	3.519062e+00	4.340176e+01	3	0	4.530000e+00
9.290323e+01	1.671554e+02	2.287390e+01	3.519062e+00	4.340176e+01	3	0	4.631000e+00
9.302053e+01	1.681329e+02	2.287390e+01	3.519062e+00	4.340176e+01	3	0	4.731000e+00
9.302053e+01	1.671554e+02	2.111437e+01	5.278592e+00	4.281525e+01	0	0	4.832000e+00
9.313783e+01	1.681329e+02	2.111437e+01	3.519062e+00	4.340176e+01	0	0	4.933000e+00
9.290323e+01	1.671554e+02	2.287390e+01	3.519062e+00	4.281525e+01	0	0	5.033000e+00
9.290323e+01	1.671554e+02	2.111437e+01	3.519062e+00	4.281525e+01	0	0	5.134000e+00
9.337243e+01	1.671554e+02	2.287390e+01	3.519062e+00	4.281525e+01	0	0	5.234000e+00
9.325513e+01	1.671554e+02	2.287390e+01	3.519062e+00	4.340176e+01	0	0	5.336000e+00
9.290323e+01	1.671554e+02	2.287390e+01	3.519062e+00	4.340176e+01	0	0	5.436000e+00
9.290323e+01	1.671554e+02	1.935484e+01	3.519062e+00	4.457478e+01	3	0	5.536000e+00
9.313783e+01	1.671554e+02	2.111437e+01	3.519062e+00	4.457478e+01	0	0	5.638000e+00
9.313783e+01	1.661779e+02	2.111437e+01	3.519062e+00	4.516129e+01	0	0	5.738000e+00
9.302053e+01	1.661779e+02	2.111437e+01	5.278592e+00	4.457478e+01	0	0	5.838000e+00
9.302053e+01	1.671554e+02	2.111437e+01	3.519062e+00	4.516129e+01	0	0	5.939000e+00
9.302053e+01	1.661779e+02	2.111437e+01	3.519062e+00	4.457478e+01	0	0	6.040000e+00
9.302053e+01	1.671554e+02	2.287390e+01	3.519062e+00	4.516129e+01	0	0	6.140000e+00
9.337243e+01	1.681329e+02	2.111437e+01	3.519062e+00	4.516129e+01	3	0	6.241000e+00
9.360704e+01	1.671554e+02	2.111437e+01	5.278592e+00	4.516129e+01	3	0	6.341000e+00
9.348974e+01	1.681329e+02	2.287390e+01	5.278592e+00	4.516129e+01	3	0	6.443000e+00
9.337243e+01	1.671554e+02	2.111437e+01	3.519062e+00	4.457478e+01	3	0	6.543000e+00
9.313783e+01	1.671554e+02	2.111437e+01	5.278592e+00	4.457478e+01	3	0	6.644000e+00
9.337243e+01	1.671554e+02	2.111437e+01	5.278592e+00	4.457478e+01	3	0	6.745000e+00
9.337243e+01	1.671554e+02	2.111437e+01	3.519062e+00	4.457478e+01	3	0	6.845000e+00
9.360704e+01	1.661779e+02	2.111437e+01	1.759531e+00	4.633431e+01	0	0	6.946000e+00
9.313783e+01	1.661779e+02	2.111437e+01	3.519062e+00	4.633431e+01	3	0	7.047000e+00
9.325513e+01	1.661779e+02	2.287390e+01	3.519062e+00	4.633431e+01	3	0	7.147000e+00
9.325513e+01	1.652004e+02	2.111437e+01	3.519062e+00	4.633431e+01	3	0	7.248000e+00
9.313783e+01	1.661779e+02	2.111437e+01	3.519062e+00	4.633431e+01	3	0	7.349000e+00
9.325513e+01	1.661779e+02	2.111437e+01	1.759531e+00	4.633431e+01	3	0	7.449000e+00
9.313783e+01	1.661779e+02	2.111437e+01	3.519062e+00	4.633431e+01	3	0	7.550000e+00
9.325513e+01	1.661779e+02	2.111437e+01	3.519062e+00	4.633431e+01	3	0	7.651000e+00
9.278592e+01	1.661779e+02	2.287390e+01	3.519062e+00	4.633431e+01	0	0	7.751000e+00
9.290323e+01	1.661779e+02	2.287390e+01	3.519062e+00	4.633431e+01	0	0	7.853000e+00
9.302053e+01	1.671554e+02	2.287390e+01	3.519062e+00	4.633431e+01	0	0	7.953000e+00
9.278592e+01	1.661779e+02	2.111437e+01	3.519062e+00	4.633431e+01	0	0	8.053000e+00
9.278592e+01	1.661779e+02	2.287390e+01	3.519062e+00	4.633431e+01	0	0	8.154000e+00
9.278592e+01	1.661779e+02	2.111437e+01	3.519062e+00	4.633431e+01	0	0	8.255000e+00
9.266862e+01	1.661779e+02	2.287390e+01	3.519062e+00	4.750733e+01	0	0	8.355000e+00
9.290323e+01	1.661779e+02	2.287390e+01	1.759531e+00	4.809384e+01	3	0	8.456000e+00
9.266862e+01	1.661779e+02	2.287390e+01	3.519062e+00	4.809384e+01	0	0	8.556000e+00
9.290323e+01	1.661779e+02	2.111437e+01	3.519062e+00	4.809384e+01	0	0	8.657000e+00
9.278592e+01	1.661779e+02	2.287390e+01	3.519062e+00	4.809384e+01	0	0	8.758000e+00
9.266862e+01	1.661779e+02	2.287390e+01	3.519062e+00	4.809384e+01	0	0	8.858000e+00
9.278592e+01	1.661779e+02	2.287390e+01	1.759531e+00	4.750733e+01	0	0	8.958000e+00
9.290323e+01	1.661779e+02	2.287390e+01	1.759531e+00	4.750733e+01	0	0	9.060000e+00
9.290323e+01	1.661779e+02	2.287390e+01	3.519062e+00	4.926686e+01	3	0	9.160000e+00
9.290323e+01	1.671554e+02	2.463343e+01	1.759531e+00	4.926686e+01	3	0	9.261000e+00
9.278592e+01	1.661779e+02	2.287390e+01	1.759531e+00	4.926686e+01	3	0	9.362000e+00
9.278592e+01	1.661779e+02	2.287390e+01	3.519062e+00	4.926686e+01	3	0	9.462000e+00
9.313783e+01	1.671554e+02	2.287390e+01	1.759531e+00	4.985337e+01	3	0	9.563000e+00
9.302053e+01	1.661779e+02	2.287390e+01	3.519062e+00	4.926686e+01	3	0	9.664000e+00
9.290323e+01	1.661779e+02	2.463343e+01	3.519062e+00	4.926686e+01	3	0	9.764000e+00
9.302053e+01	1.652004e+02	2.287390e+01	3.519062e+00	4.985337e+01	3	0	9.866000e+00
9.290323e+01	1.652004e+02	2.287390e+01	3.519062e+00	4.985337e+01	3	0	9.966000e+00
9.290323e+01	1.652004e+02	2.287390e+01	3.519062e+00	5.043988e+01	3	0	1.006600e+01
9.290323e+01	1.661779e+02	2.287390e+01	1.759531e+00	4.985337e+01	3	0	1.016800e+01
9.290323e+01	1.652004e+02	2.287390e+01	1.759531e+00	4.985337e+01	3	0	1.026800e+01
9.302053e+01	1.652004e+02	2.287390e+01	1.759531e+00	4.985337e+01	3	0	1.036900e+01
9.290323e+01	1.661779e+02	2.463343e+01	1.759531e+00	4.985337e+01	3	0	1.047000e+01
9.278592e+01	1.652004e+02	2.287390e+01	3.519062e+00	4.985337e+01	3	0	1.057000e+01
9.266862e+01	1.681329e+02	2.463343e+01	1.759531e+00	4.985337e+01	0	0	1.067200e+01
9.278592e+01	1.681329e+02	2.287390e+01	1.759531e+00	4.985337e+01	0	0	1.077200e+01
9.266862e+01	1.681329e+02	2.287390e+01	1.759531e+00	5.043988e+01	0	0	1.087200e+01
9.266862e+01	1.681329e+02	2.287390e+01	3.519062e+00	4.985337e+01	0	0	1.097300e+01
9.266862e+01	1.681329e+02	2.463343e+01	1.759531e+00	4.985337e+01	0	0	1.107400e+01
9.266862e+01	1.681329e+02	2.287390e+01	3.519062e+00	5.043988e+01	0	0	1.117400e+01
9.266862e+01	1.681329e+02	2.287390e+01	3.519062e+00	4.985337e+01	0	0	1.127500e+01
9.231672e+01	1.681329e+02	2.463343e+01	1.759531e+00	4.985337e+01	0	0	1.137600e+01
9.243402e+01	1.681329e+02	2.287390e+01	3.519062e+00	4.985337e+01	0	0	1.147600e+01
9.231672e+01	1.691105e+02	2.463343e+01	3.519062e+00	4.985337e+01	0	0	1.157700e+01
9.243402e+01	1.691105e+02	2.463343e+01	1.759531e+00	4.985337e+01	0	0	1.167800e+01
9.231672e+01	1.681329e+02	2.287390e+01	1.759531e+00	5.043988e+01	0	0	1.177900e+01
9.231672e+01	1.681329e+02	2.463343e+01	3.519062e+00	4.985337e+01	0	0	1.187900e+01
9.255132e+01	1.681329e+02	2.287390e+01	3.519062e+00	4.985337e+01	0	0	1.198000e+01
9.255132e+01	1.691105e+02	2.287390e+01	1.759531e+00	5.043988e+01	0	0	1.208100e+01
9.255132e+01	1.691105e+02	2.287390e+01	3.519062e+00	4.985337e+01	0	0	1.218100e+01
9.255132e+01	1.681329e+02	2.287390e+01	1.759531e+00	4.985337e+01	0	0	1.228100e+01
9.255132e+01	1.681329e+02	2.287390e+01	3.519062e+00	5.043988e+01	0	0	1.238300e+01
9.255132e+01	1.681329e+02	2.463343e+01	3.519062e+00	5.043988e+01	0	0	1.248300e+01
9.255132e+01	1.691105e+02	2.287390e+01	3.519062e+00	5.043988e+01	0	0	1.258300e+01
9.255132e+01	1.681329e+02	2.287390e+01	3.519062e+00	5.043988e+01	0	0	1.268500e+01
9.255132e+01	1.681329e+02	2.287390e+01	1.759531e+00	4.985337e+01	3	0	1.278500e+01
9.255132e+01	1.681329e+02	2.287390e+01	1.759531e+00	5.043988e+01	3	0	1.288700e+01
9.255132e+01	1.691105e+02	2.111437e+01	3.519062e+00	5.043988e+01	3	0	1.298700e+01
9.255132e+01	1.691105e+02	2.287390e+01	3.519062e+00	4.985337e+01	3	0	1.308700e+01
9.255132e+01	1.681329e+02	2.463343e+01	1.759531e+00	4.985337e+01	3	0	1.318900e+01
9.243402e+01	1.681329e+02	2.287390e+01	1.759531e+00	5.043988e+01	3	0	1.328900e+01
9.255132e+01	1.691105e+02	2.463343e+01	1.759531e+00	5.043988e+01	3	0	1.339000e+01
9.243402e+01	1.681329e+02	2.287390e+01	3.519062e+00	5.043988e+01	3	0	1.349100e+01
9.231672e+01	1.681329e+02	2.111437e+01	1.759531e+00	5.043988e+01	0	0	1.359100e+01
9.243402e+01	1.681329e+02	2.463343e+01	3.519062e+00	5.043988e+01	0	0	1.369200e+01
9.231672e+01	1.691105e+02	2.111437e+01	1.759531e+00	4.985337e+01	0	0	1.379300e+01
9.231672e+01	1.681329e+02	2.287390e+01	1.759531e+00	4.985337e+01	0	0	1.389300e+01
9.231672e+01	1.681329e+02	2.111437e+01	1.759531e+00	4.985337e+01	0	0	1.399300e+01
9.231672e+01	1.681329e+02	2.287390e+01	3.519062e+00	4.985337e+01	0	0	1.409500e+01
9.219941e+01	1.691105e+02	2.111437e+01	1.759531e+00	4.985337e+01	3	0	1.419500e+01
9.196481e+01	1.691105e+02	2.111437e+01	1.759531e+00	4.985337e+01	0	0	1.429600e+01
9.219941e+01	1.691105e+02	2.287390e+01	3.519062e+00	4.985337e+01	0	0	1.439700e+01
9.196481e+01	1.691105e+02	2.287390e+01	1.759531e+00	4.985337e+01	0	0	1.449700e+01
9.196481e+01	1.691105e+02	2.287390e+01	3.519062e+00	4.985337e+01	0	0	1.459800e+01
9.196481e+01	1.691105e+02	2.287390e+01	1.759531e+00	5.043988e+01	0	0	1.469900e+01
9.196481e+01	1.681329e+02	2.287390e+01	1.759531e+00	4.985337e+01	0	0	1.479900e+01
9.196481e+01	1.691105e+02	2.287390e+01	1.759531e+00	4.985337e+01	3	0	1.490000e+01
9.196481e+01	1.700880e+02	2.287390e+01	1.759531e+00	4.985337e+01	0	0	1.500100e+01
9.184751e+01	1.700880e+02	2.287390e+01	1.759531e+00	4.985337e+01	0	0	1.510100e+01
9.184751e+01	1.710655e+02	2.111437e+01	1.759531e+00	5.043988e+01	0	0	1.520200e+01
9.184751e+01	1.700880e+02	2.287390e+01	1.759531e+00	5.043988e+01	0	0	1.530300e+01
9.184751e+01	1.700880e+02	2.287390e+01	1.759531e+00	4.985337e+01	0	0	1.540400e+01
9.173021e+01	1.700880e+02	2.287390e+01	3.519062e+00	4.985337e+01	0	0	1.550400e+01
9.184751e+01	1.700880e+02	2.287390e+01	1.759531e+00	4.985337e+01	0	0	1.560500e+01
9.173021e+01	1.700880e+02	2.287390e+01	1.759531e+00	4.985337e+01	3	0	1.570600e+01
9.173021e+01	1.700880e+02	2.287390e+01	1.759531e+00	4.985337e+01	3	0	1.580600e+01
9.184751e+01	1.700880e+02	2.287390e+01	3.519062e+00	5.043988e+01	3	0	1.590700e+01
9.173021e+01	1.700880e+02	2.111437e+01	3.519062e+00	5.043988e+01	3	0	1.600800e+01
9.173021e+01	1.700880e+02	2.287390e+01	1.759531e+00	4.985337e+01	3	0	1.610900e+01
9.173021e+01	1.700880e+02	2.111437e+01	1.759531e+00	4.985337e+01	3	0	1.620900e+01
9.173021e+01	1.710655e+02	2.287390e+01	1.759531e+00	4.985337e+01	3	0	1.631000e+01
9.137830e+01	1.700880e+02	2.111437e+01	3.519062e+00	4.985337e+01	0	0	1.641100e+01
9.137830e+01	1.710655e+02	2.111437e+01	1.759531e+00	4.985337e+01	0	0	1.651200e+01
9.137830e+01	1.710655e+02	2.111437e+01	3.519062e+00	4.985337e+01	0	0	1.661200e+01
9.137830e+01	1.700880e+02	2.111437e+01	1.759531e+00	4.985337e+01	0	0	1.671300e+01
9.149560e+01	1.700880e+02	2.111437e+01	1.759531e+00	5.043988e+01	0	0	1.681400e+01
9.137830e+01	1.700880e+02	2.111437e+01	3.519062e+00	4.985337e+01	0	0	1.691400e+01
9.137830e+01	1.710655e+02	2.287390e+01	1.759531e+00	4.985337e+01	0	0	1.701500e+01
9.137830e+01	1.700880e+02	2.111437e+01	3.519062e+00	4.985337e+01	0	0	1.711600e+01
9.126100e+01	1.700880e+02	2.111437e+01	1.759531e+00	4.985337e+01	0	0	1.721600e+01
9.126100e+01	1.700880e+02	2.287390e+01	1.759531e+00	4.985337e+01	0	0	1.731600e+01
9.126100e+01	1.700880e+02	2.111437e+01	3.519062e+00	5.043988e+01	0	0	1.741800e+01
9.137830e+01	1.700880e+02	2.287390e+01	1.759531e+00	5.043988e+01	0	0	1.751800e+01
9.126100e+01	1.700880e+02	2.111437e+01	1.759531e+00	4.985337e+01	0	0	1.761800e+01
9.126100e+01	1.700880e+02	2.111437e+01	1.759531e+00	4.985337e+01	0	0	1.772000e+01
9.126100e+01	1.700880e+02	2.111437e+01	1.759531e+00	4.985337e+01	3	0	1.782000e+01
9.126100e+01	1.700880e+02	2.111437e+01	1.759531e+00	4.985337e+01	3	0	1.792100e+01
9.126100e+01	1.700880e+02	2.111437e+01	1.759531e+00	4.985337e+01	3	0	1.802200e+01
9.137830e+01	1.691105e+02	2.287390e+01	3.519062e+00	4.985337e+01	3	0	1.812200e+01
9.126100e+01	1.691105e+02	2.287390e+01	1.759531e+00	4.985337e+01	3	0	1.822400e+01
9.126100e+01	1.700880e+02	2.111437e+01	1.759531e+00	4.985337e+01	3	0	1.832400e+01
9.126100e+01	1.700880e+02	2.111437e+01	1.759531e+00	5.043988e+01	3	0	1.842500e+01
9.126100e+01	1.681329e+02	2.287390e+01	1.759531e+00	4.809384e+01	3	0	1.852600e+01
9.149560e+01	1.691105e+02	2.111437e+01	1.759531e+00	4.809384e+01	3	0	1.862600e+01
9.149560e+01	1.691105e+02	2.111437e+01	1.759531e+00	4.809384e+01	3	0	1.872700e+01
9.137830e+01	1.681329e+02	2.111437e+01	1.759531e+00	4.809384e+01	3	0	1.882800e+01
9.149560e+01	1.691105e+02	2.111437e+01	1.759531e+00	4.809384e+01	3	0	1.892900e+01
9.149560e+01	1.691105e+02	2.111437e+01	3.519062e+00	4.809384e+01	3	0	1.903000e+01
9.149560e+01	1.691105e+02	2.111437e+01	3.519062e+00	4.809384e+01	3	0	1.913000e+01
9.173021e+01	1.691105e+02	2.111437e+01	1.759531e+00	4.692082e+01	3	0	1.923100e+01
9.161290e+01	1.700880e+02	2.111437e+01	3.519062e+00	4.750733e+01	0	0	1.933200e+01
9.173021e+01	1.700880e+02	2.111437e+01	3.519062e+00	4.692082e+01	0	0	1.943200e+01
9.161290e+01	1.700880e+02	2.111437e+01	1.759531e+00	4.750733e+01	0	0	1.953300e+01
9.161290e+01	1.700880e+02	2.111437e+01	3.519062e+00	4.750733e+01	0	0	1.963400e+01
9.161290e+01	1.691105e+02	2.111437e+01	1.759531e+00	4.692082e+01	0	0	1.973400e+01
9.161290e+01	1.691105e+02	2.111437e+01	1.759531e+00	4.750733e+01	0	0	1.983500e+01
9.161290e+01	1.700880e+02	2.111437e+01	3.519062e+00	4.926686e+01	0	0	1.993600e+01
9.184751e+01	1.700880e+02	2.111437e+01	1.759531e+00	4.868035e+01	0	0	2.003600e+01
9.184751e+01	1.700880e+02	2.111437e+01	3.519062e+00	4.926686e+01	0	0	2.013600e+01
9.196481e+01	1.710655e+02	2.111437e+01	1.759531e+00	4.926686e+01	0	0	2.023800e+01
9.196481e+01	1.700880e+02	2.111437e+01	1.759531e+00	4.926686e+01	0	0	2.033800e+01
9.196481e+01	1.700880e+02	2.111437e+01	1.759531e+00	4.926686e+01	0	0	2.043900e+01
9.184751e+01	1.710655e+02	2.111437e+01	3.519062e+00	4.926686e+01	0	0	2.054000e+01
9.196481e+01	1.700880e+02	2.111437e+01	3.519062e+00	5.161290e+01	0	0	2.064000e+01
9.208211e+01	1.700880e+02	2.111437e+01	1.759531e+00	5.161290e+01	3	0	2.074100e+01
9.219941e+01	1.700880e+02	2.111437e+01	3.519062e+00	5.161290e+01	3	0	2.084200e+01
9.196481e+01	1.691105e+02	2.111437e+01	1.759531e+00	5.161290e+01	3	0	2.094200e+01
9.196481e+01	1.700880e+02	2.287390e+01	1.759531e+00	5.161290e+01	3	0	2.104400e+01
9.196481e+01	1.700880e+02	2.111437e+01	1.759531e+00	5.161290e+01	3	0	2.114400e+01
9.196481e+01	1.700880e+02	2.287390e+01	3.519062e+00	5.161290e+01	3	0	2.124400e+01
9.208211e+01	1.700880e+02	2.111437e+01	1.759531e+00	5.161290e+01	3	0	2.134600e+01
9.266862e+01	1.700880e+02	2.287390e+01	1.759531e+00	5.161290e+01	0	0	2.144600e+01
9.266862e+01	1.700880e+02	2.111437e+01	1.759531e+00	5.161290e+01	0	0	2.154700e+01
9.266862e+01	1.700880e+02	2.111437e+01	1.759531e+00	5.161290e+01	0	0	2.164800e+01
9.255132e+01	1.700880e+02	2.287390e+01	1.759531e+00	5.161290e+01	0	0	2.174800e+01
9.255132e+01	1.700880e+02	2.111437e+01	1.759531e+00	5.102639e+01	0	0	2.184900e+01
9.266862e+01	1.700880e+02	2.111437e+01	1.759531e+00	5.161290e+01	0	0	2.195000e+01
9.266862e+01	1.710655e+02	2.111437e+01	1.759531e+00	5.102639e+01	0	0	2.205000e+01
9.290323e+01	1.700880e+02	2.287390e+01	3.519062e+00	5.337243e+01	3	0	2.215100e+01
9.313783e+01	1.700880e+02	2.111437e+01	1.759531e+00	5.337243e+01	0	0	2.225200e+01
9.302053e+01	1.691105e+02	2.287390e+01	3.519062e+00	5.337243e+01	0	0	2.235200e+01
9.313783e+01	1.700880e+02	2.287390e+01	1.759531e+00	5.337243e+01	0	0	2.245300e+01
9.302053e+01	1.700880e+02	2.287390e+01	3.519062e+00	5.337243e+01	0	0	2.255400e+01
9.313783e+01	1.700880e+02	2.111437e+01	3.519062e+00	5.337243e+01	0	0	2.265400e+01
9.302053e+01	1.700880e+02	2.287390e+01	1.759531e+00	5.337243e+01	0	0	2.275500e+01
9.313783e+01	1.700880e+02	2.111437e+01	3.519062e+00	5.513196e+01	3	0	2.285600e+01
9.313783e+01	1.700880e+02	2.287390e+01	3.519062e+00	5.513196e+01	0	0	2.295700e+01
9.313783e+01	1.700880e+02	2.111437e+01	3.519062e+00	5.454545e+01	0	0	2.305700e+01
9.313783e+01	1.700880e+02	2.287390e+01	1.759531e+00	5.513196e+01	0	0	2.315800e+01
9.313783e+01	1.700880e+02	2.287390e+01	3.519062e+00	5.513196e+01	0	0	2.325900e+01
9.313783e+01	1.700880e+02	2.111437e+01	1.759531e+00	5.454545e+01	0	0	2.335900e+01
9.313783e+01	1.700880e+02	2.111437e+01	3.519062e+00	5.454545e+01	0	0	2.345900e+01
9.313783e+01	1.700880e+02	2.287390e+01	3.519062e+00	5.513196e+01	0	0	2.356100e+01
9.337243e+01	1.700880e+02	2.287390e+01	1.759531e+00	5.513196e+01	3	0	2.366100e+01
9.337243e+01	1.700880e+02	2.111437e+01	1.759531e+00	5.513196e+01	3	0	2.376200e+01
9.348974e+01	1.700880e+02	2.287390e+01	1.759531e+00	5.513196e+01	3	0	2.386300e+01
9.337243e+01	1.700880e+02	2.287390e+01	1.759531e+00	5.513196e+01	3	0	2.396300e+01
9.337243e+01	1.710655e+02	2.287390e+01	3.519062e+00	5.513196e+01	3	0	2.406500e+01
9.337243e+01	1.700880e+02	2.287390e+01	3.519062e+00	5.513196e+01	3	0	2.416500e+01
9.337243e+01	1.691105e+02	2.287390e+01	3.519062e+00	5.278592e+01	0	0	2.426600e+01
9.337243e+01	1.700880e+02	2.287390e+01	3.519062e+00	5.337243e+01	3	0	2.436700e+01
9.337243e+01	1.700880e+02	2.287390e+01	3.519062e+00	5.337243e+01	3	0	2.446700e+01
9.337243e+01	1.700880e+02	2.287390e+01	3.519062e+00	5.337243e+01	3	0	2.456800e+01
9.348974e+01	1.700880e+02	2.111437e+01	3.519062e+00	5.337243e+01	3	0	2.466900e+01
9.337243e+01	1.700880e+02	2.287390e+01	1.759531e+00	5.337243e+01	3	0	2.477000e+01
9.325513e+01	1.700880e+02	2.287390e+01	3.519062e+00	5.337243e+01	3	0	2.487000e+01
9.337243e+01	1.700880e+02	2.287390e+01	1.759531e+00	4.926686e+01	3	0	2.497100e+01
9.313783e+01	1.691105e+02	2.287390e+01	1.759531e+00	4.985337e+01	0	0	2.507200e+01
9.313783e+01	1.681329e+02	2.287390e+01	3.519062e+00	4.985337e+01	0	0	2.517200e+01
9.313783e+01	1.691105e+02	2.111437e+01	1.759531e+00	4.926686e+01	0	0	2.527300e+01
9.313783e+01	1.691105e+02	2.287390e+01	1.759531e+00	4.926686e+01	0	0	2.537400e+01
9.313783e+01	1.691105e+02	2.287390e+01	3.519062e+00	4.926686e+01	0	0	2.547500e+01
9.313783e+01	1.691105e+02	2.287390e+01	1.759531e+00	4.926686e+01	0	0	2.557500e+01
9.313783e+01	1.691105e+02	2.287390e+01	3.519062e+00	4.985337e+01	0	0	2.567500e+01
9.290323e+01	1.691105e+02	2.111437e+01	1.759531e+00	4.985337e+01	3	0	2.577700e+01
9.243402e+01	1.681329e+02	2.287390e+01	1.759531e+00	4.926686e+01	0	0	2.587700e+01
9.243402e+01	1.691105e+02	2.287390e+01	3.519062e+00	4.926686e+01	0	0	2.597800e+01
9.255132e+01	1.681329e+02	2.287390e+01	3.519062e+00	4.985337e+01	0	0	2.607900e+01
9.255132e+01	1.681329e+02	2.287390e+01	3.519062e+00	4.926686e+01	0	0	2.617900e+01
9.255132e+01	1.681329e+02	2.111437e+01	3.519062e+00	4.926686e+01	0	0	2.627900e+01
9.243402e+01	1.681329e+02	2.287390e+01	1.759531e+00	4.926686e+01	0	0	2.638100e+01
9.219941e+01	1.671554e+02	2.287390e+01	3.519062e+00	4.926686e+01	0	0	2.648100e+01
9.219941e+01	1.671554e+02	2.111437e+01	1.759531e+00	4.926686e+01	0	0	2.658200e+01
9.219941e+01	1.671554e+02	2.287390e+01	3.519062e+00	4.985337e+01	0	0	2.668300e+01
9.219941e+01	1.681329e+02	2.287390e+01	3.519062e+00	4.926686e+01	0	0	2.678300e+01
9.219941e+01	1.671554e+02	2.287390e+01	3.519062e+00	4.926686e+01	0	0	2.688400e+01
9.219941e+01	1.671554e+02	2.111437e+01	3.519062e+00	4.926686e+01	0	0	2.698500e+01
9.219941e+01	1.671554e+02	2.287390e+01	3.519062e+00	4.926686e+01	0	0	2.708500e+01
9.196481e+01	1.671554e+02	2.111437e+01	1.759531e+00	4.926686e+01	0	0	2.718600e+01
9.196481e+01	1.671554e+02	2.111437e+01	3.519062e+00	4.985337e+01	3	0	2.728700e+01
9.196481e+01	1.671554e+02	2.287390e+01	3.519062e+00	4.985337e+01	3	0	2.738700e+01
9.196481e+01	1.671554e+02	2.287390e+01	3.519062e+00	4.926686e+01	3	0	2.748800e+01
9.184751e+01	1.671554e+02	2.287390e+01	1.759531e+00	4.926686e+01	3	0	2.758900e+01
9.196481e+01	1.671554e+02	2.287390e+01	3.519062e+00	4.926686e+01	3	0	2.768900e+01
9.196481e+01	1.671554e+02	2.111437e+01	3.519062e+00	4.926686e+01	3	0	2.779100e+01
9.196481e+01	1.661779e+02	2.287390e+01	1.759531e+00	4.692082e+01	3	0	2.789100e+01
9.196481e+01	1.661779e+02	2.287390e+01	1.759531e+00	4.633431e+01	0	0	2.799200e+01
9.196481e+01	1.661779e+02	2.287390e+01	3.519062e+00	4.633431e+01	0	0	2.809300e+01
9.196481e+01	1.661779e+02	2.287390e+01	3.519062e+00	4.633431e+01	0	0	2.819300e+01
9.196481e+01	1.661779e+02	2.287390e+01	3.519062e+00	4.692082e+01	0	0	2.829400e+01
9.196481e+01	1.661779e+02	2.287390e+01	1.759531e+00	4.692082e+01	0	0	2.839500e+01
9.196481e+01	1.661779e+02	2.287390e+01	3.519062e+00	4.633431e+01	0	0	2.849500e+01
9.196481e+01	1.661779e+02	2.287390e+01	1.759531e+00	4.633431e+01	0	0	2.859600e+01
9.196481e+01	1.671554e+02	2.287390e+01	3.519062e+00	4.692082e+01	0	0	2.869600e+01
9.173021e+01	1.661779e+02	2.287390e+01	1.759531e+00	4.692082e+01	0	0	2.879700e+01
9.184751e+01	1.661779e+02	2.287390e+01	1.759531e+00	4.633431e+01	0	0	2.889800e+01
9.184751e+01	1.661779e+02	2.287390e+01	3.519062e+00	4.633431e+01	0	0	2.899800e+01
9.173021e+01	1.661779e+02	2.111437e+01	3.519062e+00	4.633431e+01	0	0	2.910000e+01
9.184751e+01	1.661779e+02	2.287390e+01	1.759531e+00	4.692082e+01	0	0	2.920000e+01
9.196481e+01	1.661779e+02	2.287390e+01	3.519062e+00	4.398827e+01	0	0	2.930000e+01
9.173021e+01	1.661779e+02	2.287390e+01	0	4.457478e+01	3	0	2.940200e+01
9.184751e+01	1.671554e+02	2.287390e+01	3.519062e+00	4.398827e+01	0	0	2.950200e+01
9.184751e+01	1.671554e+02	2.287390e+01	1.759531e+00	4.398827e+01	0	0	2.960200e+01
9.184751e+01	1.671554e+02	2.287390e+01	3.519062e+00	4.398827e+01	0	0	2.970400e+01
9.184751e+01	1.671554e+02	2.287390e+01	1.759531e+00	4.398827e+01	0	0	2.980400e+01
9.184751e+01	1.671554e+02	2.287390e+01	1.759531e+00	4.398827e+01	0	0	2.990400e+01
9.184751e+01	1.671554e+02	2.111437e+01	3.519062e+00	4.398827e+01	0	0	3.000600e+01
9.196481e+01	1.681329e+02	2.287390e+01	1.759531e+00	4.457478e+01	3	0	3.010600e+01
9.208211e+01	1.681329e+02	2.287390e+01	1.759531e+00	4.398827e+01	3	0	3.020600e+01
9.219941e+01	1.681329e+02	2.287390e+01	5.278592e+00	4.398827e+01	3	0	3.030800e+01
9.208211e+01	1.681329e+02	2.287390e+01	1.759531e+00	4.398827e+01	3	0	3.040800e+01
9.196481e+01	1.681329e+02	2.287390e+01	3.519062e+00	4.398827e+01	3	0	3.051000e+01
9.196481e+01	1.681329e+02	2.287390e+01	1.759531e+00	4.398827e+01	3	0	3.061000e+01
9.196481e+01	1.681329e+02	2.287390e+01	3.519062e+00	4.398827e+01	3	0	3.071000e+01
9.231672e+01	1.681329e+02	2.287390e+01	1.759531e+00	4.398827e+01	0	0	3.081200e+01
9.266862e+01	1.691105e+02	2.463343e+01	1.759531e+00	4.398827e+01	0	0	3.091200e+01
9.266862e+01	1.681329e+02	2.287390e+01	3.519062e+00	4.398827e+01	0	0	3.101200e+01
9.266862e+01	1.681329e+02	2.287390e+01	1.759531e+00	4.398827e+01	0	0	3.111400e+01
9.266862e+01	1.691105e+02	2.287390e+01	1.759531e+00	4.340176e+01	0	0	3.121400e+01
9.266862e+01	1.691105e+02	2.463343e+01	1.759531e+00	4.398827e+01	0	0	3.131400e+01
9.266862e+01	1.681329e+02	2.287390e+01	3.519062e+00	4.398827e+01	0	0	3.141500e+01
9.278592e+01	1.691105e+02	2.287390e+01	1.759531e+00	4.457478e+01	3	0	3.151600e+01
9.266862e+01	1.691105e+02	2.287390e+01	1.759531e+00	4.457478e+01	0	0	3.161700e+01
9.278592e+01	1.691105e+02	2.287390e+01	3.519062e+00	4.457478e+01	0	0	3.171800e+01
9.266862e+01	1.691105e+02	2.463343e+01	1.759531e+00	4.398827e+01	0	0	3.181800e+01
9.278592e+01	1.691105e+02	2.463343e+01	1.759531e+00	4.457478e+01	0	0	3.191900e+01
9.266862e+01	1.700880e+02	2.287390e+01	3.519062e+00	4.398827e+01	0	0	3.201900e+01
9.278592e+01	1.691105e+02	2.463343e+01	1.759531e+00	4.457478e+01	0	0	3.212000e+01
9.278592e+01	1.691105e+02	2.463343e+01	3.519062e+00	4.457478e+01	0	0	3.222100e+01
9.278592e+01	1.700880e+02	2.287390e+01	1.759531e+00	4.457478e+01	3	0	3.232100e+01
9.290323e+01	1.691105e+02	2.463343e+01	1.759531e+00	4.457478e+01	3	0	3.242200e+01
9.278592e+01	1.691105e+02	2.287390e+01	1.759531e+00	4.516129e+01	3	0	3.252300e+01
9.278592e+01	1.700880e+02	2.287390e+01	1.759531e+00	4.457478e+01	3	0	3.262400e+01
9.278592e+01	1.691105e+02	2.463343e+01	3.519062e+00	4.457478e+01	3	0	3.272400e+01
9.290323e+01	1.700880e+02	2.463343e+01	1.759531e+00	4.457478e+01	3	0	3.282500e+01
9.290323e+01	1.691105e+02	2.463343e+01	1.759531e+00	4.457478e+01	0	0	3.292600e+01
9.266862e+01	1.691105e+02	2.287390e+01	1.759531e+00	4.516129e+01	3	0	3.302700e+01
9.266862e+01	1.691105e+02	2.287390e+01	1.759531e+00	4.457478e+01	3	0	3.312800e+01
9.266862e+01	1.691105e+02	2.463343e+01	1.759531e+00	4.457478e+01	3	0	3.322800e+01
9.266862e+01	1.700880e+02	2.463343e+01	3.519062e+00	4.457478e+01	3	0	3.332900e+01
9.266862e+01	1.691105e+02	2.463343e+01	1.759531e+00	4.457478e+01	3	0	3.343000e+01
9.266862e+01	1.691105e+02	2.287390e+01	1.759531e+00	4.516129e+01	3	0	3.353000e+01
9.266862e+01	1.691105e+02	2.463343e+01	1.759531e+00	4.457478e+01	3	0	3.363200e+01
9.231672e+01	1.681329e+02	2.287390e+01	1.759531e+00	4.516129e+01	0	0	3.373200e+01
9.219941e+01	1.681329e+02	2.463343e+01	1.759531e+00	4.516129e+01	0	0	3.383200e+01
9.219941e+01	1.681329e+02	2.287390e+01	1.759531e+00	4.457478e+01	0	0	3.393400e+01
9.219941e+01	1.691105e+02	2.463343e+01	1.759531e+00	4.457478e+01	0	0	3.403400e+01
9.231672e+01	1.681329e+02	2.463343e+01	1.759531e+00	4.457478e+01	0	0	3.413500e+01
9.231672e+01	1.681329e+02	2.463343e+01	1.759531e+00	4.457478e+01	0	0	3.423500e+01
9.231672e+01	1.681329e+02	2.463343e+01	3.519062e+00	4.457478e+01	0	0	3.433600e+01
9.219941e+01	1.671554e+02	2.287390e+01	1.759531e+00	4.457478e+01	3	0	3.443700e+01
9.208211e+01	1.681329e+02	2.287390e+01	1.759531e+00	4.457478e+01	0	0	3.453700e+01
9.208211e+01	1.691105e+02	2.287390e+01	1.759531e+00	4.457478e+01	0	0	3.463800e+01
9.196481e+01	1.691105e+02	2.287390e+01	1.759531e+00	4.457478e+01	0	0	3.473900e+01
9.196481e+01	1.681329e+02	2.287390e+01	1.759531e+00	4.457478e+01	0	0	3.483900e+01
9.196481e+01	1.681329e+02	2.463343e+01	1.759531e+00	4.457478e+01	0	0	3.494000e+01
9.196481e+01	1.681329e+02	2.463343e+01	1.759531e+00	4.398827e+01	0	0	3.504100e+01
9.231672e+01	1.700880e+02	2.463343e+01	1.759531e+00	4.340176e+01	3	0	3.514100e+01
9.219941e+01	1.700880e+02	2.287390e+01	1.759531e+00	4.340176e+01	3	0	3.524300e+01
9.196481e+01	1.691105e+02	2.287390e+01	1.759531e+00	4.281525e+01	3	0	3.534300e+01
9.196481e+01	1.691105e+02	2.287390e+01	1.759531e+00	4.281525e+01	3	0	3.544400e+01
9.196481e+01	1.691105e+02	2.287390e+01	3.519062e+00	4.281525e+01	3	0	3.554500e+01
9.196481e+01	1.700880e+02	2.287390e+01	1.759531e+00	4.281525e+01	3	0	3.564500e+01
9.196481e+01	1.691105e+02	2.287390e+01	3.519062e+00	4.340176e+01	3	0	3.574600e+01
9.208211e+01	1.691105e+02	2.287390e+01	1.759531e+00	4.281525e+01	0	0	3.584700e+01
9.196481e+01	1.691105e+02	2.287390e+01	1.759531e+00	4.281525e+01	0	0	3.594700e+01
9.196481e+01	1.691105e+02	2.287390e+01	1.759531e+00	4.281525e+01	0	0	3.604800e+01
9.208211e+01	1.691105e+02	2.287390e+01	1.759531e+00	4.281525e+01	0	0	3.614900e+01
9.196481e+01	1.691105e+02	2.287390e+01	1.759531e+00	4.281525e+01	0	0	3.624900e+01
9.208211e+01	1.700880e+02	2.287390e+01	1.759531e+00	4.340176e+01	0	0	3.635000e+01
9.208211e+01	1.700880e+02	2.111437e+01	1.759531e+00	4.281525e+01	0	0	3.645100e+01
9.196481e+01	1.691105e+02	2.287390e+01	3.519062e+00	4.222874e+01	3	0	3.655100e+01
9.196481e+01	1.691105e+02	2.111437e+01	1.759531e+00	4.164223e+01	0	0	3.665300e+01
9.196481e+01	1.700880e+02	2.111437e+01	1.759531e+00	4.164223e+01	0	0	3.675300e+01
9.196481e+01	1.700880e+02	2.111437e+01	1.759531e+00	4.222874e+01	0	0	3.685300e+01
9.196481e+01	1.691105e+02	2.111437e+01	1.759531e+00	4.164223e+01	0	0	3.695500e+01
9.196481e+01	1.700880e+02	2.287390e+01	1.759531e+00	4.222874e+01	0	0	3.705500e+01
9.196481e+01	1.700880e+02	2.287390e+01	1.759531e+00	4.222874e+01	0	0	3.715500e+01
9.208211e+01	1.700880e+02	2.111437e+01	0	4.105572e+01	0	0	3.725700e+01
9.208211e+01	1.691105e+02	2.111437e+01	1.759531e+00	4.164223e+01	0	0	3.735700e+01
9.208211e+01	1.691105e+02	2.111437e+01	1.759531e+00	4.105572e+01	0	0	3.745700e+01
9.208211e+01	1.691105e+02	2.287390e+01	1.759531e+00	4.164223e+01	0	0	3.755800e+01
9.208211e+01	1.691105e+02	2.111437e+01	0	4.164223e+01	0	0	3.765900e+01
9.219941e+01	1.691105e+02	2.111437e+01	1.759531e+00	4.105572e+01	0	0	3.776000e+01
9.208211e+01	1.691105e+02	2.111437e+01	1.759531e+00	4.164223e+01	0	0	3.786000e+01
9.208211e+01	1.691105e+02	2.111437e+01	1.759531e+00	4.105572e+01	0	0	3.796100e+01
9.208211e+01	1.691105e+02	2.111437e+01	1.759531e+00	4.105572e+01	3	0	3.806200e+01
9.208211e+01	1.691105e+02	2.111437e+01	1.759531e+00	4.105572e+01	3	0	3.816300e+01
9.219941e+01	1.700880e+02	2.111437e+01	0	4.105572e+01	3	0	3.826300e+01
9.208211e+01	1.691105e+02	2.111437e+01	1.759531e+00	4.105572e+01	3	0	3.836400e+01
9.208211e+01	1.691105e+02	2.111437e+01	1.759531e+00	4.105572e+01	3	0	3.846500e+01
9.208211e+01	1.691105e+02	2.111437e+01	1.759531e+00	4.105572e+01	3	0	3.856500e+01
9.208211e+01	1.691105e+02	2.111437e+01	1.759531e+00	4.164223e+01	3	0	3.866700e+01
9.184751e+01	1.691105e+02	2.111437e+01	0	4.105572e+01	3	0	3.876700e+01
9.208211e+01	1.691105e+02	2.111437e+01	1.759531e+00	4.105572e+01	3	0	3.886700e+01
9.184751e+01	1.691105e+02	2.111437e+01	0	4.105572e+01	3	0	3.896900e+01
9.184751e+01	1.691105e+02	2.111437e+01	1.759531e+00	4.105572e+01	3	0	3.906900e+01
9.184751e+01	1.691105e+02	2.111437e+01	1.759531e+00	4.105572e+01	3	0	3.917100e+01
9.184751e+01	1.691105e+02	2.111437e+01	1.759531e+00	4.105572e+01	3	0	3.927100e+01
9.184751e+01	1.691105e+02	2.111437e+01	1.759531e+00	4.105572e+01	3	0	3.937100e+01
9.173021e+01	1.681329e+02	1.935484e+01	1.759531e+00	4.046921e+01	3	0	3.947300e+01
9.173021e+01	1.691105e+02	2.111437e+01	1.759531e+00	4.105572e+01	0	0	3.957300e+01
9.184751e+01	1.691105e+02	1.935484e+01	3.519062e+00	4.046921e+01	0	0	3.967300e+01
9.173021e+01	1.691105e+02	2.111437e+01	1.759531e+00	4.046921e+01	0	0	3.977500e+01
9.173021e+01	1.691105e+02	2.111437e+01	1.759531e+00	4.105572e+01	0	0	3.987500e+01
9.173021e+01	1.691105e+02	2.111437e+01	1.759531e+00	4.046921e+01	0	0	3.997500e+01
9.173021e+01	1.691105e+02	2.111437e+01	1.759531e+00	4.046921e+01	0	0	4.007700e+01
9.173021e+01	1.700880e+02	2.111437e+01	0	4.046921e+01	0	0	4.017700e+01
9.149560e+01	1.700880e+02	2.111437e+01	1.759531e+00	4.046921e+01	0	0	4.027800e+01
9.149560e+01	1.700880e+02	2.111437e+01	1.759531e+00	4.046921e+01	0	0	4.037900e+01
9.161290e+01	1.700880e+02	2.111437e+01	0	4.046921e+01	0	0	4.047900e+01
9.161290e+01	1.700880e+02	1.935484e+01	1.759531e+00	4.046921e+01	0	0	4.058000e+01
9.149560e+01	1.710655e+02	2.111437e+01	1.759531e+00	4.105572e+01	0	0	4.068000e+01
9.161290e+01	1.700880e+02	2.111437e+01	0	4.046921e+01	0	0	4.078100e+01
9.149560e+01	1.700880e+02	2.287390e+01	1.759531e+00	4.164223e+01	0	0	4.088200e+01
9.161290e+01	1.710655e+02	2.111437e+01	1.759531e+00	4.164223e+01	3	0	4.098300e+01
9.161290e+01	1.700880e+02	2.111437e+01	1.759531e+00	4.164223e+01	3	0	4.108300e+01
9.161290e+01	1.710655e+02	2.111437e+01	1.759531e+00	4.164223e+01	3	0	4.118400e+01
9.149560e+01	1.700880e+02	2.111437e+01	0	4.164223e+01	3	0	4.128500e+01
9.149560e+01	1.710655e+02	2.111437e+01	0	4.164223e+01	3	0	4.138500e+01
9.149560e+01	1.700880e+02	2.287390e+01	0	4.164223e+01	3	0	4.148700e+01
9.173021e+01	1.710655e+02	2.287390e+01	1.759531e+00	4.340176e+01	0	0	4.158700e+01
9.173021e+01	1.710655e+02	2.111437e+01	1.759531e+00	4.398827e+01	3	0	4.168800e+01
9.161290e+01	1.710655e+02	2.287390e+01	1.759531e+00	4.340176e+01	3	0	4.178900e+01
9.161290e+01	1.710655e+02	2.287390e+01	0	4.340176e+01	3	0	4.188900e+01
9.161290e+01	1.710655e+02	2.111437e+01	0	4.398827e+01	3	0	4.199000e+01
9.161290e+01	1.710655e+02	2.111437e+01	1.759531e+00	4.340176e+01	3	0	4.209100e+01
9.161290e+01	1.710655e+02	2.111437e+01	1.759531e+00	4.340176e+01	3	0	4.219100e+01
9.161290e+01	1.710655e+02	2.111437e+01	1.759531e+00	4.398827e+01	3	0	4.229300e+01
9.196481e+01	1.700880e+02	2.287390e+01	1.759531e+00	4.457478e+01	3	0	4.239300e+01
9.184751e+01	1.700880e+02	2.111437e+01	1.759531e+00	4.457478e+01	0	0	4.249300e+01
9.184751e+01	1.710655e+02	2.287390e+01	0	4.457478e+01	0	0	4.259500e+01
9.184751e+01	1.700880e+02	2.287390e+01	1.759531e+00	4.457478e+01	0	0	4.269500e+01
9.184751e+01	1.700880e+02	2.287390e+01	1.759531e+00	4.457478e+01	0	0	4.279600e+01
9.184751e+01	1.700880e+02	2.287390e+01	1.759531e+00	4.457478e+01	0	0	4.289700e+01
9.184751e+01	1.700880e+02	2.287390e+01	1.759531e+00	4.457478e+01	0	0	4.299700e+01
9.184751e+01	1.691105e+02	2.463343e+01	1.759531e+00	4.457478e+01	3	0	4.309800e+01
9.173021e+01	1.691105e+02	2.287390e+01	0	4.457478e+01	0	0	4.319900e+01
9.184751e+01	1.691105e+02	2.463343e+01	1.759531e+00	4.457478e+01	0	0	4.329900e+01
9.184751e+01	1.691105e+02	2.463343e+01	1.759531e+00	4.457478e+01	0	0	4.340000e+01
9.173021e+01	1.691105e+02	2.463343e+01	1.759531e+00	4.457478e+01	0	0	4.350100e+01
9.184751e+01	1.691105e+02	2.287390e+01	1.759531e+00	4.457478e+01	0	0	4.360100e+01
9.184751e+01	1.691105e+02	2.287390e+01	1.759531e+00	4.457478e+01	0	0	4.370200e+01
9.173021e+01	1.691105e+02	2.287390e+01	1.759531e+00	4.457478e+01	3	0	4.380300e+01
9.173021e+01	1.681329e+02	2.463343e+01	1.759531e+00	4.457478e+01	0	0	4.390400e+01
9.184751e+01	1.691105e+02	2.287390e+01	1.759531e+00	4.457478e+01	0	0	4.400400e+01
9.184751e+01	1.681329e+02	2.287390e+01	1.759531e+00	4.457478e+01	0	0	4.410400e+01
9.184751e+01	1.681329e+02	2.287390e+01	1.759531e+00	4.457478e+01	0	0	4.420600e+01
9.184751e+01	1.681329e+02	2.287390e+01	1.759531e+00	4.457478e+01	0	0	4.430600e+01
9.184751e+01	1.681329e+02	2.287390e+01	1.759531e+00	4.457478e+01	0	0	4.440600e+01
9.184751e+01	1.681329e+02	2.287390e+01	1.759531e+00	4.457478e+01	0	0	4.450800e+01
9.219941e+01	1.691105e+02	2.463343e+01	0	4.457478e+01	0	0	4.460800e+01
9.184751e+01	1.681329e+02	2.287390e+01	3.519062e+00	4.457478e+01	0	0	4.470800e+01
9.184751e+01	1.681329e+02	2.463343e+01	1.759531e+00	4.457478e+01	0	0	4.481000e+01
9.196481e+01	1.681329e+02	2.287390e+01	1.759531e+00	4.457478e+01	0	0	4.491000e+01
9.196481e+01	1.681329e+02	2.287390e+01	1.759531e+00	4.516129e+01	0	0	4.501000e+01
9.184751e+01	1.681329e+02	2.287390e+01	0	4.457478e+01	0	0	4.511200e+01
9.196481e+01	1.681329e+02	2.287390e+01	1.759531e+00	4.457478e+01	0	0	4.521200e+01
9.161290e+01	1.700880e+02	2.287390e+01	1.759531e+00	4.457478e+01	0	0	4.531300e+01
9.161290e+01	1.700880e+02	2.287390e+01	1.759531e+00	4.398827e+01	0	0	4.541300e+01
9.161290e+01	1.700880e+02	2.287390e+01	1.759531e+00	4.457478e+01	0	0	4.551400e+01
9.161290e+01	1.700880e+02	2.287390e+01	1.759531e+00	4.457478e+01	0	0	4.561500e+01
9.161290e+01	1.700880e+02	2.463343e+01	0	4.457478e+01	0	0	4.571500e+01
9.161290e+01	1.700880e+02	2.287390e+01	1.759531e+00	4.516129e+01	0	0	4.581600e+01
9.161290e+01	1.700880e+02	2.287390e+01	0	4.457478e+01	0	0	4.591700e+01
9.161290e+01	1.700880e+02	2.463343e+01	1.759531e+00	4.457478e+01	0	0	4.601700e+01
9.173021e+01	1.700880e+02	2.463343e+01	1.759531e+00	4.457478e+01	0	0	4.611800e+01
9.184751e+01	1.710655e+02	2.463343e+01	1.759531e+00	4.457478e+01	0	0	4.621900e+01
9.173021e+01	1.700880e+02	2.463343e+01	1.759531e+00	4.457478e+01	0	0	4.631900e+01
9.161290e+01	1.700880e+02	2.287390e+01	1.759531e+00	4.457478e+01	0	0	4.642000e+01
9.173021e+01	1.710655e+02	2.287390e+01	1.759531e+00	4.457478e+01	0	0	4.652100e+01
9.173021e+01	1.700880e+02	2.287390e+01	1.759531e+00	4.516129e+01	0	0	4.662100e+01
9.149560e+01	1.700880e+02	2.287390e+01	1.759531e+00	4.457478e+01	3	0	4.672300e+01
9.149560e+01	1.700880e+02	2.287390e+01	3.519062e+00	4.457478e+01	3	0	4.682300e+01
9.149560e+01	1.700880e+02	2.287390e+01	1.759531e+00	4.457478e+01	3	0	4.692300e+01
9.149560e+01	1.700880e+02	2.463343e+01	0	4.516129e+01	3	0	4.702500e+01
9.149560e+01	1.700880e+02	2.287390e+01	1.759531e+00	4.457478e+01	3	0	4.712500e+01
9.149560e+01	1.700880e+02	2.287390e+01	1.759531e+00	4.457478e+01	3	0	4.722600e+01
9.149560e+01	1.700880e+02	2.287390e+01	1.759531e+00	4.457478e+01	3	0	4.732700e+01
9.173021e+01	1.710655e+02	2.287390e+01	1.759531e+00	4.516129e+01	3	0	4.742700e+01
9.173021e+01	1.700880e+02	2.287390e+01	1.759531e+00	4.516129e+01	3	0	4.752800e+01
9.184751e+01	1.700880e+02	2.111437e+01	1.759531e+00	4.516129e+01	3	0	4.762900e+01
9.173021e+01	1.700880e+02	2.287390e+01	1.759531e+00	4.516129e+01	3	0	4.773000e+01
9.173021e+01	1.700880e+02	2.287390e+01	1.759531e+00	4.457478e+01	3	0	4.783100e+01
9.173021e+01	1.700880e+02	2.287390e+01	1.759531e+00	4.516129e+01	3	0	4.793100e+01
9.173021e+01	1.710655e+02	2.287390e+01	1.759531e+00	4.516129e+01	3	0	4.803200e+01
9.184751e+01	1.691105e+02	2.287390e+01	1.759531e+00	4.516129e+01	3	0	4.813300e+01
9.173021e+01	1.691105e+02	2.111437e+01	1.759531e+00	4.516129e+01	0	0	4.823400e+01
9.184751e+01	1.681329e+02	2.287390e+01	3.519062e+00	4.516129e+01	0	0	4.833400e+01
9.184751e+01	1.691105e+02	2.111437e+01	1.759531e+00	4.516129e+01	0	0	4.843500e+01
9.184751e+01	1.681329e+02	2.287390e+01	1.759531e+00	4.516129e+01	0	0	4.853500e+01
9.184751e+01	1.681329e+02	2.111437e+01	1.759531e+00	4.516129e+01	0	0	4.863600e+01
9.184751e+01	1.681329e+02	2.111437e+01	1.759531e+00	4.516129e+01	0	0	4.873700e+01
9.196481e+01	1.681329e+02	2.287390e+01	1.759531e+00	4.516129e+01	0	0	4.883700e+01
9.219941e+01	1.691105e+02	2.287390e+01	1.759531e+00	4.516129e+01	0	0	4.893900e+01
9.231672e+01	1.681329e+02	2.111437e+01	1.759531e+00	4.516129e+01	0	0	4.903900e+01
9.219941e+01	1.681329e+02	2.111437e+01	3.519062e+00	4.516129e+01	0	0	4.913900e+01
9.231672e+01	1.681329e+02	2.287390e+01	3.519062e+00	4.574780e+01	0	0	4.924100e+01
9.219941e+01	1.681329e+02	2.287390e+01	1.759531e+00	4.516129e+01	0	0	4.934100e+01
9.219941e+01	1.681329e+02	2.287390e+01	1.759531e+00	4.516129e+01	0	0	4.944100e+01
9.231672e+01	1.681329e+02	2.287390e+01	3.519062e+00	4.516129e+01	0	0	4.954300e+01
9.231672e+01	1.691105e+02	2.287390e+01	1.759531e+00	4.516129e+01	0	0	4.964300e+01
9.219941e+01	1.691105e+02	2.287390e+01	1.759531e+00	4.516129e+01	0	0	4.974300e+01
9.219941e+01	1.691105e+02	2.111437e+01	3.519062e+00	4.516129e+01	0	0	4.984400e+01
9.219941e+01	1.691105e+02	2.287390e+01	1.759531e+00	4.574780e+01	0	0	4.994500e+01
9.219941e+01	1.691105e+02	2.287390e+01	1.759531e+00	4.574780e+01	0	0	5.004500e+01
9.231672e+01	1.691105e+02	2.287390e+01	1.759531e+00	4.516129e+01	0	0	5.014600e+01
9.219941e+01	1.691105e+02	2.111437e+01	1.759531e+00	4.516129e+01	0	0	5.024700e+01
9.243402e+01	1.691105e+02	2.287390e+01	1.759531e+00	4.516129e+01	3	0	5.034800e+01
9.231672e+01	1.691105e+02	2.111437e+01	3.519062e+00	4.516129e+01	3	0	5.044800e+01
9.231672e+01	1.691105e+02	2.111437e+01	1.759531e+00	4.516129e+01	3	0	5.054900e+01
9.231672e+01	1.691105e+02	2.111437e+01	1.759531e+00	4.516129e+01	3	0	5.065000e+01
9.243402e+01	1.691105e+02	2.287390e+01	1.759531e+00	4.516129e+01	3	0	5.075100e+01
9.243402e+01	1.691105e+02	2.111437e+01	1.759531e+00	4.457478e+01	3	0	5.085100e+01
9.231672e+01	1.691105e+02	2.287390e+01	1.759531e+00	4.516129e+01	3	0	5.095300e+01
9.243402e+01	1.700880e+02	2.111437e+01	1.759531e+00	4.516129e+01	3	0	5.105300e+01
9.219941e+01	1.691105e+02	2.111437e+01	1.759531e+00	4.574780e+01	0	0	5.115300e+01
9.219941e+01	1.710655e+02	2.287390e+01	3.519062e+00	4.574780e+01	0	0	5.125500e+01
9.219941e+01	1.700880e+02	2.287390e+01	1.759531e+00	4.574780e+01	0	0	5.135500e+01
9.219941e+01	1.691105e+02	2.111437e+01	1.759531e+00	4.574780e+01	0	0	5.145600e+01
9.219941e+01	1.700880e+02	2.287390e+01	1.759531e+00	4.516129e+01	0	0	5.155600e+01
9.231672e+01	1.691105e+02	2.287390e+01	1.759531e+00	4.516129e+01	0	0	5.165700e+01
9.243402e+01	1.710655e+02	2.111437e+01	3.519062e+00	4.398827e+01	3	0	5.175800e+01
9.255132e+01	1.691105e+02	2.111437e+01	1.759531e+00	4.398827e+01	0	0	5.185900e+01
9.255132e+01	1.691105e+02	2.111437e+01	1.759531e+00	4.398827e+01	0	0	5.195900e+01
9.266862e+01	1.691105e+02	2.111437e+01	1.759531e+00	4.398827e+01	0	0	5.206000e+01
9.255132e+01	1.691105e+02	2.111437e+01	1.759531e+00	4.398827e+01	0	0	5.216000e+01
9.255132e+01	1.700880e+02	2.111437e+01	1.759531e+00	4.398827e+01	0	0	5.226100e+01
9.255132e+01	1.700880e+02	2.111437e+01	1.759531e+00	4.398827e+01	0	0	5.236200e+01
9.243402e+01	1.691105e+02	2.111437e+01	1.759531e+00	4.281525e+01	3	0	5.246200e+01
9.255132e+01	1.700880e+02	2.111437e+01	1.759531e+00	4.340176e+01	3	0	5.256300e+01
9.243402e+01	1.691105e+02	2.111437e+01	1.759531e+00	4.281525e+01	3	0	5.266400e+01
9.243402e+01	1.700880e+02	2.111437e+01	1.759531e+00	4.340176e+01	3	0	5.276500e+01
9.243402e+01	1.700880e+02	2.111437e+01	1.759531e+00	4.281525e+01	3	0	5.286600e+01
9.255132e+01	1.691105e+02	2.111437e+01	1.759531e+00	4.340176e+01	3	0	5.296600e+01
9.231672e+01	1.691105e+02	2.111437e+01	3.519062e+00	4.340176e+01	3	0	5.306700e+01
9.219941e+01	1.700880e+02	2.111437e+01	3.519062e+00	4.105572e+01	0	0	5.316800e+01
9.208211e+01	1.681329e+02	2.111437e+01	1.759531e+00	4.105572e+01	3	0	5.326900e+01
9.208211e+01	1.691105e+02	2.111437e+01	1.759531e+00	4.105572e+01	3	0	5.336900e+01
9.196481e+01	1.691105e+02	2.111437e+01	1.759531e+00	4.105572e+01	3	0	5.347000e+01
9.208211e+01	1.681329e+02	2.111437e+01	1.759531e+00	4.105572e+01	3	0	5.357100e+01
9.208211e+01	1.691105e+02	2.111437e+01	1.759531e+00	4.046921e+01	3	0	5.367100e+01
9.208211e+01	1.691105e+02	2.111437e+01	3.519062e+00	4.105572e+01	3	0	5.377300e+01
9.208211e+01	1.691105e+02	2.111437e+01	1.759531e+00	4.105572e+01	3	0	5.387300e+01
9.208211e+01	1.691105e+02	2.111437e+01	1.759531e+00	4.105572e+01	0	0	5.397400e+01
9.208211e+01	1.691105e+02	2.111437e+01	3.519062e+00	4.105572e+01	0	0	5.407500e+01
9.208211e+01	1.691105e+02	2.287390e+01	1.759531e+00	4.105572e+01	0	0	5.417500e+01
9.196481e+01	1.691105e+02	2.287390e+01	1.759531e+00	4.164223e+01	0	0	5.427600e+01
9.196481e+01	1.691105e+02	2.287390e+01	3.519062e+00	4.164223e+01	0	0	5.437700e+01
9.208211e+01	1.691105e+02	2.287390e+01	3.519062e+00	4.105572e+01	0	0	5.447700e+01
9.208211e+01	1.691105e+02	2.287390e+01	3.519062e+00	4.105572e+01	0	0	5.457800e+01
9.219941e+01	1.691105e+02	2.287390e+01	3.519062e+00	4.105572e+01	3	0	5.467900e+01
9.219941e+01	1.681329e+02	2.287390e+01	1.759531e+00	4.105572e+01	0	0	5.477900e+01
9.219941e+01	1.691105e+02	2.287390e+01	3.519062e+00	4.105572e+01	0	0	5.488000e+01
9.219941e+01	1.681329e+02	2.111437e+01	3.519062e+00	4.105572e+01	0	0	5.498100e+01
9.208211e+01	1.681329e+02	2.287390e+01	3.519062e+00	4.105572e+01	0	0	5.508100e+01
9.208211e+01	1.681329e+02	2.287390e+01	1.759531e+00	4.105572e+01	0	0	5.518200e+01
9.208211e+01	1.681329e+02	2.287390e+01	3.519062e+00	4.105572e+01	0	0	5.528200e+01
9.208211e+01	1.681329e+02	2.287390e+01	3.519062e+00	4.105572e+01	3	0	5.538400e+01
9.208211e+01	1.671554e+02	2.287390e+01	3.519062e+00	4.105572e+01	3	0	5.548400e+01
9.208211e+01	1.671554e+02	2.287390e+01	3.519062e+00	4.105572e+01	3	0	5.558500e+01
9.219941e+01	1.671554e+02	2.287390e+01	1.759531e+00	4.046921e+01	3	0	5.568600e+01
9.208211e+01	1.671554e+02	2.111437e+01	1.759531e+00	4.164223e+01	3	0	5.578600e+01
9.208211e+01	1.671554e+02	2.287390e+01	1.759531e+00	4.105572e+01	3	0	5.588700e+01
9.208211e+01	1.681329e+02	2.463343e+01	3.519062e+00	4.105572e+01	3	0	5.598800e+01
9.219941e+01	1.671554e+02	2.287390e+01	3.519062e+00	4.164223e+01	0	0	5.608900e+01
9.196481e+01	1.671554e+02	2.463343e+01	1.759531e+00	4.164223e+01	3	0	5.618900e+01
9.208211e+01	1.671554e+02	2.287390e+01	3.519062e+00	4.164223e+01	3	0	5.629000e+01
9.208211e+01	1.671554e+02	2.463343e+01	3.519062e+00	4.164223e+01	3	0	5.639100e+01
9.196481e+01	1.661779e+02	2.287390e+01	3.519062e+00	4.164223e+01	3	0	5.649200e+01
9.196481e+01	1.671554e+02	2.287390e+01	3.519062e+00	4.164223e+01	3	0	5.659300e+01
9.196481e+01	1.671554e+02	2.463343e+01	3.519062e+00	4.164223e+01	3	0	5.669300e+01
9.231672e+01	1.652004e+02	2.463343e+01	3.519062e+00	4.222874e+01	3	0	5.679400e+01
9.231672e+01	1.661779e+02	2.639296e+01	3.519062e+00	4.222874e+01	0	0	5.689500e+01
9.231672e+01	1.671554e+02	2.463343e+01	3.519062e+00	4.164223e+01	0	0	5.699500e+01
9.231672e+01	1.671554e+02	2.463343e+01	3.519062e+00	4.222874e+01	0	0	5.709600e+01
9.231672e+01	1.661779e+02	2.463343e+01	3.519062e+00	4.222874e+01	0	0	5.719700e+01
9.255132e+01	1.671554e+02	2.639296e+01	3.519062e+00	4.164223e+01	0	0	5.729700e+01
9.243402e+01	1.661779e+02	2.463343e+01	1.759531e+00	4.222874e+01	0	0	5.739800e+01
9.243402e+01	1.671554e+02	2.463343e+01	5.278592e+00	4.222874e+01	0	0	5.749900e+01
9.255132e+01	1.671554e+02	2.463343e+01	3.519062e+00	4.222874e+01	4	0	5.760000e+01
9.255132e+01	1.671554e+02	2.639296e+01	3.519062e+00	4.164223e+01	4	0	5.770000e+01
9.255132e+01	1.661779e+02	2.463343e+01	3.519062e+00	4.222874e+01	4	0	5.780100e+01
9.255132e+01	1.661779e+02	2.639296e+01	3.519062e+00	4.222874e+01	4	0	5.790200e+01
9.266862e+01	1.671554e+02	2.639296e+01	3.519062e+00	4.222874e+01	4	0	5.800300e+01
9.255132e+01	1.671554e+02	2.639296e+01	3.519062e+00	4.222874e+01	4	0	5.810300e+01
9.266862e+01	1.671554e+02	2.463343e+01	3.519062e+00	4.222874e+01	4	0	5.820400e+01
9.372434e+01	1.730205e+02	2.463343e+01	3.519062e+00	4.164223e+01	0	0	5.830500e+01
9.360704e+01	1.720430e+02	2.639296e+01	3.519062e+00	4.222874e+01	0	0	5.840500e+01
9.348974e+01	1.730205e+02	2.463343e+01	1.759531e+00	4.222874e+01	0	0	5.850600e+01
9.348974e+01	1.720430e+02	2.463343e+01	3.519062e+00	4.164223e+01	0	0	5.860700e+01
9.360704e+01	1.730205e+02	2.463343e+01	3.519062e+00	4.222874e+01	0	0	5.870700e+01
9.348974e+01	1.730205e+02	2.639296e+01	3.519062e+00	4.164223e+01	0	0	5.880800e+01
9.384164e+01	1.730205e+02	2.463343e+01	1.759531e+00	4.222874e+01	0	0	5.890900e+01
9.419355e+01	1.739980e+02	2.463343e+01	3.519062e+00	4.222874e+01	0	0	5.901000e+01
9.454545e+01	1.739980e+02	2.463343e+01	3.519062e+00	4.164223e+01	0	0	5.911000e+01
9.407625e+01	1.739980e+02	2.463343e+01	5.278592e+00	4.164223e+01	0	0	5.921100e+01
9.419355e+01	1.739980e+02	2.463343e+01	3.519062e+00	4.222874e+01	0	0	5.931200e+01
9.419355e+01	1.739980e+02	2.639296e+01	3.519062e+00	4.222874e+01	0	0	5.941200e+01
9.431085e+01	1.739980e+02	2.463343e+01	3.519062e+00	4.222874e+01	0	0	5.951200e+01
9.407625e+01	1.739980e+02	2.463343e+01	3.519062e+00	4.222874e+01	0	0	5.961400e+01
9.524927e+01	1.759531e+02	2.463343e+01	3.519062e+00	4.222874e+01	3	0	5.971400e+01
9.513196e+01	1.749756e+02	2.463343e+01	3.519062e+00	4.222874e+01	3	0	5.981500e+01
9.524927e+01	1.759531e+02	2.463343e+01	3.519062e+00	4.222874e+01	3	0	5.991600e+01
9.513196e+01	1.749756e+02	2.463343e+01	3.519062e+00	4.222874e+01	3	0	6.001600e+01
9.524927e+01	1.759531e+02	2.463343e+01	3.519062e+00	4.222874e+01	3	0	6.011800e+01
9.513196e+01	1.759531e+02	2.463343e+01	3.519062e+00	4.222874e+01	3	0	6.021800e+01
9.560117e+01	1.759531e+02	2.463343e+01	3.519062e+00	4.222874e+01	3	0	6.031900e+01
9.536657e+01	1.759531e+02	2.287390e+01	5.278592e+00	4.222874e+01	3	0	6.042000e+01
9.548387e+01	1.779081e+02	2.463343e+01	3.519062e+00	4.164223e+01	0	0	6.052000e+01
9.524927e+01	1.769306e+02	2.463343e+01	3.519062e+00	4.222874e+01	0	0	6.062100e+01
9.524927e+01	1.779081e+02	2.287390e+01	3.519062e+00	4.222874e+01	0	0	6.072200e+01
9.524927e+01	1.769306e+02	2.463343e+01	5.278592e+00	4.222874e+01	0	0	6.082200e+01
9.524927e+01	1.769306e+02	2.463343e+01	3.519062e+00	4.164223e+01	0	0	6.092300e+01
9.513196e+01	1.769306e+02	2.463343e+01	3.519062e+00	4.222874e+01	0	0	6.102400e+01
9.536657e+01	1.798631e+02	2.463343e+01	3.519062e+00	4.457478e+01	3	0	6.112400e+01
9.524927e+01	1.798631e+02	2.463343e+01	3.519062e+00	4.516129e+01	0	0	6.122500e+01
9.524927e+01	1.798631e+02	2.463343e+01	3.519062e+00	4.516129e+01	0	0	6.132600e+01
9.536657e+01	1.798631e+02	2.287390e+01	3.519062e+00	4.516129e+01	0	0	6.142600e+01
9.524927e+01	1.798631e+02	2.463343e+01	3.519062e+00	4.516129e+01	0	0	6.152800e+01
9.513196e+01	1.798631e+02	2.287390e+01	3.519062e+00	4.516129e+01	0	0	6.162800e+01
9.524927e+01	1.798631e+02	2.463343e+01	3.519062e+00	4.516129e+01	0	0	6.172800e+01
9.524927e+01	1.798631e+02	2.463343e+01	3.519062e+00	4.809384e+01	0	0	6.182900e+01
9.384164e+01	1.798631e+02	2.463343e+01	3.519062e+00	4.809384e+01	0	0	6.193000e+01
9.407625e+01	1.808407e+02	2.463343e+01	5.278592e+00	4.809384e+01	0	0	6.203000e+01
9.419355e+01	1.808407e+02	2.463343e+01	3.519062e+00	4.809384e+01	0	0	6.213100e+01
9.395894e+01	1.808407e+02	2.463343e+01	3.519062e+00	4.809384e+01	0	0	6.223200e+01
9.384164e+01	1.798631e+02	2.463343e+01	3.519062e+00	4.809384e+01	0	0	6.233200e+01
9.384164e+01	1.798631e+02	2.463343e+01	1.759531e+00	4.809384e+01	0	0	6.243300e+01
9.384164e+01	1.808407e+02	2.463343e+01	1.759531e+00	4.868035e+01	0	0	6.253400e+01
9.313783e+01	1.827957e+02	2.463343e+01	3.519062e+00	4.926686e+01	3	0	6.263500e+01
9.302053e+01	1.827957e+02	2.463343e+01	1.759531e+00	4.868035e+01	3	0	6.273500e+01
9.302053e+01	1.827957e+02	2.463343e+01	1.759531e+00	4.868035e+01	3	0	6.283600e+01
9.302053e+01	1.827957e+02	2.639296e+01	1.759531e+00	4.926686e+01	3	0	6.293700e+01
9.302053e+01	1.827957e+02	2.463343e+01	3.519062e+00	4.926686e+01	3	0	6.303800e+01
9.302053e+01	1.827957e+02	2.463343e+01	3.519062e+00	4.868035e+01	3	0	6.313800e+01
9.290323e+01	1.827957e+02	2.463343e+01	3.519062e+00	4.926686e+01	3	0	6.323900e+01
9.102639e+01	1.857283e+02	2.639296e+01	3.519062e+00	4.926686e+01	0	0	6.334000e+01
9.090909e+01	1.857283e+02	2.463343e+01	3.519062e+00	4.926686e+01	0	0	6.344000e+01
9.102639e+01	1.857283e+02	2.463343e+01	3.519062e+00	4.926686e+01	0	0	6.354100e+01
9.102639e+01	1.857283e+02	2.463343e+01	1.759531e+00	4.926686e+01	0	0	6.364200e+01
9.090909e+01	1.857283e+02	2.287390e+01	3.519062e+00	4.868035e+01	0	0	6.374200e+01
9.126100e+01	1.857283e+02	2.463343e+01	3.519062e+00	4.868035e+01	0	0	6.384300e+01
9.090909e+01	1.857283e+02	2.463343e+01	3.519062e+00	4.868035e+01	0	0	6.394400e+01
8.985337e+01	1.867058e+02	2.463343e+01	3.519062e+00	4.868035e+01	0	0	6.404500e+01
8.997067e+01	1.867058e+02	2.287390e+01	3.519062e+00	4.868035e+01	0	0	6.414500e+01
8.997067e+01	1.867058e+02	2.463343e+01	3.519062e+00	4.868035e+01	0	5	6.424500e+01
9.032258e+01	1.876833e+02	2.287390e+01	1.759531e+00	4.868035e+01	0	5	6.434700e+01
9.032258e+01	1.886608e+02	2.287390e+01	3.519062e+00	4.868035e+01	0	5	6.444700e+01
9.032258e+01	1.886608e+02	2.287390e+01	3.519062e+00	4.868035e+01	0	5	6.454700e+01
9.020528e+01	1.876833e+02	2.287390e+01	3.519062e+00	4.868035e+01	0	5	6.464900e+01
8.997067e+01	1.886608e+02	2.287390e+01	3.519062e+00	4.868035e+01	3	5	6.474900e+01
8.950147e+01	1.886608e+02	2.287390e+01	1.759531e+00	4.868035e+01	0	5	6.484900e+01
8.950147e+01	1.876833e+02	2.287390e+01	3.519062e+00	4.868035e+01	0	5	6.495100e+01
8.950147e+01	1.876833e+02	2.287390e+01	1.759531e+00	4.868035e+01	0	5	6.505100e+01
8.950147e+01	1.876833e+02	2.463343e+01	3.519062e+00	4.868035e+01	0	5	6.515200e+01
8.961877e+01	1.886608e+02	2.287390e+01	1.759531e+00	4.868035e+01	0	5	6.525300e+01
8.973607e+01	1.876833e+02	2.463343e+01	3.519062e+00	4.868035e+01	0	5	6.535300e+01
8.973607e+01	1.876833e+02	2.287390e+01	3.519062e+00	4.868035e+01	0	5	6.545400e+01
8.821114e+01	1.818182e+02	2.287390e+01	3.519062e+00	4.868035e+01	0	5	6.555500e+01
8.821114e+01	1.808407e+02	2.287390e+01	3.519062e+00	4.868035e+01	0	5	6.565500e+01
8.832845e+01	1.818182e+02	2.287390e+01	3.519062e+00	4.868035e+01	0	5	6.575600e+01
8.844575e+01	1.818182e+02	2.287390e+01	3.519062e+00	4.868035e+01	0	5	6.585600e+01
8.821114e+01	1.808407e+02	2.287390e+01	3.519062e+00	4.868035e+01	0	5	6.595700e+01
8.844575e+01	1.808407e+02	2.287390e+01	1.759531e+00	4.868035e+01	0	5	6.605800e+01
8.832845e+01	1.808407e+02	2.287390e+01	1.759531e+00	4.868035e+01	0	5	6.615800e+01
8.868035e+01	1.779081e+02	2.463343e+01	3.519062e+00	4.868035e+01	0	5	6.625900e+01
8.856305e+01	1.779081e+02	2.463343e+01	3.519062e+00	4.868035e+01	0	5	6.636000e+01
8.856305e+01	1.779081e+02	2.287390e+01	3.519062e+00	4.868035e+01	0	5	6.646000e+01
8.868035e+01	1.779081e+02	2.463343e+01	1.759531e+00	4.868035e+01	0	5	6.656200e+01
8.856305e+01	1.779081e+02	2.287390e+01	3.519062e+00	4.809384e+01	0	5	6.666200e+01
8.856305e+01	1.779081e+02	2.287390e+01	3.519062e+00	4.868035e+01	0	5	6.676200e+01
8.856305e+01	1.779081e+02	2.287390e+01	3.519062e+00	4.868035e+01	0	5	6.686300e+01
8.832845e+01	1.779081e+02	2.463343e+01	3.519062e+00	4.868035e+01	0	5	6.696400e+01
8.856305e+01	1.779081e+02	2.463343e+01	1.759531e+00	4.868035e+01	0	5	6.706400e+01
8.821114e+01	1.779081e+02	2.287390e+01	3.519062e+00	4.868035e+01	0	5	6.716500e+01
8.821114e+01	1.779081e+02	2.463343e+01	3.519062e+00	4.868035e+01	0	5	6.726600e+01
8.832845e+01	1.779081e+02	2.287390e+01	3.519062e+00	4.868035e+01	0	5	6.736600e+01
8.844575e+01	1.788856e+02	2.287390e+01	1.759531e+00	4.868035e+01	0	5	6.746700e+01
8.821114e+01	1.779081e+02	2.463343e+01	1.759531e+00	4.868035e+01	0	5	6.756800e+01
8.844575e+01	1.759531e+02	2.111437e+01	3.519062e+00	4.633431e+01	3	5	6.766800e+01
8.856305e+01	1.681329e+02	2.463343e+01	3.519062e+00	4.633431e+01	0	5	6.776900e+01
8.856305e+01	1.691105e+02	2.463343e+01	3.519062e+00	4.633431e+01	0	5	6.787000e+01
8.868035e+01	1.691105e+02	2.463343e+01	3.519062e+00	4.633431e+01	0	5	6.797100e+01
8.832845e+01	1.681329e+02	2.463343e+01	1.759531e+00	4.633431e+01	0	5	6.807100e+01
8.832845e+01	1.681329e+02	2.463343e+01	3.519062e+00	4.633431e+01	0	5	6.817200e+01
8.844575e+01	1.681329e+02	2.287390e+01	3.519062e+00	4.633431e+01	0	5	6.827300e+01
8.868035e+01	1.593353e+02	2.463343e+01	3.519062e+00	4.633431e+01	0	5	6.837300e+01
8.891496e+01	1.515152e+02	2.463343e+01	1.759531e+00	4.574780e+01	0	5	6.847300e+01
8.891496e+01	1.505376e+02	2.463343e+01	1.759531e+00	4.633431e+01	0	5	6.857500e+01
8.903226e+01	1.515152e+02	2.463343e+01	3.519062e+00	4.574780e+01	0	5	6.867500e+01
8.891496e+01	1.505376e+02	2.639296e+01	1.759531e+00	4.633431e+01	0	5	6.877500e+01
8.914956e+01	1.515152e+02	2.639296e+01	3.519062e+00	4.633431e+01	0	5	6.887700e+01
8.891496e+01	1.515152e+02	2.463343e+01	3.519062e+00	4.633431e+01	0	5	6.897700e+01
8.891496e+01	1.505376e+02	2.463343e+01	3.519062e+00	4.457478e+01	0	5	6.907800e+01
8.914956e+01	1.466276e+02	2.463343e+01	3.519062e+00	4.457478e+01	3	5	6.917900e+01
8.891496e+01	1.466276e+02	2.639296e+01	3.519062e+00	4.457478e+01	3	0	6.927900e+01
8.879765e+01	1.466276e+02	2.639296e+01	3.519062e+00	4.457478e+01	3	0	6.938100e+01
8.879765e+01	1.466276e+02	2.639296e+01	3.519062e+00	4.457478e+01	3	0	6.948100e+01
8.891496e+01	1.466276e+02	2.639296e+01	3.519062e+00	4.457478e+01	3	0	6.958100e+01
8.879765e+01	1.466276e+02	2.463343e+01	3.519062e+00	4.457478e+01	3	0	6.968300e+01
8.903226e+01	1.466276e+02	2.639296e+01	3.519062e+00	4.281525e+01	3	0	6.978300e+01
8.950147e+01	1.290323e+02	2.639296e+01	3.519062e+00	4.340176e+01	0	0	6.988300e+01
8.914956e+01	1.290323e+02	2.639296e+01	3.519062e+00	4.281525e+01	0	0	6.998500e+01
8.914956e+01	1.290323e+02	2.463343e+01	3.519062e+00	4.281525e+01	0	0	7.008500e+01
8.914956e+01	1.290323e+02	2.639296e+01	3.519062e+00	4.281525e+01	0	0	7.018500e+01
8.914956e+01	1.290323e+02	2.639296e+01	3.519062e+00	4.281525e+01	0	0	7.028700e+01
8.914956e+01	1.290323e+02	2.815249e+01	3.519062e+00	4.281525e+01	0	0	7.038700e+01
8.914956e+01	1.290323e+02	2.639296e+01	1.759531e+00	4.340176e+01	0	0	7.048800e+01
8.914956e+01	1.290323e+02	2.639296e+01	3.519062e+00	4.398827e+01	0	0	7.058900e+01
8.914956e+01	1.290323e+02	2.815249e+01	3.519062e+00	4.340176e+01	0	0	7.068900e+01
8.903226e+01	1.290323e+02	2.639296e+01	3.519062e+00	4.340176e+01	0	0	7.079000e+01
8.914956e+01	1.290323e+02	2.815249e+01	3.519062e+00	4.281525e+01	0	0	7.089100e+01
8.914956e+01	1.290323e+02	2.639296e+01	3.519062e+00	4.281525e+01	0	0	7.099100e+01
8.903226e+01	1.290323e+02	2.639296e+01	3.519062e+00	4.281525e+01	0	0	7.109200e+01
8.926686e+01	1.290323e+02	2.639296e+01	3.519062e+00	4.340176e+01	0	0	7.119200e+01
8.914956e+01	1.378299e+02	2.815249e+01	3.519062e+00	4.340176e+01	0	0	7.129300e+01
8.914956e+01	1.378299e+02	2.991202e+01	3.519062e+00	4.340176e+01	0	0	7.139400e+01
8.903226e+01	1.378299e+02	2.815249e+01	3.519062e+00	4.340176e+01	0	0	7.149400e+01
8.903226e+01	1.378299e+02	2.815249e+01	3.519062e+00	4.340176e+01	0	0	7.159600e+01
8.903226e+01	1.378299e+02	2.991202e+01	3.519062e+00	4.340176e+01	0	0	7.169600e+01
8.903226e+01	1.378299e+02	2.815249e+01	3.519062e+00	4.340176e+01	0	0	7.179600e+01
8.903226e+01	1.378299e+02	2.991202e+01	5.278592e+00	4.340176e+01	0	0	7.189800e+01
8.891496e+01	1.378299e+02	2.815249e+01	3.519062e+00	4.340176e+01	0	0	7.199800e+01
8.891496e+01	1.378299e+02	2.815249e+01	3.519062e+00	4.281525e+01	0	0	7.209800e+01
8.891496e+01	1.378299e+02	2.991202e+01	3.519062e+00	4.340176e+01	0	0	7.220000e+01
8.891496e+01	1.378299e+02	2.991202e+01	5.278592e+00	4.281525e+01	0	0	7.230000e+01
8.903226e+01	1.378299e+02	2.815249e+01	3.519062e+00	4.340176e+01	0	0	7.240000e+01
8.903226e+01	1.378299e+02	2.815249e+01	3.519062e+00	4.340176e+01	0	0	7.250100e+01
8.903226e+01	1.378299e+02	2.815249e+01	3.519062e+00	4.281525e+01	0	0	7.260200e+01
8.891496e+01	1.358749e+02	2.815249e+01	3.519062e+00	4.281525e+01	2	0	7.270200e+01
8.891496e+01	1.358749e+02	2.815249e+01	3.519062e+00	4.340176e+01	2	0	7.280400e+01
8.891496e+01	1.368524e+02	2.991202e+01	5.278592e+00	4.340176e+01	2	0	7.290400e+01
8.903226e+01	1.368524e+02	2.815249e+01	3.519062e+00	4.281525e+01	2	0	7.300500e+01
8.891496e+01	1.358749e+02	2.815249e+01	3.519062e+00	4.340176e+01	2	0	7.310600e+01
8.891496e+01	1.368524e+02	2.815249e+01	3.519062e+00	4.281525e+01	2	0	7.320600e+01
8.903226e+01	1.368524e+02	2.815249e+01	5.278592e+00	4.281525e+01	2	0	7.330800e+01
8.879765e+01	1.368524e+02	2.991202e+01	3.519062e+00	1.296188e+02	2	0	7.340800e+01
8.868035e+01	1.378299e+02	2.991202e+01	3.519062e+00	1.302053e+02	2	0	7.350900e+01
8.832845e+01	1.368524e+02	2.815249e+01	3.519062e+00	1.296188e+02	2	0	7.361000e+01
8.844575e+01	1.368524e+02	2.815249e+01	3.519062e+00	1.296188e+02	2	0	7.371000e+01
8.856305e+01	1.368524e+02	2.815249e+01	3.519062e+00	1.296188e+02	2	0	7.381100e+01
8.844575e+01	1.368524e+02	2.815249e+01	3.519062e+00	1.296188e+02	2	0	7.391200e+01
8.832845e+01	1.358749e+02	2.991202e+01	3.519062e+00	1.302053e+02	2	0	7.401300e+01
8.844575e+01	1.358749e+02	2.815249e+01	3.519062e+00	1.348974e+02	2	0	7.411400e+01
8.750733e+01	1.368524e+02	2.991202e+01	3.519062e+00	1.348974e+02	2	0	7.421500e+01
8.750733e+01	1.368524e+02	2.815249e+01	5.278592e+00	1.343109e+02	2	0	7.431500e+01
8.750733e+01	1.368524e+02	2.815249e+01	3.519062e+00	1.343109e+02	2	0	7.441700e+01
8.750733e+01	1.358749e+02	2.815249e+01	3.519062e+00	1.343109e+02	2	0	7.451700e+01
8.739003e+01	1.358749e+02	2.991202e+01	3.519062e+00	1.348974e+02	2	0	7.461800e+01
8.750733e+01	1.368524e+02	2.815249e+01	3.519062e+00	1.348974e+02	2	0	7.471900e+01
8.750733e+01	1.368524e+02	2.815249e+01	3.519062e+00	1.372434e+02	2	0	7.481900e+01
8.293255e+01	1.935484e+02	2.815249e+01	3.519062e+00	1.372434e+02	2	0	7.492000e+01
8.258065e+01	1.935484e+02	2.991202e+01	3.519062e+00	1.372434e+02	2	0	7.502100e+01
8.258065e+01	1.935484e+02	2.815249e+01	3.519062e+00	1.372434e+02	2	0	7.512200e+01
8.258065e+01	1.925709e+02	2.991202e+01	3.519062e+00	1.366569e+02	2	0	7.522300e+01
8.258065e+01	1.925709e+02	2.991202e+01	3.519062e+00	1.372434e+02	2	0	7.532400e+01
8.258065e+01	1.925709e+02	2.815249e+01	5.278592e+00	1.372434e+02	2	0	7.542400e+01
8.258065e+01	1.925709e+02	2.815249e+01	3.519062e+00	1.372434e+02	2	0	7.552600e+01
7.882698e+01	1.906158e+02	2.815249e+01	3.519062e+00	1.390029e+02	2	0	7.562600e+01
7.882698e+01	1.906158e+02	2.815249e+01	3.519062e+00	1.384164e+02	2	0	7.572700e+01
7.894428e+01	1.915934e+02	2.815249e+01	3.519062e+00	1.390029e+02	2	0	7.582800e+01
7.882698e+01	1.906158e+02	2.815249e+01	3.519062e+00	1.384164e+02	2	0	7.592900e+01
7.882698e+01	1.906158e+02	2.815249e+01	5.278592e+00	1.390029e+02	2	0	7.602900e+01
7.882698e+01	1.906158e+02	2.815249e+01	3.519062e+00	1.390029e+02	2	0	7.613000e+01
7.882698e+01	1.906158e+02	2.815249e+01	3.519062e+00	1.384164e+02	2	0	7.623100e+01
7.683284e+01	1.906158e+02	2.815249e+01	3.519062e+00	1.431085e+02	2	0	7.633200e+01
7.401760e+01	1.915934e+02	2.815249e+01	3.519062e+00	1.431085e+02	0	0	7.643300e+01
7.390029e+01	1.925709e+02	2.815249e+01	3.519062e+00	1.425220e+02	0	0	7.653300e+01
7.390029e+01	1.925709e+02	2.815249e+01	3.519062e+00	1.431085e+02	0	0	7.663400e+01
7.390029e+01	1.925709e+02	2.815249e+01	5.278592e+00	1.425220e+02	0	0	7.673500e+01
7.401760e+01	1.915934e+02	2.815249e+01	3.519062e+00	1.431085e+02	0	0	7.683500e+01
7.390029e+01	1.915934e+02	2.815249e+01	5.278592e+00	1.431085e+02	0	0	7.693700e+01
7.214076e+01	1.896383e+02	2.815249e+01	3.519062e+00	1.431085e+02	0	0	7.703700e+01
7.085044e+01	1.935484e+02	2.639296e+01	3.519062e+00	1.431085e+02	0	0	7.713700e+01
7.085044e+01	1.945259e+02	2.639296e+01	3.519062e+00	1.431085e+02	0	0	7.723900e+01
7.085044e+01	1.935484e+02	2.815249e+01	3.519062e+00	1.431085e+02	0	0	7.733900e+01
7.096774e+01	1.945259e+02	2.639296e+01	3.519062e+00	1.431085e+02	0	0	7.744000e+01
7.085044e+01	1.935484e+02	2.639296e+01	5.278592e+00	1.431085e+02	0	0	7.754100e+01
7.085044e+01	1.935484e+02	2.815249e+01	3.519062e+00	1.431085e+02	0	0	7.764100e+01
7.085044e+01	1.935484e+02	2.639296e+01	3.519062e+00	1.436950e+02	0	0	7.774200e+01
6.686217e+01	1.955034e+02	2.463343e+01	3.519062e+00	1.436950e+02	0	0	7.784300e+01
6.674487e+01	1.955034e+02	2.639296e+01	3.519062e+00	1.431085e+02	0	0	7.794300e+01
6.662757e+01	1.955034e+02	2.463343e+01	3.519062e+00	1.436950e+02	0	0	7.804400e+01
6.662757e+01	1.945259e+02	2.463343e+01	3.519062e+00	1.431085e+02	0	0	7.814500e+01
6.674487e+01	1.955034e+02	2.463343e+01	3.519062e+00	1.431085e+02	0	0	7.824500e+01
6.674487e+01	1.955034e+02	2.639296e+01	3.519062e+00	1.431085e+02	0	0	7.834600e+01
6.674487e+01	1.955034e+02	2.639296e+01	3.519062e+00	1.436950e+02	0	0	7.844700e+01
6.662757e+01	1.955034e+02	2.463343e+01	3.519062e+00	1.436950e+02	0	0	7.854700e+01
6.662757e+01	1.955034e+02	2.463343e+01	3.519062e+00	1.436950e+02	0	0	7.864900e+01
6.662757e+01	1.955034e+02	2.463343e+01	3.519062e+00	1.436950e+02	0	0	7.874900e+01
6.674487e+01	1.955034e+02	2.463343e+01	3.519062e+00	1.436950e+02	0	0	7.885000e+01
6.662757e+01	1.955034e+02	2.463343e+01	3.519062e+00	1.436950e+02	0	0	7.895100e+01
6.662757e+01	1.955034e+02	2.639296e+01	5.278592e+00	1.436950e+02	0	0	7.905100e+01
6.674487e+01	1.955034e+02	2.463343e+01	5.278592e+00	1.460411e+02	0	0	7.915200e+01
6.709677e+01	1.974585e+02	2.287390e+01	3.519062e+00	1.460411e+02	0	0	7.925300e+01
6.721408e+01	1.974585e+02	2.463343e+01	3.519062e+00	1.466276e+02	0	0	7.935300e+01
6.721408e+01	1.974585e+02	2.463343e+01	3.519062e+00	1.466276e+02	0	0	7.945400e+01
6.709677e+01	1.964809e+02	2.287390e+01	3.519062e+00	1.460411e+02	0	0	7.955500e+01
6.709677e+01	1.974585e+02	2.287390e+01	3.519062e+00	1.466276e+02	0	0	7.965500e+01
6.709677e+01	1.974585e+02	2.287390e+01	3.519062e+00	1.460411e+02	0	0	7.975600e+01
6.709677e+01	1.974585e+02	2.287390e+01	3.519062e+00	1.466276e+02	0	0	7.985700e+01
6.768328e+01	1.964809e+02	2.463343e+01	3.519062e+00	1.442815e+02	0	0	7.995800e+01
6.756598e+01	1.964809e+02	2.287390e+01	3.519062e+00	1.442815e+02	0	0	8.005900e+01
6.768328e+01	1.955034e+02	2.287390e+01	5.278592e+00	1.442815e+02	0	0	8.015900e+01
6.768328e+01	1.964809e+02	2.287390e+01	3.519062e+00	1.442815e+02	0	0	8.026000e+01
6.768328e+01	1.964809e+02	2.287390e+01	3.519062e+00	1.442815e+02	0	0	8.036100e+01
6.768328e+01	1.964809e+02	2.287390e+01	3.519062e+00	1.448680e+02	0	0	8.046100e+01
6.756598e+01	1.964809e+02	2.287390e+01	3.519062e+00	1.442815e+02	0	0	8.056200e+01
6.850440e+01	1.935484e+02	2.287390e+01	3.519062e+00	1.419355e+02	0	0	8.066300e+01
6.850440e+01	1.925709e+02	2.287390e+01	5.278592e+00	1.419355e+02	0	0	8.076300e+01
6.838710e+01	1.925709e+02	2.463343e+01	3.519062e+00	1.419355e+02	0	0	8.086400e+01
6.850440e+01	1.925709e+02	2.287390e+01	5.278592e+00	1.413490e+02	0	0	8.096500e+01
6.850440e+01	1.925709e+02	2.287390e+01	5.278592e+00	1.413490e+02	0	0	8.106500e+01
6.838710e+01	1.925709e+02	2.287390e+01	5.278592e+00	1.419355e+02	0	0	8.116600e+01
6.838710e+01	1.925709e+02	2.287390e+01	3.519062e+00	1.419355e+02	0	0	8.126700e+01
6.850440e+01	1.915934e+02	2.463343e+01	3.519062e+00	1.272727e+02	3	0	8.136800e+01
6.850440e+01	1.915934e+02	2.287390e+01	3.519062e+00	1.266862e+02	0	0	8.146900e+01
6.838710e+01	1.915934e+02	2.287390e+01	5.278592e+00	1.272727e+02	0	0	8.156900e+01
6.850440e+01	1.915934e+02	2.287390e+01	5.278592e+00	1.266862e+02	0	0	8.167000e+01
6.838710e+01	1.915934e+02	2.287390e+01	3.519062e+00	1.272727e+02	0	0	8.177100e+01
6.850440e+01	1.925709e+02	2.287390e+01	3.519062e+00	1.272727e+02	0	0	8.187100e+01
6.850440e+01	1.915934e+02	2.463343e+01	5.278592e+00	1.266862e+02	0	0	8.197200e+01
7.237537e+01	1.886608e+02	2.463343e+01	5.278592e+00	1.272727e+02	0	0	8.207300e+01
7.436950e+01	1.896383e+02	2.287390e+01	3.519062e+00	1.266862e+02	0	0	8.217300e+01
7.436950e+01	1.896383e+02	2.287390e+01	5.278592e+00	1.266862e+02	0	0	8.227400e+01
7.436950e+01	1.886608e+02	2.287390e+01	5.278592e+00	1.266862e+02	0	0	8.237500e+01
7.436950e+01	1.886608e+02	2.287390e+01	5.278592e+00	1.272727e+02	0	0	8.247600e+01
7.436950e+01	1.886608e+02	2.463343e+01	3.519062e+00	1.272727e+02	0	0	8.257600e+01
7.436950e+01	1.896383e+02	2.287390e+01	3.519062e+00	1.272727e+02	0	0	8.267700e+01
7.460411e+01	1.886608e+02	2.287390e+01	3.519062e+00	1.284457e+02	0	0	8.277800e+01
7.824047e+01	1.857283e+02	2.287390e+01	3.519062e+00	1.284457e+02	0	0	8.287900e+01
7.835777e+01	1.867058e+02	2.111437e+01	3.519062e+00	1.278592e+02	0	0	8.297900e+01
7.835777e+01	1.867058e+02	2.287390e+01	5.278592e+00	1.278592e+02	0	0	8.308000e+01
7.835777e+01	1.867058e+02	2.287390e+01	5.278592e+00	1.278592e+02	0	0	8.318100e+01
7.835777e+01	1.867058e+02	2.287390e+01	5.278592e+00	1.278592e+02	0	0	8.328100e+01
7.835777e+01	1.867058e+02	2.287390e+01	5.278592e+00	1.278592e+02	0	0	8.338200e+01
7.847507e+01	1.867058e+02	2.111437e+01	5.278592e+00	1.284457e+02	0	0	8.348300e+01
8.058651e+01	1.867058e+02	2.287390e+01	3.519062e+00	1.284457e+02	3	0	8.358400e+01
8.046921e+01	1.867058e+02	2.111437e+01	3.519062e+00	1.278592e+02	3	0	8.368500e+01
8.070381e+01	1.867058e+02	2.287390e+01	5.278592e+00	1.284457e+02	3	0	8.378500e+01
8.046921e+01	1.867058e+02	2.287390e+01	5.278592e+00	1.284457e+02	3	0	8.388600e+01
8.046921e+01	1.867058e+02	2.111437e+01	3.519062e+00	1.284457e+02	3	0	8.398700e+01
8.035191e+01	1.857283e+02	2.287390e+01	3.519062e+00	1.278592e+02	3	0	8.408700e+01
8.046921e+01	1.867058e+02	2.287390e+01	3.519062e+00	1.284457e+02	3	0	8.418900e+01
8.563050e+01	1.827957e+02	2.287390e+01	3.519062e+00	1.284457e+02	0	0	8.428900e+01
8.563050e+01	1.818182e+02	2.287390e+01	5.278592e+00	1.284457e+02	0	0	8.439000e+01
8.563050e+01	1.818182e+02	2.287390e+01	5.278592e+00	1.284457e+02	0	0	8.449100e+01
8.563050e+01	1.818182e+02	2.287390e+01	5.278592e+00	1.284457e+02	0	0	8.459100e+01
8.563050e+01	1.818182e+02	2.287390e+01	3.519062e+00	1.278592e+02	0	0	8.469200e+01
8.563050e+01	1.818182e+02	2.111437e+01	3.519062e+00	1.278592e+02	0	0	8.479300e+01
8.563050e+01	1.818182e+02	2.287390e+01	5.278592e+00	1.284457e+02	0	0	8.489300e+01
8.750733e+01	1.886608e+02	2.111437e+01	5.278592e+00	1.313783e+02	3	0	8.499500e+01
8.938416e+01	1.876833e+02	2.287390e+01	5.278592e+00	1.313783e+02	0	0	8.509500e+01
8.938416e+01	1.886608e+02	2.111437e+01	3.519062e+00	1.313783e+02	0	0	8.519500e+01
8.950147e+01	1.886608e+02	2.287390e+01	5.278592e+00	1.313783e+02	0	0	8.529700e+01
8.950147e+01	1.886608e+02	2.111437e+01	5.278592e+00	1.313783e+02	0	0	8.539700e+01
8.950147e+01	1.886608e+02	2.287390e+01	5.278592e+00	1.313783e+02	0	0	8.549800e+01
8.950147e+01	1.886608e+02	2.111437e+01	5.278592e+00	1.313783e+02	0	0	8.559900e+01
9.431085e+01	1.886608e+02	2.111437e+01	5.278592e+00	1.384164e+02	3	0	8.569900e+01
9.454545e+01	1.808407e+02	2.287390e+01	3.519062e+00	1.390029e+02	0	0	8.580000e+01
9.442815e+01	1.808407e+02	2.287390e+01	3.519062e+00	1.384164e+02	0	0	8.590100e+01
9.442815e+01	1.808407e+02	2.111437e+01	5.278592e+00	1.384164e+02	0	0	8.600100e+01
9.442815e+01	1.808407e+02	2.111437e+01	3.519062e+00	1.390029e+02	0	0	8.610300e+01
9.442815e+01	1.808407e+02	2.287390e+01	5.278592e+00	1.384164e+02	0	0	8.620300e+01
9.442815e+01	1.808407e+02	2.287390e+01	3.519062e+00	1.384164e+02	0	0	8.630300e+01
9.454545e+01	1.808407e+02	2.287390e+01	5.278592e+00	1.384164e+02	0	0	8.640500e+01
9.466276e+01	1.808407e+02	2.287390e+01	3.519062e+00	1.384164e+02	0	0	8.650500e+01
9.466276e+01	1.808407e+02	2.287390e+01	3.519062e+00	1.390029e+02	0	0	8.660600e+01
9.478006e+01	1.808407e+02	2.287390e+01	5.278592e+00	1.384164e+02	0	0	8.670700e+01
9.466276e+01	1.808407e+02	2.463343e+01	3.519062e+00	1.384164e+02	0	0	8.680700e+01
9.478006e+01	1.798631e+02	2.287390e+01	3.519062e+00	1.384164e+02	0	0	8.690800e+01
9.466276e+01	1.808407e+02	2.463343e+01	5.278592e+00	1.384164e+02	0	0	8.700900e+01
9.513196e+01	1.808407e+02	2.463343e+01	5.278592e+00	1.390029e+02	3	0	8.710900e+01
9.536657e+01	1.779081e+02	2.463343e+01	3.519062e+00	1.384164e+02	0	0	8.721100e+01
9.536657e+01	1.788856e+02	2.463343e+01	3.519062e+00	1.384164e+02	0	0	8.731100e+01
9.536657e+01	1.779081e+02	2.463343e+01	3.519062e+00	1.384164e+02	0	0	8.741100e+01
9.548387e+01	1.788856e+02	2.463343e+01	5.278592e+00	1.390029e+02	0	0	8.751300e+01
9.536657e+01	1.779081e+02	2.463343e+01	5.278592e+00	1.384164e+02	0	0	8.761300e+01
9.536657e+01	1.779081e+02	2.463343e+01	5.278592e+00	1.390029e+02	0	0	8.771400e+01
9.548387e+01	1.779081e+02	2.463343e+01	5.278592e+00	1.384164e+02	0	0	8.781500e+01
9.583578e+01	1.710655e+02	2.463343e+01	5.278592e+00	1.384164e+02	0	0	8.791500e+01
9.583578e+01	1.700880e+02	2.287390e+01	5.278592e+00	1.384164e+02	0	0	8.801600e+01
9.571848e+01	1.710655e+02	2.463343e+01	3.519062e+00	1.384164e+02	0	0	8.811700e+01
9.583578e+01	1.710655e+02	2.463343e+01	5.278592e+00	1.384164e+02	0	0	8.821700e+01
9.583578e+01	1.710655e+02	2.287390e+01	5.278592e+00	1.384164e+02	0	0	8.831800e+01
9.571848e+01	1.710655e+02	2.463343e+01	3.519062e+00	1.384164e+02	0	0	8.841900e+01
9.583578e+01	1.710655e+02	2.287390e+01	5.278592e+00	1.390029e+02	0	0	8.851900e+01
9.595308e+01	1.710655e+02	2.463343e+01	5.278592e+00	1.454545e+02	3	0	8.862100e+01
9.595308e+01	1.710655e+02	2.287390e+01	3.519062e+00	1.460411e+02	3	0	8.872100e+01
9.595308e+01	1.710655e+02	2.463343e+01	3.519062e+00	1.454545e+02	3	0	8.882200e+01
9.583578e+01	1.710655e+02	2.287390e+01	5.278592e+00	1.454545e+02	3	0	8.892300e+01
9.583578e+01	1.710655e+02	2.287390e+01	3.519062e+00	1.454545e+02	3	0	8.902400e+01
9.583578e+01	1.720430e+02	2.463343e+01	5.278592e+00	1.454545e+02	3	0	8.912400e+01
9.583578e+01	1.710655e+02	2.287390e+01	3.519062e+00	1.448680e+02	3	0	8.922600e+01
9.595308e+01	1.710655e+02	2.463343e+01	3.519062e+00	1.460411e+02	3	0	8.932600e+01
9.595308e+01	1.710655e+02	2.287390e+01	3.519062e+00	1.460411e+02	3	0	8.942600e+01
9.607038e+01	1.700880e+02	2.463343e+01	3.519062e+00	1.460411e+02	3	0	8.952800e+01
9.607038e+01	1.710655e+02	2.287390e+01	5.278592e+00	1.460411e+02	3	0	8.962800e+01
9.595308e+01	1.700880e+02	2.287390e+01	3.519062e+00	1.460411e+02	3	0	8.973000e+01
9.583578e+01	1.700880e+02	2.287390e+01	3.519062e+00	1.460411e+02	3	0	8.983000e+01
9.595308e+01	1.710655e+02	2.463343e+01	1.759531e+00	1.460411e+02	3	0	8.993100e+01
9.571848e+01	1.700880e+02	2.287390e+01	3.519062e+00	1.460411e+02	3	0	9.003200e+01
9.536657e+01	1.700880e+02	2.287390e+01	3.519062e+00	1.466276e+02	0	0	9.013300e+01
9.524927e+01	1.700880e+02	2.287390e+01	3.519062e+00	1.460411e+02	0	0	9.023300e+01
9.524927e+01	1.691105e+02	2.287390e+01	3.519062e+00	1.460411e+02	0	0	9.033400e+01
9.524927e+01	1.700880e+02	2.287390e+01	3.519062e+00	1.460411e+02	0	0	9.043500e+01
9.524927e+01	1.700880e+02	2.287390e+01	3.519062e+00	1.460411e+02	0	0	9.053500e+01
9.524927e+01	1.700880e+02	2.287390e+01	3.519062e+00	1.460411e+02	0	0	9.063600e+01
9.489736e+01	1.691105e+02	2.287390e+01	5.278592e+00	1.460411e+02	3	0	9.073700e+01
9.431085e+01	1.691105e+02	2.287390e+01	3.519062e+00	1.460411e+02	0	0	9.083800e+01
9.442815e+01	1.691105e+02	2.287390e+01	3.519062e+00	1.460411e+02	0	0	9.093800e+01
9.442815e+01	1.691105e+02	2.287390e+01	3.519062e+00	1.460411e+02	0	0	9.103900e+01
9.442815e+01	1.691105e+02	2.287390e+01	3.519062e+00	1.460411e+02	0	0	9.114000e+01
9.442815e+01	1.691105e+02	2.287390e+01	3.519062e+00	1.460411e+02	0	0	9.124100e+01
9.442815e+01	1.691105e+02	2.287390e+01	3.519062e+00	1.460411e+02	0	0	9.134100e+01
9.442815e+01	1.691105e+02	2.287390e+01	3.519062e+00	1.460411e+02	0	0	9.144200e+01
9.360704e+01	1.691105e+02	2.111437e+01	3.519062e+00	1.460411e+02	0	0	9.154300e+01
9.360704e+01	1.691105e+02	2.111437e+01	3.519062e+00	1.460411e+02	0	0	9.164300e+01
9.360704e+01	1.691105e+02	2.287390e+01	3.519062e+00	1.466276e+02	0	0	9.174400e+01
9.348974e+01	1.691105e+02	2.287390e+01	3.519062e+00	1.460411e+02	0	0	9.184500e+01
9.348974e+01	1.691105e+02	2.287390e+01	3.519062e+00	1.460411e+02	0	0	9.194500e+01
9.360704e+01	1.691105e+02	2.111437e+01	3.519062e+00	1.460411e+02	0	0	9.204600e+01
9.360704e+01	1.691105e+02	2.287390e+01	3.519062e+00	1.460411e+02	0	0	9.214700e+01
9.337243e+01	1.691105e+02	2.287390e+01	3.519062e+00	1.460411e+02	3	0	9.224800e+01
9.348974e+01	1.691105e+02	2.287390e+01	3.519062e+00	1.460411e+02	3	0	9.234900e+01
9.337243e+01	1.691105e+02	2.111437e+01	3.519062e+00	1.454545e+02	3	0	9.244900e+01
9.325513e+01	1.691105e+02	2.111437e+01	3.519062e+00	1.454545e+02	3	0	9.255100e+01
9.325513e+01	1.691105e+02	2.111437e+01	3.519062e+00	1.460411e+02	3	0	9.265100e+01
9.325513e+01	1.691105e+02	2.287390e+01	3.519062e+00	1.460411e+02	3	0	9.275100e+01
9.325513e+01	1.691105e+02	2.287390e+01	3.519062e+00	1.460411e+02	3	0	9.285300e+01
9.290323e+01	1.691105e+02	2.287390e+01	3.519062e+00	1.460411e+02	0	0	9.295300e+01
9.278592e+01	1.691105e+02	2.111437e+01	3.519062e+00	1.454545e+02	0	0	9.305400e+01
9.290323e+01	1.691105e+02	2.287390e+01	3.519062e+00	1.460411e+02	0	0	9.315500e+01
9.278592e+01	1.691105e+02	2.287390e+01	3.519062e+00	1.460411e+02	0	0	9.325500e+01
9.278592e+01	1.700880e+02	2.287390e+01	3.519062e+00	1.460411e+02	0	0	9.335700e+01
9.278592e+01	1.691105e+02	2.287390e+01	3.519062e+00	1.460411e+02	0	0	9.345700e+01
9.278592e+01	1.691105e+02	2.287390e+01	3.519062e+00	1.460411e+02	0	0	9.355700e+01
9.255132e+01	1.691105e+02	2.287390e+01	3.519062e+00	1.466276e+02	3	0	9.365900e+01
9.231672e+01	1.681329e+02	2.287390e+01	3.519062e+00	1.460411e+02	0	0	9.375900e+01
9.231672e+01	1.691105e+02	2.111437e+01	3.519062e+00	1.466276e+02	0	0	9.386000e+01
9.243402e+01	1.681329e+02	2.111437e+01	3.519062e+00	1.466276e+02	0	0	9.396100e+01
9.231672e+01	1.681329e+02	2.111437e+01	1.759531e+00	1.466276e+02	0	0	9.406100e+01
9.243402e+01	1.681329e+02	2.111437e+01	3.519062e+00	1.466276e+02	0	0	9.416200e+01
9.231672e+01	1.681329e+02	2.287390e+01	3.519062e+00	1.466276e+02	0	0	9.426300e+01
9.266862e+01	1.691105e+02	2.287390e+01	3.519062e+00	1.466276e+02	3	0	9.436300e+01
9.325513e+01	1.681329e+02	2.287390e+01	3.519062e+00	1.466276e+02	0	0	9.446500e+01
9.290323e+01	1.671554e+02	2.111437e+01	1.759531e+00	1.466276e+02	0	0	9.456500e+01
9.290323e+01	1.681329e+02	2.111437e+01	3.519062e+00	1.466276e+02	0	0	9.466600e+01
9.302053e+01	1.671554e+02	2.287390e+01	3.519062e+00	1.466276e+02	0	0	9.476700e+01
9.290323e+01	1.671554e+02	2.111437e+01	3.519062e+00	1.466276e+02	0	0	9.486700e+01
9.302053e+01	1.671554e+02	2.111437e+01	3.519062e+00	1.460411e+02	0	0	9.496800e+01
9.302053e+01	1.681329e+02	2.111437e+01	3.519062e+00	1.472141e+02	0	0	9.506900e+01
9.337243e+01	1.671554e+02	2.111437e+01	3.519062e+00	1.472141e+02	3	0	9.516900e+01
9.348974e+01	1.681329e+02	2.111437e+01	1.759531e+00	1.472141e+02	3	0	9.527000e+01
9.337243e+01	1.671554e+02	2.111437e+01	1.759531e+00	1.472141e+02	3	0	9.537100e+01
9.348974e+01	1.681329e+02	2.287390e+01	3.519062e+00	1.472141e+02	3	0	9.547200e+01
9.325513e+01	1.681329e+02	2.287390e+01	3.519062e+00	1.472141e+02	3	0	9.557200e+01
9.325513e+01	1.671554e+02	2.111437e+01	3.519062e+00	1.472141e+02	3	0	9.567400e+01
9.360704e+01	1.681329e+02	2.287390e+01	1.759531e+00	1.472141e+02	0	0	9.577400e+01
9.372434e+01	1.671554e+02	2.287390e+01	3.519062e+00	1.472141e+02	0	0	9.587500e+01
9.384164e+01	1.671554e+02	2.287390e+01	1.759531e+00	1.472141e+02	0	0	9.597600e+01
9.384164e+01	1.671554e+02	2.287390e+01	3.519062e+00	1.472141e+02	0	0	9.607600e+01
9.372434e+01	1.671554e+02	2.287390e+01	3.519062e+00	1.472141e+02	0	0	9.617800e+01
9.384164e+01	1.671554e+02	2.287390e+01	3.519062e+00	1.472141e+02	0	0	9.627800e+01
9.372434e+01	1.681329e+02	2.287390e+01	1.759531e+00	1.472141e+02	0	0	9.637800e+01
9.372434e+01	1.671554e+02	2.287390e+01	3.519062e+00	1.472141e+02	0	0	9.648000e+01
9.384164e+01	1.700880e+02	2.111437e+01	1.759531e+00	1.472141e+02	0	0	9.658000e+01
9.384164e+01	1.691105e+02	2.287390e+01	1.759531e+00	1.472141e+02	0	0	9.668000e+01
9.372434e+01	1.691105e+02	2.287390e+01	3.519062e+00	1.466276e+02	0	0	9.678200e+01
9.384164e+01	1.700880e+02	2.287390e+01	3.519062e+00	1.472141e+02	0	0	9.688200e+01
9.395894e+01	1.691105e+02	2.287390e+01	3.519062e+00	1.472141e+02	0	0	9.698300e+01
9.384164e+01	1.700880e+02	2.287390e+01	1.759531e+00	1.472141e+02	0	0	9.708400e+01
9.384164e+01	1.700880e+02	2.287390e+01	3.519062e+00	1.472141e+02	0	0	9.718400e+01
9.407625e+01	1.710655e+02	2.287390e+01	1.759531e+00	1.472141e+02	3	0	9.728600e+01
9.384164e+01	1.710655e+02	2.287390e+01	1.759531e+00	1.472141e+02	3	0	9.738600e+01
9.384164e+01	1.700880e+02	2.287390e+01	3.519062e+00	1.472141e+02	3	0	9.748600e+01
9.395894e+01	1.710655e+02	2.287390e+01	1.759531e+00	1.472141e+02	3	0	9.758800e+01
9.395894e+01	1.710655e+02	2.287390e+01	3.519062e+00	1.472141e+02	3	0	9.768800e+01
9.384164e+01	1.710655e+02	2.287390e+01	1.759531e+00	1.472141e+02	3	0	9.778900e+01
9.395894e+01	1.700880e+02	2.287390e+01	3.519062e+00	1.472141e+02	3	0	9.789000e+01
9.442815e+01	1.710655e+02	2.111437e+01	1.759531e+00	1.472141e+02	3	0	9.799100e+01
9.431085e+01	1.700880e+02	2.111437e+01	1.759531e+00	1.472141e+02	3	0	9.809200e+01
9.431085e+01	1.710655e+02	2.111437e+01	3.519062e+00	1.472141e+02	3	0	9.819300e+01
9.419355e+01	1.710655e+02	2.111437e+01	3.519062e+00	1.472141e+02	3	0	9.829300e+01
9.419355e+01	1.700880e+02	2.287390e+01	1.759531e+00	1.472141e+02	3	0	9.839500e+01
9.419355e+01	1.700880e+02	2.111437e+01	3.519062e+00	1.472141e+02	3	0	9.849500e+01
9.431085e+01	1.700880e+02	2.287390e+01	1.759531e+00	1.466276e+02	3	0	9.859500e+01
9.431085e+01	1.700880e+02	2.111437e+01	3.519062e+00	1.460411e+02	3	0	9.869700e+01
9.407625e+01	1.700880e+02	2.111437e+01	3.519062e+00	1.460411e+02	0	0	9.879700e+01
9.407625e+01	1.710655e+02	2.111437e+01	1.759531e+00	1.460411e+02	0	0	9.889800e+01
9.407625e+01	1.700880e+02	2.111437e+01	1.759531e+00	1.460411e+02	0	0	9.899900e+01
9.407625e+01	1.700880e+02	2.111437e+01	3.519062e+00	1.460411e+02	0	0	9.909900e+01
9.407625e+01	1.700880e+02	2.111437e+01	3.519062e+00	1.460411e+02	0	0	9.920100e+01
9.419355e+01	1.700880e+02	2.287390e+01	1.759531e+00	1.460411e+02	0	0	9.930100e+01
9.395894e+01	1.700880e+02	2.111437e+01	3.519062e+00	1.460411e+02	3	0	9.940200e+01
9.395894e+01	1.691105e+02	2.111437e+01	1.759531e+00	1.460411e+02	0	0	9.950300e+01
9.372434e+01	1.691105e+02	2.111437e+01	3.519062e+00	1.454545e+02	0	0	9.960300e+01
9.372434e+01	1.691105e+02	2.111437e+01	3.519062e+00	1.460411e+02	0	0	9.970400e+01
9.372434e+01	1.691105e+02	2.111437e+01	1.759531e+00	1.460411e+02	0	0	9.980500e+01
9.384164e+01	1.691105e+02	2.111437e+01	3.519062e+00	1.460411e+02	0	0	9.990500e+01
9.384164e+01	1.691105e+02	2.111437e+01	1.759531e+00	1.460411e+02	0	0	1.000060e+02
9.384164e+01	1.691105e+02	2.111437e+01	3.519062e+00	1.460411e+02	0	0	1.001070e+02
9.384164e+01	1.691105e+02	2.287390e+01	1.759531e+00	1.460411e+02	0	0	1.002070e+02
9.384164e+01	1.700880e+02	2.111437e+01	3.519062e+00	1.460411e+02	0	0	1.003080e+02
9.372434e+01	1.691105e+02	2.287390e+01	1.759531e+00	1.460411e+02	0	0	1.004090e+02
9.384164e+01	1.691105e+02	2.287390e+01	3.519062e+00	1.460411e+02	0	0	1.005100e+02
9.384164e+01	1.691105e+02	2.111437e+01	3.519062e+00	1.454545e+02	0	0	1.006110e+02
9.384164e+01	1.691105e+02	2.287390e+01	3.519062e+00	1.460411e+02	0	0	1.007110e+02
9.384164e+01	1.691105e+02	2.111437e+01	3.519062e+00	1.448680e+02	0	0	1.008120e+02
9.395894e+01	1.681329e+02	2.111437e+01	1.759531e+00	1.448680e+02	3	0	1.009130e+02
9.407625e+01	1.681329e+02	2.111437e+01	1.759531e+00	1.448680e+02	3	0	1.010140e+02
9.395894e+01	1.681329e+02	2.287390e+01	1.759531e+00	1.448680e+02	3	0	1.011140e+02
9.395894e+01	1.671554e+02	2.111437e+01	1.759531e+00	1.448680e+02	3	0	1.012160e+02
9.395894e+01	1.681329e+02	2.111437e+01	1.759531e+00	1.448680e+02	3	0	1.013160e+02
9.395894e+01	1.671554e+02	2.111437e+01	1.759531e+00	1.442815e+02	3	0	1.014170e+02
9.395894e+01	1.681329e+02	2.111437e+01	1.759531e+00	1.442815e+02	3	0	1.015180e+02
9.407625e+01	1.681329e+02	2.111437e+01	1.759531e+00	1.448680e+02	0	0	1.016190e+02
9.407625e+01	1.681329e+02	2.287390e+01	1.759531e+00	1.448680e+02	0	0	1.017200e+02
9.419355e+01	1.681329e+02	2.111437e+01	1.759531e+00	1.448680e+02	0	0	1.018210e+02
9.419355e+01	1.691105e+02	2.287390e+01	3.519062e+00	1.442815e+02	0	0	1.019210e+02
9.407625e+01	1.681329e+02	2.111437e+01	3.519062e+00	1.448680e+02	0	0	1.020220e+02
9.407625e+01	1.681329e+02	2.287390e+01	1.759531e+00	1.448680e+02	0	0	1.021230e+02
9.407625e+01	1.681329e+02	2.111437e+01	1.759531e+00	1.448680e+02	0	0	1.022230e+02
9.431085e+01	1.671554e+02	2.111437e+01	1.759531e+00	1.436950e+02	3	0	1.023250e+02
9.454545e+01	1.681329e+02	2.287390e+01	1.759531e+00	1.436950e+02	0	0	1.024250e+02
9.442815e+01	1.681329e+02	2.111437e+01	1.759531e+00	1.436950e+02	0	0	1.025260e+02
9.454545e+01	1.681329e+02	2.287390e+01	1.759531e+00	1.436950e+02	0	0	1.026270e+02
9.454545e+01	1.681329e+02	2.287390e+01	1.759531e+00	1.431085e+02	0	0	1.027270e+02
9.454545e+01	1.681329e+02	2.287390e+01	1.759531e+00	1.436950e+02	0	0	1.028290e+02
9.442815e+01	1.681329e+02	2.287390e+01	1.759531e+00	1.431085e+02	0	0	1.029290e+02
9.454545e+01	1.681329e+02	2.287390e+01	1.759531e+00	1.436950e+02	3	0	1.030300e+02
9.442815e+01	1.671554e+02	2.111437e+01	1.759531e+00	1.431085e+02	3	0	1.031310e+02
9.454545e+01	1.681329e+02	2.287390e+01	1.759531e+00	1.431085e+02	3	0	1.032320e+02
9.466276e+01	1.681329e+02	2.287390e+01	1.759531e+00	1.436950e+02	3	0	1.033320e+02
9.454545e+01	1.671554e+02	2.287390e+01	3.519062e+00	1.431085e+02	3	0	1.034340e+02
9.454545e+01	1.681329e+02	2.287390e+01	3.519062e+00	1.431085e+02	3	0	1.035340e+02
9.454545e+01	1.681329e+02	2.287390e+01	1.759531e+00	1.431085e+02	3	0	1.036350e+02
9.466276e+01	1.691105e+02	2.287390e+01	1.759531e+00	1.436950e+02	0	0	1.037360e+02
9.501466e+01	1.681329e+02	2.111437e+01	1.759531e+00	1.431085e+02	3	0	1.038370e+02
9.478006e+01	1.681329e+02	2.111437e+01	1.759531e+00	1.436950e+02	3	0	1.039380e+02
9.478006e+01	1.681329e+02	2.287390e+01	1.759531e+00	1.431085e+02	3	0	1.040390e+02
9.478006e+01	1.681329e+02	2.111437e+01	1.759531e+00	1.436950e+02	3	0	1.041390e+02
9.489736e+01	1.681329e+02	2.111437e+01	1.759531e+00	1.436950e+02	3	0	1.042410e+02
9.478006e+01	1.691105e+02	2.287390e+01	1.759531e+00	1.431085e+02	3	0	1.043410e+02
9.478006e+01	1.691105e+02	2.111437e+01	1.759531e+00	1.436950e+02	3	0	1.044420e+02
9.466276e+01	1.700880e+02	2.111437e+01	1.759531e+00	1.436950e+02	0	0	1.045430e+02
9.466276e+01	1.681329e+02	2.287390e+01	1.759531e+00	1.436950e+02	0	0	1.046440e+02
9.466276e+01	1.681329e+02	2.111437e+01	1.759531e+00	1.431085e+02	0	0	1.047440e+02
9.478006e+01	1.681329e+02	2.111437e+01	1.759531e+00	1.436950e+02	0	0	1.048450e+02
9.466276e+01	1.681329e+02	2.111437e+01	1.759531e+00	1.436950e+02	0	0	1.049460e+02
9.466276e+01	1.681329e+02	2.111437e+01	1.759531e+00	1.436950e+02	0	0	1.050470e+02
9.466276e+01	1.681329e+02	2.111437e+01	1.759531e+00	1.436950e+02	0	0	1.051480e+02
9.431085e+01	1.691105e+02	2.111437e+01	0	1.436950e+02	3	0	1.052480e+02
9.442815e+01	1.691105e+02	1.935484e+01	1.759531e+00	1.436950e+02	3	0	1.053500e+02
9.431085e+01	1.691105e+02	2.111437e+01	1.759531e+00	1.436950e+02	3	0	1.054500e+02
9.442815e+01	1.691105e+02	2.111437e+01	1.759531e+00	1.431085e+02	3	0	1.055510e+02
9.431085e+01	1.691105e+02	2.111437e+01	1.759531e+00	1.431085e+02	3	0	1.056520e+02
9.431085e+01	1.691105e+02	2.111437e+01	1.759531e+00	1.436950e+02	3	0	1.057530e+02
9.431085e+01	1.691105e+02	1.935484e+01	1.759531e+00	1.431085e+02	3	0	1.058530e+02
9.407625e+01	1.700880e+02	1.935484e+01	1.759531e+00	1.436950e+02	3	0	1.059550e+02
9.384164e+01	1.700880e+02	1.935484e+01	1.759531e+00	1.436950e+02	3	0	1.060550e+02
9.384164e+01	1.700880e+02	2.111437e+01	0	1.431085e+02	3	0	1.061570e+02
9.384164e+01	1.700880e+02	2.111437e+01	1.759531e+00	1.436950e+02	3	0	1.062570e+02
9.395894e+01	1.700880e+02	2.111437e+01	1.759531e+00	1.436950e+02	3	0	1.063580e+02
9.384164e+01	1.700880e+02	1.935484e+01	1.759531e+00	1.436950e+02	3	0	1.064590e+02
9.384164e+01	1.710655e+02	2.111437e+01	1.759531e+00	1.431085e+02	3	0	1.065600e+02
9.360704e+01	1.700880e+02	2.111437e+01	1.759531e+00	1.436950e+02	3	0	1.066600e+02
9.360704e+01	1.700880e+02	1.935484e+01	1.759531e+00	1.436950e+02	3	0	1.067620e+02
9.372434e+01	1.700880e+02	2.111437e+01	1.759531e+00	1.436950e+02	3	0	1.068620e+02
9.360704e+01	1.700880e+02	1.935484e+01	1.759531e+00	1.431085e+02	3	0	1.069630e+02
9.372434e+01	1.700880e+02	2.111437e+01	1.759531e+00	1.436950e+02	3	0	1.070640e+02
9.360704e+01	1.700880e+02	2.111437e+01	1.759531e+00	1.436950e+02	3	0	1.071650e+02
9.372434e+01	1.700880e+02	1.935484e+01	0	1.436950e+02	3	0	1.072660e+02
9.348974e+01	1.691105e+02	1.935484e+01	1.759531e+00	1.431085e+02	3	0	1.073670e+02
9.337243e+01	1.691105e+02	1.935484e+01	0	1.436950e+02	3	0	1.074670e+02
9.337243e+01	1.681329e+02	2.111437e+01	1.759531e+00	1.436950e+02	3	0	1.075690e+02
9.337243e+01	1.681329e+02	1.935484e+01	1.759531e+00	1.431085e+02	3	0	1.076690e+02
9.337243e+01	1.691105e+02	2.111437e+01	1.759531e+00	1.442815e+02	3	0	1.077700e+02
9.337243e+01	1.691105e+02	2.111437e+01	1.759531e+00	1.436950e+02	3	0	1.078710e+02
9.337243e+01	1.691105e+02	1.935484e+01	1.759531e+00	1.436950e+02	3	0	1.079720e+02
9.325513e+01	1.681329e+02	1.935484e+01	0	4.222874e+01	3	0	1.080720e+02
9.290323e+01	1.681329e+02	2.111437e+01	1.759531e+00	4.164223e+01	0	0	1.081740e+02
9.290323e+01	1.671554e+02	1.935484e+01	1.759531e+00	4.222874e+01	0	0	1.082740e+02
9.290323e+01	1.671554e+02	1.935484e+01	0	4.164223e+01	0	0	1.083750e+02
9.290323e+01	1.681329e+02	1.935484e+01	1.759531e+00	4.164223e+01	0	0	1.084760e+02
9.290323e+01	1.681329e+02	2.111437e+01	1.759531e+00	4.164223e+01	0	0	1.085760e+02
9.290323e+01	1.671554e+02	2.111437e+01	1.759531e+00	4.164223e+01	0	0	1.086770e+02
9.290323e+01	1.671554e+02	2.111437e+01	0	4.692082e+01	0	0	1.087780e+02
9.325513e+01	1.671554e+02	2.111437e+01	1.759531e+00	4.692082e+01	0	0	1.088780e+02
9.325513e+01	1.671554e+02	2.111437e+01	0	4.692082e+01	0	0	1.089790e+02
9.337243e+01	1.671554e+02	2.111437e+01	1.759531e+00	4.692082e+01	0	0	1.090800e+02
9.337243e+01	1.671554e+02	2.111437e+01	0	4.692082e+01	0	0	1.091800e+02
9.325513e+01	1.671554e+02	2.111437e+01	1.759531e+00	4.692082e+01	0	0	1.092810e+02
9.325513e+01	1.671554e+02	1.935484e+01	1.759531e+00	4.633431e+01	0	0	1.093820e+02
9.325513e+01	1.671554e+02	2.111437e+01	0	4.633431e+01	0	0	1.094830e+02
9.348974e+01	1.671554e+02	2.111437e+01	1.759531e+00	4.750733e+01	0	0	1.095840e+02
9.337243e+01	1.671554e+02	2.111437e+01	1.759531e+00	4.692082e+01	0	0	1.096840e+02
9.337243e+01	1.671554e+02	2.111437e+01	0	4.692082e+01	0	0	1.097850e+02
9.348974e+01	1.671554e+02	2.111437e+01	1.759531e+00	4.692082e+01	0	0	1.098860e+02
9.337243e+01	1.681329e+02	2.111437e+01	0	4.692082e+01	0	0	1.099860e+02
9.337243e+01	1.671554e+02	2.111437e+01	1.759531e+00	4.692082e+01	0	0	1.100870e+02
9.325513e+01	1.671554e+02	2.111437e+01	1.759531e+00	4.692082e+01	0	0	1.101880e+02
9.360704e+01	1.671554e+02	2.111437e+01	0	4.809384e+01	0	0	1.102880e+02
9.348974e+01	1.681329e+02	2.111437e+01	0	4.868035e+01	0	0	1.103890e+02
9.348974e+01	1.671554e+02	2.111437e+01	0	4.868035e+01	0	0	1.104900e+02
9.348974e+01	1.671554e+02	2.111437e+01	0	4.809384e+01	0	0	1.105900e+02
9.360704e+01	1.671554e+02	2.287390e+01	1.759531e+00	4.868035e+01	0	0	1.106910e+02
9.348974e+01	1.671554e+02	2.111437e+01	0	4.868035e+01	0	0	1.107920e+02
9.348974e+01	1.671554e+02	2.111437e+01	1.759531e+00	4.868035e+01	0	0	1.108930e+02
9.360704e+01	1.661779e+02	2.287390e+01	0	4.926686e+01	3	0	1.109940e+02
9.384164e+01	1.661779e+02	2.287390e+01	0	4.985337e+01	0	0	1.110940e+02
9.360704e+01	1.661779e+02	2.287390e+01	1.759531e+00	4.926686e+01	0	0	1.111950e+02
9.348974e+01	1.661779e+02	2.287390e+01	0	4.926686e+01	0	0	1.112960e+02
9.348974e+01	1.652004e+02	2.287390e+01	1.759531e+00	4.926686e+01	0	0	1.113960e+02
9.348974e+01	1.661779e+02	2.287390e+01	0	4.926686e+01	0	0	1.114970e+02
9.348974e+01	1.661779e+02	2.287390e+01	1.759531e+00	4.926686e+01	0	0	1.115980e+02
9.360704e+01	1.671554e+02	2.287390e+01	0	5.043988e+01	3	0	1.116980e+02
9.360704e+01	1.661779e+02	2.287390e+01	0	4.985337e+01	3	0	1.118000e+02
9.360704e+01	1.661779e+02	2.463343e+01	1.759531e+00	5.043988e+01	3	0	1.119000e+02
9.360704e+01	1.661779e+02	2.287390e+01	0	4.985337e+01	3	0	1.120020e+02
9.348974e+01	1.661779e+02	2.463343e+01	0	4.985337e+01	3	0	1.121020e+02
9.360704e+01	1.661779e+02	2.287390e+01	0	4.985337e+01	3	0	1.122030e+02
9.360704e+01	1.661779e+02	2.287390e+01	0	4.985337e+01	3	0	1.123040e+02
9.372434e+01	1.661779e+02	2.287390e+01	0	5.102639e+01	0	0	1.124040e+02
9.384164e+01	1.661779e+02	2.463343e+01	0	5.102639e+01	3	0	1.125050e+02
9.360704e+01	1.671554e+02	2.287390e+01	1.759531e+00	5.043988e+01	3	0	1.126060e+02
9.360704e+01	1.661779e+02	2.287390e+01	0	5.043988e+01	3	0	1.127070e+02
9.360704e+01	1.671554e+02	2.463343e+01	1.759531e+00	5.102639e+01	3	0	1.128070e+02
9.348974e+01	1.661779e+02	2.287390e+01	0	5.102639e+01	3	0	1.129090e+02
9.360704e+01	1.661779e+02	2.463343e+01	0	5.043988e+01	3	0	1.130090e+02
9.348974e+01	1.652004e+02	2.463343e+01	0	5.102639e+01	3	0	1.131110e+02
9.348974e+01	1.642229e+02	2.287390e+01	0	5.043988e+01	0	0	1.132110e+02
9.348974e+01	1.652004e+02	2.287390e+01	1.759531e+00	5.102639e+01	0	0	1.133110e+02
9.348974e+01	1.652004e+02	2.463343e+01	0	5.043988e+01	0	0	1.134130e+02
9.348974e+01	1.652004e+02	2.287390e+01	0	5.043988e+01	0	0	1.135130e+02
9.348974e+01	1.652004e+02	2.463343e+01	0	5.102639e+01	0	0	1.136130e+02
9.348974e+01	1.652004e+02	2.463343e+01	0	5.043988e+01	0	0	1.137150e+02
9.348974e+01	1.652004e+02	2.287390e+01	0	5.102639e+01	0	0	1.138150e+02
9.372434e+01	1.632454e+02	2.287390e+01	0	5.043988e+01	0	0	1.139150e+02
9.372434e+01	1.632454e+02	2.287390e+01	0	5.102639e+01	0	0	1.140170e+02
9.372434e+01	1.642229e+02	2.287390e+01	0	5.102639e+01	0	0	1.141170e+02
9.360704e+01	1.632454e+02	2.287390e+01	0	5.043988e+01	0	0	1.142170e+02
9.372434e+01	1.642229e+02	2.463343e+01	0	5.043988e+01	0	0	1.143190e+02
9.372434e+01	1.642229e+02	2.287390e+01	0	5.043988e+01	0	0	1.144190e+02
9.372434e+01	1.642229e+02	2.287390e+01	0	5.102639e+01	0	0	1.145210e+02
9.395894e+01	1.642229e+02	2.287390e+01	1.759531e+00	5.102639e+01	0	0	1.146210e+02
9.384164e+01	1.652004e+02	2.287390e+01	0	5.102639e+01	0	0	1.147210e+02
9.395894e+01	1.661779e+02	2.287390e+01	0	5.102639e+01	0	0	1.148230e+02
9.384164e+01	1.642229e+02	2.287390e+01	0	5.102639e+01	0	0	1.149230e+02
9.384164e+01	1.652004e+02	2.287390e+01	0	5.043988e+01	0	0	1.150230e+02
9.384164e+01	1.652004e+02	2.287390e+01	1.759531e+00	5.043988e+01	0	0	1.151250e+02
9.384164e+01	1.652004e+02	2.287390e+01	0	5.043988e+01	0	0	1.152250e+02
9.395894e+01	1.661779e+02	2.287390e+01	0	5.043988e+01	3	0	1.153250e+02
9.384164e+01	1.661779e+02	2.287390e+01	0	5.102639e+01	3	0	1.154270e+02
9.384164e+01	1.661779e+02	2.111437e+01	0	5.043988e+01	3	0	1.155270e+02
9.395894e+01	1.661779e+02	2.111437e+01	0	5.102639e+01	3	0	1.156290e+02
9.407625e+01	1.661779e+02	2.287390e+01	0	5.043988e+01	3	0	1.157290e+02
9.395894e+01	1.661779e+02	2.287390e+01	0	5.102639e+01	3	0	1.158300e+02
9.384164e+01	1.661779e+02	2.287390e+01	1.759531e+00	5.102639e+01	3	0	1.159310e+02
9.395894e+01	1.661779e+02	2.287390e+01	0	5.043988e+01	3	0	1.160320e+02
9.407625e+01	1.671554e+02	2.111437e+01	1.759531e+00	5.102639e+01	0	0	1.161320e+02
9.407625e+01	1.661779e+02	2.111437e+01	0	5.102639e+01	0	0	1.162330e+02
9.407625e+01	1.661779e+02	2.111437e+01	0	5.043988e+01	0	0	1.163340e+02
9.407625e+01	1.661779e+02	2.111437e+01	1.759531e+00	5.102639e+01	0	0	1.164340e+02
9.395894e+01	1.661779e+02	2.111437e+01	1.759531e+00	5.102639e+01	0	0	1.165350e+02
9.395894e+01	1.671554e+02	2.111437e+01	0	5.102639e+01	0	0	1.166360e+02
9.407625e+01	1.671554e+02	2.111437e+01	0	5.043988e+01	3	0	1.167370e+02
9.407625e+01	1.661779e+02	2.111437e+01	0	5.043988e+01	0	0	1.168380e+02
9.407625e+01	1.661779e+02	2.111437e+01	1.759531e+00	5.043988e+01	0	0	1.169380e+02
9.407625e+01	1.671554e+02	2.111437e+01	0	5.043988e+01	0	0	1.170390e+02
9.407625e+01	1.661779e+02	2.111437e+01	0	5.043988e+01	0	0	1.171400e+02
9.407625e+01	1.661779e+02	2.111437e+01	0	5.043988e+01	0	0	1.172400e+02
9.407625e+01	1.661779e+02	2.287390e+01	1.759531e+00	5.043988e+01	0	0	1.173410e+02
9.419355e+01	1.661779e+02	1.935484e+01	1.759531e+00	5.102639e+01	0	0	1.174420e+02
9.419355e+01	1.661779e+02	2.111437e+01	0	5.102639e+01	3	0	1.175420e+02
9.419355e+01	1.671554e+02	2.111437e+01	1.759531e+00	5.161290e+01	3	0	1.176440e+02
9.419355e+01	1.661779e+02	1.935484e+01	0	5.102639e+01	3	0	1.177440e+02
9.419355e+01	1.671554e+02	2.111437e+01	0	5.161290e+01	3	0	1.178460e+02
9.419355e+01	1.671554e+02	2.111437e+01	0	5.102639e+01	3	0	1.179460e+02
9.419355e+01	1.671554e+02	2.111437e+01	0	5.102639e+01	3	0	1.180460e+02
9.431085e+01	1.661779e+02	2.111437e+01	0	5.102639e+01	0	0	1.181480e+02
9.419355e+01	1.661779e+02	2.111437e+01	0	5.102639e+01	3	0	1.182480e+02
9.407625e+01	1.652004e+02	2.111437e+01	0	5.102639e+01	3	0	1.183490e+02
9.431085e+01	1.652004e+02	2.111437e+01	0	5.102639e+01	3	0	1.184500e+02
9.419355e+01	1.652004e+02	1.935484e+01	0	5.161290e+01	3	0	1.185510e+02
9.419355e+01	1.652004e+02	1.935484e+01	0	5.102639e+01	3	0	1.186510e+02
9.419355e+01	1.652004e+02	1.935484e+01	1.759531e+00	5.102639e+01	3	0	1.187530e+02
9.407625e+01	1.661779e+02	2.111437e+01	0	5.102639e+01	3	0	1.188530e+02
9.395894e+01	1.632454e+02	2.111437e+01	0	5.102639e+01	0	0	1.189530e+02
9.384164e+01	1.632454e+02	2.111437e+01	1.759531e+00	5.102639e+01	0	0	1.190550e+02
9.384164e+01	1.632454e+02	2.111437e+01	0	5.102639e+01	0	0	1.191550e+02
9.384164e+01	1.642229e+02	2.111437e+01	0	5.102639e+01	0	0	1.192560e+02
9.384164e+01	1.642229e+02	2.111437e+01	1.759531e+00	5.102639e+01	0	0	1.193570e+02
9.384164e+01	1.632454e+02	2.111437e+01	0	5.102639e+01	0	0	1.194570e+02
9.384164e+01	1.642229e+02	2.111437e+01	0	5.102639e+01	0	0	1.195590e+02
9.384164e+01	1.632454e+02	2.111437e+01	0	5.102639e+01	3	0	1.196590e+02
9.384164e+01	1.642229e+02	2.111437e+01	0	5.102639e+01	3	0	1.197590e+02
9.384164e+01	1.632454e+02	2.111437e+01	0	5.043988e+01	3	0	1.198610e+02
9.384164e+01	1.632454e+02	2.111437e+01	0	5.102639e+01	3	0	1.199610e+02
9.395894e+01	1.632454e+02	2.111437e+01	0	5.043988e+01	3	0	1.200620e+02
9.384164e+01	1.632454e+02	2.111437e+01	1.759531e+00	5.043988e+01	3	0	1.201630e+02
9.407625e+01	1.632454e+02	2.111437e+01	0	5.102639e+01	3	0	1.202640e+02
9.407625e+01	1.652004e+02	2.287390e+01	0	5.043988e+01	3	0	1.203650e+02
9.407625e+01	1.661779e+02	2.111437e+01	0	5.102639e+01	0	0	1.204660e+02
9.395894e+01	1.652004e+02	2.287390e+01	0	5.043988e+01	0	0	1.205660e+02
9.372434e+01	1.661779e+02	2.287390e+01	0	5.102639e+01	0	0	1.206670e+02
9.360704e+01	1.652004e+02	2.111437e+01	0	5.043988e+01	0	0	1.207680e+02
9.360704e+01	1.652004e+02	2.111437e+01	0	5.043988e+01	0	0	1.208680e+02
9.360704e+01	1.652004e+02	2.111437e+01	0	5.043988e+01	0	0	1.209690e+02
9.360704e+01	1.661779e+02	2.111437e+01	0	4.985337e+01	0	0	1.210700e+02
9.337243e+01	1.661779e+02	2.463343e+01	0	4.985337e+01	0	0	1.211700e+02
9.360704e+01	1.661779e+02	2.287390e+01	0	5.043988e+01	0	0	1.212710e+02
9.348974e+01	1.652004e+02	2.287390e+01	0	4.985337e+01	0	0	1.213720e+02
9.337243e+01	1.661779e+02	2.287390e+01	0	5.043988e+01	0	0	1.214730e+02
9.360704e+01	1.661779e+02	2.287390e+01	1.759531e+00	5.043988e+01	0	0	1.215730e+02
9.337243e+01	1.661779e+02	2.287390e+01	0	4.985337e+01	0	0	1.216740e+02
9.337243e+01	1.661779e+02	2.287390e+01	0	4.985337e+01	0	0	1.217750e+02
9.313783e+01	1.652004e+02	2.287390e+01	1.759531e+00	4.985337e+01	3	0	1.218760e+02
9.313783e+01	1.652004e+02	2.287390e+01	0	4.985337e+01	3	0	1.219760e+02
9.325513e+01	1.652004e+02	2.111437e+01	0	4.985337e+01	3	0	1.220780e+02
9.325513e+01	1.652004e+02	2.287390e+01	0	4.985337e+01	3	0	1.221780e+02
9.325513e+01	1.661779e+02	2.463343e+01	1.759531e+00	5.043988e+01	3	0	1.222790e+02
9.325513e+01	1.661779e+02	2.111437e+01	0	4.985337e+01	3	0	1.223800e+02
9.325513e+01	1.652004e+02	2.463343e+01	1.759531e+00	4.985337e+01	3	0	1.224800e+02
9.290323e+01	1.671554e+02	2.463343e+01	1.759531e+00	5.043988e+01	0	0	1.225820e+02
9.290323e+01	1.671554e+02	2.463343e+01	0	4.985337e+01	0	0	1.226820e+02
9.290323e+01	1.671554e+02	2.463343e+01	0	4.985337e+01	0	0	1.227820e+02
9.290323e+01	1.671554e+02	2.463343e+01	0	4.985337e+01	0	0	1.228840e+02
9.290323e+01	1.671554e+02	2.463343e+01	0	4.985337e+01	0	0	1.229840e+02
9.290323e+01	1.671554e+02	2.463343e+01	0	4.985337e+01	0	0	1.230850e+02
9.325513e+01	1.671554e+02	2.463343e+01	0	4.985337e+01	0	0	1.231860e+02
9.325513e+01	1.681329e+02	2.639296e+01	1.759531e+00	5.043988e+01	3	0	1.232860e+02
9.302053e+01	1.681329e+02	2.463343e+01	0	4.985337e+01	0	0	1.233870e+02
9.302053e+01	1.681329e+02	2.463343e+01	0	5.043988e+01	0	0	1.234880e+02
9.302053e+01	1.671554e+02	2.463343e+01	1.759531e+00	4.985337e+01	0	0	1.235880e+02
9.290323e+01	1.681329e+02	2.463343e+01	0	4.985337e+01	0	0	1.236890e+02
9.290323e+01	1.671554e+02	2.639296e+01	0	4.985337e+01	0	0	1.237900e+02
9.302053e+01	1.671554e+02	2.463343e+01	1.759531e+00	4.985337e+01	0	0	1.238910e+02
9.337243e+01	1.681329e+02	2.463343e+01	0	4.985337e+01	0	0	1.239920e+02
9.313783e+01	1.671554e+02	2.463343e+01	0	4.985337e+01	0	0	1.240920e+02
9.313783e+01	1.681329e+02	2.463343e+01	0	4.985337e+01	0	5	1.241930e+02
9.337243e+01	1.681329e+02	2.463343e+01	1.759531e+00	4.985337e+01	0	5	1.242940e+02
9.325513e+01	1.681329e+02	2.463343e+01	0	5.043988e+01	0	5	1.243940e+02
9.325513e+01	1.681329e+02	2.463343e+01	1.759531e+00	5.043988e+01	0	5	1.244950e+02
9.337243e+01	1.681329e+02	2.463343e+01	0	5.043988e+01	0	5	1.245960e+02
9.337243e+01	1.671554e+02	2.463343e+01	1.759531e+00	4.809384e+01	0	5	1.246960e+02
9.337243e+01	1.681329e+02	2.463343e+01	1.759531e+00	4.809384e+01	3	5	1.247970e+02
9.325513e+01	1.681329e+02	2.287390e+01	1.759531e+00	4.809384e+01	3	5	1.248980e+02
9.348974e+01	1.681329e+02	2.463343e+01	0	4.868035e+01	3	5	1.249990e+02
9.325513e+01	1.681329e+02	2.287390e+01	1.759531e+00	4.868035e+01	3	5	1.251000e+02
9.325513e+01	1.671554e+02	2.463343e+01	0	4.809384e+01	3	5	1.252010e+02
9.337243e+01	1.681329e+02	2.287390e+01	1.759531e+00	4.868035e+01	3	5	1.253010e+02
9.325513e+01	1.681329e+02	2.463343e+01	0	4.750733e+01	3	5	1.254030e+02
9.348974e+01	1.671554e+02	2.463343e+01	0	4.750733e+01	0	5	1.255030e+02
9.348974e+01	1.671554e+02	2.463343e+01	1.759531e+00	4.750733e+01	0	5	1.256030e+02
9.360704e+01	1.671554e+02	2.463343e+01	0	4.692082e+01	0	5	1.257050e+02
9.348974e+01	1.681329e+02	2.287390e+01	1.759531e+00	4.692082e+01	0	5	1.258050e+02
9.360704e+01	1.671554e+02	2.287390e+01	1.759531e+00	4.750733e+01	0	5	1.259050e+02
9.348974e+01	1.671554e+02	2.287390e+01	0	4.750733e+01	0	5	1.260070e+02
9.348974e+01	1.671554e+02	2.463343e+01	1.759531e+00	4.692082e+01	0	5	1.261070e+02
9.372434e+01	1.671554e+02	2.287390e+01	0	4.692082e+01	0	5	1.262080e+02
9.337243e+01	1.671554e+02	2.287390e+01	0	4.633431e+01	0	5	1.263090e+02
9.325513e+01	1.671554e+02	2.287390e+01	0	4.633431e+01	0	5	1.264090e+02
9.337243e+01	1.671554e+02	2.463343e+01	0	4.692082e+01	0	5	1.265100e+02
9.313783e+01	1.661779e+02	2.287390e+01	0	4.692082e+01	0	5	1.266110e+02
9.313783e+01	1.661779e+02	2.463343e+01	1.759531e+00	4.633431e+01	0	5	1.267110e+02
9.325513e+01	1.661779e+02	2.287390e+01	1.759531e+00	4.633431e+01	0	5	1.268130e+02
9.337243e+01	1.671554e+02	2.287390e+01	1.759531e+00	4.692082e+01	3	5	1.269130e+02
9.302053e+01	1.671554e+02	2.111437e+01	1.759531e+00	4.633431e+01	3	5	1.270130e+02
9.302053e+01	1.661779e+02	2.111437e+01	1.759531e+00	4.633431e+01	3	5	1.271150e+02
9.302053e+01	1.661779e+02	2.111437e+01	1.759531e+00	4.633431e+01	3	5	1.272150e+02
9.302053e+01	1.671554e+02	2.111437e+01	1.759531e+00	4.633431e+01	3	5	1.273160e+02
9.302053e+01	1.661779e+02	2.111437e+01	1.759531e+00	4.633431e+01	3	5	1.274170e+02
9.302053e+01	1.671554e+02	2.287390e+01	0	4.633431e+01	3	5	1.275180e+02
9.302053e+01	1.661779e+02	2.111437e+01	0	4.633431e+01	3	5	1.276190e+02
9.372434e+01	1.593353e+02	1.935484e+01	0	4.633431e+01	0	5	1.277200e+02
9.337243e+01	1.593353e+02	2.111437e+01	1.759531e+00	4.633431e+01	0	5	1.278200e+02
9.325513e+01	1.593353e+02	1.935484e+01	0	4.633431e+01	0	5	1.279210e+02
9.325513e+01	1.593353e+02	1.935484e+01	0	4.633431e+01	0	5	1.280220e+02
9.337243e+01	1.593353e+02	1.935484e+01	1.759531e+00	4.692082e+01	0	5	1.281220e+02
9.325513e+01	1.593353e+02	1.935484e+01	1.759531e+00	4.692082e+01	0	5	1.282230e+02
9.313783e+01	1.593353e+02	1.935484e+01	0	4.692082e+01	0	5	1.283240e+02
9.302053e+01	1.534702e+02	1.935484e+01	1.759531e+00	4.633431e+01	0	5	1.284240e+02
9.302053e+01	1.544477e+02	1.935484e+01	1.759531e+00	4.633431e+01	0	5	1.285250e+02
9.302053e+01	1.544477e+02	2.111437e+01	0	4.633431e+01	0	5	1.286260e+02
9.302053e+01	1.534702e+02	2.111437e+01	1.759531e+00	4.633431e+01	0	5	1.287270e+02
9.313783e+01	1.534702e+02	2.111437e+01	1.759531e+00	4.633431e+01	0	5	1.288270e+02
9.337243e+01	1.544477e+02	1.935484e+01	0	4.633431e+01	0	5	1.289280e+02
9.290323e+01	1.290323e+02	2.111437e+01	0	4.633431e+01	3	5	1.290290e+02
9.302053e+01	1.280547e+02	2.111437e+01	1.759531e+00	4.633431e+01	3	0	1.291300e+02
9.290323e+01	1.290323e+02	2.111437e+01	1.759531e+00	4.633431e+01	3	0	1.292300e+02
9.313783e+01	1.280547e+02	2.111437e+01	0	4.633431e+01	3	0	1.293320e+02
9.278592e+01	1.280547e+02	2.287390e+01	0	4.633431e+01	3	0	1.294320e+02
9.278592e+01	1.280547e+02	2.287390e+01	1.759531e+00	4.633431e+01	3	0	1.295330e+02
9.266862e+01	1.280547e+02	2.111437e+01	1.759531e+00	4.633431e+01	3	0	1.296340e+02
9.255132e+01	1.182796e+02	2.111437e+01	0	4.633431e+01	3	0	1.297340e+02
9.266862e+01	1.192571e+02	2.287390e+01	1.759531e+00	4.633431e+01	3	0	1.298360e+02
9.255132e+01	1.182796e+02	2.111437e+01	0	4.692082e+01	3	0	1.299360e+02
9.255132e+01	1.182796e+02	2.287390e+01	1.759531e+00	4.633431e+01	3	0	1.300370e+02
9.278592e+01	1.192571e+02	2.287390e+01	1.759531e+00	4.633431e+01	3	0	1.301380e+02
9.255132e+01	1.182796e+02	2.287390e+01	0	4.633431e+01	3	0	1.302390e+02
9.255132e+01	1.182796e+02	2.111437e+01	0	4.633431e+01	3	0	1.303390e+02
9.243402e+01	1.153470e+02	2.287390e+01	0	4.574780e+01	0	0	1.304410e+02
9.231672e+01	1.192571e+02	2.463343e+01	1.759531e+00	4.574780e+01	3	0	1.305410e+02
9.255132e+01	1.192571e+02	2.463343e+01	1.759531e+00	4.574780e+01	3	0	1.306420e+02
9.243402e+01	1.192571e+02	2.463343e+01	1.759531e+00	4.574780e+01	3	0	1.307430e+02
9.219941e+01	1.192571e+02	2.287390e+01	0	4.574780e+01	3	0	1.308430e+02
9.219941e+01	1.192571e+02	2.463343e+01	1.759531e+00	4.633431e+01	3	0	1.309450e+02
9.219941e+01	1.182796e+02	2.463343e+01	1.759531e+00	4.574780e+01	3	0	1.310450e+02
9.219941e+01	1.192571e+02	2.463343e+01	1.759531e+00	4.633431e+01	3	0	1.311460e+02
9.231672e+01	1.182796e+02	2.463343e+01	1.759531e+00	4.633431e+01	3	0	1.312470e+02
9.219941e+01	1.173021e+02	2.463343e+01	1.759531e+00	4.574780e+01	3	0	1.313480e+02
9.231672e+01	1.182796e+02	2.463343e+01	0	4.574780e+01	3	0	1.314480e+02
9.208211e+01	1.182796e+02	2.463343e+01	1.759531e+00	4.574780e+01	3	0	1.315500e+02
9.219941e+01	1.182796e+02	2.463343e+01	1.759531e+00	4.574780e+01	3	0	1.316500e+02
9.219941e+01	1.182796e+02	2.463343e+01	0	4.574780e+01	3	0	1.317510e+02
9.219941e+01	1.182796e+02	2.463343e+01	1.759531e+00	4.574780e+01	3	0	1.318520e+02
9.266862e+01	1.192571e+02	2.639296e+01	1.759531e+00	4.574780e+01	3	0	1.319530e+02
9.231672e+01	1.182796e+02	2.639296e+01	1.759531e+00	4.574780e+01	3	0	1.320540e+02
9.255132e+01	1.192571e+02	2.639296e+01	0	4.633431e+01	3	0	1.321540e+02
9.219941e+01	1.182796e+02	2.639296e+01	1.759531e+00	4.574780e+01	3	0	1.322550e+02
9.219941e+01	1.182796e+02	2.463343e+01	1.759531e+00	4.633431e+01	3	0	1.323560e+02
9.243402e+01	1.182796e+02	2.639296e+01	0	4.574780e+01	3	0	1.324570e+02
9.219941e+01	1.182796e+02	2.639296e+01	0	4.574780e+01	3	0	1.325570e+02
9.208211e+01	1.182796e+02	2.815249e+01	0	4.574780e+01	0	0	1.326590e+02
9.219941e+01	1.182796e+02	2.815249e+01	1.759531e+00	4.574780e+01	0	0	1.327590e+02
9.219941e+01	1.192571e+02	2.991202e+01	0	4.574780e+01	0	0	1.328590e+02
9.219941e+01	1.192571e+02	2.815249e+01	1.759531e+00	4.574780e+01	0	0	1.329610e+02
9.219941e+01	1.192571e+02	2.815249e+01	0	4.574780e+01	0	0	1.330610e+02
9.219941e+01	1.192571e+02	2.815249e+01	1.759531e+00	4.574780e+01	0	0	1.331610e+02
9.219941e+01	1.192571e+02	2.815249e+01	1.759531e+00	4.574780e+01	0	0	1.332630e+02
9.208211e+01	1.192571e+02	2.991202e+01	1.759531e+00	1.184751e+02	3	0	1.333630e+02
9.184751e+01	1.192571e+02	3.343109e+01	1.759531e+00	1.190616e+02	2	0	1.334650e+02
9.196481e+01	1.192571e+02	3.343109e+01	1.759531e+00	1.184751e+02	2	0	1.335650e+02
9.196481e+01	1.202346e+02	3.343109e+01	1.759531e+00	1.184751e+02	2	0	1.336660e+02
9.184751e+01	1.202346e+02	3.167155e+01	1.759531e+00	1.190616e+02	2	0	1.337670e+02
9.196481e+01	1.192571e+02	3.167155e+01	1.759531e+00	1.184751e+02	2	0	1.338680e+02
9.184751e+01	1.192571e+02	3.343109e+01	1.759531e+00	1.184751e+02	2	0	1.339680e+02
9.196481e+01	1.192571e+02	3.343109e+01	1.759531e+00	1.173021e+02	2	0	1.340700e+02
9.079179e+01	2.111437e+02	3.343109e+01	1.759531e+00	1.173021e+02	2	0	1.341700e+02
9.090909e+01	2.111437e+02	3.343109e+01	1.759531e+00	1.178886e+02	2	0	1.342720e+02
9.090909e+01	2.111437e+02	3.343109e+01	1.759531e+00	1.173021e+02	2	0	1.343720e+02
9.090909e+01	2.111437e+02	3.343109e+01	1.759531e+00	1.173021e+02	2	0	1.344730e+02
9.090909e+01	2.111437e+02	3.343109e+01	1.759531e+00	1.173021e+02	2	0	1.345740e+02
9.090909e+01	2.101662e+02	3.343109e+01	1.759531e+00	1.173021e+02	2	0	1.346750e+02
9.020528e+01	2.140762e+02	3.343109e+01	1.759531e+00	1.178886e+02	2	0	1.347750e+02
8.926686e+01	2.121212e+02	3.343109e+01	1.759531e+00	1.178886e+02	2	0	1.348770e+02
8.950147e+01	2.140762e+02	3.167155e+01	0	1.178886e+02	2	0	1.349770e+02
8.926686e+01	2.130987e+02	3.343109e+01	0	1.173021e+02	2	0	1.350780e+02
8.914956e+01	2.121212e+02	3.343109e+01	1.759531e+00	1.178886e+02	2	0	1.351790e+02
8.926686e+01	2.121212e+02	3.343109e+01	1.759531e+00	1.173021e+02	2	0	1.352800e+02
8.926686e+01	2.130987e+02	3.343109e+01	0	1.178886e+02	2	0	1.353800e+02
8.926686e+01	2.121212e+02	3.343109e+01	1.759531e+00	1.178886e+02	2	0	1.354820e+02
8.492669e+01	2.082111e+02	3.343109e+01	1.759531e+00	1.202346e+02	2	0	1.355820e+02
8.492669e+01	2.072336e+02	3.343109e+01	0	1.196481e+02	2	0	1.356840e+02
8.492669e+01	2.072336e+02	3.343109e+01	0	1.196481e+02	2	0	1.357840e+02
8.492669e+01	2.072336e+02	3.343109e+01	1.759531e+00	1.196481e+02	2	0	1.358850e+02
8.492669e+01	2.072336e+02	3.343109e+01	0	1.202346e+02	2	0	1.359860e+02
8.492669e+01	2.072336e+02	3.343109e+01	1.759531e+00	1.202346e+02	2	0	1.360870e+02
8.492669e+01	2.082111e+02	3.343109e+01	1.759531e+00	1.196481e+02	2	0	1.361870e+02
8.093842e+01	2.101662e+02	3.343109e+01	1.759531e+00	1.208211e+02	0	0	1.362890e+02
8.105572e+01	2.101662e+02	3.343109e+01	0	1.208211e+02	0	0	1.363890e+02
8.082111e+01	2.101662e+02	3.343109e+01	1.759531e+00	1.208211e+02	0	0	1.364890e+02
8.082111e+01	2.101662e+02	3.167155e+01	1.759531e+00	1.202346e+02	0	0	1.365910e+02
8.082111e+01	2.091887e+02	3.343109e+01	1.759531e+00	1.202346e+02	0	0	1.366910e+02
8.082111e+01	2.101662e+02	3.343109e+01	0	1.208211e+02	0	0	1.367930e+02
8.082111e+01	2.101662e+02	3.343109e+01	1.759531e+00	1.202346e+02	0	0	1.368930e+02
7.917889e+01	2.091887e+02	3.343109e+01	0	1.208211e+02	3	0	1.369940e+02
7.800587e+01	2.062561e+02	3.167155e+01	1.759531e+00	1.214076e+02	0	0	1.370950e+02
7.788856e+01	2.062561e+02	3.167155e+01	1.759531e+00	1.208211e+02	0	0	1.371950e+02
7.800587e+01	2.062561e+02	3.167155e+01	1.759531e+00	1.208211e+02	0	0	1.372960e+02
7.788856e+01	2.062561e+02	3.343109e+01	1.759531e+00	1.208211e+02	0	0	1.373970e+02
7.788856e+01	2.062561e+02	3.167155e+01	1.759531e+00	1.208211e+02	0	0	1.374980e+02
7.800587e+01	2.062561e+02	3.167155e+01	0	1.208211e+02	0	0	1.375980e+02
7.612903e+01	2.043011e+02	2.991202e+01	1.759531e+00	1.208211e+02	0	0	1.376990e+02
7.601173e+01	2.033236e+02	2.991202e+01	1.759531e+00	1.214076e+02	0	0	1.378000e+02
7.577713e+01	2.023460e+02	2.815249e+01	1.759531e+00	1.208211e+02	0	0	1.379010e+02
7.589443e+01	2.023460e+02	2.815249e+01	1.759531e+00	1.214076e+02	0	0	1.380020e+02
7.577713e+01	2.023460e+02	2.991202e+01	1.759531e+00	1.214076e+02	0	0	1.381020e+02
7.577713e+01	2.033236e+02	2.991202e+01	1.759531e+00	1.214076e+02	0	0	1.382030e+02
7.577713e+01	2.023460e+02	2.815249e+01	1.759531e+00	1.208211e+02	0	0	1.383040e+02
7.554252e+01	1.984360e+02	2.991202e+01	0	1.214076e+02	0	0	1.384040e+02
7.495601e+01	1.974585e+02	2.639296e+01	0	1.208211e+02	0	0	1.385060e+02
7.495601e+01	1.964809e+02	2.639296e+01	1.759531e+00	1.214076e+02	0	0	1.386060e+02
7.495601e+01	1.964809e+02	2.815249e+01	1.759531e+00	1.214076e+02	0	0	1.387060e+02
7.495601e+01	1.964809e+02	2.639296e+01	0	1.214076e+02	0	0	1.388080e+02
7.495601e+01	1.964809e+02	2.815249e+01	1.759531e+00	1.208211e+02	0	0	1.389080e+02
7.507331e+01	1.964809e+02	2.639296e+01	1.759531e+00	1.214076e+02	0	0	1.390100e+02
7.495601e+01	1.964809e+02	2.639296e+01	1.759531e+00	1.284457e+02	0	0	1.391100e+02
7.542522e+01	1.964809e+02	2.463343e+01	1.759531e+00	1.278592e+02	0	0	1.392100e+02
7.554252e+01	1.974585e+02	2.639296e+01	1.759531e+00	1.284457e+02	0	0	1.393120e+02
7.577713e+01	1.964809e+02	2.463343e+01	1.759531e+00	1.284457e+02	0	0	1.394120e+02
7.530792e+01	1.964809e+02	2.639296e+01	0	1.278592e+02	0	0	1.395130e+02
7.530792e+01	1.964809e+02	2.463343e+01	0	1.278592e+02	0	0	1.396140e+02
7.542522e+01	1.964809e+02	2.639296e+01	1.759531e+00	1.278592e+02	0	0	1.397150e+02
7.554252e+01	1.964809e+02	2.463343e+01	1.759531e+00	1.284457e+02	0	0	1.398150e+02
7.718475e+01	1.945259e+02	2.287390e+01	1.759531e+00	1.296188e+02	0	0	1.399160e+02
7.718475e+01	1.945259e+02	2.287390e+01	1.759531e+00	1.296188e+02	0	0	1.400170e+02
7.706745e+01	1.945259e+02	2.287390e+01	1.759531e+00	1.296188e+02	0	0	1.401180e+02
7.706745e+01	1.945259e+02	2.287390e+01	1.759531e+00	1.296188e+02	0	0	1.402190e+02
7.706745e+01	1.945259e+02	2.287390e+01	0	1.296188e+02	0	0	1.403190e+02
7.706745e+01	1.945259e+02	2.287390e+01	1.759531e+00	1.296188e+02	0	0	1.404200e+02
7.718475e+01	1.945259e+02	2.287390e+01	1.759531e+00	1.296188e+02	0	0	1.405210e+02
7.882698e+01	1.915934e+02	2.287390e+01	1.759531e+00	1.307918e+02	0	0	1.406210e+02
7.870968e+01	1.915934e+02	2.287390e+01	1.759531e+00	1.307918e+02	0	0	1.407230e+02
7.882698e+01	1.925709e+02	2.287390e+01	1.759531e+00	1.313783e+02	0	0	1.408230e+02
7.870968e+01	1.915934e+02	2.287390e+01	1.759531e+00	1.307918e+02	0	0	1.409230e+02
7.882698e+01	1.915934e+02	2.111437e+01	0	1.307918e+02	0	0	1.410250e+02
7.882698e+01	1.925709e+02	2.287390e+01	0	1.307918e+02	0	0	1.411250e+02
7.882698e+01	1.915934e+02	2.287390e+01	0	1.313783e+02	0	0	1.412270e+02
7.953079e+01	1.886608e+02	2.463343e+01	1.759531e+00	1.260997e+02	0	0	1.413270e+02
8.093842e+01	1.847507e+02	2.287390e+01	0	1.260997e+02	0	0	1.414270e+02
8.105572e+01	1.847507e+02	2.287390e+01	1.759531e+00	1.260997e+02	0	0	1.415290e+02
8.093842e+01	1.847507e+02	2.287390e+01	1.759531e+00	1.260997e+02	0	0	1.416290e+02
8.093842e+01	1.837732e+02	2.287390e+01	1.759531e+00	1.266862e+02	0	0	1.417300e+02
8.093842e+01	1.847507e+02	2.463343e+01	1.759531e+00	1.260997e+02	0	0	1.418310e+02
8.082111e+01	1.847507e+02	2.287390e+01	1.759531e+00	1.260997e+02	0	0	1.419310e+02
8.105572e+01	1.837732e+02	2.287390e+01	0	1.260997e+02	0	0	1.420320e+02
8.211144e+01	1.818182e+02	2.287390e+01	1.759531e+00	1.260997e+02	0	0	1.421330e+02
8.222874e+01	1.818182e+02	2.287390e+01	0	1.260997e+02	0	0	1.422340e+02
8.211144e+01	1.818182e+02	2.287390e+01	1.759531e+00	1.260997e+02	0	0	1.423340e+02
8.199413e+01	1.818182e+02	2.287390e+01	0	1.260997e+02	0	0	1.424350e+02
8.211144e+01	1.818182e+02	2.287390e+01	1.759531e+00	1.260997e+02	0	0	1.425360e+02
8.199413e+01	1.818182e+02	2.287390e+01	1.759531e+00	1.260997e+02	0	0	1.426370e+02
8.269795e+01	1.798631e+02	2.287390e+01	1.759531e+00	1.114370e+02	0	0	1.427380e+02
8.340176e+01	1.798631e+02	2.463343e+01	1.759531e+00	1.108504e+02	0	0	1.428380e+02
8.340176e+01	1.798631e+02	2.287390e+01	1.759531e+00	1.114370e+02	0	0	1.429390e+02
8.340176e+01	1.798631e+02	2.287390e+01	1.759531e+00	1.108504e+02	0	0	1.430400e+02
8.340176e+01	1.798631e+02	2.463343e+01	0	1.114370e+02	0	0	1.431400e+02
8.340176e+01	1.798631e+02	2.287390e+01	1.759531e+00	1.114370e+02	0	0	1.432420e+02
8.340176e+01	1.798631e+02	2.463343e+01	1.759531e+00	1.114370e+02	0	0	1.433420e+02
8.351906e+01	1.798631e+02	2.463343e+01	1.759531e+00	9.912023e+01	0	0	1.434420e+02
8.445748e+01	1.798631e+02	2.287390e+01	3.519062e+00	9.912023e+01	0	0	1.435440e+02
8.457478e+01	1.798631e+02	2.463343e+01	1.759531e+00	9.970674e+01	0	0	1.436440e+02
8.457478e+01	1.798631e+02	2.287390e+01	1.759531e+00	9.912023e+01	0	0	1.437460e+02
8.445748e+01	1.798631e+02	2.287390e+01	1.759531e+00	9.912023e+01	0	0	1.438460e+02
8.457478e+01	1.788856e+02	2.287390e+01	1.759531e+00	9.912023e+01	0	0	1.439460e+02
8.457478e+01	1.798631e+02	2.287390e+01	1.759531e+00	9.912023e+01	0	0	1.440480e+02
8.457478e+01	1.798631e+02	2.287390e+01	1.759531e+00	9.912023e+01	0	0	1.441480e+02
8.609971e+01	1.798631e+02	2.287390e+01	0	9.442815e+01	3	0	1.442490e+02
8.609971e+01	1.798631e+02	2.287390e+01	1.759531e+00	9.442815e+01	0	0	1.443500e+02
8.598240e+01	1.788856e+02	2.287390e+01	1.759531e+00	9.442815e+01	0	0	1.444500e+02
8.609971e+01	1.798631e+02	2.287390e+01	1.759531e+00	9.442815e+01	0	0	1.445510e+02
8.609971e+01	1.788856e+02	2.463343e+01	1.759531e+00	9.501466e+01	0	0	1.446520e+02
8.598240e+01	1.788856e+02	2.287390e+01	1.759531e+00	9.442815e+01	0	0	1.447530e+02
8.598240e+01	1.798631e+02	2.287390e+01	1.759531e+00	9.442815e+01	0	0	1.448540e+02
8.680352e+01	1.798631e+02	2.287390e+01	1.759531e+00	8.973607e+01	3	0	1.449550e+02
8.668622e+01	1.798631e+02	2.287390e+01	0	8.973607e+01	3	0	1.450550e+02
8.692082e+01	1.798631e+02	2.287390e+01	1.759531e+00	8.973607e+01	3	0	1.451570e+02
8.668622e+01	1.798631e+02	2.463343e+01	1.759531e+00	8.973607e+01	3	0	1.452570e+02
8.668622e+01	1.798631e+02	2.287390e+01	1.759531e+00	8.973607e+01	3	0	1.453580e+02
8.680352e+01	1.798631e+02	2.287390e+01	1.759531e+00	8.973607e+01	3	0	1.454590e+02
8.692082e+01	1.798631e+02	2.287390e+01	1.759531e+00	8.973607e+01	3	0	1.455600e+02
8.868035e+01	1.779081e+02	2.287390e+01	0	8.093842e+01	3	0	1.456600e+02
8.903226e+01	1.779081e+02	2.287390e+01	1.759531e+00	8.093842e+01	0	0	1.457620e+02
8.891496e+01	1.779081e+02	2.463343e+01	1.759531e+00	8.035191e+01	0	0	1.458620e+02
8.879765e+01	1.779081e+02	2.287390e+01	1.759531e+00	8.035191e+01	0	0	1.459630e+02
8.879765e+01	1.779081e+02	2.287390e+01	1.759531e+00	8.035191e+01	0	0	1.460640e+02
8.879765e+01	1.769306e+02	2.463343e+01	0	8.035191e+01	0	0	1.461640e+02
8.891496e+01	1.779081e+02	2.287390e+01	0	8.035191e+01	0	0	1.462660e+02
8.926686e+01	1.779081e+02	2.287390e+01	1.759531e+00	7.565982e+01	0	0	1.463660e+02
8.973607e+01	1.739980e+02	2.287390e+01	1.759531e+00	7.624633e+01	0	0	1.464660e+02
8.973607e+01	1.730205e+02	2.287390e+01	1.759531e+00	7.565982e+01	0	0	1.465680e+02
8.961877e+01	1.730205e+02	2.463343e+01	1.759531e+00	7.565982e+01	0	0	1.466680e+02
8.950147e+01	1.730205e+02	2.463343e+01	1.759531e+00	7.565982e+01	0	0	1.467690e+02
8.961877e+01	1.739980e+02	2.287390e+01	1.759531e+00	7.624633e+01	0	0	1.468700e+02
8.950147e+01	1.739980e+02	2.463343e+01	1.759531e+00	7.565982e+01	0	0	1.469700e+02
8.973607e+01	1.720430e+02	2.463343e+01	0	7.565982e+01	0	0	1.470720e+02
9.008798e+01	1.720430e+02	2.463343e+01	1.759531e+00	7.565982e+01	0	0	1.471720e+02
9.008798e+01	1.720430e+02	2.463343e+01	0	7.565982e+01	0	0	1.472730e+02
9.008798e+01	1.720430e+02	2.463343e+01	3.519062e+00	7.565982e+01	0	0	1.473740e+02
9.020528e+01	1.720430e+02	2.463343e+01	1.759531e+00	7.565982e+01	0	0	1.474740e+02
9.008798e+01	1.720430e+02	2.287390e+01	0	7.565982e+01	0	0	1.475750e+02
9.008798e+01	1.720430e+02	2.463343e+01	1.759531e+00	7.565982e+01	0	0	1.476760e+02
9.008798e+01	1.730205e+02	2.287390e+01	1.759531e+00	7.096774e+01	0	0	1.477770e+02
9.020528e+01	1.710655e+02	2.463343e+01	1.759531e+00	7.155425e+01	3	0	1.478770e+02
9.032258e+01	1.710655e+02	2.287390e+01	1.759531e+00	7.096774e+01	3	0	1.479790e+02
9.020528e+01	1.710655e+02	2.463343e+01	0	7.096774e+01	3	0	1.480790e+02
9.020528e+01	1.710655e+02	2.463343e+01	0	7.096774e+01	3	0	1.481800e+02
9.008798e+01	1.710655e+02	2.463343e+01	1.759531e+00	7.096774e+01	3	0	1.482810e+02
9.020528e+01	1.710655e+02	2.463343e+01	1.759531e+00	7.096774e+01	3	0	1.483820e+02
9.032258e+01	1.710655e+02	2.463343e+01	1.759531e+00	7.155425e+01	3	0	1.484830e+02
9.137830e+01	1.710655e+02	2.463343e+01	1.759531e+00	6.686217e+01	0	0	1.485840e+02
9.137830e+01	1.700880e+02	2.287390e+01	0	6.686217e+01	0	0	1.486840e+02
9.137830e+01	1.710655e+02	2.287390e+01	1.759531e+00	6.627566e+01	0	0	1.487850e+02
9.149560e+01	1.710655e+02	2.463343e+01	1.759531e+00	6.627566e+01	0	0	1.488860e+02
9.149560e+01	1.710655e+02	2.287390e+01	1.759531e+00	6.627566e+01	0	0	1.489860e+02
9.137830e+01	1.710655e+02	2.463343e+01	1.759531e+00	6.686217e+01	0	0	1.490880e+02
9.137830e+01	1.710655e+02	2.463343e+01	0	6.686217e+01	0	0	1.491880e+02
9.208211e+01	1.671554e+02	2.463343e+01	1.759531e+00	6.686217e+01	3	0	1.492890e+02
9.266862e+01	1.691105e+02	2.463343e+01	1.759531e+00	6.744868e+01	0	0	1.493900e+02
9.266862e+01	1.691105e+02	2.287390e+01	1.759531e+00	6.686217e+01	0	0	1.494900e+02
9.255132e+01	1.691105e+02	2.287390e+01	1.759531e+00	6.686217e+01	0	0	1.495920e+02
9.266862e+01	1.681329e+02	2.287390e+01	0	6.686217e+01	0	0	1.496920e+02
9.266862e+01	1.691105e+02	2.287390e+01	1.759531e+00	6.686217e+01	0	0	1.497930e+02
9.255132e+01	1.681329e+02	2.287390e+01	1.759531e+00	6.686217e+01	0	0	1.498940e+02
9.302053e+01	1.681329e+02	2.287390e+01	0	6.686217e+01	3	0	1.499940e+02
9.348974e+01	1.691105e+02	2.287390e+01	1.759531e+00	6.686217e+01	0	0	1.500950e+02
9.325513e+01	1.681329e+02	2.287390e+01	1.759531e+00	6.686217e+01	0	0	1.501960e+02
9.348974e+01	1.681329e+02	2.463343e+01	1.759531e+00	6.686217e+01	0	0	1.502970e+02
9.348974e+01	1.681329e+02	2.287390e+01	1.759531e+00	6.686217e+01	0	0	1.503970e+02
9.348974e+01	1.681329e+02	2.287390e+01	1.759531e+00	6.686217e+01	0	0	1.504980e+02
9.337243e+01	1.681329e+02	2.287390e+01	1.759531e+00	6.686217e+01	0	0	1.505990e+02
9.384164e+01	1.691105e+02	2.287390e+01	1.759531e+00	6.627566e+01	3	0	1.507000e+02
9.384164e+01	1.691105e+02	2.287390e+01	1.759531e+00	6.686217e+01	3	0	1.508010e+02
9.384164e+01	1.691105e+02	2.287390e+01	1.759531e+00	6.627566e+01	3	0	1.509010e+02
9.372434e+01	1.691105e+02	2.287390e+01	0	6.627566e+01	3	0	1.510030e+02
9.372434e+01	1.691105e+02	2.287390e+01	0	6.627566e+01	3	0	1.511030e+02
9.384164e+01	1.681329e+02	2.287390e+01	1.759531e+00	6.627566e+01	3	0	1.512040e+02
9.384164e+01	1.691105e+02	2.287390e+01	0	6.627566e+01	3	0	1.513050e+02
9.407625e+01	1.681329e+02	2.111437e+01	1.759531e+00	6.627566e+01	0	0	1.514060e+02
9.431085e+01	1.691105e+02	2.287390e+01	1.759531e+00	6.627566e+01	0	0	1.515060e+02
9.442815e+01	1.700880e+02	2.287390e+01	1.759531e+00	6.627566e+01	0	0	1.516080e+02
9.431085e+01	1.691105e+02	2.287390e+01	1.759531e+00	6.627566e+01	0	0	1.517080e+02
9.431085e+01	1.691105e+02	2.287390e+01	1.759531e+00	6.686217e+01	0	0	1.518090e+02
9.431085e+01	1.691105e+02	2.111437e+01	1.759531e+00	6.627566e+01	0	0	1.519100e+02
9.431085e+01	1.691105e+02	2.287390e+01	1.759531e+00	6.627566e+01	0	0	1.520100e+02
9.442815e+01	1.700880e+02	2.287390e+01	1.759531e+00	6.627566e+01	0	0	1.521120e+02
9.501466e+01	1.681329e+02	2.111437e+01	0	6.627566e+01	0	0	1.522120e+02
9.501466e+01	1.681329e+02	2.287390e+01	1.759531e+00	6.627566e+01	0	0	1.523130e+02
9.489736e+01	1.681329e+02	2.111437e+01	0	6.627566e+01	0	0	1.524140e+02
9.489736e+01	1.681329e+02	2.111437e+01	1.759531e+00	6.627566e+01	0	0	1.525140e+02
9.489736e+01	1.671554e+02	2.111437e+01	0	6.627566e+01	0	0	1.526150e+02
9.501466e+01	1.671554e+02	2.111437e+01	0	6.686217e+01	0	0	1.527160e+02
9.489736e+01	1.681329e+02	2.287390e+01	1.759531e+00	6.686217e+01	0	0	1.528170e+02
9.489736e+01	1.681329e+02	2.111437e+01	1.759531e+00	6.627566e+01	3	0	1.529180e+02
9.454545e+01	1.681329e+02	2.111437e+01	1.759531e+00	6.686217e+01	0	0	1.530180e+02
9.466276e+01	1.681329e+02	2.111437e+01	1.759531e+00	6.627566e+01	0	0	1.531190e+02
9.466276e+01	1.681329e+02	2.111437e+01	1.759531e+00	6.627566e+01	0	0	1.532200e+02
9.454545e+01	1.681329e+02	2.111437e+01	1.759531e+00	6.627566e+01	0	0	1.533210e+02
9.466276e+01	1.681329e+02	2.111437e+01	1.759531e+00	6.686217e+01	0	0	1.534210e+02
9.454545e+01	1.681329e+02	2.111437e+01	1.759531e+00	6.627566e+01	0	0	1.535230e+02
9.442815e+01	1.661779e+02	2.111437e+01	1.759531e+00	6.627566e+01	3	0	1.536230e+02
9.419355e+01	1.652004e+02	2.111437e+01	1.759531e+00	6.627566e+01	3	0	1.537240e+02
9.419355e+01	1.661779e+02	2.111437e+01	1.759531e+00	6.686217e+01	3	0	1.538250e+02
9.431085e+01	1.661779e+02	2.111437e+01	1.759531e+00	6.627566e+01	3	0	1.539260e+02
9.419355e+01	1.661779e+02	2.111437e+01	1.759531e+00	6.627566e+01	3	0	1.540270e+02
9.431085e+01	1.652004e+02	2.111437e+01	1.759531e+00	6.627566e+01	3	0	1.541280e+02
9.431085e+01	1.652004e+02	2.287390e+01	1.759531e+00	6.686217e+01	3	0	1.542280e+02
9.395894e+01	1.661779e+02	2.111437e+01	1.759531e+00	6.568915e+01	3	0	1.543300e+02
9.360704e+01	1.681329e+02	2.111437e+01	1.759531e+00	6.568915e+01	0	0	1.544300e+02
9.372434e+01	1.681329e+02	1.935484e+01	1.759531e+00	6.627566e+01	0	0	1.545300e+02
9.372434e+01	1.681329e+02	2.111437e+01	1.759531e+00	6.568915e+01	0	0	1.546320e+02
9.372434e+01	1.681329e+02	2.111437e+01	1.759531e+00	6.627566e+01	0	0	1.547320e+02
9.360704e+01	1.681329e+02	2.111437e+01	1.759531e+00	6.627566e+01	0	0	1.548330e+02
9.360704e+01	1.681329e+02	2.111437e+01	1.759531e+00	6.627566e+01	0	0	1.549340e+02
9.348974e+01	1.691105e+02	2.111437e+01	1.759531e+00	6.392962e+01	3	0	1.550350e+02
9.313783e+01	1.691105e+02	2.111437e+01	0	6.392962e+01	0	0	1.551360e+02
9.313783e+01	1.691105e+02	2.111437e+01	1.759531e+00	6.392962e+01	0	0	1.552360e+02
9.313783e+01	1.700880e+02	2.111437e+01	1.759531e+00	6.334311e+01	0	0	1.553370e+02
9.313783e+01	1.691105e+02	2.111437e+01	1.759531e+00	6.392962e+01	0	0	1.554380e+02
9.313783e+01	1.691105e+02	2.111437e+01	1.759531e+00	6.334311e+01	0	0	1.555390e+02
9.313783e+01	1.700880e+02	2.111437e+01	1.759531e+00	6.392962e+01	0	0	1.556390e+02
9.313783e+01	1.700880e+02	2.111437e+01	1.759531e+00	6.275660e+01	0	0	1.557400e+02
9.290323e+01	1.720430e+02	2.111437e+01	1.759531e+00	6.275660e+01	0	0	1.558410e+02
9.302053e+01	1.720430e+02	2.111437e+01	0	6.217009e+01	0	0	1.559410e+02
9.302053e+01	1.720430e+02	2.111437e+01	1.759531e+00	6.217009e+01	0	0	1.560430e+02
9.302053e+01	1.720430e+02	2.111437e+01	1.759531e+00	6.275660e+01	0	0	1.561430e+02
9.302053e+01	1.720430e+02	2.111437e+01	1.759531e+00	6.217009e+01	0	0	1.562430e+02
9.302053e+01	1.720430e+02	2.111437e+01	1.759531e+00	6.217009e+01	0	0	1.563450e+02
9.302053e+01	1.720430e+02	2.111437e+01	1.759531e+00	6.217009e+01	0	0	1.564450e+02
9.290323e+01	1.710655e+02	2.111437e+01	1.759531e+00	6.275660e+01	0	0	1.565470e+02
9.278592e+01	1.710655e+02	2.111437e+01	1.759531e+00	6.275660e+01	0	0	1.566470e+02
9.266862e+01	1.710655e+02	2.111437e+01	1.759531e+00	6.217009e+01	0	0	1.567470e+02
9.278592e+01	1.710655e+02	2.111437e+01	1.759531e+00	6.275660e+01	0	0	1.568490e+02
9.278592e+01	1.710655e+02	2.111437e+01	1.759531e+00	6.275660e+01	0	0	1.569490e+02
9.290323e+01	1.710655e+02	2.111437e+01	1.759531e+00	6.275660e+01	0	0	1.570500e+02
9.290323e+01	1.710655e+02	2.111437e+01	0	6.275660e+01	0	0	1.571510e+02
9.290323e+01	1.710655e+02	2.111437e+01	1.759531e+00	6.217009e+01	0	0	1.572510e+02
9.278592e+01	1.710655e+02	2.111437e+01	1.759531e+00	6.275660e+01	0	0	1.573520e+02
9.290323e+01	1.710655e+02	2.287390e+01	0	6.275660e+01	0	0	1.574530e+02
9.278592e+01	1.710655e+02	2.111437e+01	0	6.275660e+01	0	0	1.575540e+02
9.278592e+01	1.710655e+02	2.111437e+01	1.759531e+00	6.275660e+01	0	0	1.576550e+02
9.278592e+01	1.710655e+02	2.111437e+01	1.759531e+00	6.275660e+01	0	0	1.577550e+02
9.290323e+01	1.710655e+02	2.111437e+01	1.759531e+00	6.217009e+01	0	0	1.578560e+02
9.302053e+01	1.710655e+02	2.111437e+01	1.759531e+00	6.158358e+01	3	0	1.579570e+02
9.337243e+01	1.700880e+02	2.111437e+01	0	6.158358e+01	0	0	1.580580e+02
9.325513e+01	1.691105e+02	2.111437e+01	1.759531e+00	6.099707e+01	0	0	1.581580e+02
9.325513e+01	1.691105e+02	2.111437e+01	1.759531e+00	6.158358e+01	0	0	1.582590e+02
9.337243e+01	1.691105e+02	2.111437e+01	1.759531e+00	6.158358e+01	0	0	1.583600e+02
9.325513e+01	1.691105e+02	2.111437e+01	1.759531e+00	6.099707e+01	0	0	1.584600e+02
9.325513e+01	1.691105e+02	2.111437e+01	1.759531e+00	6.158358e+01	0	0	1.585620e+02
9.348974e+01	1.681329e+02	2.111437e+01	1.759531e+00	5.806452e+01	3	0	1.586620e+02
9.348974e+01	1.671554e+02	2.287390e+01	1.759531e+00	5.806452e+01	0	0	1.587640e+02
9.348974e+01	1.671554e+02	2.111437e+01	1.759531e+00	5.806452e+01	0	0	1.588640e+02
9.348974e+01	1.671554e+02	2.287390e+01	0	5.806452e+01	0	0	1.589640e+02
9.348974e+01	1.681329e+02	2.111437e+01	1.759531e+00	5.806452e+01	0	0	1.590660e+02
9.348974e+01	1.671554e+02	2.287390e+01	1.759531e+00	5.806452e+01	0	0	1.591660e+02
9.337243e+01	1.671554e+02	2.111437e+01	1.759531e+00	5.806452e+01	0	0	1.592660e+02
9.360704e+01	1.671554e+02	2.111437e+01	1.759531e+00	5.747801e+01	3	0	1.593680e+02
9.348974e+01	1.671554e+02	2.287390e+01	0	5.747801e+01	3	0	1.594680e+02
9.348974e+01	1.661779e+02	2.287390e+01	1.759531e+00	5.747801e+01	3	0	1.595690e+02
9.348974e+01	1.671554e+02	2.287390e+01	1.759531e+00	5.747801e+01	3	0	1.596700e+02
9.348974e+01	1.661779e+02	2.287390e+01	1.759531e+00	5.747801e+01	3	0	1.597710e+02
9.348974e+01	1.671554e+02	2.287390e+01	1.759531e+00	5.747801e+01	3	0	1.598720e+02
9.348974e+01	1.661779e+02	2.287390e+01	1.759531e+00	5.747801e+01	3	0	1.599730e+02
9.395894e+01	1.661779e+02	2.287390e+01	1.759531e+00	5.747801e+01	3	0	1.600730e+02
9.360704e+01	1.652004e+02	2.111437e+01	1.759531e+00	5.630499e+01	0	0	1.601740e+02
9.348974e+01	1.652004e+02	2.287390e+01	1.759531e+00	5.689150e+01	0	0	1.602750e+02
9.348974e+01	1.652004e+02	2.287390e+01	1.759531e+00	5.689150e+01	0	0	1.603750e+02
9.348974e+01	1.661779e+02	2.287390e+01	1.759531e+00	5.689150e+01	0	0	1.604760e+02
9.348974e+01	1.652004e+02	2.287390e+01	1.759531e+00	5.689150e+01	0	0	1.605770e+02
9.348974e+01	1.652004e+02	2.287390e+01	0	5.747801e+01	0	0	1.606770e+02
9.348974e+01	1.652004e+02	2.287390e+01	0	5.747801e+01	0	0	1.607780e+02
9.372434e+01	1.652004e+02	2.287390e+01	1.759531e+00	5.689150e+01	0	0	1.608790e+02
9.372434e+01	1.661779e+02	2.111437e+01	1.759531e+00	5.689150e+01	0	0	1.609790e+02
9.372434e+01	1.652004e+02	2.287390e+01	1.759531e+00	5.689150e+01	0	0	1.610810e+02
9.372434e+01	1.652004e+02	2.287390e+01	1.759531e+00	5.689150e+01	0	0	1.611810e+02
9.372434e+01	1.652004e+02	2.287390e+01	1.759531e+00	5.689150e+01	0	0	1.612820e+02
9.372434e+01	1.652004e+02	2.111437e+01	1.759531e+00	5.689150e+01	0	0	1.613830e+02
9.372434e+01	1.652004e+02	2.287390e+01	1.759531e+00	5.689150e+01	0	0	1.614830e+02
9.384164e+01	1.652004e+02	2.111437e+01	1.759531e+00	5.747801e+01	3	0	1.615840e+02
9.395894e+01	1.652004e+02	2.111437e+01	1.759531e+00	5.689150e+01	0	0	1.616850e+02
9.395894e+01	1.661779e+02	2.111437e+01	1.759531e+00	5.689150e+01	0	0	1.617850e+02
9.384164e+01	1.652004e+02	2.111437e+01	3.519062e+00	5.689150e+01	0	0	1.618860e+02
9.384164e+01	1.652004e+02	2.111437e+01	1.759531e+00	5.689150e+01	0	0	1.619870e+02
9.384164e+01	1.652004e+02	2.111437e+01	1.759531e+00	5.689150e+01	0	0	1.620870e+02
9.395894e+01	1.652004e+02	2.111437e+01	1.759531e+00	5.689150e+01	0	0	1.621890e+02
9.395894e+01	1.652004e+02	2.111437e+01	1.759531e+00	5.630499e+01	3	0	1.622890e+02
9.384164e+01	1.652004e+02	2.111437e+01	3.519062e+00	5.630499e+01	3	0	1.623900e+02
9.384164e+01	1.652004e+02	2.111437e+01	1.759531e+00	5.630499e+01	3	0	1.624910e+02
9.384164e+01	1.642229e+02	2.287390e+01	1.759531e+00	5.630499e+01	3	0	1.625910e+02
9.384164e+01	1.652004e+02	2.111437e+01	1.759531e+00	5.630499e+01	3	0	1.626930e+02
9.395894e+01	1.652004e+02	2.111437e+01	1.759531e+00	5.630499e+01	3	0	1.627930e+02
9.384164e+01	1.652004e+02	2.111437e+01	3.519062e+00	5.689150e+01	3	0	1.628940e+02
9.384164e+01	1.652004e+02	2.111437e+01	1.759531e+00	5.630499e+01	3	0	1.629950e+02
9.419355e+01	1.661779e+02	2.111437e+01	1.759531e+00	5.630499e+01	0	0	1.630960e+02
9.384164e+01	1.652004e+02	2.111437e+01	1.759531e+00	5.630499e+01	0	0	1.631960e+02
9.384164e+01	1.652004e+02	2.111437e+01	3.519062e+00	5.630499e+01	0	0	1.632970e+02
9.384164e+01	1.652004e+02	2.111437e+01	1.759531e+00	5.630499e+01	0	0	1.633980e+02
9.384164e+01	1.652004e+02	2.111437e+01	1.759531e+00	5.630499e+01	0	0	1.634990e+02
9.384164e+01	1.652004e+02	2.287390e+01	1.759531e+00	5.630499e+01	0	0	1.635990e+02
9.384164e+01	1.652004e+02	2.111437e+01	1.759531e+00	5.630499e+01	3	0	1.637000e+02
9.384164e+01	1.652004e+02	2.111437e+01	1.759531e+00	5.630499e+01	0	0	1.638010e+02
9.384164e+01	1.661779e+02	2.111437e+01	3.519062e+00	5.689150e+01	0	0	1.639020e+02
9.384164e+01	1.652004e+02	1.935484e+01	3.519062e+00	5.689150e+01	0	0	1.640020e+02
9.384164e+01	1.652004e+02	2.111437e+01	1.759531e+00	5.630499e+01	0	0	1.641030e+02
9.372434e+01	1.652004e+02	2.287390e+01	1.759531e+00	5.630499e+01	0	0	1.642040e+02
9.384164e+01	1.661779e+02	2.111437e+01	1.759531e+00	5.630499e+01	0	0	1.643040e+02
9.372434e+01	1.652004e+02	2.111437e+01	1.759531e+00	5.630499e+01	0	0	1.644050e+02
9.360704e+01	1.661779e+02	2.111437e+01	1.759531e+00	5.630499e+01	0	0	1.645060e+02
9.360704e+01	1.661779e+02	2.111437e+01	3.519062e+00	5.630499e+01	0	0	1.646060e+02
9.360704e+01	1.661779e+02	1.935484e+01	1.759531e+00	5.630499e+01	0	0	1.647070e+02
9.360704e+01	1.652004e+02	2.111437e+01	1.759531e+00	5.630499e+01	0	0	1.648080e+02
9.360704e+01	1.661779e+02	2.111437e+01	1.759531e+00	5.630499e+01	0	0	1.649090e+02
9.360704e+01	1.661779e+02	2.111437e+01	1.759531e+00	5.630499e+01	0	0	1.650090e+02
9.372434e+01	1.661779e+02	2.111437e+01	1.759531e+00	5.689150e+01	0	0	1.651100e+02
9.348974e+01	1.661779e+02	1.935484e+01	1.759531e+00	5.630499e+01	0	0	1.652110e+02
9.337243e+01	1.661779e+02	2.111437e+01	3.519062e+00	5.630499e+01	0	0	1.653110e+02
9.337243e+01	1.661779e+02	1.935484e+01	1.759531e+00	5.630499e+01	0	0	1.654120e+02
9.337243e+01	1.652004e+02	2.111437e+01	1.759531e+00	5.630499e+01	0	0	1.655130e+02
9.337243e+01	1.652004e+02	1.935484e+01	3.519062e+00	5.630499e+01	0	0	1.656140e+02
9.337243e+01	1.661779e+02	1.935484e+01	1.759531e+00	5.630499e+01	0	0	1.657140e+02
9.337243e+01	1.652004e+02	2.111437e+01	1.759531e+00	5.630499e+01	0	0	1.658150e+02
9.313783e+01	1.652004e+02	2.111437e+01	1.759531e+00	5.630499e+01	0	0	1.659160e+02
9.302053e+01	1.652004e+02	2.111437e+01	1.759531e+00	5.630499e+01	0	0	1.660170e+02
9.313783e+01	1.652004e+02	2.111437e+01	1.759531e+00	5.630499e+01	0	0	1.661170e+02
9.313783e+01	1.652004e+02	2.111437e+01	1.759531e+00	5.630499e+01	0	0	1.662180e+02
9.302053e+01	1.652004e+02	2.111437e+01	1.759531e+00	5.630499e+01	0	0	1.663190e+02
9.302053e+01	1.652004e+02	1.935484e+01	1.759531e+00	5.630499e+01	0	0	1.664190e+02
9.302053e+01	1.652004e+02	2.111437e+01	1.759531e+00	5.630499e+01	0	0	1.665200e+02
9.302053e+01	1.652004e+02	1.935484e+01	1.759531e+00	5.337243e+01	3	0	1.666210e+02
9.302053e+01	1.632454e+02	1.935484e+01	1.759531e+00	5.337243e+01	0	0	1.667220e+02
9.313783e+01	1.652004e+02	1.935484e+01	3.519062e+00	5.395894e+01	0	0	1.668220e+02
9.313783e+01	1.642229e+02	1.935484e+01	1.759531e+00	5.337243e+01	0	0	1.669230e+02
9.313783e+01	1.642229e+02	1.935484e+01	1.759531e+00	5.395894e+01	0	0	1.670240e+02
9.313783e+01	1.642229e+02	1.935484e+01	1.759531e+00	5.337243e+01	0	0	1.671240e+02
9.313783e+01	1.642229e+02	1.935484e+01	1.759531e+00	5.395894e+01	0	0	1.672250e+02
9.337243e+01	1.652004e+02	1.935484e+01	1.759531e+00	5.161290e+01	3	0	1.673260e+02
9.325513e+01	1.642229e+02	1.759531e+01	1.759531e+00	5.161290e+01	3	0	1.674270e+02
9.325513e+01	1.642229e+02	1.935484e+01	1.759531e+00	5.161290e+01	3	0	1.675280e+02
9.325513e+01	1.642229e+02	1.935484e+01	1.759531e+00	5.161290e+01	3	0	1.676280e+02
9.313783e+01	1.642229e+02	1.935484e+01	3.519062e+00	5.161290e+01	3	0	1.677300e+02
9.325513e+01	1.642229e+02	1.935484e+01	1.759531e+00	5.102639e+01	3	0	1.678300e+02
9.325513e+01	1.642229e+02	1.935484e+01	1.759531e+00	5.161290e+01	3	0	1.679310e+02
9.348974e+01	1.642229e+02	1.935484e+01	1.759531e+00	5.161290e+01	0	0	1.680320e+02
9.360704e+01	1.632454e+02	1.935484e+01	1.759531e+00	5.161290e+01	3	0	1.681320e+02
9.337243e+01	1.632454e+02	1.935484e+01	1.759531e+00	5.161290e+01	3	0	1.682330e+02
9.348974e+01	1.632454e+02	1.935484e+01	1.759531e+00	5.161290e+01	3	0	1.683340e+02
9.348974e+01	1.632454e+02	1.759531e+01	1.759531e+00	5.161290e+01	3	0	1.684350e+02
9.348974e+01	1.632454e+02	1.935484e+01	1.759531e+00	5.161290e+01	3	0	1.685360e+02
9.348974e+01	1.632454e+02	1.759531e+01	1.759531e+00	5.161290e+01	3	0	1.686370e+02
9.348974e+01	1.642229e+02	1.935484e+01	1.759531e+00	5.043988e+01	3	0	1.687370e+02
9.395894e+01	1.632454e+02	1.935484e+01	1.759531e+00	5.043988e+01	0	0	1.688380e+02
9.395894e+01	1.632454e+02	1.935484e+01	1.759531e+00	5.043988e+01	0	0	1.689390e+02
9.395894e+01	1.632454e+02	1.935484e+01	1.759531e+00	5.043988e+01	0	0	1.690390e+02
9.384164e+01	1.632454e+02	1.935484e+01	1.759531e+00	5.043988e+01	0	0	1.691410e+02
9.384164e+01	1.632454e+02	1.759531e+01	1.759531e+00	5.043988e+01	0	0	1.692410e+02
9.384164e+01	1.632454e+02	1.935484e+01	1.759531e+00	5.043988e+01	0	0	1.693410e+02
9.395894e+01	1.632454e+02	1.935484e+01	1.759531e+00	5.043988e+01	0	0	1.694430e+02
9.419355e+01	1.632454e+02	1.935484e+01	1.759531e+00	5.043988e+01	3	0	1.695430e+02
9.407625e+01	1.632454e+02	2.111437e+01	1.759531e+00	4.985337e+01	3	0	1.696450e+02
9.419355e+01	1.632454e+02	1.935484e+01	1.759531e+00	5.043988e+01	3	0	1.697450e+02
9.419355e+01	1.632454e+02	1.935484e+01	1.759531e+00	4.985337e+01	3	0	1.698450e+02
9.419355e+01	1.632454e+02	1.935484e+01	1.759531e+00	5.043988e+01	3	0	1.699470e+02
9.442815e+01	1.632454e+02	1.935484e+01	1.759531e+00	5.043988e+01	3	0	1.700470e+02
9.431085e+01	1.632454e+02	2.111437e+01	1.759531e+00	5.043988e+01	3	0	1.701480e+02
9.489736e+01	1.642229e+02	2.111437e+01	1.759531e+00	5.043988e+01	0	0	1.702490e+02
9.489736e+01	1.652004e+02	1.935484e+01	1.759531e+00	5.043988e+01	0	0	1.703500e+02
9.489736e+01	1.652004e+02	1.935484e+01	1.759531e+00	4.985337e+01	0	0	1.704500e+02
9.489736e+01	1.642229e+02	1.935484e+01	1.759531e+00	5.043988e+01	0	0	1.705510e+02
9.501466e+01	1.642229e+02	1.935484e+01	1.759531e+00	4.985337e+01	0	0	1.706520e+02
9.489736e+01	1.652004e+02	1.935484e+01	1.759531e+00	4.985337e+01	0	0	1.707530e+02
9.501466e+01	1.642229e+02	1.935484e+01	1.759531e+00	4.985337e+01	0	0	1.708530e+02
9.489736e+01	1.652004e+02	2.111437e+01	1.759531e+00	5.043988e+01	3	0	1.709540e+02
9.454545e+01	1.700880e+02	2.111437e+01	1.759531e+00	5.043988e+01	0	0	1.710550e+02
9.478006e+01	1.700880e+02	2.111437e+01	1.759531e+00	5.043988e+01	0	0	1.711550e+02
9.466276e+01	1.691105e+02	1.935484e+01	1.759531e+00	5.043988e+01	0	0	1.712560e+02
9.478006e+01	1.691105e+02	2.111437e+01	1.759531e+00	5.043988e+01	0	0	1.713570e+02
9.466276e+01	1.700880e+02	2.111437e+01	1.759531e+00	5.043988e+01	0	0	1.714580e+02
9.466276e+01	1.691105e+02	2.111437e+01	1.759531e+00	5.043988e+01	0	0	1.715580e+02
9.442815e+01	1.691105e+02	2.111437e+01	3.519062e+00	5.102639e+01	3	0	1.716590e+02
9.442815e+01	1.691105e+02	2.111437e+01	1.759531e+00	5.102639e+01	3	0	1.717600e+02
9.431085e+01	1.691105e+02	2.111437e+01	1.759531e+00	5.043988e+01	3	0	1.718600e+02
9.442815e+01	1.700880e+02	2.111437e+01	1.759531e+00	5.102639e+01	3	0	1.719620e+02
9.442815e+01	1.700880e+02	2.111437e+01	0	5.102639e+01	3	0	1.720620e+02
9.442815e+01	1.691105e+02	2.111437e+01	1.759531e+00	5.102639e+01	3	0	1.721640e+02
9.442815e+01	1.700880e+02	2.111437e+01	1.759531e+00	5.102639e+01	3	0	1.722640e+02
9.431085e+01	1.691105e+02	2.111437e+01	1.759531e+00	5.102639e+01	0	0	1.723640e+02
9.442815e+01	1.710655e+02	2.111437e+01	1.759531e+00	5.102639e+01	3	0	1.724660e+02
9.442815e+01	1.710655e+02	2.111437e+01	1.759531e+00	5.102639e+01	3	0	1.725660e+02
9.442815e+01	1.710655e+02	2.111437e+01	3.519062e+00	5.102639e+01	3	0	1.726670e+02
9.431085e+01	1.710655e+02	2.111437e+01	1.759531e+00	5.102639e+01	3	0	1.727680e+02
9.431085e+01	1.710655e+02	2.111437e+01	1.759531e+00	5.102639e+01	3	0	1.728690e+02
9.431085e+01	1.710655e+02	2.111437e+01	1.759531e+00	5.102639e+01	3	0	1.729690e+02
9.419355e+01	1.710655e+02	2.111437e+01	1.759531e+00	4.926686e+01	3	0	1.730710e+02
9.407625e+01	1.700880e+02	2.111437e+01	1.759531e+00	4.985337e+01	0	0	1.731710e+02
9.419355e+01	1.700880e+02	2.111437e+01	1.759531e+00	4.926686e+01	0	0	1.732720e+02
9.407625e+01	1.710655e+02	2.111437e+01	1.759531e+00	4.926686e+01	0	0	1.733730e+02
9.419355e+01	1.710655e+02	2.111437e+01	1.759531e+00	4.926686e+01	0	0	1.734730e+02
9.407625e+01	1.700880e+02	2.111437e+01	1.759531e+00	4.926686e+01	0	0	1.735740e+02
9.407625e+01	1.700880e+02	2.111437e+01	1.759531e+00	4.926686e+01	0	0	1.736750e+02
9.419355e+01	1.700880e+02	2.287390e+01	1.759531e+00	4.868035e+01	0	0	1.737750e+02
9.384164e+01	1.710655e+02	2.111437e+01	1.759531e+00	4.868035e+01	3	0	1.738770e+02
9.407625e+01	1.710655e+02	2.111437e+01	1.759531e+00	4.809384e+01	3	0	1.739770e+02
9.384164e+01	1.700880e+02	2.111437e+01	1.759531e+00	4.868035e+01	3	0	1.740780e+02
9.384164e+01	1.700880e+02	2.111437e+01	1.759531e+00	4.868035e+01	3	0	1.741790e+02
9.395894e+01	1.700880e+02	2.287390e+01	1.759531e+00	4.868035e+01	3	0	1.742790e+02
9.384164e+01	1.700880e+02	2.111437e+01	1.759531e+00	4.868035e+01	3	0	1.743810e+02
9.384164e+01	1.700880e+02	2.111437e+01	0	4.868035e+01	3	0	1.744810e+02
9.348974e+01	1.710655e+02	2.111437e+01	3.519062e+00	4.868035e+01	0	0	1.745820e+02
9.325513e+01	1.700880e+02	2.111437e+01	1.759531e+00	4.868035e+01	0	0	1.746830e+02
9.337243e+01	1.700880e+02	2.111437e+01	1.759531e+00	4.868035e+01	0	0	1.747830e+02
9.337243e+01	1.700880e+02	2.287390e+01	1.759531e+00	4.868035e+01	0	0	1.748840e+02
9.348974e+01	1.700880e+02	2.111437e+01	3.519062e+00	4.868035e+01	0	0	1.749850e+02
9.337243e+01	1.710655e+02	2.287390e+01	1.759531e+00	4.868035e+01	0	0	1.750850e+02
9.337243e+01	1.700880e+02	2.111437e+01	3.519062e+00	4.868035e+01	0	0	1.751860e+02
9.325513e+01	1.691105e+02	2.287390e+01	1.759531e+00	4.868035e+01	3	0	1.752870e+02
9.325513e+01	1.691105e+02	2.111437e+01	1.759531e+00	4.868035e+01	0	0	1.753880e+02
9.337243e+01	1.700880e+02	2.111437e+01	1.759531e+00	4.809384e+01	0	0	1.754890e+02
9.337243e+01	1.691105e+02	2.111437e+01	1.759531e+00	4.868035e+01	0	0	1.755890e+02
9.325513e+01	1.691105e+02	2.287390e+01	1.759531e+00	4.868035e+01	0	0	1.756900e+02
9.337243e+01	1.691105e+02	2.111437e+01	1.759531e+00	4.868035e+01	0	0	1.757910e+02
9.325513e+01	1.691105e+02	2.111437e+01	0	4.868035e+01	0	0	1.758910e+02
9.337243e+01	1.691105e+02	2.111437e+01	1.759531e+00	4.750733e+01	3	0	1.759920e+02
9.337243e+01	1.671554e+02	2.287390e+01	1.759531e+00	4.809384e+01	0	0	1.760930e+02
9.337243e+01	1.671554e+02	2.111437e+01	1.759531e+00	4.750733e+01	0	0	1.761940e+02
9.325513e+01	1.671554e+02	2.287390e+01	1.759531e+00	4.750733e+01	0	0	1.762940e+02
9.325513e+01	1.671554e+02	2.287390e+01	1.759531e+00	4.750733e+01	0	0	1.763950e+02
9.325513e+01	1.671554e+02	2.111437e+01	1.759531e+00	4.750733e+01	0	0	1.764960e+02
9.325513e+01	1.671554e+02	2.287390e+01	1.759531e+00	4.750733e+01	0	0	1.765960e+02
9.337243e+01	1.671554e+02	2.287390e+01	1.759531e+00	4.574780e+01	0	0	1.766970e+02
9.302053e+01	1.671554e+02	2.287390e+01	0	4.574780e+01	3	0	1.767980e+02
9.302053e+01	1.681329e+02	2.111437e+01	1.759531e+00	4.574780e+01	3	0	1.768990e+02
9.290323e+01	1.671554e+02	2.111437e+01	1.759531e+00	4.574780e+01	3	0	177
9.302053e+01	1.671554e+02	2.287390e+01	1.759531e+00	4.574780e+01	3	0	1.771000e+02
9.302053e+01	1.671554e+02	2.111437e+01	3.519062e+00	4.574780e+01	3	0	1.772020e+02
9.302053e+01	1.671554e+02	2.287390e+01	3.519062e+00	4.574780e+01	3	0	1.773020e+02
9.290323e+01	1.671554e+02	2.287390e+01	1.759531e+00	4.574780e+01	3	0	1.774030e+02
9.278592e+01	1.671554e+02	2.111437e+01	1.759531e+00	4.574780e+01	0	0	1.775040e+02
9.290323e+01	1.671554e+02	2.287390e+01	1.759531e+00	4.574780e+01	0	0	1.776040e+02
9.266862e+01	1.671554e+02	2.111437e+01	0	4.574780e+01	0	0	1.777050e+02
9.266862e+01	1.681329e+02	2.111437e+01	1.759531e+00	4.516129e+01	0	0	1.778060e+02
9.266862e+01	1.671554e+02	2.111437e+01	1.759531e+00	4.574780e+01	0	0	1.779060e+02
9.278592e+01	1.671554e+02	2.111437e+01	1.759531e+00	4.633431e+01	0	0	1.780080e+02
9.266862e+01	1.671554e+02	2.287390e+01	1.759531e+00	4.340176e+01	0	0	1.781080e+02
9.290323e+01	1.671554e+02	2.111437e+01	1.759531e+00	4.340176e+01	0	0	1.782080e+02
9.290323e+01	1.671554e+02	2.111437e+01	3.519062e+00	4.398827e+01	0	0	1.783100e+02
9.302053e+01	1.671554e+02	2.111437e+01	1.759531e+00	4.340176e+01	0	0	1.784100e+02
9.266862e+01	1.661779e+02	2.111437e+01	3.519062e+00	4.340176e+01	0	0	1.785110e+02
9.302053e+01	1.671554e+02	2.111437e+01	1.759531e+00	4.398827e+01	0	0	1.786120e+02
9.266862e+01	1.661779e+02	2.111437e+01	1.759531e+00	4.340176e+01	0	0	1.787120e+02
9.266862e+01	1.661779e+02	2.111437e+01	1.759531e+00	4.340176e+01	0	0	1.788130e+02
9.302053e+01	1.661779e+02	2.111437e+01	1.759531e+00	4.222874e+01	3	0	1.789140e+02
9.290323e+01	1.652004e+02	2.111437e+01	1.759531e+00	4.222874e+01	3	0	1.790150e+02
9.302053e+01	1.661779e+02	2.111437e+01	1.759531e+00	4.222874e+01	3	0	1.791160e+02
9.290323e+01	1.652004e+02	2.111437e+01	1.759531e+00	4.222874e+01	3	0	1.792160e+02
9.290323e+01	1.661779e+02	2.111437e+01	1.759531e+00	4.281525e+01	3	0	1.793170e+02
9.313783e+01	1.661779e+02	2.111437e+01	1.759531e+00	4.281525e+01	3	0	1.794180e+02
9.290323e+01	1.652004e+02	2.111437e+01	0	4.222874e+01	3	0	1.795190e+02
9.313783e+01	1.652004e+02	2.111437e+01	1.759531e+00	4.222874e+01	0	0	1.796190e+02
9.313783e+01	1.652004e+02	2.111437e+01	1.759531e+00	4.222874e+01	0	0	1.797210e+02
9.325513e+01	1.652004e+02	2.111437e+01	1.759531e+00	4.281525e+01	0	0	1.798210e+02
9.360704e+01	1.661779e+02	2.111437e+01	1.759531e+00	4.340176e+01	0	0	1.799210e+02
9.337243e+01	1.652004e+02	2.287390e+01	1.759531e+00	4.222874e+01	0	0	1.800230e+02
9.313783e+01	1.652004e+02	2.111437e+01	1.759531e+00	4.222874e+01	0	0	1.801230e+02
9.313783e+01	1.652004e+02	2.111437e+01	1.759531e+00	4.222874e+01	0	0	1.802240e+02
9.325513e+01	1.642229e+02	2.111437e+01	1.759531e+00	4.281525e+01	3	0	1.803250e+02
9.325513e+01	1.632454e+02	2.111437e+01	1.759531e+00	4.281525e+01	0	0	1.804250e+02
9.302053e+01	1.632454e+02	2.111437e+01	1.759531e+00	4.281525e+01	0	0	1.805260e+02
9.302053e+01	1.632454e+02	2.287390e+01	1.759531e+00	4.281525e+01	0	0	1.806270e+02
9.302053e+01	1.632454e+02	2.111437e+01	1.759531e+00	4.281525e+01	0	0	1.807270e+02
9.290323e+01	1.632454e+02	2.111437e+01	1.759531e+00	4.281525e+01	0	0	1.808290e+02
9.302053e+01	1.632454e+02	2.111437e+01	1.759531e+00	4.281525e+01	0	0	1.809290e+02
9.313783e+01	1.632454e+02	2.111437e+01	1.759531e+00	4.281525e+01	0	0	1.810290e+02
9.325513e+01	1.632454e+02	2.111437e+01	3.519062e+00	4.281525e+01	3	0	1.811310e+02
9.313783e+01	1.622678e+02	2.111437e+01	1.759531e+00	4.281525e+01	3	0	1.812310e+02
9.348974e+01	1.632454e+02	2.287390e+01	1.759531e+00	4.281525e+01	3	0	1.813320e+02
9.325513e+01	1.632454e+02	2.111437e+01	1.759531e+00	4.281525e+01	3	0	1.814330e+02
9.313783e+01	1.632454e+02	2.287390e+01	1.759531e+00	4.281525e+01	3	0	1.815340e+02
9.302053e+01	1.632454e+02	2.111437e+01	1.759531e+00	4.281525e+01	3	0	1.816350e+02
9.325513e+01	1.622678e+02	2.287390e+01	1.759531e+00	4.281525e+01	0	0	1.817350e+02
9.337243e+01	1.632454e+02	2.287390e+01	1.759531e+00	4.281525e+01	3	0	1.818360e+02
9.372434e+01	1.632454e+02	2.287390e+01	1.759531e+00	4.281525e+01	3	0	1.819370e+02
9.348974e+01	1.632454e+02	2.287390e+01	1.759531e+00	4.281525e+01	3	0	1.820380e+02
9.348974e+01	1.632454e+02	2.111437e+01	1.759531e+00	4.281525e+01	3	0	1.821380e+02
9.372434e+01	1.642229e+02	2.111437e+01	1.759531e+00	4.281525e+01	3	0	1.822400e+02
9.360704e+01	1.632454e+02	2.287390e+01	1.759531e+00	4.281525e+01	3	0	1.823400e+02
9.360704e+01	1.632454e+02	2.287390e+01	1.759531e+00	4.398827e+01	3	0	1.824410e+02
9.348974e+01	1.642229e+02	2.287390e+01	1.759531e+00	4.340176e+01	0	0	1.825420e+02
9.337243e+01	1.642229e+02	2.287390e+01	1.759531e+00	4.340176e+01	0	0	1.826420e+02
9.348974e+01	1.642229e+02	2.287390e+01	3.519062e+00	4.340176e+01	0	0	1.827440e+02
9.360704e+01	1.632454e+02	2.287390e+01	3.519062e+00	4.398827e+01	0	0	1.828440e+02
9.372434e+01	1.642229e+02	2.287390e+01	1.759531e+00	4.398827e+01	0	0	1.829440e+02
9.372434e+01	1.642229e+02	2.287390e+01	1.759531e+00	4.398827e+01	0	0	1.830460e+02
9.348974e+01	1.632454e+02	2.287390e+01	0	4.340176e+01	0	0	1.831460e+02
9.372434e+01	1.632454e+02	2.287390e+01	1.759531e+00	4.457478e+01	3	0	1.832470e+02
9.348974e+01	1.632454e+02	2.287390e+01	1.759531e+00	4.457478e+01	0	0	1.833480e+02
9.325513e+01	1.642229e+02	2.287390e+01	1.759531e+00	4.457478e+01	0	0	1.834480e+02
9.337243e+01	1.632454e+02	2.287390e+01	3.519062e+00	4.398827e+01	0	0	1.835490e+02
9.337243e+01	1.632454e+02	2.287390e+01	1.759531e+00	4.457478e+01	0	0	1.836500e+02
9.325513e+01	1.632454e+02	2.287390e+01	1.759531e+00	4.398827e+01	0	0	1.837500e+02
9.325513e+01	1.632454e+02	2.287390e+01	3.519062e+00	4.457478e+01	0	0	1.838520e+02
9.325513e+01	1.632454e+02	2.463343e+01	1.759531e+00	4.457478e+01	0	0	1.839520e+02
9.325513e+01	1.622678e+02	2.287390e+01	3.519062e+00	4.398827e+01	0	0	1.840520e+02
9.325513e+01	1.632454e+02	2.287390e+01	1.759531e+00	4.457478e+01	0	5	1.841540e+02
9.348974e+01	1.642229e+02	2.287390e+01	1.759531e+00	4.398827e+01	0	5	1.842540e+02
9.348974e+01	1.632454e+02	2.287390e+01	3.519062e+00	4.457478e+01	0	5	1.843540e+02
9.360704e+01	1.632454e+02	2.287390e+01	1.759531e+00	4.457478e+01	0	5	1.844560e+02
9.360704e+01	1.642229e+02	2.463343e+01	1.759531e+00	4.457478e+01	0	5	1.845560e+02
9.395894e+01	1.642229e+02	2.287390e+01	1.759531e+00	4.457478e+01	0	5	1.846570e+02
9.372434e+01	1.632454e+02	2.287390e+01	1.759531e+00	4.398827e+01	3	5	1.847580e+02
9.348974e+01	1.632454e+02	2.287390e+01	3.519062e+00	4.457478e+01	3	5	1.848590e+02
9.360704e+01	1.642229e+02	2.287390e+01	1.759531e+00	4.457478e+01	3	5	1.849600e+02
9.360704e+01	1.632454e+02	2.287390e+01	1.759531e+00	4.457478e+01	3	5	1.850600e+02
9.348974e+01	1.632454e+02	2.287390e+01	1.759531e+00	4.398827e+01	3	5	1.851610e+02
9.360704e+01	1.632454e+02	2.287390e+01	1.759531e+00	4.457478e+01	3	5	1.852620e+02
9.360704e+01	1.642229e+02	2.287390e+01	3.519062e+00	4.633431e+01	3	5	1.853630e+02
9.348974e+01	1.642229e+02	2.287390e+01	3.519062e+00	4.574780e+01	0	5	1.854630e+02
9.372434e+01	1.642229e+02	2.287390e+01	1.759531e+00	4.692082e+01	0	5	1.855640e+02
9.360704e+01	1.642229e+02	2.287390e+01	1.759531e+00	4.633431e+01	0	5	1.856650e+02
9.360704e+01	1.642229e+02	2.287390e+01	1.759531e+00	4.633431e+01	0	5	1.857650e+02
9.384164e+01	1.652004e+02	2.287390e+01	3.519062e+00	4.633431e+01	0	5	1.858670e+02
9.384164e+01	1.652004e+02	2.287390e+01	3.519062e+00	4.633431e+01	0	5	1.859670e+02
9.360704e+01	1.642229e+02	2.287390e+01	3.519062e+00	4.574780e+01	0	5	1.860670e+02
9.337243e+01	1.661779e+02	2.287390e+01	1.759531e+00	4.633431e+01	3	5	1.861690e+02
9.372434e+01	1.661779e+02	2.111437e+01	1.759531e+00	4.574780e+01	3	5	1.862690e+02
9.337243e+01	1.661779e+02	2.111437e+01	1.759531e+00	4.574780e+01	3	5	1.863710e+02
9.372434e+01	1.671554e+02	2.287390e+01	3.519062e+00	4.633431e+01	3	5	1.864710e+02
9.337243e+01	1.661779e+02	2.287390e+01	1.759531e+00	4.574780e+01	3	5	1.865720e+02
9.372434e+01	1.671554e+02	2.287390e+01	3.519062e+00	4.574780e+01	3	5	1.866730e+02
9.325513e+01	1.661779e+02	2.287390e+01	1.759531e+00	4.574780e+01	3	5	1.867730e+02
9.337243e+01	1.661779e+02	2.287390e+01	3.519062e+00	4.516129e+01	0	5	1.868740e+02
9.325513e+01	1.661779e+02	2.111437e+01	3.519062e+00	4.516129e+01	0	5	1.869750e+02
9.325513e+01	1.661779e+02	2.287390e+01	1.759531e+00	4.516129e+01	0	5	1.870760e+02
9.325513e+01	1.661779e+02	2.111437e+01	3.519062e+00	4.516129e+01	0	5	1.871760e+02
9.325513e+01	1.661779e+02	2.287390e+01	1.759531e+00	4.516129e+01	0	5	1.872770e+02
9.348974e+01	1.671554e+02	2.287390e+01	3.519062e+00	4.516129e+01	0	5	1.873780e+02
9.325513e+01	1.661779e+02	2.111437e+01	1.759531e+00	4.457478e+01	0	5	1.874790e+02
9.313783e+01	1.661779e+02	2.111437e+01	3.519062e+00	4.457478e+01	3	5	1.875790e+02
9.302053e+01	1.661779e+02	2.111437e+01	3.519062e+00	4.398827e+01	0	5	1.876800e+02
9.302053e+01	1.661779e+02	2.111437e+01	3.519062e+00	4.398827e+01	0	5	1.877810e+02
9.302053e+01	1.661779e+02	2.111437e+01	3.519062e+00	4.457478e+01	0	5	1.878820e+02
9.313783e+01	1.661779e+02	2.287390e+01	3.519062e+00	4.457478e+01	0	5	1.879820e+02
9.302053e+01	1.661779e+02	2.111437e+01	3.519062e+00	4.398827e+01	0	5	1.880830e+02
9.313783e+01	1.661779e+02	2.111437e+01	3.519062e+00	4.457478e+01	0	5	1.881840e+02
9.313783e+01	1.671554e+02	2.111437e+01	3.519062e+00	4.398827e+01	3	5	1.882840e+02
9.313783e+01	1.661779e+02	2.111437e+01	3.519062e+00	4.457478e+01	3	5	1.883860e+02
9.302053e+01	1.671554e+02	2.111437e+01	3.519062e+00	4.398827e+01	3	5	1.884860e+02
9.313783e+01	1.671554e+02	2.111437e+01	3.519062e+00	4.398827e+01	3	5	1.885870e+02
9.313783e+01	1.671554e+02	2.111437e+01	3.519062e+00	4.398827e+01	3	5	1.886880e+02
9.313783e+01	1.671554e+02	2.111437e+01	3.519062e+00	4.398827e+01	3	5	1.887880e+02
9.302053e+01	1.661779e+02	2.287390e+01	3.519062e+00	4.457478e+01	3	5	1.888900e+02
9.313783e+01	1.671554e+02	2.111437e+01	3.519062e+00	4.457478e+01	0	5	1.889900e+02
9.255132e+01	1.603128e+02	2.287390e+01	3.519062e+00	4.398827e+01	0	5	1.890900e+02
9.255132e+01	1.603128e+02	2.287390e+01	1.759531e+00	4.398827e+01	0	0	1.891920e+02
9.231672e+01	1.603128e+02	2.287390e+01	3.519062e+00	4.398827e+01	0	0	1.892920e+02
9.255132e+01	1.603128e+02	2.111437e+01	3.519062e+00	4.457478e+01	0	0	1.893930e+02
9.266862e+01	1.603128e+02	2.111437e+01	3.519062e+00	4.398827e+01	0	0	1.894940e+02
9.231672e+01	1.593353e+02	2.111437e+01	3.519062e+00	4.398827e+01	0	0	1.895940e+02
9.231672e+01	1.603128e+02	2.287390e+01	3.519062e+00	4.398827e+01	0	0	1.896960e+02
9.219941e+01	1.564027e+02	2.287390e+01	3.519062e+00	4.457478e+01	3	0	1.897960e+02
9.219941e+01	1.564027e+02	2.287390e+01	3.519062e+00	4.398827e+01	3	0	1.898970e+02
9.219941e+01	1.554252e+02	2.287390e+01	1.759531e+00	4.398827e+01	3	0	1.899980e+02
9.219941e+01	1.564027e+02	2.111437e+01	3.519062e+00	4.398827e+01	3	0	1.900980e+02
9.255132e+01	1.573803e+02	2.111437e+01	3.519062e+00	4.457478e+01	3	0	1.901990e+02
9.219941e+01	1.564027e+02	2.463343e+01	3.519062e+00	4.398827e+01	3	0	1.903000e+02
9.208211e+01	1.564027e+02	2.287390e+01	3.519062e+00	4.340176e+01	3	0	1.904010e+02
9.208211e+01	1.378299e+02	2.463343e+01	3.519062e+00	4.340176e+01	0	0	1.905010e+02
9.219941e+01	1.378299e+02	2.287390e+01	5.278592e+00	4.398827e+01	0	0	1.906030e+02
9.219941e+01	1.378299e+02	2.463343e+01	3.519062e+00	4.340176e+01	0	0	1.907030e+02
9.196481e+01	1.378299e+02	2.287390e+01	3.519062e+00	4.340176e+01	0	0	1.908030e+02
9.196481e+01	1.378299e+02	2.463343e+01	3.519062e+00	4.340176e+01	0	0	1.909050e+02
9.196481e+01	1.378299e+02	2.463343e+01	3.519062e+00	4.398827e+01	0	0	1.910050e+02
9.196481e+01	1.378299e+02	2.287390e+01	1.759531e+00	4.164223e+01	0	0	1.911060e+02
9.255132e+01	1.290323e+02	2.463343e+01	3.519062e+00	4.164223e+01	3	0	1.912070e+02
9.219941e+01	1.280547e+02	2.639296e+01	3.519062e+00	4.164223e+01	3	0	1.913070e+02
9.231672e+01	1.290323e+02	2.463343e+01	3.519062e+00	4.164223e+01	3	0	1.914090e+02
9.255132e+01	1.290323e+02	2.463343e+01	3.519062e+00	4.222874e+01	3	0	1.915090e+02
9.219941e+01	1.290323e+02	2.639296e+01	3.519062e+00	4.105572e+01	3	0	1.916100e+02
9.231672e+01	1.290323e+02	2.639296e+01	3.519062e+00	4.164223e+01	3	0	1.917110e+02
9.219941e+01	1.290323e+02	2.463343e+01	3.519062e+00	4.164223e+01	3	0	1.918120e+02
9.243402e+01	1.260997e+02	2.639296e+01	3.519062e+00	4.164223e+01	0	0	1.919120e+02
9.255132e+01	1.260997e+02	2.815249e+01	3.519062e+00	4.164223e+01	0	0	1.920130e+02
9.266862e+01	1.260997e+02	2.815249e+01	1.759531e+00	4.222874e+01	0	0	1.921140e+02
9.266862e+01	1.270772e+02	2.991202e+01	3.519062e+00	4.164223e+01	0	0	1.922150e+02
9.243402e+01	1.260997e+02	2.815249e+01	3.519062e+00	4.164223e+01	0	0	1.923150e+02
9.231672e+01	1.260997e+02	2.991202e+01	1.759531e+00	4.164223e+01	0	0	1.924160e+02
9.231672e+01	1.260997e+02	2.815249e+01	1.759531e+00	4.164223e+01	0	0	1.925170e+02
9.243402e+01	1.290323e+02	2.991202e+01	3.519062e+00	1.284457e+02	0	0	1.926170e+02
9.243402e+01	1.290323e+02	2.991202e+01	3.519062e+00	1.278592e+02	0	0	1.927180e+02
9.255132e+01	1.290323e+02	2.815249e+01	3.519062e+00	1.278592e+02	0	0	1.928190e+02
9.243402e+01	1.290323e+02	2.991202e+01	3.519062e+00	1.278592e+02	0	0	1.929200e+02
9.243402e+01	1.290323e+02	2.991202e+01	3.519062e+00	1.278592e+02	0	0	1.930200e+02
9.243402e+01	1.290323e+02	2.991202e+01	3.519062e+00	1.284457e+02	0	0	1.931210e+02
9.243402e+01	1.290323e+02	2.991202e+01	3.519062e+00	1.278592e+02	0	0	1.932220e+02
9.243402e+01	1.290323e+02	2.815249e+01	3.519062e+00	1.284457e+02	0	0	1.933230e+02
9.255132e+01	1.290323e+02	2.991202e+01	3.519062e+00	1.284457e+02	0	0	1.934240e+02
9.255132e+01	1.290323e+02	2.991202e+01	1.759531e+00	1.278592e+02	0	0	1.935240e+02
9.266862e+01	1.290323e+02	2.991202e+01	3.519062e+00	1.278592e+02	0	0	1.936250e+02
9.255132e+01	1.290323e+02	2.991202e+01	3.519062e+00	1.284457e+02	0	0	1.937260e+02
9.266862e+01	1.290323e+02	2.991202e+01	3.519062e+00	1.284457e+02	0	0	1.938260e+02
9.255132e+01	1.300098e+02	2.991202e+01	3.519062e+00	1.284457e+02	0	0	1.939280e+02
9.255132e+01	1.290323e+02	2.991202e+01	5.278592e+00	1.290323e+02	0	0	1.940280e+02
9.243402e+01	1.300098e+02	2.991202e+01	3.519062e+00	1.290323e+02	0	0	1.941290e+02
9.255132e+01	1.300098e+02	2.991202e+01	3.519062e+00	1.290323e+02	0	0	1.942300e+02
9.243402e+01	1.300098e+02	2.991202e+01	3.519062e+00	1.290323e+02	0	0	1.943300e+02
9.243402e+01	1.300098e+02	2.991202e+01	3.519062e+00	1.290323e+02	0	0	1.944320e+02
9.243402e+01	1.300098e+02	2.991202e+01	1.759531e+00	1.290323e+02	0	0	1.945320e+02
9.243402e+01	1.300098e+02	2.991202e+01	3.519062e+00	1.284457e+02	0	0	1.946330e+02
9.219941e+01	1.300098e+02	2.991202e+01	3.519062e+00	1.266862e+02	0	0	1.947340e+02
9.173021e+01	1.309873e+02	2.991202e+01	3.519062e+00	1.260997e+02	2	0	1.948340e+02
9.196481e+01	1.300098e+02	2.991202e+01	3.519062e+00	1.266862e+02	2	0	1.949350e+02
9.184751e+01	1.300098e+02	2.991202e+01	3.519062e+00	1.266862e+02	2	0	1.950360e+02
9.173021e+01	1.300098e+02	2.991202e+01	3.519062e+00	1.266862e+02	2	0	1.951370e+02
9.173021e+01	1.300098e+02	2.991202e+01	3.519062e+00	1.272727e+02	2	0	1.952370e+02
9.173021e+01	1.300098e+02	2.991202e+01	3.519062e+00	1.260997e+02	2	0	1.953390e+02
9.196481e+01	1.300098e+02	2.991202e+01	1.759531e+00	1.290323e+02	2	0	1.954400e+02
9.102639e+01	1.300098e+02	2.815249e+01	5.278592e+00	1.290323e+02	2	0	1.955400e+02
9.090909e+01	1.290323e+02	2.991202e+01	3.519062e+00	1.290323e+02	2	0	1.956420e+02
9.102639e+01	1.290323e+02	2.991202e+01	3.519062e+00	1.290323e+02	2	0	1.957420e+02
9.102639e+01	1.300098e+02	2.991202e+01	3.519062e+00	1.290323e+02	2	0	1.958440e+02
9.102639e+01	1.290323e+02	2.991202e+01	1.759531e+00	1.290323e+02	2	0	1.959440e+02
9.102639e+01	1.300098e+02	2.991202e+01	3.519062e+00	1.290323e+02	2	0	1.960450e+02
9.102639e+01	1.300098e+02	2.991202e+01	3.519062e+00	1.290323e+02	2	0	1.961460e+02
8.551320e+01	2.082111e+02	3.167155e+01	3.519062e+00	1.307918e+02	2	0	1.962470e+02
8.574780e+01	2.082111e+02	2.991202e+01	3.519062e+00	1.313783e+02	2	0	1.963470e+02
8.574780e+01	2.072336e+02	2.991202e+01	5.278592e+00	1.307918e+02	2	0	1.964490e+02
8.551320e+01	2.072336e+02	2.991202e+01	1.759531e+00	1.307918e+02	2	0	1.965490e+02
8.551320e+01	2.072336e+02	2.991202e+01	3.519062e+00	1.307918e+02	2	0	1.966510e+02
8.551320e+01	2.072336e+02	2.991202e+01	3.519062e+00	1.307918e+02	2	0	1.967510e+02
8.563050e+01	2.072336e+02	2.991202e+01	3.519062e+00	1.307918e+02	2	0	1.968520e+02
8.082111e+01	1.955034e+02	2.991202e+01	5.278592e+00	1.354839e+02	0	0	1.969530e+02
7.870968e+01	1.994135e+02	2.991202e+01	3.519062e+00	1.354839e+02	0	0	1.970530e+02
7.870968e+01	1.984360e+02	2.991202e+01	3.519062e+00	1.354839e+02	0	0	1.971540e+02
7.870968e+01	1.984360e+02	2.815249e+01	3.519062e+00	1.354839e+02	0	0	1.972550e+02
7.870968e+01	1.984360e+02	2.991202e+01	3.519062e+00	1.354839e+02	0	0	1.973560e+02
7.870968e+01	1.984360e+02	2.991202e+01	3.519062e+00	1.354839e+02	0	0	1.974560e+02
7.870968e+01	1.984360e+02	2.815249e+01	3.519062e+00	1.360704e+02	0	0	1.975570e+02
7.695015e+01	1.964809e+02	2.815249e+01	1.759531e+00	1.354839e+02	0	0	1.976580e+02
7.589443e+01	1.974585e+02	2.815249e+01	3.519062e+00	1.354839e+02	0	0	1.977580e+02
7.577713e+01	1.974585e+02	2.815249e+01	5.278592e+00	1.354839e+02	0	0	1.978600e+02
7.577713e+01	1.974585e+02	2.815249e+01	3.519062e+00	1.354839e+02	0	0	1.979600e+02
7.577713e+01	1.964809e+02	2.815249e+01	3.519062e+00	1.354839e+02	0	0	1.980610e+02
7.577713e+01	1.974585e+02	2.815249e+01	1.759531e+00	1.354839e+02	0	0	1.981620e+02
7.577713e+01	1.974585e+02	2.639296e+01	3.519062e+00	1.354839e+02	0	0	1.982620e+02
7.577713e+01	1.964809e+02	2.815249e+01	3.519062e+00	1.390029e+02	0	0	1.983640e+02
7.507331e+01	1.945259e+02	2.639296e+01	3.519062e+00	1.384164e+02	0	0	1.984640e+02
7.495601e+01	1.955034e+02	2.639296e+01	3.519062e+00	1.390029e+02	0	0	1.985640e+02
7.483871e+01	1.955034e+02	2.815249e+01	3.519062e+00	1.390029e+02	0	0	1.986660e+02
7.495601e+01	1.955034e+02	2.639296e+01	3.519062e+00	1.384164e+02	0	0	1.987660e+02
7.495601e+01	1.955034e+02	2.639296e+01	3.519062e+00	1.390029e+02	0	0	1.988670e+02
7.495601e+01	1.955034e+02	2.639296e+01	3.519062e+00	1.390029e+02	0	0	1.989680e+02
7.401760e+01	1.896383e+02	2.639296e+01	3.519062e+00	1.395894e+02	3	0	1.990690e+02
7.237537e+01	1.896383e+02	2.639296e+01	3.519062e+00	1.390029e+02	0	0	1.991700e+02
7.237537e+01	1.906158e+02	2.639296e+01	3.519062e+00	1.390029e+02	0	0	1.992700e+02
7.225806e+01	1.896383e+02	2.463343e+01	3.519062e+00	1.390029e+02	0	0	1.993710e+02
7.225806e+01	1.896383e+02	2.639296e+01	3.519062e+00	1.390029e+02	0	0	1.994720e+02
7.225806e+01	1.906158e+02	2.639296e+01	3.519062e+00	1.390029e+02	0	0	1.995730e+02
7.225806e+01	1.896383e+02	2.639296e+01	3.519062e+00	1.390029e+02	0	0	1.996730e+02
7.225806e+01	1.906158e+02	2.639296e+01	3.519062e+00	1.366569e+02	0	0	1.997740e+02
7.343109e+01	1.867058e+02	2.639296e+01	3.519062e+00	1.360704e+02	0	0	1.998750e+02
7.343109e+01	1.857283e+02	2.463343e+01	7.038123e+00	1.360704e+02	0	0	1.999750e+02
7.343109e+01	1.857283e+02	2.639296e+01	3.519062e+00	1.360704e+02	0	0	2.000770e+02
7.343109e+01	1.857283e+02	2.463343e+01	3.519062e+00	1.360704e+02	0	0	2.001770e+02
7.343109e+01	1.867058e+02	2.463343e+01	3.519062e+00	1.360704e+02	0	0	2.002780e+02
7.343109e+01	1.867058e+02	2.639296e+01	3.519062e+00	1.360704e+02	0	0	2.003790e+02
7.343109e+01	1.857283e+02	2.463343e+01	5.278592e+00	1.366569e+02	0	0	2.004790e+02
7.530792e+01	1.808407e+02	2.463343e+01	5.278592e+00	1.343109e+02	3	0	2.005810e+02
7.753666e+01	1.769306e+02	2.463343e+01	3.519062e+00	1.337243e+02	0	0	2.006810e+02
7.765396e+01	1.788856e+02	2.639296e+01	5.278592e+00	1.343109e+02	0	0	2.007820e+02
7.741935e+01	1.769306e+02	2.463343e+01	3.519062e+00	1.337243e+02	0	0	2.008830e+02
7.741935e+01	1.779081e+02	2.463343e+01	1.759531e+00	1.337243e+02	0	0	2.009830e+02
7.741935e+01	1.769306e+02	2.463343e+01	3.519062e+00	1.337243e+02	0	0	2.010840e+02
7.741935e+01	1.769306e+02	2.463343e+01	1.759531e+00	1.337243e+02	0	0	2.011850e+02
7.988270e+01	1.759531e+02	2.463343e+01	3.519062e+00	1.319648e+02	3	0	2.012860e+02
80	1.759531e+02	2.463343e+01	3.519062e+00	1.319648e+02	3	0	2.013870e+02
[truncated: 14,235 more rows]
