# Supplementary material for: Flat electrode contacts for vagus nerve stimulation
Source: PLoS One. 2019 Nov 18;14(11):e0215191. doi: 10.1371/journal.pone.0215191 (PMC6862926; doi:10.1371/journal.pone.0215191)
Supplement: S2 File — (ZIP) [file pone.0215191.s013.zip › rat_vagus_7_data.txt]

SpO2	HR	PD	BD	RESP	ERROR	STIM	TIME
9.161290e+01	1.378299e+02	2.111437e+01	0	8.797654e+01	0	0	1.020000e-01
9.161290e+01	1.378299e+02	1.935484e+01	0	8.739003e+01	0	0	2.020000e-01
9.161290e+01	1.378299e+02	1.935484e+01	0	8.739003e+01	0	0	3.040000e-01
9.173021e+01	1.388074e+02	2.111437e+01	0	8.797654e+01	0	0	4.040000e-01
9.149560e+01	1.378299e+02	1.935484e+01	0	8.797654e+01	3	0	5.040000e-01
9.149560e+01	1.378299e+02	1.935484e+01	0	8.797654e+01	3	0	6.060000e-01
9.149560e+01	1.388074e+02	1.935484e+01	0	8.797654e+01	3	0	7.060000e-01
9.149560e+01	1.378299e+02	1.935484e+01	1.759531e+00	8.797654e+01	3	0	8.060000e-01
9.149560e+01	1.388074e+02	2.111437e+01	0	8.797654e+01	3	0	9.080000e-01
9.149560e+01	1.388074e+02	1.935484e+01	0	8.739003e+01	3	0	1.008000e+00
9.149560e+01	1.378299e+02	2.111437e+01	0	9.560117e+01	3	0	1.108000e+00
9.137830e+01	1.378299e+02	1.935484e+01	1.759531e+00	9.560117e+01	3	0	1.210000e+00
9.137830e+01	1.368524e+02	1.935484e+01	0	9.560117e+01	3	0	1.310000e+00
9.137830e+01	1.378299e+02	2.111437e+01	0	9.560117e+01	3	0	1.412000e+00
9.137830e+01	1.378299e+02	1.935484e+01	1.759531e+00	9.560117e+01	3	0	1.512000e+00
9.137830e+01	1.378299e+02	2.111437e+01	1.759531e+00	9.501466e+01	3	0	1.613000e+00
9.137830e+01	1.378299e+02	2.111437e+01	0	9.560117e+01	3	0	1.714000e+00
9.161290e+01	1.397849e+02	1.935484e+01	1.759531e+00	9.970674e+01	0	0	1.814000e+00
9.173021e+01	1.388074e+02	1.935484e+01	1.759531e+00	9.970674e+01	3	0	1.915000e+00
9.173021e+01	1.388074e+02	1.935484e+01	1.759531e+00	9.970674e+01	3	0	2.016000e+00
9.173021e+01	1.388074e+02	1.935484e+01	0	9.970674e+01	3	0	2.116000e+00
9.184751e+01	1.388074e+02	1.935484e+01	0	9.970674e+01	3	0	2.217000e+00
9.173021e+01	1.388074e+02	1.935484e+01	0	9.970674e+01	3	0	2.318000e+00
9.173021e+01	1.388074e+02	1.935484e+01	0	9.970674e+01	3	0	2.419000e+00
9.173021e+01	1.388074e+02	1.935484e+01	1.759531e+00	9.970674e+01	3	0	2.520000e+00
9.196481e+01	1.378299e+02	1.935484e+01	0	9.970674e+01	0	0	2.620000e+00
9.196481e+01	1.388074e+02	1.935484e+01	1.759531e+00	9.970674e+01	0	0	2.721000e+00
9.196481e+01	1.388074e+02	2.111437e+01	0	9.970674e+01	0	0	2.822000e+00
9.208211e+01	1.388074e+02	1.935484e+01	0	9.970674e+01	0	0	2.922000e+00
9.208211e+01	1.388074e+02	1.935484e+01	1.759531e+00	9.970674e+01	0	0	3.023000e+00
9.196481e+01	1.388074e+02	1.935484e+01	0	9.970674e+01	0	0	3.124000e+00
9.196481e+01	1.388074e+02	1.935484e+01	0	9.970674e+01	0	0	3.224000e+00
9.208211e+01	1.388074e+02	1.935484e+01	0	9.970674e+01	3	0	3.325000e+00
9.255132e+01	1.368524e+02	1.935484e+01	1.759531e+00	9.970674e+01	0	0	3.426000e+00
9.266862e+01	1.368524e+02	1.935484e+01	0	1.002933e+02	0	0	3.526000e+00
9.255132e+01	1.368524e+02	1.935484e+01	0	9.970674e+01	0	0	3.627000e+00
9.243402e+01	1.368524e+02	1.935484e+01	0	1.002933e+02	0	0	3.728000e+00
9.255132e+01	1.368524e+02	1.935484e+01	0	9.970674e+01	0	0	3.828000e+00
9.243402e+01	1.368524e+02	1.935484e+01	1.759531e+00	1.002933e+02	0	0	3.929000e+00
9.255132e+01	1.378299e+02	1.935484e+01	0	9.853372e+01	3	0	4.030000e+00
9.255132e+01	1.388074e+02	1.935484e+01	0	9.794721e+01	3	0	4.130000e+00
9.255132e+01	1.378299e+02	1.935484e+01	0	9.853372e+01	3	0	4.232000e+00
9.243402e+01	1.378299e+02	1.935484e+01	0	9.853372e+01	3	0	4.332000e+00
9.255132e+01	1.378299e+02	1.935484e+01	0	9.853372e+01	3	0	4.432000e+00
9.255132e+01	1.378299e+02	2.111437e+01	1.759531e+00	9.853372e+01	3	0	4.534000e+00
9.243402e+01	1.388074e+02	1.935484e+01	0	9.853372e+01	3	0	4.634000e+00
9.278592e+01	1.378299e+02	2.111437e+01	0	9.794721e+01	3	0	4.736000e+00
9.266862e+01	1.378299e+02	2.111437e+01	0	9.794721e+01	3	0	4.836000e+00
9.266862e+01	1.378299e+02	1.935484e+01	0	9.794721e+01	3	0	4.936000e+00
9.278592e+01	1.378299e+02	1.935484e+01	0	9.794721e+01	3	0	5.038000e+00
9.278592e+01	1.378299e+02	2.111437e+01	1.759531e+00	9.794721e+01	3	0	5.138000e+00
9.278592e+01	1.378299e+02	1.935484e+01	0	9.794721e+01	3	0	5.239000e+00
9.266862e+01	1.388074e+02	1.935484e+01	0	9.794721e+01	3	0	5.340000e+00
9.266862e+01	1.388074e+02	1.935484e+01	0	9.794721e+01	0	0	5.440000e+00
9.278592e+01	1.368524e+02	1.935484e+01	1.759531e+00	9.794721e+01	3	0	5.541000e+00
9.255132e+01	1.358749e+02	2.111437e+01	0	9.853372e+01	3	0	5.642000e+00
9.255132e+01	1.368524e+02	2.111437e+01	0	9.794721e+01	3	0	5.743000e+00
9.266862e+01	1.358749e+02	1.935484e+01	0	9.794721e+01	3	0	5.843000e+00
9.255132e+01	1.358749e+02	2.111437e+01	0	9.794721e+01	3	0	5.944000e+00
9.266862e+01	1.358749e+02	1.935484e+01	1.759531e+00	9.853372e+01	3	0	6.045000e+00
9.266862e+01	1.358749e+02	1.935484e+01	1.759531e+00	9.736070e+01	3	0	6.146000e+00
9.243402e+01	1.368524e+02	1.935484e+01	0	9.736070e+01	3	0	6.247000e+00
9.243402e+01	1.378299e+02	1.935484e+01	0	9.736070e+01	3	0	6.347000e+00
9.243402e+01	1.378299e+02	1.935484e+01	1.759531e+00	9.736070e+01	3	0	6.448000e+00
9.243402e+01	1.378299e+02	1.935484e+01	0	9.736070e+01	3	0	6.549000e+00
9.243402e+01	1.368524e+02	1.935484e+01	0	9.736070e+01	3	0	6.649000e+00
9.243402e+01	1.368524e+02	1.935484e+01	0	9.736070e+01	3	0	6.751000e+00
9.255132e+01	1.378299e+02	1.935484e+01	1.759531e+00	9.736070e+01	3	0	6.851000e+00
9.184751e+01	1.388074e+02	1.759531e+01	1.759531e+00	9.736070e+01	0	0	6.951000e+00
9.173021e+01	1.397849e+02	1.935484e+01	1.759531e+00	9.736070e+01	0	0	7.053000e+00
9.173021e+01	1.388074e+02	1.935484e+01	0	9.736070e+01	0	0	7.153000e+00
9.173021e+01	1.388074e+02	1.935484e+01	1.759531e+00	9.736070e+01	0	0	7.254000e+00
9.173021e+01	1.388074e+02	1.935484e+01	0	9.736070e+01	0	0	7.355000e+00
9.184751e+01	1.397849e+02	1.935484e+01	0	9.736070e+01	0	0	7.455000e+00
9.173021e+01	1.388074e+02	1.935484e+01	0	9.736070e+01	0	0	7.556000e+00
9.126100e+01	1.397849e+02	1.935484e+01	1.759531e+00	9.794721e+01	3	0	7.657000e+00
9.126100e+01	1.397849e+02	1.935484e+01	1.759531e+00	9.794721e+01	3	0	7.757000e+00
9.126100e+01	1.397849e+02	1.935484e+01	0	9.853372e+01	3	0	7.858000e+00
9.126100e+01	1.397849e+02	2.111437e+01	1.759531e+00	9.794721e+01	3	0	7.959000e+00
9.126100e+01	1.388074e+02	1.935484e+01	0	9.853372e+01	3	0	8.059000e+00
9.126100e+01	1.397849e+02	1.935484e+01	0	9.853372e+01	3	0	8.161000e+00
9.126100e+01	1.397849e+02	1.935484e+01	0	9.853372e+01	3	0	8.261000e+00
9.090909e+01	1.397849e+02	1.935484e+01	0	9.853372e+01	3	0	8.361000e+00
9.090909e+01	1.397849e+02	1.935484e+01	0	9.794721e+01	3	0	8.463000e+00
9.079179e+01	1.397849e+02	1.935484e+01	1.759531e+00	9.794721e+01	3	0	8.563000e+00
9.090909e+01	1.397849e+02	1.935484e+01	1.759531e+00	9.794721e+01	3	0	8.665000e+00
9.079179e+01	1.407625e+02	1.935484e+01	0	9.853372e+01	3	0	8.765000e+00
9.079179e+01	1.407625e+02	1.935484e+01	0	9.794721e+01	3	0	8.865000e+00
9.079179e+01	1.397849e+02	1.935484e+01	0	9.794721e+01	3	0	8.967000e+00
9.067449e+01	1.397849e+02	2.111437e+01	0	9.794721e+01	0	0	9.067000e+00
9.055718e+01	1.388074e+02	1.935484e+01	0	9.736070e+01	3	0	9.168000e+00
9.055718e+01	1.397849e+02	1.935484e+01	1.759531e+00	9.794721e+01	3	0	9.269000e+00
9.079179e+01	1.397849e+02	1.935484e+01	1.759531e+00	9.794721e+01	3	0	9.369000e+00
9.043988e+01	1.388074e+02	1.935484e+01	1.759531e+00	9.736070e+01	3	0	9.470000e+00
9.055718e+01	1.397849e+02	1.935484e+01	1.759531e+00	9.736070e+01	3	0	9.571000e+00
9.043988e+01	1.388074e+02	1.935484e+01	0	9.736070e+01	3	0	9.672000e+00
9.055718e+01	1.388074e+02	1.935484e+01	0	9.736070e+01	3	0	9.773000e+00
9.055718e+01	1.397849e+02	1.935484e+01	1.759531e+00	9.677419e+01	3	0	9.873000e+00
9.055718e+01	1.388074e+02	1.935484e+01	0	9.736070e+01	3	0	9.974000e+00
9.055718e+01	1.397849e+02	1.935484e+01	1.759531e+00	9.736070e+01	3	0	1.007500e+01
9.055718e+01	1.397849e+02	1.935484e+01	0	9.677419e+01	3	0	1.017600e+01
9.055718e+01	1.388074e+02	1.759531e+01	0	9.736070e+01	3	0	1.027600e+01
9.055718e+01	1.397849e+02	1.935484e+01	0	9.736070e+01	3	0	1.037800e+01
9.067449e+01	1.397849e+02	1.935484e+01	1.759531e+00	9.618768e+01	3	0	1.047800e+01
9.067449e+01	1.378299e+02	1.935484e+01	1.759531e+00	9.618768e+01	0	0	1.057800e+01
9.043988e+01	1.368524e+02	1.935484e+01	0	9.618768e+01	0	0	1.068000e+01
9.055718e+01	1.378299e+02	1.935484e+01	0	9.618768e+01	0	0	1.078000e+01
9.043988e+01	1.378299e+02	1.935484e+01	0	9.618768e+01	0	0	1.088100e+01
9.055718e+01	1.378299e+02	1.935484e+01	1.759531e+00	9.618768e+01	0	0	1.098200e+01
9.067449e+01	1.378299e+02	1.935484e+01	0	9.618768e+01	0	0	1.108200e+01
9.055718e+01	1.378299e+02	1.935484e+01	1.759531e+00	9.618768e+01	0	0	1.118400e+01
9.079179e+01	1.378299e+02	1.935484e+01	0	9.618768e+01	0	0	1.128400e+01
9.090909e+01	1.378299e+02	1.935484e+01	0	9.618768e+01	0	0	1.138400e+01
9.079179e+01	1.378299e+02	1.935484e+01	0	9.618768e+01	0	0	1.148600e+01
9.079179e+01	1.368524e+02	1.935484e+01	0	9.618768e+01	0	0	1.158600e+01
9.079179e+01	1.378299e+02	1.759531e+01	0	9.618768e+01	0	0	1.168600e+01
9.079179e+01	1.378299e+02	1.935484e+01	1.759531e+00	9.618768e+01	0	0	1.178800e+01
9.090909e+01	1.378299e+02	1.935484e+01	0	9.618768e+01	0	0	1.188800e+01
9.114370e+01	1.368524e+02	1.935484e+01	0	9.618768e+01	3	0	1.198800e+01
9.126100e+01	1.368524e+02	1.935484e+01	1.759531e+00	9.618768e+01	3	0	1.209000e+01
9.114370e+01	1.368524e+02	1.759531e+01	0	9.618768e+01	3	0	1.219000e+01
9.102639e+01	1.368524e+02	1.935484e+01	0	9.618768e+01	3	0	1.229200e+01
9.102639e+01	1.368524e+02	1.935484e+01	0	9.560117e+01	3	0	1.239200e+01
9.114370e+01	1.368524e+02	1.935484e+01	0	9.677419e+01	3	0	1.249300e+01
9.102639e+01	1.368524e+02	1.935484e+01	0	9.618768e+01	3	0	1.259400e+01
9.161290e+01	1.358749e+02	1.935484e+01	0	9.618768e+01	0	0	1.269500e+01
9.208211e+01	1.348974e+02	2.111437e+01	0	9.677419e+01	3	0	1.279500e+01
9.208211e+01	1.348974e+02	1.935484e+01	0	9.618768e+01	3	0	1.289600e+01
9.208211e+01	1.348974e+02	1.935484e+01	0	9.618768e+01	3	0	1.299700e+01
9.219941e+01	1.348974e+02	1.935484e+01	0	9.618768e+01	3	0	1.309700e+01
9.196481e+01	1.348974e+02	1.935484e+01	0	9.618768e+01	3	0	1.319900e+01
9.208211e+01	1.348974e+02	2.111437e+01	0	9.618768e+01	3	0	1.329900e+01
9.219941e+01	1.358749e+02	2.111437e+01	0	9.618768e+01	3	0	1.340100e+01
9.231672e+01	1.348974e+02	2.111437e+01	1.759531e+00	9.618768e+01	3	0	1.350100e+01
9.219941e+01	1.348974e+02	1.935484e+01	1.759531e+00	9.618768e+01	3	0	1.360200e+01
9.219941e+01	1.358749e+02	2.111437e+01	0	9.618768e+01	3	0	1.370300e+01
9.208211e+01	1.348974e+02	2.111437e+01	1.759531e+00	9.618768e+01	3	0	1.380400e+01
9.231672e+01	1.348974e+02	2.111437e+01	0	9.618768e+01	3	0	1.390400e+01
9.219941e+01	1.348974e+02	2.111437e+01	0	9.618768e+01	3	0	1.400500e+01
9.196481e+01	1.358749e+02	2.111437e+01	1.759531e+00	9.149560e+01	3	0	1.410600e+01
9.184751e+01	1.348974e+02	2.111437e+01	0	9.149560e+01	0	0	1.420600e+01
9.173021e+01	1.348974e+02	1.935484e+01	0	9.149560e+01	0	0	1.430800e+01
9.184751e+01	1.348974e+02	2.111437e+01	0	9.149560e+01	0	0	1.440800e+01
9.196481e+01	1.348974e+02	2.111437e+01	0	9.149560e+01	0	0	1.450900e+01
9.184751e+01	1.358749e+02	1.935484e+01	0	9.149560e+01	0	0	1.461000e+01
9.184751e+01	1.348974e+02	2.111437e+01	1.759531e+00	9.149560e+01	0	0	1.471000e+01
9.173021e+01	1.348974e+02	1.935484e+01	0	8.152493e+01	0	0	1.481100e+01
9.173021e+01	1.339198e+02	2.111437e+01	1.759531e+00	8.152493e+01	3	0	1.491200e+01
9.149560e+01	1.348974e+02	2.111437e+01	0	8.152493e+01	3	0	1.501200e+01
9.173021e+01	1.339198e+02	2.111437e+01	0	8.152493e+01	3	0	1.511400e+01
9.161290e+01	1.339198e+02	2.111437e+01	0	8.152493e+01	3	0	1.521400e+01
9.149560e+01	1.339198e+02	2.111437e+01	0	8.152493e+01	3	0	1.531500e+01
9.161290e+01	1.348974e+02	2.111437e+01	0	8.211144e+01	3	0	1.541600e+01
9.173021e+01	1.339198e+02	2.111437e+01	1.759531e+00	8.152493e+01	3	0	1.551700e+01
9.196481e+01	1.358749e+02	2.111437e+01	0	8.211144e+01	3	0	1.561800e+01
9.196481e+01	1.348974e+02	2.111437e+01	0	8.211144e+01	3	0	1.571800e+01
9.196481e+01	1.348974e+02	2.111437e+01	0	8.152493e+01	3	0	1.581900e+01
9.196481e+01	1.348974e+02	2.111437e+01	0	8.152493e+01	3	0	1.592000e+01
9.196481e+01	1.348974e+02	1.935484e+01	1.759531e+00	8.152493e+01	3	0	1.602100e+01
9.184751e+01	1.348974e+02	1.935484e+01	0	8.152493e+01	3	0	1.612100e+01
9.208211e+01	1.348974e+02	2.111437e+01	0	8.152493e+01	3	0	1.622300e+01
9.149560e+01	1.378299e+02	1.935484e+01	0	8.152493e+01	0	0	1.632300e+01
9.161290e+01	1.378299e+02	2.111437e+01	0	8.152493e+01	0	0	1.642300e+01
9.149560e+01	1.368524e+02	1.935484e+01	1.759531e+00	8.152493e+01	0	0	1.652500e+01
9.161290e+01	1.368524e+02	2.111437e+01	1.759531e+00	8.211144e+01	0	0	1.662500e+01
9.161290e+01	1.368524e+02	1.935484e+01	0	8.152493e+01	0	0	1.672700e+01
9.161290e+01	1.368524e+02	2.111437e+01	0	8.152493e+01	0	0	1.682700e+01
9.149560e+01	1.368524e+02	2.111437e+01	0	8.152493e+01	0	0	1.692700e+01
9.173021e+01	1.368524e+02	2.111437e+01	0	8.211144e+01	3	0	1.702900e+01
9.173021e+01	1.368524e+02	2.111437e+01	1.759531e+00	8.152493e+01	3	0	1.712900e+01
9.184751e+01	1.368524e+02	1.935484e+01	0	8.152493e+01	3	0	1.723000e+01
9.184751e+01	1.368524e+02	2.111437e+01	0	8.152493e+01	3	0	1.733100e+01
9.173021e+01	1.368524e+02	2.111437e+01	0	8.152493e+01	3	0	1.743200e+01
9.173021e+01	1.378299e+02	2.111437e+01	0	8.152493e+01	3	0	1.753200e+01
9.184751e+01	1.378299e+02	2.111437e+01	1.759531e+00	8.152493e+01	3	0	1.763300e+01
9.173021e+01	1.368524e+02	1.935484e+01	0	7.683284e+01	3	0	1.773400e+01
9.184751e+01	1.368524e+02	1.935484e+01	0	7.683284e+01	0	0	1.783500e+01
9.173021e+01	1.368524e+02	1.935484e+01	1.759531e+00	7.683284e+01	0	0	1.793600e+01
9.173021e+01	1.378299e+02	2.111437e+01	1.759531e+00	7.683284e+01	0	0	1.803600e+01
9.173021e+01	1.368524e+02	2.111437e+01	0	7.683284e+01	0	0	1.813700e+01
9.184751e+01	1.378299e+02	2.111437e+01	0	7.683284e+01	0	0	1.823800e+01
9.173021e+01	1.368524e+02	2.111437e+01	0	7.683284e+01	0	0	1.833800e+01
9.184751e+01	1.368524e+02	2.111437e+01	0	7.683284e+01	0	0	1.843900e+01
9.161290e+01	1.368524e+02	2.111437e+01	0	7.683284e+01	3	0	1.854000e+01
9.173021e+01	1.368524e+02	2.111437e+01	0	7.683284e+01	3	0	1.864000e+01
9.161290e+01	1.358749e+02	2.111437e+01	0	7.683284e+01	3	0	1.874200e+01
9.184751e+01	1.368524e+02	2.111437e+01	0	7.683284e+01	3	0	1.884200e+01
9.161290e+01	1.368524e+02	2.111437e+01	0	7.683284e+01	3	0	1.894400e+01
9.149560e+01	1.368524e+02	2.111437e+01	0	7.683284e+01	3	0	1.904400e+01
9.161290e+01	1.368524e+02	2.111437e+01	0	7.155425e+01	3	0	1.914500e+01
9.196481e+01	1.368524e+02	1.935484e+01	0	7.155425e+01	3	0	1.924600e+01
9.208211e+01	1.368524e+02	1.935484e+01	0	7.155425e+01	3	0	1.934600e+01
9.208211e+01	1.368524e+02	2.111437e+01	0	7.155425e+01	3	0	1.944700e+01
9.208211e+01	1.368524e+02	1.935484e+01	1.759531e+00	7.155425e+01	3	0	1.954800e+01
9.208211e+01	1.368524e+02	2.111437e+01	0	7.096774e+01	3	0	1.964900e+01
9.208211e+01	1.368524e+02	2.111437e+01	1.759531e+00	7.155425e+01	3	0	1.974900e+01
9.231672e+01	1.368524e+02	2.111437e+01	0	6.041056e+01	0	0	1.985100e+01
9.266862e+01	1.368524e+02	2.111437e+01	1.759531e+00	6.099707e+01	3	0	1.995100e+01
9.255132e+01	1.368524e+02	2.111437e+01	0	6.041056e+01	3	0	2.005200e+01
9.255132e+01	1.368524e+02	2.111437e+01	0	6.041056e+01	3	0	2.015300e+01
9.266862e+01	1.368524e+02	2.111437e+01	0	6.099707e+01	3	0	2.025300e+01
9.255132e+01	1.368524e+02	2.111437e+01	0	6.041056e+01	3	0	2.035500e+01
9.255132e+01	1.368524e+02	2.111437e+01	0	6.041056e+01	3	0	2.045500e+01
9.290323e+01	1.368524e+02	2.111437e+01	0	6.099707e+01	3	0	2.055600e+01
9.278592e+01	1.358749e+02	2.111437e+01	0	6.041056e+01	0	0	2.065700e+01
9.278592e+01	1.368524e+02	2.287390e+01	0	6.099707e+01	0	0	2.075800e+01
9.278592e+01	1.358749e+02	2.111437e+01	1.759531e+00	6.099707e+01	0	0	2.085800e+01
9.266862e+01	1.368524e+02	2.111437e+01	0	6.099707e+01	0	0	2.095900e+01
9.266862e+01	1.368524e+02	2.111437e+01	1.759531e+00	6.099707e+01	0	0	2.106000e+01
9.278592e+01	1.368524e+02	2.111437e+01	0	6.099707e+01	0	0	2.116000e+01
9.266862e+01	1.358749e+02	2.111437e+01	0	6.099707e+01	0	0	2.126100e+01
9.302053e+01	1.368524e+02	2.111437e+01	0	6.041056e+01	3	0	2.136200e+01
9.337243e+01	1.358749e+02	2.111437e+01	0	6.041056e+01	0	0	2.146300e+01
9.337243e+01	1.358749e+02	2.111437e+01	0	6.041056e+01	0	0	2.156300e+01
9.337243e+01	1.358749e+02	2.111437e+01	0	5.982405e+01	0	0	2.166400e+01
9.325513e+01	1.358749e+02	2.111437e+01	0	6.041056e+01	0	0	2.176500e+01
9.325513e+01	1.368524e+02	2.111437e+01	0	6.041056e+01	0	0	2.186600e+01
9.325513e+01	1.358749e+02	2.111437e+01	0	6.041056e+01	0	0	2.196600e+01
9.325513e+01	1.368524e+02	2.111437e+01	0	6.744868e+01	0	0	2.206700e+01
9.290323e+01	1.368524e+02	2.111437e+01	0	6.744868e+01	3	0	2.216800e+01
9.290323e+01	1.368524e+02	1.935484e+01	1.759531e+00	6.744868e+01	3	0	2.226800e+01
9.302053e+01	1.368524e+02	1.935484e+01	0	6.803519e+01	3	0	2.237000e+01
9.302053e+01	1.368524e+02	2.111437e+01	0	6.803519e+01	3	0	2.247000e+01
9.302053e+01	1.358749e+02	2.111437e+01	1.759531e+00	6.744868e+01	3	0	2.257200e+01
9.290323e+01	1.368524e+02	2.111437e+01	0	6.803519e+01	3	0	2.267200e+01
9.290323e+01	1.368524e+02	2.111437e+01	0	6.744868e+01	3	0	2.277200e+01
9.302053e+01	1.368524e+02	1.935484e+01	0	6.744868e+01	3	0	2.287400e+01
9.302053e+01	1.368524e+02	2.111437e+01	0	6.744868e+01	3	0	2.297400e+01
9.302053e+01	1.358749e+02	2.111437e+01	0	6.744868e+01	3	0	2.307500e+01
9.302053e+01	1.358749e+02	1.935484e+01	0	6.803519e+01	3	0	2.317600e+01
9.302053e+01	1.358749e+02	1.935484e+01	0	6.744868e+01	3	0	2.327700e+01
9.313783e+01	1.368524e+02	2.111437e+01	0	6.803519e+01	3	0	2.337700e+01
9.325513e+01	1.378299e+02	1.935484e+01	0	7.272727e+01	0	0	2.347800e+01
9.337243e+01	1.397849e+02	2.111437e+01	0	7.272727e+01	3	0	2.357900e+01
9.325513e+01	1.407625e+02	1.935484e+01	0	7.272727e+01	3	0	2.368000e+01
9.325513e+01	1.397849e+02	2.111437e+01	0	7.272727e+01	3	0	2.378100e+01
9.337243e+01	1.397849e+02	1.935484e+01	0	7.272727e+01	3	0	2.388100e+01
9.325513e+01	1.407625e+02	1.935484e+01	0	7.272727e+01	3	0	2.398300e+01
9.348974e+01	1.407625e+02	1.935484e+01	0	7.331378e+01	3	0	2.408300e+01
9.348974e+01	1.407625e+02	1.935484e+01	0	7.331378e+01	3	0	2.418400e+01
9.337243e+01	1.407625e+02	1.935484e+01	0	7.272727e+01	3	0	2.428500e+01
9.348974e+01	1.397849e+02	1.935484e+01	0	7.272727e+01	3	0	2.438600e+01
9.337243e+01	1.407625e+02	1.935484e+01	0	7.272727e+01	3	0	2.448600e+01
9.337243e+01	1.397849e+02	1.935484e+01	0	7.331378e+01	3	0	2.458800e+01
9.337243e+01	1.407625e+02	1.935484e+01	0	7.272727e+01	3	0	2.468800e+01
9.337243e+01	1.397849e+02	1.935484e+01	0	7.272727e+01	3	0	2.478800e+01
9.348974e+01	1.407625e+02	1.935484e+01	0	7.331378e+01	3	0	2.489000e+01
9.442815e+01	1.446725e+02	1.935484e+01	0	7.331378e+01	3	0	2.499000e+01
9.454545e+01	1.446725e+02	1.935484e+01	1.759531e+00	7.331378e+01	3	0	2.509200e+01
9.431085e+01	1.436950e+02	1.935484e+01	0	7.331378e+01	3	0	2.519200e+01
9.442815e+01	1.427175e+02	1.935484e+01	1.759531e+00	7.272727e+01	3	0	2.529300e+01
9.442815e+01	1.436950e+02	1.935484e+01	1.759531e+00	7.331378e+01	3	0	2.539400e+01
9.431085e+01	1.436950e+02	1.935484e+01	0	7.331378e+01	3	0	2.549500e+01
9.431085e+01	1.436950e+02	1.935484e+01	1.759531e+00	7.331378e+01	3	0	2.559500e+01
9.442815e+01	1.466276e+02	1.935484e+01	0	7.331378e+01	0	0	2.569600e+01
9.442815e+01	1.485826e+02	1.935484e+01	0	7.331378e+01	0	0	2.579700e+01
9.442815e+01	1.485826e+02	1.759531e+01	0	7.331378e+01	0	0	2.589700e+01
9.442815e+01	1.476051e+02	1.935484e+01	1.759531e+00	7.272727e+01	0	0	2.599800e+01
9.454545e+01	1.476051e+02	1.935484e+01	0	7.272727e+01	0	0	2.609900e+01
9.454545e+01	1.485826e+02	1.935484e+01	0	7.331378e+01	0	0	2.620000e+01
9.431085e+01	1.485826e+02	1.935484e+01	0	7.272727e+01	0	0	2.630100e+01
9.489736e+01	1.485826e+02	1.935484e+01	0	7.859238e+01	0	0	2.640100e+01
9.395894e+01	1.476051e+02	1.935484e+01	0	7.859238e+01	3	0	2.650200e+01
9.395894e+01	1.485826e+02	2.111437e+01	0	7.859238e+01	3	0	2.660300e+01
9.407625e+01	1.485826e+02	1.935484e+01	0	7.859238e+01	3	0	2.670300e+01
9.419355e+01	1.495601e+02	1.935484e+01	0	7.859238e+01	3	0	2.680500e+01
9.407625e+01	1.485826e+02	1.935484e+01	0	7.859238e+01	3	0	2.690500e+01
9.395894e+01	1.485826e+02	1.935484e+01	0	7.859238e+01	3	0	2.700600e+01
9.395894e+01	1.505376e+02	1.935484e+01	0	8.445748e+01	3	0	2.710700e+01
9.407625e+01	1.505376e+02	1.759531e+01	0	8.445748e+01	3	0	2.720800e+01
9.395894e+01	1.495601e+02	1.935484e+01	0	8.387097e+01	3	0	2.730900e+01
9.384164e+01	1.495601e+02	2.111437e+01	0	8.387097e+01	3	0	2.740900e+01
9.384164e+01	1.495601e+02	1.935484e+01	0	8.387097e+01	3	0	2.751000e+01
9.419355e+01	1.505376e+02	1.935484e+01	0	8.445748e+01	3	0	2.761100e+01
9.395894e+01	1.505376e+02	2.111437e+01	0	8.445748e+01	3	0	2.771200e+01
9.360704e+01	1.505376e+02	1.935484e+01	0	8.445748e+01	3	0	2.781200e+01
9.360704e+01	1.505376e+02	2.111437e+01	0	8.387097e+01	0	0	2.791400e+01
9.348974e+01	1.495601e+02	1.935484e+01	0	8.387097e+01	0	0	2.801400e+01
9.348974e+01	1.495601e+02	2.111437e+01	0	8.445748e+01	0	0	2.811400e+01
9.360704e+01	1.495601e+02	2.111437e+01	0	8.445748e+01	0	0	2.821600e+01
9.348974e+01	1.495601e+02	1.935484e+01	0	8.445748e+01	0	0	2.831600e+01
9.348974e+01	1.495601e+02	1.935484e+01	0	8.387097e+01	0	0	2.841700e+01
9.348974e+01	1.495601e+02	1.935484e+01	0	8.504399e+01	0	0	2.851800e+01
9.325513e+01	1.456500e+02	1.935484e+01	0	8.504399e+01	3	0	2.861800e+01
9.325513e+01	1.466276e+02	2.111437e+01	0	8.504399e+01	3	0	2.872000e+01
9.313783e+01	1.456500e+02	2.111437e+01	0	8.504399e+01	3	0	2.882000e+01
9.313783e+01	1.456500e+02	2.111437e+01	0	8.504399e+01	3	0	2.892100e+01
9.313783e+01	1.466276e+02	2.111437e+01	0	8.504399e+01	3	0	2.902200e+01
9.313783e+01	1.466276e+02	1.935484e+01	0	8.504399e+01	3	0	2.912200e+01
9.313783e+01	1.466276e+02	2.111437e+01	0	8.504399e+01	3	0	2.922300e+01
9.231672e+01	1.466276e+02	2.111437e+01	0	7.800587e+01	3	0	2.932400e+01
9.114370e+01	1.456500e+02	2.111437e+01	0	7.741935e+01	0	0	2.942500e+01
9.126100e+01	1.456500e+02	1.935484e+01	0	7.741935e+01	0	0	2.952600e+01
9.126100e+01	1.466276e+02	2.111437e+01	0	7.800587e+01	0	0	2.962600e+01
9.114370e+01	1.456500e+02	2.111437e+01	0	7.741935e+01	0	0	2.972700e+01
9.126100e+01	1.466276e+02	1.935484e+01	1.759531e+00	7.741935e+01	0	0	2.982800e+01
9.126100e+01	1.466276e+02	1.935484e+01	0	7.741935e+01	0	0	2.992800e+01
9.020528e+01	1.456500e+02	1.935484e+01	0	7.741935e+01	0	0	3.002900e+01
9.020528e+01	1.466276e+02	2.111437e+01	0	7.741935e+01	0	0	3.013000e+01
9.020528e+01	1.456500e+02	1.935484e+01	0	7.800587e+01	0	0	3.023100e+01
9.032258e+01	1.456500e+02	1.935484e+01	0	7.800587e+01	0	0	3.033100e+01
9.020528e+01	1.456500e+02	2.111437e+01	0	7.741935e+01	0	0	3.043200e+01
9.020528e+01	1.456500e+02	2.111437e+01	0	7.800587e+01	0	0	3.053300e+01
9.020528e+01	1.456500e+02	2.111437e+01	0	7.741935e+01	0	0	3.063300e+01
8.985337e+01	1.456500e+02	1.935484e+01	0	7.272727e+01	3	0	3.073400e+01
8.973607e+01	1.456500e+02	2.111437e+01	0	7.272727e+01	3	0	3.083500e+01
9.008798e+01	1.456500e+02	2.111437e+01	0	7.272727e+01	3	0	3.093600e+01
8.985337e+01	1.456500e+02	2.111437e+01	0	7.272727e+01	3	0	3.103700e+01
8.985337e+01	1.466276e+02	2.111437e+01	0	7.272727e+01	3	0	3.113700e+01
8.973607e+01	1.456500e+02	2.111437e+01	0	7.214076e+01	3	0	3.123900e+01
8.997067e+01	1.456500e+02	2.111437e+01	0	7.272727e+01	3	0	3.133900e+01
8.997067e+01	1.476051e+02	2.111437e+01	0	6.275660e+01	3	0	3.144000e+01
8.914956e+01	1.476051e+02	2.111437e+01	0	6.217009e+01	0	0	3.154100e+01
8.914956e+01	1.476051e+02	2.111437e+01	0	6.217009e+01	0	0	3.164100e+01
8.914956e+01	1.476051e+02	1.935484e+01	0	6.275660e+01	0	0	3.174200e+01
8.914956e+01	1.476051e+02	2.111437e+01	0	6.275660e+01	0	0	3.184300e+01
8.914956e+01	1.476051e+02	2.111437e+01	0	6.217009e+01	0	0	3.194300e+01
8.914956e+01	1.476051e+02	2.111437e+01	0	6.275660e+01	0	0	3.204500e+01
8.914956e+01	1.485826e+02	1.935484e+01	0	4.692082e+01	0	0	3.214500e+01
8.903226e+01	1.466276e+02	1.935484e+01	0	4.692082e+01	3	0	3.224500e+01
8.926686e+01	1.476051e+02	2.111437e+01	0	4.750733e+01	3	0	3.234700e+01
8.891496e+01	1.466276e+02	1.935484e+01	0	4.750733e+01	3	0	3.244700e+01
8.903226e+01	1.466276e+02	1.935484e+01	0	4.750733e+01	3	0	3.254800e+01
8.903226e+01	1.466276e+02	1.935484e+01	0	4.750733e+01	3	0	3.264900e+01
8.914956e+01	1.466276e+02	1.935484e+01	0	4.750733e+01	3	0	3.274900e+01
8.914956e+01	1.466276e+02	2.111437e+01	0	4.750733e+01	3	0	3.285000e+01
8.891496e+01	1.436950e+02	2.111437e+01	0	4.750733e+01	3	0	3.295100e+01
8.891496e+01	1.427175e+02	2.111437e+01	0	4.750733e+01	0	0	3.305200e+01
8.891496e+01	1.436950e+02	1.935484e+01	0	4.750733e+01	0	0	3.315300e+01
8.891496e+01	1.436950e+02	2.111437e+01	0	4.750733e+01	0	0	3.325300e+01
8.891496e+01	1.427175e+02	1.935484e+01	0	4.750733e+01	0	0	3.335300e+01
8.891496e+01	1.427175e+02	2.111437e+01	0	4.750733e+01	0	0	3.345500e+01
8.879765e+01	1.436950e+02	2.111437e+01	0	4.750733e+01	0	0	3.355500e+01
8.809384e+01	1.397849e+02	1.935484e+01	0	4.750733e+01	3	0	3.365600e+01
8.785924e+01	1.397849e+02	1.935484e+01	0	4.750733e+01	3	0	3.375700e+01
8.809384e+01	1.397849e+02	2.111437e+01	0	4.750733e+01	3	0	3.385700e+01
8.785924e+01	1.397849e+02	1.935484e+01	0	4.750733e+01	3	0	3.395800e+01
8.821114e+01	1.407625e+02	2.111437e+01	0	4.750733e+01	3	0	3.405900e+01
8.809384e+01	1.388074e+02	1.935484e+01	0	4.750733e+01	3	0	3.416000e+01
8.797654e+01	1.397849e+02	1.935484e+01	0	4.750733e+01	3	0	3.426000e+01
8.832845e+01	1.378299e+02	1.935484e+01	0	4.750733e+01	3	0	3.436100e+01
8.821114e+01	1.378299e+02	1.935484e+01	0	4.750733e+01	3	0	3.446200e+01
8.832845e+01	1.388074e+02	2.111437e+01	0	4.750733e+01	3	0	3.456300e+01
8.844575e+01	1.378299e+02	1.935484e+01	0	4.750733e+01	3	0	3.466400e+01
8.844575e+01	1.378299e+02	1.935484e+01	0	4.750733e+01	3	0	3.476400e+01
8.832845e+01	1.378299e+02	2.111437e+01	0	4.750733e+01	3	0	3.486500e+01
8.821114e+01	1.378299e+02	1.935484e+01	0	4.750733e+01	3	0	3.496600e+01
8.785924e+01	1.388074e+02	1.935484e+01	0	4.750733e+01	0	0	3.506600e+01
8.797654e+01	1.388074e+02	2.111437e+01	0	4.750733e+01	0	0	3.516700e+01
8.785924e+01	1.388074e+02	2.111437e+01	0	4.750733e+01	0	0	3.526800e+01
8.797654e+01	1.388074e+02	2.111437e+01	0	4.750733e+01	0	0	3.536800e+01
8.785924e+01	1.388074e+02	1.935484e+01	0	4.750733e+01	0	0	3.546900e+01
8.785924e+01	1.388074e+02	2.111437e+01	0	4.750733e+01	0	0	3.557000e+01
8.797654e+01	1.388074e+02	2.111437e+01	0	4.750733e+01	0	0	3.567100e+01
8.797654e+01	1.388074e+02	1.935484e+01	0	4.750733e+01	0	0	3.577100e+01
8.797654e+01	1.397849e+02	2.111437e+01	0	4.750733e+01	3	0	3.587200e+01
8.821114e+01	1.407625e+02	1.935484e+01	0	4.809384e+01	3	0	3.597300e+01
8.809384e+01	1.407625e+02	2.111437e+01	0	4.750733e+01	3	0	3.607300e+01
8.785924e+01	1.397849e+02	2.111437e+01	0	4.750733e+01	3	0	3.617400e+01
8.809384e+01	1.397849e+02	2.111437e+01	0	4.750733e+01	3	0	3.627500e+01
8.797654e+01	1.397849e+02	2.111437e+01	0	4.750733e+01	3	0	3.637600e+01
8.809384e+01	1.407625e+02	2.111437e+01	0	4.750733e+01	3	0	3.647600e+01
8.832845e+01	1.397849e+02	2.111437e+01	0	4.750733e+01	0	0	3.657700e+01
8.844575e+01	1.407625e+02	1.935484e+01	0	4.692082e+01	0	0	3.667800e+01
8.821114e+01	1.397849e+02	2.111437e+01	0	4.750733e+01	0	0	3.677900e+01
8.832845e+01	1.397849e+02	2.111437e+01	0	4.692082e+01	0	0	3.687900e+01
8.832845e+01	1.397849e+02	2.111437e+01	0	4.750733e+01	0	0	3.698000e+01
8.844575e+01	1.397849e+02	1.935484e+01	0	4.750733e+01	0	0	3.708100e+01
8.832845e+01	1.397849e+02	2.111437e+01	0	4.750733e+01	0	0	3.718100e+01
8.868035e+01	1.397849e+02	2.111437e+01	0	4.809384e+01	3	0	3.728200e+01
8.868035e+01	1.397849e+02	2.111437e+01	0	4.750733e+01	3	0	3.738300e+01
8.868035e+01	1.397849e+02	1.935484e+01	0	4.750733e+01	3	0	3.748300e+01
8.868035e+01	1.397849e+02	2.111437e+01	0	4.750733e+01	3	0	3.758400e+01
8.868035e+01	1.397849e+02	2.111437e+01	0	4.750733e+01	3	0	3.768500e+01
8.868035e+01	1.397849e+02	2.111437e+01	0	4.750733e+01	3	0	3.778600e+01
8.868035e+01	1.397849e+02	2.111437e+01	0	4.750733e+01	3	0	3.788600e+01
8.903226e+01	1.397849e+02	2.111437e+01	0	4.750733e+01	3	0	3.798700e+01
8.891496e+01	1.397849e+02	2.111437e+01	0	4.750733e+01	3	0	3.808800e+01
8.891496e+01	1.388074e+02	1.935484e+01	1.759531e+00	4.750733e+01	3	0	3.818900e+01
8.891496e+01	1.388074e+02	1.935484e+01	0	4.692082e+01	3	0	3.829000e+01
8.891496e+01	1.388074e+02	2.111437e+01	0	4.750733e+01	3	0	3.839000e+01
8.891496e+01	1.397849e+02	1.935484e+01	0	4.750733e+01	3	0	3.849200e+01
8.903226e+01	1.397849e+02	2.111437e+01	0	4.750733e+01	3	0	3.859200e+01
8.938416e+01	1.388074e+02	2.111437e+01	0	4.750733e+01	3	0	3.869200e+01
9.020528e+01	1.388074e+02	1.935484e+01	0	4.750733e+01	0	0	3.879400e+01
9.008798e+01	1.388074e+02	1.935484e+01	0	4.750733e+01	0	0	3.889400e+01
9.020528e+01	1.397849e+02	1.935484e+01	0	4.750733e+01	0	0	3.899400e+01
9.008798e+01	1.388074e+02	2.111437e+01	0	4.750733e+01	0	0	3.909600e+01
9.020528e+01	1.388074e+02	2.111437e+01	0	4.692082e+01	0	0	3.919600e+01
9.020528e+01	1.388074e+02	2.111437e+01	0	4.750733e+01	0	0	3.929700e+01
9.008798e+01	1.397849e+02	2.111437e+01	0	4.750733e+01	0	0	3.939800e+01
9.020528e+01	1.388074e+02	2.111437e+01	0	4.750733e+01	0	0	3.949800e+01
9.032258e+01	1.388074e+02	2.111437e+01	0	4.692082e+01	0	0	3.959900e+01
9.043988e+01	1.388074e+02	2.111437e+01	0	4.750733e+01	0	0	3.969900e+01
9.043988e+01	1.388074e+02	2.111437e+01	0	4.750733e+01	0	0	3.980000e+01
9.043988e+01	1.388074e+02	2.111437e+01	0	4.750733e+01	0	0	3.990100e+01
9.032258e+01	1.388074e+02	2.111437e+01	0	4.750733e+01	0	0	4.000100e+01
9.126100e+01	1.397849e+02	2.111437e+01	0	4.692082e+01	3	0	4.010200e+01
9.208211e+01	1.388074e+02	2.111437e+01	0	4.692082e+01	0	0	4.020300e+01
9.196481e+01	1.388074e+02	2.111437e+01	0	4.633431e+01	0	0	4.030300e+01
9.208211e+01	1.388074e+02	2.111437e+01	0	4.692082e+01	0	0	4.040400e+01
9.196481e+01	1.388074e+02	2.111437e+01	1.759531e+00	4.692082e+01	0	0	4.050500e+01
9.196481e+01	1.388074e+02	2.111437e+01	0	4.692082e+01	0	0	4.060500e+01
9.208211e+01	1.388074e+02	2.111437e+01	0	4.692082e+01	0	0	4.070700e+01
9.196481e+01	1.378299e+02	1.935484e+01	0	4.633431e+01	0	0	4.080700e+01
9.208211e+01	1.368524e+02	1.935484e+01	0	4.692082e+01	3	0	4.090700e+01
9.208211e+01	1.368524e+02	1.935484e+01	0	4.633431e+01	3	0	4.100900e+01
9.196481e+01	1.368524e+02	1.935484e+01	0	4.633431e+01	3	0	4.110900e+01
9.231672e+01	1.368524e+02	1.935484e+01	0	4.692082e+01	3	0	4.121000e+01
9.219941e+01	1.368524e+02	2.111437e+01	1.759531e+00	4.633431e+01	3	0	4.131100e+01
9.208211e+01	1.358749e+02	1.935484e+01	0	4.633431e+01	3	0	4.141100e+01
9.219941e+01	1.368524e+02	2.111437e+01	0	4.692082e+01	3	0	4.151200e+01
9.243402e+01	1.368524e+02	2.111437e+01	1.759531e+00	4.633431e+01	3	0	4.161300e+01
9.243402e+01	1.368524e+02	2.111437e+01	1.759531e+00	4.633431e+01	3	0	4.171400e+01
9.243402e+01	1.368524e+02	2.111437e+01	0	4.633431e+01	3	0	4.181500e+01
9.255132e+01	1.368524e+02	2.111437e+01	0	4.633431e+01	3	0	4.191500e+01
9.231672e+01	1.368524e+02	1.935484e+01	0	4.633431e+01	3	0	4.201600e+01
9.243402e+01	1.368524e+02	1.935484e+01	1.759531e+00	4.633431e+01	3	0	4.211700e+01
9.243402e+01	1.368524e+02	2.111437e+01	0	4.633431e+01	3	0	4.221800e+01
9.231672e+01	1.368524e+02	1.935484e+01	1.759531e+00	4.633431e+01	3	0	4.231800e+01
9.231672e+01	1.378299e+02	1.935484e+01	0	4.633431e+01	0	0	4.241900e+01
9.219941e+01	1.378299e+02	2.111437e+01	0	4.633431e+01	0	0	4.252000e+01
9.219941e+01	1.378299e+02	2.111437e+01	0	4.692082e+01	0	0	4.262000e+01
9.219941e+01	1.368524e+02	1.935484e+01	0	4.633431e+01	0	0	4.272100e+01
9.219941e+01	1.378299e+02	1.935484e+01	0	4.633431e+01	0	0	4.282200e+01
9.219941e+01	1.378299e+02	1.935484e+01	0	4.633431e+01	0	0	4.292300e+01
9.196481e+01	1.378299e+02	1.935484e+01	0	4.633431e+01	3	0	4.302300e+01
9.208211e+01	1.388074e+02	1.935484e+01	0	4.574780e+01	3	0	4.312400e+01
9.208211e+01	1.388074e+02	1.935484e+01	0	4.633431e+01	3	0	4.322500e+01
9.208211e+01	1.378299e+02	2.111437e+01	0	4.633431e+01	3	0	4.332500e+01
9.208211e+01	1.388074e+02	1.935484e+01	0	4.633431e+01	3	0	4.342600e+01
9.208211e+01	1.388074e+02	1.935484e+01	0	4.633431e+01	3	0	4.352700e+01
9.196481e+01	1.378299e+02	1.935484e+01	0	4.633431e+01	3	0	4.362800e+01
9.196481e+01	1.388074e+02	1.935484e+01	0	4.633431e+01	0	0	4.372800e+01
9.231672e+01	1.397849e+02	2.111437e+01	0	4.633431e+01	0	0	4.382900e+01
9.196481e+01	1.388074e+02	2.111437e+01	1.759531e+00	4.633431e+01	0	0	4.393000e+01
9.196481e+01	1.397849e+02	1.935484e+01	0	4.633431e+01	0	0	4.403000e+01
9.208211e+01	1.388074e+02	2.111437e+01	0	4.633431e+01	0	0	4.413100e+01
9.208211e+01	1.388074e+02	2.111437e+01	0	4.633431e+01	0	0	4.423200e+01
9.196481e+01	1.388074e+02	1.935484e+01	0	4.633431e+01	0	0	4.433300e+01
9.208211e+01	1.397849e+02	1.935484e+01	0	4.633431e+01	0	0	4.443300e+01
9.208211e+01	1.388074e+02	1.935484e+01	0	4.692082e+01	7	0	4.453400e+01
9.208211e+01	1.388074e+02	1.935484e+01	0	4.633431e+01	7	0	4.463500e+01
9.196481e+01	1.388074e+02	1.935484e+01	0	4.633431e+01	7	0	4.473500e+01
9.196481e+01	1.388074e+02	1.935484e+01	0	4.633431e+01	7	0	4.483600e+01
9.208211e+01	1.388074e+02	1.935484e+01	0	4.633431e+01	7	0	4.493700e+01
9.196481e+01	1.388074e+02	2.111437e+01	0	4.633431e+01	7	0	4.503800e+01
9.196481e+01	1.388074e+02	2.111437e+01	0	4.633431e+01	7	0	4.513800e+01
9.149560e+01	1.407625e+02	1.935484e+01	0	4.633431e+01	3	0	4.523900e+01
9.149560e+01	1.407625e+02	1.935484e+01	0	4.692082e+01	3	0	4.534000e+01
9.149560e+01	1.407625e+02	2.111437e+01	0	4.633431e+01	3	0	4.544100e+01
9.137830e+01	1.407625e+02	1.935484e+01	1.759531e+00	4.633431e+01	3	0	4.554200e+01
9.137830e+01	1.407625e+02	1.935484e+01	1.759531e+00	4.692082e+01	3	0	4.564200e+01
9.149560e+01	1.407625e+02	1.935484e+01	0	4.633431e+01	3	0	4.574300e+01
9.149560e+01	1.417400e+02	1.935484e+01	0	4.633431e+01	3	0	4.584400e+01
9.137830e+01	1.436950e+02	1.935484e+01	0	4.574780e+01	0	0	4.594400e+01
9.126100e+01	1.436950e+02	2.111437e+01	0	4.574780e+01	0	0	4.604500e+01
9.137830e+01	1.436950e+02	2.111437e+01	0	4.516129e+01	0	0	4.614600e+01
9.126100e+01	1.436950e+02	1.935484e+01	0	4.574780e+01	0	0	4.624600e+01
9.126100e+01	1.436950e+02	1.935484e+01	0	4.574780e+01	0	0	4.634700e+01
9.126100e+01	1.436950e+02	1.935484e+01	0	4.574780e+01	0	0	4.644800e+01
9.126100e+01	1.436950e+02	2.111437e+01	0	4.516129e+01	0	0	4.654800e+01
9.126100e+01	1.436950e+02	1.935484e+01	0	4.633431e+01	3	0	4.664900e+01
9.126100e+01	1.427175e+02	1.935484e+01	0	4.574780e+01	3	0	4.675000e+01
9.137830e+01	1.436950e+02	2.111437e+01	0	4.574780e+01	3	0	4.685100e+01
9.126100e+01	1.427175e+02	2.111437e+01	0	4.574780e+01	3	0	4.695200e+01
9.126100e+01	1.427175e+02	2.111437e+01	0	4.574780e+01	3	0	4.705200e+01
9.126100e+01	1.427175e+02	2.111437e+01	0	4.574780e+01	3	0	4.715300e+01
9.126100e+01	1.427175e+02	1.935484e+01	0	4.574780e+01	3	0	4.725400e+01
9.126100e+01	1.427175e+02	2.111437e+01	0	4.574780e+01	3	0	4.735400e+01
9.102639e+01	1.427175e+02	2.111437e+01	0	4.574780e+01	0	0	4.745600e+01
9.114370e+01	1.417400e+02	2.111437e+01	0	4.574780e+01	0	0	4.755600e+01
9.114370e+01	1.427175e+02	2.111437e+01	0	4.516129e+01	0	0	4.765600e+01
9.102639e+01	1.427175e+02	1.935484e+01	0	4.574780e+01	0	0	4.775800e+01
9.102639e+01	1.427175e+02	2.111437e+01	0	4.574780e+01	0	0	4.785800e+01
9.102639e+01	1.427175e+02	2.111437e+01	0	4.574780e+01	0	0	4.795900e+01
9.114370e+01	1.427175e+02	2.111437e+01	0	4.574780e+01	0	0	4.805900e+01
9.102639e+01	1.436950e+02	2.111437e+01	0	4.574780e+01	3	0	4.816000e+01
9.090909e+01	1.427175e+02	2.111437e+01	0	4.574780e+01	3	0	4.826100e+01
9.090909e+01	1.427175e+02	2.111437e+01	1.759531e+00	4.516129e+01	3	0	4.836200e+01
9.090909e+01	1.427175e+02	2.111437e+01	0	4.516129e+01	3	0	4.846200e+01
9.090909e+01	1.436950e+02	2.111437e+01	0	4.574780e+01	3	0	4.856300e+01
9.090909e+01	1.427175e+02	2.111437e+01	0	4.574780e+01	3	0	4.866400e+01
9.090909e+01	1.427175e+02	2.111437e+01	0	4.574780e+01	3	0	4.876400e+01
9.090909e+01	1.417400e+02	2.111437e+01	0	4.516129e+01	0	0	4.886600e+01
9.090909e+01	1.417400e+02	2.111437e+01	0	4.574780e+01	0	0	4.896600e+01
9.102639e+01	1.417400e+02	2.111437e+01	0	4.516129e+01	0	0	4.906700e+01
9.102639e+01	1.427175e+02	2.111437e+01	0	4.574780e+01	0	0	4.916700e+01
9.102639e+01	1.417400e+02	2.111437e+01	0	4.574780e+01	0	0	4.926800e+01
9.102639e+01	1.417400e+02	2.111437e+01	0	4.574780e+01	0	0	4.936900e+01
9.102639e+01	1.427175e+02	2.111437e+01	0	4.340176e+01	0	0	4.946900e+01
9.090909e+01	1.466276e+02	2.111437e+01	0	4.340176e+01	3	0	4.957000e+01
9.102639e+01	1.466276e+02	2.111437e+01	0	4.398827e+01	3	0	4.967100e+01
9.102639e+01	1.466276e+02	2.111437e+01	0	4.340176e+01	3	0	4.977200e+01
9.090909e+01	1.466276e+02	2.111437e+01	0	4.340176e+01	3	0	4.987200e+01
9.090909e+01	1.466276e+02	2.111437e+01	0	4.340176e+01	3	0	4.997300e+01
9.090909e+01	1.466276e+02	1.935484e+01	0	4.398827e+01	3	0	5.007400e+01
9.102639e+01	1.466276e+02	2.111437e+01	0	4.340176e+01	3	0	5.017400e+01
9.114370e+01	1.495601e+02	2.111437e+01	0	4.105572e+01	3	0	5.027600e+01
9.090909e+01	1.495601e+02	2.111437e+01	0	4.105572e+01	0	0	5.037600e+01
9.090909e+01	1.485826e+02	1.935484e+01	0	4.105572e+01	0	0	5.047700e+01
9.090909e+01	1.495601e+02	2.111437e+01	0	4.105572e+01	0	0	5.057800e+01
9.079179e+01	1.485826e+02	2.111437e+01	0	4.105572e+01	0	0	5.067800e+01
9.090909e+01	1.495601e+02	2.111437e+01	0	4.105572e+01	0	0	5.077900e+01
9.090909e+01	1.485826e+02	2.111437e+01	0	4.105572e+01	0	0	5.088000e+01
9.090909e+01	1.495601e+02	2.111437e+01	0	4.105572e+01	3	0	5.098000e+01
9.102639e+01	1.495601e+02	1.935484e+01	0	4.105572e+01	3	0	5.108100e+01
9.090909e+01	1.495601e+02	1.935484e+01	1.759531e+00	4.105572e+01	3	0	5.118200e+01
9.102639e+01	1.495601e+02	2.111437e+01	0	4.105572e+01	3	0	5.128200e+01
9.102639e+01	1.495601e+02	2.111437e+01	0	4.105572e+01	3	0	5.138400e+01
9.090909e+01	1.485826e+02	2.111437e+01	0	4.105572e+01	3	0	5.148400e+01
9.090909e+01	1.495601e+02	1.935484e+01	0	4.105572e+01	3	0	5.158500e+01
9.114370e+01	1.495601e+02	1.935484e+01	0	4.105572e+01	3	0	5.168600e+01
9.161290e+01	1.505376e+02	1.935484e+01	0	4.105572e+01	0	0	5.178600e+01
9.137830e+01	1.495601e+02	1.935484e+01	0	4.105572e+01	0	0	5.188700e+01
9.137830e+01	1.495601e+02	1.935484e+01	0	4.105572e+01	0	0	5.198800e+01
9.137830e+01	1.495601e+02	1.759531e+01	0	4.105572e+01	0	0	5.208800e+01
9.126100e+01	1.495601e+02	1.935484e+01	1.759531e+00	4.105572e+01	0	0	5.218900e+01
9.137830e+01	1.495601e+02	1.935484e+01	1.759531e+00	4.105572e+01	0	0	5.229000e+01
9.137830e+01	1.485826e+02	1.935484e+01	0	1.073314e+02	0	0	5.239000e+01
9.161290e+01	1.515152e+02	1.935484e+01	0	1.073314e+02	3	0	5.249100e+01
9.149560e+01	1.505376e+02	1.935484e+01	0	1.073314e+02	3	0	5.259200e+01
9.149560e+01	1.505376e+02	1.935484e+01	1.759531e+00	1.067449e+02	3	0	5.269200e+01
9.149560e+01	1.515152e+02	1.935484e+01	0	1.073314e+02	3	0	5.279400e+01
9.149560e+01	1.505376e+02	1.935484e+01	0	1.073314e+02	3	0	5.289400e+01
9.161290e+01	1.515152e+02	1.935484e+01	0	1.067449e+02	3	0	5.299600e+01
9.149560e+01	1.515152e+02	1.759531e+01	0	1.073314e+02	3	0	5.309600e+01
9.149560e+01	1.505376e+02	1.935484e+01	0	1.073314e+02	0	0	5.319600e+01
9.149560e+01	1.505376e+02	1.935484e+01	0	1.073314e+02	0	0	5.329800e+01
9.173021e+01	1.515152e+02	1.935484e+01	0	1.073314e+02	0	0	5.339800e+01
9.137830e+01	1.495601e+02	1.935484e+01	0	1.073314e+02	0	0	5.349900e+01
9.137830e+01	1.495601e+02	1.935484e+01	0	1.073314e+02	0	0	5.360000e+01
9.137830e+01	1.495601e+02	1.935484e+01	0	1.073314e+02	0	0	5.370000e+01
9.137830e+01	1.485826e+02	1.935484e+01	0	9.325513e+01	0	0	5.380100e+01
9.126100e+01	1.466276e+02	1.935484e+01	0	9.266862e+01	3	0	5.390200e+01
9.137830e+01	1.476051e+02	1.935484e+01	0	9.325513e+01	3	0	5.400300e+01
9.126100e+01	1.476051e+02	1.935484e+01	0	9.325513e+01	3	0	5.410400e+01
9.126100e+01	1.476051e+02	1.759531e+01	0	9.266862e+01	3	0	5.420400e+01
9.126100e+01	1.476051e+02	1.935484e+01	0	9.325513e+01	3	0	5.430500e+01
9.126100e+01	1.476051e+02	1.935484e+01	0	9.325513e+01	3	0	5.440600e+01
9.126100e+01	1.476051e+02	1.935484e+01	0	9.266862e+01	3	0	5.450700e+01
9.149560e+01	1.427175e+02	1.935484e+01	0	9.325513e+01	3	0	5.460700e+01
9.173021e+01	1.427175e+02	1.935484e+01	1.759531e+00	9.325513e+01	3	0	5.470900e+01
9.149560e+01	1.427175e+02	1.935484e+01	0	9.325513e+01	3	0	5.480900e+01
9.137830e+01	1.427175e+02	1.935484e+01	0	9.325513e+01	3	0	5.491000e+01
9.137830e+01	1.427175e+02	1.935484e+01	1.759531e+00	9.266862e+01	3	0	5.501100e+01
9.149560e+01	1.436950e+02	1.759531e+01	0	9.325513e+01	3	0	5.511200e+01
9.149560e+01	1.427175e+02	1.935484e+01	0	9.325513e+01	3	0	5.521300e+01
9.149560e+01	1.427175e+02	1.935484e+01	0	8.563050e+01	3	0	5.531300e+01
9.173021e+01	1.427175e+02	1.935484e+01	0	8.563050e+01	0	0	5.541400e+01
9.173021e+01	1.427175e+02	1.935484e+01	0	8.504399e+01	0	0	5.551500e+01
9.173021e+01	1.427175e+02	1.935484e+01	0	8.563050e+01	0	0	5.561600e+01
9.173021e+01	1.427175e+02	1.935484e+01	0	8.563050e+01	0	0	5.571600e+01
9.161290e+01	1.427175e+02	1.935484e+01	0	8.621701e+01	0	0	5.581700e+01
9.161290e+01	1.427175e+02	1.935484e+01	0	8.563050e+01	0	0	5.591800e+01
9.173021e+01	1.427175e+02	1.935484e+01	0	8.563050e+01	0	0	5.601800e+01
9.161290e+01	1.407625e+02	1.759531e+01	0	8.621701e+01	3	0	5.611900e+01
9.149560e+01	1.407625e+02	1.935484e+01	0	8.563050e+01	3	0	5.622000e+01
9.149560e+01	1.407625e+02	1.935484e+01	0	8.563050e+01	3	0	5.632100e+01
9.149560e+01	1.407625e+02	1.935484e+01	0	8.563050e+01	3	0	5.642200e+01
9.149560e+01	1.407625e+02	1.935484e+01	0	8.621701e+01	3	0	5.652200e+01
9.149560e+01	1.407625e+02	1.935484e+01	0	8.563050e+01	3	0	5.662400e+01
9.126100e+01	1.466276e+02	1.935484e+01	0	7.507331e+01	3	0	5.672400e+01
9.114370e+01	1.515152e+02	1.759531e+01	0	7.565982e+01	0	0	5.682500e+01
9.114370e+01	1.524927e+02	1.935484e+01	0	7.507331e+01	0	0	5.692600e+01
9.114370e+01	1.515152e+02	1.935484e+01	0	7.507331e+01	0	0	5.702600e+01
9.114370e+01	1.515152e+02	1.759531e+01	0	7.507331e+01	0	0	5.712700e+01
9.126100e+01	1.515152e+02	1.759531e+01	0	7.507331e+01	0	0	5.722800e+01
9.114370e+01	1.515152e+02	1.759531e+01	0	7.507331e+01	0	0	5.732800e+01
9.114370e+01	1.515152e+02	1.935484e+01	0	7.859238e+01	0	0	5.743000e+01
9.102639e+01	1.515152e+02	1.935484e+01	0	7.859238e+01	3	0	5.753000e+01
9.090909e+01	1.515152e+02	1.759531e+01	0	7.859238e+01	3	0	5.763100e+01
9.102639e+01	1.515152e+02	1.935484e+01	0	7.859238e+01	3	0	5.773200e+01
9.102639e+01	1.524927e+02	1.759531e+01	0	7.800587e+01	3	0	5.783200e+01
9.102639e+01	1.515152e+02	1.759531e+01	0	7.859238e+01	3	0	5.793300e+01
9.102639e+01	1.524927e+02	1.759531e+01	0	7.859238e+01	3	0	5.803400e+01
9.102639e+01	1.515152e+02	1.759531e+01	0	7.800587e+01	3	0	5.813500e+01
9.102639e+01	1.554252e+02	1.935484e+01	0	7.859238e+01	0	0	5.823500e+01
9.090909e+01	1.564027e+02	1.935484e+01	0	7.800587e+01	0	0	5.833700e+01
9.102639e+01	1.554252e+02	1.935484e+01	0	7.800587e+01	0	0	5.843700e+01
9.102639e+01	1.554252e+02	1.759531e+01	0	7.859238e+01	0	0	5.853700e+01
9.090909e+01	1.564027e+02	1.759531e+01	0	7.859238e+01	0	0	5.863900e+01
9.102639e+01	1.564027e+02	1.759531e+01	0	7.859238e+01	0	0	5.873900e+01
9.102639e+01	1.554252e+02	1.935484e+01	0	7.859238e+01	0	0	5.884000e+01
9.090909e+01	1.544477e+02	1.759531e+01	0	9.736070e+01	3	0	5.894100e+01
9.079179e+01	1.544477e+02	1.935484e+01	0	9.736070e+01	3	0	5.904100e+01
9.079179e+01	1.544477e+02	1.935484e+01	0	9.736070e+01	3	0	5.914300e+01
9.090909e+01	1.544477e+02	1.759531e+01	0	9.736070e+01	3	0	5.924300e+01
9.090909e+01	1.544477e+02	1.935484e+01	0	9.736070e+01	3	0	5.934400e+01
9.079179e+01	1.534702e+02	1.935484e+01	0	9.794721e+01	3	0	5.944500e+01
9.090909e+01	1.544477e+02	1.935484e+01	0	9.736070e+01	3	0	5.954600e+01
9.102639e+01	1.534702e+02	1.935484e+01	0	1.026393e+02	3	0	5.964600e+01
9.090909e+01	1.446725e+02	1.759531e+01	0	1.026393e+02	0	0	5.974700e+01
9.114370e+01	1.446725e+02	1.759531e+01	0	1.032258e+02	0	0	5.984800e+01
9.090909e+01	1.446725e+02	1.759531e+01	0	1.026393e+02	0	0	5.994900e+01
9.090909e+01	1.456500e+02	1.759531e+01	0	1.026393e+02	0	0	6.004900e+01
9.090909e+01	1.446725e+02	1.935484e+01	0	1.026393e+02	0	0	6.015000e+01
9.090909e+01	1.446725e+02	1.759531e+01	0	1.026393e+02	0	0	6.025100e+01
9.102639e+01	1.446725e+02	1.935484e+01	0	1.026393e+02	0	0	6.035100e+01
9.114370e+01	1.446725e+02	1.935484e+01	0	1.026393e+02	3	0	6.045200e+01
9.114370e+01	1.446725e+02	1.759531e+01	0	1.026393e+02	3	0	6.055300e+01
9.114370e+01	1.456500e+02	1.759531e+01	0	1.026393e+02	3	0	6.065400e+01
9.114370e+01	1.456500e+02	1.759531e+01	0	1.026393e+02	3	0	6.075400e+01
9.114370e+01	1.446725e+02	1.935484e+01	0	1.026393e+02	3	0	6.085600e+01
9.114370e+01	1.446725e+02	1.759531e+01	0	1.032258e+02	3	0	6.095600e+01
9.149560e+01	1.456500e+02	1.759531e+01	0	1.032258e+02	3	0	6.105800e+01
9.161290e+01	1.436950e+02	1.935484e+01	0	1.026393e+02	3	0	6.115800e+01
9.161290e+01	1.436950e+02	1.935484e+01	0	1.026393e+02	3	0	6.125900e+01
9.149560e+01	1.446725e+02	1.935484e+01	0	1.026393e+02	3	0	6.136000e+01
9.149560e+01	1.436950e+02	1.935484e+01	0	1.032258e+02	3	0	6.146000e+01
9.149560e+01	1.436950e+02	1.935484e+01	0	1.026393e+02	3	0	6.156100e+01
9.149560e+01	1.436950e+02	1.935484e+01	0	1.026393e+02	3	0	6.166200e+01
9.184751e+01	1.436950e+02	1.935484e+01	0	1.073314e+02	3	0	6.176300e+01
9.196481e+01	1.397849e+02	1.935484e+01	0	1.073314e+02	0	0	6.186300e+01
9.184751e+01	1.407625e+02	1.935484e+01	0	1.073314e+02	0	0	6.196500e+01
9.184751e+01	1.397849e+02	1.935484e+01	0	1.067449e+02	0	0	6.206500e+01
9.196481e+01	1.407625e+02	1.935484e+01	0	1.073314e+02	0	0	6.216600e+01
9.196481e+01	1.397849e+02	1.935484e+01	0	1.073314e+02	0	0	6.226700e+01
9.184751e+01	1.397849e+02	1.759531e+01	0	1.073314e+02	0	0	6.236700e+01
9.196481e+01	1.397849e+02	1.759531e+01	0	1.073314e+02	0	0	6.246800e+01
9.231672e+01	1.407625e+02	1.935484e+01	1.759531e+00	1.073314e+02	0	0	6.256900e+01
9.219941e+01	1.397849e+02	1.935484e+01	0	1.073314e+02	0	0	6.266900e+01
9.231672e+01	1.407625e+02	1.935484e+01	0	1.073314e+02	0	0	6.277000e+01
9.231672e+01	1.397849e+02	1.935484e+01	0	1.073314e+02	0	0	6.287100e+01
9.219941e+01	1.397849e+02	1.935484e+01	0	1.073314e+02	0	0	6.297100e+01
9.231672e+01	1.397849e+02	1.935484e+01	0	1.073314e+02	0	0	6.307200e+01
9.219941e+01	1.397849e+02	1.935484e+01	0	1.073314e+02	0	0	6.317300e+01
9.231672e+01	1.397849e+02	1.935484e+01	0	1.067449e+02	3	0	6.327300e+01
9.184751e+01	1.388074e+02	2.111437e+01	0	1.073314e+02	0	0	6.337500e+01
9.196481e+01	1.397849e+02	1.935484e+01	0	1.073314e+02	0	0	6.347500e+01
9.196481e+01	1.388074e+02	1.935484e+01	0	1.073314e+02	0	0	6.357600e+01
9.184751e+01	1.397849e+02	1.935484e+01	0	1.073314e+02	0	0	6.367700e+01
9.184751e+01	1.397849e+02	1.935484e+01	0	1.073314e+02	0	0	6.377700e+01
9.184751e+01	1.388074e+02	1.935484e+01	0	1.067449e+02	0	0	6.387800e+01
9.184751e+01	1.388074e+02	2.111437e+01	0	1.067449e+02	0	0	6.397900e+01
9.184751e+01	1.407625e+02	2.111437e+01	0	1.073314e+02	3	0	6.407900e+01
9.184751e+01	1.407625e+02	1.935484e+01	0	1.073314e+02	3	0	6.418100e+01
9.184751e+01	1.417400e+02	2.111437e+01	0	1.073314e+02	3	0	6.428100e+01
9.184751e+01	1.417400e+02	1.935484e+01	0	1.073314e+02	3	0	6.438200e+01
9.196481e+01	1.407625e+02	1.935484e+01	0	1.073314e+02	3	0	6.448300e+01
9.196481e+01	1.407625e+02	1.935484e+01	0	1.073314e+02	3	0	6.458300e+01
9.173021e+01	1.397849e+02	1.935484e+01	0	1.073314e+02	3	0	6.468500e+01
9.173021e+01	1.397849e+02	1.935484e+01	0	1.067449e+02	3	0	6.478500e+01
9.173021e+01	1.397849e+02	1.935484e+01	0	1.073314e+02	3	0	6.488600e+01
9.173021e+01	1.397849e+02	1.935484e+01	0	1.073314e+02	3	0	6.498700e+01
9.173021e+01	1.397849e+02	2.111437e+01	0	1.073314e+02	3	0	6.508800e+01
9.173021e+01	1.397849e+02	1.935484e+01	0	1.067449e+02	3	0	6.518800e+01
9.173021e+01	1.397849e+02	1.935484e+01	0	1.073314e+02	3	0	6.529000e+01
9.184751e+01	1.378299e+02	1.935484e+01	0	1.114370e+02	3	0	6.539000e+01
9.184751e+01	1.358749e+02	2.111437e+01	0	1.114370e+02	0	0	6.549000e+01
9.173021e+01	1.358749e+02	1.935484e+01	0	1.120235e+02	0	0	6.559200e+01
9.184751e+01	1.368524e+02	1.935484e+01	0	1.114370e+02	0	0	6.569200e+01
9.184751e+01	1.368524e+02	1.935484e+01	0	1.114370e+02	0	0	6.579300e+01
9.184751e+01	1.358749e+02	1.935484e+01	0	1.114370e+02	0	0	6.589400e+01
9.184751e+01	1.358749e+02	1.935484e+01	0	1.114370e+02	0	0	6.599400e+01
9.184751e+01	1.358749e+02	2.111437e+01	0	1.114370e+02	0	0	6.609600e+01
9.173021e+01	1.368524e+02	1.935484e+01	0	1.114370e+02	3	0	6.619600e+01
9.173021e+01	1.368524e+02	2.111437e+01	0	1.108504e+02	3	0	6.629600e+01
9.173021e+01	1.368524e+02	1.935484e+01	0	1.114370e+02	3	0	6.639800e+01
9.184751e+01	1.368524e+02	1.935484e+01	0	1.114370e+02	3	0	6.649800e+01
9.184751e+01	1.368524e+02	1.935484e+01	0	1.114370e+02	3	0	6.659900e+01
9.173021e+01	1.368524e+02	1.935484e+01	0	1.114370e+02	3	0	6.670000e+01
9.173021e+01	1.368524e+02	2.111437e+01	0	1.120235e+02	3	0	6.680100e+01
9.173021e+01	1.378299e+02	1.935484e+01	0	1.114370e+02	3	0	6.690200e+01
9.161290e+01	1.378299e+02	1.935484e+01	0	1.114370e+02	3	0	6.700300e+01
9.161290e+01	1.378299e+02	1.935484e+01	0	1.114370e+02	3	0	6.710300e+01
9.161290e+01	1.388074e+02	1.935484e+01	0	1.114370e+02	3	0	6.720500e+01
9.161290e+01	1.388074e+02	1.935484e+01	0	1.114370e+02	3	0	6.730500e+01
9.161290e+01	1.378299e+02	1.935484e+01	0	1.114370e+02	3	0	6.740600e+01
9.161290e+01	1.388074e+02	1.935484e+01	1.759531e+00	1.114370e+02	3	0	6.750700e+01
9.126100e+01	1.446725e+02	1.935484e+01	0	1.114370e+02	0	0	6.760700e+01
9.114370e+01	1.446725e+02	1.935484e+01	0	1.120235e+02	0	0	6.770800e+01
9.114370e+01	1.446725e+02	1.935484e+01	0	1.114370e+02	0	0	6.780900e+01
9.126100e+01	1.446725e+02	1.935484e+01	0	1.114370e+02	0	0	6.790900e+01
9.114370e+01	1.446725e+02	1.935484e+01	0	1.120235e+02	0	0	6.801100e+01
9.114370e+01	1.446725e+02	1.935484e+01	0	1.114370e+02	0	0	6.811100e+01
9.126100e+01	1.446725e+02	1.935484e+01	0	1.114370e+02	0	0	6.821100e+01
9.090909e+01	1.446725e+02	1.759531e+01	0	1.114370e+02	3	0	6.831300e+01
9.102639e+01	1.446725e+02	1.759531e+01	0	1.114370e+02	0	0	6.841300e+01
9.114370e+01	1.446725e+02	1.759531e+01	0	1.114370e+02	0	0	6.851400e+01
9.102639e+01	1.446725e+02	1.935484e+01	0	1.114370e+02	0	0	6.861500e+01
9.102639e+01	1.446725e+02	1.759531e+01	0	1.114370e+02	0	0	6.871500e+01
9.102639e+01	1.436950e+02	1.759531e+01	0	1.114370e+02	0	0	6.881600e+01
9.102639e+01	1.446725e+02	1.935484e+01	0	1.114370e+02	0	0	6.891700e+01
9.055718e+01	1.505376e+02	1.759531e+01	0	1.114370e+02	0	0	6.901700e+01
9.055718e+01	1.505376e+02	1.935484e+01	0	1.114370e+02	3	0	6.911800e+01
9.055718e+01	1.515152e+02	1.935484e+01	0	1.114370e+02	3	0	6.921900e+01
9.055718e+01	1.505376e+02	1.935484e+01	0	1.114370e+02	3	0	6.932000e+01
9.055718e+01	1.505376e+02	1.935484e+01	0	1.114370e+02	3	0	6.942100e+01
9.055718e+01	1.505376e+02	1.759531e+01	0	1.114370e+02	3	0	6.952200e+01
9.055718e+01	1.515152e+02	1.935484e+01	0	1.114370e+02	3	0	6.962200e+01
9.043988e+01	1.476051e+02	1.935484e+01	0	1.120235e+02	3	0	6.972400e+01
9.020528e+01	1.466276e+02	1.935484e+01	0	1.114370e+02	3	0	6.982400e+01
9.008798e+01	1.466276e+02	1.935484e+01	0	1.114370e+02	3	0	6.992400e+01
9.008798e+01	1.466276e+02	1.935484e+01	0	1.114370e+02	3	0	7.002600e+01
9.020528e+01	1.466276e+02	1.935484e+01	0	1.114370e+02	3	0	7.012600e+01
9.020528e+01	1.476051e+02	1.935484e+01	0	1.114370e+02	3	0	7.022700e+01
9.032258e+01	1.476051e+02	1.759531e+01	0	1.120235e+02	3	0	7.032800e+01
9.020528e+01	1.466276e+02	1.935484e+01	1.759531e+00	1.114370e+02	3	0	7.042900e+01
9.008798e+01	1.456500e+02	1.935484e+01	0	1.114370e+02	3	0	7.053000e+01
9.008798e+01	1.446725e+02	1.935484e+01	0	1.114370e+02	3	0	7.063100e+01
9.008798e+01	1.446725e+02	1.935484e+01	0	1.114370e+02	3	0	7.073100e+01
9.008798e+01	1.456500e+02	1.759531e+01	0	1.114370e+02	3	0	7.083300e+01
9.008798e+01	1.456500e+02	1.759531e+01	0	1.114370e+02	3	0	7.093300e+01
9.008798e+01	1.456500e+02	1.935484e+01	0	1.114370e+02	3	0	7.103300e+01
9.008798e+01	1.446725e+02	1.759531e+01	0	1.114370e+02	3	0	7.113500e+01
8.985337e+01	1.436950e+02	1.935484e+01	0	1.114370e+02	3	0	7.123500e+01
8.985337e+01	1.446725e+02	1.935484e+01	0	1.114370e+02	3	0	7.133600e+01
8.985337e+01	1.446725e+02	1.935484e+01	0	1.114370e+02	3	0	7.143700e+01
8.997067e+01	1.446725e+02	1.935484e+01	0	1.114370e+02	3	0	7.153800e+01
8.985337e+01	1.446725e+02	2.111437e+01	0	1.114370e+02	3	0	7.163900e+01
8.985337e+01	1.436950e+02	1.935484e+01	0	1.114370e+02	3	0	7.174000e+01
8.985337e+01	1.446725e+02	1.759531e+01	0	1.114370e+02	3	0	7.184000e+01
8.985337e+01	1.417400e+02	1.935484e+01	0	1.114370e+02	3	0	7.194200e+01
8.997067e+01	1.417400e+02	1.935484e+01	0	1.114370e+02	3	0	7.204200e+01
8.997067e+01	1.417400e+02	2.111437e+01	0	1.114370e+02	3	0	7.214300e+01
8.997067e+01	1.417400e+02	1.935484e+01	0	1.114370e+02	3	0	7.224400e+01
8.997067e+01	1.417400e+02	1.935484e+01	0	1.114370e+02	3	0	7.234400e+01
8.997067e+01	1.417400e+02	1.935484e+01	0	1.114370e+02	3	0	7.244500e+01
8.997067e+01	1.417400e+02	1.935484e+01	0	1.114370e+02	3	0	7.254600e+01
9.008798e+01	1.368524e+02	1.935484e+01	0	1.120235e+02	3	0	7.264700e+01
9.008798e+01	1.368524e+02	1.935484e+01	0	1.120235e+02	3	0	7.274800e+01
8.997067e+01	1.368524e+02	1.935484e+01	1.759531e+00	1.114370e+02	3	0	7.284900e+01
8.997067e+01	1.378299e+02	1.935484e+01	0	1.114370e+02	3	0	7.294900e+01
8.997067e+01	1.368524e+02	1.935484e+01	0	1.114370e+02	3	0	7.305100e+01
8.997067e+01	1.368524e+02	1.935484e+01	0	1.114370e+02	3	0	7.315100e+01
8.997067e+01	1.368524e+02	1.935484e+01	0	1.114370e+02	3	0	7.325200e+01
9.020528e+01	1.358749e+02	2.111437e+01	1.759531e+00	1.114370e+02	3	0	7.335300e+01
9.020528e+01	1.378299e+02	2.111437e+01	0	1.114370e+02	3	0	7.345300e+01
9.020528e+01	1.368524e+02	1.935484e+01	0	1.114370e+02	3	0	7.355400e+01
9.020528e+01	1.378299e+02	1.935484e+01	0	1.114370e+02	3	0	7.365500e+01
9.020528e+01	1.378299e+02	2.111437e+01	0	1.114370e+02	3	0	7.375600e+01
9.020528e+01	1.368524e+02	1.935484e+01	0	1.114370e+02	3	0	7.385700e+01
9.020528e+01	1.368524e+02	2.111437e+01	0	1.114370e+02	3	0	7.395800e+01
9.020528e+01	1.368524e+02	1.935484e+01	0	1.079179e+02	3	0	7.405800e+01
9.067449e+01	1.368524e+02	2.111437e+01	0	1.079179e+02	3	0	7.416000e+01
9.043988e+01	1.368524e+02	2.111437e+01	0	1.079179e+02	3	0	7.426000e+01
9.043988e+01	1.368524e+02	1.935484e+01	0	1.079179e+02	3	0	7.436100e+01
9.043988e+01	1.368524e+02	2.111437e+01	0	1.079179e+02	3	0	7.446200e+01
9.043988e+01	1.368524e+02	2.111437e+01	0	1.079179e+02	3	0	7.456200e+01
9.055718e+01	1.368524e+02	2.111437e+01	0	1.079179e+02	3	0	7.466300e+01
9.055718e+01	1.368524e+02	1.935484e+01	0	1.061584e+02	3	0	7.476400e+01
9.043988e+01	1.368524e+02	1.935484e+01	0	1.061584e+02	0	0	7.486500e+01
9.055718e+01	1.378299e+02	2.111437e+01	0	1.061584e+02	0	0	7.496600e+01
9.055718e+01	1.368524e+02	1.935484e+01	0	1.061584e+02	0	0	7.506600e+01
9.055718e+01	1.368524e+02	1.935484e+01	0	1.061584e+02	0	0	7.516700e+01
9.055718e+01	1.368524e+02	1.935484e+01	0	1.061584e+02	0	0	7.526800e+01
9.055718e+01	1.378299e+02	1.935484e+01	0	1.067449e+02	0	0	7.536900e+01
9.055718e+01	1.368524e+02	1.935484e+01	0	1.020528e+02	0	0	7.546900e+01
9.043988e+01	1.378299e+02	1.935484e+01	0	1.020528e+02	3	0	7.557000e+01
9.055718e+01	1.378299e+02	1.935484e+01	0	1.020528e+02	3	0	7.567100e+01
9.043988e+01	1.378299e+02	1.935484e+01	0	1.020528e+02	3	0	7.577100e+01
9.043988e+01	1.378299e+02	1.759531e+01	0	1.020528e+02	3	0	7.587300e+01
9.043988e+01	1.378299e+02	1.935484e+01	0	1.020528e+02	3	0	7.597300e+01
9.043988e+01	1.388074e+02	1.935484e+01	0	1.020528e+02	3	0	7.607500e+01
9.055718e+01	1.378299e+02	1.935484e+01	0	1.020528e+02	3	0	7.617500e+01
9.032258e+01	1.378299e+02	1.935484e+01	0	1.020528e+02	0	0	7.627500e+01
9.020528e+01	1.378299e+02	1.935484e+01	0	1.020528e+02	0	0	7.637700e+01
9.032258e+01	1.378299e+02	1.759531e+01	0	1.020528e+02	0	0	7.647700e+01
9.032258e+01	1.368524e+02	1.935484e+01	0	1.014663e+02	0	0	7.657800e+01
9.032258e+01	1.378299e+02	1.935484e+01	0	1.020528e+02	0	0	7.667900e+01
9.020528e+01	1.378299e+02	1.935484e+01	0	1.020528e+02	0	0	7.677900e+01
9.020528e+01	1.378299e+02	1.935484e+01	0	1.020528e+02	0	0	7.688000e+01
9.032258e+01	1.378299e+02	1.935484e+01	0	1.020528e+02	3	0	7.698100e+01
9.055718e+01	1.388074e+02	1.935484e+01	0	1.020528e+02	0	0	7.708100e+01
9.032258e+01	1.388074e+02	1.935484e+01	0	1.020528e+02	0	0	7.718200e+01
9.032258e+01	1.388074e+02	1.935484e+01	0	1.020528e+02	0	0	7.728300e+01
9.032258e+01	1.388074e+02	1.935484e+01	0	1.020528e+02	0	0	7.738300e+01
9.020528e+01	1.388074e+02	1.935484e+01	0	1.020528e+02	0	0	7.748500e+01
9.020528e+01	1.388074e+02	1.935484e+01	0	1.020528e+02	0	0	7.758500e+01
9.043988e+01	1.397849e+02	1.935484e+01	0	1.020528e+02	3	0	7.768600e+01
9.032258e+01	1.397849e+02	1.935484e+01	0	1.020528e+02	3	0	7.778700e+01
9.043988e+01	1.397849e+02	1.935484e+01	0	1.026393e+02	3	0	7.788800e+01
9.043988e+01	1.397849e+02	1.759531e+01	0	1.020528e+02	3	0	7.798800e+01
9.043988e+01	1.397849e+02	1.935484e+01	0	1.020528e+02	3	0	7.809000e+01
9.043988e+01	1.388074e+02	1.759531e+01	0	1.020528e+02	3	0	7.819000e+01
9.043988e+01	1.397849e+02	1.935484e+01	0	1.020528e+02	3	0	7.829000e+01
9.043988e+01	1.397849e+02	1.759531e+01	0	9.970674e+01	3	0	7.839200e+01
9.067449e+01	1.446725e+02	1.759531e+01	0	9.970674e+01	0	0	7.849200e+01
9.067449e+01	1.436950e+02	1.759531e+01	0	9.970674e+01	0	0	7.859400e+01
9.067449e+01	1.446725e+02	1.759531e+01	0	9.970674e+01	0	0	7.869400e+01
9.067449e+01	1.446725e+02	1.759531e+01	0	9.912023e+01	0	0	7.879400e+01
9.067449e+01	1.436950e+02	1.759531e+01	0	9.970674e+01	0	0	7.889600e+01
9.079179e+01	1.446725e+02	1.759531e+01	0	9.970674e+01	0	0	7.899600e+01
9.079179e+01	1.446725e+02	1.759531e+01	1.759531e+00	9.794721e+01	0	0	7.909600e+01
9.079179e+01	1.427175e+02	1.759531e+01	0	9.794721e+01	3	0	7.919800e+01
9.079179e+01	1.436950e+02	1.935484e+01	0	9.794721e+01	3	0	7.929800e+01
9.079179e+01	1.436950e+02	1.759531e+01	0	9.794721e+01	3	0	7.939900e+01
9.079179e+01	1.436950e+02	1.759531e+01	1.759531e+00	9.794721e+01	3	0	7.950000e+01
9.079179e+01	1.427175e+02	1.759531e+01	0	9.794721e+01	3	0	7.960100e+01
9.067449e+01	1.436950e+02	1.759531e+01	0	9.794721e+01	3	0	7.970200e+01
9.079179e+01	1.427175e+02	1.759531e+01	0	9.618768e+01	3	0	7.980300e+01
9.161290e+01	1.436950e+02	1.935484e+01	0	9.677419e+01	0	0	7.990300e+01
9.184751e+01	1.446725e+02	1.935484e+01	0	9.677419e+01	0	0	8.000400e+01
9.184751e+01	1.456500e+02	1.935484e+01	1.759531e+00	9.618768e+01	0	0	8.010500e+01
9.161290e+01	1.436950e+02	1.935484e+01	0	9.618768e+01	0	0	8.020500e+01
9.161290e+01	1.436950e+02	1.935484e+01	0	9.618768e+01	0	0	8.030600e+01
9.161290e+01	1.436950e+02	1.935484e+01	0	9.618768e+01	0	0	8.040700e+01
9.161290e+01	1.436950e+02	1.759531e+01	0	9.618768e+01	0	0	8.050700e+01
9.161290e+01	1.417400e+02	1.935484e+01	0	9.560117e+01	3	0	8.060800e+01
9.161290e+01	1.417400e+02	1.935484e+01	0	9.560117e+01	3	0	8.070900e+01
9.161290e+01	1.417400e+02	1.759531e+01	0	9.560117e+01	3	0	8.080900e+01
9.149560e+01	1.427175e+02	1.759531e+01	0	9.560117e+01	3	0	8.091100e+01
9.161290e+01	1.417400e+02	1.759531e+01	0	9.560117e+01	3	0	8.101100e+01
9.161290e+01	1.417400e+02	1.935484e+01	0	9.501466e+01	3	0	8.111300e+01
9.161290e+01	1.417400e+02	1.759531e+01	1.759531e+00	9.501466e+01	3	0	8.121300e+01
9.184751e+01	1.417400e+02	1.759531e+01	0	9.501466e+01	0	0	8.131400e+01
9.184751e+01	1.417400e+02	1.935484e+01	0	9.501466e+01	0	0	8.141500e+01
9.184751e+01	1.427175e+02	1.759531e+01	0	9.501466e+01	0	0	8.151500e+01
9.184751e+01	1.417400e+02	1.759531e+01	0	9.560117e+01	0	0	8.161600e+01
9.184751e+01	1.417400e+02	1.759531e+01	0	9.560117e+01	0	0	8.171700e+01
9.184751e+01	1.417400e+02	1.759531e+01	0	9.560117e+01	0	0	8.181700e+01
9.184751e+01	1.417400e+02	1.759531e+01	0	9.560117e+01	0	0	8.191800e+01
9.196481e+01	1.368524e+02	1.759531e+01	0	9.442815e+01	0	0	8.201900e+01
9.196481e+01	1.378299e+02	1.759531e+01	0	9.442815e+01	3	0	8.212000e+01
9.184751e+01	1.378299e+02	1.759531e+01	0	9.442815e+01	3	0	8.222100e+01
9.184751e+01	1.368524e+02	1.759531e+01	0	9.442815e+01	3	0	8.232100e+01
9.184751e+01	1.378299e+02	1.759531e+01	0	9.442815e+01	3	0	8.242200e+01
9.184751e+01	1.378299e+02	1.759531e+01	0	9.442815e+01	3	0	8.252300e+01
9.184751e+01	1.378299e+02	1.759531e+01	0	9.442815e+01	3	0	8.262400e+01
9.184751e+01	1.378299e+02	1.759531e+01	0	9.501466e+01	3	0	8.272400e+01
9.184751e+01	1.378299e+02	2.111437e+01	0	9.442815e+01	3	0	8.282600e+01
9.184751e+01	1.368524e+02	1.935484e+01	1.759531e+00	9.442815e+01	3	0	8.292600e+01
9.184751e+01	1.378299e+02	1.759531e+01	0	9.442815e+01	3	0	8.302700e+01
9.184751e+01	1.378299e+02	1.935484e+01	0	9.442815e+01	3	0	8.312800e+01
9.184751e+01	1.368524e+02	1.935484e+01	0	9.442815e+01	3	0	8.322900e+01
9.173021e+01	1.378299e+02	1.759531e+01	0	9.442815e+01	3	0	8.333000e+01
9.208211e+01	1.388074e+02	1.935484e+01	0	9.501466e+01	3	0	8.343000e+01
9.208211e+01	1.388074e+02	1.935484e+01	0	9.501466e+01	0	0	8.353100e+01
9.208211e+01	1.378299e+02	1.935484e+01	0	9.501466e+01	0	0	8.363200e+01
9.208211e+01	1.378299e+02	1.935484e+01	0	9.501466e+01	0	0	8.373200e+01
9.208211e+01	1.378299e+02	1.935484e+01	0	9.501466e+01	0	0	8.383300e+01
9.196481e+01	1.378299e+02	1.935484e+01	1.759531e+00	9.501466e+01	0	0	8.393400e+01
9.196481e+01	1.388074e+02	1.935484e+01	0	9.501466e+01	0	0	8.403500e+01
9.196481e+01	1.388074e+02	2.111437e+01	0	9.560117e+01	0	0	8.413500e+01
9.243402e+01	1.388074e+02	1.759531e+01	0	9.618768e+01	3	0	8.423600e+01
9.231672e+01	1.388074e+02	1.935484e+01	0	9.560117e+01	3	0	8.433700e+01
9.231672e+01	1.388074e+02	1.935484e+01	0	9.560117e+01	3	0	8.443800e+01
9.255132e+01	1.388074e+02	1.935484e+01	0	9.618768e+01	3	0	8.453900e+01
9.255132e+01	1.397849e+02	1.935484e+01	0	9.618768e+01	3	0	8.463900e+01
9.231672e+01	1.388074e+02	1.935484e+01	0	9.560117e+01	3	0	8.474100e+01
9.231672e+01	1.388074e+02	1.935484e+01	0	9.560117e+01	3	0	8.484100e+01
9.208211e+01	1.417400e+02	1.935484e+01	0	9.736070e+01	3	0	8.494200e+01
9.149560e+01	1.417400e+02	1.935484e+01	0	9.736070e+01	0	0	8.504300e+01
9.161290e+01	1.407625e+02	1.935484e+01	0	9.736070e+01	0	0	8.514300e+01
9.161290e+01	1.407625e+02	1.935484e+01	0	9.736070e+01	0	0	8.524400e+01
9.149560e+01	1.407625e+02	1.935484e+01	0	9.736070e+01	0	0	8.534500e+01
9.149560e+01	1.417400e+02	1.935484e+01	0	9.736070e+01	0	0	8.544500e+01
9.161290e+01	1.407625e+02	1.935484e+01	0	9.677419e+01	0	0	8.554700e+01
9.161290e+01	1.417400e+02	1.935484e+01	0	9.736070e+01	0	0	8.564700e+01
9.149560e+01	1.436950e+02	1.759531e+01	0	9.736070e+01	0	0	8.574700e+01
9.149560e+01	1.427175e+02	1.935484e+01	0	9.677419e+01	0	0	8.584900e+01
9.161290e+01	1.427175e+02	1.935484e+01	0	9.736070e+01	0	0	8.594900e+01
9.137830e+01	1.427175e+02	1.935484e+01	0	9.736070e+01	0	0	8.604900e+01
9.161290e+01	1.427175e+02	1.759531e+01	0	9.736070e+01	0	0	8.615100e+01
9.161290e+01	1.427175e+02	1.759531e+01	0	9.677419e+01	0	0	8.625100e+01
9.126100e+01	1.417400e+02	1.935484e+01	0	1.002933e+02	3	0	8.635200e+01
9.126100e+01	1.427175e+02	1.935484e+01	0	9.970674e+01	3	0	8.645300e+01
9.126100e+01	1.417400e+02	1.935484e+01	0	9.970674e+01	3	0	8.655400e+01
9.149560e+01	1.417400e+02	1.935484e+01	0	1.002933e+02	3	0	8.665400e+01
9.126100e+01	1.417400e+02	1.935484e+01	0	9.970674e+01	3	0	8.675500e+01
9.126100e+01	1.417400e+02	1.759531e+01	0	9.970674e+01	3	0	8.685600e+01
9.137830e+01	1.417400e+02	1.935484e+01	0	9.970674e+01	3	0	8.695700e+01
9.161290e+01	1.427175e+02	1.935484e+01	0	9.970674e+01	3	0	8.705800e+01
9.173021e+01	1.436950e+02	1.935484e+01	0	1.002933e+02	0	0	8.715800e+01
9.173021e+01	1.446725e+02	1.935484e+01	0	1.002933e+02	0	0	8.725900e+01
9.161290e+01	1.436950e+02	1.759531e+01	1.759531e+00	9.970674e+01	0	0	8.736000e+01
9.173021e+01	1.436950e+02	1.935484e+01	0	9.970674e+01	0	0	8.746000e+01
9.161290e+01	1.436950e+02	1.935484e+01	0	9.970674e+01	0	0	8.756200e+01
9.173021e+01	1.446725e+02	1.935484e+01	0	9.970674e+01	0	0	8.766200e+01
9.161290e+01	1.436950e+02	1.935484e+01	0	9.970674e+01	0	0	8.776200e+01
9.184751e+01	1.466276e+02	1.935484e+01	0	9.970674e+01	3	0	8.786400e+01
9.208211e+01	1.476051e+02	1.935484e+01	0	9.970674e+01	3	0	8.796400e+01
9.184751e+01	1.466276e+02	1.935484e+01	0	9.970674e+01	3	0	8.806600e+01
9.184751e+01	1.476051e+02	1.935484e+01	0	9.970674e+01	3	0	8.816600e+01
9.184751e+01	1.466276e+02	1.935484e+01	0	9.970674e+01	3	0	8.826700e+01
9.184751e+01	1.476051e+02	1.935484e+01	0	9.970674e+01	3	0	8.836800e+01
9.184751e+01	1.466276e+02	1.935484e+01	0	9.970674e+01	3	0	8.846800e+01
9.184751e+01	1.495601e+02	1.935484e+01	0	9.970674e+01	0	0	8.856900e+01
9.173021e+01	1.495601e+02	1.935484e+01	1.759531e+00	9.970674e+01	0	0	8.867000e+01
9.184751e+01	1.495601e+02	2.111437e+01	0	9.970674e+01	0	0	8.877100e+01
9.161290e+01	1.485826e+02	1.935484e+01	0	9.970674e+01	0	0	8.887100e+01
9.184751e+01	1.495601e+02	1.935484e+01	0	1.002933e+02	0	0	8.897200e+01
9.196481e+01	1.495601e+02	1.935484e+01	0	9.970674e+01	0	0	8.907300e+01
9.149560e+01	1.495601e+02	1.759531e+01	0	9.912023e+01	0	0	8.917400e+01
9.184751e+01	1.505376e+02	1.935484e+01	0	9.970674e+01	3	0	8.927400e+01
9.184751e+01	1.505376e+02	1.935484e+01	0	9.970674e+01	3	0	8.937500e+01
9.173021e+01	1.505376e+02	1.935484e+01	0	9.912023e+01	3	0	8.947600e+01
9.149560e+01	1.495601e+02	1.935484e+01	0	9.912023e+01	3	0	8.957700e+01
9.173021e+01	1.515152e+02	1.935484e+01	0	9.970674e+01	3	0	8.967700e+01
9.161290e+01	1.505376e+02	1.935484e+01	0	9.970674e+01	3	0	8.977900e+01
9.149560e+01	1.505376e+02	1.935484e+01	1.759531e+00	9.912023e+01	3	0	8.987900e+01
9.196481e+01	1.515152e+02	1.935484e+01	0	9.912023e+01	3	0	8.998000e+01
9.149560e+01	1.495601e+02	1.759531e+01	0	9.970674e+01	0	0	9.008100e+01
9.137830e+01	1.485826e+02	1.935484e+01	0	9.912023e+01	0	5	9.018100e+01
9.173021e+01	1.495601e+02	1.935484e+01	0	9.970674e+01	0	5	9.028300e+01
9.196481e+01	1.495601e+02	1.759531e+01	1.759531e+00	1.002933e+02	0	5	9.038300e+01
9.173021e+01	1.495601e+02	1.935484e+01	0	9.970674e+01	0	5	9.048300e+01
9.161290e+01	1.485826e+02	1.935484e+01	0	9.970674e+01	0	5	9.058500e+01
9.184751e+01	1.505376e+02	1.935484e+01	0	9.970674e+01	0	5	9.068500e+01
9.219941e+01	1.495601e+02	1.759531e+01	0	9.970674e+01	0	5	9.078500e+01
9.219941e+01	1.495601e+02	1.935484e+01	0	9.970674e+01	0	5	9.088700e+01
9.243402e+01	1.495601e+02	1.935484e+01	0	9.970674e+01	0	5	9.098700e+01
9.208211e+01	1.495601e+02	1.935484e+01	0	9.970674e+01	0	5	9.108700e+01
9.208211e+01	1.495601e+02	1.935484e+01	0	9.912023e+01	0	5	9.118900e+01
9.208211e+01	1.495601e+02	1.935484e+01	0	9.970674e+01	0	5	9.128900e+01
9.243402e+01	1.495601e+02	1.759531e+01	0	8.680352e+01	0	5	9.139000e+01
9.243402e+01	1.495601e+02	1.935484e+01	0	8.680352e+01	3	5	9.149100e+01
9.243402e+01	1.495601e+02	1.759531e+01	0	8.680352e+01	3	5	9.159200e+01
9.243402e+01	1.485826e+02	1.935484e+01	0	8.680352e+01	3	5	9.169300e+01
9.231672e+01	1.495601e+02	1.935484e+01	0	8.621701e+01	3	5	9.179300e+01
9.255132e+01	1.495601e+02	1.935484e+01	0	8.680352e+01	3	5	9.189400e+01
9.243402e+01	1.495601e+02	1.935484e+01	0	8.680352e+01	3	5	9.199500e+01
9.243402e+01	1.485826e+02	1.935484e+01	1.759531e+00	8.680352e+01	0	5	9.209600e+01
9.255132e+01	1.476051e+02	1.935484e+01	0	8.680352e+01	3	5	9.219600e+01
9.231672e+01	1.466276e+02	1.935484e+01	0	8.680352e+01	3	5	9.229800e+01
9.231672e+01	1.466276e+02	1.935484e+01	0	8.680352e+01	3	5	9.239800e+01
9.243402e+01	1.466276e+02	1.935484e+01	0	8.680352e+01	3	5	9.249900e+01
9.243402e+01	1.466276e+02	1.935484e+01	0	8.680352e+01	3	5	9.260000e+01
9.243402e+01	1.476051e+02	1.935484e+01	0	8.680352e+01	3	5	9.270000e+01
9.243402e+01	1.466276e+02	2.111437e+01	0	8.680352e+01	3	5	9.280200e+01
9.243402e+01	1.446725e+02	1.935484e+01	0	7.800587e+01	3	5	9.290200e+01
9.243402e+01	1.446725e+02	2.111437e+01	0	7.859238e+01	3	5	9.300300e+01
9.243402e+01	1.446725e+02	1.935484e+01	0	7.800587e+01	3	5	9.310400e+01
9.243402e+01	1.446725e+02	1.935484e+01	0	7.859238e+01	3	5	9.320500e+01
9.266862e+01	1.446725e+02	1.935484e+01	0	7.859238e+01	3	5	9.330500e+01
9.243402e+01	1.436950e+02	1.759531e+01	0	7.800587e+01	3	5	9.340700e+01
9.243402e+01	1.446725e+02	1.935484e+01	0	7.800587e+01	3	5	9.350700e+01
9.231672e+01	1.446725e+02	1.935484e+01	0	7.800587e+01	3	5	9.360800e+01
9.243402e+01	1.446725e+02	2.111437e+01	0	7.800587e+01	3	5	9.370900e+01
9.255132e+01	1.446725e+02	1.935484e+01	1.759531e+00	7.859238e+01	3	5	9.380900e+01
9.243402e+01	1.446725e+02	1.935484e+01	0	7.859238e+01	3	5	9.391100e+01
9.231672e+01	1.436950e+02	1.935484e+01	0	7.859238e+01	3	5	9.401100e+01
9.266862e+01	1.446725e+02	1.935484e+01	0	7.859238e+01	3	5	9.411200e+01
9.231672e+01	1.446725e+02	1.935484e+01	0	7.800587e+01	3	5	9.421300e+01
9.231672e+01	1.466276e+02	1.935484e+01	0	7.859238e+01	3	5	9.431400e+01
9.231672e+01	1.466276e+02	2.111437e+01	0	7.800587e+01	0	5	9.441400e+01
9.266862e+01	1.476051e+02	2.111437e+01	0	7.859238e+01	0	5	9.451500e+01
9.243402e+01	1.476051e+02	1.935484e+01	0	7.800587e+01	0	5	9.461600e+01
9.231672e+01	1.466276e+02	1.935484e+01	0	7.800587e+01	0	5	9.471600e+01
9.231672e+01	1.466276e+02	1.935484e+01	0	7.800587e+01	0	5	9.481800e+01
9.231672e+01	1.466276e+02	2.111437e+01	0	7.800587e+01	0	5	9.491800e+01
9.266862e+01	1.476051e+02	2.111437e+01	0	7.859238e+01	0	5	9.501900e+01
9.243402e+01	1.466276e+02	2.111437e+01	1.759531e+00	7.859238e+01	4	5	9.512000e+01
9.208211e+01	1.466276e+02	2.111437e+01	0	7.800587e+01	4	0	9.522000e+01
9.208211e+01	1.466276e+02	2.287390e+01	0	7.800587e+01	4	0	9.532200e+01
9.184751e+01	1.466276e+02	2.111437e+01	0	7.800587e+01	4	0	9.542200e+01
9.196481e+01	1.456500e+02	2.111437e+01	0	7.800587e+01	4	0	9.552300e+01
9.208211e+01	1.466276e+02	1.935484e+01	0	7.800587e+01	4	0	9.562400e+01
9.208211e+01	1.466276e+02	2.111437e+01	1.759531e+00	7.800587e+01	4	0	9.572400e+01
9.184751e+01	1.378299e+02	2.111437e+01	0	7.741935e+01	3	0	9.582500e+01
9.184751e+01	1.378299e+02	2.111437e+01	0	7.800587e+01	3	0	9.592600e+01
9.184751e+01	1.378299e+02	2.111437e+01	0	7.800587e+01	3	0	9.602700e+01
9.173021e+01	1.378299e+02	2.111437e+01	0	7.800587e+01	3	0	9.612800e+01
9.196481e+01	1.378299e+02	2.111437e+01	0	7.800587e+01	3	0	9.622900e+01
9.184751e+01	1.378299e+02	2.111437e+01	0	7.800587e+01	3	0	9.632900e+01
9.196481e+01	1.378299e+02	2.111437e+01	0	7.390029e+01	3	0	9.643100e+01
9.126100e+01	1.251222e+02	2.111437e+01	0	7.390029e+01	3	0	9.653100e+01
9.126100e+01	1.251222e+02	1.935484e+01	0	7.390029e+01	3	0	9.663200e+01
9.126100e+01	1.251222e+02	2.111437e+01	0	7.390029e+01	3	0	9.673300e+01
9.114370e+01	1.251222e+02	2.111437e+01	1.759531e+00	7.390029e+01	3	0	9.683300e+01
9.126100e+01	1.251222e+02	2.111437e+01	0	7.331378e+01	3	0	9.693400e+01
9.149560e+01	1.251222e+02	2.111437e+01	1.759531e+00	7.331378e+01	3	0	9.703500e+01
9.149560e+01	1.251222e+02	2.111437e+01	0	6.920821e+01	3	0	9.713600e+01
9.079179e+01	1.212121e+02	2.111437e+01	0	6.920821e+01	3	0	9.723600e+01
9.079179e+01	1.221896e+02	2.111437e+01	1.759531e+00	6.979472e+01	3	0	9.733800e+01
9.090909e+01	1.221896e+02	2.111437e+01	0	6.920821e+01	3	0	9.743800e+01
9.079179e+01	1.212121e+02	2.111437e+01	0	6.920821e+01	3	0	9.754000e+01
9.079179e+01	1.212121e+02	2.111437e+01	0	6.920821e+01	3	0	9.764000e+01
9.079179e+01	1.221896e+02	2.111437e+01	0	6.979472e+01	3	0	9.774100e+01
9.090909e+01	1.221896e+02	2.287390e+01	0	6.920821e+01	3	0	9.784200e+01
9.043988e+01	1.251222e+02	2.287390e+01	0	6.510264e+01	0	0	9.794200e+01
9.032258e+01	1.251222e+02	2.111437e+01	0	6.510264e+01	3	0	9.804300e+01
9.032258e+01	1.260997e+02	2.111437e+01	0	6.510264e+01	3	0	9.814400e+01
9.032258e+01	1.260997e+02	2.111437e+01	0	6.510264e+01	3	0	9.824500e+01
9.032258e+01	1.260997e+02	2.287390e+01	0	6.510264e+01	3	0	9.834500e+01
9.032258e+01	1.260997e+02	2.111437e+01	1.759531e+00	6.568915e+01	3	0	9.844700e+01
9.032258e+01	1.260997e+02	2.111437e+01	0	6.510264e+01	3	0	9.854700e+01
9.020528e+01	1.260997e+02	1.935484e+01	0	6.099707e+01	3	0	9.864900e+01
9.008798e+01	1.251222e+02	2.111437e+01	1.759531e+00	6.099707e+01	3	0	9.874900e+01
9.008798e+01	1.260997e+02	1.935484e+01	0	6.099707e+01	3	0	9.885000e+01
9.020528e+01	1.260997e+02	2.111437e+01	0	6.099707e+01	3	0	9.895100e+01
9.020528e+01	1.260997e+02	2.111437e+01	0	6.099707e+01	3	0	9.905100e+01
9.008798e+01	1.260997e+02	2.111437e+01	0	6.099707e+01	3	0	9.915200e+01
9.020528e+01	1.260997e+02	2.111437e+01	0	6.099707e+01	3	0	9.925300e+01
8.985337e+01	1.241447e+02	2.111437e+01	0	6.099707e+01	3	0	9.935400e+01
8.950147e+01	1.231672e+02	2.111437e+01	0	6.099707e+01	0	0	9.945400e+01
8.950147e+01	1.231672e+02	2.111437e+01	0	6.158358e+01	0	0	9.955600e+01
8.950147e+01	1.231672e+02	2.111437e+01	0	6.099707e+01	0	0	9.965600e+01
8.938416e+01	1.241447e+02	2.111437e+01	0	6.158358e+01	0	0	9.975700e+01
8.938416e+01	1.231672e+02	2.287390e+01	0	6.099707e+01	0	0	9.985800e+01
8.938416e+01	1.231672e+02	2.111437e+01	0	6.158358e+01	0	0	9.995800e+01
8.950147e+01	1.241447e+02	2.111437e+01	0	6.099707e+01	0	0	1.000590e+02
8.891496e+01	1.231672e+02	2.111437e+01	0	6.099707e+01	0	0	1.001600e+02
8.903226e+01	1.231672e+02	2.111437e+01	0	6.099707e+01	0	0	1.002600e+02
8.891496e+01	1.231672e+02	2.111437e+01	0	6.099707e+01	0	0	1.003620e+02
8.891496e+01	1.231672e+02	2.287390e+01	1.759531e+00	6.099707e+01	0	0	1.004620e+02
8.891496e+01	1.241447e+02	2.111437e+01	0	6.099707e+01	0	0	1.005620e+02
8.891496e+01	1.231672e+02	1.935484e+01	0	6.158358e+01	0	0	1.006640e+02
8.891496e+01	1.231672e+02	2.111437e+01	0	6.099707e+01	0	0	1.007640e+02
8.868035e+01	1.241447e+02	2.111437e+01	0	6.158358e+01	3	0	1.008660e+02
8.832845e+01	1.231672e+02	2.111437e+01	0	6.099707e+01	3	0	1.009660e+02
8.832845e+01	1.231672e+02	2.111437e+01	0	6.158358e+01	3	0	1.010670e+02
8.844575e+01	1.241447e+02	2.111437e+01	0	6.158358e+01	3	0	1.011680e+02
8.832845e+01	1.231672e+02	2.111437e+01	0	6.099707e+01	3	0	1.012690e+02
8.844575e+01	1.231672e+02	2.111437e+01	0	6.099707e+01	3	0	1.013690e+02
8.844575e+01	1.231672e+02	2.111437e+01	0	6.158358e+01	3	0	1.014710e+02
8.340176e+01	1.788856e+02	1.935484e+01	0	6.099707e+01	0	0	1.015710e+02
8.328446e+01	1.788856e+02	1.935484e+01	0	6.099707e+01	0	0	1.016720e+02
8.340176e+01	1.798631e+02	1.935484e+01	0	6.099707e+01	0	0	1.017730e+02
8.340176e+01	1.788856e+02	1.935484e+01	0	6.099707e+01	0	0	1.018730e+02
8.340176e+01	1.788856e+02	2.111437e+01	0	6.099707e+01	0	0	1.019750e+02
8.340176e+01	1.788856e+02	1.935484e+01	0	6.099707e+01	0	0	1.020750e+02
8.340176e+01	1.788856e+02	2.111437e+01	0	6.099707e+01	0	0	1.021760e+02
7.988270e+01	1.808407e+02	1.935484e+01	0	6.158358e+01	3	0	1.022770e+02
7.847507e+01	1.818182e+02	2.111437e+01	0	6.099707e+01	0	0	1.023770e+02
7.824047e+01	1.808407e+02	1.935484e+01	0	6.158358e+01	0	0	1.024780e+02
7.824047e+01	1.818182e+02	2.111437e+01	0	6.099707e+01	0	0	1.025790e+02
7.812317e+01	1.808407e+02	2.111437e+01	0	6.099707e+01	0	0	1.026800e+02
7.824047e+01	1.808407e+02	2.111437e+01	0	6.099707e+01	0	0	1.027800e+02
7.824047e+01	1.808407e+02	1.935484e+01	0	6.099707e+01	0	0	1.028810e+02
7.659824e+01	1.808407e+02	1.935484e+01	0	6.158358e+01	3	0	1.029820e+02
7.648094e+01	1.808407e+02	1.935484e+01	0	6.099707e+01	3	0	1.030840e+02
7.659824e+01	1.808407e+02	1.935484e+01	0	6.099707e+01	3	0	1.031840e+02
7.659824e+01	1.808407e+02	1.935484e+01	0	6.099707e+01	3	0	1.032850e+02
7.648094e+01	1.808407e+02	1.935484e+01	0	6.099707e+01	3	0	1.033860e+02
7.659824e+01	1.818182e+02	1.935484e+01	0	6.099707e+01	3	0	1.034870e+02
7.648094e+01	1.808407e+02	1.935484e+01	0	6.099707e+01	3	0	1.035870e+02
7.495601e+01	1.759531e+02	1.935484e+01	0	6.158358e+01	3	0	1.036890e+02
7.366569e+01	1.759531e+02	1.935484e+01	0	6.099707e+01	0	0	1.037890e+02
7.378299e+01	1.759531e+02	1.935484e+01	0	6.099707e+01	0	0	1.038890e+02
7.366569e+01	1.749756e+02	1.935484e+01	0	6.099707e+01	0	0	1.039910e+02
7.366569e+01	1.759531e+02	1.935484e+01	0	6.099707e+01	0	0	1.040910e+02
7.366569e+01	1.759531e+02	1.935484e+01	0	6.099707e+01	0	0	1.041930e+02
7.366569e+01	1.759531e+02	1.935484e+01	0	6.158358e+01	0	0	1.042930e+02
7.214076e+01	1.779081e+02	1.935484e+01	0	6.099707e+01	0	0	1.043930e+02
7.096774e+01	1.769306e+02	1.935484e+01	0	6.099707e+01	0	0	1.044950e+02
7.108504e+01	1.769306e+02	1.935484e+01	0	6.099707e+01	0	0	1.045950e+02
7.108504e+01	1.769306e+02	1.935484e+01	0	6.099707e+01	0	0	1.046960e+02
7.108504e+01	1.769306e+02	1.935484e+01	1.759531e+00	6.099707e+01	0	0	1.047970e+02
7.108504e+01	1.769306e+02	2.111437e+01	0	6.099707e+01	0	0	1.048970e+02
7.108504e+01	1.769306e+02	1.935484e+01	0	6.099707e+01	0	0	1.049980e+02
7.108504e+01	1.779081e+02	1.935484e+01	0	6.099707e+01	0	0	1.050990e+02
6.991202e+01	1.749756e+02	1.935484e+01	0	6.099707e+01	3	0	1.052000e+02
6.979472e+01	1.749756e+02	1.935484e+01	0	6.099707e+01	3	0	1.053000e+02
6.979472e+01	1.749756e+02	1.935484e+01	0	6.099707e+01	3	0	1.054020e+02
6.979472e+01	1.749756e+02	1.935484e+01	0	6.099707e+01	3	0	1.055020e+02
6.991202e+01	1.749756e+02	1.935484e+01	0	6.041056e+01	3	0	1.056040e+02
6.991202e+01	1.749756e+02	1.935484e+01	0	6.099707e+01	3	0	1.057040e+02
6.885630e+01	1.749756e+02	1.935484e+01	0	6.158358e+01	3	0	1.058050e+02
7.108504e+01	1.681329e+02	1.935484e+01	0	5.043988e+01	0	0	1.059060e+02
7.108504e+01	1.681329e+02	1.935484e+01	0	5.043988e+01	0	0	1.060060e+02
7.108504e+01	1.681329e+02	1.935484e+01	0	5.043988e+01	0	0	1.061070e+02
7.120235e+01	1.691105e+02	1.759531e+01	0	5.043988e+01	0	0	1.062080e+02
7.108504e+01	1.681329e+02	1.935484e+01	1.759531e+00	5.043988e+01	0	0	1.063090e+02
7.108504e+01	1.681329e+02	1.935484e+01	0	5.043988e+01	0	0	1.064090e+02
7.120235e+01	1.681329e+02	1.935484e+01	0	5.043988e+01	0	0	1.065100e+02
7.284457e+01	1.652004e+02	1.935484e+01	0	5.043988e+01	3	0	1.066110e+02
7.296188e+01	1.661779e+02	1.935484e+01	0	5.043988e+01	3	0	1.067120e+02
7.284457e+01	1.652004e+02	1.935484e+01	0	5.043988e+01	3	0	1.068130e+02
7.272727e+01	1.652004e+02	1.935484e+01	0	5.043988e+01	3	0	1.069130e+02
7.272727e+01	1.652004e+02	1.935484e+01	0	4.985337e+01	3	0	1.070150e+02
7.272727e+01	1.661779e+02	1.935484e+01	0	5.043988e+01	3	0	1.071150e+02
7.284457e+01	1.652004e+02	1.935484e+01	0	5.043988e+01	3	0	1.072150e+02
7.741935e+01	1.554252e+02	1.935484e+01	0	4.926686e+01	3	0	1.073170e+02
7.730205e+01	1.554252e+02	1.935484e+01	0	4.868035e+01	3	0	1.074170e+02
7.741935e+01	1.554252e+02	1.935484e+01	0	4.926686e+01	3	0	1.075180e+02
7.741935e+01	1.554252e+02	2.111437e+01	0	4.926686e+01	3	0	1.076190e+02
7.741935e+01	1.554252e+02	2.111437e+01	0	4.868035e+01	3	0	1.077200e+02
7.730205e+01	1.554252e+02	1.935484e+01	0	4.868035e+01	3	0	1.078210e+02
7.730205e+01	1.554252e+02	1.935484e+01	0	4.868035e+01	3	0	1.079220e+02
7.906158e+01	1.515152e+02	1.935484e+01	0	4.750733e+01	3	0	1.080220e+02
8.082111e+01	1.515152e+02	2.111437e+01	0	4.750733e+01	0	0	1.081230e+02
8.070381e+01	1.505376e+02	1.935484e+01	0	4.750733e+01	0	0	1.082240e+02
8.070381e+01	1.505376e+02	2.111437e+01	0	4.809384e+01	0	0	1.083240e+02
8.070381e+01	1.505376e+02	1.935484e+01	0	4.750733e+01	0	0	1.084260e+02
8.070381e+01	1.505376e+02	1.935484e+01	0	4.750733e+01	0	0	1.085260e+02
8.070381e+01	1.505376e+02	2.111437e+01	0	4.750733e+01	0	0	1.086260e+02
8.070381e+01	1.515152e+02	1.935484e+01	0	4.750733e+01	0	0	1.087280e+02
8.269795e+01	1.495601e+02	1.935484e+01	0	4.750733e+01	0	0	1.088280e+02
8.258065e+01	1.495601e+02	1.935484e+01	1.759531e+00	4.750733e+01	0	0	1.089290e+02
8.258065e+01	1.495601e+02	1.935484e+01	0	4.750733e+01	0	0	1.090300e+02
8.258065e+01	1.495601e+02	1.935484e+01	0	4.750733e+01	0	0	1.091300e+02
8.258065e+01	1.495601e+02	1.935484e+01	0	4.750733e+01	0	0	1.092310e+02
8.258065e+01	1.495601e+02	1.935484e+01	0	4.750733e+01	0	0	1.093320e+02
8.434018e+01	1.505376e+02	1.935484e+01	0	4.750733e+01	3	0	1.094320e+02
8.785924e+01	1.515152e+02	1.935484e+01	0	4.750733e+01	0	0	1.095340e+02
8.809384e+01	1.515152e+02	1.935484e+01	0	4.750733e+01	0	0	1.096340e+02
8.821114e+01	1.515152e+02	1.935484e+01	0	4.750733e+01	0	0	1.097340e+02
8.797654e+01	1.505376e+02	1.935484e+01	0	4.750733e+01	0	0	1.098360e+02
8.785924e+01	1.515152e+02	1.935484e+01	0	4.750733e+01	0	0	1.099360e+02
8.785924e+01	1.515152e+02	2.111437e+01	0	4.750733e+01	0	0	1.100360e+02
8.797654e+01	1.505376e+02	1.935484e+01	0	4.868035e+01	0	0	1.101380e+02
8.879765e+01	1.515152e+02	1.935484e+01	0	4.868035e+01	3	0	1.102380e+02
8.891496e+01	1.505376e+02	1.935484e+01	0	4.868035e+01	3	0	1.103400e+02
8.891496e+01	1.505376e+02	1.935484e+01	0	4.868035e+01	3	0	1.104400e+02
8.879765e+01	1.505376e+02	1.935484e+01	0	4.868035e+01	3	0	1.105410e+02
8.879765e+01	1.505376e+02	1.935484e+01	0	4.868035e+01	3	0	1.106420e+02
8.879765e+01	1.505376e+02	1.935484e+01	1.759531e+00	4.868035e+01	3	0	1.107420e+02
8.879765e+01	1.505376e+02	1.935484e+01	0	4.868035e+01	3	0	1.108430e+02
9.137830e+01	1.515152e+02	2.111437e+01	0	5.043988e+01	3	0	1.109440e+02
9.137830e+01	1.505376e+02	2.111437e+01	0	4.985337e+01	0	0	1.110450e+02
9.149560e+01	1.515152e+02	2.111437e+01	0	4.985337e+01	0	0	1.111450e+02
9.149560e+01	1.505376e+02	2.111437e+01	0	4.985337e+01	0	0	1.112460e+02
9.137830e+01	1.515152e+02	1.935484e+01	0	5.043988e+01	0	0	1.113470e+02
9.149560e+01	1.505376e+02	1.935484e+01	0	4.985337e+01	0	0	1.114480e+02
9.137830e+01	1.505376e+02	1.935484e+01	0	5.043988e+01	0	0	1.115480e+02
9.126100e+01	1.505376e+02	2.111437e+01	1.759531e+00	5.102639e+01	3	0	1.116490e+02
9.126100e+01	1.505376e+02	2.111437e+01	0	5.102639e+01	3	0	1.117500e+02
9.149560e+01	1.505376e+02	2.111437e+01	0	5.102639e+01	3	0	1.118510e+02
9.137830e+01	1.495601e+02	2.111437e+01	0	5.102639e+01	3	0	1.119510e+02
9.126100e+01	1.505376e+02	2.111437e+01	0	5.102639e+01	3	0	1.120530e+02
9.149560e+01	1.505376e+02	2.111437e+01	0	5.102639e+01	3	0	1.121530e+02
9.137830e+01	1.495601e+02	2.111437e+01	0	5.102639e+01	3	0	1.122540e+02
9.149560e+01	1.505376e+02	1.935484e+01	1.759531e+00	5.102639e+01	3	0	1.123550e+02
9.208211e+01	1.515152e+02	1.935484e+01	0	5.043988e+01	0	0	1.124560e+02
9.208211e+01	1.524927e+02	2.111437e+01	1.759531e+00	5.102639e+01	0	0	1.125570e+02
9.208211e+01	1.524927e+02	1.935484e+01	1.759531e+00	5.102639e+01	0	0	1.126570e+02
9.219941e+01	1.524927e+02	1.935484e+01	0	5.102639e+01	0	0	1.127580e+02
9.196481e+01	1.515152e+02	1.935484e+01	1.759531e+00	5.102639e+01	0	0	1.128590e+02
9.219941e+01	1.524927e+02	1.935484e+01	0	5.102639e+01	0	0	1.129590e+02
9.208211e+01	1.515152e+02	1.935484e+01	0	5.102639e+01	0	0	1.130600e+02
9.255132e+01	1.505376e+02	2.111437e+01	0	5.161290e+01	3	0	1.131610e+02
9.243402e+01	1.515152e+02	1.935484e+01	0	5.102639e+01	3	0	1.132620e+02
9.243402e+01	1.505376e+02	1.935484e+01	0	5.102639e+01	3	0	1.133620e+02
9.243402e+01	1.505376e+02	1.935484e+01	0	5.102639e+01	3	0	1.134630e+02
9.243402e+01	1.505376e+02	1.935484e+01	0	5.102639e+01	3	0	1.135640e+02
9.255132e+01	1.515152e+02	1.935484e+01	0	5.102639e+01	3	0	1.136650e+02
9.243402e+01	1.515152e+02	1.935484e+01	0	5.102639e+01	3	0	1.137660e+02
9.290323e+01	1.476051e+02	1.935484e+01	0	5.102639e+01	0	0	1.138660e+02
9.302053e+01	1.466276e+02	2.111437e+01	0	5.102639e+01	0	0	1.139680e+02
9.290323e+01	1.466276e+02	2.111437e+01	0	5.102639e+01	0	0	1.140680e+02
9.290323e+01	1.476051e+02	1.935484e+01	0	5.102639e+01	0	0	1.141680e+02
9.290323e+01	1.466276e+02	1.935484e+01	0	5.102639e+01	0	0	1.142700e+02
9.290323e+01	1.476051e+02	2.111437e+01	0	5.102639e+01	0	0	1.143700e+02
9.290323e+01	1.476051e+02	1.935484e+01	0	5.102639e+01	0	0	1.144700e+02
9.313783e+01	1.485826e+02	2.111437e+01	0	5.161290e+01	3	0	1.145720e+02
9.313783e+01	1.485826e+02	2.111437e+01	0	5.102639e+01	3	0	1.146720e+02
9.313783e+01	1.476051e+02	1.935484e+01	0	5.102639e+01	3	0	1.147740e+02
9.325513e+01	1.485826e+02	1.935484e+01	0	5.102639e+01	3	0	1.148740e+02
9.313783e+01	1.485826e+02	2.111437e+01	0	5.161290e+01	3	0	1.149750e+02
9.325513e+01	1.476051e+02	2.111437e+01	0	5.102639e+01	3	0	1.150760e+02
9.313783e+01	1.476051e+02	2.111437e+01	0	5.102639e+01	3	0	1.151770e+02
9.313783e+01	1.505376e+02	2.111437e+01	0	5.102639e+01	3	0	1.152770e+02
9.313783e+01	1.505376e+02	1.935484e+01	1.759531e+00	5.161290e+01	3	0	1.153780e+02
9.325513e+01	1.505376e+02	1.935484e+01	0	5.102639e+01	3	0	1.154790e+02
9.313783e+01	1.505376e+02	1.935484e+01	1.759531e+00	5.102639e+01	3	0	1.155790e+02
9.313783e+01	1.505376e+02	1.935484e+01	1.759531e+00	5.102639e+01	3	0	1.156810e+02
9.313783e+01	1.505376e+02	1.935484e+01	0	5.102639e+01	3	0	1.157810e+02
9.313783e+01	1.505376e+02	1.935484e+01	0	5.102639e+01	3	0	1.158830e+02
9.337243e+01	1.505376e+02	1.935484e+01	1.759531e+00	5.513196e+01	0	0	1.159830e+02
9.337243e+01	1.505376e+02	1.935484e+01	0	5.571848e+01	3	0	1.160840e+02
9.348974e+01	1.515152e+02	1.935484e+01	0	5.571848e+01	3	0	1.161850e+02
9.337243e+01	1.505376e+02	1.935484e+01	0	5.571848e+01	3	0	1.162860e+02
9.337243e+01	1.505376e+02	1.935484e+01	0	5.513196e+01	3	0	1.163860e+02
9.348974e+01	1.505376e+02	2.111437e+01	0	5.571848e+01	3	0	1.164870e+02
9.348974e+01	1.505376e+02	1.935484e+01	0	5.571848e+01	3	0	1.165880e+02
9.384164e+01	1.505376e+02	1.935484e+01	0	6.041056e+01	3	0	1.166880e+02
9.431085e+01	1.524927e+02	1.935484e+01	0	6.041056e+01	0	0	1.167900e+02
9.431085e+01	1.515152e+02	1.935484e+01	0	6.041056e+01	0	0	1.168900e+02
9.431085e+01	1.515152e+02	1.935484e+01	0	6.099707e+01	0	0	1.169920e+02
9.431085e+01	1.515152e+02	2.111437e+01	1.759531e+00	6.041056e+01	0	0	1.170920e+02
9.431085e+01	1.515152e+02	1.935484e+01	0	6.041056e+01	0	0	1.171920e+02
9.431085e+01	1.515152e+02	1.935484e+01	0	6.041056e+01	0	0	1.172940e+02
9.442815e+01	1.524927e+02	1.935484e+01	0	6.041056e+01	0	0	1.173940e+02
9.395894e+01	1.515152e+02	1.935484e+01	0	6.099707e+01	3	0	1.174950e+02
9.395894e+01	1.515152e+02	2.111437e+01	1.759531e+00	6.099707e+01	3	0	1.175960e+02
9.395894e+01	1.515152e+02	1.935484e+01	0	6.041056e+01	3	0	1.176970e+02
9.395894e+01	1.515152e+02	1.935484e+01	0	6.099707e+01	3	0	1.177970e+02
9.395894e+01	1.515152e+02	1.935484e+01	0	6.041056e+01	3	0	1.178990e+02
9.395894e+01	1.515152e+02	1.935484e+01	0	6.041056e+01	3	0	1.179990e+02
9.384164e+01	1.515152e+02	1.935484e+01	0	6.099707e+01	3	0	1.181000e+02
9.407625e+01	1.544477e+02	1.935484e+01	0	6.099707e+01	0	0	1.182010e+02
9.407625e+01	1.544477e+02	1.935484e+01	0	6.041056e+01	0	0	1.183020e+02
9.407625e+01	1.534702e+02	1.935484e+01	0	6.099707e+01	0	0	1.184030e+02
9.407625e+01	1.544477e+02	2.111437e+01	0	6.041056e+01	0	0	1.185030e+02
9.407625e+01	1.544477e+02	1.935484e+01	0	6.041056e+01	0	0	1.186040e+02
9.407625e+01	1.534702e+02	1.935484e+01	0	6.041056e+01	0	0	1.187050e+02
9.407625e+01	1.544477e+02	1.935484e+01	0	1.161290e+02	0	0	1.188060e+02
9.395894e+01	1.534702e+02	1.935484e+01	0	1.161290e+02	3	0	1.189060e+02
9.395894e+01	1.544477e+02	1.935484e+01	0	1.167155e+02	3	0	1.190080e+02
9.384164e+01	1.534702e+02	1.935484e+01	0	1.167155e+02	3	0	1.191080e+02
9.395894e+01	1.544477e+02	1.935484e+01	1.759531e+00	1.161290e+02	3	0	1.192090e+02
9.407625e+01	1.544477e+02	1.935484e+01	0	1.161290e+02	3	0	1.193100e+02
9.395894e+01	1.534702e+02	1.935484e+01	0	1.161290e+02	3	0	1.194110e+02
9.395894e+01	1.534702e+02	1.935484e+01	1.759531e+00	1.161290e+02	3	0	1.195120e+02
9.360704e+01	1.544477e+02	1.935484e+01	0	1.161290e+02	3	0	1.196130e+02
9.372434e+01	1.583578e+02	2.111437e+01	1.759531e+00	1.161290e+02	0	0	1.197130e+02
9.372434e+01	1.583578e+02	1.935484e+01	0	1.167155e+02	0	0	1.198140e+02
9.384164e+01	1.583578e+02	1.935484e+01	0	1.167155e+02	0	0	1.199150e+02
9.372434e+01	1.583578e+02	1.935484e+01	0	1.161290e+02	0	0	1.200150e+02
9.372434e+01	1.583578e+02	1.935484e+01	0	1.161290e+02	0	0	1.201170e+02
9.372434e+01	1.583578e+02	1.935484e+01	0	1.161290e+02	0	0	1.202170e+02
9.348974e+01	1.573803e+02	1.935484e+01	0	1.161290e+02	3	0	1.203180e+02
9.372434e+01	1.583578e+02	1.935484e+01	0	1.161290e+02	3	0	1.204190e+02
9.372434e+01	1.583578e+02	2.111437e+01	0	1.161290e+02	3	0	1.205200e+02
9.360704e+01	1.583578e+02	2.111437e+01	1.759531e+00	1.161290e+02	3	0	1.206210e+02
9.348974e+01	1.573803e+02	1.935484e+01	0	1.161290e+02	3	0	1.207220e+02
9.348974e+01	1.583578e+02	1.935484e+01	1.759531e+00	1.161290e+02	3	0	1.208220e+02
9.360704e+01	1.573803e+02	1.935484e+01	0	1.167155e+02	3	0	1.209240e+02
9.360704e+01	1.544477e+02	1.935484e+01	0	1.167155e+02	3	0	1.210240e+02
9.348974e+01	1.544477e+02	1.935484e+01	0	1.167155e+02	0	0	1.211240e+02
9.337243e+01	1.544477e+02	2.111437e+01	0	1.161290e+02	0	0	1.212260e+02
9.348974e+01	1.544477e+02	1.935484e+01	0	1.167155e+02	0	0	1.213260e+02
9.348974e+01	1.544477e+02	1.935484e+01	0	1.167155e+02	0	0	1.214270e+02
9.348974e+01	1.544477e+02	2.111437e+01	1.759531e+00	1.167155e+02	0	0	1.215280e+02
9.348974e+01	1.544477e+02	1.935484e+01	0	1.167155e+02	0	0	1.216290e+02
9.348974e+01	1.544477e+02	1.935484e+01	0	1.161290e+02	0	0	1.217300e+02
9.360704e+01	1.534702e+02	1.935484e+01	0	1.161290e+02	3	0	1.218300e+02
9.360704e+01	1.534702e+02	1.935484e+01	1.759531e+00	1.161290e+02	3	0	1.219310e+02
9.348974e+01	1.534702e+02	1.935484e+01	0	1.161290e+02	3	0	1.220320e+02
9.360704e+01	1.534702e+02	1.935484e+01	0	1.161290e+02	3	0	1.221330e+02
9.360704e+01	1.534702e+02	1.935484e+01	0	1.161290e+02	3	0	1.222330e+02
9.348974e+01	1.524927e+02	1.935484e+01	0	1.161290e+02	3	0	1.223350e+02
9.348974e+01	1.534702e+02	1.935484e+01	1.759531e+00	1.167155e+02	3	0	1.224360e+02
9.360704e+01	1.515152e+02	1.759531e+01	1.759531e+00	1.167155e+02	0	0	1.225360e+02
9.360704e+01	1.505376e+02	1.935484e+01	0	1.161290e+02	0	0	1.226370e+02
9.372434e+01	1.505376e+02	1.935484e+01	0	1.167155e+02	0	0	1.227380e+02
9.360704e+01	1.505376e+02	1.935484e+01	0	1.161290e+02	0	0	1.228390e+02
9.360704e+01	1.505376e+02	1.935484e+01	1.759531e+00	1.167155e+02	0	0	1.229400e+02
9.360704e+01	1.505376e+02	1.935484e+01	0	1.167155e+02	0	0	1.230400e+02
9.372434e+01	1.505376e+02	1.935484e+01	0	1.167155e+02	0	0	1.231410e+02
9.325513e+01	1.407625e+02	1.935484e+01	0	1.167155e+02	0	0	1.232420e+02
9.325513e+01	1.407625e+02	1.935484e+01	0	1.167155e+02	0	0	1.233420e+02
9.325513e+01	1.397849e+02	1.935484e+01	0	1.167155e+02	0	0	1.234440e+02
9.325513e+01	1.397849e+02	1.935484e+01	0	1.167155e+02	0	0	1.235440e+02
9.325513e+01	1.397849e+02	1.935484e+01	0	1.167155e+02	0	0	1.236440e+02
9.313783e+01	1.397849e+02	1.935484e+01	0	1.167155e+02	0	0	1.237460e+02
9.325513e+01	1.397849e+02	1.935484e+01	0	1.161290e+02	0	0	1.238460e+02
9.325513e+01	1.456500e+02	1.935484e+01	0	1.167155e+02	3	0	1.239480e+02
9.325513e+01	1.456500e+02	1.759531e+01	0	1.173021e+02	3	0	1.240480e+02
9.337243e+01	1.456500e+02	1.935484e+01	1.759531e+00	1.173021e+02	3	0	1.241490e+02
9.325513e+01	1.456500e+02	1.935484e+01	0	1.167155e+02	3	0	1.242500e+02
9.325513e+01	1.456500e+02	1.935484e+01	0	1.173021e+02	3	0	1.243510e+02
9.325513e+01	1.456500e+02	1.935484e+01	0	1.173021e+02	3	0	1.244510e+02
9.325513e+01	1.456500e+02	1.935484e+01	0	1.173021e+02	3	0	1.245530e+02
9.337243e+01	1.476051e+02	1.935484e+01	1.759531e+00	1.178886e+02	3	0	1.246530e+02
9.313783e+01	1.466276e+02	1.759531e+01	0	1.178886e+02	0	0	1.247540e+02
9.313783e+01	1.476051e+02	1.935484e+01	0	1.178886e+02	0	0	1.248550e+02
9.313783e+01	1.466276e+02	1.935484e+01	0	1.178886e+02	0	0	1.249550e+02
9.313783e+01	1.466276e+02	1.935484e+01	0	1.178886e+02	0	0	1.250570e+02
9.313783e+01	1.466276e+02	1.935484e+01	0	1.178886e+02	0	0	1.251570e+02
9.313783e+01	1.466276e+02	1.935484e+01	0	1.178886e+02	0	0	1.252580e+02
9.313783e+01	1.466276e+02	1.935484e+01	0	1.173021e+02	0	0	1.253590e+02
9.325513e+01	1.466276e+02	1.935484e+01	0	1.173021e+02	3	0	1.254600e+02
9.325513e+01	1.466276e+02	1.759531e+01	1.759531e+00	1.173021e+02	3	0	1.255600e+02
9.325513e+01	1.466276e+02	1.759531e+01	0	1.173021e+02	3	0	1.256620e+02
9.325513e+01	1.466276e+02	1.935484e+01	1.759531e+00	1.173021e+02	3	0	1.257620e+02
9.325513e+01	1.476051e+02	1.935484e+01	0	1.178886e+02	3	0	1.258630e+02
9.313783e+01	1.466276e+02	1.935484e+01	0	1.173021e+02	3	0	1.259640e+02
9.337243e+01	1.427175e+02	1.935484e+01	1.759531e+00	1.178886e+02	3	0	1.260650e+02
9.325513e+01	1.436950e+02	1.935484e+01	0	1.178886e+02	3	0	1.261660e+02
9.337243e+01	1.436950e+02	1.935484e+01	0	1.178886e+02	3	0	1.262670e+02
9.325513e+01	1.427175e+02	1.935484e+01	1.759531e+00	1.178886e+02	3	0	1.263670e+02
9.313783e+01	1.427175e+02	1.935484e+01	0	1.178886e+02	3	0	1.264690e+02
9.325513e+01	1.427175e+02	1.935484e+01	0	1.178886e+02	3	0	1.265690e+02
9.313783e+01	1.427175e+02	1.935484e+01	0	1.178886e+02	3	0	1.266700e+02
9.325513e+01	1.427175e+02	1.935484e+01	0	1.196481e+02	0	0	1.267710e+02
9.325513e+01	1.436950e+02	1.935484e+01	0	1.196481e+02	3	0	1.268720e+02
9.325513e+01	1.436950e+02	1.935484e+01	1.759531e+00	1.202346e+02	3	0	1.269720e+02
9.325513e+01	1.436950e+02	1.935484e+01	1.759531e+00	1.196481e+02	3	0	1.270740e+02
9.325513e+01	1.427175e+02	1.935484e+01	0	1.196481e+02	3	0	1.271740e+02
9.313783e+01	1.427175e+02	1.935484e+01	1.759531e+00	1.202346e+02	3	0	1.272760e+02
9.325513e+01	1.427175e+02	1.935484e+01	0	1.196481e+02	3	0	1.273760e+02
9.325513e+01	1.427175e+02	1.935484e+01	0	1.202346e+02	3	0	1.274770e+02
9.337243e+01	1.466276e+02	1.935484e+01	0	1.196481e+02	0	0	1.275780e+02
9.337243e+01	1.466276e+02	1.935484e+01	0	1.196481e+02	0	0	1.276780e+02
9.325513e+01	1.466276e+02	1.935484e+01	0	1.196481e+02	0	0	1.277790e+02
9.337243e+01	1.456500e+02	1.935484e+01	1.759531e+00	1.202346e+02	0	0	1.278800e+02
9.325513e+01	1.466276e+02	1.935484e+01	0	1.196481e+02	0	0	1.279810e+02
9.325513e+01	1.466276e+02	1.935484e+01	0	1.196481e+02	0	0	1.280810e+02
9.337243e+01	1.466276e+02	1.935484e+01	1.759531e+00	1.196481e+02	0	0	1.281820e+02
9.372434e+01	1.476051e+02	1.935484e+01	0	1.196481e+02	0	0	1.282830e+02
9.372434e+01	1.476051e+02	1.935484e+01	0	1.196481e+02	0	0	1.283840e+02
9.372434e+01	1.476051e+02	1.935484e+01	1.759531e+00	1.196481e+02	0	0	1.284850e+02
9.372434e+01	1.476051e+02	1.935484e+01	0	1.202346e+02	0	0	1.285850e+02
9.372434e+01	1.476051e+02	1.935484e+01	0	1.202346e+02	0	0	1.286860e+02
9.372434e+01	1.476051e+02	1.935484e+01	0	1.196481e+02	0	0	1.287870e+02
9.372434e+01	1.476051e+02	1.935484e+01	0	1.202346e+02	0	0	1.288870e+02
9.384164e+01	1.524927e+02	1.935484e+01	0	1.196481e+02	3	0	1.289890e+02
9.407625e+01	1.554252e+02	1.759531e+01	0	1.190616e+02	0	0	1.290890e+02
9.395894e+01	1.544477e+02	1.935484e+01	0	1.190616e+02	0	0	1.291900e+02
9.395894e+01	1.544477e+02	1.759531e+01	0	1.196481e+02	0	0	1.292910e+02
9.395894e+01	1.544477e+02	1.759531e+01	1.759531e+00	1.190616e+02	0	0	1.293910e+02
9.395894e+01	1.554252e+02	1.935484e+01	0	1.196481e+02	0	0	1.294920e+02
9.395894e+01	1.544477e+02	1.935484e+01	0	1.190616e+02	0	0	1.295930e+02
9.395894e+01	1.544477e+02	1.935484e+01	0	1.190616e+02	0	0	1.296940e+02
9.431085e+01	1.593353e+02	1.935484e+01	1.759531e+00	1.196481e+02	3	0	1.297950e+02
9.419355e+01	1.593353e+02	1.759531e+01	1.759531e+00	1.190616e+02	3	0	1.298960e+02
9.431085e+01	1.593353e+02	1.935484e+01	0	1.190616e+02	3	0	1.299960e+02
9.431085e+01	1.593353e+02	1.935484e+01	1.759531e+00	1.190616e+02	3	0	1.300980e+02
9.419355e+01	1.593353e+02	1.935484e+01	0	1.184751e+02	3	0	1.301980e+02
9.419355e+01	1.593353e+02	1.935484e+01	0	1.190616e+02	3	0	1.302990e+02
9.431085e+01	1.593353e+02	1.935484e+01	0	1.149560e+02	3	0	1.304000e+02
9.431085e+01	1.593353e+02	1.935484e+01	0	1.149560e+02	0	0	1.305000e+02
9.419355e+01	1.593353e+02	1.935484e+01	0	1.149560e+02	0	0	1.306010e+02
9.419355e+01	1.593353e+02	1.935484e+01	0	1.149560e+02	0	0	1.307020e+02
9.419355e+01	1.593353e+02	1.935484e+01	0	1.149560e+02	0	0	1.308030e+02
9.419355e+01	1.593353e+02	1.935484e+01	0	1.149560e+02	0	0	1.309040e+02
9.419355e+01	1.583578e+02	1.935484e+01	0	1.149560e+02	0	0	1.310050e+02
9.419355e+01	1.583578e+02	1.935484e+01	1.759531e+00	1.149560e+02	0	0	1.311050e+02
9.419355e+01	1.583578e+02	1.935484e+01	0	1.149560e+02	3	0	1.312060e+02
9.419355e+01	1.603128e+02	1.935484e+01	0	1.149560e+02	3	0	1.313070e+02
9.407625e+01	1.593353e+02	1.759531e+01	0	1.149560e+02	3	0	1.314070e+02
9.419355e+01	1.593353e+02	1.935484e+01	1.759531e+00	1.149560e+02	3	0	1.315090e+02
9.407625e+01	1.593353e+02	1.935484e+01	1.759531e+00	1.149560e+02	3	0	1.316090e+02
9.407625e+01	1.593353e+02	1.759531e+01	0	1.149560e+02	3	0	1.317100e+02
9.419355e+01	1.583578e+02	1.935484e+01	0	1.149560e+02	3	0	1.318120e+02
9.454545e+01	1.583578e+02	1.759531e+01	0	1.149560e+02	0	0	1.319120e+02
9.454545e+01	1.573803e+02	1.935484e+01	0	1.155425e+02	0	0	1.320130e+02
9.454545e+01	1.573803e+02	1.935484e+01	0	1.149560e+02	0	0	1.321140e+02
9.454545e+01	1.573803e+02	1.935484e+01	0	1.149560e+02	0	0	1.322140e+02
9.454545e+01	1.573803e+02	1.935484e+01	0	1.149560e+02	0	0	1.323160e+02
9.454545e+01	1.573803e+02	1.935484e+01	0	1.149560e+02	0	0	1.324160e+02
9.454545e+01	1.573803e+02	1.935484e+01	0	1.149560e+02	0	0	1.325160e+02
9.431085e+01	1.564027e+02	1.935484e+01	1.759531e+00	1.049853e+02	3	0	1.326180e+02
9.431085e+01	1.564027e+02	1.935484e+01	0	1.049853e+02	3	0	1.327180e+02
9.442815e+01	1.564027e+02	1.935484e+01	1.759531e+00	1.049853e+02	3	0	1.328190e+02
9.419355e+01	1.564027e+02	1.935484e+01	1.759531e+00	1.049853e+02	3	0	1.329200e+02
9.431085e+01	1.564027e+02	1.759531e+01	0	1.055718e+02	3	0	1.330210e+02
9.431085e+01	1.564027e+02	1.935484e+01	0	1.049853e+02	3	0	1.331220e+02
9.431085e+01	1.564027e+02	1.759531e+01	0	1.049853e+02	3	0	1.332230e+02
9.395894e+01	1.564027e+02	1.935484e+01	0	8.856305e+01	3	0	1.333230e+02
9.360704e+01	1.564027e+02	1.935484e+01	0	8.856305e+01	0	0	1.334250e+02
9.360704e+01	1.564027e+02	1.935484e+01	0	8.856305e+01	0	0	1.335250e+02
9.360704e+01	1.564027e+02	1.935484e+01	1.759531e+00	8.856305e+01	0	0	1.336260e+02
9.360704e+01	1.564027e+02	1.935484e+01	1.759531e+00	8.856305e+01	0	0	1.337270e+02
9.360704e+01	1.564027e+02	1.759531e+01	0	8.914956e+01	0	0	1.338270e+02
9.360704e+01	1.564027e+02	1.935484e+01	0	8.856305e+01	0	0	1.339280e+02
9.348974e+01	1.564027e+02	1.935484e+01	0	8.504399e+01	3	0	1.340290e+02
9.360704e+01	1.564027e+02	1.935484e+01	0	8.504399e+01	3	0	1.341300e+02
9.360704e+01	1.564027e+02	1.935484e+01	0	8.504399e+01	3	0	1.342310e+02
9.348974e+01	1.564027e+02	1.935484e+01	0	8.445748e+01	3	0	1.343320e+02
9.348974e+01	1.564027e+02	1.935484e+01	0	8.504399e+01	3	0	1.344320e+02
9.348974e+01	1.564027e+02	1.935484e+01	0	8.504399e+01	3	0	1.345340e+02
9.348974e+01	1.564027e+02	1.935484e+01	0	8.504399e+01	3	0	1.346340e+02
9.325513e+01	1.534702e+02	1.935484e+01	0	9.090909e+01	3	0	1.347350e+02
9.313783e+01	1.505376e+02	1.935484e+01	0	9.090909e+01	0	0	1.348360e+02
9.313783e+01	1.505376e+02	1.935484e+01	0	9.090909e+01	0	0	1.349370e+02
9.325513e+01	1.515152e+02	1.935484e+01	0	9.090909e+01	0	0	1.350370e+02
9.325513e+01	1.505376e+02	1.935484e+01	0	9.090909e+01	0	0	1.351380e+02
9.325513e+01	1.505376e+02	1.935484e+01	0	9.090909e+01	0	0	1.352390e+02
9.313783e+01	1.505376e+02	1.935484e+01	0	9.090909e+01	0	0	1.353400e+02
9.325513e+01	1.515152e+02	1.759531e+01	1.759531e+00	9.677419e+01	0	0	1.354410e+02
9.313783e+01	1.495601e+02	1.935484e+01	0	9.677419e+01	3	0	1.355410e+02
9.302053e+01	1.495601e+02	1.935484e+01	0	9.677419e+01	3	0	1.356430e+02
9.313783e+01	1.495601e+02	1.759531e+01	0	9.677419e+01	3	0	1.357430e+02
9.313783e+01	1.495601e+02	1.935484e+01	0	9.677419e+01	3	0	1.358440e+02
9.313783e+01	1.495601e+02	1.935484e+01	0	9.677419e+01	3	0	1.359450e+02
9.313783e+01	1.495601e+02	1.935484e+01	0	9.677419e+01	3	0	1.360460e+02
9.313783e+01	1.495601e+02	1.935484e+01	0	1.061584e+02	3	0	1.361460e+02
9.278592e+01	1.476051e+02	1.935484e+01	0	1.061584e+02	3	0	1.362480e+02
9.278592e+01	1.476051e+02	1.935484e+01	0	1.061584e+02	0	0	1.363480e+02
9.278592e+01	1.476051e+02	1.935484e+01	0	1.061584e+02	0	0	1.364500e+02
9.278592e+01	1.476051e+02	1.935484e+01	1.759531e+00	1.055718e+02	0	0	1.365500e+02
9.278592e+01	1.476051e+02	1.935484e+01	0	1.055718e+02	0	0	1.366500e+02
9.278592e+01	1.476051e+02	1.935484e+01	0	1.061584e+02	0	0	1.367520e+02
9.278592e+01	1.476051e+02	1.935484e+01	0	1.055718e+02	0	0	1.368520e+02
9.278592e+01	1.476051e+02	1.935484e+01	1.759531e+00	1.061584e+02	0	0	1.369530e+02
9.278592e+01	1.476051e+02	1.935484e+01	0	1.061584e+02	0	0	1.370540e+02
9.290323e+01	1.476051e+02	1.935484e+01	0	1.061584e+02	0	0	1.371540e+02
9.266862e+01	1.476051e+02	1.935484e+01	1.759531e+00	1.055718e+02	0	0	1.372550e+02
9.266862e+01	1.476051e+02	1.935484e+01	0	1.061584e+02	0	0	1.373560e+02
9.278592e+01	1.476051e+02	1.935484e+01	1.759531e+00	1.061584e+02	0	0	1.374570e+02
9.266862e+01	1.476051e+02	1.935484e+01	0	1.061584e+02	0	0	1.375580e+02
9.278592e+01	1.446725e+02	1.935484e+01	0	1.073314e+02	3	0	1.376580e+02
9.266862e+01	1.446725e+02	1.935484e+01	1.759531e+00	1.073314e+02	3	0	1.377590e+02
9.278592e+01	1.456500e+02	1.935484e+01	1.759531e+00	1.073314e+02	3	0	1.378600e+02
9.278592e+01	1.446725e+02	1.935484e+01	0	1.073314e+02	3	0	1.379610e+02
9.278592e+01	1.446725e+02	1.935484e+01	1.759531e+00	1.073314e+02	3	0	1.380620e+02
9.278592e+01	1.446725e+02	1.759531e+01	1.759531e+00	1.079179e+02	3	0	1.381630e+02
9.278592e+01	1.446725e+02	1.935484e+01	1.759531e+00	1.073314e+02	3	0	1.382640e+02
9.313783e+01	1.446725e+02	1.935484e+01	1.759531e+00	1.085044e+02	3	0	1.383640e+02
9.325513e+01	1.456500e+02	1.935484e+01	0	1.079179e+02	0	0	1.384650e+02
9.337243e+01	1.456500e+02	1.935484e+01	0	1.085044e+02	0	0	1.385660e+02
9.337243e+01	1.456500e+02	1.935484e+01	1.759531e+00	1.079179e+02	0	0	1.386670e+02
9.337243e+01	1.456500e+02	1.935484e+01	0	1.079179e+02	0	0	1.387680e+02
9.337243e+01	1.456500e+02	1.935484e+01	0	1.079179e+02	0	0	1.388680e+02
9.337243e+01	1.456500e+02	2.111437e+01	0	1.079179e+02	0	0	1.389690e+02
9.337243e+01	1.456500e+02	1.759531e+01	0	1.079179e+02	0	0	1.390700e+02
9.325513e+01	1.446725e+02	1.935484e+01	0	1.079179e+02	3	0	1.391700e+02
9.337243e+01	1.446725e+02	1.935484e+01	0	1.085044e+02	3	0	1.392720e+02
9.337243e+01	1.446725e+02	1.935484e+01	1.759531e+00	1.079179e+02	3	0	1.393720e+02
9.337243e+01	1.446725e+02	1.935484e+01	1.759531e+00	1.079179e+02	3	0	1.394730e+02
9.325513e+01	1.446725e+02	1.935484e+01	0	1.085044e+02	3	0	1.395740e+02
9.337243e+01	1.446725e+02	1.935484e+01	0	1.079179e+02	3	0	1.396750e+02
9.337243e+01	1.456500e+02	1.935484e+01	0	1.085044e+02	3	0	1.397760e+02
9.360704e+01	1.456500e+02	1.935484e+01	0	1.085044e+02	3	0	1.398770e+02
9.372434e+01	1.456500e+02	1.935484e+01	0	1.085044e+02	3	0	1.399770e+02
9.360704e+01	1.446725e+02	1.935484e+01	1.759531e+00	1.085044e+02	3	0	1.400790e+02
9.360704e+01	1.456500e+02	1.935484e+01	1.759531e+00	1.085044e+02	3	0	1.401800e+02
9.360704e+01	1.456500e+02	2.111437e+01	1.759531e+00	1.090909e+02	3	0	1.402800e+02
9.360704e+01	1.456500e+02	1.935484e+01	0	1.085044e+02	3	0	1.403820e+02
9.372434e+01	1.446725e+02	1.935484e+01	1.759531e+00	1.085044e+02	0	0	1.404820e+02
9.384164e+01	1.427175e+02	1.935484e+01	0	1.090909e+02	3	0	1.405820e+02
9.372434e+01	1.427175e+02	1.935484e+01	0	1.085044e+02	3	0	1.406840e+02
9.372434e+01	1.417400e+02	1.935484e+01	1.759531e+00	1.085044e+02	3	0	1.407840e+02
9.360704e+01	1.417400e+02	1.935484e+01	1.759531e+00	1.090909e+02	3	0	1.408860e+02
9.372434e+01	1.417400e+02	2.111437e+01	1.759531e+00	1.085044e+02	3	0	1.409860e+02
9.372434e+01	1.427175e+02	2.111437e+01	1.759531e+00	1.085044e+02	3	0	1.410870e+02
9.372434e+01	1.417400e+02	1.935484e+01	1.759531e+00	1.085044e+02	3	0	1.411880e+02
9.419355e+01	1.427175e+02	1.935484e+01	1.759531e+00	1.085044e+02	0	0	1.412890e+02
9.395894e+01	1.427175e+02	1.935484e+01	1.759531e+00	1.090909e+02	0	0	1.413890e+02
9.419355e+01	1.427175e+02	1.935484e+01	0	1.085044e+02	0	0	1.414910e+02
9.395894e+01	1.417400e+02	1.935484e+01	0	1.085044e+02	0	0	1.415910e+02
9.395894e+01	1.417400e+02	1.935484e+01	0	1.085044e+02	0	0	1.416920e+02
9.395894e+01	1.417400e+02	1.935484e+01	1.759531e+00	1.085044e+02	0	0	1.417930e+02
9.407625e+01	1.417400e+02	1.935484e+01	1.759531e+00	1.085044e+02	0	0	1.418930e+02
9.407625e+01	1.436950e+02	1.935484e+01	1.759531e+00	9.736070e+01	3	0	1.419950e+02
9.395894e+01	1.466276e+02	1.935484e+01	0	9.736070e+01	0	0	1.420950e+02
9.395894e+01	1.466276e+02	1.935484e+01	1.759531e+00	9.736070e+01	0	0	1.421960e+02
9.395894e+01	1.466276e+02	1.759531e+01	0	9.794721e+01	0	0	1.422970e+02
9.407625e+01	1.466276e+02	1.935484e+01	1.759531e+00	9.794721e+01	0	0	1.423970e+02
9.395894e+01	1.466276e+02	1.935484e+01	1.759531e+00	9.794721e+01	0	0	1.424980e+02
9.395894e+01	1.466276e+02	1.935484e+01	1.759531e+00	9.736070e+01	0	0	1.425990e+02
9.384164e+01	1.476051e+02	1.935484e+01	0	9.032258e+01	3	0	1.427000e+02
9.372434e+01	1.476051e+02	1.935484e+01	1.759531e+00	9.090909e+01	3	0	1.428000e+02
9.372434e+01	1.476051e+02	1.935484e+01	1.759531e+00	9.032258e+01	3	0	1.429020e+02
9.372434e+01	1.476051e+02	1.935484e+01	1.759531e+00	9.090909e+01	3	0	1.430020e+02
9.372434e+01	1.485826e+02	1.935484e+01	1.759531e+00	9.090909e+01	3	0	1.431040e+02
9.384164e+01	1.476051e+02	1.935484e+01	1.759531e+00	9.090909e+01	3	0	1.432040e+02
9.372434e+01	1.476051e+02	1.935484e+01	0	9.032258e+01	3	0	1.433050e+02
9.360704e+01	1.476051e+02	1.935484e+01	0	9.149560e+01	3	0	1.434060e+02
9.337243e+01	1.476051e+02	1.759531e+01	0	9.149560e+01	0	0	1.435070e+02
9.325513e+01	1.476051e+02	1.759531e+01	1.759531e+00	9.149560e+01	0	0	1.436070e+02
9.325513e+01	1.476051e+02	1.935484e+01	0	9.208211e+01	0	0	1.437090e+02
9.325513e+01	1.466276e+02	1.759531e+01	0	9.149560e+01	0	0	1.438090e+02
9.325513e+01	1.466276e+02	1.935484e+01	0	9.149560e+01	0	0	1.439090e+02
9.337243e+01	1.466276e+02	1.935484e+01	1.759531e+00	9.149560e+01	0	0	1.440110e+02
9.348974e+01	1.476051e+02	1.935484e+01	0	9.618768e+01	0	0	1.441110e+02
9.337243e+01	1.466276e+02	1.759531e+01	0	9.618768e+01	3	0	1.442120e+02
9.325513e+01	1.476051e+02	1.759531e+01	1.759531e+00	9.618768e+01	3	0	1.443130e+02
9.337243e+01	1.466276e+02	1.935484e+01	0	9.618768e+01	3	0	1.444140e+02
9.325513e+01	1.466276e+02	1.935484e+01	0	9.618768e+01	3	0	1.445150e+02
9.313783e+01	1.476051e+02	1.935484e+01	1.759531e+00	9.618768e+01	3	0	1.446160e+02
9.313783e+01	1.466276e+02	1.935484e+01	0	9.618768e+01	3	0	1.447160e+02
9.348974e+01	1.476051e+02	1.935484e+01	1.759531e+00	1.008798e+02	0	0	1.448180e+02
9.325513e+01	1.485826e+02	1.935484e+01	1.759531e+00	1.008798e+02	3	0	1.449180e+02
9.337243e+01	1.476051e+02	1.935484e+01	1.759531e+00	1.008798e+02	3	0	1.450190e+02
9.325513e+01	1.476051e+02	1.935484e+01	1.759531e+00	1.008798e+02	3	0	1.451200e+02
9.348974e+01	1.485826e+02	1.935484e+01	1.759531e+00	1.008798e+02	3	0	1.452210e+02
9.325513e+01	1.485826e+02	1.935484e+01	0	1.008798e+02	3	0	1.453210e+02
9.325513e+01	1.476051e+02	1.935484e+01	1.759531e+00	1.008798e+02	3	0	1.454230e+02
9.337243e+01	1.476051e+02	1.935484e+01	1.759531e+00	1.008798e+02	3	0	1.455230e+02
9.337243e+01	1.485826e+02	1.935484e+01	1.759531e+00	1.032258e+02	3	0	1.456250e+02
9.325513e+01	1.476051e+02	1.759531e+01	1.759531e+00	1.038123e+02	0	0	1.457250e+02
9.372434e+01	1.485826e+02	1.935484e+01	0	1.043988e+02	0	0	1.458250e+02
9.360704e+01	1.495601e+02	1.935484e+01	1.759531e+00	1.038123e+02	0	0	1.459270e+02
9.348974e+01	1.485826e+02	1.935484e+01	1.759531e+00	1.038123e+02	0	0	1.460270e+02
9.337243e+01	1.476051e+02	1.935484e+01	0	1.032258e+02	0	0	1.461280e+02
9.337243e+01	1.476051e+02	1.935484e+01	1.759531e+00	1.032258e+02	0	0	1.462290e+02
9.372434e+01	1.505376e+02	1.935484e+01	1.759531e+00	1.032258e+02	0	0	1.463290e+02
9.360704e+01	1.505376e+02	1.759531e+01	1.759531e+00	1.032258e+02	0	0	1.464300e+02
9.384164e+01	1.505376e+02	1.935484e+01	0	1.038123e+02	0	0	1.465310e+02
9.360704e+01	1.505376e+02	1.759531e+01	1.759531e+00	1.032258e+02	0	0	1.466320e+02
9.360704e+01	1.505376e+02	1.935484e+01	1.759531e+00	1.038123e+02	0	0	1.467330e+02
9.372434e+01	1.505376e+02	1.935484e+01	1.759531e+00	1.032258e+02	0	0	1.468330e+02
9.372434e+01	1.505376e+02	1.935484e+01	1.759531e+00	1.038123e+02	0	0	1.469340e+02
9.384164e+01	1.505376e+02	1.935484e+01	1.759531e+00	1.079179e+02	3	0	1.470350e+02
9.384164e+01	1.505376e+02	1.935484e+01	1.759531e+00	1.079179e+02	0	0	1.471360e+02
9.395894e+01	1.495601e+02	1.935484e+01	1.759531e+00	1.079179e+02	0	0	1.472360e+02
9.372434e+01	1.495601e+02	1.935484e+01	1.759531e+00	1.079179e+02	0	0	1.473380e+02
9.395894e+01	1.505376e+02	1.759531e+01	1.759531e+00	1.085044e+02	0	0	1.474380e+02
9.372434e+01	1.495601e+02	1.759531e+01	1.759531e+00	1.079179e+02	0	0	1.475380e+02
9.384164e+01	1.495601e+02	1.759531e+01	1.759531e+00	1.085044e+02	0	0	1.476400e+02
9.372434e+01	1.505376e+02	1.759531e+01	1.759531e+00	1.073314e+02	0	0	1.477400e+02
9.372434e+01	1.485826e+02	1.935484e+01	1.759531e+00	1.073314e+02	3	0	1.478420e+02
9.372434e+01	1.485826e+02	1.935484e+01	1.759531e+00	1.073314e+02	3	0	1.479420e+02
9.384164e+01	1.485826e+02	1.935484e+01	3.519062e+00	1.073314e+02	3	0	1.480430e+02
9.384164e+01	1.485826e+02	1.935484e+01	1.759531e+00	1.073314e+02	3	0	1.481440e+02
9.384164e+01	1.485826e+02	1.935484e+01	1.759531e+00	1.073314e+02	3	0	1.482450e+02
9.372434e+01	1.485826e+02	1.935484e+01	1.759531e+00	1.073314e+02	3	0	1.483450e+02
9.384164e+01	1.485826e+02	1.935484e+01	1.759531e+00	1.067449e+02	3	0	1.484470e+02
9.360704e+01	1.446725e+02	1.935484e+01	1.759531e+00	1.067449e+02	3	0	1.485470e+02
9.360704e+01	1.446725e+02	1.935484e+01	1.759531e+00	1.067449e+02	3	0	1.486480e+02
9.395894e+01	1.446725e+02	1.759531e+01	1.759531e+00	1.067449e+02	3	0	1.487490e+02
9.372434e+01	1.446725e+02	1.759531e+01	1.759531e+00	1.067449e+02	3	0	1.488500e+02
9.384164e+01	1.456500e+02	1.935484e+01	1.759531e+00	1.067449e+02	3	0	1.489510e+02
9.384164e+01	1.446725e+02	1.935484e+01	1.759531e+00	1.067449e+02	3	0	1.490520e+02
9.360704e+01	1.446725e+02	1.935484e+01	1.759531e+00	1.055718e+02	3	0	1.491520e+02
9.360704e+01	1.446725e+02	1.935484e+01	0	1.061584e+02	0	0	1.492540e+02
9.360704e+01	1.446725e+02	1.935484e+01	0	1.055718e+02	0	0	1.493540e+02
9.348974e+01	1.446725e+02	1.935484e+01	1.759531e+00	1.055718e+02	0	0	1.494540e+02
9.360704e+01	1.446725e+02	1.935484e+01	1.759531e+00	1.055718e+02	0	0	1.495560e+02
9.360704e+01	1.446725e+02	1.935484e+01	1.759531e+00	1.055718e+02	0	0	1.496560e+02
9.360704e+01	1.446725e+02	1.759531e+01	1.759531e+00	1.061584e+02	0	0	1.497570e+02
9.348974e+01	1.446725e+02	1.935484e+01	0	1.055718e+02	0	0	1.498580e+02
9.337243e+01	1.397849e+02	1.935484e+01	1.759531e+00	1.026393e+02	3	0	1.499590e+02
9.337243e+01	1.397849e+02	1.935484e+01	0	1.026393e+02	3	0	1.500600e+02
9.337243e+01	1.407625e+02	2.111437e+01	0	1.026393e+02	3	5	1.501610e+02
9.360704e+01	1.407625e+02	1.935484e+01	1.759531e+00	1.026393e+02	3	5	1.502610e+02
9.372434e+01	1.407625e+02	1.935484e+01	1.759531e+00	1.032258e+02	3	5	1.503630e+02
9.395894e+01	1.407625e+02	1.935484e+01	1.759531e+00	1.032258e+02	3	5	1.504630e+02
9.360704e+01	1.407625e+02	1.759531e+01	1.759531e+00	1.032258e+02	3	5	1.505640e+02
9.337243e+01	1.397849e+02	1.935484e+01	1.759531e+00	1.026393e+02	0	5	1.506650e+02
9.325513e+01	1.368524e+02	1.935484e+01	0	1.026393e+02	0	5	1.507650e+02
9.325513e+01	1.368524e+02	1.935484e+01	1.759531e+00	1.026393e+02	0	5	1.508660e+02
9.337243e+01	1.368524e+02	1.935484e+01	1.759531e+00	1.026393e+02	0	5	1.509670e+02
9.337243e+01	1.368524e+02	1.935484e+01	0	1.026393e+02	0	5	1.510680e+02
9.337243e+01	1.368524e+02	2.111437e+01	0	1.026393e+02	0	5	1.511690e+02
9.337243e+01	1.368524e+02	1.935484e+01	1.759531e+00	1.026393e+02	0	5	1.512690e+02
9.337243e+01	1.368524e+02	1.935484e+01	1.759531e+00	1.032258e+02	0	5	1.513700e+02
9.290323e+01	1.378299e+02	1.935484e+01	1.759531e+00	1.026393e+02	3	5	1.514710e+02
9.290323e+01	1.388074e+02	2.111437e+01	1.759531e+00	1.032258e+02	3	5	1.515720e+02
9.325513e+01	1.388074e+02	1.935484e+01	0	1.026393e+02	3	5	1.516720e+02
9.290323e+01	1.378299e+02	1.935484e+01	1.759531e+00	1.026393e+02	3	5	1.517740e+02
9.325513e+01	1.388074e+02	1.935484e+01	1.759531e+00	1.032258e+02	3	5	1.518740e+02
9.290323e+01	1.388074e+02	1.935484e+01	0	1.032258e+02	3	5	1.519750e+02
9.243402e+01	1.397849e+02	1.935484e+01	0	1.032258e+02	3	5	1.520760e+02
9.243402e+01	1.397849e+02	2.111437e+01	1.759531e+00	1.026393e+02	3	5	1.521770e+02
9.255132e+01	1.397849e+02	1.935484e+01	1.759531e+00	1.026393e+02	3	5	1.522780e+02
9.243402e+01	1.397849e+02	1.935484e+01	3.519062e+00	1.026393e+02	3	5	1.523790e+02
9.243402e+01	1.397849e+02	1.935484e+01	1.759531e+00	1.026393e+02	3	5	1.524790e+02
9.266862e+01	1.407625e+02	1.935484e+01	1.759531e+00	1.032258e+02	3	5	1.525810e+02
9.255132e+01	1.397849e+02	1.935484e+01	1.759531e+00	1.026393e+02	3	5	1.526810e+02
9.243402e+01	1.436950e+02	1.935484e+01	1.759531e+00	1.014663e+02	3	5	1.527820e+02
9.219941e+01	1.427175e+02	2.111437e+01	1.759531e+00	1.020528e+02	0	5	1.528830e+02
9.208211e+01	1.436950e+02	1.935484e+01	1.759531e+00	1.020528e+02	0	5	1.529840e+02
9.219941e+01	1.436950e+02	2.111437e+01	1.759531e+00	1.020528e+02	0	5	1.530840e+02
9.219941e+01	1.436950e+02	1.935484e+01	1.759531e+00	1.020528e+02	0	5	1.531860e+02
9.196481e+01	1.436950e+02	1.935484e+01	1.759531e+00	1.014663e+02	0	5	1.532860e+02
9.219941e+01	1.427175e+02	1.935484e+01	1.759531e+00	1.014663e+02	0	5	1.533870e+02
9.208211e+01	1.427175e+02	1.935484e+01	1.759531e+00	1.020528e+02	0	5	1.534880e+02
9.219941e+01	1.446725e+02	1.935484e+01	1.759531e+00	1.014663e+02	3	5	1.535880e+02
9.219941e+01	1.456500e+02	1.935484e+01	1.759531e+00	1.020528e+02	3	5	1.536900e+02
9.231672e+01	1.466276e+02	1.935484e+01	1.759531e+00	1.014663e+02	3	5	1.537900e+02
9.255132e+01	1.456500e+02	1.935484e+01	1.759531e+00	1.014663e+02	3	5	1.538910e+02
9.231672e+01	1.456500e+02	1.935484e+01	1.759531e+00	1.014663e+02	3	5	1.539920e+02
9.219941e+01	1.456500e+02	1.935484e+01	0	1.014663e+02	3	5	1.540930e+02
9.219941e+01	1.456500e+02	1.935484e+01	1.759531e+00	1.014663e+02	3	5	1.541930e+02
9.231672e+01	1.466276e+02	1.935484e+01	1.759531e+00	1.020528e+02	3	5	1.542950e+02
9.243402e+01	1.466276e+02	1.935484e+01	1.759531e+00	1.026393e+02	3	5	1.543950e+02
9.255132e+01	1.466276e+02	1.935484e+01	1.759531e+00	1.026393e+02	3	5	1.544970e+02
9.243402e+01	1.466276e+02	1.935484e+01	1.759531e+00	1.020528e+02	3	5	1.545970e+02
9.231672e+01	1.466276e+02	1.935484e+01	1.759531e+00	1.020528e+02	3	5	1.546980e+02
9.231672e+01	1.466276e+02	1.935484e+01	1.759531e+00	1.020528e+02	3	5	1.547990e+02
9.231672e+01	1.456500e+02	1.935484e+01	0	1.020528e+02	3	5	1.549000e+02
9.184751e+01	1.446725e+02	1.935484e+01	0	1.032258e+02	0	5	155
9.184751e+01	1.427175e+02	1.935484e+01	1.759531e+00	1.026393e+02	3	0	1.551020e+02
9.184751e+01	1.436950e+02	1.935484e+01	1.759531e+00	1.026393e+02	3	0	1.552020e+02
9.173021e+01	1.436950e+02	1.935484e+01	1.759531e+00	1.026393e+02	3	0	1.553030e+02
9.161290e+01	1.427175e+02	1.935484e+01	1.759531e+00	1.026393e+02	3	0	1.554040e+02
9.173021e+01	1.427175e+02	1.759531e+01	1.759531e+00	1.026393e+02	3	0	1.555050e+02
9.161290e+01	1.427175e+02	1.935484e+01	1.759531e+00	1.026393e+02	3	0	1.556060e+02
9.149560e+01	1.417400e+02	1.935484e+01	1.759531e+00	1.026393e+02	0	0	1.557070e+02
9.149560e+01	1.417400e+02	1.759531e+01	0	1.026393e+02	0	0	1.558070e+02
9.161290e+01	1.427175e+02	1.935484e+01	1.759531e+00	1.032258e+02	0	0	1.559080e+02
9.149560e+01	1.417400e+02	1.935484e+01	1.759531e+00	1.026393e+02	0	0	1.560090e+02
9.149560e+01	1.417400e+02	1.935484e+01	1.759531e+00	1.026393e+02	0	0	1.561090e+02
9.173021e+01	1.417400e+02	1.759531e+01	0	1.026393e+02	0	0	1.562110e+02
9.149560e+01	1.417400e+02	1.935484e+01	1.759531e+00	1.026393e+02	0	0	1.563110e+02
9.102639e+01	1.407625e+02	1.935484e+01	1.759531e+00	1.026393e+02	3	0	1.564120e+02
9.137830e+01	1.417400e+02	1.935484e+01	1.759531e+00	1.032258e+02	3	0	1.565130e+02
9.102639e+01	1.407625e+02	1.759531e+01	1.759531e+00	1.026393e+02	3	0	1.566140e+02
9.090909e+01	1.407625e+02	1.935484e+01	1.759531e+00	1.026393e+02	3	0	1.567150e+02
9.102639e+01	1.407625e+02	1.759531e+01	0	1.026393e+02	3	0	1.568160e+02
9.090909e+01	1.407625e+02	1.759531e+01	1.759531e+00	1.026393e+02	3	0	1.569160e+02
9.102639e+01	1.407625e+02	1.935484e+01	0	1.026393e+02	3	0	1.570180e+02
9.126100e+01	1.436950e+02	1.935484e+01	0	1.032258e+02	0	0	1.571180e+02
9.149560e+01	1.436950e+02	1.759531e+01	1.759531e+00	1.038123e+02	3	0	1.572190e+02
9.161290e+01	1.436950e+02	1.759531e+01	1.759531e+00	1.032258e+02	3	0	1.573200e+02
9.114370e+01	1.436950e+02	1.759531e+01	0	1.032258e+02	3	0	1.574210e+02
9.149560e+01	1.436950e+02	1.935484e+01	1.759531e+00	1.032258e+02	3	0	1.575210e+02
9.114370e+01	1.427175e+02	1.935484e+01	1.759531e+00	1.032258e+02	3	0	1.576230e+02
9.114370e+01	1.427175e+02	1.935484e+01	1.759531e+00	1.032258e+02	3	0	1.577230e+02
9.114370e+01	1.427175e+02	1.935484e+01	1.759531e+00	1.055718e+02	3	0	1.578250e+02
9.114370e+01	1.466276e+02	1.935484e+01	1.759531e+00	1.055718e+02	0	0	1.579250e+02
9.114370e+01	1.466276e+02	1.759531e+01	1.759531e+00	1.055718e+02	0	0	1.580250e+02
9.126100e+01	1.466276e+02	1.935484e+01	1.759531e+00	1.049853e+02	0	0	1.581270e+02
9.126100e+01	1.466276e+02	1.935484e+01	1.759531e+00	1.049853e+02	0	0	1.582270e+02
9.114370e+01	1.466276e+02	1.935484e+01	1.759531e+00	1.049853e+02	0	0	1.583280e+02
9.114370e+01	1.466276e+02	1.935484e+01	1.759531e+00	1.055718e+02	0	0	1.584290e+02
9.114370e+01	1.466276e+02	1.759531e+01	1.759531e+00	1.049853e+02	0	0	1.585290e+02
9.079179e+01	1.466276e+02	1.759531e+01	0	1.085044e+02	3	0	1.586300e+02
9.102639e+01	1.476051e+02	1.935484e+01	1.759531e+00	1.085044e+02	3	0	1.587310e+02
9.079179e+01	1.466276e+02	1.935484e+01	1.759531e+00	1.079179e+02	3	0	1.588320e+02
9.090909e+01	1.466276e+02	1.935484e+01	1.759531e+00	1.079179e+02	3	0	1.589320e+02
9.079179e+01	1.466276e+02	1.935484e+01	0	1.079179e+02	3	0	1.590340e+02
9.079179e+01	1.466276e+02	1.935484e+01	1.759531e+00	1.079179e+02	3	0	1.591340e+02
9.079179e+01	1.466276e+02	1.935484e+01	1.759531e+00	1.079179e+02	3	0	1.592360e+02
9.055718e+01	1.515152e+02	1.935484e+01	1.759531e+00	1.114370e+02	3	0	1.593360e+02
9.020528e+01	1.505376e+02	1.759531e+01	1.759531e+00	1.114370e+02	0	0	1.594370e+02
9.008798e+01	1.505376e+02	1.935484e+01	1.759531e+00	1.114370e+02	0	0	1.595380e+02
9.020528e+01	1.505376e+02	1.935484e+01	1.759531e+00	1.114370e+02	0	0	1.596390e+02
9.020528e+01	1.505376e+02	1.935484e+01	1.759531e+00	1.114370e+02	0	0	1.597390e+02
9.020528e+01	1.505376e+02	1.759531e+01	1.759531e+00	1.108504e+02	0	0	1.598400e+02
9.008798e+01	1.505376e+02	1.759531e+01	1.759531e+00	1.108504e+02	0	0	1.599410e+02
8.997067e+01	1.505376e+02	1.759531e+01	1.759531e+00	1.108504e+02	0	0	1.600410e+02
9.008798e+01	1.515152e+02	1.935484e+01	1.759531e+00	1.114370e+02	0	0	1.601430e+02
8.997067e+01	1.505376e+02	1.935484e+01	1.759531e+00	1.108504e+02	0	0	1.602430e+02
8.997067e+01	1.515152e+02	1.935484e+01	1.759531e+00	1.114370e+02	0	0	1.603440e+02
8.997067e+01	1.505376e+02	1.935484e+01	1.759531e+00	1.114370e+02	0	0	1.604450e+02
8.997067e+01	1.515152e+02	1.935484e+01	0	1.108504e+02	0	0	1.605450e+02
8.997067e+01	1.515152e+02	1.935484e+01	1.759531e+00	1.108504e+02	0	0	1.606470e+02
9.008798e+01	1.544477e+02	1.935484e+01	1.759531e+00	1.102639e+02	3	0	1.607470e+02
8.692082e+01	1.583578e+02	1.935484e+01	1.759531e+00	1.108504e+02	0	0	1.608480e+02
8.692082e+01	1.583578e+02	1.935484e+01	1.759531e+00	1.102639e+02	0	0	1.609490e+02
8.680352e+01	1.583578e+02	1.935484e+01	1.759531e+00	1.102639e+02	0	0	1.610490e+02
8.692082e+01	1.583578e+02	1.935484e+01	1.759531e+00	1.102639e+02	0	0	1.611500e+02
8.692082e+01	1.583578e+02	1.935484e+01	3.519062e+00	1.102639e+02	0	0	1.612510e+02
8.680352e+01	1.583578e+02	1.935484e+01	3.519062e+00	1.102639e+02	0	0	1.613520e+02
8.692082e+01	1.583578e+02	1.935484e+01	1.759531e+00	1.102639e+02	0	0	1.614530e+02
8.539589e+01	1.603128e+02	1.935484e+01	0	1.108504e+02	3	0	1.615540e+02
8.551320e+01	1.603128e+02	1.759531e+01	3.519062e+00	1.102639e+02	3	0	1.616540e+02
8.539589e+01	1.593353e+02	1.935484e+01	1.759531e+00	1.102639e+02	3	0	1.617560e+02
8.539589e+01	1.593353e+02	1.935484e+01	1.759531e+00	1.102639e+02	3	0	1.618560e+02
8.539589e+01	1.593353e+02	1.935484e+01	1.759531e+00	1.102639e+02	3	0	1.619570e+02
8.527859e+01	1.603128e+02	1.935484e+01	1.759531e+00	1.102639e+02	3	0	1.620580e+02
8.398827e+01	1.593353e+02	1.935484e+01	1.759531e+00	1.079179e+02	3	0	1.621590e+02
8.246334e+01	1.603128e+02	1.935484e+01	1.759531e+00	1.079179e+02	0	0	1.622590e+02
8.246334e+01	1.603128e+02	1.935484e+01	1.759531e+00	1.079179e+02	0	0	1.623600e+02
8.246334e+01	1.593353e+02	1.935484e+01	1.759531e+00	1.079179e+02	0	0	1.624610e+02
8.258065e+01	1.593353e+02	1.935484e+01	1.759531e+00	1.079179e+02	0	0	1.625620e+02
8.246334e+01	1.603128e+02	1.935484e+01	1.759531e+00	1.079179e+02	0	0	1.626630e+02
8.246334e+01	1.593353e+02	1.759531e+01	1.759531e+00	1.079179e+02	0	0	1.627630e+02
8.258065e+01	1.593353e+02	1.935484e+01	1.759531e+00	1.079179e+02	0	0	1.628640e+02
8.023460e+01	1.583578e+02	1.935484e+01	0	1.008798e+02	0	0	1.629650e+02
8.046921e+01	1.583578e+02	1.935484e+01	1.759531e+00	1.008798e+02	0	0	1.630650e+02
8.058651e+01	1.593353e+02	1.935484e+01	1.759531e+00	1.008798e+02	0	0	1.631670e+02
8.035191e+01	1.593353e+02	1.935484e+01	1.759531e+00	1.008798e+02	0	0	1.632670e+02
8.035191e+01	1.583578e+02	1.759531e+01	1.759531e+00	1.008798e+02	0	0	1.633670e+02
8.035191e+01	1.593353e+02	1.935484e+01	1.759531e+00	1.014663e+02	0	0	1.634690e+02
8.035191e+01	1.593353e+02	1.935484e+01	1.759531e+00	1.014663e+02	0	0	1.635690e+02
7.941349e+01	1.593353e+02	1.935484e+01	3.519062e+00	9.853372e+01	3	0	1.636710e+02
7.859238e+01	1.603128e+02	1.759531e+01	1.759531e+00	9.853372e+01	0	0	1.637710e+02
7.847507e+01	1.593353e+02	1.759531e+01	1.759531e+00	9.853372e+01	0	0	1.638720e+02
7.847507e+01	1.603128e+02	1.759531e+01	1.759531e+00	9.912023e+01	0	0	1.639730e+02
7.847507e+01	1.603128e+02	1.935484e+01	1.759531e+00	9.912023e+01	0	0	1.640730e+02
7.847507e+01	1.603128e+02	1.759531e+01	0	9.853372e+01	0	0	1.641740e+02
7.847507e+01	1.603128e+02	1.759531e+01	1.759531e+00	9.853372e+01	0	0	1.642750e+02
7.777126e+01	1.593353e+02	1.759531e+01	1.759531e+00	9.853372e+01	0	0	1.643760e+02
7.765396e+01	1.593353e+02	1.759531e+01	1.759531e+00	9.912023e+01	0	0	1.644760e+02
7.765396e+01	1.593353e+02	1.583578e+01	1.759531e+00	9.853372e+01	0	0	1.645770e+02
7.765396e+01	1.593353e+02	1.759531e+01	1.759531e+00	9.853372e+01	0	0	1.646780e+02
7.765396e+01	1.593353e+02	1.759531e+01	1.759531e+00	9.853372e+01	0	0	1.647790e+02
7.765396e+01	1.583578e+02	1.759531e+01	1.759531e+00	9.853372e+01	0	0	1.648800e+02
7.765396e+01	1.593353e+02	1.583578e+01	0	9.912023e+01	0	0	1.649800e+02
7.530792e+01	1.603128e+02	1.759531e+01	1.759531e+00	9.325513e+01	3	0	1.650810e+02
7.577713e+01	1.583578e+02	1.759531e+01	1.759531e+00	9.266862e+01	0	0	1.651820e+02
7.577713e+01	1.573803e+02	1.759531e+01	1.759531e+00	9.325513e+01	0	0	1.652820e+02
7.577713e+01	1.573803e+02	1.759531e+01	3.519062e+00	9.325513e+01	0	0	1.653840e+02
7.577713e+01	1.573803e+02	1.935484e+01	3.519062e+00	9.325513e+01	0	0	1.654840e+02
7.577713e+01	1.573803e+02	1.759531e+01	1.759531e+00	9.325513e+01	0	0	1.655840e+02
7.589443e+01	1.573803e+02	1.759531e+01	1.759531e+00	9.325513e+01	0	0	1.656860e+02
7.577713e+01	1.573803e+02	1.759531e+01	1.759531e+00	9.090909e+01	0	0	1.657860e+02
7.601173e+01	1.573803e+02	1.759531e+01	1.759531e+00	9.090909e+01	3	0	1.658880e+02
7.601173e+01	1.573803e+02	1.759531e+01	1.759531e+00	9.032258e+01	3	0	1.659880e+02
7.624633e+01	1.583578e+02	1.759531e+01	1.759531e+00	9.090909e+01	3	0	1.660890e+02
7.601173e+01	1.573803e+02	1.935484e+01	3.519062e+00	9.032258e+01	3	0	1.661900e+02
7.601173e+01	1.573803e+02	1.935484e+01	1.759531e+00	9.032258e+01	3	0	1.662910e+02
7.601173e+01	1.583578e+02	1.759531e+01	3.519062e+00	9.032258e+01	3	0	1.663910e+02
7.612903e+01	1.573803e+02	1.759531e+01	1.759531e+00	9.032258e+01	3	0	1.664930e+02
7.648094e+01	1.544477e+02	1.935484e+01	3.519062e+00	9.032258e+01	0	0	1.665930e+02
7.636364e+01	1.544477e+02	1.935484e+01	3.519062e+00	9.032258e+01	0	0	1.666940e+02
7.636364e+01	1.544477e+02	1.935484e+01	3.519062e+00	9.090909e+01	0	0	1.667950e+02
7.636364e+01	1.544477e+02	1.935484e+01	1.759531e+00	9.090909e+01	0	0	1.668950e+02
7.636364e+01	1.544477e+02	1.935484e+01	1.759531e+00	9.032258e+01	0	0	1.669960e+02
7.636364e+01	1.544477e+02	1.759531e+01	1.759531e+00	9.032258e+01	0	0	1.670970e+02
7.648094e+01	1.544477e+02	1.759531e+01	1.759531e+00	9.032258e+01	0	0	1.671980e+02
7.648094e+01	1.554252e+02	1.935484e+01	3.519062e+00	9.032258e+01	3	0	1.672990e+02
7.648094e+01	1.554252e+02	1.935484e+01	1.759531e+00	9.032258e+01	0	0	1.673990e+02
7.671554e+01	1.554252e+02	1.935484e+01	3.519062e+00	9.090909e+01	0	0	1.675000e+02
7.636364e+01	1.554252e+02	1.935484e+01	1.759531e+00	9.032258e+01	0	0	1.676010e+02
7.648094e+01	1.554252e+02	1.935484e+01	1.759531e+00	9.032258e+01	0	0	1.677020e+02
7.636364e+01	1.554252e+02	1.935484e+01	1.759531e+00	9.032258e+01	0	0	1.678020e+02
7.636364e+01	1.564027e+02	1.935484e+01	3.519062e+00	9.090909e+01	0	0	1.679030e+02
7.636364e+01	1.524927e+02	1.935484e+01	3.519062e+00	9.149560e+01	3	0	1.680040e+02
7.648094e+01	1.534702e+02	1.935484e+01	3.519062e+00	9.090909e+01	3	0	1.681050e+02
7.659824e+01	1.524927e+02	1.935484e+01	3.519062e+00	9.149560e+01	3	0	1.682060e+02
7.636364e+01	1.534702e+02	1.935484e+01	3.519062e+00	9.149560e+01	3	0	1.683070e+02
7.648094e+01	1.524927e+02	2.111437e+01	3.519062e+00	9.149560e+01	3	0	1.684080e+02
7.636364e+01	1.524927e+02	1.935484e+01	3.519062e+00	9.149560e+01	3	0	1.685090e+02
7.636364e+01	1.524927e+02	1.935484e+01	3.519062e+00	9.149560e+01	3	0	1.686090e+02
7.648094e+01	1.515152e+02	2.111437e+01	3.519062e+00	9.501466e+01	3	0	1.687110e+02
7.636364e+01	1.495601e+02	2.111437e+01	3.519062e+00	9.501466e+01	0	0	1.688110e+02
7.648094e+01	1.495601e+02	2.111437e+01	3.519062e+00	9.501466e+01	0	0	1.689110e+02
7.636364e+01	1.505376e+02	2.111437e+01	3.519062e+00	9.501466e+01	0	0	1.690130e+02
7.648094e+01	1.495601e+02	1.935484e+01	3.519062e+00	9.501466e+01	0	0	1.691130e+02
7.636364e+01	1.495601e+02	2.111437e+01	1.759531e+00	9.501466e+01	0	0	1.692140e+02
7.636364e+01	1.505376e+02	2.111437e+01	3.519062e+00	9.501466e+01	0	0	1.693150e+02
7.636364e+01	1.495601e+02	1.935484e+01	3.519062e+00	9.501466e+01	0	0	1.694150e+02
7.636364e+01	1.495601e+02	2.111437e+01	3.519062e+00	9.501466e+01	0	0	1.695170e+02
7.648094e+01	1.505376e+02	2.111437e+01	3.519062e+00	9.501466e+01	0	0	1.696170e+02
7.648094e+01	1.505376e+02	2.111437e+01	3.519062e+00	9.560117e+01	0	0	1.697180e+02
7.636364e+01	1.495601e+02	2.111437e+01	1.759531e+00	9.501466e+01	0	0	1.698190e+02
7.636364e+01	1.505376e+02	2.287390e+01	3.519062e+00	9.501466e+01	0	0	1.699190e+02
7.636364e+01	1.505376e+02	2.111437e+01	1.759531e+00	9.501466e+01	0	0	1.700200e+02
7.648094e+01	1.505376e+02	2.111437e+01	3.519062e+00	9.853372e+01	0	0	1.701210e+02
7.636364e+01	1.485826e+02	2.111437e+01	3.519062e+00	9.794721e+01	7	0	1.702220e+02
7.636364e+01	1.485826e+02	2.111437e+01	3.519062e+00	9.794721e+01	7	0	1.703220e+02
7.648094e+01	1.485826e+02	2.111437e+01	3.519062e+00	9.794721e+01	7	0	1.704240e+02
7.636364e+01	1.485826e+02	2.111437e+01	3.519062e+00	9.794721e+01	7	0	1.705240e+02
7.648094e+01	1.485826e+02	1.935484e+01	3.519062e+00	9.794721e+01	7	0	1.706260e+02
7.648094e+01	1.485826e+02	2.111437e+01	3.519062e+00	9.794721e+01	7	0	1.707260e+02
7.648094e+01	1.495601e+02	2.111437e+01	1.759531e+00	1.002933e+02	7	0	1.708270e+02
7.648094e+01	1.495601e+02	2.111437e+01	1.759531e+00	1.002933e+02	4	0	1.709280e+02
7.636364e+01	1.495601e+02	2.111437e+01	3.519062e+00	9.970674e+01	4	0	1.710290e+02
7.636364e+01	1.495601e+02	2.111437e+01	3.519062e+00	1.002933e+02	4	0	1.711290e+02
7.636364e+01	1.495601e+02	2.287390e+01	1.759531e+00	9.970674e+01	4	0	1.712310e+02
7.636364e+01	1.495601e+02	2.111437e+01	3.519062e+00	1.002933e+02	4	0	1.713310e+02
7.636364e+01	1.485826e+02	2.111437e+01	3.519062e+00	1.002933e+02	4	0	1.714320e+02
7.648094e+01	1.495601e+02	2.111437e+01	3.519062e+00	9.970674e+01	4	0	1.715330e+02
7.882698e+01	1.495601e+02	2.111437e+01	3.519062e+00	9.970674e+01	3	0	1.716340e+02
8.011730e+01	1.505376e+02	2.111437e+01	3.519062e+00	1.002933e+02	0	0	1.717350e+02
8.035191e+01	1.495601e+02	2.111437e+01	3.519062e+00	1.002933e+02	0	0	1.718360e+02
8.011730e+01	1.495601e+02	2.111437e+01	1.759531e+00	9.970674e+01	0	0	1.719360e+02
8.011730e+01	1.495601e+02	2.111437e+01	1.759531e+00	9.970674e+01	0	0	1.720370e+02
8.011730e+01	1.495601e+02	2.111437e+01	1.759531e+00	9.970674e+01	0	0	1.721380e+02
8.011730e+01	1.495601e+02	2.111437e+01	3.519062e+00	9.970674e+01	0	0	1.722380e+02
8.140762e+01	1.515152e+02	2.111437e+01	1.759531e+00	9.970674e+01	3	0	1.723400e+02
8.152493e+01	1.515152e+02	2.111437e+01	3.519062e+00	9.970674e+01	3	0	1.724400e+02
8.129032e+01	1.505376e+02	1.935484e+01	3.519062e+00	9.970674e+01	3	0	1.725410e+02
8.140762e+01	1.515152e+02	1.935484e+01	1.759531e+00	9.970674e+01	3	0	1.726420e+02
8.129032e+01	1.505376e+02	2.111437e+01	3.519062e+00	1.002933e+02	3	0	1.727430e+02
8.140762e+01	1.505376e+02	2.111437e+01	3.519062e+00	9.970674e+01	3	0	1.728440e+02
8.140762e+01	1.505376e+02	2.111437e+01	3.519062e+00	9.970674e+01	3	0	1.729450e+02
8.246334e+01	1.524927e+02	1.935484e+01	1.759531e+00	9.853372e+01	3	0	1.730450e+02
8.351906e+01	1.524927e+02	2.111437e+01	1.759531e+00	9.912023e+01	0	0	1.731470e+02
8.375367e+01	1.524927e+02	2.111437e+01	3.519062e+00	9.912023e+01	0	0	1.732470e+02
8.351906e+01	1.524927e+02	1.935484e+01	3.519062e+00	9.912023e+01	0	0	1.733470e+02
8.351906e+01	1.524927e+02	2.111437e+01	1.759531e+00	9.912023e+01	0	0	1.734490e+02
8.351906e+01	1.524927e+02	2.287390e+01	3.519062e+00	9.912023e+01	0	0	1.735490e+02
8.351906e+01	1.524927e+02	2.111437e+01	3.519062e+00	9.912023e+01	0	0	1.736500e+02
8.351906e+01	1.524927e+02	2.111437e+01	3.519062e+00	9.912023e+01	0	0	1.737510e+02
8.469208e+01	1.515152e+02	2.111437e+01	3.519062e+00	9.853372e+01	0	0	1.738510e+02
8.457478e+01	1.515152e+02	1.935484e+01	3.519062e+00	9.853372e+01	0	0	1.739530e+02
8.457478e+01	1.515152e+02	2.111437e+01	1.759531e+00	9.912023e+01	0	0	1.740530e+02
8.457478e+01	1.515152e+02	2.111437e+01	3.519062e+00	9.912023e+01	0	0	1.741540e+02
8.457478e+01	1.515152e+02	2.111437e+01	1.759531e+00	9.853372e+01	0	0	1.742550e+02
8.457478e+01	1.515152e+02	2.111437e+01	3.519062e+00	9.912023e+01	0	0	1.743550e+02
8.586510e+01	1.515152e+02	1.935484e+01	3.519062e+00	9.912023e+01	3	0	1.744560e+02
8.692082e+01	1.515152e+02	2.111437e+01	3.519062e+00	9.912023e+01	0	0	1.745570e+02
8.692082e+01	1.524927e+02	1.935484e+01	1.759531e+00	9.912023e+01	0	0	1.746580e+02
8.715543e+01	1.524927e+02	1.935484e+01	3.519062e+00	9.912023e+01	0	0	1.747580e+02
8.692082e+01	1.515152e+02	2.111437e+01	3.519062e+00	9.970674e+01	0	0	1.748600e+02
8.692082e+01	1.515152e+02	2.111437e+01	3.519062e+00	9.970674e+01	0	0	1.749600e+02
8.692082e+01	1.524927e+02	2.111437e+01	3.519062e+00	9.970674e+01	0	0	1.750600e+02
8.703812e+01	1.524927e+02	2.111437e+01	1.759531e+00	1.061584e+02	0	0	1.751620e+02
8.844575e+01	1.505376e+02	1.935484e+01	1.759531e+00	1.061584e+02	3	0	1.752620e+02
8.832845e+01	1.505376e+02	1.935484e+01	1.759531e+00	1.061584e+02	3	0	1.753640e+02
8.844575e+01	1.495601e+02	1.935484e+01	1.759531e+00	1.061584e+02	3	0	1.754640e+02
8.844575e+01	1.495601e+02	1.935484e+01	1.759531e+00	1.061584e+02	3	0	1.755650e+02
8.856305e+01	1.495601e+02	2.111437e+01	3.519062e+00	1.061584e+02	3	0	1.756660e+02
8.844575e+01	1.505376e+02	1.935484e+01	1.759531e+00	1.055718e+02	3	0	1.757670e+02
8.856305e+01	1.505376e+02	1.935484e+01	1.759531e+00	1.079179e+02	3	0	1.758670e+02
9.173021e+01	1.495601e+02	1.935484e+01	1.759531e+00	1.085044e+02	0	0	1.759690e+02
9.173021e+01	1.495601e+02	2.111437e+01	1.759531e+00	1.079179e+02	0	0	1.760690e+02
9.196481e+01	1.495601e+02	1.935484e+01	1.759531e+00	1.085044e+02	0	0	1.761710e+02
9.161290e+01	1.495601e+02	1.935484e+01	3.519062e+00	1.079179e+02	0	0	1.762710e+02
9.161290e+01	1.505376e+02	1.935484e+01	1.759531e+00	1.079179e+02	0	0	1.763710e+02
9.161290e+01	1.495601e+02	2.111437e+01	3.519062e+00	1.079179e+02	0	0	1.764730e+02
9.161290e+01	1.495601e+02	1.935484e+01	1.759531e+00	1.085044e+02	0	0	1.765730e+02
9.149560e+01	1.476051e+02	1.935484e+01	1.759531e+00	1.108504e+02	3	0	1.766740e+02
9.149560e+01	1.466276e+02	2.111437e+01	1.759531e+00	1.108504e+02	3	0	1.767750e+02
9.149560e+01	1.466276e+02	2.111437e+01	3.519062e+00	1.114370e+02	3	0	1.768760e+02
9.149560e+01	1.466276e+02	2.111437e+01	1.759531e+00	1.108504e+02	3	0	1.769760e+02
9.149560e+01	1.466276e+02	1.935484e+01	1.759531e+00	1.114370e+02	3	0	1.770780e+02
9.149560e+01	1.476051e+02	1.935484e+01	1.759531e+00	1.108504e+02	3	0	1.771780e+02
9.149560e+01	1.466276e+02	2.111437e+01	3.519062e+00	1.108504e+02	3	0	1.772800e+02
9.161290e+01	1.446725e+02	2.111437e+01	1.759531e+00	1.061584e+02	3	0	1.773800e+02
9.161290e+01	1.456500e+02	1.935484e+01	1.759531e+00	1.067449e+02	3	0	1.774810e+02
9.149560e+01	1.446725e+02	1.935484e+01	1.759531e+00	1.061584e+02	3	0	1.775820e+02
9.161290e+01	1.456500e+02	1.935484e+01	1.759531e+00	1.061584e+02	3	0	1.776830e+02
9.173021e+01	1.456500e+02	1.935484e+01	1.759531e+00	1.061584e+02	3	0	1.777830e+02
9.149560e+01	1.446725e+02	1.935484e+01	1.759531e+00	1.061584e+02	3	0	1.778850e+02
9.149560e+01	1.446725e+02	2.111437e+01	1.759531e+00	1.067449e+02	3	0	1.779850e+02
9.173021e+01	1.446725e+02	1.935484e+01	1.759531e+00	8.680352e+01	3	0	1.780860e+02
9.149560e+01	1.436950e+02	2.111437e+01	1.759531e+00	8.680352e+01	0	0	1.781870e+02
9.161290e+01	1.436950e+02	1.935484e+01	3.519062e+00	8.680352e+01	0	0	1.782880e+02
9.149560e+01	1.446725e+02	2.111437e+01	3.519062e+00	8.680352e+01	0	0	1.783880e+02
9.149560e+01	1.436950e+02	1.935484e+01	1.759531e+00	8.680352e+01	0	0	1.784890e+02
9.149560e+01	1.436950e+02	1.935484e+01	1.759531e+00	8.621701e+01	0	0	1.785900e+02
9.161290e+01	1.436950e+02	1.935484e+01	1.759531e+00	8.680352e+01	0	0	1.786910e+02
9.161290e+01	1.436950e+02	1.935484e+01	3.519062e+00	8.680352e+01	0	0	1.787920e+02
9.184751e+01	1.466276e+02	1.935484e+01	1.759531e+00	8.680352e+01	0	0	1.788920e+02
9.196481e+01	1.456500e+02	2.111437e+01	3.519062e+00	8.680352e+01	0	0	1.789930e+02
9.208211e+01	1.456500e+02	1.935484e+01	1.759531e+00	8.680352e+01	0	0	1.790940e+02
9.184751e+01	1.456500e+02	1.935484e+01	1.759531e+00	8.621701e+01	0	0	1.791940e+02
9.173021e+01	1.456500e+02	1.935484e+01	1.759531e+00	8.680352e+01	0	0	1.792960e+02
9.173021e+01	1.456500e+02	1.935484e+01	1.759531e+00	8.680352e+01	0	0	1.793960e+02
9.196481e+01	1.456500e+02	1.935484e+01	1.759531e+00	8.328446e+01	3	0	1.794970e+02
9.184751e+01	1.456500e+02	1.935484e+01	1.759531e+00	8.328446e+01	0	0	1.795980e+02
9.184751e+01	1.456500e+02	1.935484e+01	1.759531e+00	8.328446e+01	0	0	1.796980e+02
9.184751e+01	1.456500e+02	1.935484e+01	1.759531e+00	8.328446e+01	0	0	1.798000e+02
9.196481e+01	1.456500e+02	1.935484e+01	3.519062e+00	8.328446e+01	0	0	1.799000e+02
9.184751e+01	1.466276e+02	1.935484e+01	1.759531e+00	8.328446e+01	0	0	1.800010e+02
9.184751e+01	1.456500e+02	1.935484e+01	1.759531e+00	8.328446e+01	0	0	1.801020e+02
9.184751e+01	1.466276e+02	1.935484e+01	1.759531e+00	9.736070e+01	0	0	1.802020e+02
9.161290e+01	1.456500e+02	1.935484e+01	1.759531e+00	9.736070e+01	3	0	1.803030e+02
9.161290e+01	1.456500e+02	1.935484e+01	1.759531e+00	9.736070e+01	3	0	1.804040e+02
9.173021e+01	1.456500e+02	1.935484e+01	1.759531e+00	9.736070e+01	3	0	1.805050e+02
9.161290e+01	1.456500e+02	1.935484e+01	3.519062e+00	9.736070e+01	3	0	1.806050e+02
9.173021e+01	1.456500e+02	1.935484e+01	1.759531e+00	9.736070e+01	3	0	1.807070e+02
9.161290e+01	1.456500e+02	1.759531e+01	1.759531e+00	9.736070e+01	3	0	1.808070e+02
9.173021e+01	1.456500e+02	1.935484e+01	1.759531e+00	9.736070e+01	3	0	1.809090e+02
9.114370e+01	1.456500e+02	1.935484e+01	1.759531e+00	1.020528e+02	3	0	1.810090e+02
9.114370e+01	1.456500e+02	1.935484e+01	1.759531e+00	1.020528e+02	3	0	1.811100e+02
9.126100e+01	1.456500e+02	1.935484e+01	1.759531e+00	1.014663e+02	3	0	1.812110e+02
9.114370e+01	1.456500e+02	1.935484e+01	1.759531e+00	1.014663e+02	3	0	1.813120e+02
9.114370e+01	1.446725e+02	1.935484e+01	1.759531e+00	1.014663e+02	3	0	1.814120e+02
9.114370e+01	1.456500e+02	1.935484e+01	1.759531e+00	1.014663e+02	3	0	1.815140e+02
9.114370e+01	1.456500e+02	1.935484e+01	1.759531e+00	1.014663e+02	3	0	1.816140e+02
9.102639e+01	1.456500e+02	1.935484e+01	1.759531e+00	1.061584e+02	3	0	1.817150e+02
9.102639e+01	1.456500e+02	1.759531e+01	1.759531e+00	1.061584e+02	3	0	1.818160e+02
9.102639e+01	1.456500e+02	1.935484e+01	1.759531e+00	1.061584e+02	3	0	1.819170e+02
9.102639e+01	1.456500e+02	1.935484e+01	1.759531e+00	1.061584e+02	3	0	1.820180e+02
9.114370e+01	1.446725e+02	1.935484e+01	0	1.061584e+02	3	0	1.821190e+02
9.102639e+01	1.456500e+02	1.759531e+01	0	1.061584e+02	3	0	1.822200e+02
9.102639e+01	1.456500e+02	1.935484e+01	1.759531e+00	1.067449e+02	3	0	1.823210e+02
9.114370e+01	1.446725e+02	1.935484e+01	3.519062e+00	1.067449e+02	3	0	1.824220e+02
9.137830e+01	1.436950e+02	1.935484e+01	1.759531e+00	1.067449e+02	0	0	1.825220e+02
9.126100e+01	1.436950e+02	1.935484e+01	1.759531e+00	1.061584e+02	0	0	1.826230e+02
9.126100e+01	1.446725e+02	1.935484e+01	3.519062e+00	1.061584e+02	0	0	1.827240e+02
9.126100e+01	1.446725e+02	1.935484e+01	1.759531e+00	1.061584e+02	0	0	1.828240e+02
9.126100e+01	1.436950e+02	1.935484e+01	1.759531e+00	1.061584e+02	0	0	1.829260e+02
9.126100e+01	1.446725e+02	1.935484e+01	1.759531e+00	1.061584e+02	0	0	1.830260e+02
9.149560e+01	1.446725e+02	1.935484e+01	1.759531e+00	1.061584e+02	0	0	1.831270e+02
9.137830e+01	1.446725e+02	1.935484e+01	1.759531e+00	1.061584e+02	0	0	1.832280e+02
9.161290e+01	1.446725e+02	1.759531e+01	1.759531e+00	1.061584e+02	0	0	1.833280e+02
9.137830e+01	1.446725e+02	1.935484e+01	1.759531e+00	1.061584e+02	0	0	1.834300e+02
9.137830e+01	1.446725e+02	1.935484e+01	1.759531e+00	1.061584e+02	0	0	1.835300e+02
9.137830e+01	1.446725e+02	1.935484e+01	1.759531e+00	1.061584e+02	0	0	1.836300e+02
9.137830e+01	1.446725e+02	1.935484e+01	1.759531e+00	1.061584e+02	0	0	1.837320e+02
9.149560e+01	1.446725e+02	1.935484e+01	1.759531e+00	1.061584e+02	0	0	1.838320e+02
9.126100e+01	1.436950e+02	1.759531e+01	1.759531e+00	1.061584e+02	3	0	1.839330e+02
9.126100e+01	1.436950e+02	2.111437e+01	1.759531e+00	1.061584e+02	3	0	1.840340e+02
9.126100e+01	1.436950e+02	1.935484e+01	1.759531e+00	1.061584e+02	3	0	1.841350e+02
9.126100e+01	1.436950e+02	2.111437e+01	1.759531e+00	1.061584e+02	3	0	1.842360e+02
9.126100e+01	1.436950e+02	2.111437e+01	1.759531e+00	1.061584e+02	3	0	1.843370e+02
9.126100e+01	1.436950e+02	1.935484e+01	1.759531e+00	1.061584e+02	3	0	1.844370e+02
9.161290e+01	1.407625e+02	1.935484e+01	1.759531e+00	1.061584e+02	0	0	1.845390e+02
9.173021e+01	1.397849e+02	1.935484e+01	1.759531e+00	1.061584e+02	3	0	1.846390e+02
9.196481e+01	1.407625e+02	2.111437e+01	1.759531e+00	1.061584e+02	3	0	1.847400e+02
9.208211e+01	1.397849e+02	1.935484e+01	1.759531e+00	1.061584e+02	3	0	1.848410e+02
9.173021e+01	1.397849e+02	2.111437e+01	3.519062e+00	1.061584e+02	3	0	1.849420e+02
9.173021e+01	1.397849e+02	1.935484e+01	1.759531e+00	1.067449e+02	3	0	1.850420e+02
9.173021e+01	1.397849e+02	2.111437e+01	1.759531e+00	1.061584e+02	3	0	1.851440e+02
9.173021e+01	1.388074e+02	2.111437e+01	1.759531e+00	1.061584e+02	3	0	1.852440e+02
9.173021e+01	1.407625e+02	1.935484e+01	0	1.061584e+02	3	0	1.853460e+02
9.173021e+01	1.407625e+02	2.111437e+01	1.759531e+00	1.061584e+02	3	0	1.854460e+02
9.173021e+01	1.407625e+02	2.111437e+01	1.759531e+00	1.061584e+02	3	0	1.855470e+02
9.173021e+01	1.397849e+02	2.111437e+01	1.759531e+00	1.067449e+02	3	0	1.856480e+02
9.173021e+01	1.397849e+02	2.111437e+01	1.759531e+00	1.061584e+02	3	0	1.857490e+02
9.173021e+01	1.407625e+02	1.935484e+01	1.759531e+00	1.061584e+02	3	0	1.858490e+02
9.173021e+01	1.407625e+02	1.935484e+01	1.759531e+00	1.067449e+02	3	0	1.859510e+02
9.161290e+01	1.427175e+02	2.111437e+01	1.759531e+00	1.061584e+02	3	0	1.860510e+02
9.173021e+01	1.436950e+02	2.111437e+01	1.759531e+00	1.067449e+02	3	0	1.861520e+02
9.173021e+01	1.427175e+02	2.111437e+01	1.759531e+00	1.061584e+02	3	0	1.862530e+02
9.173021e+01	1.427175e+02	1.935484e+01	1.759531e+00	1.061584e+02	3	0	1.863540e+02
9.184751e+01	1.436950e+02	1.935484e+01	1.759531e+00	1.061584e+02	3	0	1.864550e+02
9.173021e+01	1.427175e+02	1.935484e+01	1.759531e+00	1.061584e+02	3	0	1.865560e+02
9.173021e+01	1.436950e+02	1.935484e+01	3.519062e+00	1.061584e+02	3	0	1.866560e+02
9.208211e+01	1.436950e+02	1.935484e+01	3.519062e+00	1.067449e+02	3	0	1.867580e+02
9.208211e+01	1.476051e+02	1.935484e+01	1.759531e+00	1.067449e+02	3	0	1.868580e+02
9.196481e+01	1.476051e+02	1.935484e+01	1.759531e+00	1.067449e+02	3	0	1.869590e+02
9.184751e+01	1.476051e+02	1.935484e+01	1.759531e+00	1.067449e+02	3	0	1.870600e+02
9.196481e+01	1.476051e+02	1.935484e+01	1.759531e+00	1.067449e+02	3	0	1.871610e+02
9.196481e+01	1.476051e+02	1.935484e+01	1.759531e+00	1.061584e+02	3	0	1.872610e+02
9.196481e+01	1.476051e+02	1.935484e+01	1.759531e+00	1.061584e+02	3	0	1.873630e+02
9.208211e+01	1.495601e+02	1.935484e+01	1.759531e+00	1.067449e+02	3	0	1.874630e+02
9.196481e+01	1.495601e+02	1.935484e+01	1.759531e+00	1.067449e+02	0	0	1.875650e+02
9.173021e+01	1.485826e+02	1.935484e+01	1.759531e+00	1.067449e+02	0	0	1.876650e+02
9.184751e+01	1.495601e+02	1.935484e+01	1.759531e+00	1.067449e+02	0	0	1.877650e+02
9.173021e+01	1.495601e+02	1.935484e+01	1.759531e+00	1.067449e+02	0	0	1.878670e+02
9.173021e+01	1.495601e+02	1.935484e+01	1.759531e+00	1.067449e+02	0	0	1.879670e+02
9.184751e+01	1.495601e+02	1.935484e+01	1.759531e+00	1.067449e+02	0	0	1.880680e+02
9.173021e+01	1.495601e+02	1.935484e+01	1.759531e+00	1.067449e+02	0	0	1.881690e+02
9.149560e+01	1.495601e+02	1.935484e+01	1.759531e+00	1.061584e+02	0	0	1.882700e+02
9.149560e+01	1.485826e+02	2.111437e+01	1.759531e+00	1.061584e+02	0	0	1.883700e+02
9.161290e+01	1.495601e+02	1.935484e+01	1.759531e+00	1.067449e+02	0	0	1.884710e+02
9.161290e+01	1.495601e+02	2.111437e+01	3.519062e+00	1.061584e+02	0	0	1.885720e+02
9.149560e+01	1.495601e+02	1.935484e+01	1.759531e+00	1.067449e+02	0	0	1.886730e+02
9.149560e+01	1.495601e+02	1.935484e+01	1.759531e+00	1.067449e+02	0	0	1.887740e+02
9.161290e+01	1.485826e+02	1.935484e+01	0	1.079179e+02	0	0	1.888740e+02
9.114370e+01	1.495601e+02	1.935484e+01	0	1.079179e+02	0	0	1.889750e+02
9.114370e+01	1.495601e+02	1.935484e+01	1.759531e+00	1.079179e+02	0	0	1.890760e+02
9.126100e+01	1.495601e+02	1.759531e+01	1.759531e+00	1.079179e+02	0	0	1.891760e+02
9.102639e+01	1.495601e+02	1.935484e+01	1.759531e+00	1.079179e+02	0	0	1.892780e+02
9.102639e+01	1.495601e+02	1.935484e+01	1.759531e+00	1.079179e+02	0	0	1.893780e+02
9.102639e+01	1.495601e+02	1.935484e+01	1.759531e+00	1.079179e+02	0	0	1.894780e+02
9.102639e+01	1.495601e+02	1.759531e+01	1.759531e+00	1.079179e+02	0	0	1.895800e+02
9.114370e+01	1.485826e+02	1.935484e+01	1.759531e+00	1.085044e+02	3	0	1.896800e+02
9.102639e+01	1.495601e+02	1.935484e+01	1.759531e+00	1.079179e+02	3	0	1.897820e+02
9.102639e+01	1.485826e+02	1.935484e+01	1.759531e+00	1.079179e+02	3	0	1.898820e+02
9.137830e+01	1.485826e+02	1.935484e+01	1.759531e+00	1.079179e+02	3	0	1.899830e+02
9.114370e+01	1.485826e+02	1.759531e+01	1.759531e+00	1.079179e+02	3	0	1.900840e+02
9.114370e+01	1.485826e+02	1.935484e+01	1.759531e+00	1.079179e+02	3	0	1.901850e+02
9.114370e+01	1.485826e+02	1.759531e+01	1.759531e+00	1.079179e+02	3	0	1.902850e+02
9.114370e+01	1.495601e+02	1.935484e+01	1.759531e+00	1.102639e+02	3	0	1.903870e+02
9.126100e+01	1.505376e+02	1.759531e+01	0	1.102639e+02	0	0	1.904870e+02
9.114370e+01	1.505376e+02	1.935484e+01	1.759531e+00	1.096774e+02	0	0	1.905880e+02
9.114370e+01	1.505376e+02	1.759531e+01	1.759531e+00	1.096774e+02	0	0	1.906890e+02
9.102639e+01	1.505376e+02	1.935484e+01	1.759531e+00	1.096774e+02	0	0	1.907890e+02
9.114370e+01	1.505376e+02	1.935484e+01	1.759531e+00	1.096774e+02	0	0	1.908910e+02
9.114370e+01	1.505376e+02	1.759531e+01	1.759531e+00	1.102639e+02	0	0	1.909910e+02
9.137830e+01	1.515152e+02	1.935484e+01	1.759531e+00	1.102639e+02	0	0	1.910920e+02
9.102639e+01	1.485826e+02	1.935484e+01	1.759531e+00	1.096774e+02	3	0	1.911930e+02
9.102639e+01	1.485826e+02	1.935484e+01	1.759531e+00	1.096774e+02	3	0	1.912940e+02
9.102639e+01	1.476051e+02	1.935484e+01	1.759531e+00	1.096774e+02	3	0	1.913940e+02
9.102639e+01	1.485826e+02	1.935484e+01	1.759531e+00	1.096774e+02	3	0	1.914960e+02
9.090909e+01	1.485826e+02	1.759531e+01	1.759531e+00	1.102639e+02	3	0	1.915960e+02
9.102639e+01	1.476051e+02	1.759531e+01	1.759531e+00	1.102639e+02	3	0	1.916970e+02
9.079179e+01	1.436950e+02	1.759531e+01	1.759531e+00	1.096774e+02	3	0	1.917980e+02
9.102639e+01	1.436950e+02	1.759531e+01	1.759531e+00	1.102639e+02	3	0	1.918990e+02
9.079179e+01	1.436950e+02	1.759531e+01	1.759531e+00	1.102639e+02	3	0	192
9.079179e+01	1.436950e+02	1.935484e+01	1.759531e+00	1.096774e+02	3	0	1.921010e+02
9.079179e+01	1.436950e+02	1.759531e+01	1.759531e+00	1.102639e+02	3	0	1.922010e+02
9.079179e+01	1.436950e+02	1.759531e+01	1.759531e+00	1.096774e+02	3	0	1.923030e+02
9.079179e+01	1.436950e+02	1.935484e+01	1.759531e+00	1.096774e+02	3	0	1.924030e+02
9.090909e+01	1.436950e+02	1.935484e+01	1.759531e+00	1.096774e+02	0	0	1.925040e+02
9.102639e+01	1.436950e+02	1.935484e+01	1.759531e+00	1.096774e+02	0	0	1.926050e+02
9.102639e+01	1.436950e+02	1.759531e+01	0	1.096774e+02	0	0	1.927050e+02
9.102639e+01	1.436950e+02	1.935484e+01	1.759531e+00	1.096774e+02	0	0	1.928060e+02
9.102639e+01	1.436950e+02	1.759531e+01	1.759531e+00	1.096774e+02	0	0	1.929070e+02
9.102639e+01	1.436950e+02	1.935484e+01	1.759531e+00	1.096774e+02	0	0	1.930080e+02
9.102639e+01	1.436950e+02	1.935484e+01	1.759531e+00	1.096774e+02	0	0	1.931080e+02
9.102639e+01	1.436950e+02	1.935484e+01	1.759531e+00	1.137830e+02	0	0	1.932090e+02
9.114370e+01	1.436950e+02	1.759531e+01	1.759531e+00	1.137830e+02	3	0	1.933100e+02
9.149560e+01	1.446725e+02	1.759531e+01	1.759531e+00	1.137830e+02	3	0	1.934110e+02
9.126100e+01	1.436950e+02	1.759531e+01	1.759531e+00	1.137830e+02	3	0	1.935120e+02
9.114370e+01	1.446725e+02	1.759531e+01	1.759531e+00	1.137830e+02	3	0	1.936120e+02
9.114370e+01	1.436950e+02	1.759531e+01	1.759531e+00	1.137830e+02	3	0	1.937140e+02
9.114370e+01	1.436950e+02	1.935484e+01	1.759531e+00	1.137830e+02	3	0	1.938140e+02
9.114370e+01	1.436950e+02	1.759531e+01	1.759531e+00	1.137830e+02	3	0	1.939150e+02
9.137830e+01	1.417400e+02	1.759531e+01	1.759531e+00	1.137830e+02	3	0	1.940160e+02
9.137830e+01	1.436950e+02	1.935484e+01	1.759531e+00	1.137830e+02	0	0	1.941170e+02
9.161290e+01	1.436950e+02	1.935484e+01	1.759531e+00	1.137830e+02	0	0	1.942170e+02
9.149560e+01	1.436950e+02	1.935484e+01	1.759531e+00	1.143695e+02	0	0	1.943190e+02
9.149560e+01	1.436950e+02	1.935484e+01	1.759531e+00	1.137830e+02	0	0	1.944190e+02
9.149560e+01	1.436950e+02	1.935484e+01	1.759531e+00	1.137830e+02	0	0	1.945200e+02
9.149560e+01	1.436950e+02	1.935484e+01	1.759531e+00	1.137830e+02	0	0	1.946210e+02
9.137830e+01	1.436950e+02	1.935484e+01	3.519062e+00	1.184751e+02	3	0	1.947210e+02
9.161290e+01	1.436950e+02	1.935484e+01	1.759531e+00	1.184751e+02	3	0	1.948230e+02
9.126100e+01	1.436950e+02	1.935484e+01	1.759531e+00	1.178886e+02	3	0	1.949230e+02
9.137830e+01	1.436950e+02	1.759531e+01	1.759531e+00	1.190616e+02	3	0	1.950240e+02
9.137830e+01	1.436950e+02	1.759531e+01	0	1.184751e+02	3	0	1.951250e+02
9.137830e+01	1.436950e+02	1.935484e+01	1.759531e+00	1.184751e+02	3	0	1.952260e+02
9.137830e+01	1.436950e+02	1.935484e+01	1.759531e+00	1.184751e+02	3	0	1.953260e+02
9.161290e+01	1.446725e+02	1.935484e+01	1.759531e+00	1.208211e+02	3	0	1.954280e+02
9.161290e+01	1.436950e+02	1.935484e+01	1.759531e+00	1.208211e+02	3	0	1.955280e+02
9.149560e+01	1.436950e+02	1.935484e+01	1.759531e+00	1.208211e+02	3	0	1.956300e+02
9.161290e+01	1.436950e+02	1.935484e+01	1.759531e+00	1.208211e+02	3	0	1.957300e+02
9.149560e+01	1.436950e+02	1.935484e+01	1.759531e+00	1.208211e+02	3	0	1.958310e+02
9.149560e+01	1.436950e+02	1.935484e+01	1.759531e+00	1.208211e+02	3	0	1.959320e+02
9.149560e+01	1.436950e+02	1.935484e+01	1.759531e+00	1.208211e+02	3	0	1.960330e+02
9.161290e+01	1.427175e+02	2.111437e+01	1.759531e+00	1.149560e+02	3	0	1.961330e+02
9.173021e+01	1.417400e+02	1.935484e+01	1.759531e+00	1.149560e+02	0	0	1.962350e+02
9.161290e+01	1.436950e+02	1.935484e+01	1.759531e+00	1.143695e+02	0	0	1.963350e+02
9.149560e+01	1.427175e+02	2.111437e+01	1.759531e+00	1.149560e+02	0	0	1.964360e+02
9.149560e+01	1.427175e+02	1.935484e+01	1.759531e+00	1.143695e+02	0	0	1.965370e+02
9.149560e+01	1.427175e+02	1.935484e+01	0	1.143695e+02	0	0	1.966380e+02
9.149560e+01	1.427175e+02	1.935484e+01	1.759531e+00	1.149560e+02	0	0	1.967390e+02
9.149560e+01	1.427175e+02	1.935484e+01	1.759531e+00	1.149560e+02	0	0	1.968390e+02
9.137830e+01	1.397849e+02	1.935484e+01	1.759531e+00	1.149560e+02	0	0	1.969400e+02
9.137830e+01	1.397849e+02	1.935484e+01	1.759531e+00	1.149560e+02	0	0	1.970410e+02
9.137830e+01	1.397849e+02	1.935484e+01	1.759531e+00	1.149560e+02	0	0	1.971420e+02
9.137830e+01	1.397849e+02	1.935484e+01	1.759531e+00	1.149560e+02	0	0	1.972420e+02
9.137830e+01	1.397849e+02	1.935484e+01	1.759531e+00	1.143695e+02	0	0	1.973430e+02
9.137830e+01	1.407625e+02	1.935484e+01	1.759531e+00	1.149560e+02	0	0	1.974440e+02
9.137830e+01	1.397849e+02	1.935484e+01	0	1.090909e+02	0	0	1.975440e+02
9.126100e+01	1.427175e+02	1.935484e+01	1.759531e+00	1.090909e+02	3	0	1.976460e+02
9.102639e+01	1.436950e+02	1.935484e+01	1.759531e+00	1.096774e+02	0	0	1.977460e+02
9.102639e+01	1.436950e+02	1.935484e+01	1.759531e+00	1.090909e+02	0	0	1.978470e+02
9.114370e+01	1.436950e+02	1.935484e+01	1.759531e+00	1.090909e+02	0	0	1.979480e+02
9.102639e+01	1.427175e+02	1.935484e+01	1.759531e+00	1.096774e+02	0	0	1.980480e+02
9.114370e+01	1.436950e+02	1.935484e+01	1.759531e+00	1.090909e+02	0	0	1.981500e+02
9.114370e+01	1.436950e+02	1.935484e+01	0	1.096774e+02	0	0	1.982500e+02
9.055718e+01	1.436950e+02	1.935484e+01	1.759531e+00	1.014663e+02	3	0	1.983510e+02
9.043988e+01	1.427175e+02	1.935484e+01	1.759531e+00	1.020528e+02	3	0	1.984520e+02
9.043988e+01	1.427175e+02	1.935484e+01	1.759531e+00	1.020528e+02	3	0	1.985530e+02
9.043988e+01	1.436950e+02	1.935484e+01	0	1.020528e+02	3	0	1.986530e+02
9.043988e+01	1.436950e+02	2.111437e+01	1.759531e+00	1.020528e+02	3	0	1.987550e+02
9.043988e+01	1.427175e+02	1.935484e+01	1.759531e+00	1.020528e+02	3	0	1.988550e+02
9.043988e+01	1.436950e+02	1.935484e+01	0	1.020528e+02	3	0	1.989570e+02
9.055718e+01	1.466276e+02	1.935484e+01	0	1.020528e+02	3	0	1.990570e+02
9.067449e+01	1.466276e+02	1.935484e+01	1.759531e+00	1.020528e+02	3	0	1.991580e+02
9.043988e+01	1.466276e+02	1.935484e+01	1.759531e+00	1.014663e+02	3	0	1.992590e+02
9.043988e+01	1.466276e+02	2.111437e+01	0	1.020528e+02	3	0	1.993600e+02
9.043988e+01	1.456500e+02	1.935484e+01	1.759531e+00	1.020528e+02	3	0	1.994600e+02
9.043988e+01	1.456500e+02	1.935484e+01	1.759531e+00	1.020528e+02	3	0	1.995620e+02
9.043988e+01	1.456500e+02	1.935484e+01	1.759531e+00	1.014663e+02	3	0	1.996620e+02
9.067449e+01	1.476051e+02	1.935484e+01	1.759531e+00	9.677419e+01	3	0	1.997630e+02
9.067449e+01	1.476051e+02	1.935484e+01	0	9.736070e+01	0	0	1.998640e+02
9.067449e+01	1.476051e+02	1.935484e+01	1.759531e+00	9.736070e+01	0	0	1.999640e+02
9.067449e+01	1.476051e+02	1.935484e+01	1.759531e+00	9.677419e+01	0	0	2.000660e+02
9.067449e+01	1.476051e+02	1.935484e+01	1.759531e+00	9.677419e+01	0	0	2.001660e+02
9.067449e+01	1.476051e+02	1.759531e+01	0	9.677419e+01	0	0	2.002670e+02
9.067449e+01	1.476051e+02	1.935484e+01	1.759531e+00	9.677419e+01	0	0	2.003680e+02
9.067449e+01	1.476051e+02	1.935484e+01	0	1.008798e+02	0	0	2.004690e+02
9.090909e+01	1.476051e+02	1.935484e+01	0	1.008798e+02	3	0	2.005690e+02
9.067449e+01	1.476051e+02	1.935484e+01	0	1.008798e+02	3	0	2.006710e+02
9.079179e+01	1.476051e+02	1.935484e+01	1.759531e+00	1.008798e+02	3	0	2.007710e+02
9.067449e+01	1.476051e+02	1.935484e+01	1.759531e+00	1.008798e+02	3	0	2.008720e+02
9.067449e+01	1.476051e+02	1.935484e+01	1.759531e+00	1.008798e+02	3	0	2.009730e+02
9.067449e+01	1.476051e+02	1.935484e+01	1.759531e+00	1.008798e+02	3	0	2.010740e+02
9.102639e+01	1.476051e+02	1.935484e+01	1.759531e+00	1.026393e+02	3	0	2.011750e+02
9.126100e+01	1.485826e+02	1.935484e+01	1.759531e+00	1.032258e+02	0	0	2.012750e+02
9.114370e+01	1.485826e+02	1.759531e+01	1.759531e+00	1.032258e+02	0	0	2.013760e+02
9.114370e+01	1.495601e+02	1.935484e+01	0	1.032258e+02	0	0	2.014770e+02
[truncated: 7,780 more rows]
