# Supplementary material for: Flat electrode contacts for vagus nerve stimulation
Source: PLoS One. 2019 Nov 18;14(11):e0215191. doi: 10.1371/journal.pone.0215191 (PMC6862926; doi:10.1371/journal.pone.0215191)
Supplement: S2 File — (ZIP) [file pone.0215191.s013.zip › rat_vagus_8_data.txt]

SpO2	HR	PD	BD	RESP	ERROR	STIM	TIME
8.844575e+01	1.749756e+02	1.583578e+01	0	4.516129e+01	0	0	1.020000e-01
8.821114e+01	1.749756e+02	1.583578e+01	0	4.516129e+01	3	0	2.020000e-01
8.821114e+01	1.739980e+02	1.583578e+01	0	4.457478e+01	0	0	3.030000e-01
8.821114e+01	1.739980e+02	1.583578e+01	0	4.516129e+01	0	0	4.040000e-01
8.821114e+01	1.749756e+02	1.583578e+01	0	4.457478e+01	0	0	5.040000e-01
8.821114e+01	1.739980e+02	1.583578e+01	0	4.516129e+01	0	0	6.050000e-01
8.821114e+01	1.739980e+02	1.583578e+01	0	4.516129e+01	0	0	7.050000e-01
8.832845e+01	1.739980e+02	1.583578e+01	0	4.457478e+01	0	0	8.050000e-01
8.821114e+01	1.739980e+02	1.583578e+01	0	4.516129e+01	0	0	9.060000e-01
8.774194e+01	1.749756e+02	1.583578e+01	0	4.516129e+01	0	0	1.006000e+00
8.774194e+01	1.749756e+02	1.583578e+01	0	4.457478e+01	0	0	1.107000e+00
8.774194e+01	1.749756e+02	1.407625e+01	0	4.516129e+01	0	0	1.208000e+00
8.774194e+01	1.749756e+02	1.583578e+01	0	4.516129e+01	0	0	1.308000e+00
8.774194e+01	1.749756e+02	1.583578e+01	0	4.516129e+01	0	0	1.409000e+00
8.774194e+01	1.749756e+02	1.583578e+01	1.759531e+00	4.457478e+01	0	0	1.509000e+00
8.774194e+01	1.749756e+02	1.407625e+01	0	4.457478e+01	0	0	1.610000e+00
8.750733e+01	1.749756e+02	1.407625e+01	0	4.516129e+01	3	0	1.711000e+00
8.762463e+01	1.749756e+02	1.583578e+01	0	4.516129e+01	3	0	1.811000e+00
8.762463e+01	1.749756e+02	1.583578e+01	0	4.516129e+01	3	0	1.912000e+00
8.750733e+01	1.749756e+02	1.583578e+01	0	4.516129e+01	3	0	2.013000e+00
8.750733e+01	1.749756e+02	1.583578e+01	1.759531e+00	4.516129e+01	3	0	2.113000e+00
8.750733e+01	1.749756e+02	1.583578e+01	0	4.457478e+01	3	0	2.213000e+00
8.774194e+01	1.749756e+02	1.407625e+01	0	4.516129e+01	3	0	2.315000e+00
8.785924e+01	1.788856e+02	1.407625e+01	0	4.457478e+01	0	0	2.415000e+00
8.774194e+01	1.788856e+02	1.583578e+01	0	4.516129e+01	0	0	2.515000e+00
8.774194e+01	1.788856e+02	1.407625e+01	0	4.457478e+01	0	0	2.616000e+00
8.785924e+01	1.788856e+02	1.407625e+01	0	4.516129e+01	0	0	2.717000e+00
8.762463e+01	1.798631e+02	1.583578e+01	0	4.457478e+01	0	0	2.818000e+00
8.797654e+01	1.798631e+02	1.583578e+01	0	4.516129e+01	0	0	2.918000e+00
8.774194e+01	1.788856e+02	1.583578e+01	0	4.457478e+01	0	0	3.018000e+00
8.797654e+01	1.798631e+02	1.583578e+01	0	4.516129e+01	3	0	3.119000e+00
8.797654e+01	1.798631e+02	1.583578e+01	0	4.516129e+01	0	0	3.220000e+00
8.797654e+01	1.798631e+02	1.583578e+01	0	4.516129e+01	0	0	3.320000e+00
8.797654e+01	1.798631e+02	1.583578e+01	0	4.516129e+01	0	0	3.421000e+00
8.797654e+01	1.798631e+02	1.407625e+01	0	4.516129e+01	0	0	3.521000e+00
8.797654e+01	1.798631e+02	1.583578e+01	1.759531e+00	4.516129e+01	0	0	3.621000e+00
8.821114e+01	1.798631e+02	1.583578e+01	0	4.516129e+01	0	0	3.723000e+00
8.832845e+01	1.788856e+02	1.583578e+01	0	4.516129e+01	0	0	3.823000e+00
8.809384e+01	1.788856e+02	1.583578e+01	0	4.516129e+01	0	0	3.923000e+00
8.821114e+01	1.788856e+02	1.583578e+01	0	4.516129e+01	0	0	4.024000e+00
8.809384e+01	1.788856e+02	1.583578e+01	0	4.457478e+01	0	0	4.124000e+00
8.844575e+01	1.798631e+02	1.583578e+01	0	4.516129e+01	0	0	4.226000e+00
8.821114e+01	1.788856e+02	1.583578e+01	0	4.516129e+01	0	0	4.326000e+00
8.821114e+01	1.798631e+02	1.583578e+01	1.759531e+00	4.516129e+01	0	0	4.426000e+00
8.832845e+01	1.788856e+02	1.583578e+01	0	4.516129e+01	0	0	4.527000e+00
8.832845e+01	1.788856e+02	1.583578e+01	0	4.516129e+01	3	0	4.628000e+00
8.797654e+01	1.788856e+02	1.583578e+01	0	4.516129e+01	3	0	4.728000e+00
8.797654e+01	1.788856e+02	1.583578e+01	0	4.516129e+01	3	0	4.829000e+00
8.797654e+01	1.779081e+02	1.583578e+01	0	4.516129e+01	3	0	4.930000e+00
8.797654e+01	1.788856e+02	1.583578e+01	1.759531e+00	4.516129e+01	3	0	5.030000e+00
8.797654e+01	1.779081e+02	1.583578e+01	0	4.516129e+01	3	0	5.131000e+00
8.774194e+01	1.779081e+02	1.583578e+01	0	4.516129e+01	0	0	5.231000e+00
8.774194e+01	1.798631e+02	1.407625e+01	0	4.516129e+01	3	0	5.332000e+00
8.785924e+01	1.808407e+02	1.583578e+01	1.759531e+00	4.574780e+01	3	0	5.433000e+00
8.774194e+01	1.798631e+02	1.583578e+01	0	4.574780e+01	3	0	5.533000e+00
8.785924e+01	1.808407e+02	1.583578e+01	0	4.516129e+01	3	0	5.635000e+00
8.797654e+01	1.808407e+02	1.583578e+01	0	4.516129e+01	3	0	5.735000e+00
8.785924e+01	1.798631e+02	1.583578e+01	0	4.574780e+01	3	0	5.835000e+00
8.785924e+01	1.808407e+02	1.583578e+01	0	4.692082e+01	3	0	5.936000e+00
8.797654e+01	1.827957e+02	1.583578e+01	0	4.692082e+01	0	0	6.037000e+00
8.797654e+01	1.827957e+02	1.583578e+01	0	4.750733e+01	0	0	6.137000e+00
8.785924e+01	1.827957e+02	1.583578e+01	0	4.692082e+01	0	0	6.238000e+00
8.785924e+01	1.837732e+02	1.407625e+01	0	4.750733e+01	0	0	6.338000e+00
8.797654e+01	1.827957e+02	1.583578e+01	0	4.692082e+01	0	0	6.438000e+00
8.785924e+01	1.827957e+02	1.583578e+01	1.759531e+00	4.750733e+01	0	0	6.540000e+00
8.797654e+01	1.827957e+02	1.583578e+01	0	4.692082e+01	0	0	6.640000e+00
8.785924e+01	1.847507e+02	1.583578e+01	0	4.692082e+01	3	0	6.740000e+00
8.797654e+01	1.847507e+02	1.583578e+01	0	4.692082e+01	0	0	6.841000e+00
8.809384e+01	1.847507e+02	1.583578e+01	0	4.750733e+01	0	0	6.942000e+00
8.797654e+01	1.847507e+02	1.407625e+01	1.759531e+00	4.692082e+01	0	0	7.043000e+00
8.809384e+01	1.857283e+02	1.583578e+01	0	4.692082e+01	0	0	7.143000e+00
8.809384e+01	1.857283e+02	1.583578e+01	0	4.692082e+01	0	0	7.243000e+00
8.809384e+01	1.847507e+02	1.583578e+01	0	4.692082e+01	0	0	7.344000e+00
8.762463e+01	1.867058e+02	1.583578e+01	0	4.692082e+01	3	0	7.445000e+00
8.750733e+01	1.867058e+02	1.583578e+01	0	4.692082e+01	3	0	7.545000e+00
8.774194e+01	1.867058e+02	1.583578e+01	0	4.692082e+01	3	0	7.646000e+00
8.762463e+01	1.867058e+02	1.407625e+01	0	4.692082e+01	3	0	7.747000e+00
8.762463e+01	1.867058e+02	1.407625e+01	0	4.692082e+01	3	0	7.847000e+00
8.762463e+01	1.867058e+02	1.583578e+01	0	4.750733e+01	3	0	7.948000e+00
8.762463e+01	1.867058e+02	1.407625e+01	0	4.692082e+01	3	0	8.049000e+00
8.774194e+01	1.867058e+02	1.583578e+01	0	4.692082e+01	0	0	8.150000e+00
8.762463e+01	1.876833e+02	1.407625e+01	0	4.692082e+01	0	0	8.250000e+00
8.762463e+01	1.876833e+02	1.583578e+01	1.759531e+00	4.692082e+01	0	0	8.350000e+00
8.774194e+01	1.876833e+02	1.583578e+01	0	4.692082e+01	0	0	8.451000e+00
8.762463e+01	1.876833e+02	1.407625e+01	0	4.692082e+01	0	0	8.552000e+00
8.762463e+01	1.867058e+02	1.583578e+01	0	4.692082e+01	0	0	8.652000e+00
8.762463e+01	1.876833e+02	1.583578e+01	0	4.692082e+01	0	0	8.753000e+00
8.809384e+01	1.876833e+02	1.583578e+01	0	4.750733e+01	3	0	8.853000e+00
8.844575e+01	1.876833e+02	1.407625e+01	0	4.750733e+01	0	0	8.953000e+00
8.844575e+01	1.876833e+02	1.583578e+01	0	4.809384e+01	0	0	9.055000e+00
8.844575e+01	1.876833e+02	1.407625e+01	0	4.750733e+01	0	0	9.155000e+00
8.844575e+01	1.876833e+02	1.407625e+01	0	4.750733e+01	0	0	9.255000e+00
8.844575e+01	1.867058e+02	1.407625e+01	0	4.809384e+01	0	0	9.356000e+00
8.844575e+01	1.876833e+02	1.583578e+01	0	4.750733e+01	0	0	9.456000e+00
8.844575e+01	1.876833e+02	1.583578e+01	0	4.750733e+01	3	0	9.558000e+00
8.868035e+01	1.876833e+02	1.583578e+01	0	4.809384e+01	0	0	9.658000e+00
8.903226e+01	1.876833e+02	1.583578e+01	0	4.750733e+01	0	0	9.758000e+00
8.868035e+01	1.876833e+02	1.583578e+01	1.759531e+00	4.750733e+01	0	0	9.859000e+00
8.879765e+01	1.876833e+02	1.583578e+01	0	4.750733e+01	0	0	9.960000e+00
8.879765e+01	1.867058e+02	1.583578e+01	1.759531e+00	4.750733e+01	0	0	1.006000e+01
8.879765e+01	1.876833e+02	1.407625e+01	1.759531e+00	4.809384e+01	0	0	1.016100e+01
8.868035e+01	1.876833e+02	1.407625e+01	0	4.750733e+01	0	0	1.026100e+01
8.891496e+01	1.857283e+02	1.407625e+01	0	4.750733e+01	0	0	1.036100e+01
8.891496e+01	1.857283e+02	1.583578e+01	0	4.809384e+01	0	0	1.046300e+01
8.903226e+01	1.867058e+02	1.407625e+01	1.759531e+00	4.750733e+01	0	0	1.056300e+01
8.891496e+01	1.857283e+02	1.583578e+01	0	4.750733e+01	0	0	1.066300e+01
8.891496e+01	1.857283e+02	1.583578e+01	0	4.750733e+01	0	0	1.076400e+01
8.891496e+01	1.867058e+02	1.407625e+01	1.759531e+00	4.809384e+01	0	0	1.086500e+01
8.891496e+01	1.857283e+02	1.583578e+01	0	4.750733e+01	0	0	1.096600e+01
8.856305e+01	1.818182e+02	1.583578e+01	0	4.809384e+01	0	0	1.106600e+01
8.856305e+01	1.818182e+02	1.583578e+01	1.759531e+00	4.750733e+01	0	0	1.116600e+01
8.856305e+01	1.818182e+02	1.583578e+01	0	4.809384e+01	0	0	1.126800e+01
8.856305e+01	1.818182e+02	1.583578e+01	1.759531e+00	4.750733e+01	0	0	1.136800e+01
8.856305e+01	1.818182e+02	1.583578e+01	0	4.750733e+01	0	0	1.146800e+01
8.856305e+01	1.818182e+02	1.583578e+01	1.759531e+00	4.750733e+01	0	0	1.156900e+01
8.856305e+01	1.818182e+02	1.583578e+01	1.759531e+00	4.750733e+01	0	0	1.167000e+01
8.844575e+01	1.808407e+02	1.583578e+01	1.759531e+00	4.809384e+01	3	0	1.177000e+01
8.832845e+01	1.788856e+02	1.583578e+01	0	4.809384e+01	0	0	1.187100e+01
8.844575e+01	1.788856e+02	1.407625e+01	1.759531e+00	4.750733e+01	0	0	1.197200e+01
8.844575e+01	1.798631e+02	1.583578e+01	1.759531e+00	4.809384e+01	0	0	1.207200e+01
8.832845e+01	1.798631e+02	1.407625e+01	0	4.750733e+01	0	0	1.217300e+01
8.832845e+01	1.798631e+02	1.583578e+01	0	4.750733e+01	0	0	1.227300e+01
8.832845e+01	1.798631e+02	1.583578e+01	0	4.750733e+01	0	0	1.237500e+01
8.774194e+01	1.808407e+02	1.583578e+01	1.759531e+00	4.750733e+01	0	0	1.247500e+01
8.774194e+01	1.798631e+02	1.407625e+01	1.759531e+00	4.750733e+01	0	0	1.257500e+01
8.774194e+01	1.798631e+02	1.583578e+01	1.759531e+00	4.750733e+01	0	0	1.267600e+01
8.762463e+01	1.798631e+02	1.583578e+01	0	4.750733e+01	0	0	1.277700e+01
8.774194e+01	1.798631e+02	1.583578e+01	1.759531e+00	4.809384e+01	0	0	1.287700e+01
8.774194e+01	1.798631e+02	1.407625e+01	1.759531e+00	4.750733e+01	0	0	1.297800e+01
8.774194e+01	1.798631e+02	1.583578e+01	0	4.750733e+01	0	0	1.307800e+01
8.739003e+01	1.808407e+02	1.583578e+01	1.759531e+00	4.692082e+01	0	0	1.317900e+01
8.715543e+01	1.808407e+02	1.583578e+01	0	4.692082e+01	0	0	1.328000e+01
8.727273e+01	1.808407e+02	1.583578e+01	1.759531e+00	4.692082e+01	0	0	1.338000e+01
8.715543e+01	1.808407e+02	1.583578e+01	1.759531e+00	4.692082e+01	0	0	1.348000e+01
8.715543e+01	1.808407e+02	1.583578e+01	0	4.692082e+01	0	0	1.358200e+01
8.715543e+01	1.808407e+02	1.583578e+01	1.759531e+00	4.692082e+01	0	0	1.368200e+01
8.715543e+01	1.808407e+02	1.583578e+01	1.759531e+00	4.692082e+01	0	0	1.378300e+01
8.715543e+01	1.808407e+02	1.583578e+01	1.759531e+00	4.868035e+01	0	0	1.388300e+01
8.715543e+01	1.818182e+02	1.407625e+01	1.759531e+00	4.868035e+01	0	0	1.398400e+01
8.703812e+01	1.808407e+02	1.583578e+01	0	4.926686e+01	0	0	1.408500e+01
8.703812e+01	1.818182e+02	1.583578e+01	3.519062e+00	4.868035e+01	0	0	1.418500e+01
8.715543e+01	1.818182e+02	1.407625e+01	1.759531e+00	4.926686e+01	0	0	1.428500e+01
8.703812e+01	1.818182e+02	1.407625e+01	0	4.868035e+01	0	0	1.438700e+01
8.715543e+01	1.818182e+02	1.407625e+01	1.759531e+00	4.868035e+01	0	0	1.448700e+01
8.715543e+01	1.818182e+02	1.583578e+01	1.759531e+00	4.868035e+01	0	0	1.458700e+01
8.715543e+01	1.827957e+02	1.583578e+01	1.759531e+00	4.868035e+01	0	0	1.468800e+01
8.727273e+01	1.827957e+02	1.583578e+01	1.759531e+00	4.868035e+01	0	0	1.478900e+01
8.727273e+01	1.827957e+02	1.407625e+01	3.519062e+00	4.868035e+01	0	0	1.488900e+01
8.715543e+01	1.827957e+02	1.583578e+01	1.759531e+00	4.868035e+01	0	0	1.499000e+01
8.715543e+01	1.827957e+02	1.407625e+01	1.759531e+00	4.868035e+01	0	0	1.509000e+01
8.715543e+01	1.827957e+02	1.407625e+01	3.519062e+00	4.926686e+01	0	0	1.519200e+01
8.727273e+01	1.827957e+02	1.583578e+01	1.759531e+00	4.868035e+01	0	0	1.529200e+01
8.715543e+01	1.818182e+02	1.407625e+01	1.759531e+00	4.868035e+01	0	0	1.539200e+01
8.715543e+01	1.847507e+02	1.407625e+01	1.759531e+00	4.868035e+01	0	0	1.549300e+01
8.715543e+01	1.837732e+02	1.583578e+01	3.519062e+00	4.868035e+01	0	0	1.559400e+01
8.715543e+01	1.837732e+02	1.407625e+01	0	4.926686e+01	0	0	1.569400e+01
8.715543e+01	1.837732e+02	1.407625e+01	1.759531e+00	4.868035e+01	0	0	1.579500e+01
8.715543e+01	1.837732e+02	1.407625e+01	3.519062e+00	4.868035e+01	0	0	1.589500e+01
8.715543e+01	1.847507e+02	1.407625e+01	1.759531e+00	4.926686e+01	0	0	1.599600e+01
8.727273e+01	1.867058e+02	1.583578e+01	1.759531e+00	4.281525e+01	0	0	1.609700e+01
8.809384e+01	1.867058e+02	1.583578e+01	1.759531e+00	4.281525e+01	0	0	1.619700e+01
8.797654e+01	1.867058e+02	1.583578e+01	1.759531e+00	4.281525e+01	0	0	1.629700e+01
8.809384e+01	1.867058e+02	1.407625e+01	1.759531e+00	4.222874e+01	0	0	1.639900e+01
8.797654e+01	1.867058e+02	1.407625e+01	1.759531e+00	4.281525e+01	0	0	1.649900e+01
8.797654e+01	1.867058e+02	1.407625e+01	1.759531e+00	4.281525e+01	0	0	1.660000e+01
8.797654e+01	1.867058e+02	1.583578e+01	0	4.281525e+01	0	0	1.670000e+01
8.821114e+01	1.867058e+02	1.407625e+01	3.519062e+00	4.281525e+01	3	0	1.680100e+01
8.856305e+01	1.886608e+02	1.407625e+01	1.759531e+00	4.281525e+01	0	0	1.690200e+01
8.856305e+01	1.886608e+02	1.407625e+01	1.759531e+00	4.281525e+01	0	0	1.700200e+01
8.856305e+01	1.886608e+02	1.583578e+01	3.519062e+00	4.281525e+01	0	0	1.710300e+01
8.856305e+01	1.886608e+02	1.583578e+01	1.759531e+00	4.222874e+01	0	0	1.720400e+01
8.868035e+01	1.886608e+02	1.583578e+01	3.519062e+00	4.281525e+01	0	0	1.730400e+01
8.856305e+01	1.886608e+02	1.583578e+01	3.519062e+00	4.281525e+01	0	0	1.740400e+01
8.868035e+01	1.886608e+02	1.583578e+01	3.519062e+00	4.281525e+01	0	0	1.750600e+01
8.868035e+01	1.886608e+02	1.407625e+01	1.759531e+00	4.281525e+01	0	0	1.760600e+01
8.868035e+01	1.886608e+02	1.583578e+01	1.759531e+00	4.222874e+01	0	0	1.770700e+01
8.879765e+01	1.886608e+02	1.583578e+01	1.759531e+00	4.222874e+01	0	0	1.780700e+01
8.868035e+01	1.886608e+02	1.583578e+01	1.759531e+00	4.281525e+01	0	0	1.790800e+01
8.868035e+01	1.876833e+02	1.407625e+01	1.759531e+00	4.281525e+01	0	0	1.800900e+01
8.868035e+01	1.886608e+02	1.583578e+01	3.519062e+00	4.281525e+01	0	0	1.810900e+01
8.868035e+01	1.886608e+02	1.583578e+01	1.759531e+00	4.222874e+01	0	0	1.820900e+01
8.879765e+01	1.896383e+02	1.407625e+01	3.519062e+00	4.222874e+01	0	0	1.831100e+01
8.891496e+01	1.906158e+02	1.583578e+01	1.759531e+00	4.222874e+01	0	0	1.841100e+01
8.914956e+01	1.906158e+02	1.583578e+01	1.759531e+00	4.281525e+01	0	0	1.851100e+01
8.879765e+01	1.896383e+02	1.583578e+01	1.759531e+00	4.222874e+01	0	0	1.861200e+01
8.879765e+01	1.896383e+02	1.583578e+01	1.759531e+00	4.222874e+01	0	0	1.871300e+01
8.868035e+01	1.896383e+02	1.583578e+01	1.759531e+00	4.164223e+01	0	0	1.881300e+01
8.879765e+01	1.896383e+02	1.407625e+01	1.759531e+00	4.222874e+01	0	0	1.891400e+01
8.832845e+01	1.906158e+02	1.583578e+01	1.759531e+00	4.222874e+01	2	0	1.901400e+01
8.785924e+01	1.886608e+02	1.407625e+01	1.759531e+00	4.222874e+01	0	0	1.911600e+01
8.774194e+01	1.886608e+02	1.583578e+01	1.759531e+00	4.222874e+01	0	0	1.921600e+01
8.785924e+01	1.886608e+02	1.583578e+01	3.519062e+00	4.222874e+01	0	0	1.931600e+01
8.785924e+01	1.886608e+02	1.583578e+01	1.759531e+00	4.222874e+01	0	0	1.941700e+01
8.785924e+01	1.886608e+02	1.407625e+01	3.519062e+00	4.222874e+01	0	0	1.951800e+01
8.785924e+01	1.886608e+02	1.407625e+01	3.519062e+00	4.222874e+01	0	0	1.961800e+01
8.785924e+01	1.906158e+02	1.407625e+01	1.759531e+00	4.222874e+01	0	0	1.971900e+01
8.739003e+01	1.886608e+02	1.407625e+01	1.759531e+00	4.222874e+01	0	0	1.981900e+01
8.739003e+01	1.886608e+02	1.583578e+01	3.519062e+00	4.281525e+01	0	0	1.992000e+01
8.739003e+01	1.886608e+02	1.583578e+01	1.759531e+00	4.222874e+01	0	0	2.002100e+01
8.739003e+01	1.886608e+02	1.407625e+01	1.759531e+00	4.222874e+01	0	0	2.012100e+01
8.739003e+01	1.886608e+02	1.583578e+01	3.519062e+00	4.222874e+01	0	0	2.022100e+01
8.739003e+01	1.886608e+02	1.583578e+01	3.519062e+00	4.222874e+01	0	0	2.032300e+01
8.715543e+01	1.886608e+02	1.583578e+01	1.759531e+00	4.222874e+01	3	0	2.042300e+01
8.703812e+01	1.886608e+02	1.583578e+01	3.519062e+00	4.222874e+01	0	0	2.052400e+01
8.715543e+01	1.886608e+02	1.583578e+01	1.759531e+00	4.222874e+01	0	0	2.062500e+01
8.715543e+01	1.886608e+02	1.583578e+01	1.759531e+00	4.222874e+01	0	0	2.072500e+01
8.715543e+01	1.886608e+02	1.583578e+01	1.759531e+00	4.222874e+01	0	0	2.082600e+01
8.715543e+01	1.886608e+02	1.407625e+01	1.759531e+00	4.281525e+01	0	0	2.092600e+01
8.715543e+01	1.886608e+02	1.583578e+01	1.759531e+00	4.222874e+01	0	0	2.102700e+01
8.715543e+01	1.886608e+02	1.583578e+01	1.759531e+00	4.222874e+01	0	0	2.112800e+01
8.715543e+01	1.867058e+02	1.407625e+01	1.759531e+00	4.222874e+01	0	0	2.122800e+01
8.715543e+01	1.867058e+02	1.407625e+01	1.759531e+00	4.222874e+01	0	0	2.132800e+01
8.715543e+01	1.876833e+02	1.407625e+01	1.759531e+00	4.222874e+01	0	0	2.143000e+01
8.715543e+01	1.867058e+02	1.583578e+01	1.759531e+00	4.222874e+01	0	0	2.153000e+01
8.703812e+01	1.876833e+02	1.407625e+01	1.759531e+00	4.222874e+01	0	0	2.163000e+01
8.715543e+01	1.876833e+02	1.407625e+01	3.519062e+00	4.222874e+01	0	0	2.173100e+01
8.668622e+01	1.867058e+02	1.583578e+01	1.759531e+00	4.222874e+01	0	0	2.183100e+01
8.621701e+01	1.857283e+02	1.407625e+01	1.759531e+00	4.222874e+01	0	0	2.193300e+01
8.633431e+01	1.867058e+02	1.407625e+01	1.759531e+00	4.222874e+01	0	0	2.203300e+01
8.633431e+01	1.867058e+02	1.407625e+01	1.759531e+00	4.222874e+01	0	0	2.213300e+01
8.633431e+01	1.857283e+02	1.407625e+01	3.519062e+00	4.222874e+01	0	0	2.223400e+01
8.621701e+01	1.867058e+02	1.407625e+01	1.759531e+00	4.222874e+01	0	0	2.233500e+01
8.621701e+01	1.857283e+02	1.583578e+01	3.519062e+00	4.222874e+01	0	0	2.243500e+01
8.621701e+01	1.857283e+02	1.583578e+01	3.519062e+00	3.988270e+01	0	0	2.253600e+01
8.633431e+01	1.886608e+02	1.407625e+01	1.759531e+00	3.988270e+01	0	0	2.263600e+01
8.633431e+01	1.886608e+02	1.407625e+01	1.759531e+00	4.046921e+01	0	0	2.273700e+01
8.633431e+01	1.886608e+02	1.583578e+01	1.759531e+00	3.988270e+01	0	0	2.283800e+01
8.633431e+01	1.886608e+02	1.583578e+01	1.759531e+00	4.046921e+01	0	0	2.293800e+01
8.633431e+01	1.886608e+02	1.407625e+01	1.759531e+00	3.988270e+01	0	0	2.303800e+01
8.633431e+01	1.886608e+02	1.583578e+01	1.759531e+00	4.046921e+01	0	0	2.314000e+01
8.633431e+01	1.886608e+02	1.407625e+01	1.759531e+00	4.046921e+01	0	0	2.324000e+01
8.645161e+01	1.886608e+02	1.583578e+01	3.519062e+00	3.812317e+01	0	0	2.334100e+01
8.645161e+01	1.896383e+02	1.407625e+01	1.759531e+00	3.870968e+01	0	0	2.344100e+01
8.645161e+01	1.896383e+02	1.407625e+01	1.759531e+00	3.870968e+01	0	0	2.354200e+01
8.645161e+01	1.886608e+02	1.583578e+01	1.759531e+00	3.812317e+01	0	0	2.364300e+01
8.645161e+01	1.896383e+02	1.407625e+01	1.759531e+00	3.812317e+01	0	0	2.374300e+01
8.633431e+01	1.886608e+02	1.407625e+01	1.759531e+00	3.870968e+01	0	0	2.384300e+01
8.645161e+01	1.896383e+02	1.407625e+01	1.759531e+00	3.812317e+01	0	0	2.394500e+01
8.656891e+01	1.886608e+02	1.407625e+01	1.759531e+00	3.929619e+01	3	0	2.404500e+01
8.668622e+01	1.886608e+02	1.407625e+01	3.519062e+00	3.929619e+01	0	0	2.414500e+01
8.668622e+01	1.896383e+02	1.407625e+01	1.759531e+00	3.929619e+01	0	0	2.424700e+01
8.668622e+01	1.896383e+02	1.407625e+01	1.759531e+00	3.929619e+01	0	0	2.434700e+01
8.668622e+01	1.886608e+02	1.407625e+01	1.759531e+00	3.929619e+01	0	0	2.444800e+01
8.668622e+01	1.896383e+02	1.407625e+01	0	3.929619e+01	0	0	2.454800e+01
8.668622e+01	1.886608e+02	1.407625e+01	1.759531e+00	3.988270e+01	0	0	2.464900e+01
8.668622e+01	1.906158e+02	1.407625e+01	0	4.164223e+01	3	0	2.475000e+01
8.645161e+01	1.915934e+02	1.583578e+01	1.759531e+00	4.164223e+01	0	0	2.485000e+01
8.633431e+01	1.906158e+02	1.407625e+01	1.759531e+00	4.164223e+01	0	0	2.495000e+01
8.645161e+01	1.906158e+02	1.583578e+01	1.759531e+00	4.164223e+01	0	0	2.505200e+01
8.633431e+01	1.915934e+02	1.407625e+01	1.759531e+00	4.164223e+01	0	0	2.515200e+01
8.633431e+01	1.915934e+02	1.407625e+01	1.759531e+00	4.164223e+01	0	0	2.525200e+01
8.633431e+01	1.906158e+02	1.407625e+01	1.759531e+00	4.164223e+01	0	0	2.535300e+01
8.668622e+01	1.915934e+02	1.407625e+01	1.759531e+00	4.281525e+01	3	0	2.545400e+01
8.680352e+01	1.906158e+02	1.407625e+01	1.759531e+00	4.281525e+01	0	0	2.555400e+01
8.680352e+01	1.915934e+02	1.407625e+01	1.759531e+00	4.281525e+01	0	0	2.565500e+01
8.680352e+01	1.906158e+02	1.407625e+01	1.759531e+00	4.281525e+01	0	0	2.575500e+01
8.680352e+01	1.915934e+02	1.583578e+01	1.759531e+00	4.222874e+01	0	0	2.585700e+01
8.680352e+01	1.915934e+02	1.407625e+01	1.759531e+00	4.281525e+01	0	0	2.595700e+01
8.692082e+01	1.915934e+02	1.407625e+01	1.759531e+00	4.281525e+01	0	0	2.605700e+01
8.692082e+01	1.906158e+02	1.583578e+01	1.759531e+00	4.281525e+01	0	0	2.615800e+01
8.680352e+01	1.906158e+02	1.231672e+01	1.759531e+00	4.222874e+01	0	0	2.625900e+01
8.668622e+01	1.896383e+02	1.407625e+01	1.759531e+00	4.281525e+01	0	0	2.635900e+01
8.668622e+01	1.896383e+02	1.407625e+01	1.759531e+00	4.281525e+01	0	0	2.646000e+01
8.668622e+01	1.896383e+02	1.407625e+01	1.759531e+00	4.281525e+01	0	0	2.656000e+01
8.668622e+01	1.896383e+02	1.407625e+01	1.759531e+00	4.281525e+01	0	0	2.666100e+01
8.680352e+01	1.906158e+02	1.407625e+01	1.759531e+00	4.222874e+01	0	0	2.676200e+01
8.680352e+01	1.906158e+02	1.407625e+01	1.759531e+00	4.281525e+01	0	0	2.686200e+01
8.715543e+01	1.886608e+02	1.407625e+01	0	4.281525e+01	0	0	2.696200e+01
8.703812e+01	1.886608e+02	1.407625e+01	1.759531e+00	4.222874e+01	0	0	2.706400e+01
8.727273e+01	1.886608e+02	1.407625e+01	1.759531e+00	4.281525e+01	0	0	2.716400e+01
8.703812e+01	1.886608e+02	1.407625e+01	1.759531e+00	4.222874e+01	0	0	2.726500e+01
8.703812e+01	1.886608e+02	1.407625e+01	1.759531e+00	4.281525e+01	0	0	2.736500e+01
8.703812e+01	1.886608e+02	1.407625e+01	1.759531e+00	4.281525e+01	0	0	2.746600e+01
8.703812e+01	1.886608e+02	1.407625e+01	1.759531e+00	4.222874e+01	0	0	2.756700e+01
8.692082e+01	1.876833e+02	1.583578e+01	1.759531e+00	4.281525e+01	3	0	2.766700e+01
8.656891e+01	1.876833e+02	1.407625e+01	0	4.281525e+01	0	0	2.776800e+01
8.668622e+01	1.876833e+02	1.407625e+01	1.759531e+00	4.281525e+01	0	0	2.786900e+01
8.656891e+01	1.876833e+02	1.407625e+01	1.759531e+00	4.281525e+01	0	0	2.796900e+01
8.656891e+01	1.876833e+02	1.407625e+01	1.759531e+00	4.281525e+01	0	0	2.806900e+01
8.656891e+01	1.876833e+02	1.407625e+01	1.759531e+00	4.281525e+01	0	0	2.817100e+01
8.656891e+01	1.876833e+02	1.407625e+01	3.519062e+00	4.281525e+01	0	0	2.827100e+01
8.703812e+01	1.867058e+02	1.407625e+01	1.759531e+00	4.281525e+01	3	0	2.837100e+01
8.703812e+01	1.876833e+02	1.407625e+01	1.759531e+00	4.281525e+01	0	0	2.847200e+01
8.703812e+01	1.876833e+02	1.583578e+01	1.759531e+00	4.222874e+01	0	0	2.857300e+01
8.703812e+01	1.876833e+02	1.583578e+01	1.759531e+00	4.281525e+01	0	0	2.867400e+01
8.715543e+01	1.876833e+02	1.407625e+01	1.759531e+00	4.222874e+01	0	0	2.877400e+01
8.703812e+01	1.876833e+02	1.407625e+01	0	4.281525e+01	0	0	2.887400e+01
8.715543e+01	1.876833e+02	1.407625e+01	1.759531e+00	4.281525e+01	0	0	2.897600e+01
8.715543e+01	1.876833e+02	1.407625e+01	1.759531e+00	4.164223e+01	0	0	2.907600e+01
8.739003e+01	1.876833e+02	1.407625e+01	1.759531e+00	4.164223e+01	0	0	2.917600e+01
8.739003e+01	1.876833e+02	1.583578e+01	0	4.164223e+01	0	0	2.927700e+01
8.750733e+01	1.876833e+02	1.407625e+01	1.759531e+00	4.164223e+01	0	0	2.937800e+01
8.739003e+01	1.876833e+02	1.407625e+01	0	4.164223e+01	0	0	2.947800e+01
8.750733e+01	1.886608e+02	1.407625e+01	0	4.164223e+01	0	0	2.957900e+01
8.739003e+01	1.876833e+02	1.407625e+01	1.759531e+00	4.164223e+01	0	0	2.967900e+01
8.739003e+01	1.876833e+02	1.407625e+01	1.759531e+00	4.281525e+01	0	0	2.978000e+01
8.762463e+01	1.876833e+02	1.583578e+01	1.759531e+00	4.281525e+01	3	0	2.988100e+01
8.762463e+01	1.876833e+02	1.583578e+01	1.759531e+00	4.340176e+01	3	0	2.998100e+01
8.774194e+01	1.876833e+02	1.407625e+01	1.759531e+00	4.340176e+01	3	0	3.008300e+01
8.762463e+01	1.876833e+02	1.407625e+01	1.759531e+00	4.281525e+01	3	0	3.018300e+01
8.774194e+01	1.876833e+02	1.583578e+01	1.759531e+00	4.281525e+01	3	0	3.028300e+01
8.762463e+01	1.886608e+02	1.407625e+01	0	4.281525e+01	3	0	3.038500e+01
8.797654e+01	1.886608e+02	1.583578e+01	1.759531e+00	4.340176e+01	0	0	3.048500e+01
8.785924e+01	1.886608e+02	1.407625e+01	1.759531e+00	4.340176e+01	3	0	3.058500e+01
8.785924e+01	1.886608e+02	1.583578e+01	1.759531e+00	4.340176e+01	3	0	3.068700e+01
8.785924e+01	1.886608e+02	1.583578e+01	1.759531e+00	4.281525e+01	3	0	3.078700e+01
8.785924e+01	1.886608e+02	1.407625e+01	1.759531e+00	4.340176e+01	3	0	3.088700e+01
8.785924e+01	1.886608e+02	1.407625e+01	1.759531e+00	4.340176e+01	3	0	3.098900e+01
8.785924e+01	1.876833e+02	1.407625e+01	0	4.340176e+01	3	0	3.108900e+01
8.785924e+01	1.886608e+02	1.583578e+01	1.759531e+00	4.340176e+01	3	0	3.119000e+01
8.797654e+01	1.886608e+02	1.583578e+01	0	4.340176e+01	0	0	3.129100e+01
8.797654e+01	1.876833e+02	1.407625e+01	1.759531e+00	4.340176e+01	0	0	3.139100e+01
8.797654e+01	1.886608e+02	1.407625e+01	1.759531e+00	4.281525e+01	0	0	3.149200e+01
8.797654e+01	1.886608e+02	1.583578e+01	0	4.340176e+01	0	0	3.159200e+01
8.785924e+01	1.886608e+02	1.407625e+01	1.759531e+00	4.340176e+01	0	0	3.169300e+01
8.797654e+01	1.886608e+02	1.583578e+01	1.759531e+00	4.281525e+01	0	0	3.179400e+01
8.785924e+01	1.876833e+02	1.583578e+01	1.759531e+00	4.340176e+01	0	0	3.189400e+01
8.797654e+01	1.886608e+02	1.407625e+01	1.759531e+00	4.340176e+01	3	0	3.199500e+01
8.762463e+01	1.896383e+02	1.407625e+01	0	4.340176e+01	0	0	3.209600e+01
8.774194e+01	1.896383e+02	1.583578e+01	1.759531e+00	4.340176e+01	0	0	3.219600e+01
8.762463e+01	1.896383e+02	1.583578e+01	1.759531e+00	4.340176e+01	0	0	3.229600e+01
8.762463e+01	1.896383e+02	1.407625e+01	1.759531e+00	4.281525e+01	0	0	3.239800e+01
8.774194e+01	1.896383e+02	1.583578e+01	1.759531e+00	4.340176e+01	0	0	3.249800e+01
8.774194e+01	1.896383e+02	1.407625e+01	1.759531e+00	4.340176e+01	0	0	3.259900e+01
8.762463e+01	1.896383e+02	1.583578e+01	1.759531e+00	4.222874e+01	3	0	3.269900e+01
8.715543e+01	1.896383e+02	1.407625e+01	1.759531e+00	4.222874e+01	0	0	3.280000e+01
8.715543e+01	1.896383e+02	1.407625e+01	0	4.222874e+01	0	0	3.290100e+01
8.715543e+01	1.896383e+02	1.407625e+01	1.759531e+00	4.222874e+01	0	0	3.300100e+01
8.715543e+01	1.896383e+02	1.407625e+01	0	4.222874e+01	0	0	3.310100e+01
8.727273e+01	1.906158e+02	1.407625e+01	1.759531e+00	4.222874e+01	0	0	3.320300e+01
8.727273e+01	1.896383e+02	1.407625e+01	1.759531e+00	4.164223e+01	0	0	3.330300e+01
8.727273e+01	1.896383e+02	1.407625e+01	1.759531e+00	4.222874e+01	3	0	3.340300e+01
8.739003e+01	1.896383e+02	1.407625e+01	0	4.164223e+01	0	0	3.350500e+01
8.739003e+01	1.896383e+02	1.407625e+01	0	4.164223e+01	0	0	3.360500e+01
8.727273e+01	1.896383e+02	1.407625e+01	0	4.164223e+01	0	0	3.370500e+01
8.727273e+01	1.906158e+02	1.407625e+01	0	4.164223e+01	0	0	3.380600e+01
8.727273e+01	1.896383e+02	1.407625e+01	1.759531e+00	4.164223e+01	0	0	3.390700e+01
8.739003e+01	1.896383e+02	1.407625e+01	1.759531e+00	4.164223e+01	0	0	3.400800e+01
8.739003e+01	1.896383e+02	1.583578e+01	1.759531e+00	4.046921e+01	0	0	3.410800e+01
8.703812e+01	1.906158e+02	1.407625e+01	0	4.105572e+01	0	0	3.420800e+01
8.692082e+01	1.906158e+02	1.407625e+01	0	4.046921e+01	0	0	3.431000e+01
8.692082e+01	1.915934e+02	1.407625e+01	1.759531e+00	4.046921e+01	0	0	3.441000e+01
8.703812e+01	1.915934e+02	1.583578e+01	1.759531e+00	4.105572e+01	0	0	3.451000e+01
8.703812e+01	1.915934e+02	1.407625e+01	1.759531e+00	4.105572e+01	0	0	3.461100e+01
8.703812e+01	1.915934e+02	1.407625e+01	0	4.105572e+01	0	0	3.471200e+01
8.703812e+01	1.915934e+02	1.407625e+01	1.759531e+00	4.105572e+01	0	0	3.481200e+01
8.692082e+01	1.925709e+02	1.407625e+01	0	4.164223e+01	0	0	3.491300e+01
8.692082e+01	1.925709e+02	1.407625e+01	0	4.222874e+01	0	0	3.501300e+01
8.692082e+01	1.925709e+02	1.407625e+01	0	4.164223e+01	0	0	3.511500e+01
8.692082e+01	1.915934e+02	1.407625e+01	1.759531e+00	4.164223e+01	0	0	3.521500e+01
8.692082e+01	1.925709e+02	1.407625e+01	1.759531e+00	4.164223e+01	0	0	3.531500e+01
8.692082e+01	1.915934e+02	1.407625e+01	0	4.164223e+01	0	0	3.541600e+01
8.692082e+01	1.915934e+02	1.407625e+01	0	4.164223e+01	0	0	3.551700e+01
8.692082e+01	1.915934e+02	1.407625e+01	0	4.222874e+01	0	0	3.561700e+01
8.715543e+01	1.935484e+02	1.583578e+01	0	4.281525e+01	0	0	3.571800e+01
8.727273e+01	1.945259e+02	1.407625e+01	1.759531e+00	4.281525e+01	0	0	3.581800e+01
8.703812e+01	1.935484e+02	1.407625e+01	0	4.281525e+01	0	0	3.591900e+01
8.703812e+01	1.935484e+02	1.583578e+01	1.759531e+00	4.281525e+01	0	0	3.602000e+01
8.703812e+01	1.935484e+02	1.407625e+01	0	4.281525e+01	0	0	3.612000e+01
8.703812e+01	1.935484e+02	1.407625e+01	1.759531e+00	4.281525e+01	0	0	3.622000e+01
8.715543e+01	1.935484e+02	1.583578e+01	0	4.281525e+01	0	0	3.632200e+01
8.703812e+01	1.925709e+02	1.407625e+01	0	4.281525e+01	0	0	3.642200e+01
8.703812e+01	1.935484e+02	1.407625e+01	0	4.281525e+01	0	0	3.652300e+01
8.692082e+01	1.925709e+02	1.407625e+01	0	4.222874e+01	0	0	3.662300e+01
8.703812e+01	1.925709e+02	1.407625e+01	1.759531e+00	4.281525e+01	0	0	3.672400e+01
8.703812e+01	1.935484e+02	1.407625e+01	0	4.222874e+01	0	0	3.682500e+01
8.703812e+01	1.935484e+02	1.407625e+01	0	4.281525e+01	0	0	3.692500e+01
8.668622e+01	1.925709e+02	1.407625e+01	0	4.398827e+01	3	0	3.702600e+01
8.656891e+01	1.915934e+02	1.407625e+01	0	4.398827e+01	0	0	3.712700e+01
8.645161e+01	1.915934e+02	1.583578e+01	0	4.398827e+01	0	0	3.722700e+01
8.645161e+01	1.925709e+02	1.407625e+01	0	4.398827e+01	0	0	3.732700e+01
8.645161e+01	1.915934e+02	1.407625e+01	0	4.398827e+01	0	0	3.742900e+01
8.645161e+01	1.925709e+02	1.407625e+01	1.759531e+00	4.340176e+01	0	0	3.752900e+01
8.645161e+01	1.925709e+02	1.407625e+01	1.759531e+00	4.457478e+01	0	0	3.762900e+01
8.645161e+01	1.925709e+02	1.407625e+01	0	4.457478e+01	0	0	3.773000e+01
8.703812e+01	1.915934e+02	1.407625e+01	0	4.516129e+01	0	0	3.783100e+01
8.703812e+01	1.906158e+02	1.407625e+01	0	4.516129e+01	0	0	3.793200e+01
8.715543e+01	1.906158e+02	1.583578e+01	0	4.516129e+01	0	0	3.803200e+01
8.703812e+01	1.906158e+02	1.407625e+01	0	4.516129e+01	0	0	3.813200e+01
8.715543e+01	1.906158e+02	1.407625e+01	0	4.516129e+01	0	0	3.823400e+01
8.715543e+01	1.906158e+02	1.407625e+01	0	4.516129e+01	0	0	3.833400e+01
8.715543e+01	1.906158e+02	1.583578e+01	0	4.633431e+01	0	0	3.843400e+01
8.727273e+01	1.906158e+02	1.407625e+01	0	4.574780e+01	0	0	3.853500e+01
8.727273e+01	1.906158e+02	1.407625e+01	0	4.633431e+01	0	0	3.863600e+01
8.715543e+01	1.906158e+02	1.407625e+01	0	4.574780e+01	0	0	3.873600e+01
8.703812e+01	1.906158e+02	1.407625e+01	0	4.633431e+01	0	0	3.883700e+01
8.715543e+01	1.906158e+02	1.407625e+01	0	4.633431e+01	0	0	3.893700e+01
8.703812e+01	1.906158e+02	1.407625e+01	0	4.633431e+01	0	0	3.903800e+01
8.715543e+01	1.906158e+02	1.583578e+01	0	4.574780e+01	0	0	3.913900e+01
8.739003e+01	1.906158e+02	1.407625e+01	0	4.633431e+01	0	0	3.923900e+01
8.715543e+01	1.906158e+02	1.407625e+01	0	4.633431e+01	0	0	3.934000e+01
8.727273e+01	1.906158e+02	1.583578e+01	0	4.633431e+01	0	0	3.944100e+01
8.727273e+01	1.906158e+02	1.407625e+01	0	4.633431e+01	0	0	3.954100e+01
8.727273e+01	1.906158e+02	1.407625e+01	0	4.633431e+01	0	0	3.964200e+01
8.727273e+01	1.906158e+02	1.407625e+01	0	4.633431e+01	0	0	3.974200e+01
8.727273e+01	1.915934e+02	1.583578e+01	0	4.633431e+01	0	0	3.984300e+01
8.680352e+01	1.906158e+02	1.407625e+01	0	4.633431e+01	0	0	3.994400e+01
8.680352e+01	1.906158e+02	1.407625e+01	0	4.633431e+01	0	0	4.004400e+01
8.668622e+01	1.915934e+02	1.407625e+01	0	4.633431e+01	0	0	4.014400e+01
8.680352e+01	1.906158e+02	1.407625e+01	0	4.633431e+01	0	0	4.024600e+01
8.680352e+01	1.915934e+02	1.407625e+01	0	4.633431e+01	0	0	4.034600e+01
8.680352e+01	1.906158e+02	1.407625e+01	0	4.633431e+01	0	0	4.044600e+01
8.680352e+01	1.906158e+02	1.407625e+01	0	4.633431e+01	0	0	4.054700e+01
8.692082e+01	1.915934e+02	1.407625e+01	0	4.633431e+01	0	0	4.064800e+01
8.739003e+01	1.915934e+02	1.407625e+01	0	4.633431e+01	0	0	4.074900e+01
8.739003e+01	1.915934e+02	1.407625e+01	0	4.633431e+01	0	0	4.084900e+01
8.727273e+01	1.915934e+02	1.231672e+01	0	4.633431e+01	0	0	4.094900e+01
8.727273e+01	1.915934e+02	1.407625e+01	0	4.633431e+01	0	0	4.105100e+01
8.727273e+01	1.915934e+02	1.583578e+01	0	4.633431e+01	0	0	4.115100e+01
8.727273e+01	1.915934e+02	1.407625e+01	0	4.633431e+01	0	0	4.125100e+01
8.739003e+01	1.915934e+02	1.407625e+01	0	4.692082e+01	0	0	4.135200e+01
8.727273e+01	1.925709e+02	1.407625e+01	1.759531e+00	4.692082e+01	0	0	4.145300e+01
8.727273e+01	1.915934e+02	1.583578e+01	0	4.692082e+01	0	0	4.155300e+01
8.727273e+01	1.915934e+02	1.407625e+01	0	4.692082e+01	0	0	4.165400e+01
8.727273e+01	1.915934e+02	1.407625e+01	0	4.692082e+01	0	0	4.175400e+01
8.727273e+01	1.915934e+02	1.407625e+01	0	4.692082e+01	0	0	4.185600e+01
8.739003e+01	1.915934e+02	1.407625e+01	0	4.633431e+01	0	0	4.195600e+01
8.727273e+01	1.915934e+02	1.407625e+01	0	4.868035e+01	0	0	4.205600e+01
8.774194e+01	1.915934e+02	1.407625e+01	0	4.868035e+01	0	0	4.215700e+01
8.785924e+01	1.915934e+02	1.407625e+01	0	4.809384e+01	0	0	4.225800e+01
8.774194e+01	1.915934e+02	1.407625e+01	0	4.868035e+01	0	0	4.235800e+01
8.774194e+01	1.915934e+02	1.407625e+01	0	4.868035e+01	0	0	4.245900e+01
8.774194e+01	1.925709e+02	1.407625e+01	0	4.809384e+01	0	0	4.255900e+01
8.762463e+01	1.915934e+02	1.407625e+01	0	4.868035e+01	0	0	4.266000e+01
8.774194e+01	1.915934e+02	1.407625e+01	0	5.102639e+01	0	0	4.276100e+01
8.739003e+01	1.915934e+02	1.407625e+01	0	5.102639e+01	0	0	4.286100e+01
8.739003e+01	1.915934e+02	1.407625e+01	0	5.102639e+01	0	0	4.296100e+01
8.739003e+01	1.915934e+02	1.407625e+01	0	5.102639e+01	0	0	4.306300e+01
8.739003e+01	1.915934e+02	1.407625e+01	0	5.102639e+01	0	0	4.316300e+01
8.739003e+01	1.925709e+02	1.407625e+01	0	5.102639e+01	0	0	4.326400e+01
8.739003e+01	1.925709e+02	1.407625e+01	0	5.102639e+01	0	0	4.336400e+01
8.739003e+01	1.915934e+02	1.407625e+01	0	5.102639e+01	0	0	4.346500e+01
8.774194e+01	1.925709e+02	1.583578e+01	0	5.278592e+01	0	0	4.356600e+01
8.750733e+01	1.925709e+02	1.407625e+01	0	5.337243e+01	0	0	4.366600e+01
8.750733e+01	1.925709e+02	1.407625e+01	0	5.278592e+01	0	0	4.376600e+01
8.750733e+01	1.925709e+02	1.407625e+01	1.759531e+00	5.278592e+01	0	0	4.386800e+01
8.750733e+01	1.925709e+02	1.407625e+01	0	5.278592e+01	0	0	4.396800e+01
8.750733e+01	1.925709e+02	1.407625e+01	0	5.278592e+01	0	0	4.406800e+01
8.750733e+01	1.925709e+02	1.407625e+01	0	5.337243e+01	0	0	4.416900e+01
8.750733e+01	1.925709e+02	1.407625e+01	0	5.513196e+01	0	0	4.427000e+01
8.785924e+01	1.935484e+02	1.407625e+01	0	5.513196e+01	0	0	4.437000e+01
8.797654e+01	1.925709e+02	1.583578e+01	0	5.571848e+01	0	0	4.447100e+01
8.774194e+01	1.935484e+02	1.407625e+01	0	5.513196e+01	0	0	4.457100e+01
8.762463e+01	1.925709e+02	1.583578e+01	0	5.513196e+01	0	0	4.467300e+01
8.774194e+01	1.935484e+02	1.407625e+01	0	5.513196e+01	0	0	4.477300e+01
8.762463e+01	1.935484e+02	1.407625e+01	0	5.513196e+01	0	0	4.487300e+01
8.797654e+01	1.935484e+02	1.583578e+01	0	5.513196e+01	0	0	4.497400e+01
8.774194e+01	1.925709e+02	1.407625e+01	0	5.513196e+01	0	0	4.507500e+01
8.774194e+01	1.925709e+02	1.583578e+01	0	5.513196e+01	0	0	4.517500e+01
8.762463e+01	1.925709e+02	1.407625e+01	0	5.513196e+01	0	0	4.527600e+01
8.774194e+01	1.925709e+02	1.407625e+01	0	5.513196e+01	0	0	4.537600e+01
8.774194e+01	1.925709e+02	1.407625e+01	0	5.513196e+01	0	0	4.547700e+01
8.774194e+01	1.925709e+02	1.583578e+01	1.759531e+00	5.513196e+01	0	0	4.557800e+01
8.774194e+01	1.925709e+02	1.407625e+01	0	5.689150e+01	0	0	4.567800e+01
8.785924e+01	1.935484e+02	1.583578e+01	0	5.747801e+01	0	0	4.577800e+01
8.774194e+01	1.925709e+02	1.407625e+01	0	5.747801e+01	0	0	4.588000e+01
8.774194e+01	1.925709e+02	1.407625e+01	0	5.689150e+01	0	0	4.598000e+01
8.774194e+01	1.935484e+02	1.407625e+01	0	5.689150e+01	0	0	4.608100e+01
8.774194e+01	1.935484e+02	1.407625e+01	0	5.689150e+01	0	0	4.618100e+01
8.774194e+01	1.925709e+02	1.583578e+01	0	5.689150e+01	0	0	4.628200e+01
8.785924e+01	1.935484e+02	1.583578e+01	0	5.689150e+01	0	0	4.638300e+01
8.774194e+01	1.925709e+02	1.407625e+01	0	5.689150e+01	0	0	4.648300e+01
8.774194e+01	1.925709e+02	1.407625e+01	0	5.689150e+01	0	0	4.658300e+01
8.774194e+01	1.925709e+02	1.407625e+01	0	5.689150e+01	0	0	4.668500e+01
8.774194e+01	1.925709e+02	1.407625e+01	0	5.689150e+01	0	0	4.678500e+01
8.774194e+01	1.925709e+02	1.407625e+01	0	5.689150e+01	0	0	4.688500e+01
8.774194e+01	1.925709e+02	1.407625e+01	0	5.630499e+01	0	0	4.698600e+01
8.774194e+01	1.925709e+02	1.407625e+01	0	5.689150e+01	0	0	4.708700e+01
8.797654e+01	1.925709e+02	1.407625e+01	1.759531e+00	5.689150e+01	0	0	4.718700e+01
8.797654e+01	1.925709e+02	1.583578e+01	0	5.689150e+01	0	0	4.728800e+01
8.797654e+01	1.915934e+02	1.407625e+01	0	5.747801e+01	0	0	4.738800e+01
8.797654e+01	1.925709e+02	1.407625e+01	0	5.689150e+01	0	0	4.749000e+01
8.797654e+01	1.925709e+02	1.407625e+01	0	5.689150e+01	0	0	4.759000e+01
8.797654e+01	1.925709e+02	1.407625e+01	0	5.689150e+01	0	0	4.769000e+01
8.797654e+01	1.925709e+02	1.407625e+01	0	5.689150e+01	0	0	4.779100e+01
8.844575e+01	1.935484e+02	1.407625e+01	1.759531e+00	5.747801e+01	0	0	4.789200e+01
8.868035e+01	1.935484e+02	1.583578e+01	0	5.689150e+01	0	0	4.799200e+01
8.844575e+01	1.935484e+02	1.407625e+01	1.759531e+00	5.747801e+01	0	0	4.809300e+01
8.844575e+01	1.935484e+02	1.407625e+01	3.519062e+00	5.689150e+01	0	0	4.819300e+01
8.844575e+01	1.925709e+02	1.407625e+01	0	5.689150e+01	0	0	4.829400e+01
8.844575e+01	1.935484e+02	1.407625e+01	0	5.747801e+01	0	0	4.839500e+01
8.844575e+01	1.935484e+02	1.407625e+01	0	5.689150e+01	0	0	4.849500e+01
8.715543e+01	1.945259e+02	1.407625e+01	0	5.395894e+01	0	0	4.859500e+01
8.715543e+01	1.945259e+02	1.407625e+01	0	5.337243e+01	0	0	4.869700e+01
8.715543e+01	1.945259e+02	1.407625e+01	1.759531e+00	5.337243e+01	0	0	4.879700e+01
8.715543e+01	1.945259e+02	1.407625e+01	0	5.337243e+01	0	0	4.889800e+01
8.715543e+01	1.945259e+02	1.407625e+01	0	5.337243e+01	0	0	4.899800e+01
8.715543e+01	1.955034e+02	1.231672e+01	0	5.337243e+01	0	0	4.909900e+01
8.715543e+01	1.955034e+02	1.407625e+01	0	5.337243e+01	0	0	4.920000e+01
8.739003e+01	1.955034e+02	1.407625e+01	0	4.926686e+01	0	0	4.930000e+01
8.715543e+01	1.945259e+02	1.407625e+01	0	4.926686e+01	0	0	4.940000e+01
8.715543e+01	1.935484e+02	1.407625e+01	0	4.926686e+01	0	0	4.950200e+01
8.727273e+01	1.945259e+02	1.407625e+01	0	4.926686e+01	0	0	4.960200e+01
8.715543e+01	1.935484e+02	1.407625e+01	0	4.868035e+01	0	0	4.970200e+01
8.727273e+01	1.945259e+02	1.407625e+01	0	4.926686e+01	0	0	4.980300e+01
8.727273e+01	1.935484e+02	1.407625e+01	0	4.926686e+01	0	0	4.990400e+01
8.727273e+01	1.945259e+02	1.407625e+01	0	4.926686e+01	0	0	5.000400e+01
8.715543e+01	1.935484e+02	1.407625e+01	0	4.926686e+01	0	0	5.010500e+01
8.715543e+01	1.935484e+02	1.407625e+01	0	4.926686e+01	0	0	5.020500e+01
8.715543e+01	1.925709e+02	1.407625e+01	0	4.926686e+01	0	0	5.030700e+01
8.715543e+01	1.935484e+02	1.407625e+01	0	4.926686e+01	0	0	5.040700e+01
8.727273e+01	1.935484e+02	1.407625e+01	0	4.985337e+01	0	0	5.050700e+01
8.715543e+01	1.935484e+02	1.407625e+01	0	4.926686e+01	0	0	5.060800e+01
8.727273e+01	1.935484e+02	1.407625e+01	0	4.516129e+01	0	0	5.070900e+01
8.680352e+01	1.935484e+02	1.407625e+01	0	4.516129e+01	0	0	5.080900e+01
8.680352e+01	1.925709e+02	1.407625e+01	0	4.457478e+01	0	0	5.091000e+01
8.680352e+01	1.935484e+02	1.231672e+01	0	4.457478e+01	0	0	5.101000e+01
8.680352e+01	1.935484e+02	1.407625e+01	0	4.516129e+01	0	0	5.111100e+01
8.680352e+01	1.935484e+02	1.407625e+01	0	4.516129e+01	0	0	5.121200e+01
8.680352e+01	1.935484e+02	1.407625e+01	0	4.457478e+01	0	0	5.131200e+01
8.668622e+01	1.935484e+02	1.407625e+01	0	4.516129e+01	0	0	5.141200e+01
8.692082e+01	1.935484e+02	1.407625e+01	0	4.222874e+01	0	0	5.151400e+01
8.668622e+01	1.935484e+02	1.407625e+01	0	4.222874e+01	0	0	5.161400e+01
8.680352e+01	1.935484e+02	1.231672e+01	0	4.222874e+01	0	0	5.171500e+01
8.668622e+01	1.935484e+02	1.407625e+01	0	4.222874e+01	0	0	5.181500e+01
8.680352e+01	1.945259e+02	1.231672e+01	0	4.222874e+01	0	0	5.191600e+01
8.680352e+01	1.935484e+02	1.407625e+01	0	4.222874e+01	0	0	5.201700e+01
8.668622e+01	1.945259e+02	1.407625e+01	0	4.222874e+01	0	0	5.211700e+01
8.715543e+01	1.945259e+02	1.407625e+01	1.759531e+00	4.340176e+01	0	0	5.221700e+01
8.762463e+01	1.945259e+02	1.407625e+01	1.759531e+00	4.340176e+01	0	0	5.231900e+01
8.750733e+01	1.945259e+02	1.407625e+01	0	4.340176e+01	0	0	5.241900e+01
8.762463e+01	1.945259e+02	1.407625e+01	0	4.340176e+01	0	0	5.251900e+01
8.750733e+01	1.945259e+02	1.407625e+01	0	4.398827e+01	0	0	5.262000e+01
8.750733e+01	1.945259e+02	1.407625e+01	0	4.340176e+01	0	0	5.272100e+01
8.762463e+01	1.945259e+02	1.407625e+01	0	4.340176e+01	0	0	5.282200e+01
8.750733e+01	1.955034e+02	1.407625e+01	0	4.398827e+01	0	0	5.292200e+01
8.739003e+01	1.955034e+02	1.583578e+01	0	4.457478e+01	0	0	5.302200e+01
8.739003e+01	1.955034e+02	1.407625e+01	0	4.457478e+01	0	0	5.312400e+01
8.739003e+01	1.955034e+02	1.407625e+01	0	4.398827e+01	0	0	5.322400e+01
8.739003e+01	1.955034e+02	1.407625e+01	0	4.457478e+01	0	0	5.332400e+01
8.750733e+01	1.955034e+02	1.407625e+01	0	4.398827e+01	0	0	5.342500e+01
8.739003e+01	1.955034e+02	1.407625e+01	0	4.457478e+01	0	0	5.352600e+01
8.739003e+01	1.955034e+02	1.407625e+01	0	4.516129e+01	0	0	5.362600e+01
8.692082e+01	1.935484e+02	1.407625e+01	0	4.516129e+01	0	0	5.372700e+01
8.692082e+01	1.945259e+02	1.407625e+01	0	4.516129e+01	0	0	5.382700e+01
8.692082e+01	1.945259e+02	1.231672e+01	0	4.516129e+01	0	0	5.392800e+01
8.692082e+01	1.945259e+02	1.407625e+01	0	4.516129e+01	0	0	5.402900e+01
8.692082e+01	1.945259e+02	1.407625e+01	1.759531e+00	4.516129e+01	0	0	5.412900e+01
8.680352e+01	1.945259e+02	1.407625e+01	0	4.516129e+01	0	0	5.423000e+01
8.692082e+01	1.935484e+02	1.583578e+01	0	4.516129e+01	0	0	5.433100e+01
8.703812e+01	1.945259e+02	1.407625e+01	0	4.516129e+01	0	0	5.443100e+01
8.703812e+01	1.955034e+02	1.231672e+01	0	4.457478e+01	0	0	5.453200e+01
8.703812e+01	1.945259e+02	1.407625e+01	0	4.516129e+01	0	0	5.463200e+01
8.715543e+01	1.945259e+02	1.407625e+01	0	4.516129e+01	0	0	5.473300e+01
8.703812e+01	1.945259e+02	1.407625e+01	0	4.457478e+01	0	0	5.483400e+01
8.703812e+01	1.945259e+02	1.231672e+01	0	4.516129e+01	0	0	5.493400e+01
8.703812e+01	1.945259e+02	1.407625e+01	0	4.516129e+01	0	0	5.503400e+01
8.692082e+01	1.955034e+02	1.407625e+01	0	4.692082e+01	0	0	5.513600e+01
8.727273e+01	1.955034e+02	1.407625e+01	0	4.633431e+01	0	0	5.523600e+01
8.727273e+01	1.955034e+02	1.407625e+01	0	4.633431e+01	0	0	5.533600e+01
8.715543e+01	1.955034e+02	1.407625e+01	0	4.692082e+01	0	0	5.543700e+01
8.727273e+01	1.955034e+02	1.407625e+01	0	4.692082e+01	0	0	5.553800e+01
8.715543e+01	1.955034e+02	1.407625e+01	0	4.633431e+01	0	0	5.563900e+01
8.727273e+01	1.964809e+02	1.407625e+01	0	4.633431e+01	0	0	5.573900e+01
8.739003e+01	1.955034e+02	1.407625e+01	0	4.574780e+01	0	0	5.583900e+01
8.692082e+01	1.955034e+02	1.407625e+01	0	4.574780e+01	0	0	5.594100e+01
8.692082e+01	1.964809e+02	1.407625e+01	0	4.574780e+01	0	0	5.604100e+01
8.692082e+01	1.955034e+02	1.407625e+01	0	4.574780e+01	0	0	5.614100e+01
8.692082e+01	1.955034e+02	1.407625e+01	0	4.516129e+01	0	0	5.624200e+01
8.692082e+01	1.955034e+02	1.231672e+01	0	4.516129e+01	0	0	5.634300e+01
8.692082e+01	1.955034e+02	1.407625e+01	0	4.516129e+01	0	0	5.644300e+01
8.703812e+01	1.955034e+02	1.407625e+01	0	4.516129e+01	0	0	5.654400e+01
8.692082e+01	1.964809e+02	1.407625e+01	0	4.516129e+01	0	0	5.664400e+01
8.680352e+01	1.955034e+02	1.407625e+01	0	4.457478e+01	0	0	5.674500e+01
8.668622e+01	1.955034e+02	1.407625e+01	0	4.457478e+01	0	0	5.684600e+01
8.680352e+01	1.955034e+02	1.407625e+01	0	4.457478e+01	0	0	5.694600e+01
8.680352e+01	1.955034e+02	1.407625e+01	0	4.516129e+01	0	0	5.704700e+01
8.680352e+01	1.964809e+02	1.407625e+01	0	4.457478e+01	0	0	5.714800e+01
8.680352e+01	1.955034e+02	1.407625e+01	1.759531e+00	4.457478e+01	0	0	5.724800e+01
8.692082e+01	1.945259e+02	1.407625e+01	0	4.457478e+01	0	0	5.734900e+01
8.703812e+01	1.955034e+02	1.407625e+01	0	4.457478e+01	0	0	5.744900e+01
8.739003e+01	1.955034e+02	1.231672e+01	0	4.457478e+01	0	0	5.755000e+01
8.692082e+01	1.945259e+02	1.231672e+01	0	4.398827e+01	0	0	5.765100e+01
8.692082e+01	1.945259e+02	1.407625e+01	0	4.457478e+01	0	0	5.775100e+01
8.703812e+01	1.945259e+02	1.407625e+01	0	4.457478e+01	0	0	5.785100e+01
8.680352e+01	1.955034e+02	1.231672e+01	0	4.340176e+01	0	0	5.795300e+01
8.656891e+01	1.955034e+02	1.407625e+01	0	4.340176e+01	0	0	5.805300e+01
8.656891e+01	1.955034e+02	1.407625e+01	0	4.340176e+01	0	0	5.815300e+01
8.680352e+01	1.955034e+02	1.583578e+01	0	4.340176e+01	0	0	5.825400e+01
8.668622e+01	1.955034e+02	1.407625e+01	0	4.281525e+01	0	0	5.835500e+01
8.680352e+01	1.955034e+02	1.407625e+01	0	4.340176e+01	0	0	5.845600e+01
8.656891e+01	1.955034e+02	1.407625e+01	0	4.340176e+01	0	0	5.855600e+01
8.715543e+01	1.955034e+02	1.407625e+01	0	4.457478e+01	0	0	5.865600e+01
8.703812e+01	1.955034e+02	1.231672e+01	1.759531e+00	4.457478e+01	0	0	5.875800e+01
8.703812e+01	1.945259e+02	1.231672e+01	0	4.457478e+01	0	0	5.885800e+01
8.692082e+01	1.945259e+02	1.407625e+01	0	4.457478e+01	0	0	5.895800e+01
8.692082e+01	1.955034e+02	1.407625e+01	0	4.457478e+01	0	0	5.905900e+01
8.692082e+01	1.945259e+02	1.407625e+01	0	4.457478e+01	0	0	5.916000e+01
8.703812e+01	1.945259e+02	1.407625e+01	0	4.457478e+01	0	0	5.926000e+01
8.703812e+01	1.945259e+02	1.407625e+01	0	4.457478e+01	0	0	5.936100e+01
8.668622e+01	1.964809e+02	1.407625e+01	0	4.457478e+01	0	0	5.946100e+01
8.668622e+01	1.955034e+02	1.231672e+01	0	4.457478e+01	0	0	5.956300e+01
8.656891e+01	1.955034e+02	1.407625e+01	0	4.457478e+01	0	0	5.966300e+01
8.668622e+01	1.964809e+02	1.407625e+01	0	4.457478e+01	0	0	5.976300e+01
8.668622e+01	1.955034e+02	1.407625e+01	0	4.457478e+01	0	0	5.986400e+01
8.668622e+01	1.955034e+02	1.407625e+01	0	4.457478e+01	0	0	5.996500e+01
8.668622e+01	1.955034e+02	1.407625e+01	0	4.457478e+01	0	0	6.006500e+01
8.739003e+01	1.964809e+02	1.407625e+01	0	4.398827e+01	0	0	6.016600e+01
8.739003e+01	1.984360e+02	1.231672e+01	0	4.340176e+01	0	0	6.026600e+01
8.715543e+01	1.974585e+02	1.407625e+01	0	4.398827e+01	0	0	6.036700e+01
8.703812e+01	1.964809e+02	1.407625e+01	0	4.398827e+01	0	0	6.046800e+01
8.703812e+01	1.964809e+02	1.407625e+01	0	4.398827e+01	0	0	6.056800e+01
8.715543e+01	1.964809e+02	1.407625e+01	0	4.398827e+01	0	0	6.066800e+01
8.715543e+01	1.974585e+02	1.407625e+01	0	4.398827e+01	0	0	6.077000e+01
8.727273e+01	1.974585e+02	1.407625e+01	0	4.340176e+01	0	0	6.087000e+01
8.727273e+01	1.984360e+02	1.407625e+01	0	4.340176e+01	0	0	6.097100e+01
8.715543e+01	1.984360e+02	1.407625e+01	0	4.340176e+01	0	0	6.107100e+01
8.715543e+01	1.974585e+02	1.407625e+01	0	4.398827e+01	0	0	6.117200e+01
8.715543e+01	1.974585e+02	1.407625e+01	0	4.340176e+01	0	0	6.127300e+01
8.727273e+01	1.974585e+02	1.231672e+01	0	4.398827e+01	0	0	6.137300e+01
8.715543e+01	1.974585e+02	1.407625e+01	0	4.340176e+01	0	0	6.147300e+01
8.750733e+01	1.984360e+02	1.407625e+01	0	4.398827e+01	0	0	6.157500e+01
8.750733e+01	1.984360e+02	1.407625e+01	0	4.398827e+01	0	0	6.167500e+01
8.785924e+01	1.984360e+02	1.407625e+01	0	4.457478e+01	0	0	6.177500e+01
8.762463e+01	1.984360e+02	1.407625e+01	0	4.398827e+01	0	0	6.187600e+01
8.797654e+01	1.984360e+02	1.407625e+01	0	4.457478e+01	0	0	6.197700e+01
8.762463e+01	1.984360e+02	1.407625e+01	0	4.398827e+01	0	0	6.207700e+01
8.774194e+01	1.974585e+02	1.407625e+01	0	4.398827e+01	0	0	6.217800e+01
8.762463e+01	1.984360e+02	1.407625e+01	0	4.457478e+01	0	5	6.227800e+01
8.797654e+01	1.974585e+02	1.407625e+01	0	4.516129e+01	0	5	6.238000e+01
8.832845e+01	1.984360e+02	1.407625e+01	1.759531e+00	4.516129e+01	0	5	6.248000e+01
8.797654e+01	1.974585e+02	1.231672e+01	1.759531e+00	4.457478e+01	0	5	6.258000e+01
8.785924e+01	1.984360e+02	1.231672e+01	0	4.516129e+01	0	5	6.268100e+01
8.797654e+01	1.974585e+02	1.407625e+01	0	4.516129e+01	0	5	6.278200e+01
8.797654e+01	1.974585e+02	1.407625e+01	0	4.516129e+01	0	5	6.288200e+01
8.821114e+01	1.984360e+02	1.407625e+01	0	4.516129e+01	0	5	6.298300e+01
8.785924e+01	1.974585e+02	1.407625e+01	0	4.457478e+01	0	5	6.308300e+01
8.774194e+01	1.964809e+02	1.231672e+01	0	4.457478e+01	0	5	6.318400e+01
8.774194e+01	1.964809e+02	1.407625e+01	0	4.457478e+01	0	5	6.328500e+01
8.774194e+01	1.964809e+02	1.407625e+01	0	4.457478e+01	0	5	6.338500e+01
8.774194e+01	1.964809e+02	1.231672e+01	0	4.516129e+01	0	5	6.348500e+01
8.774194e+01	1.955034e+02	1.407625e+01	0	4.457478e+01	0	5	6.358700e+01
8.762463e+01	1.964809e+02	1.407625e+01	0	4.516129e+01	0	5	6.368700e+01
8.739003e+01	1.974585e+02	1.407625e+01	0	4.516129e+01	0	5	6.378800e+01
8.785924e+01	1.964809e+02	1.407625e+01	0	4.457478e+01	0	5	6.388800e+01
8.785924e+01	1.974585e+02	1.407625e+01	0	4.516129e+01	0	5	6.398900e+01
8.785924e+01	1.974585e+02	1.231672e+01	0	4.516129e+01	0	5	6.409000e+01
8.762463e+01	1.964809e+02	1.407625e+01	0	4.516129e+01	0	5	6.419000e+01
8.762463e+01	1.964809e+02	1.231672e+01	0	4.457478e+01	0	5	6.429000e+01
8.762463e+01	1.964809e+02	1.407625e+01	0	4.457478e+01	0	5	6.439200e+01
8.727273e+01	1.964809e+02	1.231672e+01	0	4.457478e+01	0	5	6.449200e+01
8.774194e+01	1.955034e+02	1.407625e+01	0	4.457478e+01	0	5	6.459200e+01
8.774194e+01	1.964809e+02	1.231672e+01	0	4.516129e+01	0	5	6.469300e+01
8.762463e+01	1.955034e+02	1.231672e+01	0	4.457478e+01	0	5	6.479400e+01
8.774194e+01	1.964809e+02	1.231672e+01	0	4.457478e+01	0	5	6.489400e+01
8.774194e+01	1.955034e+02	1.407625e+01	0	4.516129e+01	0	5	6.499500e+01
8.774194e+01	1.955034e+02	1.231672e+01	0	4.457478e+01	0	5	6.509500e+01
8.762463e+01	1.964809e+02	1.231672e+01	0	4.516129e+01	0	5	6.519700e+01
8.762463e+01	1.964809e+02	1.231672e+01	0	4.516129e+01	0	5	6.529700e+01
8.762463e+01	1.964809e+02	1.231672e+01	0	4.516129e+01	0	5	6.539700e+01
8.762463e+01	1.964809e+02	1.407625e+01	0	4.516129e+01	0	5	6.549800e+01
8.762463e+01	1.964809e+02	1.407625e+01	0	4.516129e+01	0	5	6.559900e+01
8.762463e+01	1.964809e+02	1.231672e+01	0	4.516129e+01	0	5	6.569900e+01
8.797654e+01	1.964809e+02	1.407625e+01	0	4.516129e+01	0	5	6.580000e+01
8.785924e+01	1.964809e+02	1.231672e+01	0	4.516129e+01	0	5	6.590000e+01
8.774194e+01	1.945259e+02	1.231672e+01	0	4.457478e+01	0	5	6.600100e+01
8.774194e+01	1.945259e+02	1.407625e+01	0	4.457478e+01	0	5	6.610200e+01
8.797654e+01	1.955034e+02	1.231672e+01	0	4.457478e+01	0	5	6.620200e+01
8.774194e+01	1.945259e+02	1.407625e+01	0	4.457478e+01	0	5	6.630200e+01
8.774194e+01	1.945259e+02	1.407625e+01	0	4.457478e+01	0	5	6.640400e+01
8.785924e+01	1.945259e+02	1.407625e+01	0	4.516129e+01	0	5	6.650400e+01
8.785924e+01	1.945259e+02	1.231672e+01	1.759531e+00	4.516129e+01	0	5	6.660500e+01
8.797654e+01	1.935484e+02	1.407625e+01	0	4.457478e+01	0	5	6.670500e+01
8.797654e+01	1.935484e+02	1.231672e+01	0	4.516129e+01	0	5	6.680600e+01
8.797654e+01	1.935484e+02	1.231672e+01	0	4.457478e+01	0	5	6.690700e+01
8.797654e+01	1.945259e+02	1.407625e+01	0	4.457478e+01	0	5	6.700700e+01
8.785924e+01	1.935484e+02	1.231672e+01	0	4.457478e+01	0	5	6.710700e+01
8.797654e+01	1.935484e+02	1.231672e+01	0	4.516129e+01	0	0	6.720900e+01
8.774194e+01	1.935484e+02	1.231672e+01	0	4.457478e+01	0	0	6.730900e+01
8.762463e+01	1.935484e+02	1.407625e+01	1.759531e+00	4.457478e+01	0	0	6.740900e+01
8.785924e+01	1.945259e+02	1.231672e+01	0	4.457478e+01	0	0	6.751000e+01
8.785924e+01	1.935484e+02	1.231672e+01	0	4.457478e+01	0	0	6.761100e+01
8.762463e+01	1.935484e+02	1.231672e+01	0	4.457478e+01	0	0	6.771200e+01
8.762463e+01	1.925709e+02	1.231672e+01	0	4.398827e+01	0	0	6.781200e+01
8.762463e+01	1.925709e+02	1.231672e+01	0	4.457478e+01	0	0	6.791200e+01
8.774194e+01	1.935484e+02	1.231672e+01	0	4.457478e+01	0	0	6.801400e+01
8.774194e+01	1.925709e+02	1.231672e+01	0	4.398827e+01	0	0	6.811400e+01
8.762463e+01	1.935484e+02	1.407625e+01	0	4.398827e+01	0	0	6.821400e+01
8.762463e+01	1.925709e+02	1.231672e+01	0	4.398827e+01	0	0	6.831500e+01
8.762463e+01	1.925709e+02	1.231672e+01	1.759531e+00	4.457478e+01	0	0	6.841600e+01
8.762463e+01	1.925709e+02	1.407625e+01	0	4.398827e+01	0	0	6.851600e+01
8.762463e+01	1.925709e+02	1.231672e+01	0	4.398827e+01	0	0	6.861700e+01
8.750733e+01	1.935484e+02	1.231672e+01	0	4.398827e+01	0	0	6.871700e+01
8.727273e+01	1.935484e+02	1.231672e+01	0	4.457478e+01	0	0	6.881800e+01
8.727273e+01	1.935484e+02	1.231672e+01	0	4.457478e+01	0	0	6.891900e+01
8.727273e+01	1.935484e+02	1.231672e+01	0	4.398827e+01	0	0	6.901900e+01
8.715543e+01	1.935484e+02	1.231672e+01	0	4.457478e+01	0	0	6.912000e+01
8.715543e+01	1.935484e+02	1.231672e+01	0	4.398827e+01	0	0	6.922100e+01
8.727273e+01	1.935484e+02	1.231672e+01	0	4.398827e+01	0	0	6.932100e+01
8.715543e+01	1.935484e+02	1.231672e+01	0	4.457478e+01	0	0	6.942200e+01
8.668622e+01	1.945259e+02	1.231672e+01	0	4.398827e+01	0	0	6.952200e+01
8.668622e+01	1.945259e+02	1.231672e+01	0	4.398827e+01	0	0	6.962300e+01
8.668622e+01	1.945259e+02	1.231672e+01	0	4.398827e+01	0	0	6.972400e+01
8.668622e+01	1.945259e+02	1.231672e+01	0	4.398827e+01	0	0	6.982400e+01
8.668622e+01	1.945259e+02	1.231672e+01	0	4.398827e+01	0	0	6.992400e+01
8.656891e+01	1.945259e+02	1.407625e+01	1.759531e+00	4.398827e+01	0	0	7.002600e+01
8.668622e+01	1.945259e+02	1.231672e+01	0	4.398827e+01	0	0	7.012600e+01
8.668622e+01	1.945259e+02	1.231672e+01	0	4.398827e+01	0	0	7.022600e+01
8.574780e+01	1.945259e+02	1.231672e+01	0	4.398827e+01	4	0	7.032800e+01
8.574780e+01	1.945259e+02	1.231672e+01	0	4.340176e+01	4	0	7.042800e+01
8.586510e+01	1.945259e+02	1.407625e+01	0	4.398827e+01	4	0	7.052900e+01
8.574780e+01	1.945259e+02	1.231672e+01	0	4.398827e+01	4	0	7.063000e+01
8.586510e+01	1.945259e+02	1.231672e+01	0	4.340176e+01	4	0	7.073000e+01
8.574780e+01	1.945259e+02	1.231672e+01	0	4.398827e+01	4	0	7.083100e+01
8.586510e+01	1.945259e+02	1.231672e+01	0	4.398827e+01	4	0	7.093200e+01
7.882698e+01	1.974585e+02	1.231672e+01	0	4.398827e+01	0	0	7.103200e+01
7.882698e+01	1.974585e+02	1.231672e+01	0	4.340176e+01	0	0	7.113300e+01
7.882698e+01	1.974585e+02	1.231672e+01	0	4.340176e+01	0	0	7.123300e+01
7.882698e+01	1.974585e+02	1.231672e+01	0	4.398827e+01	0	0	7.133400e+01
7.882698e+01	1.974585e+02	1.231672e+01	0	4.398827e+01	0	0	7.143500e+01
7.882698e+01	1.974585e+02	1.055718e+01	0	4.340176e+01	0	0	7.153500e+01
7.882698e+01	1.974585e+02	1.231672e+01	0	4.340176e+01	0	0	7.163500e+01
7.648094e+01	1.994135e+02	1.231672e+01	0	4.105572e+01	0	0	7.173700e+01
7.460411e+01	1.994135e+02	1.231672e+01	0	4.105572e+01	0	0	7.183700e+01
7.460411e+01	1.994135e+02	1.231672e+01	0	4.105572e+01	0	0	7.193800e+01
7.460411e+01	1.994135e+02	1.231672e+01	0	4.105572e+01	0	0	7.203800e+01
7.448680e+01	1.994135e+02	1.231672e+01	0	4.105572e+01	0	0	7.213900e+01
7.460411e+01	1.994135e+02	1.231672e+01	0	4.105572e+01	0	0	7.224000e+01
7.460411e+01	1.994135e+02	1.055718e+01	0	4.105572e+01	0	0	7.234000e+01
7.260997e+01	1.994135e+02	1.055718e+01	0	3.695015e+01	0	0	7.244000e+01
7.120235e+01	2.003910e+02	1.231672e+01	0	3.695015e+01	0	0	7.254200e+01
7.096774e+01	1.994135e+02	1.055718e+01	0	3.636364e+01	0	0	7.264200e+01
7.108504e+01	1.994135e+02	1.231672e+01	0	3.695015e+01	0	0	7.274200e+01
7.108504e+01	1.994135e+02	1.231672e+01	0	3.695015e+01	0	0	7.284300e+01
7.108504e+01	1.994135e+02	1.231672e+01	0	3.695015e+01	0	0	7.294400e+01
7.108504e+01	2.003910e+02	1.231672e+01	0	3.695015e+01	0	0	7.304400e+01
6.956012e+01	1.994135e+02	1.055718e+01	0	3.695015e+01	0	0	7.314500e+01
6.791789e+01	1.994135e+02	1.231672e+01	0	3.695015e+01	0	0	7.324500e+01
6.780059e+01	2.003910e+02	1.231672e+01	0	3.636364e+01	0	0	7.334700e+01
6.780059e+01	1.994135e+02	1.231672e+01	0	3.695015e+01	0	0	7.344700e+01
6.780059e+01	1.994135e+02	1.231672e+01	0	3.695015e+01	0	0	7.354700e+01
6.780059e+01	1.994135e+02	1.231672e+01	0	3.695015e+01	0	0	7.364800e+01
6.780059e+01	1.994135e+02	1.231672e+01	0	3.695015e+01	0	0	7.374900e+01
6.780059e+01	1.994135e+02	1.231672e+01	0	3.460411e+01	0	0	7.384900e+01
6.240469e+01	2.003910e+02	1.231672e+01	0	3.460411e+01	0	0	7.395000e+01
6.240469e+01	2.003910e+02	1.231672e+01	0	3.460411e+01	0	0	7.405000e+01
6.252199e+01	2.003910e+02	1.231672e+01	1.759531e+00	3.519062e+01	0	0	7.415100e+01
6.240469e+01	1.994135e+02	1.231672e+01	0	3.519062e+01	0	0	7.425200e+01
6.240469e+01	1.994135e+02	1.231672e+01	0	3.460411e+01	0	0	7.435200e+01
6.240469e+01	1.994135e+02	1.055718e+01	0	3.460411e+01	0	0	7.445200e+01
6.240469e+01	1.994135e+02	1.231672e+01	0	3.343109e+01	0	0	7.455400e+01
6.287390e+01	1.994135e+02	1.231672e+01	0	3.343109e+01	0	0	7.465400e+01
6.287390e+01	1.994135e+02	1.055718e+01	0	3.343109e+01	0	0	7.475500e+01
6.287390e+01	1.994135e+02	1.231672e+01	0	3.343109e+01	0	0	7.485500e+01
6.287390e+01	1.994135e+02	1.231672e+01	0	3.343109e+01	0	0	7.495600e+01
6.287390e+01	2.003910e+02	1.231672e+01	0	3.343109e+01	0	0	7.505700e+01
6.287390e+01	1.994135e+02	1.055718e+01	0	3.343109e+01	0	0	7.515700e+01
6.287390e+01	1.994135e+02	1.231672e+01	0	3.343109e+01	0	0	7.525700e+01
6.475073e+01	2.003910e+02	1.055718e+01	0	3.401760e+01	3	0	7.535900e+01
6.475073e+01	1.994135e+02	1.231672e+01	0	3.343109e+01	3	0	7.545900e+01
6.475073e+01	1.994135e+02	1.231672e+01	0	3.343109e+01	3	0	7.556000e+01
6.475073e+01	2.003910e+02	1.231672e+01	0	3.343109e+01	3	0	7.566100e+01
6.475073e+01	2.003910e+02	1.231672e+01	0	3.343109e+01	3	0	7.576100e+01
6.475073e+01	2.003910e+02	1.231672e+01	0	3.343109e+01	3	0	7.586300e+01
6.475073e+01	2.003910e+02	1.231672e+01	0	3.343109e+01	3	0	7.596300e+01
6.475073e+01	2.003910e+02	1.055718e+01	0	3.343109e+01	3	0	7.606300e+01
6.486804e+01	2.003910e+02	1.055718e+01	0	3.343109e+01	3	0	7.616500e+01
6.475073e+01	2.003910e+02	1.231672e+01	0	3.343109e+01	3	0	7.626500e+01
6.475073e+01	2.003910e+02	1.231672e+01	0	3.343109e+01	3	0	7.636500e+01
6.475073e+01	2.003910e+02	1.231672e+01	0	3.343109e+01	3	0	7.646700e+01
6.475073e+01	2.003910e+02	1.231672e+01	0	3.343109e+01	3	0	7.656700e+01
6.475073e+01	2.003910e+02	1.055718e+01	0	3.401760e+01	3	0	7.666700e+01
6.475073e+01	2.003910e+02	1.231672e+01	0	3.343109e+01	3	0	7.676900e+01
6.475073e+01	2.013685e+02	1.231672e+01	0	3.343109e+01	0	0	7.686900e+01
6.463343e+01	2.013685e+02	1.231672e+01	0	3.343109e+01	0	0	7.696900e+01
6.475073e+01	2.003910e+02	1.055718e+01	0	3.343109e+01	0	0	7.707100e+01
6.463343e+01	2.013685e+02	1.055718e+01	0	3.343109e+01	0	0	7.717100e+01
6.463343e+01	2.003910e+02	1.231672e+01	0	3.343109e+01	0	0	7.727200e+01
6.475073e+01	2.013685e+02	1.231672e+01	0	3.343109e+01	0	0	7.737200e+01
6.475073e+01	2.013685e+02	1.231672e+01	0	3.343109e+01	0	0	7.747300e+01
6.475073e+01	2.023460e+02	1.231672e+01	0	3.343109e+01	0	0	7.757400e+01
6.475073e+01	2.023460e+02	1.231672e+01	0	3.343109e+01	0	0	7.767400e+01
6.475073e+01	2.023460e+02	1.231672e+01	0	3.343109e+01	0	0	7.777400e+01
6.475073e+01	2.023460e+02	1.231672e+01	0	3.343109e+01	0	0	7.787600e+01
6.475073e+01	2.023460e+02	1.231672e+01	0	3.343109e+01	0	0	7.797600e+01
6.475073e+01	2.023460e+02	1.231672e+01	0	3.343109e+01	0	0	7.807600e+01
6.475073e+01	2.023460e+02	1.407625e+01	0	3.225806e+01	3	0	7.817800e+01
6.475073e+01	2.023460e+02	1.231672e+01	0	3.225806e+01	7	0	7.827800e+01
6.463343e+01	2.023460e+02	1.407625e+01	0	3.225806e+01	7	0	7.837900e+01
6.475073e+01	2.023460e+02	1.231672e+01	0	3.284457e+01	7	0	7.848000e+01
6.475073e+01	2.023460e+02	1.231672e+01	0	3.225806e+01	7	0	7.858000e+01
6.475073e+01	2.023460e+02	1.231672e+01	0	3.225806e+01	7	0	7.868100e+01
6.475073e+01	2.023460e+02	1.231672e+01	0	3.167155e+01	7	0	7.878200e+01
6.486804e+01	2.033236e+02	1.231672e+01	0	3.108504e+01	7	0	7.888200e+01
6.850440e+01	2.033236e+02	1.055718e+01	0	3.108504e+01	3	0	7.898300e+01
6.862170e+01	2.043011e+02	1.231672e+01	0	3.108504e+01	3	0	7.908400e+01
6.862170e+01	2.033236e+02	1.231672e+01	0	3.108504e+01	3	0	7.918400e+01
6.850440e+01	2.033236e+02	1.231672e+01	0	3.108504e+01	3	0	7.928500e+01
6.850440e+01	2.033236e+02	1.231672e+01	0	3.108504e+01	3	0	7.938600e+01
6.850440e+01	2.033236e+02	1.055718e+01	0	3.108504e+01	3	0	7.948600e+01
6.850440e+01	2.033236e+02	1.231672e+01	0	3.108504e+01	3	0	7.958800e+01
7.472141e+01	2.033236e+02	1.407625e+01	0	2.991202e+01	3	0	7.968800e+01
7.472141e+01	2.033236e+02	1.231672e+01	0	2.991202e+01	3	0	7.978900e+01
7.472141e+01	2.043011e+02	1.231672e+01	0	2.932551e+01	3	0	7.989000e+01
7.472141e+01	2.033236e+02	1.231672e+01	0	2.991202e+01	3	0	7.999000e+01
7.472141e+01	2.043011e+02	1.231672e+01	0	2.991202e+01	3	0	8.009100e+01
7.472141e+01	2.033236e+02	1.407625e+01	0	2.991202e+01	3	0	8.019200e+01
7.460411e+01	2.033236e+02	1.231672e+01	0	2.932551e+01	3	0	8.029200e+01
7.835777e+01	2.033236e+02	1.231672e+01	0	2.991202e+01	3	0	8.039300e+01
7.824047e+01	2.043011e+02	1.407625e+01	1.759531e+00	2.991202e+01	3	0	8.049400e+01
7.835777e+01	2.033236e+02	1.231672e+01	0	2.991202e+01	3	0	8.059400e+01
7.824047e+01	2.033236e+02	1.231672e+01	0	2.991202e+01	3	0	8.069500e+01
7.824047e+01	2.033236e+02	1.231672e+01	0	2.932551e+01	3	0	8.079600e+01
7.824047e+01	2.033236e+02	1.407625e+01	0	2.991202e+01	3	0	8.089700e+01
7.824047e+01	2.033236e+02	1.407625e+01	0	2.991202e+01	3	0	8.099700e+01
8.281525e+01	2.033236e+02	1.231672e+01	0	2.991202e+01	3	0	8.109800e+01
8.281525e+01	2.033236e+02	1.231672e+01	0	2.991202e+01	3	0	8.119900e+01
8.293255e+01	2.033236e+02	1.231672e+01	0	2.991202e+01	3	0	8.130000e+01
8.281525e+01	2.033236e+02	1.231672e+01	0	2.991202e+01	3	0	8.140000e+01
8.269795e+01	2.033236e+02	1.231672e+01	0	2.932551e+01	3	0	8.150100e+01
8.269795e+01	2.033236e+02	1.231672e+01	0	2.991202e+01	3	0	8.160200e+01
8.281525e+01	2.033236e+02	1.231672e+01	0	2.991202e+01	3	0	8.170200e+01
8.480938e+01	2.033236e+02	1.231672e+01	0	2.991202e+01	3	0	8.180300e+01
8.938416e+01	2.033236e+02	1.231672e+01	0	2.991202e+01	3	0	8.190400e+01
8.950147e+01	2.033236e+02	1.231672e+01	0	2.991202e+01	3	0	8.200400e+01
8.926686e+01	2.043011e+02	1.231672e+01	0	2.991202e+01	3	0	8.210500e+01
8.926686e+01	2.043011e+02	1.231672e+01	0	2.991202e+01	3	0	8.220600e+01
8.926686e+01	2.033236e+02	1.231672e+01	0	2.932551e+01	3	0	8.230700e+01
8.926686e+01	2.033236e+02	1.231672e+01	0	2.932551e+01	3	0	8.240700e+01
8.926686e+01	2.033236e+02	1.231672e+01	0	2.991202e+01	3	0	8.250800e+01
8.961877e+01	2.033236e+02	1.231672e+01	0	2.991202e+01	3	0	8.260900e+01
8.973607e+01	2.033236e+02	1.407625e+01	0	2.991202e+01	3	0	8.271000e+01
8.973607e+01	2.033236e+02	1.231672e+01	0	2.991202e+01	3	0	8.281000e+01
8.973607e+01	2.033236e+02	1.231672e+01	0	2.991202e+01	3	0	8.291100e+01
8.973607e+01	2.033236e+02	1.231672e+01	0	2.991202e+01	3	0	8.301200e+01
8.973607e+01	2.033236e+02	1.231672e+01	0	2.991202e+01	3	0	8.311200e+01
8.973607e+01	2.033236e+02	1.231672e+01	0	2.991202e+01	3	0	8.321300e+01
8.961877e+01	2.033236e+02	1.407625e+01	0	2.991202e+01	3	0	8.331400e+01
8.961877e+01	2.033236e+02	1.407625e+01	0	2.991202e+01	3	0	8.341500e+01
8.950147e+01	2.033236e+02	1.055718e+01	0	2.991202e+01	3	0	8.351500e+01
8.950147e+01	2.033236e+02	1.231672e+01	0	2.991202e+01	3	0	8.361600e+01
8.950147e+01	2.033236e+02	1.231672e+01	0	2.991202e+01	3	0	8.371700e+01
8.961877e+01	2.033236e+02	1.407625e+01	0	2.991202e+01	3	0	8.381700e+01
8.961877e+01	2.033236e+02	1.231672e+01	0	2.991202e+01	3	0	8.391800e+01
8.926686e+01	2.043011e+02	1.231672e+01	0	3.167155e+01	3	0	8.401900e+01
8.844575e+01	2.033236e+02	1.231672e+01	0	3.167155e+01	3	0	8.411900e+01
8.856305e+01	2.033236e+02	1.231672e+01	0	3.167155e+01	3	0	8.422000e+01
8.856305e+01	2.033236e+02	1.231672e+01	0	3.167155e+01	3	0	8.432100e+01
8.856305e+01	2.033236e+02	1.231672e+01	0	3.167155e+01	3	0	8.442200e+01
8.844575e+01	2.033236e+02	1.231672e+01	0	3.167155e+01	3	0	8.452300e+01
8.856305e+01	2.033236e+02	1.407625e+01	0	3.167155e+01	3	0	8.462300e+01
8.844575e+01	2.043011e+02	1.231672e+01	0	3.636364e+01	0	0	8.472300e+01
8.809384e+01	2.033236e+02	1.231672e+01	0	3.636364e+01	0	0	8.482500e+01
8.809384e+01	2.043011e+02	1.231672e+01	0	3.636364e+01	0	0	8.492500e+01
8.809384e+01	2.043011e+02	1.231672e+01	0	3.577713e+01	0	0	8.502500e+01
8.809384e+01	2.043011e+02	1.231672e+01	0	3.577713e+01	0	0	8.512600e+01
8.809384e+01	2.043011e+02	1.231672e+01	0	3.636364e+01	0	0	8.522700e+01
8.809384e+01	2.043011e+02	1.231672e+01	0	3.636364e+01	0	0	8.532700e+01
8.785924e+01	2.043011e+02	1.231672e+01	0	4.281525e+01	3	0	8.542800e+01
8.750733e+01	2.052786e+02	1.407625e+01	0	4.281525e+01	0	0	8.552900e+01
8.750733e+01	2.043011e+02	1.055718e+01	0	4.281525e+01	0	0	8.562900e+01
8.739003e+01	2.043011e+02	1.055718e+01	0	4.281525e+01	0	0	8.573000e+01
8.739003e+01	2.043011e+02	1.231672e+01	0	4.281525e+01	0	0	8.583000e+01
8.739003e+01	2.043011e+02	1.231672e+01	0	4.222874e+01	0	0	8.593200e+01
8.739003e+01	2.043011e+02	1.231672e+01	0	4.281525e+01	0	0	8.603200e+01
8.739003e+01	2.043011e+02	1.055718e+01	0	4.692082e+01	0	0	8.613200e+01
8.680352e+01	2.043011e+02	1.055718e+01	0	4.692082e+01	0	0	8.623300e+01
8.680352e+01	2.033236e+02	1.231672e+01	0	4.692082e+01	0	0	8.633400e+01
8.680352e+01	2.043011e+02	1.231672e+01	0	4.692082e+01	0	0	8.643400e+01
8.692082e+01	2.043011e+02	1.231672e+01	0	4.750733e+01	0	0	8.653500e+01
8.680352e+01	2.033236e+02	1.231672e+01	0	4.692082e+01	0	0	8.663500e+01
8.680352e+01	2.033236e+02	1.231672e+01	0	4.692082e+01	0	0	8.673600e+01
8.680352e+01	2.043011e+02	1.231672e+01	0	4.692082e+01	0	0	8.683700e+01
8.645161e+01	2.043011e+02	1.231672e+01	0	4.692082e+01	0	0	8.693700e+01
8.633431e+01	2.033236e+02	1.231672e+01	0	4.692082e+01	0	0	8.703700e+01
8.645161e+01	2.033236e+02	1.231672e+01	0	4.692082e+01	0	0	8.713900e+01
8.645161e+01	2.033236e+02	1.055718e+01	0	4.692082e+01	0	0	8.723900e+01
8.633431e+01	2.033236e+02	1.231672e+01	0	4.692082e+01	0	0	8.734000e+01
8.645161e+01	2.033236e+02	1.231672e+01	0	4.692082e+01	0	0	8.744000e+01
8.645161e+01	2.043011e+02	1.231672e+01	0	4.692082e+01	0	0	8.754100e+01
8.739003e+01	2.043011e+02	1.231672e+01	0	4.868035e+01	0	0	8.764200e+01
8.750733e+01	2.043011e+02	1.231672e+01	0	4.868035e+01	0	0	8.774200e+01
8.739003e+01	2.043011e+02	1.231672e+01	0	4.809384e+01	0	0	8.784200e+01
8.739003e+01	2.033236e+02	1.231672e+01	0	4.868035e+01	0	0	8.794400e+01
8.739003e+01	2.043011e+02	1.231672e+01	0	4.868035e+01	0	0	8.804400e+01
8.739003e+01	2.043011e+02	1.231672e+01	0	4.868035e+01	0	0	8.814400e+01
8.727273e+01	2.043011e+02	1.231672e+01	1.759531e+00	4.868035e+01	0	0	8.824500e+01
8.692082e+01	2.033236e+02	1.231672e+01	0	5.219941e+01	0	0	8.834600e+01
8.692082e+01	2.033236e+02	1.231672e+01	0	5.161290e+01	0	0	8.844600e+01
8.692082e+01	2.033236e+02	1.231672e+01	0	5.219941e+01	0	0	8.854700e+01
8.692082e+01	2.033236e+02	1.231672e+01	0	5.219941e+01	0	0	8.864700e+01
8.703812e+01	2.033236e+02	1.231672e+01	0	5.161290e+01	0	0	8.874900e+01
8.692082e+01	2.043011e+02	1.231672e+01	0	5.219941e+01	0	0	8.884900e+01
8.692082e+01	2.043011e+02	1.231672e+01	0	5.219941e+01	0	0	8.894900e+01
8.750733e+01	2.033236e+02	1.231672e+01	0	5.747801e+01	0	0	8.905000e+01
8.750733e+01	2.033236e+02	1.231672e+01	0	5.689150e+01	0	0	8.915100e+01
8.750733e+01	2.033236e+02	1.231672e+01	0	5.689150e+01	0	0	8.925100e+01
8.750733e+01	2.033236e+02	1.231672e+01	0	5.689150e+01	0	0	8.935200e+01
8.739003e+01	2.033236e+02	1.231672e+01	0	5.689150e+01	0	0	8.945200e+01
8.739003e+01	2.033236e+02	1.231672e+01	0	5.689150e+01	0	0	8.955300e+01
8.750733e+01	2.033236e+02	1.231672e+01	0	5.747801e+01	0	0	8.965400e+01
8.739003e+01	2.033236e+02	1.231672e+01	0	5.689150e+01	0	0	8.975400e+01
8.750733e+01	2.043011e+02	1.231672e+01	0	5.689150e+01	3	0	8.985600e+01
8.739003e+01	2.033236e+02	1.055718e+01	0	5.689150e+01	3	0	8.995600e+01
8.739003e+01	2.033236e+02	1.231672e+01	1.759531e+00	5.689150e+01	3	0	9.005600e+01
8.739003e+01	2.043011e+02	1.231672e+01	0	5.689150e+01	3	0	9.015800e+01
8.739003e+01	2.043011e+02	1.231672e+01	0	5.747801e+01	3	0	9.025800e+01
8.739003e+01	2.033236e+02	1.231672e+01	1.759531e+00	5.689150e+01	3	0	9.035800e+01
8.762463e+01	2.033236e+02	1.231672e+01	0	5.689150e+01	0	0	9.046000e+01
8.727273e+01	2.043011e+02	1.231672e+01	0	5.689150e+01	0	0	9.056000e+01
8.715543e+01	2.033236e+02	1.055718e+01	0	5.689150e+01	0	0	9.066000e+01
8.703812e+01	2.033236e+02	1.231672e+01	0	5.689150e+01	0	0	9.076100e+01
8.715543e+01	2.033236e+02	1.231672e+01	0	5.689150e+01	0	0	9.086200e+01
8.715543e+01	2.033236e+02	1.231672e+01	0	5.689150e+01	0	0	9.096200e+01
8.715543e+01	2.033236e+02	1.055718e+01	0	5.689150e+01	0	0	9.106300e+01
8.715543e+01	2.033236e+02	1.231672e+01	0	5.689150e+01	0	0	9.116300e+01
8.715543e+01	2.033236e+02	1.055718e+01	0	5.689150e+01	0	0	9.126500e+01
8.715543e+01	2.033236e+02	1.231672e+01	0	5.630499e+01	0	0	9.136500e+01
8.715543e+01	2.023460e+02	1.231672e+01	0	5.630499e+01	0	0	9.146500e+01
8.715543e+01	2.023460e+02	1.231672e+01	0	5.630499e+01	0	0	9.156600e+01
8.703812e+01	2.033236e+02	1.231672e+01	0	5.689150e+01	0	0	9.166700e+01
8.703812e+01	2.033236e+02	1.231672e+01	0	5.630499e+01	0	0	9.176700e+01
8.715543e+01	2.033236e+02	1.407625e+01	0	5.630499e+01	0	0	9.186800e+01
8.750733e+01	2.033236e+02	1.231672e+01	0	5.689150e+01	0	0	9.196800e+01
8.774194e+01	2.033236e+02	1.231672e+01	0	5.630499e+01	0	0	9.206900e+01
8.762463e+01	2.033236e+02	1.231672e+01	0	5.630499e+01	0	0	9.217000e+01
8.762463e+01	2.033236e+02	1.231672e+01	0	5.689150e+01	0	0	9.227000e+01
8.762463e+01	2.033236e+02	1.231672e+01	0	5.689150e+01	0	0	9.237000e+01
8.785924e+01	2.023460e+02	1.231672e+01	0	5.689150e+01	0	0	9.247200e+01
8.762463e+01	2.023460e+02	1.231672e+01	0	5.689150e+01	0	0	9.257200e+01
8.774194e+01	2.023460e+02	1.407625e+01	0	5.219941e+01	0	0	9.267300e+01
8.762463e+01	2.033236e+02	1.231672e+01	0	5.219941e+01	0	0	9.277300e+01
8.762463e+01	2.033236e+02	1.231672e+01	0	5.219941e+01	0	0	9.287400e+01
8.762463e+01	2.023460e+02	1.231672e+01	0	5.219941e+01	0	0	9.297500e+01
8.762463e+01	2.023460e+02	1.231672e+01	0	5.219941e+01	0	0	9.307500e+01
8.762463e+01	2.023460e+02	1.231672e+01	1.759531e+00	5.219941e+01	0	0	9.317500e+01
8.750733e+01	2.033236e+02	1.407625e+01	0	5.219941e+01	0	0	9.327700e+01
8.785924e+01	2.023460e+02	1.231672e+01	0	4.750733e+01	0	0	9.337700e+01
8.785924e+01	2.033236e+02	1.231672e+01	0	4.750733e+01	0	0	9.347700e+01
8.797654e+01	2.033236e+02	1.231672e+01	0	4.750733e+01	0	0	9.357800e+01
8.797654e+01	2.033236e+02	1.231672e+01	0	4.809384e+01	0	0	9.367900e+01
8.797654e+01	2.033236e+02	1.231672e+01	0	4.750733e+01	0	0	9.377900e+01
8.797654e+01	2.023460e+02	1.231672e+01	0	4.809384e+01	0	0	9.388000e+01
8.797654e+01	2.033236e+02	1.231672e+01	0	4.809384e+01	0	0	9.398000e+01
8.809384e+01	2.033236e+02	1.231672e+01	1.759531e+00	4.692082e+01	0	0	9.408200e+01
8.832845e+01	2.033236e+02	1.407625e+01	0	4.692082e+01	0	0	9.418200e+01
8.832845e+01	2.033236e+02	1.231672e+01	0	4.692082e+01	0	0	9.428200e+01
8.832845e+01	2.033236e+02	1.231672e+01	0	4.692082e+01	0	0	9.438300e+01
8.832845e+01	2.033236e+02	1.231672e+01	0	4.692082e+01	0	0	9.448400e+01
8.832845e+01	2.043011e+02	1.231672e+01	0	4.633431e+01	0	0	9.458400e+01
8.832845e+01	2.033236e+02	1.231672e+01	0	4.692082e+01	0	0	9.468500e+01
8.832845e+01	2.033236e+02	1.231672e+01	0	4.574780e+01	0	0	9.478500e+01
8.739003e+01	2.043011e+02	1.231672e+01	0	4.574780e+01	0	0	9.488600e+01
8.739003e+01	2.043011e+02	1.231672e+01	0	4.574780e+01	0	0	9.498700e+01
8.739003e+01	2.043011e+02	1.231672e+01	0	4.574780e+01	0	0	9.508700e+01
8.739003e+01	2.043011e+02	1.231672e+01	0	4.574780e+01	0	0	9.518700e+01
8.739003e+01	2.043011e+02	1.231672e+01	1.759531e+00	4.574780e+01	0	0	9.528900e+01
8.739003e+01	2.043011e+02	1.231672e+01	0	4.574780e+01	0	0	9.538900e+01
8.750733e+01	2.033236e+02	1.055718e+01	0	4.457478e+01	0	0	9.549000e+01
8.680352e+01	2.033236e+02	1.231672e+01	0	4.398827e+01	0	0	9.559000e+01
8.692082e+01	2.023460e+02	1.055718e+01	0	4.398827e+01	0	0	9.569100e+01
8.692082e+01	2.033236e+02	1.055718e+01	0	4.457478e+01	0	0	9.579200e+01
8.680352e+01	2.033236e+02	1.055718e+01	0	4.398827e+01	0	0	9.589200e+01
8.680352e+01	2.033236e+02	1.055718e+01	0	4.457478e+01	0	0	9.599200e+01
8.680352e+01	2.033236e+02	1.231672e+01	0	4.457478e+01	0	0	9.609400e+01
8.680352e+01	2.033236e+02	1.231672e+01	0	4.457478e+01	0	0	9.619400e+01
8.656891e+01	2.033236e+02	1.231672e+01	0	4.457478e+01	0	0	9.629400e+01
8.645161e+01	2.033236e+02	1.055718e+01	0	4.398827e+01	0	0	9.639500e+01
8.656891e+01	2.023460e+02	1.055718e+01	0	4.457478e+01	0	0	9.649600e+01
8.656891e+01	2.033236e+02	1.231672e+01	0	4.457478e+01	0	0	9.659600e+01
8.645161e+01	2.033236e+02	1.055718e+01	0	4.457478e+01	0	0	9.669700e+01
8.645161e+01	2.033236e+02	1.055718e+01	0	4.398827e+01	0	0	9.679700e+01
8.656891e+01	2.023460e+02	1.055718e+01	0	4.457478e+01	0	0	9.689900e+01
8.656891e+01	2.033236e+02	1.231672e+01	0	4.457478e+01	0	0	9.699900e+01
8.633431e+01	2.023460e+02	1.055718e+01	0	4.457478e+01	0	0	9.709900e+01
8.633431e+01	2.023460e+02	1.231672e+01	0	4.457478e+01	0	0	9.720000e+01
8.645161e+01	2.023460e+02	1.231672e+01	0	4.457478e+01	0	0	9.730100e+01
8.633431e+01	2.023460e+02	1.231672e+01	0	4.516129e+01	0	0	9.740100e+01
8.633431e+01	2.023460e+02	1.055718e+01	0	4.457478e+01	0	0	9.750200e+01
8.633431e+01	2.023460e+02	1.231672e+01	0	4.516129e+01	0	0	9.760200e+01
8.633431e+01	2.023460e+02	1.231672e+01	0	4.574780e+01	0	0	9.770300e+01
8.680352e+01	2.023460e+02	1.055718e+01	0	4.633431e+01	0	0	9.780400e+01
8.703812e+01	2.023460e+02	1.231672e+01	0	4.633431e+01	0	0	9.790400e+01
8.680352e+01	2.023460e+02	1.231672e+01	0	4.574780e+01	0	0	9.800400e+01
8.680352e+01	2.023460e+02	1.231672e+01	0	4.633431e+01	0	0	9.810600e+01
8.680352e+01	2.023460e+02	1.231672e+01	0	4.633431e+01	0	0	9.820600e+01
8.680352e+01	2.013685e+02	1.231672e+01	0	4.574780e+01	0	0	9.830700e+01
8.680352e+01	2.023460e+02	1.231672e+01	0	4.633431e+01	0	0	9.840700e+01
8.727273e+01	2.023460e+02	1.055718e+01	0	4.633431e+01	0	0	9.850800e+01
8.727273e+01	2.023460e+02	1.231672e+01	0	4.633431e+01	0	0	9.860900e+01
8.727273e+01	2.023460e+02	1.055718e+01	0	4.633431e+01	0	0	9.870900e+01
8.727273e+01	2.023460e+02	1.231672e+01	0	4.633431e+01	0	0	9.880900e+01
8.727273e+01	2.023460e+02	1.231672e+01	0	4.633431e+01	0	0	9.891100e+01
8.727273e+01	2.023460e+02	1.407625e+01	0	4.633431e+01	0	0	9.901100e+01
8.727273e+01	2.023460e+02	1.231672e+01	0	4.692082e+01	0	0	9.911100e+01
8.727273e+01	2.033236e+02	1.231672e+01	0	4.750733e+01	0	0	9.921200e+01
8.739003e+01	2.033236e+02	1.055718e+01	0	4.692082e+01	0	0	9.931300e+01
8.750733e+01	2.033236e+02	1.055718e+01	0	4.750733e+01	0	0	9.941400e+01
8.727273e+01	2.033236e+02	1.231672e+01	0	4.750733e+01	0	0	9.951400e+01
8.715543e+01	2.023460e+02	1.231672e+01	0	4.692082e+01	0	0	9.961400e+01
8.727273e+01	2.023460e+02	1.231672e+01	0	4.750733e+01	0	0	9.971600e+01
8.727273e+01	2.023460e+02	1.231672e+01	0	4.692082e+01	0	0	9.981600e+01
8.727273e+01	2.023460e+02	1.231672e+01	0	4.809384e+01	0	0	9.991600e+01
8.668622e+01	2.033236e+02	1.231672e+01	0	4.809384e+01	0	0	1.000170e+02
8.668622e+01	2.033236e+02	1.231672e+01	0	4.809384e+01	0	0	1.001180e+02
8.668622e+01	2.033236e+02	1.231672e+01	0	4.750733e+01	0	0	1.002180e+02
8.656891e+01	2.033236e+02	1.231672e+01	0	4.750733e+01	0	0	1.003190e+02
8.656891e+01	2.033236e+02	1.231672e+01	0	4.809384e+01	0	0	1.004200e+02
8.668622e+01	2.023460e+02	1.231672e+01	0	4.809384e+01	0	0	1.005200e+02
8.656891e+01	2.033236e+02	1.231672e+01	0	4.633431e+01	0	0	1.006210e+02
8.680352e+01	2.023460e+02	1.231672e+01	0	4.692082e+01	0	0	1.007220e+02
8.680352e+01	2.023460e+02	1.231672e+01	0	4.633431e+01	0	0	1.008230e+02
8.680352e+01	2.023460e+02	1.231672e+01	0	4.633431e+01	0	0	1.009230e+02
8.680352e+01	2.023460e+02	1.407625e+01	0	4.633431e+01	0	0	1.010230e+02
8.680352e+01	2.023460e+02	1.231672e+01	0	4.692082e+01	0	0	1.011250e+02
8.680352e+01	2.023460e+02	1.407625e+01	0	4.633431e+01	0	0	1.012250e+02
8.668622e+01	2.023460e+02	1.231672e+01	0	4.692082e+01	0	0	1.013250e+02
8.656891e+01	2.023460e+02	1.231672e+01	0	4.633431e+01	0	0	1.014270e+02
8.656891e+01	2.033236e+02	1.231672e+01	0	4.633431e+01	0	0	1.015270e+02
8.656891e+01	2.023460e+02	1.231672e+01	0	4.633431e+01	0	0	1.016270e+02
8.656891e+01	2.023460e+02	1.231672e+01	0	4.633431e+01	0	0	1.017290e+02
8.656891e+01	2.023460e+02	1.231672e+01	0	4.633431e+01	0	0	1.018290e+02
8.656891e+01	2.023460e+02	1.231672e+01	0	4.633431e+01	0	0	1.019290e+02
8.645161e+01	2.023460e+02	1.231672e+01	0	4.516129e+01	0	0	1.020310e+02
8.656891e+01	2.033236e+02	1.407625e+01	0	4.516129e+01	0	0	1.021310e+02
8.668622e+01	2.033236e+02	1.231672e+01	0	4.516129e+01	0	0	1.022320e+02
8.668622e+01	2.033236e+02	1.231672e+01	0	4.516129e+01	0	0	1.023320e+02
8.668622e+01	2.033236e+02	1.231672e+01	0	4.516129e+01	0	0	1.024330e+02
8.668622e+01	2.033236e+02	1.231672e+01	0	4.516129e+01	0	0	1.025340e+02
8.668622e+01	2.033236e+02	1.231672e+01	0	4.516129e+01	0	0	1.026340e+02
8.668622e+01	2.033236e+02	1.407625e+01	0	4.340176e+01	0	0	1.027350e+02
8.680352e+01	2.033236e+02	1.231672e+01	0	4.340176e+01	0	0	1.028360e+02
8.680352e+01	2.033236e+02	1.231672e+01	0	4.340176e+01	0	0	1.029360e+02
8.680352e+01	2.033236e+02	1.231672e+01	0	4.340176e+01	0	0	1.030370e+02
8.680352e+01	2.033236e+02	1.055718e+01	0	4.340176e+01	0	0	1.031380e+02
8.680352e+01	2.033236e+02	1.231672e+01	0	4.398827e+01	0	0	1.032380e+02
8.680352e+01	2.033236e+02	1.231672e+01	0	4.340176e+01	0	0	1.033390e+02
8.680352e+01	2.043011e+02	1.231672e+01	0	4.281525e+01	0	0	1.034400e+02
8.739003e+01	2.033236e+02	1.231672e+01	0	4.281525e+01	0	0	1.035400e+02
8.727273e+01	2.033236e+02	1.055718e+01	0	4.222874e+01	0	0	1.036410e+02
8.739003e+01	2.033236e+02	1.231672e+01	0	4.222874e+01	0	0	1.037420e+02
8.739003e+01	2.033236e+02	1.407625e+01	0	4.222874e+01	0	0	1.038420e+02
8.739003e+01	2.033236e+02	1.231672e+01	0	4.222874e+01	0	0	1.039430e+02
8.739003e+01	2.033236e+02	1.231672e+01	0	4.281525e+01	0	0	1.040440e+02
8.727273e+01	2.033236e+02	1.407625e+01	0	4.222874e+01	0	0	1.041440e+02
8.785924e+01	2.033236e+02	1.231672e+01	0	4.340176e+01	0	0	1.042450e+02
8.809384e+01	2.033236e+02	1.231672e+01	0	4.340176e+01	0	0	1.043450e+02
8.785924e+01	2.023460e+02	1.231672e+01	0	4.281525e+01	0	0	1.044460e+02
8.785924e+01	2.033236e+02	1.407625e+01	0	4.281525e+01	0	0	1.045470e+02
8.797654e+01	2.033236e+02	1.231672e+01	0	4.281525e+01	0	0	1.046470e+02
8.785924e+01	2.023460e+02	1.231672e+01	0	4.340176e+01	0	0	1.047490e+02
8.797654e+01	2.023460e+02	1.231672e+01	0	4.281525e+01	0	0	1.048490e+02
8.821114e+01	2.023460e+02	1.231672e+01	0	4.398827e+01	0	0	1.049490e+02
8.868035e+01	2.033236e+02	1.231672e+01	0	4.457478e+01	0	0	1.050510e+02
8.879765e+01	2.043011e+02	1.231672e+01	0	4.340176e+01	0	0	1.051510e+02
8.868035e+01	2.033236e+02	1.231672e+01	0	4.398827e+01	0	0	1.052510e+02
8.868035e+01	2.043011e+02	1.407625e+01	0	4.398827e+01	0	0	1.053520e+02
8.868035e+01	2.033236e+02	1.407625e+01	0	4.398827e+01	0	0	1.054530e+02
8.856305e+01	2.033236e+02	1.231672e+01	0	4.398827e+01	0	0	1.055530e+02
8.868035e+01	2.023460e+02	1.407625e+01	0	4.398827e+01	0	0	1.056540e+02
8.856305e+01	2.033236e+02	1.231672e+01	0	4.398827e+01	0	0	1.057550e+02
8.844575e+01	2.023460e+02	1.231672e+01	0	4.398827e+01	0	0	1.058560e+02
8.844575e+01	2.023460e+02	1.231672e+01	0	4.398827e+01	0	0	1.059560e+02
8.844575e+01	2.033236e+02	1.407625e+01	0	4.457478e+01	0	0	1.060570e+02
8.844575e+01	2.033236e+02	1.231672e+01	0	4.398827e+01	0	0	1.061580e+02
8.856305e+01	2.023460e+02	1.231672e+01	0	4.398827e+01	0	0	1.062580e+02
8.844575e+01	2.033236e+02	1.231672e+01	0	4.516129e+01	0	0	1.063590e+02
8.856305e+01	2.023460e+02	1.231672e+01	0	4.457478e+01	0	0	1.064600e+02
8.856305e+01	2.023460e+02	1.231672e+01	0	4.457478e+01	0	0	1.065600e+02
8.868035e+01	2.023460e+02	1.231672e+01	0	4.457478e+01	0	0	1.066600e+02
8.856305e+01	2.023460e+02	1.231672e+01	0	4.457478e+01	0	0	1.067620e+02
8.856305e+01	2.023460e+02	1.231672e+01	0	4.457478e+01	0	0	1.068620e+02
8.856305e+01	2.023460e+02	1.231672e+01	0	4.457478e+01	0	0	1.069620e+02
8.856305e+01	2.013685e+02	1.231672e+01	0	4.633431e+01	0	0	1.070640e+02
8.832845e+01	2.023460e+02	1.231672e+01	1.759531e+00	4.574780e+01	0	0	1.071640e+02
8.832845e+01	2.023460e+02	1.231672e+01	0	4.574780e+01	0	0	1.072650e+02
8.832845e+01	2.023460e+02	1.231672e+01	0	4.574780e+01	0	0	1.073660e+02
8.832845e+01	2.023460e+02	1.231672e+01	0	4.574780e+01	0	0	1.074660e+02
8.832845e+01	2.023460e+02	1.231672e+01	1.759531e+00	4.633431e+01	0	0	1.075670e+02
8.832845e+01	2.023460e+02	1.231672e+01	0	4.574780e+01	0	0	1.076670e+02
8.832845e+01	2.023460e+02	1.231672e+01	0	4.574780e+01	0	0	1.077680e+02
8.856305e+01	2.023460e+02	1.231672e+01	0	4.516129e+01	0	0	1.078690e+02
8.832845e+01	2.023460e+02	1.055718e+01	0	4.516129e+01	0	0	1.079690e+02
8.832845e+01	2.023460e+02	1.231672e+01	0	4.516129e+01	0	0	1.080700e+02
8.821114e+01	2.023460e+02	1.231672e+01	0	4.516129e+01	0	0	1.081710e+02
8.821114e+01	2.023460e+02	1.231672e+01	0	4.574780e+01	0	0	1.082710e+02
8.821114e+01	2.023460e+02	1.231672e+01	0	4.516129e+01	0	0	1.083720e+02
8.821114e+01	2.023460e+02	1.231672e+01	1.759531e+00	4.516129e+01	0	0	1.084730e+02
8.739003e+01	2.033236e+02	1.231672e+01	0	4.457478e+01	0	0	1.085730e+02
8.739003e+01	2.033236e+02	1.231672e+01	0	4.516129e+01	0	0	1.086740e+02
8.739003e+01	2.023460e+02	1.231672e+01	0	4.457478e+01	0	0	1.087750e+02
8.739003e+01	2.023460e+02	1.231672e+01	0	4.457478e+01	0	0	1.088750e+02
8.739003e+01	2.023460e+02	1.231672e+01	0	4.457478e+01	0	0	1.089760e+02
8.739003e+01	2.023460e+02	1.231672e+01	0	4.457478e+01	0	0	1.090770e+02
8.739003e+01	2.033236e+02	1.231672e+01	0	4.457478e+01	0	0	1.091770e+02
8.774194e+01	2.023460e+02	1.231672e+01	0	4.398827e+01	0	0	1.092780e+02
8.762463e+01	2.033236e+02	1.231672e+01	0	4.398827e+01	0	0	1.093790e+02
8.739003e+01	2.023460e+02	1.055718e+01	0	4.340176e+01	0	0	1.094790e+02
8.750733e+01	2.023460e+02	1.231672e+01	0	4.340176e+01	0	0	1.095800e+02
8.750733e+01	2.023460e+02	1.231672e+01	0	4.340176e+01	0	0	1.096810e+02
8.739003e+01	2.033236e+02	1.055718e+01	0	4.340176e+01	0	0	1.097820e+02
8.750733e+01	2.033236e+02	1.055718e+01	0	4.340176e+01	0	0	1.098820e+02
8.750733e+01	2.033236e+02	1.231672e+01	0	4.398827e+01	0	0	1.099820e+02
8.727273e+01	2.023460e+02	1.231672e+01	0	4.398827e+01	0	0	1.100840e+02
8.727273e+01	2.023460e+02	1.231672e+01	1.759531e+00	4.340176e+01	0	0	1.101840e+02
8.739003e+01	2.023460e+02	1.231672e+01	0	4.398827e+01	0	0	1.102840e+02
8.727273e+01	2.033236e+02	1.231672e+01	0	4.398827e+01	0	0	1.103860e+02
8.727273e+01	2.033236e+02	1.055718e+01	0	4.340176e+01	0	0	1.104860e+02
8.715543e+01	2.023460e+02	1.231672e+01	0	4.398827e+01	0	0	1.105860e+02
8.727273e+01	2.023460e+02	1.231672e+01	0	4.281525e+01	0	0	1.106880e+02
8.727273e+01	2.023460e+02	1.231672e+01	0	4.281525e+01	0	0	1.107880e+02
8.727273e+01	2.033236e+02	1.231672e+01	0	4.281525e+01	0	0	1.108880e+02
8.727273e+01	2.023460e+02	1.231672e+01	0	4.222874e+01	0	0	1.109890e+02
8.727273e+01	2.023460e+02	1.055718e+01	0	4.222874e+01	0	0	1.110900e+02
8.727273e+01	2.023460e+02	1.055718e+01	0	4.281525e+01	0	0	1.111910e+02
8.727273e+01	2.023460e+02	1.231672e+01	1.759531e+00	4.281525e+01	0	0	1.112910e+02
8.739003e+01	2.023460e+02	1.231672e+01	0	4.222874e+01	0	0	1.113920e+02
8.692082e+01	2.023460e+02	1.055718e+01	0	4.222874e+01	0	0	1.114930e+02
8.692082e+01	2.023460e+02	1.055718e+01	0	4.281525e+01	0	0	1.115930e+02
8.692082e+01	2.033236e+02	1.231672e+01	0	4.222874e+01	0	0	1.116940e+02
8.703812e+01	2.023460e+02	1.231672e+01	0	4.222874e+01	0	0	1.117950e+02
8.692082e+01	2.023460e+02	1.231672e+01	0	4.222874e+01	0	0	1.118950e+02
8.692082e+01	2.023460e+02	1.231672e+01	0	4.222874e+01	0	0	1.119960e+02
8.703812e+01	2.023460e+02	1.055718e+01	0	4.222874e+01	0	0	1.120970e+02
8.739003e+01	2.033236e+02	1.231672e+01	0	4.340176e+01	0	0	1.121970e+02
8.739003e+01	2.033236e+02	1.231672e+01	0	4.340176e+01	0	0	1.122970e+02
8.739003e+01	2.033236e+02	1.231672e+01	0	4.340176e+01	0	0	1.123990e+02
8.739003e+01	2.033236e+02	1.231672e+01	0	4.340176e+01	0	0	1.124990e+02
8.739003e+01	2.033236e+02	1.231672e+01	0	4.340176e+01	0	0	1.126000e+02
8.739003e+01	2.033236e+02	1.231672e+01	0	4.340176e+01	0	0	1.127010e+02
8.739003e+01	2.033236e+02	1.055718e+01	0	4.340176e+01	0	0	1.128010e+02
8.774194e+01	2.023460e+02	1.055718e+01	0	4.398827e+01	0	0	1.129020e+02
8.762463e+01	2.033236e+02	1.231672e+01	0	4.398827e+01	0	0	1.130030e+02
8.762463e+01	2.033236e+02	1.231672e+01	0	4.398827e+01	0	0	1.131030e+02
8.774194e+01	2.023460e+02	1.231672e+01	0	4.398827e+01	0	0	1.132040e+02
8.762463e+01	2.023460e+02	1.231672e+01	0	4.398827e+01	0	0	1.133040e+02
8.774194e+01	2.023460e+02	1.231672e+01	0	4.398827e+01	0	0	1.134050e+02
8.774194e+01	2.023460e+02	1.231672e+01	0	4.398827e+01	0	0	1.135060e+02
8.844575e+01	2.023460e+02	1.231672e+01	0	4.574780e+01	0	0	1.136060e+02
8.832845e+01	2.033236e+02	1.231672e+01	0	4.574780e+01	0	0	1.137080e+02
8.832845e+01	2.033236e+02	1.231672e+01	0	4.574780e+01	0	0	1.138080e+02
8.832845e+01	2.023460e+02	1.231672e+01	0	4.516129e+01	0	0	1.139080e+02
8.832845e+01	2.023460e+02	1.231672e+01	0	4.574780e+01	0	0	1.140100e+02
8.844575e+01	2.023460e+02	1.231672e+01	1.759531e+00	4.574780e+01	0	0	1.141100e+02
8.832845e+01	2.023460e+02	1.231672e+01	0	4.574780e+01	0	0	1.142100e+02
8.844575e+01	2.033236e+02	1.231672e+01	0	4.692082e+01	0	0	1.143110e+02
8.856305e+01	2.033236e+02	1.231672e+01	0	4.692082e+01	0	0	1.144120e+02
8.844575e+01	2.023460e+02	1.231672e+01	0	4.692082e+01	0	0	1.145120e+02
8.844575e+01	2.023460e+02	1.231672e+01	0	4.692082e+01	0	0	1.146130e+02
8.856305e+01	2.023460e+02	1.231672e+01	0	4.692082e+01	0	0	1.147140e+02
8.856305e+01	2.023460e+02	1.231672e+01	0	4.692082e+01	0	0	1.148140e+02
8.856305e+01	2.023460e+02	1.231672e+01	0	4.692082e+01	0	0	1.149150e+02
8.903226e+01	2.033236e+02	1.231672e+01	0	4.692082e+01	0	0	1.150160e+02
8.914956e+01	2.033236e+02	1.231672e+01	0	4.692082e+01	0	0	1.151170e+02
8.926686e+01	2.033236e+02	1.231672e+01	0	4.692082e+01	0	0	1.152170e+02
8.926686e+01	2.033236e+02	1.231672e+01	0	4.692082e+01	0	0	1.153180e+02
8.914956e+01	2.033236e+02	1.407625e+01	0	4.692082e+01	0	0	1.154190e+02
8.914956e+01	2.033236e+02	1.231672e+01	0	4.692082e+01	0	0	1.155190e+02
8.914956e+01	2.033236e+02	1.231672e+01	0	4.692082e+01	0	0	1.156190e+02
8.914956e+01	2.033236e+02	1.231672e+01	0	4.692082e+01	0	0	1.157210e+02
8.926686e+01	2.033236e+02	1.231672e+01	0	4.692082e+01	0	0	1.158210e+02
8.950147e+01	2.033236e+02	1.231672e+01	0	4.692082e+01	0	0	1.159210e+02
8.961877e+01	2.033236e+02	1.231672e+01	0	4.692082e+01	0	0	1.160230e+02
8.950147e+01	2.033236e+02	1.231672e+01	0	4.692082e+01	0	0	1.161230e+02
8.950147e+01	2.033236e+02	1.231672e+01	0	4.692082e+01	0	0	1.162240e+02
8.950147e+01	2.033236e+02	1.055718e+01	0	4.692082e+01	0	0	1.163250e+02
8.950147e+01	2.033236e+02	1.055718e+01	0	4.692082e+01	0	0	1.164250e+02
8.914956e+01	2.033236e+02	1.407625e+01	0	4.633431e+01	0	0	1.165260e+02
8.903226e+01	2.033236e+02	1.231672e+01	0	4.633431e+01	0	0	1.166260e+02
8.891496e+01	2.033236e+02	1.231672e+01	0	4.692082e+01	0	0	1.167270e+02
8.914956e+01	2.043011e+02	1.231672e+01	0	4.750733e+01	0	0	1.168280e+02
8.891496e+01	2.033236e+02	1.231672e+01	1.759531e+00	4.692082e+01	0	0	1.169280e+02
8.903226e+01	2.043011e+02	1.231672e+01	0	4.692082e+01	0	0	1.170290e+02
8.926686e+01	2.043011e+02	1.231672e+01	0	4.692082e+01	0	0	1.171300e+02
8.879765e+01	2.043011e+02	1.231672e+01	0	4.633431e+01	0	0	1.172300e+02
8.844575e+01	2.033236e+02	1.231672e+01	0	4.692082e+01	0	0	1.173310e+02
8.856305e+01	2.043011e+02	1.055718e+01	1.759531e+00	4.633431e+01	0	0	1.174320e+02
8.868035e+01	2.043011e+02	1.231672e+01	0	4.633431e+01	0	0	1.175320e+02
8.844575e+01	2.033236e+02	1.055718e+01	0	4.633431e+01	0	0	1.176330e+02
8.879765e+01	2.043011e+02	1.231672e+01	0	4.692082e+01	0	0	1.177340e+02
8.844575e+01	2.033236e+02	1.231672e+01	0	4.692082e+01	0	0	1.178340e+02
8.914956e+01	2.043011e+02	1.231672e+01	0	4.633431e+01	0	0	1.179350e+02
8.879765e+01	2.033236e+02	1.055718e+01	0	4.574780e+01	0	0	1.180360e+02
8.856305e+01	2.033236e+02	1.231672e+01	1.759531e+00	4.574780e+01	0	0	1.181360e+02
8.856305e+01	2.033236e+02	1.231672e+01	0	4.574780e+01	0	0	1.182370e+02
8.856305e+01	2.033236e+02	1.231672e+01	0	4.574780e+01	0	0	1.183380e+02
8.856305e+01	2.033236e+02	1.055718e+01	0	4.633431e+01	0	0	1.184380e+02
8.856305e+01	2.033236e+02	1.231672e+01	0	4.633431e+01	0	0	1.185390e+02
8.868035e+01	2.033236e+02	1.231672e+01	0	4.574780e+01	0	0	1.186400e+02
8.809384e+01	2.023460e+02	1.055718e+01	0	4.516129e+01	0	0	1.187400e+02
8.809384e+01	2.033236e+02	1.055718e+01	0	4.516129e+01	0	0	1.188410e+02
8.821114e+01	2.033236e+02	1.055718e+01	0	4.516129e+01	0	0	1.189410e+02
8.821114e+01	2.033236e+02	1.055718e+01	0	4.574780e+01	0	0	1.190430e+02
8.844575e+01	2.043011e+02	1.055718e+01	0	4.516129e+01	0	0	1.191430e+02
8.809384e+01	2.023460e+02	1.055718e+01	0	4.516129e+01	0	0	1.192430e+02
8.832845e+01	2.043011e+02	1.231672e+01	0	4.574780e+01	0	0	1.193450e+02
8.727273e+01	2.033236e+02	1.055718e+01	0	4.574780e+01	0	0	1.194450e+02
8.703812e+01	2.023460e+02	1.231672e+01	0	4.516129e+01	0	0	1.195450e+02
8.703812e+01	2.033236e+02	1.055718e+01	0	4.516129e+01	0	0	1.196470e+02
8.715543e+01	2.033236e+02	1.055718e+01	0	4.516129e+01	0	0	1.197470e+02
8.715543e+01	2.033236e+02	1.055718e+01	0	4.574780e+01	0	0	1.198470e+02
8.703812e+01	2.023460e+02	1.055718e+01	0	4.516129e+01	0	0	1.199480e+02
8.715543e+01	2.033236e+02	1.055718e+01	0	4.516129e+01	0	0	1.200490e+02
8.739003e+01	2.033236e+02	1.231672e+01	0	4.574780e+01	0	0	1.201500e+02
8.703812e+01	2.023460e+02	1.231672e+01	0	4.516129e+01	0	0	1.202500e+02
8.703812e+01	2.023460e+02	1.055718e+01	0	4.457478e+01	0	0	1.203510e+02
8.727273e+01	2.033236e+02	1.055718e+01	0	4.574780e+01	0	0	1.204520e+02
8.703812e+01	2.023460e+02	1.055718e+01	0	4.516129e+01	0	0	1.205520e+02
8.727273e+01	2.033236e+02	1.231672e+01	0	4.516129e+01	0	0	1.206530e+02
8.703812e+01	2.023460e+02	1.055718e+01	0	4.457478e+01	0	0	1.207540e+02
8.680352e+01	2.023460e+02	1.055718e+01	0	4.457478e+01	0	0	1.208540e+02
8.715543e+01	2.033236e+02	1.055718e+01	0	4.398827e+01	0	0	1.209540e+02
8.680352e+01	2.023460e+02	1.231672e+01	0	4.398827e+01	0	0	1.210560e+02
8.680352e+01	2.023460e+02	1.231672e+01	0	4.398827e+01	0	0	1.211560e+02
8.680352e+01	2.023460e+02	1.231672e+01	0	4.398827e+01	0	0	1.212560e+02
8.703812e+01	2.023460e+02	1.055718e+01	0	4.398827e+01	0	0	1.213580e+02
8.680352e+01	2.033236e+02	1.055718e+01	0	4.398827e+01	0	0	1.214580e+02
8.703812e+01	2.033236e+02	1.055718e+01	0	4.281525e+01	0	0	1.215590e+02
8.692082e+01	2.023460e+02	1.231672e+01	1.759531e+00	4.281525e+01	0	0	1.216600e+02
8.680352e+01	2.023460e+02	1.231672e+01	0	4.281525e+01	0	0	1.217600e+02
8.680352e+01	2.023460e+02	1.055718e+01	0	4.281525e+01	0	0	1.218610e+02
8.680352e+01	2.033236e+02	1.231672e+01	0	4.281525e+01	0	0	1.219610e+02
8.692082e+01	2.033236e+02	1.231672e+01	0	4.281525e+01	0	0	1.220620e+02
8.680352e+01	2.023460e+02	1.231672e+01	0	4.281525e+01	0	5	1.221630e+02
8.692082e+01	2.033236e+02	1.055718e+01	0	4.281525e+01	0	5	1.222630e+02
8.785924e+01	2.033236e+02	1.231672e+01	0	4.281525e+01	0	5	1.223640e+02
8.785924e+01	2.023460e+02	1.231672e+01	0	4.281525e+01	0	5	1.224650e+02
8.774194e+01	2.033236e+02	1.231672e+01	0	4.281525e+01	0	5	1.225650e+02
8.797654e+01	2.033236e+02	1.231672e+01	0	4.281525e+01	0	5	1.226670e+02
8.785924e+01	2.033236e+02	1.231672e+01	0	4.281525e+01	0	5	1.227670e+02
8.774194e+01	2.033236e+02	1.055718e+01	0	4.222874e+01	0	5	1.228670e+02
8.785924e+01	2.033236e+02	1.055718e+01	0	4.222874e+01	0	5	1.229690e+02
8.809384e+01	2.033236e+02	1.231672e+01	0	4.222874e+01	0	5	1.230690e+02
8.809384e+01	2.033236e+02	1.231672e+01	0	4.281525e+01	0	5	1.231690e+02
8.809384e+01	2.033236e+02	1.231672e+01	0	4.222874e+01	0	5	1.232700e+02
8.821114e+01	2.033236e+02	1.231672e+01	0	4.222874e+01	0	5	1.233710e+02
8.821114e+01	2.033236e+02	1.231672e+01	0	4.222874e+01	0	5	1.234710e+02
8.821114e+01	2.033236e+02	1.231672e+01	0	4.222874e+01	0	5	1.235720e+02
8.821114e+01	2.023460e+02	1.055718e+01	0	4.105572e+01	0	5	1.236730e+02
8.821114e+01	2.033236e+02	1.055718e+01	0	4.105572e+01	0	5	1.237730e+02
8.785924e+01	2.033236e+02	1.231672e+01	0	4.105572e+01	0	5	1.238740e+02
8.797654e+01	2.033236e+02	1.231672e+01	0	4.105572e+01	0	5	1.239750e+02
8.797654e+01	2.033236e+02	1.055718e+01	0	4.105572e+01	0	5	1.240760e+02
8.785924e+01	2.033236e+02	1.231672e+01	0	4.105572e+01	0	5	1.241760e+02
8.832845e+01	2.052786e+02	1.231672e+01	0	4.105572e+01	0	5	1.242760e+02
8.797654e+01	2.043011e+02	1.231672e+01	0	4.105572e+01	0	5	1.243780e+02
8.809384e+01	2.033236e+02	1.231672e+01	0	4.164223e+01	0	5	1.244780e+02
8.785924e+01	2.033236e+02	1.231672e+01	0	4.105572e+01	0	5	1.245780e+02
8.809384e+01	2.043011e+02	1.055718e+01	0	4.164223e+01	0	5	1.246800e+02
8.785924e+01	2.033236e+02	1.231672e+01	0	4.105572e+01	0	5	1.247800e+02
8.785924e+01	2.033236e+02	1.055718e+01	0	4.105572e+01	0	5	1.248800e+02
8.785924e+01	2.033236e+02	1.231672e+01	0	4.164223e+01	0	5	1.249820e+02
8.797654e+01	2.033236e+02	1.231672e+01	0	4.105572e+01	0	5	1.250820e+02
8.856305e+01	2.033236e+02	1.231672e+01	0	4.222874e+01	0	5	1.251820e+02
8.891496e+01	2.043011e+02	1.231672e+01	0	4.222874e+01	0	5	1.252840e+02
8.891496e+01	2.033236e+02	1.231672e+01	0	4.222874e+01	0	5	1.253840e+02
8.903226e+01	2.043011e+02	1.231672e+01	0	4.222874e+01	0	5	1.254850e+02
8.891496e+01	2.043011e+02	1.055718e+01	0	4.222874e+01	0	5	1.255850e+02
8.891496e+01	2.043011e+02	1.231672e+01	0	4.164223e+01	0	5	1.256860e+02
8.903226e+01	2.043011e+02	1.231672e+01	0	4.222874e+01	0	5	1.257870e+02
8.879765e+01	2.033236e+02	1.231672e+01	0	4.398827e+01	0	5	1.258870e+02
8.809384e+01	2.043011e+02	1.231672e+01	0	4.398827e+01	0	5	1.259880e+02
8.797654e+01	2.043011e+02	1.407625e+01	0	4.398827e+01	0	5	1.260890e+02
8.797654e+01	2.033236e+02	1.231672e+01	0	4.398827e+01	0	5	1.261890e+02
8.821114e+01	2.052786e+02	1.231672e+01	0	4.398827e+01	0	5	1.262900e+02
8.797654e+01	2.033236e+02	1.231672e+01	0	4.398827e+01	0	5	1.263910e+02
8.797654e+01	2.033236e+02	1.231672e+01	0	4.398827e+01	0	5	1.264910e+02
8.785924e+01	2.033236e+02	1.231672e+01	0	4.516129e+01	0	5	1.265920e+02
8.785924e+01	2.033236e+02	1.231672e+01	0	4.516129e+01	0	5	1.266930e+02
8.774194e+01	2.033236e+02	1.407625e+01	0	4.516129e+01	0	5	1.267930e+02
8.774194e+01	2.033236e+02	1.231672e+01	0	4.516129e+01	0	5	1.268940e+02
8.785924e+01	2.043011e+02	1.231672e+01	0	4.516129e+01	0	5	1.269950e+02
8.774194e+01	2.033236e+02	1.231672e+01	0	4.574780e+01	0	5	1.270950e+02
8.774194e+01	2.033236e+02	1.231672e+01	0	4.516129e+01	0	0	1.271960e+02
8.762463e+01	2.043011e+02	1.231672e+01	0	4.692082e+01	0	0	1.272970e+02
8.774194e+01	2.033236e+02	1.231672e+01	0	4.692082e+01	0	0	1.273970e+02
8.762463e+01	2.033236e+02	1.231672e+01	0	4.692082e+01	0	0	1.274980e+02
8.797654e+01	2.043011e+02	1.231672e+01	0	4.750733e+01	0	0	1.275980e+02
8.762463e+01	2.033236e+02	1.231672e+01	0	4.692082e+01	0	0	1.276990e+02
8.762463e+01	2.033236e+02	1.231672e+01	0	4.692082e+01	0	0	1.278000e+02
8.797654e+01	2.033236e+02	1.231672e+01	0	4.750733e+01	0	0	1.279000e+02
8.774194e+01	2.033236e+02	1.231672e+01	0	4.750733e+01	0	0	1.280020e+02
8.774194e+01	2.033236e+02	1.231672e+01	0	4.692082e+01	0	0	1.281020e+02
8.774194e+01	2.033236e+02	1.055718e+01	0	4.692082e+01	0	0	1.282020e+02
8.762463e+01	2.033236e+02	1.231672e+01	0	4.692082e+01	0	0	1.283040e+02
8.774194e+01	2.033236e+02	1.231672e+01	0	4.750733e+01	0	0	1.284040e+02
8.774194e+01	2.033236e+02	1.407625e+01	0	4.692082e+01	0	0	1.285040e+02
8.774194e+01	2.033236e+02	1.231672e+01	0	4.750733e+01	0	0	1.286060e+02
8.762463e+01	2.033236e+02	1.231672e+01	0	4.692082e+01	0	0	1.287060e+02
8.692082e+01	2.033236e+02	1.231672e+01	0	4.692082e+01	0	0	1.288060e+02
8.692082e+01	2.033236e+02	1.231672e+01	0	4.750733e+01	0	0	1.289070e+02
8.680352e+01	2.033236e+02	1.055718e+01	0	4.750733e+01	0	0	1.290080e+02
8.680352e+01	2.033236e+02	1.231672e+01	0	4.692082e+01	0	0	1.291080e+02
8.692082e+01	2.033236e+02	1.231672e+01	0	4.750733e+01	0	0	1.292090e+02
8.692082e+01	2.033236e+02	1.055718e+01	0	4.750733e+01	0	0	1.293100e+02
8.680352e+01	2.033236e+02	1.055718e+01	0	4.692082e+01	0	0	1.294110e+02
8.774194e+01	2.033236e+02	1.055718e+01	0	4.750733e+01	0	0	1.295110e+02
8.774194e+01	2.023460e+02	1.055718e+01	0	4.750733e+01	0	0	1.296120e+02
8.774194e+01	2.033236e+02	1.231672e+01	0	4.750733e+01	0	0	1.297130e+02
8.774194e+01	2.033236e+02	1.055718e+01	0	4.750733e+01	0	0	1.298130e+02
8.774194e+01	2.033236e+02	1.231672e+01	0	4.750733e+01	0	0	1.299130e+02
8.774194e+01	2.033236e+02	1.231672e+01	0	4.750733e+01	0	0	1.300150e+02
8.774194e+01	2.033236e+02	1.231672e+01	0	4.750733e+01	0	0	1.301150e+02
8.785924e+01	2.033236e+02	1.231672e+01	0	4.692082e+01	0	0	1.302150e+02
8.832845e+01	2.023460e+02	1.055718e+01	0	4.750733e+01	0	0	1.303170e+02
8.832845e+01	2.033236e+02	1.231672e+01	0	4.692082e+01	0	0	1.304170e+02
8.832845e+01	2.033236e+02	1.055718e+01	0	4.692082e+01	0	0	1.305180e+02
8.832845e+01	2.023460e+02	1.231672e+01	0	4.692082e+01	0	0	1.306190e+02
8.832845e+01	2.023460e+02	1.231672e+01	0	4.692082e+01	0	0	1.307190e+02
8.832845e+01	2.033236e+02	1.231672e+01	0	4.692082e+01	0	0	1.308200e+02
8.809384e+01	2.033236e+02	1.055718e+01	1.759531e+00	4.633431e+01	0	0	1.309200e+02
8.879765e+01	2.033236e+02	1.231672e+01	0	4.633431e+01	0	0	1.310210e+02
8.879765e+01	2.033236e+02	1.231672e+01	0	4.633431e+01	0	0	1.311220e+02
8.868035e+01	2.033236e+02	1.231672e+01	0	4.574780e+01	0	0	1.312220e+02
8.868035e+01	2.033236e+02	1.055718e+01	1.759531e+00	4.633431e+01	0	0	1.313230e+02
8.879765e+01	2.033236e+02	1.231672e+01	0	4.633431e+01	0	0	1.314240e+02
8.879765e+01	2.033236e+02	1.231672e+01	0	4.633431e+01	0	0	1.315240e+02
8.879765e+01	2.033236e+02	1.231672e+01	0	4.633431e+01	0	0	1.316250e+02
8.879765e+01	2.043011e+02	1.231672e+01	0	4.633431e+01	0	0	1.317260e+02
8.879765e+01	2.043011e+02	1.055718e+01	0	4.633431e+01	0	0	1.318260e+02
8.879765e+01	2.033236e+02	1.231672e+01	1.759531e+00	4.633431e+01	0	0	1.319270e+02
8.879765e+01	2.033236e+02	1.231672e+01	0	4.633431e+01	0	0	1.320280e+02
8.879765e+01	2.033236e+02	1.231672e+01	0	4.633431e+01	0	0	1.321280e+02
8.891496e+01	2.033236e+02	1.231672e+01	0	4.633431e+01	0	0	1.322290e+02
8.891496e+01	2.043011e+02	1.055718e+01	0	4.633431e+01	0	0	1.323300e+02
8.938416e+01	2.033236e+02	1.055718e+01	0	4.574780e+01	0	0	1.324300e+02
8.938416e+01	2.033236e+02	1.231672e+01	1.759531e+00	4.574780e+01	0	0	1.325310e+02
8.973607e+01	2.043011e+02	1.055718e+01	0	4.633431e+01	0	0	1.326320e+02
8.938416e+01	2.033236e+02	1.055718e+01	0	4.633431e+01	0	0	1.327320e+02
8.938416e+01	2.033236e+02	1.231672e+01	0	4.574780e+01	0	0	1.328330e+02
8.938416e+01	2.033236e+02	1.055718e+01	1.759531e+00	4.633431e+01	0	0	1.329340e+02
8.938416e+01	2.033236e+02	1.231672e+01	0	4.574780e+01	0	0	1.330350e+02
8.950147e+01	2.043011e+02	1.231672e+01	0	4.633431e+01	0	0	1.331350e+02
8.950147e+01	2.033236e+02	1.055718e+01	0	4.574780e+01	0	0	1.332350e+02
8.950147e+01	2.033236e+02	1.231672e+01	0	4.574780e+01	0	0	1.333370e+02
8.950147e+01	2.033236e+02	1.231672e+01	0	4.633431e+01	0	0	1.334370e+02
8.950147e+01	2.033236e+02	1.231672e+01	0	4.633431e+01	0	0	1.335370e+02
8.961877e+01	2.033236e+02	1.231672e+01	0	4.633431e+01	0	0	1.336390e+02
8.950147e+01	2.043011e+02	1.231672e+01	0	4.574780e+01	0	0	1.337390e+02
8.938416e+01	2.033236e+02	1.055718e+01	0	4.633431e+01	0	0	1.338390e+02
8.914956e+01	2.043011e+02	1.055718e+01	1.759531e+00	4.633431e+01	0	0	1.339410e+02
8.914956e+01	2.033236e+02	1.231672e+01	0	4.633431e+01	0	0	1.340410e+02
8.914956e+01	2.033236e+02	1.055718e+01	0	4.633431e+01	0	0	1.341410e+02
8.914956e+01	2.033236e+02	1.231672e+01	0	4.574780e+01	0	0	1.342420e+02
8.914956e+01	2.033236e+02	1.231672e+01	0	4.633431e+01	0	0	1.343430e+02
8.914956e+01	2.033236e+02	1.055718e+01	1.759531e+00	4.574780e+01	0	0	1.344440e+02
8.832845e+01	2.023460e+02	1.055718e+01	0	4.574780e+01	0	0	1.345440e+02
8.821114e+01	2.033236e+02	1.055718e+01	0	4.574780e+01	0	0	1.346450e+02
8.832845e+01	2.033236e+02	1.231672e+01	1.759531e+00	4.574780e+01	0	0	1.347460e+02
8.832845e+01	2.033236e+02	1.055718e+01	0	4.574780e+01	0	0	1.348460e+02
8.832845e+01	2.033236e+02	1.055718e+01	0	4.574780e+01	0	0	1.349470e+02
8.832845e+01	2.033236e+02	1.055718e+01	0	4.574780e+01	0	0	1.350480e+02
8.832845e+01	2.033236e+02	1.231672e+01	0	4.633431e+01	0	0	1.351480e+02
8.832845e+01	2.033236e+02	1.055718e+01	0	4.574780e+01	0	0	1.352490e+02
8.774194e+01	2.033236e+02	1.055718e+01	0	4.633431e+01	0	0	1.353500e+02
8.785924e+01	2.033236e+02	1.231672e+01	0	4.633431e+01	0	0	1.354500e+02
8.774194e+01	2.033236e+02	1.055718e+01	0	4.633431e+01	0	0	1.355500e+02
8.774194e+01	2.033236e+02	1.231672e+01	0	4.633431e+01	0	0	1.356520e+02
8.774194e+01	2.033236e+02	1.055718e+01	0	4.574780e+01	0	0	1.357520e+02
8.785924e+01	2.033236e+02	1.231672e+01	1.759531e+00	4.633431e+01	0	0	1.358530e+02
8.785924e+01	2.043011e+02	1.055718e+01	0	4.633431e+01	0	0	1.359540e+02
8.750733e+01	2.033236e+02	1.231672e+01	0	4.633431e+01	0	0	1.360540e+02
8.750733e+01	2.033236e+02	1.231672e+01	0	4.633431e+01	0	0	1.361550e+02
8.750733e+01	2.033236e+02	1.231672e+01	0	4.633431e+01	0	0	1.362560e+02
8.750733e+01	2.043011e+02	1.231672e+01	0	4.633431e+01	0	0	1.363560e+02
8.750733e+01	2.033236e+02	1.055718e+01	0	4.633431e+01	0	0	1.364570e+02
8.750733e+01	2.033236e+02	1.055718e+01	1.759531e+00	4.633431e+01	0	0	1.365570e+02
8.750733e+01	2.033236e+02	1.055718e+01	0	4.633431e+01	0	0	1.366580e+02
8.727273e+01	2.033236e+02	1.055718e+01	0	4.516129e+01	0	0	1.367590e+02
8.715543e+01	2.033236e+02	1.231672e+01	0	4.516129e+01	0	0	1.368590e+02
8.715543e+01	2.033236e+02	1.231672e+01	0	4.516129e+01	0	0	1.369610e+02
8.715543e+01	2.033236e+02	1.055718e+01	0	4.516129e+01	0	0	1.370610e+02
8.715543e+01	2.033236e+02	1.055718e+01	0	4.457478e+01	0	0	1.371610e+02
8.727273e+01	2.033236e+02	1.055718e+01	0	4.516129e+01	0	0	1.372630e+02
8.727273e+01	2.033236e+02	1.231672e+01	0	4.516129e+01	0	0	1.373630e+02
8.762463e+01	2.033236e+02	1.055718e+01	0	4.398827e+01	0	0	1.374630e+02
8.785924e+01	2.043011e+02	1.231672e+01	0	4.457478e+01	0	0	1.375640e+02
8.762463e+01	2.033236e+02	1.231672e+01	0	4.398827e+01	0	0	1.376650e+02
8.762463e+01	2.033236e+02	1.231672e+01	0	4.457478e+01	0	0	1.377650e+02
8.762463e+01	2.033236e+02	1.231672e+01	0	4.457478e+01	0	0	1.378660e+02
8.762463e+01	2.033236e+02	1.231672e+01	0	4.398827e+01	0	0	1.379670e+02
8.762463e+01	2.033236e+02	1.231672e+01	0	4.457478e+01	0	0	1.380670e+02
8.785924e+01	2.043011e+02	1.231672e+01	0	4.398827e+01	0	0	1.381680e+02
8.762463e+01	2.033236e+02	1.231672e+01	0	4.457478e+01	0	0	1.382690e+02
8.774194e+01	2.033236e+02	1.055718e+01	0	4.398827e+01	0	0	1.383700e+02
8.762463e+01	2.033236e+02	1.231672e+01	0	4.398827e+01	0	0	1.384700e+02
8.774194e+01	2.033236e+02	1.055718e+01	0	4.457478e+01	0	0	1.385710e+02
8.762463e+01	2.033236e+02	1.231672e+01	0	4.457478e+01	0	0	1.386720e+02
8.762463e+01	2.033236e+02	1.231672e+01	0	4.398827e+01	0	0	1.387720e+02
8.809384e+01	2.043011e+02	1.231672e+01	0	4.340176e+01	0	0	1.388720e+02
8.832845e+01	2.043011e+02	1.055718e+01	0	4.340176e+01	0	0	1.389740e+02
8.832845e+01	2.033236e+02	1.055718e+01	0	4.281525e+01	0	0	1.390740e+02
8.832845e+01	2.043011e+02	1.055718e+01	0	4.340176e+01	0	0	1.391740e+02
8.832845e+01	2.043011e+02	1.231672e+01	0	4.340176e+01	0	0	1.392760e+02
8.832845e+01	2.043011e+02	1.231672e+01	0	4.340176e+01	0	0	1.393760e+02
8.832845e+01	2.043011e+02	1.231672e+01	0	4.340176e+01	0	0	1.394760e+02
8.868035e+01	2.033236e+02	1.231672e+01	0	4.164223e+01	0	0	1.395780e+02
8.821114e+01	2.033236e+02	1.055718e+01	0	4.164223e+01	0	0	1.396780e+02
8.821114e+01	2.033236e+02	1.231672e+01	0	4.164223e+01	0	0	1.397790e+02
8.821114e+01	2.033236e+02	1.231672e+01	0	4.164223e+01	0	0	1.398790e+02
8.821114e+01	2.033236e+02	1.231672e+01	0	4.164223e+01	0	0	1.399800e+02
8.821114e+01	2.033236e+02	1.055718e+01	0	4.164223e+01	0	0	1.400810e+02
8.821114e+01	2.033236e+02	1.055718e+01	0	4.164223e+01	0	0	1.401810e+02
8.821114e+01	2.033236e+02	1.055718e+01	0	4.164223e+01	0	0	1.402820e+02
8.821114e+01	2.033236e+02	1.231672e+01	0	4.164223e+01	0	0	1.403830e+02
8.832845e+01	2.043011e+02	1.231672e+01	0	4.105572e+01	0	0	1.404830e+02
8.832845e+01	2.043011e+02	1.055718e+01	0	4.164223e+01	0	0	1.405840e+02
8.832845e+01	2.052786e+02	1.055718e+01	0	4.164223e+01	0	0	1.406850e+02
8.844575e+01	2.043011e+02	1.055718e+01	0	4.164223e+01	0	0	1.407850e+02
8.832845e+01	2.043011e+02	1.055718e+01	0	4.105572e+01	0	0	1.408860e+02
8.832845e+01	2.043011e+02	1.055718e+01	0	4.105572e+01	0	0	1.409870e+02
8.856305e+01	2.043011e+02	1.055718e+01	0	4.222874e+01	0	0	1.410870e+02
8.832845e+01	2.043011e+02	1.055718e+01	0	4.164223e+01	0	0	1.411880e+02
8.832845e+01	2.043011e+02	1.055718e+01	0	4.164223e+01	0	0	1.412890e+02
8.844575e+01	2.043011e+02	1.231672e+01	1.759531e+00	4.164223e+01	0	0	1.413890e+02
8.832845e+01	2.043011e+02	1.231672e+01	0	4.164223e+01	0	0	1.414900e+02
8.832845e+01	2.043011e+02	1.231672e+01	0	4.164223e+01	0	0	1.415910e+02
8.832845e+01	2.043011e+02	1.055718e+01	0	4.222874e+01	0	0	1.416910e+02
8.868035e+01	2.043011e+02	1.055718e+01	0	4.164223e+01	0	0	1.417920e+02
8.844575e+01	2.033236e+02	1.231672e+01	0	4.164223e+01	0	0	1.418930e+02
8.844575e+01	2.043011e+02	1.231672e+01	0	4.164223e+01	0	0	1.419930e+02
8.844575e+01	2.043011e+02	1.231672e+01	0	4.164223e+01	0	0	1.420940e+02
8.844575e+01	2.033236e+02	1.055718e+01	0	4.164223e+01	0	0	1.421940e+02
8.844575e+01	2.043011e+02	1.231672e+01	0	4.222874e+01	0	0	1.422960e+02
8.844575e+01	2.043011e+02	1.231672e+01	0	4.164223e+01	0	0	1.423960e+02
8.797654e+01	2.043011e+02	1.231672e+01	0	4.164223e+01	0	0	1.424960e+02
8.797654e+01	2.043011e+02	1.055718e+01	0	4.164223e+01	0	0	1.425980e+02
8.762463e+01	2.043011e+02	1.231672e+01	0	4.164223e+01	0	0	1.426980e+02
8.762463e+01	2.043011e+02	1.055718e+01	0	4.164223e+01	0	0	1.427980e+02
8.762463e+01	2.043011e+02	1.055718e+01	0	4.164223e+01	0	0	1.429000e+02
8.762463e+01	2.043011e+02	1.055718e+01	0	4.164223e+01	0	0	143
8.762463e+01	2.043011e+02	1.231672e+01	0	4.164223e+01	0	0	1.431000e+02
8.785924e+01	2.033236e+02	1.055718e+01	0	4.222874e+01	0	0	1.432010e+02
8.797654e+01	2.043011e+02	1.231672e+01	0	4.164223e+01	0	0	1.433020e+02
8.797654e+01	2.043011e+02	1.231672e+01	0	4.222874e+01	0	0	1.434030e+02
8.797654e+01	2.043011e+02	1.055718e+01	0	4.164223e+01	0	0	1.435030e+02
8.797654e+01	2.043011e+02	1.055718e+01	0	4.222874e+01	0	0	1.436040e+02
8.797654e+01	2.043011e+02	1.231672e+01	0	4.164223e+01	0	0	1.437050e+02
8.797654e+01	2.043011e+02	1.055718e+01	0	4.222874e+01	0	0	1.438050e+02
8.797654e+01	2.043011e+02	1.231672e+01	0	4.281525e+01	0	0	1.439060e+02
8.727273e+01	2.043011e+02	1.055718e+01	0	4.281525e+01	0	0	1.440070e+02
8.739003e+01	2.043011e+02	1.055718e+01	0	4.281525e+01	0	0	1.441070e+02
8.750733e+01	2.043011e+02	1.055718e+01	0	4.281525e+01	0	0	1.442070e+02
8.739003e+01	2.043011e+02	1.231672e+01	0	4.222874e+01	0	0	1.443090e+02
8.727273e+01	2.033236e+02	1.231672e+01	0	4.281525e+01	0	0	1.444090e+02
8.727273e+01	2.033236e+02	1.231672e+01	0	4.222874e+01	0	0	1.445090e+02
8.727273e+01	2.033236e+02	1.231672e+01	0	4.340176e+01	0	0	1.446110e+02
8.727273e+01	2.043011e+02	1.231672e+01	0	4.398827e+01	0	0	1.447110e+02
8.715543e+01	2.033236e+02	1.231672e+01	0	4.398827e+01	0	0	1.448120e+02
8.715543e+01	2.043011e+02	1.055718e+01	0	4.340176e+01	0	0	1.449130e+02
8.715543e+01	2.043011e+02	1.055718e+01	0	4.398827e+01	0	0	1.450130e+02
8.715543e+01	2.043011e+02	1.055718e+01	0	4.398827e+01	0	0	1.451140e+02
8.715543e+01	2.043011e+02	1.055718e+01	0	4.340176e+01	0	0	1.452150e+02
8.715543e+01	2.043011e+02	1.231672e+01	0	4.398827e+01	0	0	1.453150e+02
8.739003e+01	2.043011e+02	1.231672e+01	0	4.516129e+01	0	0	1.454160e+02
8.727273e+01	2.043011e+02	1.055718e+01	0	4.516129e+01	0	0	1.455160e+02
8.727273e+01	2.033236e+02	1.055718e+01	0	4.516129e+01	0	0	1.456170e+02
8.727273e+01	2.043011e+02	1.055718e+01	0	4.516129e+01	0	0	1.457180e+02
8.727273e+01	2.043011e+02	1.231672e+01	0	4.516129e+01	0	0	1.458180e+02
8.727273e+01	2.043011e+02	1.055718e+01	0	4.516129e+01	0	0	1.459200e+02
8.727273e+01	2.043011e+02	1.231672e+01	0	4.516129e+01	0	0	1.460200e+02
8.750733e+01	2.052786e+02	1.231672e+01	0	4.750733e+01	0	0	1.461200e+02
8.762463e+01	2.052786e+02	1.231672e+01	0	4.750733e+01	0	0	1.462220e+02
8.762463e+01	2.052786e+02	1.231672e+01	0	4.692082e+01	0	0	1.463220e+02
8.750733e+01	2.052786e+02	1.055718e+01	0	4.692082e+01	0	0	1.464220e+02
8.750733e+01	2.043011e+02	1.055718e+01	0	4.692082e+01	0	0	1.465230e+02
8.750733e+01	2.043011e+02	1.231672e+01	1.759531e+00	4.692082e+01	0	0	1.466240e+02
8.750733e+01	2.052786e+02	1.231672e+01	0	4.750733e+01	0	0	1.467240e+02
8.785924e+01	2.052786e+02	1.055718e+01	0	4.750733e+01	0	0	1.468250e+02
8.774194e+01	2.062561e+02	1.055718e+01	0	4.750733e+01	0	0	1.469260e+02
8.774194e+01	2.052786e+02	1.055718e+01	0	4.750733e+01	0	0	1.470260e+02
8.774194e+01	2.052786e+02	1.231672e+01	0	4.750733e+01	0	0	1.471270e+02
8.774194e+01	2.052786e+02	1.055718e+01	0	4.750733e+01	0	0	1.472280e+02
8.774194e+01	2.052786e+02	1.055718e+01	0	4.750733e+01	0	0	1.473290e+02
8.762463e+01	2.062561e+02	1.055718e+01	0	4.750733e+01	0	0	1.474290e+02
8.832845e+01	2.052786e+02	1.055718e+01	0	4.750733e+01	0	0	1.475290e+02
8.809384e+01	2.043011e+02	1.055718e+01	0	4.692082e+01	0	0	1.476310e+02
8.809384e+01	2.043011e+02	1.231672e+01	0	4.750733e+01	0	0	1.477310e+02
8.809384e+01	2.043011e+02	1.055718e+01	0	4.750733e+01	0	0	1.478310e+02
8.797654e+01	2.033236e+02	1.055718e+01	0	4.750733e+01	0	0	1.479330e+02
8.809384e+01	2.043011e+02	1.231672e+01	0	4.692082e+01	0	0	1.480330e+02
8.797654e+01	2.043011e+02	1.055718e+01	0	4.750733e+01	0	0	1.481330e+02
8.821114e+01	2.043011e+02	1.231672e+01	0	4.633431e+01	0	0	1.482350e+02
8.774194e+01	2.043011e+02	1.231672e+01	0	4.633431e+01	0	0	1.483350e+02
8.785924e+01	2.043011e+02	1.055718e+01	0	4.633431e+01	0	0	1.484350e+02
8.774194e+01	2.043011e+02	1.231672e+01	0	4.574780e+01	0	0	1.485360e+02
8.774194e+01	2.043011e+02	1.055718e+01	0	4.633431e+01	0	0	1.486370e+02
8.774194e+01	2.043011e+02	1.231672e+01	0	4.633431e+01	0	0	1.487380e+02
8.774194e+01	2.043011e+02	1.055718e+01	0	4.633431e+01	0	0	1.488380e+02
8.774194e+01	2.043011e+02	1.055718e+01	0	4.633431e+01	0	0	1.489390e+02
8.774194e+01	2.043011e+02	1.231672e+01	0	4.516129e+01	0	0	1.490400e+02
8.797654e+01	2.052786e+02	1.231672e+01	0	4.516129e+01	0	0	1.491400e+02
8.809384e+01	2.043011e+02	1.055718e+01	0	4.516129e+01	0	0	1.492410e+02
8.785924e+01	2.043011e+02	1.231672e+01	0	4.516129e+01	0	0	1.493420e+02
8.774194e+01	2.043011e+02	1.055718e+01	0	4.516129e+01	0	0	1.494420e+02
8.774194e+01	2.043011e+02	1.231672e+01	0	4.516129e+01	0	0	1.495430e+02
8.785924e+01	2.043011e+02	1.055718e+01	0	4.457478e+01	0	0	1.496440e+02
8.785924e+01	2.043011e+02	1.055718e+01	0	4.398827e+01	0	0	1.497440e+02
8.762463e+01	2.043011e+02	1.055718e+01	0	4.398827e+01	0	0	1.498440e+02
8.762463e+01	2.052786e+02	1.055718e+01	0	4.398827e+01	0	0	1.499460e+02
8.762463e+01	2.043011e+02	1.055718e+01	0	4.398827e+01	0	0	1.500460e+02
8.762463e+01	2.043011e+02	1.055718e+01	0	4.398827e+01	0	0	1.501470e+02
8.762463e+01	2.043011e+02	1.055718e+01	0	4.398827e+01	0	0	1.502480e+02
8.750733e+01	2.043011e+02	1.055718e+01	0	4.457478e+01	0	0	1.503480e+02
8.785924e+01	2.033236e+02	1.055718e+01	0	4.398827e+01	0	0	1.504490e+02
8.750733e+01	2.033236e+02	1.055718e+01	0	4.398827e+01	0	0	1.505500e+02
8.739003e+01	2.043011e+02	1.055718e+01	0	4.398827e+01	0	0	1.506500e+02
8.750733e+01	2.043011e+02	1.055718e+01	0	4.398827e+01	0	0	1.507510e+02
8.750733e+01	2.033236e+02	1.231672e+01	0	4.340176e+01	0	0	1.508510e+02
8.750733e+01	2.033236e+02	1.055718e+01	0	4.398827e+01	0	0	1.509520e+02
8.762463e+01	2.033236e+02	1.055718e+01	0	4.398827e+01	0	0	1.510530e+02
8.750733e+01	2.033236e+02	1.231672e+01	0	4.457478e+01	0	0	1.511530e+02
8.774194e+01	2.043011e+02	1.055718e+01	0	4.516129e+01	0	0	1.512550e+02
8.785924e+01	2.043011e+02	1.231672e+01	0	4.516129e+01	0	0	1.513550e+02
8.774194e+01	2.043011e+02	1.055718e+01	0	4.457478e+01	0	0	1.514550e+02
8.785924e+01	2.043011e+02	1.055718e+01	0	4.516129e+01	0	0	1.515570e+02
8.774194e+01	2.043011e+02	1.055718e+01	0	4.516129e+01	0	0	1.516570e+02
8.785924e+01	2.043011e+02	1.055718e+01	0	4.516129e+01	0	0	1.517570e+02
8.797654e+01	2.043011e+02	1.055718e+01	0	4.457478e+01	0	0	1.518580e+02
8.785924e+01	2.043011e+02	1.055718e+01	0	4.516129e+01	0	0	1.519590e+02
8.797654e+01	2.043011e+02	1.055718e+01	0	4.516129e+01	0	0	1.520590e+02
8.785924e+01	2.043011e+02	1.055718e+01	1.759531e+00	4.516129e+01	0	0	1.521600e+02
8.785924e+01	2.043011e+02	1.055718e+01	0	4.457478e+01	0	0	1.522610e+02
8.785924e+01	2.043011e+02	1.055718e+01	0	4.516129e+01	0	0	1.523610e+02
8.785924e+01	2.043011e+02	1.055718e+01	0	4.516129e+01	0	0	1.524620e+02
8.797654e+01	2.043011e+02	1.055718e+01	0	4.633431e+01	0	0	1.525630e+02
8.797654e+01	2.043011e+02	1.055718e+01	0	4.633431e+01	0	0	1.526640e+02
8.797654e+01	2.043011e+02	1.055718e+01	0	4.633431e+01	0	0	1.527640e+02
8.797654e+01	2.043011e+02	1.055718e+01	0	4.633431e+01	0	0	1.528650e+02
8.797654e+01	2.043011e+02	1.055718e+01	0	4.633431e+01	0	0	1.529660e+02
8.797654e+01	2.043011e+02	1.055718e+01	0	4.633431e+01	0	0	1.530660e+02
8.797654e+01	2.043011e+02	1.231672e+01	0	4.633431e+01	0	0	1.531660e+02
8.809384e+01	2.043011e+02	1.055718e+01	0	4.633431e+01	0	0	1.532680e+02
8.785924e+01	2.052786e+02	1.055718e+01	0	4.809384e+01	0	0	1.533680e+02
8.774194e+01	2.052786e+02	1.231672e+01	0	4.750733e+01	0	0	1.534680e+02
8.774194e+01	2.052786e+02	1.231672e+01	0	4.692082e+01	0	0	1.535700e+02
8.797654e+01	2.052786e+02	1.055718e+01	0	4.750733e+01	0	0	1.536700e+02
8.774194e+01	2.043011e+02	1.055718e+01	0	4.692082e+01	0	0	1.537710e+02
8.785924e+01	2.052786e+02	1.055718e+01	0	4.750733e+01	0	0	1.538720e+02
8.774194e+01	2.052786e+02	1.055718e+01	0	4.750733e+01	0	0	1.539720e+02
8.762463e+01	2.052786e+02	1.055718e+01	0	4.633431e+01	0	0	1.540730e+02
8.797654e+01	2.052786e+02	1.231672e+01	0	4.633431e+01	0	0	1.541730e+02
8.785924e+01	2.052786e+02	1.055718e+01	0	4.633431e+01	0	0	1.542740e+02
8.774194e+01	2.052786e+02	1.055718e+01	0	4.692082e+01	0	0	1.543750e+02
8.774194e+01	2.052786e+02	1.231672e+01	0	4.633431e+01	0	0	1.544750e+02
8.774194e+01	2.052786e+02	1.055718e+01	0	4.633431e+01	0	0	1.545760e+02
8.774194e+01	2.052786e+02	1.055718e+01	0	4.692082e+01	0	0	1.546770e+02
8.762463e+01	2.052786e+02	1.231672e+01	0	4.633431e+01	0	0	1.547770e+02
8.703812e+01	2.052786e+02	1.055718e+01	0	4.633431e+01	0	0	1.548780e+02
8.703812e+01	2.052786e+02	1.055718e+01	0	4.574780e+01	0	0	1.549790e+02
8.703812e+01	2.052786e+02	1.055718e+01	0	4.574780e+01	0	0	1.550790e+02
8.703812e+01	2.052786e+02	1.055718e+01	0	4.633431e+01	0	0	1.551800e+02
8.703812e+01	2.052786e+02	1.055718e+01	0	4.633431e+01	0	0	1.552810e+02
8.703812e+01	2.052786e+02	1.055718e+01	0	4.633431e+01	0	0	1.553810e+02
8.692082e+01	2.043011e+02	1.231672e+01	0	4.516129e+01	0	0	1.554820e+02
8.715543e+01	2.052786e+02	1.055718e+01	0	4.516129e+01	0	0	1.555830e+02
8.715543e+01	2.052786e+02	1.055718e+01	0	4.516129e+01	0	0	1.556830e+02
8.727273e+01	2.052786e+02	1.055718e+01	0	4.574780e+01	0	0	1.557840e+02
8.715543e+01	2.052786e+02	1.055718e+01	0	4.574780e+01	0	0	1.558850e+02
8.703812e+01	2.052786e+02	1.055718e+01	0	4.516129e+01	0	0	1.559850e+02
8.715543e+01	2.052786e+02	1.231672e+01	0	4.516129e+01	0	0	1.560860e+02
8.680352e+01	2.043011e+02	1.231672e+01	0	4.574780e+01	0	0	1.561870e+02
8.656891e+01	2.043011e+02	1.055718e+01	0	4.574780e+01	0	0	1.562880e+02
8.656891e+01	2.043011e+02	1.055718e+01	0	4.574780e+01	0	0	1.563880e+02
8.656891e+01	2.033236e+02	1.055718e+01	0	4.574780e+01	0	0	1.564880e+02
8.656891e+01	2.043011e+02	1.055718e+01	0	4.574780e+01	0	0	1.565900e+02
8.656891e+01	2.043011e+02	1.055718e+01	0	4.516129e+01	0	0	1.566900e+02
8.656891e+01	2.043011e+02	1.231672e+01	0	4.516129e+01	0	0	1.567900e+02
8.668622e+01	2.043011e+02	1.055718e+01	0	4.574780e+01	0	0	1.568920e+02
8.750733e+01	2.052786e+02	1.055718e+01	0	4.516129e+01	0	0	1.569920e+02
8.739003e+01	2.043011e+02	1.055718e+01	0	4.574780e+01	0	0	1.570920e+02
8.750733e+01	2.052786e+02	1.055718e+01	0	4.574780e+01	0	0	1.571940e+02
8.750733e+01	2.052786e+02	1.055718e+01	0	4.574780e+01	0	0	1.572940e+02
8.739003e+01	2.052786e+02	1.055718e+01	0	4.516129e+01	0	0	1.573940e+02
8.739003e+01	2.052786e+02	1.055718e+01	0	4.574780e+01	0	0	1.574950e+02
8.750733e+01	2.052786e+02	1.231672e+01	0	4.574780e+01	0	0	1.575960e+02
8.727273e+01	2.052786e+02	1.055718e+01	0	4.574780e+01	0	0	1.576970e+02
8.727273e+01	2.052786e+02	1.055718e+01	0	4.574780e+01	0	0	1.577970e+02
8.727273e+01	2.043011e+02	1.055718e+01	0	4.574780e+01	0	0	1.578980e+02
8.727273e+01	2.043011e+02	1.055718e+01	0	4.574780e+01	0	0	1.579990e+02
8.739003e+01	2.043011e+02	1.231672e+01	0	4.574780e+01	0	0	1.580990e+02
8.739003e+01	2.052786e+02	1.055718e+01	0	4.574780e+01	0	0	1.582000e+02
8.727273e+01	2.043011e+02	1.055718e+01	0	4.633431e+01	0	0	1.583010e+02
8.762463e+01	2.043011e+02	1.055718e+01	0	4.574780e+01	0	0	1.584010e+02
8.774194e+01	2.052786e+02	1.055718e+01	0	4.574780e+01	0	0	1.585020e+02
8.762463e+01	2.052786e+02	1.055718e+01	0	4.633431e+01	0	0	1.586030e+02
8.774194e+01	2.052786e+02	1.231672e+01	0	4.633431e+01	0	0	1.587030e+02
8.762463e+01	2.052786e+02	1.231672e+01	0	4.574780e+01	0	0	1.588030e+02
8.762463e+01	2.052786e+02	1.231672e+01	0	4.574780e+01	0	0	1.589050e+02
8.762463e+01	2.052786e+02	1.231672e+01	0	4.574780e+01	0	0	1.590050e+02
8.727273e+01	2.052786e+02	1.231672e+01	0	4.457478e+01	0	0	1.591060e+02
8.703812e+01	2.043011e+02	1.055718e+01	0	4.457478e+01	0	0	1.592070e+02
8.703812e+01	2.043011e+02	1.055718e+01	0	4.457478e+01	0	0	1.593070e+02
8.703812e+01	2.043011e+02	1.055718e+01	0	4.457478e+01	0	0	1.594080e+02
8.703812e+01	2.043011e+02	1.055718e+01	0	4.457478e+01	0	0	1.595090e+02
8.703812e+01	2.043011e+02	1.231672e+01	0	4.457478e+01	0	0	1.596090e+02
8.703812e+01	2.043011e+02	1.055718e+01	0	4.457478e+01	0	0	1.597100e+02
8.703812e+01	2.043011e+02	1.055718e+01	0	4.340176e+01	0	0	1.598100e+02
8.739003e+01	2.052786e+02	1.055718e+01	0	4.398827e+01	0	0	1.599110e+02
8.739003e+01	2.052786e+02	1.231672e+01	0	4.340176e+01	0	0	1.600120e+02
8.739003e+01	2.052786e+02	1.055718e+01	0	4.340176e+01	0	0	1.601120e+02
8.739003e+01	2.052786e+02	1.055718e+01	0	4.340176e+01	0	0	1.602140e+02
8.739003e+01	2.043011e+02	1.055718e+01	0	4.340176e+01	0	0	1.603140e+02
8.739003e+01	2.052786e+02	1.055718e+01	0	4.340176e+01	0	0	1.604140e+02
8.739003e+01	2.052786e+02	1.055718e+01	0	4.222874e+01	0	0	1.605160e+02
8.668622e+01	2.052786e+02	1.055718e+01	0	4.281525e+01	0	0	1.606160e+02
8.692082e+01	2.052786e+02	1.055718e+01	0	4.281525e+01	0	0	1.607160e+02
8.680352e+01	2.052786e+02	1.055718e+01	0	4.222874e+01	0	0	1.608170e+02
8.668622e+01	2.052786e+02	1.055718e+01	0	4.281525e+01	0	0	1.609180e+02
8.668622e+01	2.052786e+02	1.055718e+01	0	4.281525e+01	0	0	1.610180e+02
8.668622e+01	2.052786e+02	1.055718e+01	0	4.281525e+01	0	0	1.611190e+02
8.680352e+01	2.052786e+02	1.231672e+01	0	4.281525e+01	0	0	1.612200e+02
8.715543e+01	2.052786e+02	1.231672e+01	0	4.222874e+01	0	0	1.613200e+02
8.715543e+01	2.052786e+02	1.055718e+01	0	4.281525e+01	0	0	1.614210e+02
8.715543e+01	2.052786e+02	1.231672e+01	0	4.281525e+01	0	0	1.615220e+02
8.715543e+01	2.052786e+02	1.055718e+01	0	4.281525e+01	0	0	1.616230e+02
8.715543e+01	2.052786e+02	1.055718e+01	0	4.281525e+01	0	0	1.617230e+02
8.715543e+01	2.052786e+02	1.055718e+01	0	4.281525e+01	0	0	1.618240e+02
8.715543e+01	2.052786e+02	1.231672e+01	0	4.281525e+01	0	0	1.619250e+02
8.727273e+01	2.052786e+02	1.231672e+01	0	4.105572e+01	0	0	1.620250e+02
8.715543e+01	2.052786e+02	1.055718e+01	0	4.105572e+01	0	0	1.621250e+02
8.715543e+01	2.052786e+02	1.055718e+01	0	4.046921e+01	0	0	1.622270e+02
8.727273e+01	2.052786e+02	1.055718e+01	0	4.046921e+01	0	0	1.623270e+02
8.727273e+01	2.052786e+02	1.055718e+01	0	4.046921e+01	0	0	1.624270e+02
8.727273e+01	2.043011e+02	1.055718e+01	0	4.105572e+01	0	0	1.625290e+02
8.727273e+01	2.043011e+02	1.055718e+01	0	4.046921e+01	0	0	1.626290e+02
8.774194e+01	2.052786e+02	1.055718e+01	0	4.105572e+01	0	0	1.627290e+02
8.762463e+01	2.062561e+02	1.055718e+01	0	4.105572e+01	0	0	1.628310e+02
8.762463e+01	2.062561e+02	1.055718e+01	0	4.105572e+01	0	0	1.629310e+02
8.762463e+01	2.052786e+02	1.055718e+01	0	4.164223e+01	0	0	1.630320e+02
8.750733e+01	2.052786e+02	1.231672e+01	0	4.105572e+01	0	0	1.631320e+02
8.750733e+01	2.052786e+02	1.231672e+01	0	4.164223e+01	0	0	1.632330e+02
8.762463e+01	2.052786e+02	1.055718e+01	0	4.164223e+01	0	0	1.633340e+02
8.750733e+01	2.052786e+02	1.055718e+01	0	4.281525e+01	0	0	1.634340e+02
8.750733e+01	2.062561e+02	1.055718e+01	0	4.281525e+01	0	0	1.635350e+02
8.750733e+01	2.052786e+02	1.055718e+01	0	4.281525e+01	0	0	1.636360e+02
8.750733e+01	2.052786e+02	1.055718e+01	0	4.281525e+01	0	0	1.637360e+02
8.750733e+01	2.052786e+02	1.055718e+01	0	4.281525e+01	0	0	1.638370e+02
8.739003e+01	2.052786e+02	1.055718e+01	0	4.281525e+01	0	0	1.639380e+02
8.750733e+01	2.052786e+02	1.055718e+01	0	4.222874e+01	0	0	1.640380e+02
8.774194e+01	2.072336e+02	1.231672e+01	0	4.340176e+01	0	0	1.641400e+02
8.762463e+01	2.052786e+02	1.055718e+01	0	4.340176e+01	0	0	1.642400e+02
8.762463e+01	2.052786e+02	1.055718e+01	0	4.398827e+01	0	0	1.643400e+02
8.750733e+01	2.052786e+02	1.231672e+01	0	4.398827e+01	0	0	1.644410e+02
8.762463e+01	2.052786e+02	1.055718e+01	0	4.398827e+01	0	0	1.645420e+02
8.762463e+01	2.052786e+02	1.231672e+01	0	4.340176e+01	0	0	1.646420e+02
8.750733e+01	2.052786e+02	1.055718e+01	0	4.398827e+01	0	0	1.647430e+02
8.727273e+01	2.052786e+02	1.055718e+01	0	4.457478e+01	0	0	1.648440e+02
8.774194e+01	2.052786e+02	1.055718e+01	0	4.457478e+01	0	0	1.649440e+02
8.762463e+01	2.052786e+02	1.055718e+01	0	4.457478e+01	0	0	1.650450e+02
8.762463e+01	2.052786e+02	1.055718e+01	0	4.516129e+01	0	0	1.651460e+02
8.762463e+01	2.052786e+02	1.231672e+01	0	4.457478e+01	0	0	1.652460e+02
8.762463e+01	2.052786e+02	1.055718e+01	0	4.516129e+01	0	0	1.653470e+02
8.774194e+01	2.052786e+02	1.055718e+01	0	4.457478e+01	0	0	1.654470e+02
8.762463e+01	2.052786e+02	1.055718e+01	0	4.457478e+01	0	0	1.655490e+02
8.750733e+01	2.052786e+02	1.055718e+01	0	4.457478e+01	0	0	1.656490e+02
8.821114e+01	2.062561e+02	1.055718e+01	0	4.457478e+01	0	0	1.657490e+02
8.797654e+01	2.052786e+02	8.797654e+00	0	4.457478e+01	0	0	1.658510e+02
8.797654e+01	2.052786e+02	1.055718e+01	0	4.457478e+01	0	0	1.659510e+02
8.785924e+01	2.052786e+02	8.797654e+00	0	4.457478e+01	0	0	1.660510e+02
8.785924e+01	2.052786e+02	1.055718e+01	0	4.516129e+01	0	0	1.661530e+02
8.785924e+01	2.052786e+02	1.055718e+01	0	4.457478e+01	0	0	1.662530e+02
8.797654e+01	2.062561e+02	1.055718e+01	0	4.516129e+01	0	0	1.663530e+02
8.821114e+01	2.052786e+02	1.055718e+01	0	4.516129e+01	0	0	1.664540e+02
8.809384e+01	2.052786e+02	1.055718e+01	0	4.516129e+01	0	0	1.665550e+02
8.809384e+01	2.052786e+02	1.055718e+01	0	4.516129e+01	0	0	1.666560e+02
8.809384e+01	2.052786e+02	1.055718e+01	0	4.516129e+01	0	0	1.667560e+02
8.809384e+01	2.052786e+02	1.055718e+01	0	4.457478e+01	0	0	1.668570e+02
8.809384e+01	2.062561e+02	1.055718e+01	0	4.574780e+01	0	0	1.669580e+02
8.797654e+01	2.052786e+02	1.055718e+01	0	4.398827e+01	0	0	1.670580e+02
8.821114e+01	2.052786e+02	1.055718e+01	0	4.457478e+01	0	0	1.671590e+02
8.809384e+01	2.043011e+02	1.055718e+01	0	4.457478e+01	0	0	1.672600e+02
8.809384e+01	2.052786e+02	1.055718e+01	0	4.457478e+01	0	0	1.673600e+02
8.809384e+01	2.052786e+02	1.055718e+01	0	4.457478e+01	0	0	1.674600e+02
8.809384e+01	2.052786e+02	1.055718e+01	0	4.457478e+01	0	0	1.675620e+02
8.809384e+01	2.052786e+02	1.055718e+01	0	4.457478e+01	0	0	1.676620e+02
8.797654e+01	2.043011e+02	1.055718e+01	0	4.398827e+01	0	0	1.677620e+02
8.821114e+01	2.052786e+02	1.055718e+01	0	4.398827e+01	0	0	1.678640e+02
8.821114e+01	2.052786e+02	1.055718e+01	0	4.398827e+01	0	0	1.679640e+02
8.821114e+01	2.052786e+02	1.055718e+01	0	4.398827e+01	0	0	1.680650e+02
8.809384e+01	2.052786e+02	1.055718e+01	0	4.398827e+01	0	0	1.681660e+02
8.809384e+01	2.052786e+02	1.055718e+01	0	4.398827e+01	0	0	1.682660e+02
8.809384e+01	2.043011e+02	1.055718e+01	0	4.457478e+01	0	0	1.683670e+02
8.809384e+01	2.052786e+02	1.055718e+01	0	4.516129e+01	0	0	1.684680e+02
8.762463e+01	2.043011e+02	1.055718e+01	0	4.457478e+01	0	0	1.685680e+02
8.762463e+01	2.052786e+02	1.055718e+01	0	4.457478e+01	0	0	1.686690e+02
8.762463e+01	2.043011e+02	1.055718e+01	0	4.457478e+01	0	0	1.687690e+02
8.762463e+01	2.043011e+02	1.055718e+01	0	4.457478e+01	0	0	1.688700e+02
8.774194e+01	2.043011e+02	1.055718e+01	0	4.516129e+01	0	0	1.689710e+02
8.762463e+01	2.043011e+02	1.055718e+01	0	4.457478e+01	0	0	1.690710e+02
8.762463e+01	2.052786e+02	1.055718e+01	0	4.457478e+01	0	0	1.691720e+02
8.774194e+01	2.052786e+02	1.055718e+01	0	4.457478e+01	0	0	1.692730e+02
8.774194e+01	2.052786e+02	1.055718e+01	0	4.457478e+01	0	0	1.693730e+02
8.774194e+01	2.052786e+02	1.055718e+01	0	4.457478e+01	0	0	1.694750e+02
8.774194e+01	2.062561e+02	1.055718e+01	0	4.457478e+01	0	0	1.695750e+02
8.774194e+01	2.052786e+02	1.055718e+01	0	4.457478e+01	0	0	1.696750e+02
8.785924e+01	2.052786e+02	1.055718e+01	0	4.457478e+01	0	0	1.697760e+02
8.785924e+01	2.062561e+02	1.055718e+01	0	4.457478e+01	0	0	1.698770e+02
8.774194e+01	2.062561e+02	1.231672e+01	0	4.398827e+01	0	0	1.699770e+02
8.750733e+01	2.062561e+02	1.055718e+01	0	4.398827e+01	0	0	1.700780e+02
8.762463e+01	2.062561e+02	1.231672e+01	0	4.398827e+01	0	0	1.701790e+02
8.750733e+01	2.062561e+02	1.055718e+01	0	4.398827e+01	0	0	1.702790e+02
8.750733e+01	2.062561e+02	1.055718e+01	0	4.457478e+01	0	0	1.703800e+02
8.750733e+01	2.062561e+02	1.055718e+01	0	4.398827e+01	0	0	1.704810e+02
8.762463e+01	2.062561e+02	1.055718e+01	0	4.398827e+01	0	0	1.705820e+02
8.774194e+01	2.052786e+02	1.055718e+01	0	4.398827e+01	0	0	1.706820e+02
8.797654e+01	2.062561e+02	1.231672e+01	0	4.457478e+01	0	0	1.707830e+02
8.762463e+01	2.052786e+02	1.055718e+01	0	4.398827e+01	0	0	1.708840e+02
8.774194e+01	2.052786e+02	1.055718e+01	0	4.398827e+01	0	0	1.709840e+02
8.774194e+01	2.062561e+02	1.055718e+01	0	4.398827e+01	0	0	1.710840e+02
8.762463e+01	2.052786e+02	1.055718e+01	0	4.398827e+01	0	0	1.711860e+02
8.762463e+01	2.052786e+02	1.055718e+01	0	4.398827e+01	0	0	1.712860e+02
8.762463e+01	2.052786e+02	1.231672e+01	0	4.398827e+01	0	0	1.713860e+02
8.762463e+01	2.052786e+02	1.231672e+01	0	4.398827e+01	0	0	1.714880e+02
8.762463e+01	2.052786e+02	1.055718e+01	0	4.398827e+01	0	0	1.715880e+02
8.774194e+01	2.052786e+02	1.055718e+01	0	4.398827e+01	0	0	1.716880e+02
8.762463e+01	2.052786e+02	1.055718e+01	0	4.398827e+01	0	0	1.717900e+02
8.774194e+01	2.052786e+02	1.055718e+01	0	4.398827e+01	0	0	1.718900e+02
8.762463e+01	2.052786e+02	1.231672e+01	0	4.398827e+01	0	0	1.719910e+02
8.774194e+01	2.062561e+02	1.055718e+01	0	4.398827e+01	0	0	1.720910e+02
8.821114e+01	2.062561e+02	1.055718e+01	0	4.398827e+01	0	0	1.721920e+02
8.821114e+01	2.062561e+02	1.231672e+01	0	4.457478e+01	0	0	1.722930e+02
8.832845e+01	2.062561e+02	1.231672e+01	0	4.398827e+01	0	0	1.723930e+02
8.821114e+01	2.062561e+02	1.055718e+01	0	4.398827e+01	0	0	1.724940e+02
8.809384e+01	2.062561e+02	1.055718e+01	0	4.398827e+01	0	0	1.725950e+02
8.809384e+01	2.062561e+02	1.231672e+01	0	4.398827e+01	0	0	1.726950e+02
8.797654e+01	2.062561e+02	1.055718e+01	0	4.340176e+01	0	0	1.727960e+02
8.762463e+01	2.052786e+02	1.055718e+01	0	4.340176e+01	0	0	1.728970e+02
8.762463e+01	2.052786e+02	1.231672e+01	0	4.340176e+01	0	0	1.729970e+02
8.762463e+01	2.052786e+02	1.055718e+01	0	4.340176e+01	0	0	1.730970e+02
8.762463e+01	2.052786e+02	1.055718e+01	0	4.340176e+01	0	0	1.731990e+02
8.762463e+01	2.052786e+02	1.231672e+01	0	4.281525e+01	0	0	1.732990e+02
8.762463e+01	2.052786e+02	1.231672e+01	0	4.340176e+01	0	0	1.734000e+02
8.715543e+01	2.052786e+02	1.055718e+01	0	4.340176e+01	0	0	1.735010e+02
8.774194e+01	2.052786e+02	1.055718e+01	0	4.222874e+01	0	0	1.736010e+02
8.750733e+01	2.052786e+02	1.055718e+01	0	4.281525e+01	0	0	1.737020e+02
8.750733e+01	2.052786e+02	1.055718e+01	0	4.222874e+01	0	0	1.738030e+02
8.750733e+01	2.052786e+02	1.055718e+01	0	4.281525e+01	0	0	1.739030e+02
8.762463e+01	2.052786e+02	1.055718e+01	0	4.222874e+01	0	0	1.740040e+02
8.750733e+01	2.052786e+02	1.055718e+01	0	4.222874e+01	0	0	1.741050e+02
8.750733e+01	2.052786e+02	1.231672e+01	0	4.281525e+01	0	0	1.742050e+02
8.739003e+01	2.052786e+02	1.055718e+01	0	4.164223e+01	0	0	1.743060e+02
8.692082e+01	2.062561e+02	1.055718e+01	0	4.164223e+01	0	0	1.744060e+02
8.692082e+01	2.062561e+02	1.231672e+01	0	4.164223e+01	0	0	1.745080e+02
8.692082e+01	2.062561e+02	1.055718e+01	0	4.105572e+01	0	0	1.746080e+02
8.692082e+01	2.062561e+02	1.055718e+01	0	4.164223e+01	0	0	1.747080e+02
8.692082e+01	2.052786e+02	1.055718e+01	0	4.164223e+01	0	0	1.748100e+02
8.692082e+01	2.062561e+02	1.055718e+01	0	4.164223e+01	0	0	1.749100e+02
8.703812e+01	2.072336e+02	1.055718e+01	0	4.105572e+01	0	0	1.750100e+02
8.739003e+01	2.062561e+02	8.797654e+00	0	4.164223e+01	0	0	1.751120e+02
8.727273e+01	2.052786e+02	1.055718e+01	0	4.164223e+01	0	0	1.752120e+02
8.739003e+01	2.052786e+02	1.055718e+01	0	4.164223e+01	0	0	1.753120e+02
8.727273e+01	2.052786e+02	1.231672e+01	0	4.164223e+01	0	0	1.754130e+02
8.739003e+01	2.052786e+02	1.055718e+01	0	4.105572e+01	0	0	1.755140e+02
8.727273e+01	2.052786e+02	8.797654e+00	0	4.105572e+01	0	0	1.756140e+02
8.739003e+01	2.052786e+02	1.055718e+01	0	4.105572e+01	0	0	1.757150e+02
8.739003e+01	2.052786e+02	1.055718e+01	0	4.105572e+01	0	0	1.758160e+02
8.739003e+01	2.062561e+02	1.055718e+01	0	4.105572e+01	0	0	1.759170e+02
8.739003e+01	2.052786e+02	1.055718e+01	0	4.105572e+01	0	0	1.760170e+02
8.739003e+01	2.052786e+02	1.055718e+01	0	4.105572e+01	0	0	1.761180e+02
8.739003e+01	2.052786e+02	1.055718e+01	0	4.105572e+01	0	0	1.762190e+02
8.739003e+01	2.062561e+02	1.055718e+01	0	4.105572e+01	0	0	1.763190e+02
8.739003e+01	2.062561e+02	1.231672e+01	0	4.046921e+01	0	0	1.764190e+02
8.879765e+01	2.052786e+02	1.055718e+01	0	4.105572e+01	0	0	1.765210e+02
8.879765e+01	2.052786e+02	1.055718e+01	0	4.046921e+01	0	0	1.766210e+02
8.879765e+01	2.052786e+02	1.055718e+01	0	4.105572e+01	0	0	1.767210e+02
8.868035e+01	2.052786e+02	1.055718e+01	0	4.046921e+01	0	0	1.768230e+02
8.879765e+01	2.052786e+02	1.055718e+01	0	4.105572e+01	0	0	1.769230e+02
8.903226e+01	2.052786e+02	1.055718e+01	0	4.046921e+01	0	0	1.770240e+02
8.879765e+01	2.052786e+02	8.797654e+00	0	4.046921e+01	0	0	1.771250e+02
8.821114e+01	2.052786e+02	1.055718e+01	0	4.046921e+01	0	0	1.772250e+02
8.809384e+01	2.052786e+02	1.055718e+01	0	4.046921e+01	0	0	1.773260e+02
8.844575e+01	2.052786e+02	1.055718e+01	0	4.046921e+01	0	0	1.774270e+02
8.832845e+01	2.052786e+02	1.055718e+01	0	4.046921e+01	0	0	1.775270e+02
8.809384e+01	2.052786e+02	1.055718e+01	0	3.988270e+01	0	0	1.776280e+02
8.821114e+01	2.052786e+02	1.055718e+01	0	3.988270e+01	0	0	1.777280e+02
8.821114e+01	2.052786e+02	1.055718e+01	0	4.046921e+01	0	0	1.778290e+02
8.926686e+01	2.052786e+02	1.055718e+01	0	4.105572e+01	0	0	1.779300e+02
8.926686e+01	2.052786e+02	1.055718e+01	0	4.046921e+01	0	0	1.780300e+02
8.926686e+01	2.052786e+02	1.055718e+01	0	4.046921e+01	0	0	1.781310e+02
8.914956e+01	2.052786e+02	1.055718e+01	0	3.988270e+01	0	0	1.782320e+02
8.914956e+01	2.062561e+02	1.055718e+01	0	4.046921e+01	0	0	1.783320e+02
8.914956e+01	2.052786e+02	1.055718e+01	0	4.046921e+01	0	0	1.784340e+02
8.914956e+01	2.052786e+02	1.055718e+01	0	4.046921e+01	0	0	1.785340e+02
8.914956e+01	2.062561e+02	1.055718e+01	0	4.164223e+01	0	0	1.786340e+02
8.914956e+01	2.052786e+02	1.055718e+01	0	4.164223e+01	0	0	1.787350e+02
8.926686e+01	2.052786e+02	1.055718e+01	0	4.164223e+01	0	0	1.788360e+02
8.926686e+01	2.062561e+02	1.055718e+01	0	4.164223e+01	0	0	1.789360e+02
8.926686e+01	2.052786e+02	1.231672e+01	0	4.164223e+01	0	0	1.790370e+02
8.926686e+01	2.052786e+02	1.055718e+01	0	4.105572e+01	0	0	1.791380e+02
8.914956e+01	2.052786e+02	1.055718e+01	0	4.105572e+01	0	0	1.792380e+02
8.879765e+01	2.052786e+02	1.055718e+01	0	4.164223e+01	0	0	1.793390e+02
8.903226e+01	2.052786e+02	1.055718e+01	0	4.164223e+01	0	0	1.794400e+02
8.903226e+01	2.052786e+02	1.055718e+01	0	4.164223e+01	0	0	1.795400e+02
8.903226e+01	2.052786e+02	1.231672e+01	0	4.164223e+01	0	0	1.796410e+02
8.914956e+01	2.052786e+02	1.055718e+01	0	4.105572e+01	0	0	1.797410e+02
8.903226e+01	2.052786e+02	1.055718e+01	0	4.164223e+01	0	0	1.798430e+02
8.903226e+01	2.052786e+02	1.055718e+01	0	4.164223e+01	0	0	1.799430e+02
8.903226e+01	2.043011e+02	1.055718e+01	0	4.164223e+01	0	0	1.800430e+02
8.844575e+01	2.052786e+02	1.055718e+01	0	4.164223e+01	0	0	1.801450e+02
8.844575e+01	2.052786e+02	1.231672e+01	0	4.164223e+01	0	0	1.802450e+02
8.856305e+01	2.043011e+02	1.055718e+01	0	4.164223e+01	0	0	1.803450e+02
8.844575e+01	2.052786e+02	8.797654e+00	0	4.164223e+01	0	0	1.804470e+02
8.856305e+01	2.052786e+02	1.055718e+01	0	4.164223e+01	0	0	1.805470e+02
8.844575e+01	2.052786e+02	1.055718e+01	0	4.164223e+01	0	0	1.806470e+02
8.903226e+01	2.062561e+02	1.231672e+01	0	4.222874e+01	0	0	1.807490e+02
8.938416e+01	2.052786e+02	1.055718e+01	0	4.222874e+01	0	0	1.808490e+02
8.938416e+01	2.052786e+02	1.055718e+01	0	4.222874e+01	0	0	1.809500e+02
8.950147e+01	2.043011e+02	1.055718e+01	0	4.281525e+01	0	0	1.810500e+02
8.938416e+01	2.052786e+02	1.055718e+01	0	4.222874e+01	0	0	1.811510e+02
8.938416e+01	2.043011e+02	1.055718e+01	0	4.222874e+01	0	0	1.812520e+02
8.938416e+01	2.052786e+02	1.055718e+01	0	4.222874e+01	0	0	1.813520e+02
8.879765e+01	2.052786e+02	1.231672e+01	0	4.281525e+01	0	0	1.814530e+02
8.856305e+01	2.062561e+02	1.055718e+01	0	4.222874e+01	0	0	1.815540e+02
8.856305e+01	2.052786e+02	1.055718e+01	0	4.222874e+01	0	0	1.816540e+02
8.868035e+01	2.052786e+02	1.055718e+01	0	4.281525e+01	0	0	1.817550e+02
8.856305e+01	2.052786e+02	1.055718e+01	0	4.222874e+01	0	0	1.818560e+02
8.856305e+01	2.052786e+02	1.231672e+01	0	4.281525e+01	0	0	1.819560e+02
8.868035e+01	2.052786e+02	1.231672e+01	0	4.281525e+01	0	5	1.820560e+02
8.879765e+01	2.062561e+02	1.231672e+01	0	4.281525e+01	0	5	1.821580e+02
8.879765e+01	2.072336e+02	1.231672e+01	1.759531e+00	4.281525e+01	0	5	1.822580e+02
8.914956e+01	2.072336e+02	1.055718e+01	0	4.281525e+01	0	5	1.823590e+02
8.879765e+01	2.062561e+02	1.055718e+01	0	4.281525e+01	0	5	1.824600e+02
8.903226e+01	2.072336e+02	1.231672e+01	0	4.281525e+01	0	5	1.825600e+02
8.879765e+01	2.062561e+02	1.055718e+01	0	4.222874e+01	0	5	1.826610e+02
8.868035e+01	2.062561e+02	1.055718e+01	0	4.222874e+01	0	5	1.827620e+02
8.879765e+01	2.062561e+02	1.055718e+01	0	4.281525e+01	0	5	1.828620e+02
8.844575e+01	2.062561e+02	1.055718e+01	0	4.281525e+01	0	5	1.829630e+02
8.774194e+01	2.062561e+02	1.055718e+01	0	4.281525e+01	0	5	1.830640e+02
8.785924e+01	2.062561e+02	1.231672e+01	0	4.281525e+01	0	5	1.831640e+02
8.809384e+01	2.062561e+02	1.055718e+01	0	4.340176e+01	0	5	1.832650e+02
8.797654e+01	2.062561e+02	1.055718e+01	0	4.281525e+01	0	5	1.833650e+02
8.785924e+01	2.062561e+02	1.055718e+01	0	4.281525e+01	0	5	1.834670e+02
8.774194e+01	2.062561e+02	1.055718e+01	0	4.281525e+01	0	5	1.835670e+02
8.785924e+01	2.062561e+02	1.055718e+01	0	4.340176e+01	0	5	1.836670e+02
8.785924e+01	2.072336e+02	1.231672e+01	0	4.340176e+01	0	5	1.837690e+02
8.774194e+01	2.062561e+02	1.231672e+01	0	4.340176e+01	0	5	1.838690e+02
8.774194e+01	2.062561e+02	1.055718e+01	0	4.340176e+01	0	5	1.839690e+02
8.762463e+01	2.062561e+02	1.231672e+01	0	4.340176e+01	0	5	1.840710e+02
8.762463e+01	2.062561e+02	1.055718e+01	0	4.340176e+01	0	5	1.841710e+02
8.762463e+01	2.062561e+02	1.055718e+01	0	4.340176e+01	0	5	1.842710e+02
8.739003e+01	2.062561e+02	1.055718e+01	0	4.281525e+01	0	5	1.843720e+02
8.715543e+01	2.062561e+02	1.055718e+01	0	4.398827e+01	0	5	1.844730e+02
8.727273e+01	2.052786e+02	1.231672e+01	0	4.340176e+01	0	5	1.845730e+02
8.727273e+01	2.062561e+02	1.055718e+01	0	4.340176e+01	0	5	1.846740e+02
8.727273e+01	2.062561e+02	1.055718e+01	0	4.340176e+01	0	5	1.847750e+02
8.750733e+01	2.062561e+02	1.231672e+01	0	4.340176e+01	0	5	1.848760e+02
8.739003e+01	2.062561e+02	1.231672e+01	0	4.398827e+01	0	5	1.849760e+02
8.727273e+01	2.062561e+02	1.231672e+01	0	4.457478e+01	0	5	1.850770e+02
8.750733e+01	2.062561e+02	1.055718e+01	0	4.457478e+01	0	5	1.851780e+02
8.727273e+01	2.052786e+02	1.055718e+01	0	4.398827e+01	0	5	1.852780e+02
8.727273e+01	2.052786e+02	1.055718e+01	0	4.398827e+01	0	5	1.853790e+02
8.739003e+01	2.062561e+02	1.055718e+01	0	4.457478e+01	0	5	1.854800e+02
8.739003e+01	2.052786e+02	1.055718e+01	0	4.398827e+01	0	5	1.855800e+02
8.727273e+01	2.052786e+02	1.055718e+01	0	4.398827e+01	0	5	1.856800e+02
8.727273e+01	2.052786e+02	1.055718e+01	0	4.398827e+01	0	5	1.857820e+02
8.715543e+01	2.052786e+02	8.797654e+00	0	4.398827e+01	0	5	1.858820e+02
8.715543e+01	2.052786e+02	1.055718e+01	0	4.340176e+01	0	5	1.859820e+02
8.739003e+01	2.052786e+02	1.055718e+01	0	4.457478e+01	0	5	1.860840e+02
8.715543e+01	2.052786e+02	1.055718e+01	0	4.457478e+01	0	5	1.861840e+02
8.715543e+01	2.052786e+02	1.055718e+01	0	4.398827e+01	0	5	1.862850e+02
8.750733e+01	2.062561e+02	1.055718e+01	0	4.398827e+01	0	5	1.863860e+02
8.727273e+01	2.052786e+02	1.055718e+01	0	4.398827e+01	0	5	1.864860e+02
8.785924e+01	2.062561e+02	1.055718e+01	0	4.398827e+01	0	5	1.865870e+02
8.774194e+01	2.052786e+02	8.797654e+00	0	4.398827e+01	0	5	1.866870e+02
8.809384e+01	2.062561e+02	1.055718e+01	0	4.398827e+01	0	5	1.867880e+02
8.785924e+01	2.062561e+02	1.055718e+01	0	4.340176e+01	0	5	1.868890e+02
8.774194e+01	2.062561e+02	8.797654e+00	0	4.398827e+01	0	5	1.869890e+02
8.774194e+01	2.052786e+02	8.797654e+00	0	4.340176e+01	0	0	1.870900e+02
8.762463e+01	2.052786e+02	1.055718e+01	0	4.398827e+01	0	0	1.871910e+02
8.785924e+01	2.052786e+02	1.055718e+01	0	4.222874e+01	0	0	1.872910e+02
8.785924e+01	2.052786e+02	1.055718e+01	0	4.222874e+01	0	0	1.873930e+02
8.762463e+01	2.043011e+02	1.055718e+01	0	4.222874e+01	0	0	1.874930e+02
8.762463e+01	2.043011e+02	1.055718e+01	0	4.222874e+01	0	0	1.875930e+02
8.774194e+01	2.052786e+02	1.055718e+01	0	4.222874e+01	0	0	1.876940e+02
8.762463e+01	2.043011e+02	1.055718e+01	0	4.222874e+01	0	0	1.877950e+02
8.750733e+01	2.043011e+02	1.055718e+01	0	4.222874e+01	0	0	1.878950e+02
8.797654e+01	2.043011e+02	1.055718e+01	0	4.164223e+01	0	0	1.879960e+02
8.856305e+01	2.043011e+02	1.055718e+01	0	4.164223e+01	0	0	1.880970e+02
8.868035e+01	2.043011e+02	1.055718e+01	0	4.164223e+01	0	0	1.881970e+02
8.856305e+01	2.043011e+02	1.055718e+01	0	4.164223e+01	0	0	1.882980e+02
8.856305e+01	2.043011e+02	8.797654e+00	0	4.164223e+01	0	0	1.883990e+02
8.856305e+01	2.043011e+02	8.797654e+00	0	4.164223e+01	0	0	1.884990e+02
8.856305e+01	2.043011e+02	1.055718e+01	0	4.164223e+01	0	0	1.886000e+02
8.891496e+01	2.043011e+02	1.055718e+01	0	4.164223e+01	0	0	1.887000e+02
8.868035e+01	2.033236e+02	1.055718e+01	0	4.164223e+01	0	0	1.888020e+02
8.879765e+01	2.052786e+02	1.055718e+01	0	4.164223e+01	0	0	1.889020e+02
8.868035e+01	2.043011e+02	1.055718e+01	0	4.164223e+01	0	0	1.890020e+02
8.868035e+01	2.043011e+02	1.055718e+01	0	4.164223e+01	0	0	1.891040e+02
8.868035e+01	2.043011e+02	1.055718e+01	0	4.164223e+01	0	0	1.892040e+02
8.868035e+01	2.043011e+02	1.055718e+01	0	4.164223e+01	0	0	1.893040e+02
8.844575e+01	2.043011e+02	8.797654e+00	0	4.164223e+01	0	0	1.894060e+02
8.821114e+01	2.043011e+02	8.797654e+00	0	4.164223e+01	0	0	1.895060e+02
8.762463e+01	2.033236e+02	8.797654e+00	0	4.164223e+01	0	0	1.896060e+02
8.762463e+01	2.033236e+02	1.055718e+01	0	4.164223e+01	0	0	1.897080e+02
8.762463e+01	2.033236e+02	1.055718e+01	0	4.164223e+01	0	0	1.898080e+02
8.762463e+01	2.033236e+02	1.055718e+01	0	4.105572e+01	0	0	1.899080e+02
8.762463e+01	2.033236e+02	1.055718e+01	0	4.105572e+01	0	0	1.900090e+02
8.762463e+01	2.033236e+02	1.055718e+01	0	4.105572e+01	0	0	1.901100e+02
8.668622e+01	2.043011e+02	1.055718e+01	0	4.164223e+01	0	0	1.902110e+02
8.668622e+01	2.033236e+02	1.055718e+01	0	4.164223e+01	0	0	1.903110e+02
8.668622e+01	2.033236e+02	8.797654e+00	0	4.164223e+01	0	0	1.904120e+02
8.668622e+01	2.033236e+02	1.055718e+01	0	4.222874e+01	0	0	1.905130e+02
8.668622e+01	2.033236e+02	8.797654e+00	0	4.164223e+01	0	0	1.906130e+02
8.656891e+01	2.033236e+02	1.055718e+01	0	4.164223e+01	0	0	1.907140e+02
8.668622e+01	2.033236e+02	1.055718e+01	0	4.164223e+01	0	0	1.908150e+02
8.410557e+01	2.023460e+02	1.055718e+01	0	4.222874e+01	0	0	1.909150e+02
8.140762e+01	2.023460e+02	1.055718e+01	0	4.222874e+01	0	0	1.910150e+02
8.140762e+01	2.023460e+02	1.055718e+01	0	4.164223e+01	0	0	1.911170e+02
8.140762e+01	2.033236e+02	1.055718e+01	0	4.164223e+01	0	0	1.912170e+02
8.140762e+01	2.023460e+02	1.055718e+01	0	4.164223e+01	0	0	1.913180e+02
8.152493e+01	2.033236e+02	1.055718e+01	0	4.164223e+01	0	0	1.914190e+02
8.140762e+01	2.023460e+02	1.055718e+01	0	4.164223e+01	0	0	1.915190e+02
7.870968e+01	2.023460e+02	1.055718e+01	0	4.164223e+01	3	0	1.916200e+02
7.589443e+01	2.033236e+02	1.055718e+01	0	4.164223e+01	0	0	1.917210e+02
7.589443e+01	2.033236e+02	8.797654e+00	0	4.164223e+01	0	0	1.918210e+02
7.601173e+01	2.033236e+02	1.055718e+01	0	4.164223e+01	0	0	1.919220e+02
7.589443e+01	2.033236e+02	8.797654e+00	0	4.164223e+01	0	0	1.920230e+02
7.589443e+01	2.033236e+02	1.055718e+01	0	4.164223e+01	0	0	1.921230e+02
7.589443e+01	2.033236e+02	1.055718e+01	0	4.164223e+01	0	0	1.922240e+02
7.589443e+01	2.033236e+02	1.055718e+01	0	4.281525e+01	0	0	1.923250e+02
7.190616e+01	2.033236e+02	1.231672e+01	0	4.222874e+01	0	0	1.924250e+02
7.190616e+01	2.033236e+02	1.055718e+01	0	4.281525e+01	0	0	1.925260e+02
7.190616e+01	2.033236e+02	1.055718e+01	0	4.281525e+01	0	0	1.926260e+02
7.190616e+01	2.033236e+02	1.055718e+01	0	4.281525e+01	0	0	1.927280e+02
7.190616e+01	2.033236e+02	1.055718e+01	0	4.281525e+01	0	0	1.928280e+02
7.190616e+01	2.033236e+02	1.055718e+01	0	4.222874e+01	0	0	1.929280e+02
7.190616e+01	2.033236e+02	8.797654e+00	0	4.281525e+01	0	0	1.930300e+02
6.686217e+01	2.052786e+02	1.055718e+01	0	4.281525e+01	0	0	1.931300e+02
6.686217e+01	2.043011e+02	1.231672e+01	0	4.222874e+01	0	0	1.932300e+02
6.686217e+01	2.043011e+02	1.055718e+01	0	4.222874e+01	0	0	1.933320e+02
6.697947e+01	2.052786e+02	1.055718e+01	0	4.281525e+01	0	0	1.934320e+02
6.686217e+01	2.052786e+02	1.055718e+01	0	4.281525e+01	0	0	1.935320e+02
6.686217e+01	2.052786e+02	1.055718e+01	0	4.281525e+01	0	0	1.936330e+02
6.686217e+01	2.052786e+02	1.055718e+01	0	4.281525e+01	0	0	1.937340e+02
6.275660e+01	2.072336e+02	1.055718e+01	0	4.222874e+01	0	0	1.938350e+02
6.287390e+01	2.072336e+02	1.055718e+01	0	4.281525e+01	0	0	1.939350e+02
6.263930e+01	2.062561e+02	1.055718e+01	1.759531e+00	4.281525e+01	0	0	1.940360e+02
6.263930e+01	2.062561e+02	1.055718e+01	0	4.281525e+01	0	0	1.941370e+02
6.263930e+01	2.062561e+02	1.055718e+01	0	4.281525e+01	0	0	1.942370e+02
6.263930e+01	2.062561e+02	1.055718e+01	0	4.281525e+01	0	0	1.943380e+02
6.263930e+01	2.062561e+02	1.055718e+01	0	4.281525e+01	0	0	1.944390e+02
6.123167e+01	2.072336e+02	1.055718e+01	0	4.281525e+01	0	0	1.945390e+02
6.123167e+01	2.072336e+02	1.055718e+01	0	4.281525e+01	0	0	1.946390e+02
6.123167e+01	2.072336e+02	1.055718e+01	0	4.222874e+01	0	0	1.947410e+02
6.123167e+01	2.072336e+02	1.055718e+01	0	4.281525e+01	0	0	1.948410e+02
6.123167e+01	2.072336e+02	8.797654e+00	0	4.281525e+01	0	0	1.949410e+02
6.123167e+01	2.082111e+02	1.055718e+01	0	4.222874e+01	0	0	1.950430e+02
6.134897e+01	2.082111e+02	1.055718e+01	0	4.281525e+01	0	0	1.951430e+02
6.099707e+01	2.072336e+02	1.055718e+01	0	4.281525e+01	3	0	1.952440e+02
6.111437e+01	2.082111e+02	1.231672e+01	0	4.222874e+01	0	0	1.953450e+02
6.111437e+01	2.082111e+02	1.055718e+01	0	4.281525e+01	0	0	1.954450e+02
6.111437e+01	2.072336e+02	1.055718e+01	0	4.222874e+01	0	0	1.955460e+02
6.123167e+01	2.072336e+02	1.055718e+01	0	4.222874e+01	0	0	1.956470e+02
6.123167e+01	2.072336e+02	1.055718e+01	0	4.222874e+01	0	0	1.957470e+02
6.111437e+01	2.072336e+02	1.231672e+01	0	4.222874e+01	0	0	1.958480e+02
6.193548e+01	2.072336e+02	1.055718e+01	0	4.281525e+01	3	0	1.959490e+02
6.310850e+01	2.082111e+02	1.055718e+01	0	4.222874e+01	0	0	1.960490e+02
6.310850e+01	2.082111e+02	1.055718e+01	0	4.222874e+01	0	0	1.961500e+02
6.310850e+01	2.082111e+02	1.055718e+01	0	4.281525e+01	0	0	1.962510e+02
6.310850e+01	2.082111e+02	8.797654e+00	0	4.281525e+01	0	0	1.963520e+02
6.322581e+01	2.082111e+02	1.055718e+01	0	4.281525e+01	0	0	1.964520e+02
6.310850e+01	2.082111e+02	1.055718e+01	0	4.281525e+01	0	0	1.965520e+02
6.486804e+01	2.082111e+02	1.055718e+01	0	4.281525e+01	0	0	1.966540e+02
6.721408e+01	2.082111e+02	1.055718e+01	0	4.281525e+01	0	0	1.967540e+02
6.721408e+01	2.072336e+02	1.055718e+01	0	4.281525e+01	0	0	1.968540e+02
6.721408e+01	2.072336e+02	1.055718e+01	0	4.281525e+01	0	0	1.969560e+02
6.721408e+01	2.072336e+02	1.055718e+01	0	4.281525e+01	0	0	1.970560e+02
6.721408e+01	2.072336e+02	1.055718e+01	0	4.281525e+01	0	0	1.971560e+02
6.721408e+01	2.082111e+02	1.055718e+01	0	4.281525e+01	0	0	1.972580e+02
7.061584e+01	2.082111e+02	1.055718e+01	0	4.633431e+01	0	0	1.973580e+02
7.343109e+01	2.082111e+02	1.055718e+01	0	4.633431e+01	0	0	1.974580e+02
7.331378e+01	2.072336e+02	1.055718e+01	1.759531e+00	4.574780e+01	0	0	1.975590e+02
7.343109e+01	2.072336e+02	1.055718e+01	0	4.633431e+01	0	0	1.976600e+02
7.331378e+01	2.072336e+02	1.055718e+01	0	4.574780e+01	0	0	1.977610e+02
7.331378e+01	2.072336e+02	1.055718e+01	0	4.633431e+01	0	0	1.978610e+02
7.331378e+01	2.072336e+02	1.055718e+01	0	4.633431e+01	0	0	1.979620e+02
7.565982e+01	2.082111e+02	1.231672e+01	0	4.633431e+01	0	0	1.980630e+02
7.859238e+01	2.091887e+02	1.055718e+01	0	4.633431e+01	0	0	1.981630e+02
8.082111e+01	2.072336e+02	1.055718e+01	0	4.574780e+01	0	0	1.982640e+02
8.082111e+01	2.072336e+02	1.055718e+01	0	4.633431e+01	0	0	1.983650e+02
8.082111e+01	2.072336e+02	1.055718e+01	0	4.633431e+01	0	0	1.984650e+02
8.082111e+01	2.072336e+02	1.055718e+01	0	4.633431e+01	0	0	1.985650e+02
8.082111e+01	2.082111e+02	1.055718e+01	0	4.633431e+01	0	0	1.986670e+02
8.082111e+01	2.082111e+02	1.055718e+01	0	4.633431e+01	0	0	1.987670e+02
8.304985e+01	2.072336e+02	1.055718e+01	0	4.868035e+01	0	0	1.988670e+02
8.457478e+01	2.072336e+02	1.055718e+01	0	4.868035e+01	0	0	1.989690e+02
8.445748e+01	2.072336e+02	1.055718e+01	0	4.868035e+01	0	0	1.990690e+02
8.457478e+01	2.072336e+02	1.055718e+01	0	4.868035e+01	0	0	1.991700e+02
8.445748e+01	2.072336e+02	1.055718e+01	0	4.926686e+01	0	0	1.992710e+02
8.445748e+01	2.082111e+02	1.055718e+01	0	4.868035e+01	0	0	1.993710e+02
8.457478e+01	2.072336e+02	1.055718e+01	0	4.868035e+01	0	0	1.994720e+02
8.563050e+01	2.072336e+02	1.055718e+01	0	5.219941e+01	0	0	1.995730e+02
8.645161e+01	2.082111e+02	1.055718e+01	0	5.278592e+01	0	0	1.996730e+02
8.645161e+01	2.072336e+02	1.055718e+01	0	5.278592e+01	0	0	1.997740e+02
8.645161e+01	2.082111e+02	1.055718e+01	0	5.219941e+01	0	0	1.998740e+02
8.645161e+01	2.082111e+02	1.055718e+01	0	5.278592e+01	0	0	1.999750e+02
8.645161e+01	2.082111e+02	1.055718e+01	0	5.219941e+01	0	0	2.000760e+02
8.645161e+01	2.072336e+02	8.797654e+00	0	5.278592e+01	0	0	2.001760e+02
8.727273e+01	2.082111e+02	1.055718e+01	0	5.865103e+01	0	0	2.002780e+02
8.762463e+01	2.082111e+02	1.055718e+01	0	5.865103e+01	0	0	2.003780e+02
8.762463e+01	2.082111e+02	1.055718e+01	0	5.865103e+01	0	0	2.004780e+02
8.750733e+01	2.082111e+02	1.055718e+01	0	5.865103e+01	0	0	2.005800e+02
8.762463e+01	2.082111e+02	1.055718e+01	0	5.865103e+01	0	0	2.006800e+02
8.750733e+01	2.072336e+02	8.797654e+00	0	5.865103e+01	0	0	2.007800e+02
8.762463e+01	2.082111e+02	1.055718e+01	0	5.865103e+01	0	0	2.008820e+02
8.762463e+01	2.082111e+02	1.055718e+01	0	5.865103e+01	0	0	2.009820e+02
8.844575e+01	2.072336e+02	1.055718e+01	0	5.923754e+01	0	0	2.010830e+02
8.832845e+01	2.072336e+02	1.055718e+01	0	5.923754e+01	0	0	2.011840e+02
[truncated: 15,960 more rows]
