# Supplementary material for: Flat electrode contacts for vagus nerve stimulation
Source: PLoS One. 2019 Nov 18;14(11):e0215191. doi: 10.1371/journal.pone.0215191 (PMC6862926; doi:10.1371/journal.pone.0215191)
Supplement: S2 File — (ZIP) [file pone.0215191.s013.zip › rat_vagus_9_data.txt]

SpO2	HR	PD	BD	RESP	ERROR	STIM	TIME
9.219941e+01	1.955034e+02	9.325513e+01	1.935484e+01	6.862170e+01	3	0	1.020000e-01
9.184751e+01	1.945259e+02	8.445748e+01	1.935484e+01	6.862170e+01	0	0	2.030000e-01
9.173021e+01	1.945259e+02	7.917889e+01	1.935484e+01	6.862170e+01	0	0	3.040000e-01
9.161290e+01	1.945259e+02	7.917889e+01	2.111437e+01	6.862170e+01	0	0	4.040000e-01
9.173021e+01	1.945259e+02	8.093842e+01	1.935484e+01	6.862170e+01	0	0	5.050000e-01
9.173021e+01	1.955034e+02	8.093842e+01	1.935484e+01	6.862170e+01	0	0	6.060000e-01
9.173021e+01	1.945259e+02	8.093842e+01	2.111437e+01	6.803519e+01	0	0	7.060000e-01
9.173021e+01	1.945259e+02	7.917889e+01	1.935484e+01	6.803519e+01	0	0	8.070000e-01
9.137830e+01	1.925709e+02	7.565982e+01	2.111437e+01	7.038123e+01	3	0	9.080000e-01
9.126100e+01	1.925709e+02	7.038123e+01	1.935484e+01	6.979472e+01	0	0	1.008000e+00
9.126100e+01	1.925709e+02	7.038123e+01	2.111437e+01	6.979472e+01	0	0	1.110000e+00
9.126100e+01	1.915934e+02	7.214076e+01	1.935484e+01	6.979472e+01	0	0	1.210000e+00
9.126100e+01	1.925709e+02	7.214076e+01	1.935484e+01	6.920821e+01	0	0	1.310000e+00
9.126100e+01	1.925709e+02	7.214076e+01	1.935484e+01	6.920821e+01	0	0	1.412000e+00
9.114370e+01	1.915934e+02	7.214076e+01	1.935484e+01	6.979472e+01	0	0	1.512000e+00
9.126100e+01	1.925709e+02	7.214076e+01	2.111437e+01	6.979472e+01	0	0	1.612000e+00
9.079179e+01	1.925709e+02	6.862170e+01	2.111437e+01	6.979472e+01	0	0	1.714000e+00
9.079179e+01	1.925709e+02	6.862170e+01	2.111437e+01	6.979472e+01	0	0	1.814000e+00
9.079179e+01	1.925709e+02	6.862170e+01	2.111437e+01	6.979472e+01	0	0	1.914000e+00
9.079179e+01	1.925709e+02	6.862170e+01	2.111437e+01	6.979472e+01	0	0	2.016000e+00
9.079179e+01	1.925709e+02	6.862170e+01	2.111437e+01	6.979472e+01	0	0	2.116000e+00
9.079179e+01	1.925709e+02	6.686217e+01	2.111437e+01	6.979472e+01	0	0	2.217000e+00
9.079179e+01	1.925709e+02	6.862170e+01	2.287390e+01	6.979472e+01	0	0	2.318000e+00
9.067449e+01	1.896383e+02	6.862170e+01	2.287390e+01	6.979472e+01	0	0	2.418000e+00
9.055718e+01	1.906158e+02	6.862170e+01	2.287390e+01	6.979472e+01	0	0	2.520000e+00
9.055718e+01	1.896383e+02	6.862170e+01	2.111437e+01	6.979472e+01	0	0	2.620000e+00
9.055718e+01	1.896383e+02	7.038123e+01	2.287390e+01	6.979472e+01	0	0	2.720000e+00
9.055718e+01	1.906158e+02	6.862170e+01	2.287390e+01	6.979472e+01	0	0	2.822000e+00
9.055718e+01	1.896383e+02	6.862170e+01	2.287390e+01	6.979472e+01	0	0	2.922000e+00
9.055718e+01	1.896383e+02	6.862170e+01	2.287390e+01	7.038123e+01	0	0	3.022000e+00
9.067449e+01	1.935484e+02	7.214076e+01	2.287390e+01	6.979472e+01	3	0	3.124000e+00
9.090909e+01	1.955034e+02	7.565982e+01	2.111437e+01	6.979472e+01	0	0	3.224000e+00
9.079179e+01	1.964809e+02	7.565982e+01	2.287390e+01	7.038123e+01	0	0	3.325000e+00
9.090909e+01	1.964809e+02	7.565982e+01	2.287390e+01	7.038123e+01	0	0	3.426000e+00
9.090909e+01	1.964809e+02	7.565982e+01	2.287390e+01	7.038123e+01	0	0	3.526000e+00
9.090909e+01	1.955034e+02	7.565982e+01	2.287390e+01	6.979472e+01	0	0	3.628000e+00
9.090909e+01	1.955034e+02	7.390029e+01	2.111437e+01	7.038123e+01	0	0	3.728000e+00
9.126100e+01	1.974585e+02	7.741935e+01	2.287390e+01	6.979472e+01	0	0	3.828000e+00
9.149560e+01	2.003910e+02	7.741935e+01	2.287390e+01	6.979472e+01	0	0	3.930000e+00
9.137830e+01	1.994135e+02	7.741935e+01	2.111437e+01	6.979472e+01	0	0	4.030000e+00
9.137830e+01	1.994135e+02	7.741935e+01	2.111437e+01	6.979472e+01	0	0	4.130000e+00
9.137830e+01	2.003910e+02	7.741935e+01	2.111437e+01	6.979472e+01	0	0	4.232000e+00
9.137830e+01	1.994135e+02	7.917889e+01	2.287390e+01	6.979472e+01	0	0	4.332000e+00
9.137830e+01	1.994135e+02	7.741935e+01	2.287390e+01	7.038123e+01	0	0	4.432000e+00
9.161290e+01	2.062561e+02	7.741935e+01	2.287390e+01	6.979472e+01	0	0	4.534000e+00
9.184751e+01	2.033236e+02	7.917889e+01	2.111437e+01	6.979472e+01	0	0	4.634000e+00
9.184751e+01	2.033236e+02	7.741935e+01	2.287390e+01	7.038123e+01	0	0	4.736000e+00
9.184751e+01	2.033236e+02	7.741935e+01	2.287390e+01	6.979472e+01	0	0	4.836000e+00
9.196481e+01	2.033236e+02	7.741935e+01	2.287390e+01	6.979472e+01	0	0	4.936000e+00
9.184751e+01	2.033236e+02	7.741935e+01	2.287390e+01	7.038123e+01	0	0	5.038000e+00
9.184751e+01	2.033236e+02	7.917889e+01	2.287390e+01	6.979472e+01	0	0	5.138000e+00
9.208211e+01	2.003910e+02	7.917889e+01	2.287390e+01	6.979472e+01	0	0	5.238000e+00
9.196481e+01	1.984360e+02	7.917889e+01	2.287390e+01	6.979472e+01	0	0	5.340000e+00
9.196481e+01	1.994135e+02	7.917889e+01	2.287390e+01	6.979472e+01	0	0	5.440000e+00
9.196481e+01	1.984360e+02	8.093842e+01	2.287390e+01	6.979472e+01	0	0	5.540000e+00
9.196481e+01	1.984360e+02	7.917889e+01	2.111437e+01	6.979472e+01	0	0	5.642000e+00
9.196481e+01	1.984360e+02	8.093842e+01	2.287390e+01	6.979472e+01	0	0	5.742000e+00
9.208211e+01	1.994135e+02	8.093842e+01	2.287390e+01	6.979472e+01	0	0	5.842000e+00
9.231672e+01	1.994135e+02	8.093842e+01	2.287390e+01	7.038123e+01	0	0	5.944000e+00
9.219941e+01	1.955034e+02	8.269795e+01	2.287390e+01	7.038123e+01	0	0	6.044000e+00
9.231672e+01	1.955034e+02	8.269795e+01	2.287390e+01	7.038123e+01	0	0	6.146000e+00
9.219941e+01	1.955034e+02	8.269795e+01	2.287390e+01	6.979472e+01	0	0	6.246000e+00
9.219941e+01	1.955034e+02	8.269795e+01	2.287390e+01	6.979472e+01	0	0	6.346000e+00
9.219941e+01	1.955034e+02	8.093842e+01	2.111437e+01	6.979472e+01	0	0	6.448000e+00
9.219941e+01	1.955034e+02	8.269795e+01	2.111437e+01	6.979472e+01	0	0	6.548000e+00
9.219941e+01	1.955034e+02	8.269795e+01	2.287390e+01	7.038123e+01	0	0	6.648000e+00
9.208211e+01	2.003910e+02	7.741935e+01	2.287390e+01	7.038123e+01	0	0	6.750000e+00
9.208211e+01	1.994135e+02	7.741935e+01	2.287390e+01	6.979472e+01	0	0	6.850000e+00
9.208211e+01	2.003910e+02	7.741935e+01	2.287390e+01	7.038123e+01	0	0	6.950000e+00
9.208211e+01	2.003910e+02	7.741935e+01	2.287390e+01	6.979472e+01	0	0	7.052000e+00
9.208211e+01	2.003910e+02	7.741935e+01	2.287390e+01	7.038123e+01	0	0	7.152000e+00
9.208211e+01	1.994135e+02	7.741935e+01	2.287390e+01	7.038123e+01	0	0	7.252000e+00
9.208211e+01	1.994135e+02	7.741935e+01	2.287390e+01	7.038123e+01	0	0	7.354000e+00
9.196481e+01	1.925709e+02	7.565982e+01	2.287390e+01	7.038123e+01	0	0	7.454000e+00
9.184751e+01	1.925709e+02	7.390029e+01	2.287390e+01	7.038123e+01	0	0	7.556000e+00
9.184751e+01	1.925709e+02	7.565982e+01	2.287390e+01	7.038123e+01	0	0	7.656000e+00
9.184751e+01	1.915934e+02	7.390029e+01	2.287390e+01	6.979472e+01	0	0	7.756000e+00
9.184751e+01	1.925709e+02	7.565982e+01	2.287390e+01	7.038123e+01	0	0	7.858000e+00
9.196481e+01	1.925709e+02	7.390029e+01	2.287390e+01	7.038123e+01	0	0	7.958000e+00
9.196481e+01	1.925709e+02	7.390029e+01	2.287390e+01	7.038123e+01	0	0	8.058000e+00
9.173021e+01	1.867058e+02	8.269795e+01	2.287390e+01	7.038123e+01	0	0	8.160000e+00
9.161290e+01	1.867058e+02	8.269795e+01	2.287390e+01	7.038123e+01	0	0	8.260000e+00
9.173021e+01	1.867058e+02	8.269795e+01	2.287390e+01	7.038123e+01	0	0	8.360000e+00
9.161290e+01	1.867058e+02	8.269795e+01	2.287390e+01	7.038123e+01	0	0	8.462000e+00
9.161290e+01	1.867058e+02	8.269795e+01	2.287390e+01	7.038123e+01	0	0	8.562000e+00
9.173021e+01	1.867058e+02	8.269795e+01	2.287390e+01	7.038123e+01	0	0	8.663000e+00
9.173021e+01	1.867058e+02	8.269795e+01	2.287390e+01	6.979472e+01	0	0	8.764000e+00
9.196481e+01	1.847507e+02	8.621701e+01	2.287390e+01	7.038123e+01	0	0	8.864000e+00
9.173021e+01	1.827957e+02	8.445748e+01	2.111437e+01	7.038123e+01	0	0	8.965000e+00
9.161290e+01	1.827957e+02	8.445748e+01	2.111437e+01	7.096774e+01	0	0	9.066000e+00
9.173021e+01	1.827957e+02	8.445748e+01	2.287390e+01	7.038123e+01	0	0	9.166000e+00
9.161290e+01	1.827957e+02	8.445748e+01	2.287390e+01	7.038123e+01	0	0	9.268000e+00
9.161290e+01	1.827957e+02	8.621701e+01	2.287390e+01	7.038123e+01	0	0	9.368000e+00
9.161290e+01	1.818182e+02	8.445748e+01	2.287390e+01	7.096774e+01	0	0	9.468000e+00
9.161290e+01	1.818182e+02	8.621701e+01	2.287390e+01	7.038123e+01	0	0	9.570000e+00
9.173021e+01	1.818182e+02	9.325513e+01	2.287390e+01	7.096774e+01	0	0	9.670000e+00
9.184751e+01	1.827957e+02	9.325513e+01	2.287390e+01	7.038123e+01	0	0	9.771000e+00
9.184751e+01	1.818182e+02	9.325513e+01	2.287390e+01	7.038123e+01	0	0	9.872000e+00
9.173021e+01	1.827957e+02	9.325513e+01	2.111437e+01	7.038123e+01	0	0	9.972000e+00
9.173021e+01	1.827957e+02	9.325513e+01	2.111437e+01	7.038123e+01	0	0	1.007300e+01
9.208211e+01	1.827957e+02	9.325513e+01	2.287390e+01	7.096774e+01	0	0	1.017400e+01
9.173021e+01	1.818182e+02	9.149560e+01	2.287390e+01	7.038123e+01	0	0	1.027400e+01
9.196481e+01	1.798631e+02	1.020528e+02	2.287390e+01	7.038123e+01	0	0	1.037600e+01
9.219941e+01	1.808407e+02	1.020528e+02	2.287390e+01	7.038123e+01	0	0	1.047600e+01
9.184751e+01	1.808407e+02	1.002933e+02	2.287390e+01	7.038123e+01	0	0	1.057600e+01
9.184751e+01	1.798631e+02	1.020528e+02	2.287390e+01	7.038123e+01	0	0	1.067800e+01
9.196481e+01	1.798631e+02	1.020528e+02	2.287390e+01	7.038123e+01	0	0	1.077800e+01
9.196481e+01	1.798631e+02	1.020528e+02	2.287390e+01	7.096774e+01	0	0	1.088000e+01
9.196481e+01	1.798631e+02	1.002933e+02	2.287390e+01	7.038123e+01	0	0	1.098000e+01
9.208211e+01	1.798631e+02	1.038123e+02	2.287390e+01	7.096774e+01	0	0	1.108000e+01
9.231672e+01	1.808407e+02	1.055718e+02	2.287390e+01	7.096774e+01	0	0	1.118200e+01
9.219941e+01	1.798631e+02	1.038123e+02	2.287390e+01	7.038123e+01	0	0	1.128200e+01
9.196481e+01	1.798631e+02	1.038123e+02	2.287390e+01	7.038123e+01	0	0	1.138300e+01
9.196481e+01	1.798631e+02	1.038123e+02	2.287390e+01	7.038123e+01	0	0	1.148400e+01
9.196481e+01	1.798631e+02	1.038123e+02	2.287390e+01	7.038123e+01	0	0	1.158400e+01
9.208211e+01	1.798631e+02	1.038123e+02	2.287390e+01	7.096774e+01	0	0	1.168500e+01
9.219941e+01	1.798631e+02	1.020528e+02	2.287390e+01	7.214076e+01	3	0	1.178600e+01
9.184751e+01	1.808407e+02	1.020528e+02	2.287390e+01	7.214076e+01	0	0	1.188700e+01
9.184751e+01	1.808407e+02	1.038123e+02	2.287390e+01	7.214076e+01	0	0	1.198700e+01
9.184751e+01	1.808407e+02	1.020528e+02	2.287390e+01	7.214076e+01	0	0	1.208900e+01
9.184751e+01	1.798631e+02	1.020528e+02	2.111437e+01	7.214076e+01	0	0	1.218900e+01
9.173021e+01	1.798631e+02	1.020528e+02	2.287390e+01	7.214076e+01	0	0	1.229000e+01
9.173021e+01	1.808407e+02	1.038123e+02	2.287390e+01	7.214076e+01	0	0	1.239100e+01
9.161290e+01	1.808407e+02	1.020528e+02	2.111437e+01	7.331378e+01	3	0	1.249100e+01
9.149560e+01	1.808407e+02	1.038123e+02	2.111437e+01	7.272727e+01	0	0	1.259300e+01
9.149560e+01	1.798631e+02	1.038123e+02	2.111437e+01	7.272727e+01	0	0	1.269300e+01
9.149560e+01	1.808407e+02	1.020528e+02	2.111437e+01	7.272727e+01	0	0	1.279400e+01
9.161290e+01	1.808407e+02	1.020528e+02	2.111437e+01	7.331378e+01	0	0	1.289500e+01
9.161290e+01	1.808407e+02	1.020528e+02	2.111437e+01	7.331378e+01	0	0	1.299500e+01
9.161290e+01	1.808407e+02	1.038123e+02	2.287390e+01	7.272727e+01	0	0	1.309600e+01
9.161290e+01	1.808407e+02	1.020528e+02	2.111437e+01	7.331378e+01	3	0	1.319700e+01
9.137830e+01	1.886608e+02	1.020528e+02	2.111437e+01	7.272727e+01	0	0	1.329800e+01
9.126100e+01	1.886608e+02	1.020528e+02	2.111437e+01	7.272727e+01	0	0	1.339900e+01
9.126100e+01	1.886608e+02	1.020528e+02	1.935484e+01	7.272727e+01	0	0	1.350000e+01
9.126100e+01	1.886608e+02	1.020528e+02	2.111437e+01	7.272727e+01	0	0	1.360000e+01
9.126100e+01	1.886608e+02	1.020528e+02	1.935484e+01	7.331378e+01	0	0	1.370100e+01
9.126100e+01	1.886608e+02	1.002933e+02	2.111437e+01	7.272727e+01	0	0	1.380200e+01
9.126100e+01	1.915934e+02	1.002933e+02	1.935484e+01	7.272727e+01	3	0	1.390200e+01
9.090909e+01	1.945259e+02	9.853372e+01	1.935484e+01	7.272727e+01	0	0	1.400400e+01
9.090909e+01	1.935484e+02	9.853372e+01	2.111437e+01	7.272727e+01	0	0	1.410400e+01
9.090909e+01	1.935484e+02	1.002933e+02	2.111437e+01	7.331378e+01	0	0	1.420400e+01
9.090909e+01	1.935484e+02	1.002933e+02	1.935484e+01	7.272727e+01	0	0	1.430600e+01
9.079179e+01	1.935484e+02	1.002933e+02	2.111437e+01	7.272727e+01	0	0	1.440600e+01
9.090909e+01	1.935484e+02	9.853372e+01	2.111437e+01	7.272727e+01	0	0	1.450800e+01
9.079179e+01	1.974585e+02	1.002933e+02	1.935484e+01	7.272727e+01	0	0	1.460800e+01
9.055718e+01	1.974585e+02	1.002933e+02	2.111437e+01	7.272727e+01	0	0	1.470900e+01
9.055718e+01	1.984360e+02	1.002933e+02	2.111437e+01	7.272727e+01	0	0	1.481000e+01
9.055718e+01	1.974585e+02	1.002933e+02	1.935484e+01	7.272727e+01	0	0	1.491000e+01
9.055718e+01	1.974585e+02	1.002933e+02	1.935484e+01	7.272727e+01	0	0	1.501100e+01
9.055718e+01	1.974585e+02	9.853372e+01	1.935484e+01	7.272727e+01	0	0	1.511200e+01
9.055718e+01	1.974585e+02	1.002933e+02	1.935484e+01	7.272727e+01	0	0	1.521300e+01
9.055718e+01	1.984360e+02	1.002933e+02	1.935484e+01	7.272727e+01	0	0	1.531300e+01
9.055718e+01	1.974585e+02	9.677419e+01	1.935484e+01	7.272727e+01	0	0	1.541400e+01
9.055718e+01	1.974585e+02	9.501466e+01	2.111437e+01	7.272727e+01	0	0	1.551500e+01
9.055718e+01	1.974585e+02	9.677419e+01	2.111437e+01	7.331378e+01	0	0	1.561600e+01
9.055718e+01	1.974585e+02	9.677419e+01	2.111437e+01	7.272727e+01	0	0	1.571700e+01
9.043988e+01	1.974585e+02	9.677419e+01	2.111437e+01	7.272727e+01	0	0	1.581700e+01
9.055718e+01	1.974585e+02	9.677419e+01	1.935484e+01	7.272727e+01	0	0	1.591800e+01
9.055718e+01	1.974585e+02	9.501466e+01	2.111437e+01	7.272727e+01	0	0	1.601900e+01
9.043988e+01	1.935484e+02	9.677419e+01	1.935484e+01	6.979472e+01	0	0	1.611900e+01
9.043988e+01	1.945259e+02	9.853372e+01	1.759531e+01	6.979472e+01	0	0	1.622100e+01
9.043988e+01	1.935484e+02	9.853372e+01	1.935484e+01	6.920821e+01	0	0	1.632100e+01
9.043988e+01	1.935484e+02	9.853372e+01	1.935484e+01	6.979472e+01	0	0	1.642100e+01
9.043988e+01	1.935484e+02	9.853372e+01	1.935484e+01	6.920821e+01	0	0	1.652300e+01
9.043988e+01	1.945259e+02	9.853372e+01	1.935484e+01	6.979472e+01	0	0	1.662300e+01
9.043988e+01	1.945259e+02	9.853372e+01	1.935484e+01	6.979472e+01	0	0	1.672400e+01
9.043988e+01	1.935484e+02	9.853372e+01	1.935484e+01	6.627566e+01	3	0	1.682500e+01
9.043988e+01	1.935484e+02	1.002933e+02	1.935484e+01	6.627566e+01	0	0	1.692600e+01
9.055718e+01	1.935484e+02	1.002933e+02	1.935484e+01	6.627566e+01	0	0	1.702700e+01
9.055718e+01	1.935484e+02	1.002933e+02	1.935484e+01	6.627566e+01	0	0	1.712700e+01
9.043988e+01	1.935484e+02	1.002933e+02	1.935484e+01	6.627566e+01	0	0	1.722800e+01
9.055718e+01	1.935484e+02	1.002933e+02	1.935484e+01	6.686217e+01	0	0	1.732900e+01
9.043988e+01	1.935484e+02	1.002933e+02	1.935484e+01	6.627566e+01	0	0	1.743000e+01
9.043988e+01	1.925709e+02	1.038123e+02	1.935484e+01	6.041056e+01	3	0	1.753000e+01
9.079179e+01	1.896383e+02	1.002933e+02	1.935484e+01	6.041056e+01	0	0	1.763100e+01
9.090909e+01	1.896383e+02	1.020528e+02	1.935484e+01	6.099707e+01	0	0	1.773200e+01
9.067449e+01	1.886608e+02	1.002933e+02	1.935484e+01	6.041056e+01	0	0	1.783200e+01
9.067449e+01	1.886608e+02	1.002933e+02	1.935484e+01	6.041056e+01	0	0	1.793400e+01
9.067449e+01	1.886608e+02	1.020528e+02	1.935484e+01	6.041056e+01	0	0	1.803400e+01
9.067449e+01	1.886608e+02	1.002933e+02	1.935484e+01	6.099707e+01	0	0	1.813600e+01
9.102639e+01	1.876833e+02	1.020528e+02	1.935484e+01	6.041056e+01	3	0	1.823600e+01
9.102639e+01	1.876833e+02	1.002933e+02	1.759531e+01	6.041056e+01	0	0	1.833600e+01
9.090909e+01	1.876833e+02	9.853372e+01	1.935484e+01	6.041056e+01	0	0	1.843800e+01
9.102639e+01	1.876833e+02	1.002933e+02	1.935484e+01	6.041056e+01	0	0	1.853800e+01
9.090909e+01	1.876833e+02	1.002933e+02	1.935484e+01	6.041056e+01	0	0	1.863900e+01
9.102639e+01	1.876833e+02	1.002933e+02	1.935484e+01	5.982405e+01	0	0	1.874000e+01
9.090909e+01	1.876833e+02	1.002933e+02	1.935484e+01	6.041056e+01	0	0	1.884000e+01
9.102639e+01	1.886608e+02	1.020528e+02	1.935484e+01	6.041056e+01	0	0	1.894100e+01
9.090909e+01	1.906158e+02	1.038123e+02	1.935484e+01	6.041056e+01	0	0	1.904200e+01
9.114370e+01	1.906158e+02	1.038123e+02	1.759531e+01	5.982405e+01	0	0	1.914300e+01
9.090909e+01	1.906158e+02	1.038123e+02	1.935484e+01	6.041056e+01	0	0	1.924400e+01
9.090909e+01	1.906158e+02	1.038123e+02	1.935484e+01	6.041056e+01	0	0	1.934500e+01
9.090909e+01	1.906158e+02	1.038123e+02	1.935484e+01	6.041056e+01	0	0	1.944500e+01
9.090909e+01	1.906158e+02	1.038123e+02	1.935484e+01	6.041056e+01	0	0	1.954600e+01
9.102639e+01	1.906158e+02	1.055718e+02	1.759531e+01	6.041056e+01	0	0	1.964700e+01
9.079179e+01	1.925709e+02	1.002933e+02	1.935484e+01	6.041056e+01	0	0	1.974700e+01
9.079179e+01	1.925709e+02	1.002933e+02	1.759531e+01	6.041056e+01	0	0	1.984900e+01
9.079179e+01	1.925709e+02	9.853372e+01	1.935484e+01	6.041056e+01	0	0	1.994900e+01
9.079179e+01	1.925709e+02	1.002933e+02	1.759531e+01	6.041056e+01	0	0	2.004900e+01
9.079179e+01	1.925709e+02	1.002933e+02	1.759531e+01	6.041056e+01	0	0	2.015100e+01
9.079179e+01	1.925709e+02	1.002933e+02	1.935484e+01	6.041056e+01	0	0	2.025100e+01
9.079179e+01	1.925709e+02	1.002933e+02	1.759531e+01	6.041056e+01	0	0	2.035300e+01
9.079179e+01	1.945259e+02	9.325513e+01	1.935484e+01	5.747801e+01	0	0	2.045300e+01
9.090909e+01	1.945259e+02	9.501466e+01	1.935484e+01	5.747801e+01	0	0	2.055300e+01
9.079179e+01	1.935484e+02	9.501466e+01	1.759531e+01	5.806452e+01	0	0	2.065500e+01
9.067449e+01	1.935484e+02	9.501466e+01	1.935484e+01	5.747801e+01	0	0	2.075500e+01
9.067449e+01	1.945259e+02	9.501466e+01	1.935484e+01	5.747801e+01	0	0	2.085500e+01
9.067449e+01	1.935484e+02	9.501466e+01	1.935484e+01	5.806452e+01	0	0	2.095700e+01
9.067449e+01	1.945259e+02	9.501466e+01	1.935484e+01	5.747801e+01	0	0	2.105700e+01
9.055718e+01	1.935484e+02	9.325513e+01	1.935484e+01	5.806452e+01	0	0	2.115700e+01
9.055718e+01	1.935484e+02	9.325513e+01	1.935484e+01	5.747801e+01	0	0	2.125900e+01
9.055718e+01	1.935484e+02	9.501466e+01	1.935484e+01	5.747801e+01	0	0	2.135900e+01
9.055718e+01	1.935484e+02	9.325513e+01	1.935484e+01	5.747801e+01	0	0	2.146000e+01
9.055718e+01	1.935484e+02	9.325513e+01	1.935484e+01	5.747801e+01	0	0	2.156100e+01
9.055718e+01	1.935484e+02	9.501466e+01	1.935484e+01	5.747801e+01	0	0	2.166100e+01
9.055718e+01	1.935484e+02	9.325513e+01	1.935484e+01	5.747801e+01	0	0	2.176300e+01
9.055718e+01	1.935484e+02	9.149560e+01	2.111437e+01	5.454545e+01	3	0	2.186300e+01
9.055718e+01	1.935484e+02	9.325513e+01	2.111437e+01	5.454545e+01	0	0	2.196300e+01
9.055718e+01	1.935484e+02	9.325513e+01	2.111437e+01	5.454545e+01	0	0	2.206500e+01
9.043988e+01	1.925709e+02	9.325513e+01	2.111437e+01	5.454545e+01	0	0	2.216500e+01
9.055718e+01	1.925709e+02	9.325513e+01	2.111437e+01	5.395894e+01	0	0	2.226500e+01
9.043988e+01	1.925709e+02	9.325513e+01	2.111437e+01	5.454545e+01	0	0	2.236700e+01
9.055718e+01	1.935484e+02	9.325513e+01	2.111437e+01	5.454545e+01	0	0	2.246700e+01
9.055718e+01	1.925709e+02	9.501466e+01	2.111437e+01	5.102639e+01	3	0	2.256800e+01
9.067449e+01	1.915934e+02	9.501466e+01	2.111437e+01	5.102639e+01	0	0	2.266900e+01
9.055718e+01	1.915934e+02	9.501466e+01	2.111437e+01	5.102639e+01	0	0	2.276900e+01
9.055718e+01	1.915934e+02	9.501466e+01	1.935484e+01	5.102639e+01	0	0	2.287100e+01
9.055718e+01	1.915934e+02	9.501466e+01	2.111437e+01	5.102639e+01	0	0	2.297100e+01
9.055718e+01	1.915934e+02	9.501466e+01	2.111437e+01	5.161290e+01	0	0	2.307100e+01
9.055718e+01	1.915934e+02	9.501466e+01	2.111437e+01	5.102639e+01	0	0	2.317300e+01
9.043988e+01	1.896383e+02	1.002933e+02	2.111437e+01	5.102639e+01	0	0	2.327300e+01
9.079179e+01	1.886608e+02	1.020528e+02	1.935484e+01	5.102639e+01	0	0	2.337400e+01
9.067449e+01	1.886608e+02	1.038123e+02	2.111437e+01	5.161290e+01	0	0	2.347500e+01
9.067449e+01	1.886608e+02	1.038123e+02	2.111437e+01	5.102639e+01	0	0	2.357500e+01
9.067449e+01	1.886608e+02	1.038123e+02	2.111437e+01	5.102639e+01	0	0	2.367600e+01
9.067449e+01	1.886608e+02	1.038123e+02	2.111437e+01	5.102639e+01	0	0	2.377700e+01
9.079179e+01	1.886608e+02	1.038123e+02	2.111437e+01	5.102639e+01	0	0	2.387700e+01
9.079179e+01	1.886608e+02	1.020528e+02	2.111437e+01	4.750733e+01	0	0	2.397900e+01
9.161290e+01	1.857283e+02	1.073314e+02	2.111437e+01	4.809384e+01	0	0	2.407900e+01
9.161290e+01	1.867058e+02	1.073314e+02	2.111437e+01	4.750733e+01	0	0	2.417900e+01
9.161290e+01	1.857283e+02	1.073314e+02	2.111437e+01	4.750733e+01	0	0	2.428100e+01
9.149560e+01	1.867058e+02	1.073314e+02	2.287390e+01	4.750733e+01	0	0	2.438100e+01
9.149560e+01	1.857283e+02	1.073314e+02	1.935484e+01	4.750733e+01	0	0	2.448100e+01
9.149560e+01	1.857283e+02	1.073314e+02	2.111437e+01	4.809384e+01	0	0	2.458300e+01
9.149560e+01	1.857283e+02	1.073314e+02	2.111437e+01	4.809384e+01	0	0	2.468300e+01
9.184751e+01	1.857283e+02	1.090909e+02	2.111437e+01	4.516129e+01	3	0	2.478400e+01
9.184751e+01	1.857283e+02	1.090909e+02	2.111437e+01	4.516129e+01	0	0	2.488500e+01
9.184751e+01	1.857283e+02	1.090909e+02	2.287390e+01	4.516129e+01	0	0	2.498500e+01
9.184751e+01	1.857283e+02	1.090909e+02	2.111437e+01	4.516129e+01	0	0	2.508600e+01
9.184751e+01	1.857283e+02	1.073314e+02	2.111437e+01	4.516129e+01	0	0	2.518700e+01
9.184751e+01	1.867058e+02	1.090909e+02	2.111437e+01	4.516129e+01	0	0	2.528700e+01
9.173021e+01	1.857283e+02	1.090909e+02	2.111437e+01	4.516129e+01	0	0	2.538900e+01
9.184751e+01	1.857283e+02	1.073314e+02	2.287390e+01	4.516129e+01	3	0	2.548900e+01
9.149560e+01	1.896383e+02	1.073314e+02	2.111437e+01	4.516129e+01	0	0	2.559000e+01
9.173021e+01	1.896383e+02	1.073314e+02	2.111437e+01	4.516129e+01	0	0	2.569100e+01
9.173021e+01	1.896383e+02	1.073314e+02	2.111437e+01	4.516129e+01	0	0	2.579100e+01
9.161290e+01	1.896383e+02	1.090909e+02	2.111437e+01	4.516129e+01	0	0	2.589200e+01
9.161290e+01	1.896383e+02	1.073314e+02	2.111437e+01	4.516129e+01	0	0	2.599300e+01
9.173021e+01	1.896383e+02	1.073314e+02	2.111437e+01	4.457478e+01	0	0	2.609300e+01
9.149560e+01	1.945259e+02	1.055718e+02	2.287390e+01	4.750733e+01	3	0	2.619400e+01
9.126100e+01	1.984360e+02	1.020528e+02	2.287390e+01	4.692082e+01	0	0	2.629500e+01
9.126100e+01	1.994135e+02	1.020528e+02	2.287390e+01	4.692082e+01	0	0	2.639600e+01
9.126100e+01	1.994135e+02	1.020528e+02	2.287390e+01	4.692082e+01	0	0	2.649700e+01
9.126100e+01	1.994135e+02	1.020528e+02	2.287390e+01	4.692082e+01	0	0	2.659700e+01
9.126100e+01	1.994135e+02	1.020528e+02	2.287390e+01	4.692082e+01	0	0	2.669800e+01
9.126100e+01	1.994135e+02	1.020528e+02	2.287390e+01	4.692082e+01	0	0	2.679900e+01
9.114370e+01	2.043011e+02	9.501466e+01	2.287390e+01	4.692082e+01	3	0	2.689900e+01
9.020528e+01	2.062561e+02	9.149560e+01	2.287390e+01	4.692082e+01	0	0	27
9.020528e+01	2.052786e+02	8.973607e+01	2.287390e+01	4.692082e+01	0	0	2.710100e+01
9.008798e+01	2.062561e+02	8.973607e+01	2.287390e+01	4.692082e+01	0	0	2.720200e+01
9.008798e+01	2.062561e+02	9.149560e+01	2.287390e+01	4.750733e+01	0	0	2.730200e+01
9.008798e+01	2.052786e+02	9.149560e+01	2.463343e+01	4.692082e+01	0	0	2.740300e+01
9.008798e+01	2.062561e+02	9.325513e+01	2.287390e+01	4.692082e+01	0	0	2.750400e+01
8.961877e+01	2.062561e+02	8.973607e+01	2.287390e+01	4.692082e+01	3	0	2.760400e+01
8.914956e+01	2.043011e+02	8.445748e+01	2.287390e+01	4.692082e+01	0	0	2.770500e+01
8.914956e+01	2.043011e+02	8.621701e+01	2.287390e+01	4.692082e+01	0	0	2.780600e+01
8.914956e+01	2.043011e+02	8.445748e+01	2.287390e+01	4.692082e+01	0	0	2.790700e+01
8.914956e+01	2.043011e+02	8.445748e+01	2.287390e+01	4.692082e+01	0	0	2.800800e+01
8.903226e+01	2.043011e+02	8.445748e+01	2.287390e+01	4.692082e+01	0	0	2.810800e+01
8.914956e+01	2.043011e+02	8.445748e+01	2.287390e+01	4.692082e+01	0	0	2.820900e+01
8.879765e+01	2.043011e+02	8.445748e+01	2.287390e+01	4.750733e+01	0	0	2.831000e+01
8.856305e+01	2.013685e+02	7.741935e+01	2.463343e+01	4.692082e+01	0	0	2.841000e+01
8.844575e+01	2.013685e+02	7.917889e+01	2.287390e+01	4.750733e+01	0	0	2.851100e+01
8.844575e+01	2.013685e+02	7.741935e+01	2.287390e+01	4.692082e+01	0	0	2.861200e+01
8.856305e+01	2.013685e+02	7.917889e+01	2.287390e+01	4.692082e+01	0	0	2.871200e+01
8.844575e+01	2.013685e+02	7.741935e+01	2.287390e+01	4.692082e+01	0	0	2.881300e+01
8.844575e+01	2.013685e+02	7.741935e+01	2.287390e+01	4.692082e+01	0	0	2.891400e+01
8.856305e+01	2.013685e+02	7.741935e+01	2.287390e+01	4.692082e+01	0	0	2.901500e+01
8.821114e+01	2.013685e+02	7.565982e+01	2.287390e+01	4.692082e+01	3	0	2.911600e+01
8.821114e+01	2.003910e+02	7.565982e+01	2.287390e+01	4.692082e+01	3	0	2.921600e+01
8.809384e+01	2.013685e+02	7.565982e+01	2.287390e+01	4.692082e+01	3	0	2.931700e+01
8.809384e+01	2.013685e+02	7.565982e+01	2.463343e+01	4.692082e+01	3	0	2.941800e+01
8.821114e+01	2.023460e+02	7.741935e+01	2.287390e+01	4.692082e+01	3	0	2.951800e+01
8.797654e+01	2.003910e+02	7.741935e+01	2.287390e+01	4.692082e+01	3	0	2.962000e+01
8.797654e+01	2.003910e+02	7.565982e+01	2.287390e+01	4.750733e+01	3	0	2.972000e+01
8.809384e+01	1.994135e+02	7.390029e+01	2.287390e+01	4.692082e+01	3	0	2.982100e+01
8.868035e+01	1.994135e+02	7.565982e+01	2.287390e+01	4.750733e+01	0	0	2.992200e+01
8.832845e+01	1.994135e+02	7.565982e+01	2.287390e+01	4.692082e+01	0	0	3.002300e+01
8.844575e+01	1.994135e+02	7.565982e+01	2.287390e+01	4.692082e+01	0	0	3.012400e+01
8.844575e+01	1.994135e+02	7.565982e+01	2.287390e+01	4.692082e+01	0	0	3.022400e+01
8.832845e+01	1.994135e+02	7.565982e+01	2.287390e+01	4.692082e+01	0	0	3.032500e+01
8.844575e+01	2.003910e+02	7.565982e+01	2.287390e+01	4.692082e+01	0	0	3.042600e+01
8.856305e+01	1.984360e+02	7.741935e+01	2.463343e+01	4.750733e+01	3	0	3.052600e+01
8.879765e+01	1.974585e+02	7.741935e+01	2.287390e+01	4.750733e+01	0	0	3.062700e+01
8.879765e+01	1.974585e+02	7.741935e+01	2.287390e+01	4.750733e+01	0	0	3.072800e+01
8.879765e+01	1.974585e+02	7.741935e+01	2.287390e+01	4.809384e+01	0	0	3.082800e+01
8.868035e+01	1.974585e+02	7.741935e+01	2.287390e+01	4.750733e+01	0	0	3.092900e+01
8.879765e+01	1.974585e+02	7.741935e+01	2.287390e+01	4.750733e+01	0	0	3.103000e+01
8.891496e+01	1.974585e+02	7.741935e+01	2.287390e+01	4.809384e+01	0	0	3.113100e+01
8.879765e+01	1.974585e+02	7.741935e+01	2.463343e+01	4.750733e+01	0	0	3.123200e+01
8.914956e+01	1.964809e+02	8.269795e+01	2.287390e+01	4.750733e+01	0	0	3.133200e+01
8.926686e+01	1.974585e+02	8.093842e+01	2.287390e+01	4.750733e+01	0	0	3.143300e+01
8.926686e+01	1.964809e+02	8.093842e+01	2.287390e+01	4.750733e+01	0	0	3.153400e+01
8.914956e+01	1.964809e+02	8.093842e+01	2.287390e+01	4.750733e+01	0	0	3.163400e+01
8.926686e+01	1.974585e+02	8.093842e+01	2.287390e+01	4.809384e+01	0	0	3.173500e+01
8.914956e+01	1.964809e+02	8.093842e+01	2.287390e+01	4.750733e+01	0	0	3.183600e+01
8.914956e+01	1.964809e+02	8.093842e+01	2.287390e+01	4.750733e+01	0	0	3.193600e+01
8.973607e+01	1.984360e+02	8.621701e+01	2.287390e+01	4.750733e+01	0	0	3.203700e+01
8.961877e+01	1.984360e+02	8.797654e+01	2.287390e+01	4.750733e+01	0	0	3.213800e+01
8.961877e+01	1.984360e+02	8.621701e+01	2.287390e+01	4.750733e+01	0	0	3.223900e+01
8.973607e+01	1.984360e+02	8.621701e+01	2.111437e+01	4.750733e+01	0	0	3.233900e+01
8.961877e+01	1.984360e+02	8.621701e+01	2.287390e+01	4.750733e+01	0	0	3.244000e+01
8.973607e+01	1.984360e+02	8.621701e+01	2.287390e+01	4.750733e+01	0	0	3.254100e+01
8.961877e+01	1.984360e+02	8.621701e+01	2.287390e+01	4.809384e+01	0	0	3.264200e+01
8.997067e+01	1.994135e+02	9.149560e+01	2.287390e+01	4.750733e+01	0	0	3.274200e+01
8.997067e+01	1.994135e+02	9.149560e+01	2.287390e+01	4.809384e+01	0	0	3.284300e+01
8.997067e+01	1.994135e+02	9.149560e+01	2.287390e+01	4.809384e+01	0	0	3.294400e+01
8.997067e+01	1.994135e+02	9.149560e+01	2.463343e+01	4.750733e+01	0	0	3.304400e+01
9.020528e+01	2.003910e+02	8.973607e+01	2.287390e+01	4.750733e+01	0	0	3.314500e+01
8.997067e+01	1.994135e+02	8.973607e+01	2.463343e+01	4.750733e+01	0	0	3.324600e+01
8.997067e+01	2.003910e+02	8.973607e+01	2.287390e+01	4.750733e+01	0	0	3.334600e+01
9.020528e+01	1.994135e+02	9.149560e+01	2.287390e+01	4.809384e+01	3	0	3.344700e+01
9.020528e+01	1.994135e+02	9.677419e+01	2.287390e+01	4.750733e+01	0	0	3.354800e+01
9.008798e+01	2.003910e+02	9.501466e+01	2.463343e+01	4.750733e+01	0	0	3.364900e+01
9.020528e+01	1.994135e+02	9.677419e+01	2.463343e+01	4.750733e+01	0	0	3.375000e+01
9.008798e+01	1.994135e+02	9.501466e+01	2.463343e+01	4.809384e+01	0	0	3.385000e+01
9.032258e+01	1.994135e+02	9.677419e+01	2.463343e+01	4.750733e+01	0	0	3.395100e+01
9.020528e+01	2.003910e+02	9.501466e+01	2.463343e+01	4.750733e+01	0	0	3.405200e+01
9.043988e+01	1.994135e+02	9.677419e+01	2.463343e+01	4.809384e+01	3	0	3.415300e+01
9.055718e+01	1.994135e+02	9.853372e+01	2.463343e+01	4.809384e+01	0	0	3.425300e+01
9.055718e+01	1.994135e+02	1.002933e+02	2.463343e+01	4.750733e+01	0	0	3.435400e+01
9.043988e+01	1.994135e+02	1.002933e+02	2.287390e+01	4.750733e+01	0	0	3.445500e+01
9.055718e+01	1.994135e+02	1.020528e+02	2.463343e+01	4.809384e+01	0	0	3.455500e+01
9.043988e+01	1.994135e+02	1.002933e+02	2.463343e+01	4.750733e+01	0	0	3.465600e+01
9.043988e+01	1.994135e+02	1.002933e+02	2.287390e+01	4.809384e+01	0	0	3.475700e+01
9.055718e+01	1.994135e+02	1.020528e+02	2.639296e+01	4.809384e+01	3	0	3.485700e+01
9.067449e+01	1.994135e+02	1.020528e+02	2.463343e+01	4.809384e+01	0	0	3.495900e+01
9.079179e+01	2.003910e+02	1.020528e+02	2.463343e+01	4.809384e+01	0	0	3.505900e+01
9.055718e+01	2.003910e+02	1.002933e+02	2.463343e+01	4.809384e+01	0	0	3.516000e+01
9.067449e+01	2.003910e+02	1.020528e+02	2.463343e+01	4.809384e+01	0	0	3.526100e+01
9.067449e+01	1.994135e+02	1.020528e+02	2.463343e+01	4.868035e+01	0	0	3.536100e+01
9.067449e+01	2.003910e+02	1.020528e+02	2.463343e+01	4.868035e+01	0	0	3.546200e+01
9.079179e+01	1.994135e+02	1.002933e+02	2.463343e+01	4.516129e+01	3	0	3.556300e+01
9.090909e+01	1.984360e+02	9.853372e+01	2.463343e+01	4.516129e+01	0	0	3.566300e+01
9.079179e+01	1.984360e+02	9.853372e+01	2.463343e+01	4.457478e+01	0	0	3.576400e+01
9.067449e+01	1.984360e+02	9.853372e+01	2.463343e+01	4.457478e+01	0	0	3.586500e+01
9.079179e+01	1.974585e+02	9.853372e+01	2.639296e+01	4.457478e+01	0	0	3.596500e+01
9.090909e+01	1.984360e+02	9.853372e+01	2.463343e+01	4.516129e+01	0	0	3.606700e+01
9.090909e+01	1.984360e+02	9.853372e+01	2.463343e+01	4.516129e+01	0	0	3.616700e+01
9.090909e+01	1.984360e+02	9.677419e+01	2.287390e+01	4.340176e+01	3	0	3.626800e+01
9.090909e+01	1.984360e+02	9.501466e+01	2.287390e+01	4.340176e+01	0	0	3.636900e+01
9.090909e+01	1.984360e+02	9.501466e+01	2.287390e+01	4.340176e+01	0	0	3.646900e+01
9.079179e+01	1.984360e+02	9.501466e+01	2.287390e+01	4.340176e+01	0	0	3.657000e+01
9.090909e+01	1.984360e+02	9.325513e+01	2.463343e+01	4.340176e+01	0	0	3.667100e+01
9.079179e+01	1.984360e+02	9.501466e+01	2.287390e+01	4.340176e+01	0	0	3.677100e+01
9.090909e+01	1.984360e+02	9.501466e+01	2.463343e+01	4.340176e+01	0	0	3.687300e+01
9.079179e+01	1.974585e+02	9.325513e+01	2.287390e+01	4.340176e+01	0	0	3.697300e+01
9.102639e+01	1.964809e+02	9.325513e+01	2.111437e+01	4.340176e+01	0	0	3.707300e+01
9.090909e+01	1.964809e+02	9.149560e+01	2.111437e+01	4.340176e+01	0	0	3.717500e+01
9.090909e+01	1.964809e+02	9.325513e+01	2.111437e+01	4.340176e+01	0	0	3.727500e+01
9.102639e+01	1.964809e+02	9.149560e+01	2.111437e+01	4.340176e+01	0	0	3.737600e+01
9.090909e+01	1.964809e+02	9.325513e+01	2.287390e+01	4.340176e+01	0	0	3.747700e+01
9.090909e+01	1.955034e+02	9.325513e+01	2.111437e+01	4.340176e+01	0	0	3.757700e+01
9.090909e+01	1.955034e+02	9.325513e+01	2.287390e+01	4.398827e+01	0	0	3.767800e+01
9.102639e+01	1.964809e+02	9.325513e+01	2.111437e+01	4.340176e+01	0	0	3.777900e+01
9.102639e+01	1.964809e+02	9.325513e+01	2.287390e+01	4.340176e+01	0	0	3.787900e+01
9.114370e+01	1.964809e+02	9.325513e+01	2.287390e+01	4.340176e+01	0	0	3.798100e+01
9.114370e+01	1.964809e+02	9.149560e+01	2.111437e+01	4.398827e+01	0	0	3.808100e+01
9.114370e+01	1.974585e+02	9.325513e+01	2.287390e+01	4.340176e+01	0	0	3.818100e+01
9.102639e+01	1.964809e+02	9.325513e+01	2.111437e+01	4.340176e+01	0	0	3.828300e+01
9.102639e+01	1.964809e+02	9.325513e+01	2.287390e+01	4.340176e+01	0	0	3.838300e+01
9.126100e+01	1.955034e+02	9.501466e+01	2.287390e+01	4.340176e+01	0	0	3.848300e+01
9.126100e+01	1.964809e+02	9.501466e+01	2.287390e+01	4.398827e+01	0	0	3.858500e+01
9.126100e+01	1.964809e+02	9.501466e+01	2.111437e+01	4.340176e+01	0	0	3.868500e+01
9.126100e+01	1.964809e+02	9.325513e+01	2.287390e+01	4.340176e+01	0	0	3.878600e+01
9.137830e+01	1.964809e+02	9.501466e+01	2.287390e+01	4.340176e+01	0	0	3.888700e+01
9.137830e+01	1.964809e+02	9.325513e+01	2.111437e+01	4.340176e+01	0	0	3.898700e+01
9.149560e+01	1.974585e+02	9.501466e+01	2.111437e+01	4.340176e+01	0	0	3.908800e+01
9.173021e+01	1.994135e+02	9.677419e+01	2.287390e+01	5.219941e+01	0	0	3.918900e+01
9.161290e+01	1.974585e+02	9.677419e+01	2.111437e+01	5.161290e+01	0	0	3.928900e+01
9.161290e+01	1.974585e+02	9.677419e+01	2.111437e+01	5.219941e+01	0	0	3.939100e+01
9.149560e+01	1.974585e+02	9.677419e+01	2.111437e+01	5.161290e+01	0	0	3.949100e+01
9.161290e+01	1.974585e+02	9.677419e+01	2.111437e+01	5.219941e+01	0	0	3.959100e+01
9.149560e+01	1.974585e+02	9.677419e+01	2.111437e+01	5.161290e+01	0	0	3.969300e+01
9.149560e+01	1.974585e+02	9.853372e+01	2.287390e+01	5.161290e+01	0	0	3.979300e+01
9.161290e+01	1.984360e+02	9.853372e+01	2.111437e+01	6.158358e+01	0	0	3.989400e+01
9.173021e+01	1.994135e+02	1.020528e+02	1.935484e+01	6.158358e+01	0	0	3.999500e+01
9.173021e+01	2.003910e+02	1.020528e+02	2.111437e+01	6.158358e+01	0	0	4.009500e+01
9.173021e+01	2.003910e+02	1.020528e+02	2.111437e+01	6.158358e+01	0	0	4.019700e+01
9.173021e+01	1.994135e+02	1.020528e+02	2.111437e+01	6.158358e+01	0	0	4.029700e+01
9.173021e+01	2.003910e+02	1.020528e+02	1.935484e+01	6.158358e+01	0	0	4.039700e+01
9.173021e+01	2.003910e+02	1.002933e+02	2.111437e+01	6.158358e+01	0	0	4.049900e+01
9.184751e+01	2.003910e+02	1.020528e+02	1.935484e+01	6.744868e+01	0	0	4.059900e+01
9.173021e+01	2.003910e+02	9.853372e+01	1.935484e+01	6.686217e+01	0	0	4.070000e+01
9.173021e+01	2.003910e+02	9.853372e+01	1.759531e+01	6.744868e+01	0	0	4.080100e+01
9.173021e+01	2.003910e+02	9.853372e+01	1.935484e+01	6.744868e+01	0	0	4.090100e+01
9.173021e+01	2.003910e+02	1.002933e+02	1.935484e+01	6.744868e+01	0	0	4.100300e+01
9.173021e+01	2.003910e+02	9.853372e+01	1.759531e+01	6.686217e+01	0	0	4.110300e+01
9.161290e+01	2.003910e+02	9.853372e+01	1.935484e+01	6.744868e+01	0	0	4.120400e+01
9.173021e+01	2.013685e+02	1.002933e+02	1.935484e+01	6.744868e+01	0	0	4.130500e+01
9.161290e+01	1.964809e+02	9.853372e+01	1.759531e+01	6.744868e+01	0	0	4.140600e+01
9.161290e+01	1.964809e+02	9.677419e+01	1.759531e+01	6.744868e+01	0	0	4.150600e+01
9.161290e+01	1.964809e+02	9.677419e+01	1.759531e+01	6.803519e+01	0	0	4.160700e+01
9.161290e+01	1.964809e+02	9.677419e+01	1.759531e+01	6.803519e+01	0	0	4.170800e+01
9.161290e+01	1.964809e+02	9.677419e+01	1.583578e+01	6.803519e+01	0	0	4.180800e+01
9.161290e+01	1.964809e+02	9.677419e+01	1.759531e+01	6.744868e+01	0	0	4.191000e+01
9.161290e+01	1.964809e+02	9.677419e+01	1.759531e+01	6.744868e+01	0	0	4.201000e+01
9.137830e+01	1.955034e+02	1.002933e+02	1.759531e+01	6.744868e+01	0	0	4.211000e+01
9.149560e+01	1.964809e+02	1.002933e+02	1.759531e+01	6.803519e+01	0	0	4.221200e+01
9.137830e+01	1.955034e+02	1.002933e+02	1.759531e+01	6.744868e+01	0	0	4.231200e+01
9.137830e+01	1.964809e+02	1.002933e+02	1.759531e+01	6.744868e+01	0	0	4.241400e+01
9.137830e+01	1.955034e+02	1.002933e+02	1.583578e+01	6.744868e+01	0	0	4.251400e+01
9.137830e+01	1.955034e+02	1.002933e+02	1.759531e+01	6.744868e+01	0	0	4.261400e+01
9.137830e+01	1.955034e+02	1.002933e+02	1.759531e+01	6.803519e+01	0	0	4.271600e+01
9.137830e+01	1.915934e+02	1.020528e+02	1.759531e+01	6.744868e+01	0	0	4.281600e+01
9.126100e+01	1.906158e+02	1.055718e+02	1.759531e+01	6.744868e+01	0	0	4.291700e+01
9.126100e+01	1.906158e+02	1.055718e+02	1.759531e+01	6.744868e+01	0	0	4.301800e+01
9.114370e+01	1.906158e+02	1.055718e+02	1.583578e+01	6.686217e+01	0	0	4.311800e+01
9.126100e+01	1.906158e+02	1.055718e+02	1.583578e+01	6.744868e+01	0	0	4.321900e+01
9.126100e+01	1.906158e+02	1.055718e+02	1.759531e+01	6.686217e+01	0	0	4.332000e+01
9.126100e+01	1.906158e+02	1.055718e+02	1.583578e+01	6.686217e+01	0	0	4.342000e+01
9.114370e+01	1.896383e+02	1.073314e+02	1.759531e+01	6.510264e+01	0	0	4.352200e+01
9.114370e+01	1.896383e+02	1.073314e+02	1.759531e+01	6.510264e+01	0	0	4.362200e+01
9.114370e+01	1.906158e+02	1.090909e+02	1.759531e+01	6.568915e+01	0	0	4.372300e+01
9.126100e+01	1.896383e+02	1.073314e+02	1.583578e+01	6.510264e+01	0	0	4.382400e+01
9.102639e+01	1.906158e+02	1.090909e+02	1.759531e+01	6.510264e+01	0	0	4.392400e+01
9.114370e+01	1.896383e+02	1.090909e+02	1.583578e+01	6.568915e+01	0	0	4.402500e+01
9.114370e+01	1.896383e+02	1.073314e+02	1.759531e+01	6.510264e+01	0	0	4.412600e+01
9.102639e+01	1.896383e+02	1.073314e+02	1.583578e+01	6.510264e+01	0	0	4.422600e+01
9.126100e+01	1.906158e+02	1.161290e+02	1.583578e+01	6.568915e+01	0	0	4.432700e+01
9.114370e+01	1.896383e+02	1.143695e+02	1.759531e+01	6.510264e+01	0	0	4.442800e+01
9.114370e+01	1.896383e+02	1.161290e+02	1.759531e+01	6.568915e+01	0	0	4.452900e+01
9.114370e+01	1.896383e+02	1.143695e+02	1.759531e+01	6.510264e+01	0	0	4.463000e+01
9.114370e+01	1.896383e+02	1.161290e+02	1.759531e+01	6.510264e+01	0	0	4.473000e+01
9.126100e+01	1.896383e+02	1.161290e+02	1.759531e+01	6.510264e+01	0	0	4.483100e+01
9.126100e+01	1.906158e+02	1.143695e+02	1.759531e+01	6.568915e+01	0	0	4.493200e+01
9.114370e+01	1.925709e+02	1.178886e+02	1.759531e+01	6.568915e+01	0	0	4.503300e+01
9.114370e+01	1.925709e+02	1.196481e+02	1.759531e+01	6.627566e+01	0	0	4.513300e+01
9.114370e+01	1.925709e+02	1.196481e+02	1.935484e+01	6.568915e+01	0	0	4.523500e+01
9.102639e+01	1.915934e+02	1.196481e+02	1.759531e+01	6.568915e+01	0	0	4.533500e+01
9.114370e+01	1.925709e+02	1.178886e+02	1.759531e+01	6.627566e+01	0	0	4.543500e+01
9.114370e+01	1.925709e+02	1.196481e+02	1.759531e+01	6.568915e+01	0	0	4.553700e+01
9.114370e+01	1.925709e+02	1.196481e+02	1.759531e+01	6.627566e+01	0	0	4.563700e+01
9.102639e+01	1.955034e+02	1.108504e+02	1.759531e+01	6.803519e+01	0	0	4.573900e+01
9.102639e+01	1.945259e+02	1.108504e+02	1.759531e+01	6.803519e+01	0	0	4.583900e+01
9.102639e+01	1.945259e+02	1.108504e+02	1.759531e+01	6.803519e+01	0	0	4.593900e+01
9.102639e+01	1.945259e+02	1.108504e+02	1.759531e+01	6.744868e+01	0	0	4.604100e+01
9.090909e+01	1.945259e+02	1.108504e+02	1.759531e+01	6.744868e+01	0	0	4.614100e+01
9.102639e+01	1.945259e+02	1.108504e+02	1.759531e+01	6.803519e+01	0	0	4.624200e+01
9.090909e+01	1.945259e+02	1.108504e+02	1.759531e+01	6.803519e+01	0	0	4.634300e+01
9.090909e+01	1.964809e+02	1.020528e+02	1.759531e+01	6.803519e+01	0	0	4.644300e+01
9.090909e+01	1.955034e+02	1.020528e+02	1.759531e+01	6.744868e+01	0	0	4.654400e+01
9.090909e+01	1.964809e+02	1.020528e+02	1.759531e+01	6.803519e+01	0	0	4.664500e+01
9.102639e+01	1.964809e+02	1.020528e+02	1.759531e+01	6.803519e+01	0	0	4.674600e+01
9.090909e+01	1.955034e+02	1.038123e+02	1.759531e+01	6.744868e+01	0	0	4.684600e+01
9.090909e+01	1.955034e+02	1.020528e+02	1.759531e+01	6.803519e+01	0	0	4.694700e+01
9.102639e+01	1.955034e+02	1.020528e+02	1.759531e+01	6.803519e+01	0	0	4.704800e+01
9.090909e+01	1.964809e+02	9.853372e+01	1.759531e+01	7.096774e+01	3	0	4.714900e+01
9.090909e+01	1.974585e+02	9.325513e+01	1.759531e+01	7.096774e+01	0	0	4.725000e+01
9.102639e+01	1.994135e+02	9.325513e+01	1.759531e+01	7.096774e+01	0	0	4.735000e+01
9.079179e+01	1.984360e+02	9.325513e+01	1.759531e+01	7.096774e+01	0	0	4.745200e+01
9.090909e+01	1.974585e+02	9.501466e+01	1.759531e+01	7.038123e+01	0	0	4.755200e+01
9.090909e+01	1.974585e+02	9.501466e+01	1.759531e+01	7.038123e+01	0	0	4.765200e+01
9.102639e+01	1.974585e+02	9.325513e+01	1.583578e+01	7.096774e+01	0	0	4.775400e+01
9.090909e+01	1.994135e+02	8.797654e+01	1.759531e+01	7.038123e+01	3	0	4.785400e+01
9.090909e+01	1.964809e+02	8.445748e+01	1.759531e+01	7.038123e+01	0	0	4.795500e+01
9.090909e+01	1.964809e+02	8.445748e+01	1.759531e+01	7.038123e+01	0	0	4.805600e+01
9.090909e+01	1.964809e+02	8.445748e+01	1.759531e+01	7.096774e+01	0	0	4.815600e+01
9.090909e+01	1.974585e+02	8.445748e+01	1.759531e+01	7.096774e+01	0	0	4.825800e+01
9.090909e+01	1.974585e+02	8.445748e+01	1.759531e+01	7.038123e+01	0	0	4.835800e+01
9.090909e+01	1.964809e+02	8.445748e+01	1.583578e+01	7.096774e+01	0	0	4.845900e+01
9.090909e+01	1.925709e+02	8.269795e+01	1.935484e+01	7.272727e+01	3	0	4.856000e+01
9.102639e+01	1.906158e+02	7.917889e+01	1.759531e+01	7.272727e+01	0	0	4.866100e+01
9.090909e+01	1.906158e+02	7.741935e+01	1.759531e+01	7.272727e+01	0	0	4.876100e+01
9.090909e+01	1.906158e+02	7.917889e+01	1.583578e+01	7.331378e+01	0	0	4.886200e+01
9.090909e+01	1.906158e+02	7.741935e+01	1.759531e+01	7.272727e+01	0	0	4.896300e+01
9.090909e+01	1.906158e+02	7.917889e+01	1.583578e+01	7.272727e+01	0	0	4.906300e+01
9.090909e+01	1.906158e+02	7.917889e+01	1.759531e+01	7.272727e+01	0	0	4.916400e+01
9.090909e+01	1.906158e+02	7.741935e+01	1.759531e+01	7.272727e+01	0	0	4.926500e+01
9.102639e+01	1.876833e+02	7.917889e+01	1.583578e+01	7.272727e+01	0	0	4.936600e+01
9.102639e+01	1.886608e+02	7.917889e+01	1.759531e+01	7.272727e+01	0	0	4.946700e+01
9.102639e+01	1.876833e+02	7.917889e+01	1.759531e+01	7.331378e+01	0	0	4.956700e+01
9.102639e+01	1.886608e+02	7.917889e+01	1.759531e+01	7.272727e+01	0	0	4.966800e+01
9.102639e+01	1.876833e+02	7.917889e+01	1.759531e+01	7.272727e+01	0	0	4.976900e+01
9.102639e+01	1.876833e+02	7.917889e+01	1.759531e+01	7.272727e+01	0	0	4.986900e+01
9.102639e+01	1.876833e+02	7.917889e+01	1.759531e+01	7.272727e+01	0	0	4.997100e+01
9.102639e+01	1.964809e+02	7.917889e+01	1.759531e+01	7.272727e+01	0	0	5.007100e+01
9.102639e+01	1.955034e+02	7.917889e+01	1.759531e+01	7.272727e+01	0	0	5.017100e+01
9.102639e+01	1.964809e+02	8.093842e+01	1.759531e+01	7.331378e+01	0	0	5.027300e+01
9.102639e+01	1.964809e+02	8.093842e+01	1.759531e+01	7.272727e+01	0	0	5.037300e+01
9.102639e+01	1.964809e+02	7.917889e+01	1.759531e+01	7.331378e+01	0	0	5.047500e+01
9.102639e+01	1.964809e+02	8.093842e+01	1.759531e+01	7.272727e+01	0	0	5.057500e+01
9.102639e+01	1.964809e+02	7.917889e+01	1.759531e+01	7.331378e+01	0	0	5.067600e+01
9.114370e+01	1.994135e+02	8.093842e+01	1.759531e+01	7.272727e+01	0	0	5.077700e+01
9.114370e+01	1.994135e+02	8.093842e+01	1.759531e+01	7.272727e+01	0	0	5.087700e+01
9.102639e+01	1.984360e+02	8.093842e+01	1.759531e+01	7.272727e+01	0	0	5.097800e+01
9.102639e+01	1.994135e+02	8.093842e+01	1.759531e+01	7.272727e+01	0	0	5.107900e+01
9.102639e+01	1.984360e+02	8.093842e+01	1.759531e+01	7.272727e+01	0	0	5.118000e+01
9.114370e+01	1.984360e+02	8.093842e+01	1.759531e+01	7.331378e+01	0	0	5.128000e+01
9.102639e+01	1.984360e+02	8.093842e+01	1.935484e+01	7.272727e+01	0	0	5.138100e+01
9.137830e+01	1.994135e+02	8.269795e+01	1.759531e+01	7.272727e+01	0	0	5.148200e+01
9.114370e+01	1.974585e+02	8.093842e+01	1.759531e+01	7.272727e+01	0	0	5.158200e+01
9.126100e+01	1.984360e+02	8.269795e+01	1.759531e+01	7.272727e+01	0	0	5.168400e+01
9.126100e+01	1.974585e+02	8.093842e+01	1.759531e+01	7.331378e+01	0	0	5.178400e+01
9.126100e+01	1.974585e+02	8.093842e+01	1.759531e+01	7.272727e+01	0	0	5.188500e+01
9.126100e+01	1.974585e+02	8.269795e+01	1.759531e+01	7.331378e+01	0	0	5.198600e+01
9.126100e+01	1.974585e+02	8.093842e+01	1.759531e+01	7.272727e+01	0	0	5.208600e+01
9.137830e+01	1.984360e+02	8.269795e+01	1.759531e+01	7.272727e+01	3	0	5.218800e+01
9.137830e+01	1.984360e+02	8.797654e+01	1.759531e+01	7.272727e+01	0	0	5.228800e+01
9.149560e+01	1.974585e+02	8.621701e+01	1.759531e+01	7.272727e+01	0	0	5.238900e+01
9.137830e+01	1.974585e+02	8.621701e+01	1.759531e+01	7.272727e+01	0	0	5.249000e+01
9.137830e+01	1.974585e+02	8.621701e+01	1.759531e+01	7.331378e+01	0	0	5.259000e+01
9.149560e+01	1.984360e+02	8.621701e+01	1.935484e+01	7.331378e+01	0	0	5.269100e+01
9.149560e+01	1.974585e+02	8.621701e+01	1.759531e+01	7.272727e+01	0	0	5.279200e+01
9.161290e+01	1.974585e+02	8.797654e+01	1.759531e+01	7.272727e+01	0	0	5.289300e+01
9.173021e+01	1.974585e+02	9.149560e+01	1.759531e+01	7.272727e+01	0	0	5.299400e+01
9.173021e+01	1.974585e+02	8.973607e+01	1.759531e+01	7.272727e+01	0	0	5.309400e+01
9.173021e+01	1.974585e+02	9.149560e+01	1.759531e+01	7.272727e+01	0	0	5.319500e+01
9.173021e+01	1.974585e+02	8.973607e+01	1.759531e+01	7.272727e+01	0	0	5.329600e+01
9.173021e+01	1.974585e+02	9.149560e+01	1.583578e+01	7.272727e+01	0	0	5.339700e+01
9.161290e+01	1.974585e+02	9.149560e+01	1.759531e+01	7.272727e+01	0	0	5.349700e+01
9.173021e+01	1.974585e+02	9.149560e+01	1.583578e+01	7.272727e+01	0	0	5.359800e+01
9.196481e+01	1.945259e+02	9.677419e+01	1.759531e+01	7.331378e+01	0	0	5.369900e+01
9.196481e+01	1.935484e+02	9.677419e+01	1.759531e+01	7.272727e+01	0	0	5.379900e+01
9.208211e+01	1.935484e+02	9.677419e+01	1.759531e+01	7.331378e+01	0	0	5.390100e+01
9.196481e+01	1.935484e+02	9.501466e+01	1.583578e+01	7.272727e+01	0	0	5.400100e+01
9.196481e+01	1.935484e+02	9.677419e+01	1.759531e+01	7.272727e+01	0	0	5.410200e+01
9.196481e+01	1.935484e+02	9.501466e+01	1.583578e+01	7.331378e+01	0	0	5.420300e+01
9.196481e+01	1.935484e+02	9.677419e+01	1.583578e+01	7.331378e+01	0	0	5.430300e+01
9.243402e+01	1.906158e+02	9.853372e+01	1.583578e+01	7.272727e+01	3	0	5.440500e+01
9.208211e+01	1.896383e+02	9.853372e+01	1.759531e+01	7.331378e+01	3	0	5.450500e+01
9.219941e+01	1.906158e+02	1.002933e+02	1.759531e+01	7.331378e+01	3	0	5.460600e+01
9.208211e+01	1.896383e+02	9.853372e+01	1.583578e+01	7.331378e+01	3	0	5.470700e+01
9.219941e+01	1.906158e+02	9.853372e+01	1.583578e+01	7.272727e+01	3	0	5.480700e+01
9.219941e+01	1.906158e+02	1.002933e+02	1.759531e+01	7.272727e+01	3	0	5.490800e+01
9.208211e+01	1.906158e+02	9.853372e+01	1.759531e+01	7.331378e+01	3	0	5.501000e+01
9.231672e+01	1.906158e+02	1.055718e+02	1.759531e+01	7.038123e+01	0	0	5.511000e+01
9.219941e+01	1.906158e+02	1.073314e+02	1.583578e+01	7.096774e+01	0	0	5.521100e+01
9.231672e+01	1.906158e+02	1.090909e+02	1.759531e+01	7.038123e+01	0	0	5.531200e+01
9.208211e+01	1.906158e+02	1.090909e+02	1.759531e+01	7.096774e+01	0	0	5.541200e+01
9.219941e+01	1.906158e+02	1.090909e+02	1.759531e+01	7.038123e+01	0	0	5.551300e+01
9.219941e+01	1.906158e+02	1.073314e+02	1.759531e+01	7.038123e+01	0	0	5.561400e+01
9.219941e+01	1.906158e+02	1.090909e+02	1.759531e+01	7.038123e+01	0	0	5.571400e+01
9.196481e+01	1.896383e+02	1.090909e+02	1.759531e+01	7.038123e+01	0	0	5.581600e+01
9.184751e+01	1.915934e+02	1.090909e+02	1.759531e+01	7.038123e+01	0	0	5.591600e+01
9.184751e+01	1.915934e+02	1.090909e+02	1.759531e+01	7.096774e+01	0	0	5.601700e+01
9.184751e+01	1.915934e+02	1.090909e+02	1.759531e+01	7.038123e+01	0	0	5.611800e+01
9.184751e+01	1.906158e+02	1.090909e+02	1.583578e+01	7.038123e+01	0	0	5.621800e+01
9.184751e+01	1.915934e+02	1.090909e+02	1.759531e+01	7.038123e+01	0	0	5.632000e+01
9.173021e+01	1.915934e+02	1.090909e+02	1.583578e+01	7.038123e+01	0	0	5.642000e+01
9.173021e+01	1.955034e+02	1.108504e+02	1.583578e+01	6.803519e+01	3	0	5.652100e+01
9.149560e+01	1.984360e+02	1.090909e+02	1.583578e+01	6.803519e+01	0	0	5.662200e+01
9.149560e+01	1.984360e+02	1.090909e+02	1.759531e+01	6.803519e+01	0	0	5.672200e+01
9.149560e+01	1.984360e+02	1.108504e+02	1.583578e+01	6.803519e+01	0	0	5.682300e+01
9.149560e+01	1.984360e+02	1.108504e+02	1.583578e+01	6.803519e+01	0	0	5.692400e+01
9.149560e+01	1.984360e+02	1.090909e+02	1.583578e+01	6.803519e+01	0	0	5.702400e+01
9.149560e+01	1.984360e+02	1.090909e+02	1.583578e+01	6.803519e+01	0	0	5.712500e+01
9.126100e+01	1.984360e+02	1.090909e+02	1.583578e+01	7.390029e+01	3	0	5.722600e+01
9.114370e+01	1.994135e+02	1.090909e+02	1.583578e+01	7.390029e+01	0	0	5.732700e+01
9.114370e+01	1.994135e+02	1.090909e+02	1.583578e+01	7.390029e+01	0	0	5.742700e+01
9.114370e+01	1.994135e+02	1.090909e+02	1.583578e+01	7.390029e+01	0	0	5.752800e+01
9.114370e+01	1.994135e+02	1.090909e+02	1.583578e+01	7.390029e+01	0	0	5.762900e+01
9.126100e+01	1.994135e+02	1.090909e+02	1.407625e+01	7.390029e+01	0	0	5.773000e+01
9.114370e+01	2.003910e+02	1.090909e+02	1.583578e+01	7.390029e+01	0	0	5.783000e+01
9.114370e+01	2.003910e+02	1.108504e+02	1.407625e+01	7.741935e+01	0	0	5.793100e+01
9.114370e+01	2.003910e+02	1.090909e+02	1.583578e+01	7.741935e+01	0	0	5.803200e+01
9.114370e+01	2.003910e+02	1.090909e+02	1.583578e+01	7.741935e+01	0	0	5.813200e+01
9.114370e+01	2.003910e+02	1.090909e+02	1.583578e+01	7.741935e+01	0	0	5.823300e+01
9.114370e+01	1.994135e+02	1.090909e+02	1.583578e+01	7.741935e+01	0	0	5.833400e+01
9.114370e+01	2.003910e+02	1.090909e+02	1.583578e+01	7.741935e+01	0	0	5.843400e+01
9.114370e+01	2.003910e+02	1.090909e+02	1.583578e+01	7.741935e+01	0	0	5.853500e+01
9.102639e+01	2.003910e+02	1.090909e+02	1.583578e+01	7.741935e+01	0	0	5.863600e+01
9.114370e+01	2.003910e+02	1.055718e+02	1.583578e+01	7.683284e+01	0	0	5.873600e+01
9.114370e+01	2.003910e+02	1.055718e+02	1.583578e+01	7.624633e+01	0	0	5.883800e+01
9.114370e+01	2.003910e+02	1.055718e+02	1.583578e+01	7.683284e+01	0	0	5.893800e+01
9.102639e+01	2.003910e+02	1.055718e+02	1.583578e+01	7.683284e+01	0	0	5.903800e+01
9.102639e+01	2.003910e+02	1.055718e+02	1.583578e+01	7.624633e+01	0	0	5.914000e+01
9.102639e+01	1.994135e+02	1.055718e+02	1.759531e+01	7.624633e+01	0	0	5.924000e+01
9.102639e+01	2.003910e+02	1.055718e+02	1.583578e+01	7.683284e+01	0	0	5.934100e+01
9.137830e+01	1.974585e+02	1.002933e+02	1.583578e+01	7.565982e+01	3	0	5.944200e+01
9.137830e+01	1.984360e+02	1.002933e+02	1.759531e+01	7.565982e+01	0	0	5.954200e+01
9.149560e+01	1.974585e+02	1.002933e+02	1.583578e+01	7.565982e+01	0	0	5.964300e+01
9.149560e+01	1.974585e+02	1.002933e+02	1.583578e+01	7.565982e+01	0	0	5.974400e+01
9.137830e+01	1.974585e+02	9.853372e+01	1.583578e+01	7.565982e+01	0	0	5.984500e+01
9.137830e+01	1.984360e+02	1.002933e+02	1.583578e+01	7.507331e+01	0	0	5.994500e+01
9.137830e+01	1.974585e+02	1.002933e+02	1.583578e+01	7.565982e+01	0	0	6.004600e+01
9.149560e+01	1.994135e+02	9.853372e+01	1.407625e+01	7.565982e+01	3	0	6.014700e+01
9.161290e+01	1.974585e+02	9.501466e+01	1.583578e+01	7.565982e+01	0	0	6.024800e+01
9.161290e+01	1.974585e+02	9.501466e+01	1.759531e+01	7.565982e+01	0	0	6.034800e+01
9.161290e+01	1.974585e+02	9.501466e+01	1.583578e+01	7.565982e+01	0	0	6.044900e+01
9.161290e+01	1.974585e+02	9.501466e+01	1.583578e+01	7.565982e+01	0	0	6.055000e+01
9.161290e+01	1.974585e+02	9.501466e+01	1.583578e+01	7.565982e+01	0	0	6.065100e+01
9.161290e+01	1.974585e+02	9.501466e+01	1.583578e+01	7.624633e+01	0	0	6.075100e+01
9.173021e+01	1.964809e+02	9.501466e+01	1.583578e+01	7.565982e+01	0	0	6.085200e+01
9.184751e+01	1.974585e+02	9.149560e+01	1.583578e+01	7.565982e+01	0	0	6.095300e+01
9.184751e+01	1.974585e+02	9.149560e+01	1.759531e+01	7.565982e+01	0	0	6.105300e+01
9.173021e+01	1.974585e+02	9.149560e+01	1.583578e+01	7.565982e+01	0	0	6.115400e+01
9.173021e+01	1.974585e+02	9.149560e+01	1.583578e+01	7.565982e+01	0	0	6.125500e+01
9.173021e+01	1.974585e+02	9.325513e+01	1.583578e+01	7.565982e+01	0	0	6.135600e+01
9.173021e+01	1.964809e+02	8.973607e+01	1.583578e+01	7.565982e+01	0	0	6.145600e+01
9.184751e+01	1.974585e+02	9.149560e+01	1.583578e+01	7.507331e+01	0	0	6.155700e+01
9.173021e+01	1.964809e+02	9.149560e+01	1.583578e+01	7.507331e+01	3	0	6.165800e+01
9.173021e+01	1.964809e+02	9.149560e+01	1.583578e+01	7.507331e+01	3	0	6.175900e+01
9.173021e+01	1.964809e+02	9.149560e+01	1.759531e+01	7.507331e+01	3	0	6.185900e+01
9.173021e+01	1.964809e+02	9.149560e+01	1.759531e+01	7.507331e+01	3	0	6.196100e+01
9.173021e+01	1.964809e+02	9.149560e+01	1.759531e+01	7.507331e+01	3	0	6.206100e+01
9.173021e+01	1.964809e+02	9.149560e+01	1.583578e+01	7.507331e+01	3	0	6.216200e+01
9.161290e+01	1.964809e+02	9.325513e+01	1.407625e+01	7.331378e+01	0	0	6.226300e+01
9.161290e+01	1.964809e+02	9.501466e+01	1.583578e+01	7.390029e+01	3	0	6.236400e+01
9.161290e+01	1.964809e+02	9.501466e+01	1.583578e+01	7.331378e+01	3	0	6.246500e+01
9.161290e+01	1.964809e+02	9.501466e+01	1.583578e+01	7.331378e+01	3	0	6.256500e+01
9.161290e+01	1.964809e+02	9.501466e+01	1.583578e+01	7.331378e+01	3	0	6.266600e+01
9.161290e+01	1.964809e+02	9.501466e+01	1.583578e+01	7.331378e+01	3	0	6.276700e+01
9.161290e+01	1.964809e+02	9.325513e+01	1.583578e+01	7.331378e+01	3	0	6.286800e+01
9.161290e+01	1.964809e+02	9.501466e+01	1.583578e+01	7.331378e+01	3	0	6.296800e+01
9.114370e+01	1.925709e+02	9.501466e+01	1.759531e+01	6.568915e+01	3	0	6.307000e+01
9.102639e+01	1.915934e+02	9.325513e+01	1.759531e+01	6.568915e+01	0	0	6.317000e+01
9.102639e+01	1.915934e+02	9.325513e+01	1.583578e+01	6.568915e+01	0	0	6.327100e+01
9.102639e+01	1.906158e+02	9.325513e+01	1.759531e+01	6.568915e+01	0	0	6.337200e+01
9.102639e+01	1.915934e+02	9.325513e+01	1.583578e+01	6.510264e+01	0	0	6.347200e+01
9.126100e+01	1.915934e+02	9.501466e+01	1.583578e+01	6.568915e+01	0	0	6.357400e+01
9.090909e+01	1.906158e+02	9.325513e+01	1.583578e+01	6.568915e+01	0	0	6.367400e+01
9.102639e+01	1.867058e+02	9.149560e+01	1.583578e+01	6.158358e+01	3	0	6.377400e+01
9.055718e+01	1.857283e+02	9.149560e+01	1.583578e+01	6.099707e+01	0	0	6.387600e+01
9.067449e+01	1.857283e+02	9.149560e+01	1.583578e+01	6.158358e+01	0	0	6.397600e+01
9.067449e+01	1.857283e+02	9.149560e+01	1.583578e+01	6.099707e+01	0	0	6.407600e+01
9.067449e+01	1.857283e+02	9.149560e+01	1.583578e+01	6.158358e+01	0	0	6.417800e+01
9.067449e+01	1.857283e+02	9.325513e+01	1.759531e+01	6.158358e+01	0	0	6.427800e+01
9.067449e+01	1.857283e+02	9.149560e+01	1.759531e+01	6.158358e+01	0	0	6.437900e+01
9.067449e+01	1.827957e+02	9.149560e+01	1.583578e+01	6.158358e+01	3	0	6.448000e+01
9.043988e+01	1.837732e+02	9.501466e+01	1.583578e+01	6.099707e+01	0	0	6.458000e+01
9.055718e+01	1.837732e+02	9.501466e+01	1.583578e+01	6.158358e+01	0	0	6.468100e+01
9.043988e+01	1.837732e+02	9.325513e+01	1.583578e+01	6.158358e+01	0	0	6.478200e+01
9.043988e+01	1.837732e+02	9.501466e+01	1.583578e+01	6.158358e+01	0	0	6.488300e+01
9.055718e+01	1.837732e+02	9.501466e+01	1.583578e+01	6.158358e+01	0	0	6.498400e+01
9.055718e+01	1.837732e+02	9.501466e+01	1.759531e+01	6.158358e+01	0	0	6.508400e+01
9.079179e+01	1.847507e+02	9.677419e+01	1.759531e+01	6.158358e+01	0	0	6.518500e+01
9.055718e+01	1.837732e+02	9.325513e+01	1.583578e+01	6.158358e+01	0	0	6.528600e+01
9.055718e+01	1.837732e+02	9.325513e+01	1.583578e+01	6.158358e+01	0	0	6.538600e+01
9.067449e+01	1.837732e+02	9.325513e+01	1.583578e+01	6.158358e+01	0	0	6.548700e+01
9.079179e+01	1.847507e+02	9.325513e+01	1.583578e+01	6.158358e+01	0	0	6.558800e+01
9.055718e+01	1.837732e+02	9.325513e+01	1.583578e+01	6.158358e+01	0	0	6.568800e+01
9.067449e+01	1.847507e+02	9.325513e+01	1.759531e+01	6.158358e+01	0	0	6.578900e+01
9.067449e+01	1.837732e+02	9.325513e+01	1.759531e+01	6.099707e+01	0	0	6.589000e+01
9.102639e+01	1.818182e+02	8.621701e+01	1.759531e+01	6.099707e+01	0	0	6.599100e+01
9.067449e+01	1.818182e+02	8.621701e+01	1.759531e+01	6.099707e+01	0	0	6.609200e+01
9.079179e+01	1.818182e+02	8.621701e+01	1.759531e+01	6.099707e+01	0	0	6.619200e+01
9.090909e+01	1.808407e+02	8.621701e+01	1.759531e+01	6.099707e+01	0	0	6.629300e+01
9.067449e+01	1.818182e+02	8.621701e+01	1.583578e+01	6.158358e+01	0	0	6.639400e+01
9.102639e+01	1.818182e+02	8.621701e+01	1.759531e+01	6.099707e+01	0	0	6.649500e+01
9.079179e+01	1.808407e+02	8.621701e+01	1.759531e+01	6.099707e+01	0	0	6.659500e+01
9.102639e+01	1.867058e+02	8.797654e+01	1.759531e+01	6.099707e+01	0	0	6.669600e+01
9.126100e+01	1.867058e+02	8.621701e+01	1.759531e+01	6.099707e+01	0	0	6.679700e+01
9.126100e+01	1.876833e+02	8.797654e+01	1.759531e+01	6.099707e+01	0	0	6.689700e+01
9.102639e+01	1.876833e+02	8.797654e+01	1.759531e+01	6.099707e+01	0	0	6.699900e+01
9.102639e+01	1.867058e+02	8.621701e+01	1.759531e+01	6.099707e+01	0	0	6.709900e+01
9.102639e+01	1.876833e+02	8.621701e+01	1.935484e+01	6.158358e+01	0	0	6.720100e+01
9.114370e+01	1.867058e+02	8.621701e+01	1.935484e+01	6.099707e+01	0	0	6.730100e+01
9.137830e+01	1.857283e+02	8.797654e+01	1.759531e+01	6.568915e+01	0	0	6.740100e+01
9.137830e+01	1.857283e+02	8.797654e+01	1.759531e+01	6.568915e+01	0	0	6.750300e+01
9.137830e+01	1.867058e+02	8.797654e+01	1.759531e+01	6.510264e+01	0	0	6.760300e+01
9.126100e+01	1.857283e+02	8.797654e+01	1.583578e+01	6.568915e+01	0	0	6.770300e+01
9.126100e+01	1.857283e+02	8.797654e+01	1.759531e+01	6.568915e+01	0	0	6.780500e+01
9.126100e+01	1.857283e+02	8.797654e+01	1.759531e+01	6.568915e+01	0	0	6.790500e+01
9.126100e+01	1.867058e+02	8.797654e+01	1.759531e+01	6.568915e+01	0	0	6.800600e+01
9.161290e+01	1.886608e+02	8.797654e+01	1.583578e+01	6.686217e+01	0	0	6.810700e+01
9.149560e+01	1.886608e+02	8.269795e+01	1.583578e+01	6.686217e+01	0	0	6.820700e+01
9.137830e+01	1.896383e+02	8.269795e+01	1.583578e+01	6.686217e+01	0	0	6.830800e+01
9.149560e+01	1.896383e+02	8.269795e+01	1.583578e+01	6.686217e+01	0	0	6.840900e+01
9.137830e+01	1.886608e+02	8.269795e+01	1.583578e+01	6.686217e+01	0	0	6.851000e+01
9.149560e+01	1.896383e+02	8.093842e+01	1.583578e+01	6.627566e+01	0	0	6.861100e+01
9.137830e+01	1.886608e+02	8.269795e+01	1.583578e+01	6.686217e+01	0	0	6.871100e+01
9.137830e+01	1.876833e+02	7.917889e+01	1.407625e+01	6.686217e+01	0	0	6.881200e+01
9.161290e+01	1.867058e+02	7.565982e+01	1.583578e+01	6.686217e+01	0	0	6.891300e+01
9.149560e+01	1.876833e+02	7.565982e+01	1.583578e+01	6.627566e+01	0	0	6.901300e+01
9.137830e+01	1.876833e+02	7.741935e+01	1.583578e+01	6.686217e+01	0	0	6.911400e+01
9.149560e+01	1.876833e+02	7.741935e+01	1.583578e+01	6.686217e+01	0	5	6.921500e+01
9.173021e+01	1.876833e+02	7.741935e+01	1.583578e+01	6.686217e+01	0	5	6.931500e+01
9.173021e+01	1.876833e+02	7.565982e+01	1.407625e+01	6.686217e+01	0	5	6.941600e+01
9.196481e+01	1.906158e+02	7.565982e+01	1.407625e+01	6.686217e+01	0	5	6.951700e+01
9.196481e+01	1.925709e+02	7.565982e+01	1.407625e+01	6.686217e+01	0	5	6.961700e+01
9.184751e+01	1.915934e+02	7.390029e+01	1.583578e+01	6.686217e+01	0	5	6.971900e+01
9.184751e+01	1.915934e+02	7.390029e+01	1.407625e+01	6.686217e+01	0	5	6.981900e+01
9.196481e+01	1.915934e+02	7.390029e+01	1.407625e+01	6.686217e+01	0	5	6.991900e+01
9.173021e+01	1.915934e+02	7.390029e+01	1.407625e+01	6.686217e+01	0	5	7.002100e+01
9.184751e+01	1.915934e+02	7.390029e+01	1.407625e+01	6.686217e+01	0	5	7.012100e+01
9.184751e+01	1.915934e+02	7.390029e+01	1.407625e+01	6.686217e+01	0	5	7.022100e+01
9.173021e+01	1.915934e+02	7.214076e+01	1.407625e+01	6.686217e+01	0	5	7.032300e+01
9.173021e+01	1.915934e+02	7.214076e+01	1.407625e+01	6.686217e+01	0	5	7.042300e+01
9.196481e+01	1.915934e+02	7.390029e+01	1.407625e+01	6.686217e+01	0	5	7.052400e+01
9.184751e+01	1.915934e+02	7.390029e+01	1.407625e+01	6.744868e+01	0	5	7.062500e+01
9.173021e+01	1.906158e+02	7.390029e+01	1.407625e+01	6.686217e+01	0	5	7.072500e+01
9.196481e+01	1.915934e+02	7.390029e+01	1.407625e+01	6.686217e+01	0	5	7.082700e+01
9.173021e+01	1.915934e+02	7.214076e+01	1.407625e+01	7.331378e+01	0	5	7.092700e+01
9.173021e+01	1.925709e+02	7.214076e+01	1.407625e+01	7.272727e+01	0	5	7.102700e+01
9.161290e+01	1.935484e+02	7.390029e+01	1.583578e+01	7.331378e+01	0	5	7.112900e+01
9.173021e+01	1.935484e+02	7.390029e+01	1.407625e+01	7.331378e+01	0	5	7.122900e+01
9.173021e+01	1.925709e+02	7.214076e+01	1.583578e+01	7.331378e+01	0	5	7.132900e+01
9.184751e+01	1.945259e+02	7.214076e+01	1.407625e+01	7.331378e+01	0	5	7.143100e+01
9.161290e+01	1.925709e+02	7.390029e+01	1.407625e+01	7.331378e+01	0	5	7.153100e+01
9.161290e+01	1.925709e+02	7.390029e+01	1.407625e+01	7.331378e+01	0	5	7.163100e+01
9.161290e+01	1.994135e+02	7.565982e+01	1.407625e+01	8.152493e+01	0	5	7.173300e+01
9.161290e+01	1.994135e+02	7.565982e+01	1.231672e+01	8.152493e+01	0	5	7.183300e+01
9.161290e+01	1.994135e+02	7.390029e+01	1.407625e+01	8.152493e+01	0	5	7.193400e+01
9.161290e+01	1.994135e+02	7.565982e+01	1.407625e+01	8.093842e+01	0	5	7.203500e+01
9.161290e+01	1.994135e+02	7.565982e+01	1.231672e+01	8.152493e+01	0	5	7.213500e+01
9.184751e+01	1.994135e+02	7.741935e+01	1.407625e+01	8.152493e+01	0	5	7.223700e+01
9.161290e+01	1.994135e+02	7.565982e+01	1.407625e+01	8.152493e+01	0	5	7.233700e+01
9.196481e+01	1.984360e+02	7.565982e+01	1.231672e+01	8.445748e+01	0	5	7.243700e+01
9.161290e+01	1.945259e+02	7.565982e+01	1.231672e+01	8.445748e+01	0	5	7.253900e+01
9.173021e+01	1.955034e+02	7.565982e+01	1.231672e+01	8.445748e+01	0	5	7.263900e+01
9.184751e+01	1.955034e+02	7.565982e+01	1.407625e+01	8.445748e+01	0	5	7.273900e+01
9.161290e+01	1.945259e+02	7.565982e+01	1.231672e+01	8.445748e+01	0	5	7.284100e+01
9.161290e+01	1.945259e+02	7.565982e+01	1.231672e+01	8.445748e+01	0	5	7.294100e+01
9.173021e+01	1.945259e+02	7.390029e+01	1.407625e+01	8.445748e+01	0	5	7.304100e+01
9.173021e+01	1.925709e+02	7.565982e+01	1.407625e+01	8.445748e+01	0	5	7.314300e+01
9.184751e+01	1.915934e+02	7.917889e+01	1.407625e+01	8.445748e+01	0	5	7.324300e+01
9.161290e+01	1.906158e+02	7.741935e+01	1.407625e+01	8.445748e+01	0	5	7.334400e+01
9.149560e+01	1.915934e+02	7.741935e+01	1.231672e+01	8.445748e+01	0	5	7.344500e+01
9.184751e+01	1.915934e+02	7.741935e+01	1.407625e+01	8.445748e+01	0	5	7.354500e+01
9.149560e+01	1.906158e+02	7.741935e+01	1.407625e+01	8.445748e+01	0	5	7.364700e+01
9.149560e+01	1.915934e+02	7.741935e+01	1.407625e+01	8.445748e+01	0	5	7.374700e+01
9.161290e+01	1.915934e+02	8.093842e+01	1.055718e+01	9.384164e+01	0	5	7.384700e+01
9.079179e+01	2.003910e+02	8.445748e+01	1.231672e+01	9.442815e+01	0	5	7.394900e+01
9.067449e+01	1.994135e+02	8.445748e+01	1.231672e+01	9.384164e+01	0	5	7.404900e+01
9.067449e+01	1.994135e+02	8.621701e+01	1.231672e+01	9.442815e+01	0	5	7.414900e+01
9.067449e+01	1.994135e+02	8.445748e+01	1.231672e+01	9.442815e+01	0	0	7.425100e+01
9.043988e+01	1.994135e+02	8.445748e+01	1.231672e+01	9.384164e+01	0	0	7.435100e+01
9.055718e+01	1.994135e+02	8.445748e+01	1.231672e+01	9.384164e+01	0	0	7.445100e+01
9.043988e+01	1.994135e+02	8.445748e+01	1.231672e+01	9.384164e+01	0	0	7.455300e+01
8.809384e+01	2.052786e+02	8.621701e+01	1.055718e+01	9.384164e+01	0	0	7.465300e+01
8.809384e+01	2.052786e+02	8.621701e+01	1.231672e+01	9.325513e+01	0	0	7.475400e+01
8.832845e+01	2.062561e+02	8.797654e+01	1.231672e+01	9.384164e+01	0	0	7.485500e+01
8.809384e+01	2.043011e+02	8.621701e+01	1.407625e+01	9.384164e+01	0	0	7.495500e+01
8.809384e+01	2.052786e+02	8.797654e+01	1.231672e+01	9.384164e+01	0	0	7.505600e+01
8.844575e+01	2.052786e+02	8.621701e+01	1.231672e+01	9.384164e+01	0	0	7.515700e+01
8.797654e+01	2.052786e+02	8.621701e+01	1.231672e+01	9.384164e+01	0	0	7.525700e+01
8.668622e+01	2.052786e+02	9.325513e+01	1.231672e+01	1.008798e+02	3	0	7.535900e+01
8.668622e+01	2.052786e+02	9.325513e+01	1.055718e+01	1.008798e+02	0	0	7.545900e+01
8.692082e+01	2.062561e+02	9.149560e+01	1.055718e+01	1.008798e+02	0	0	7.555900e+01
8.668622e+01	2.043011e+02	9.325513e+01	1.231672e+01	1.008798e+02	0	0	7.566100e+01
8.668622e+01	2.052786e+02	9.325513e+01	1.055718e+01	1.008798e+02	0	0	7.576100e+01
8.680352e+01	2.052786e+02	9.325513e+01	1.231672e+01	1.014663e+02	0	0	7.586200e+01
8.668622e+01	2.052786e+02	9.325513e+01	1.231672e+01	1.008798e+02	0	0	7.596300e+01
8.598240e+01	2.052786e+02	9.677419e+01	1.231672e+01	1.038123e+02	3	0	7.606300e+01
8.480938e+01	2.043011e+02	1.002933e+02	1.055718e+01	1.032258e+02	0	0	7.616500e+01
8.480938e+01	2.043011e+02	1.002933e+02	1.231672e+01	1.038123e+02	0	0	7.626500e+01
8.480938e+01	2.043011e+02	1.002933e+02	1.055718e+01	1.032258e+02	0	0	7.636500e+01
8.480938e+01	2.043011e+02	1.002933e+02	1.055718e+01	1.032258e+02	0	0	7.646700e+01
8.480938e+01	2.043011e+02	1.020528e+02	1.055718e+01	1.032258e+02	0	0	7.656700e+01
8.480938e+01	2.052786e+02	1.002933e+02	1.055718e+01	1.038123e+02	0	0	7.666700e+01
8.387097e+01	2.023460e+02	1.020528e+02	1.055718e+01	1.032258e+02	3	0	7.676900e+01
8.293255e+01	2.023460e+02	1.020528e+02	1.055718e+01	1.032258e+02	0	0	7.686900e+01
8.293255e+01	2.023460e+02	1.020528e+02	1.055718e+01	1.032258e+02	0	0	7.697100e+01
8.293255e+01	2.023460e+02	1.020528e+02	1.055718e+01	1.032258e+02	0	0	7.707100e+01
8.293255e+01	2.023460e+02	1.020528e+02	1.055718e+01	1.038123e+02	0	0	7.717100e+01
8.281525e+01	2.023460e+02	1.038123e+02	8.797654e+00	1.032258e+02	0	0	7.727300e+01
8.293255e+01	2.023460e+02	1.020528e+02	1.055718e+01	1.032258e+02	0	0	7.737300e+01
8.246334e+01	2.033236e+02	1.038123e+02	1.055718e+01	1.032258e+02	3	0	7.747300e+01
8.211144e+01	2.033236e+02	1.038123e+02	1.055718e+01	1.032258e+02	0	0	7.757500e+01
8.199413e+01	2.023460e+02	1.055718e+02	1.055718e+01	1.032258e+02	0	0	7.767500e+01
8.211144e+01	2.023460e+02	1.038123e+02	1.055718e+01	1.032258e+02	0	0	7.777500e+01
8.199413e+01	2.023460e+02	1.055718e+02	8.797654e+00	1.032258e+02	0	0	7.787700e+01
8.211144e+01	2.023460e+02	1.038123e+02	1.055718e+01	1.032258e+02	0	0	7.797700e+01
8.199413e+01	2.023460e+02	1.038123e+02	1.055718e+01	1.032258e+02	0	0	7.807800e+01
8.258065e+01	2.033236e+02	1.055718e+02	8.797654e+00	1.032258e+02	0	0	7.817900e+01
8.304985e+01	2.043011e+02	1.055718e+02	8.797654e+00	1.032258e+02	0	0	7.827900e+01
8.304985e+01	2.043011e+02	1.055718e+02	8.797654e+00	1.032258e+02	0	0	7.838100e+01
8.304985e+01	2.043011e+02	1.073314e+02	1.055718e+01	1.038123e+02	0	0	7.848100e+01
8.304985e+01	2.043011e+02	1.055718e+02	8.797654e+00	1.032258e+02	0	0	7.858100e+01
8.304985e+01	2.043011e+02	1.055718e+02	8.797654e+00	1.032258e+02	0	0	7.868300e+01
8.304985e+01	2.043011e+02	1.073314e+02	1.055718e+01	1.032258e+02	0	0	7.878300e+01
8.316716e+01	2.043011e+02	1.055718e+02	8.797654e+00	1.032258e+02	0	0	7.888300e+01
8.375367e+01	2.043011e+02	1.038123e+02	8.797654e+00	1.032258e+02	0	0	7.898500e+01
8.387097e+01	2.043011e+02	1.055718e+02	8.797654e+00	1.032258e+02	0	0	7.908500e+01
8.375367e+01	2.043011e+02	1.038123e+02	1.055718e+01	1.032258e+02	0	0	7.918500e+01
8.363636e+01	2.043011e+02	1.055718e+02	1.055718e+01	1.032258e+02	0	0	7.928700e+01
8.363636e+01	2.033236e+02	1.055718e+02	8.797654e+00	1.032258e+02	0	0	7.938700e+01
8.375367e+01	2.033236e+02	1.038123e+02	1.055718e+01	1.032258e+02	0	0	7.948800e+01
8.363636e+01	2.043011e+02	1.055718e+02	1.055718e+01	1.032258e+02	0	0	7.958900e+01
8.516129e+01	2.003910e+02	1.020528e+02	8.797654e+00	9.912023e+01	0	0	7.968900e+01
8.504399e+01	1.994135e+02	1.020528e+02	8.797654e+00	9.912023e+01	0	0	7.979100e+01
8.504399e+01	1.994135e+02	1.020528e+02	8.797654e+00	9.912023e+01	0	0	7.989100e+01
8.516129e+01	1.994135e+02	1.020528e+02	8.797654e+00	9.912023e+01	0	0	7.999100e+01
8.504399e+01	1.994135e+02	1.020528e+02	8.797654e+00	9.912023e+01	0	0	8.009300e+01
8.504399e+01	1.994135e+02	1.020528e+02	1.055718e+01	9.912023e+01	0	0	8.019300e+01
8.504399e+01	1.994135e+02	1.020528e+02	8.797654e+00	9.912023e+01	0	0	8.029300e+01
8.645161e+01	1.984360e+02	1.020528e+02	8.797654e+00	9.149560e+01	0	0	8.039500e+01
8.645161e+01	1.994135e+02	1.020528e+02	1.055718e+01	9.149560e+01	0	0	8.049500e+01
8.633431e+01	1.984360e+02	1.020528e+02	1.055718e+01	9.149560e+01	0	0	8.059500e+01
8.633431e+01	1.984360e+02	1.020528e+02	8.797654e+00	9.149560e+01	0	0	8.069700e+01
8.645161e+01	1.984360e+02	1.020528e+02	8.797654e+00	9.149560e+01	0	0	8.079700e+01
8.633431e+01	1.984360e+02	1.020528e+02	8.797654e+00	9.149560e+01	0	0	8.089800e+01
8.633431e+01	1.984360e+02	1.020528e+02	8.797654e+00	9.149560e+01	0	0	8.099900e+01
8.785924e+01	1.994135e+02	9.677419e+01	8.797654e+00	8.445748e+01	3	0	8.109900e+01
8.785924e+01	1.994135e+02	9.677419e+01	8.797654e+00	8.445748e+01	0	0	8.120100e+01
8.785924e+01	1.994135e+02	9.677419e+01	8.797654e+00	8.445748e+01	0	0	8.130100e+01
8.774194e+01	1.994135e+02	9.677419e+01	8.797654e+00	8.445748e+01	0	0	8.140100e+01
8.785924e+01	1.994135e+02	9.677419e+01	8.797654e+00	8.387097e+01	0	0	8.150300e+01
8.785924e+01	1.994135e+02	9.853372e+01	8.797654e+00	8.387097e+01	0	0	8.160300e+01
8.774194e+01	1.994135e+02	9.677419e+01	8.797654e+00	8.445748e+01	0	0	8.170300e+01
8.856305e+01	2.003910e+02	9.677419e+01	1.055718e+01	7.155425e+01	0	0	8.180500e+01
8.879765e+01	2.013685e+02	9.501466e+01	8.797654e+00	7.096774e+01	3	0	8.190500e+01
8.879765e+01	2.013685e+02	9.501466e+01	7.038123e+00	7.155425e+01	3	0	8.200700e+01
8.891496e+01	2.013685e+02	9.677419e+01	8.797654e+00	7.096774e+01	3	0	8.210700e+01
8.879765e+01	2.013685e+02	9.501466e+01	8.797654e+00	7.096774e+01	3	0	8.220800e+01
8.891496e+01	2.013685e+02	9.501466e+01	8.797654e+00	7.155425e+01	3	0	8.230900e+01
8.879765e+01	2.013685e+02	9.501466e+01	8.797654e+00	7.155425e+01	3	0	8.240900e+01
8.938416e+01	2.013685e+02	9.677419e+01	8.797654e+00	6.920821e+01	3	0	8.251000e+01
8.973607e+01	2.013685e+02	9.677419e+01	8.797654e+00	6.862170e+01	0	0	8.261100e+01
8.973607e+01	2.003910e+02	9.853372e+01	8.797654e+00	6.862170e+01	0	0	8.271200e+01
8.973607e+01	2.003910e+02	9.853372e+01	8.797654e+00	6.862170e+01	0	0	8.281200e+01
8.973607e+01	2.013685e+02	9.853372e+01	8.797654e+00	6.920821e+01	0	0	8.291300e+01
8.973607e+01	2.013685e+02	9.853372e+01	8.797654e+00	6.862170e+01	0	0	8.301400e+01
8.985337e+01	2.013685e+02	9.853372e+01	8.797654e+00	6.862170e+01	0	0	8.311500e+01
9.020528e+01	2.013685e+02	1.020528e+02	8.797654e+00	6.568915e+01	0	0	8.321500e+01
9.079179e+01	1.994135e+02	1.038123e+02	8.797654e+00	6.510264e+01	3	0	8.331600e+01
9.067449e+01	1.994135e+02	1.038123e+02	8.797654e+00	6.510264e+01	3	0	8.341700e+01
9.067449e+01	1.994135e+02	1.038123e+02	8.797654e+00	6.510264e+01	3	0	8.351800e+01
9.067449e+01	1.994135e+02	1.020528e+02	8.797654e+00	6.510264e+01	3	0	8.361800e+01
9.067449e+01	1.994135e+02	1.020528e+02	8.797654e+00	6.510264e+01	3	0	8.372000e+01
9.067449e+01	1.994135e+02	1.038123e+02	8.797654e+00	6.510264e+01	3	0	8.382000e+01
9.067449e+01	1.994135e+02	1.020528e+02	8.797654e+00	6.568915e+01	3	0	8.392100e+01
9.149560e+01	1.964809e+02	1.038123e+02	8.797654e+00	6.568915e+01	0	0	8.402200e+01
9.196481e+01	1.974585e+02	1.038123e+02	1.055718e+01	6.510264e+01	0	0	8.412200e+01
9.208211e+01	1.964809e+02	1.038123e+02	8.797654e+00	6.510264e+01	0	0	8.422400e+01
9.184751e+01	1.964809e+02	1.020528e+02	8.797654e+00	6.510264e+01	0	0	8.432400e+01
9.184751e+01	1.974585e+02	1.038123e+02	8.797654e+00	6.510264e+01	0	0	8.442400e+01
9.184751e+01	1.964809e+02	1.020528e+02	8.797654e+00	6.568915e+01	0	0	8.452600e+01
9.184751e+01	1.964809e+02	1.020528e+02	8.797654e+00	6.510264e+01	0	0	8.462600e+01
9.219941e+01	1.945259e+02	1.020528e+02	8.797654e+00	6.627566e+01	3	0	8.472600e+01
9.208211e+01	1.945259e+02	1.038123e+02	8.797654e+00	6.627566e+01	3	0	8.482800e+01
9.208211e+01	1.935484e+02	1.020528e+02	8.797654e+00	6.627566e+01	3	0	8.492800e+01
9.208211e+01	1.935484e+02	1.020528e+02	8.797654e+00	6.627566e+01	3	0	8.502900e+01
9.208211e+01	1.945259e+02	1.020528e+02	8.797654e+00	6.627566e+01	3	0	8.513000e+01
9.208211e+01	1.945259e+02	1.020528e+02	8.797654e+00	6.627566e+01	3	0	8.523100e+01
9.208211e+01	1.945259e+02	1.020528e+02	8.797654e+00	6.627566e+01	3	0	8.533100e+01
9.219941e+01	1.935484e+02	1.020528e+02	8.797654e+00	6.627566e+01	3	0	8.543300e+01
9.219941e+01	1.915934e+02	9.853372e+01	1.055718e+01	6.627566e+01	0	0	8.553300e+01
9.219941e+01	1.915934e+02	1.002933e+02	8.797654e+00	6.627566e+01	0	0	8.563400e+01
9.208211e+01	1.915934e+02	1.002933e+02	8.797654e+00	6.568915e+01	0	0	8.573500e+01
9.208211e+01	1.915934e+02	1.002933e+02	8.797654e+00	6.627566e+01	0	0	8.583500e+01
9.208211e+01	1.915934e+02	1.020528e+02	1.055718e+01	6.627566e+01	0	0	8.593600e+01
9.208211e+01	1.915934e+02	1.002933e+02	8.797654e+00	6.627566e+01	0	0	8.603700e+01
9.219941e+01	1.896383e+02	9.677419e+01	8.797654e+00	6.686217e+01	3	0	8.613700e+01
9.243402e+01	1.906158e+02	9.501466e+01	8.797654e+00	6.686217e+01	0	0	8.623800e+01
9.219941e+01	1.896383e+02	9.501466e+01	8.797654e+00	6.686217e+01	0	0	8.633900e+01
9.219941e+01	1.906158e+02	9.325513e+01	8.797654e+00	6.744868e+01	0	0	8.643900e+01
9.219941e+01	1.906158e+02	9.325513e+01	8.797654e+00	6.686217e+01	0	0	8.654100e+01
9.219941e+01	1.896383e+02	9.325513e+01	8.797654e+00	6.686217e+01	0	0	8.664100e+01
9.231672e+01	1.896383e+02	9.501466e+01	8.797654e+00	6.686217e+01	0	0	8.674200e+01
9.219941e+01	1.935484e+02	8.973607e+01	1.055718e+01	6.744868e+01	3	0	8.684300e+01
9.231672e+01	1.955034e+02	8.797654e+01	8.797654e+00	6.803519e+01	0	0	8.694300e+01
9.219941e+01	1.945259e+02	8.621701e+01	8.797654e+00	6.803519e+01	0	0	8.704400e+01
9.219941e+01	1.955034e+02	8.621701e+01	8.797654e+00	6.803519e+01	0	0	8.714500e+01
9.219941e+01	1.955034e+02	8.621701e+01	1.055718e+01	6.803519e+01	0	0	8.724500e+01
9.219941e+01	1.945259e+02	8.621701e+01	1.055718e+01	6.803519e+01	0	0	8.734700e+01
9.219941e+01	1.945259e+02	8.621701e+01	8.797654e+00	6.803519e+01	0	0	8.744700e+01
9.208211e+01	2.003910e+02	8.269795e+01	8.797654e+00	7.096774e+01	3	0	8.754700e+01
9.208211e+01	2.023460e+02	8.093842e+01	1.055718e+01	7.096774e+01	0	0	8.764900e+01
9.196481e+01	2.023460e+02	8.093842e+01	8.797654e+00	7.096774e+01	0	0	8.774900e+01
9.208211e+01	2.023460e+02	8.093842e+01	8.797654e+00	7.096774e+01	0	0	8.784900e+01
9.208211e+01	2.023460e+02	8.269795e+01	8.797654e+00	7.096774e+01	0	0	8.795100e+01
9.196481e+01	2.033236e+02	8.269795e+01	8.797654e+00	7.038123e+01	0	0	8.805100e+01
9.196481e+01	2.023460e+02	8.093842e+01	1.055718e+01	7.096774e+01	0	0	8.815200e+01
9.208211e+01	2.023460e+02	8.269795e+01	8.797654e+00	7.096774e+01	0	0	8.825300e+01
9.196481e+01	2.033236e+02	8.093842e+01	8.797654e+00	7.096774e+01	0	0	8.835300e+01
9.196481e+01	2.033236e+02	7.917889e+01	1.055718e+01	7.096774e+01	0	0	8.845400e+01
9.208211e+01	2.033236e+02	7.917889e+01	8.797654e+00	7.096774e+01	0	0	8.855500e+01
9.208211e+01	2.033236e+02	7.917889e+01	1.055718e+01	7.038123e+01	0	0	8.865500e+01
9.208211e+01	2.033236e+02	8.093842e+01	1.055718e+01	7.096774e+01	0	0	8.875700e+01
9.196481e+01	2.033236e+02	7.917889e+01	1.055718e+01	7.096774e+01	0	0	8.885700e+01
9.196481e+01	2.033236e+02	7.917889e+01	8.797654e+00	7.096774e+01	0	0	8.895700e+01
9.208211e+01	2.043011e+02	7.917889e+01	8.797654e+00	7.096774e+01	3	0	8.905900e+01
9.196481e+01	2.023460e+02	7.917889e+01	1.055718e+01	7.096774e+01	0	0	8.915900e+01
9.196481e+01	2.023460e+02	7.741935e+01	8.797654e+00	7.096774e+01	0	0	8.926000e+01
9.196481e+01	2.023460e+02	7.917889e+01	1.055718e+01	7.096774e+01	0	0	8.936100e+01
9.196481e+01	2.023460e+02	7.917889e+01	8.797654e+00	7.096774e+01	0	0	8.946100e+01
9.196481e+01	2.023460e+02	7.917889e+01	8.797654e+00	7.038123e+01	0	0	8.956300e+01
9.196481e+01	2.023460e+02	7.917889e+01	1.055718e+01	7.096774e+01	0	0	8.966300e+01
9.219941e+01	1.994135e+02	7.917889e+01	8.797654e+00	6.686217e+01	3	0	8.976300e+01
9.196481e+01	1.984360e+02	7.741935e+01	8.797654e+00	6.686217e+01	0	0	8.986500e+01
9.196481e+01	1.984360e+02	7.565982e+01	1.055718e+01	6.686217e+01	0	0	8.996500e+01
9.196481e+01	1.984360e+02	7.741935e+01	1.055718e+01	6.686217e+01	0	0	9.006500e+01
9.196481e+01	1.984360e+02	7.741935e+01	1.055718e+01	6.686217e+01	0	0	9.016700e+01
9.196481e+01	1.994135e+02	7.741935e+01	8.797654e+00	6.686217e+01	0	0	9.026700e+01
9.196481e+01	1.994135e+02	7.741935e+01	1.055718e+01	6.686217e+01	0	0	9.036800e+01
9.208211e+01	1.955034e+02	7.565982e+01	8.797654e+00	6.275660e+01	3	0	9.046900e+01
9.219941e+01	1.955034e+02	7.917889e+01	8.797654e+00	6.334311e+01	0	0	9.056900e+01
9.208211e+01	1.955034e+02	8.093842e+01	1.055718e+01	6.334311e+01	0	0	9.067100e+01
9.208211e+01	1.955034e+02	7.917889e+01	8.797654e+00	6.334311e+01	0	0	9.077100e+01
9.208211e+01	1.955034e+02	7.917889e+01	8.797654e+00	6.334311e+01	0	0	9.087100e+01
9.208211e+01	1.955034e+02	7.917889e+01	8.797654e+00	6.334311e+01	0	0	9.097300e+01
9.208211e+01	1.955034e+02	7.917889e+01	8.797654e+00	6.334311e+01	0	0	9.107300e+01
9.208211e+01	1.955034e+02	7.917889e+01	8.797654e+00	5.689150e+01	0	0	9.117300e+01
9.231672e+01	1.935484e+02	8.445748e+01	8.797654e+00	5.689150e+01	0	0	9.127500e+01
9.243402e+01	1.945259e+02	8.445748e+01	8.797654e+00	5.689150e+01	0	0	9.137500e+01
9.219941e+01	1.935484e+02	8.269795e+01	1.055718e+01	5.747801e+01	0	0	9.147500e+01
9.219941e+01	1.935484e+02	8.269795e+01	8.797654e+00	5.689150e+01	0	0	9.157700e+01
9.219941e+01	1.935484e+02	8.269795e+01	8.797654e+00	5.689150e+01	0	0	9.167700e+01
9.219941e+01	1.935484e+02	8.445748e+01	8.797654e+00	5.689150e+01	0	0	9.177800e+01
9.219941e+01	1.935484e+02	8.269795e+01	8.797654e+00	5.337243e+01	0	0	9.187800e+01
9.219941e+01	1.935484e+02	8.797654e+01	8.797654e+00	5.337243e+01	0	0	9.197900e+01
9.219941e+01	1.935484e+02	8.797654e+01	7.038123e+00	5.337243e+01	0	0	9.208000e+01
9.219941e+01	1.935484e+02	8.797654e+01	8.797654e+00	5.337243e+01	0	0	9.218000e+01
9.208211e+01	1.925709e+02	8.797654e+01	8.797654e+00	5.337243e+01	0	0	9.228100e+01
9.219941e+01	1.935484e+02	8.973607e+01	8.797654e+00	5.337243e+01	0	0	9.238200e+01
9.219941e+01	1.935484e+02	8.973607e+01	8.797654e+00	5.337243e+01	0	0	9.248200e+01
9.219941e+01	1.935484e+02	8.797654e+01	7.038123e+00	5.337243e+01	0	0	9.258300e+01
9.231672e+01	1.955034e+02	8.973607e+01	8.797654e+00	5.043988e+01	0	0	9.268400e+01
9.231672e+01	1.955034e+02	8.797654e+01	8.797654e+00	5.043988e+01	0	0	9.278400e+01
9.231672e+01	1.955034e+02	8.973607e+01	8.797654e+00	5.043988e+01	0	0	9.288600e+01
9.231672e+01	1.955034e+02	8.973607e+01	8.797654e+00	5.043988e+01	0	0	9.298600e+01
9.231672e+01	1.955034e+02	8.973607e+01	7.038123e+00	5.043988e+01	0	0	9.308600e+01
9.231672e+01	1.955034e+02	8.797654e+01	8.797654e+00	5.043988e+01	0	0	9.318700e+01
9.231672e+01	1.945259e+02	8.797654e+01	8.797654e+00	5.102639e+01	0	0	9.328800e+01
9.243402e+01	1.945259e+02	8.797654e+01	8.797654e+00	5.043988e+01	0	0	9.338800e+01
9.243402e+01	1.935484e+02	9.149560e+01	8.797654e+00	5.043988e+01	0	0	9.348900e+01
9.243402e+01	1.935484e+02	9.149560e+01	8.797654e+00	5.043988e+01	0	0	9.359000e+01
9.243402e+01	1.935484e+02	9.149560e+01	8.797654e+00	5.102639e+01	0	0	9.369000e+01
9.243402e+01	1.935484e+02	9.149560e+01	8.797654e+00	5.043988e+01	0	0	9.379100e+01
9.255132e+01	1.945259e+02	9.149560e+01	8.797654e+00	5.043988e+01	0	0	9.389200e+01
9.243402e+01	1.945259e+02	9.149560e+01	8.797654e+00	5.043988e+01	0	0	9.399200e+01
9.243402e+01	1.945259e+02	9.501466e+01	8.797654e+00	5.102639e+01	0	0	9.409300e+01
9.243402e+01	1.945259e+02	9.325513e+01	8.797654e+00	5.043988e+01	0	0	9.419400e+01
9.231672e+01	1.945259e+02	9.501466e+01	8.797654e+00	5.043988e+01	0	0	9.429500e+01
9.231672e+01	1.945259e+02	9.501466e+01	8.797654e+00	5.043988e+01	0	0	9.439500e+01
9.231672e+01	1.935484e+02	9.501466e+01	7.038123e+00	5.043988e+01	0	0	9.449500e+01
9.231672e+01	1.945259e+02	9.325513e+01	8.797654e+00	5.043988e+01	0	0	9.459700e+01
9.243402e+01	1.945259e+02	9.501466e+01	8.797654e+00	5.043988e+01	0	0	9.469700e+01
9.208211e+01	1.955034e+02	9.325513e+01	8.797654e+00	4.868035e+01	0	0	9.479700e+01
9.196481e+01	1.945259e+02	8.973607e+01	8.797654e+00	4.926686e+01	0	0	9.489900e+01
9.184751e+01	1.935484e+02	8.973607e+01	8.797654e+00	4.926686e+01	0	0	9.499900e+01
9.196481e+01	1.945259e+02	8.973607e+01	8.797654e+00	4.926686e+01	0	0	9.509900e+01
9.196481e+01	1.945259e+02	8.973607e+01	7.038123e+00	4.868035e+01	0	0	9.520100e+01
9.184751e+01	1.945259e+02	8.973607e+01	8.797654e+00	4.926686e+01	0	0	9.530100e+01
9.196481e+01	1.935484e+02	8.973607e+01	7.038123e+00	4.926686e+01	0	0	9.540100e+01
9.208211e+01	1.945259e+02	8.973607e+01	7.038123e+00	5.395894e+01	0	0	9.550300e+01
9.184751e+01	1.935484e+02	8.621701e+01	8.797654e+00	5.337243e+01	0	0	9.560300e+01
9.173021e+01	1.935484e+02	8.621701e+01	8.797654e+00	5.395894e+01	0	0	9.570400e+01
9.161290e+01	1.935484e+02	8.621701e+01	7.038123e+00	5.337243e+01	0	0	9.580400e+01
9.161290e+01	1.945259e+02	8.797654e+01	7.038123e+00	5.337243e+01	0	0	9.590500e+01
9.161290e+01	1.945259e+02	8.621701e+01	8.797654e+00	5.337243e+01	0	0	9.600600e+01
9.161290e+01	1.945259e+02	8.797654e+01	7.038123e+00	5.337243e+01	0	0	9.610600e+01
9.173021e+01	1.945259e+02	8.621701e+01	7.038123e+00	5.513196e+01	0	0	9.620700e+01
9.161290e+01	1.945259e+02	9.149560e+01	7.038123e+00	5.513196e+01	0	0	9.630800e+01
9.137830e+01	1.935484e+02	8.973607e+01	8.797654e+00	5.454545e+01	0	0	9.640800e+01
9.137830e+01	1.945259e+02	8.973607e+01	7.038123e+00	5.454545e+01	0	0	9.650900e+01
9.137830e+01	1.935484e+02	8.973607e+01	8.797654e+00	5.513196e+01	0	0	9.661000e+01
9.137830e+01	1.935484e+02	8.973607e+01	7.038123e+00	5.454545e+01	0	0	9.671000e+01
9.137830e+01	1.935484e+02	8.973607e+01	8.797654e+00	5.513196e+01	0	0	9.681100e+01
9.137830e+01	1.935484e+02	8.973607e+01	7.038123e+00	5.513196e+01	0	0	9.691200e+01
9.126100e+01	1.964809e+02	9.149560e+01	8.797654e+00	5.630499e+01	3	0	9.701200e+01
9.114370e+01	1.955034e+02	8.973607e+01	8.797654e+00	5.571848e+01	0	0	9.711400e+01
9.114370e+01	1.945259e+02	8.973607e+01	8.797654e+00	5.571848e+01	0	0	9.721400e+01
9.114370e+01	1.945259e+02	8.973607e+01	8.797654e+00	5.571848e+01	0	0	9.731400e+01
9.114370e+01	1.955034e+02	8.973607e+01	7.038123e+00	5.571848e+01	0	0	9.741500e+01
9.114370e+01	1.955034e+02	8.973607e+01	8.797654e+00	5.571848e+01	0	0	9.751600e+01
9.114370e+01	1.955034e+02	8.973607e+01	7.038123e+00	5.571848e+01	0	0	9.761600e+01
9.114370e+01	1.964809e+02	9.149560e+01	8.797654e+00	5.571848e+01	0	0	9.771700e+01
9.114370e+01	1.974585e+02	9.149560e+01	7.038123e+00	5.571848e+01	0	0	9.781800e+01
9.114370e+01	1.964809e+02	9.149560e+01	8.797654e+00	5.571848e+01	0	0	9.791800e+01
9.126100e+01	1.964809e+02	9.325513e+01	7.038123e+00	5.630499e+01	0	0	9.801900e+01
9.114370e+01	1.964809e+02	9.149560e+01	7.038123e+00	5.571848e+01	0	0	9.812000e+01
9.114370e+01	1.964809e+02	9.149560e+01	8.797654e+00	5.571848e+01	0	0	9.822100e+01
9.114370e+01	1.974585e+02	9.149560e+01	7.038123e+00	5.571848e+01	0	0	9.832100e+01
9.137830e+01	1.984360e+02	9.149560e+01	7.038123e+00	5.571848e+01	0	0	9.842100e+01
9.173021e+01	1.984360e+02	9.325513e+01	8.797654e+00	5.571848e+01	0	0	9.852300e+01
9.161290e+01	1.974585e+02	9.325513e+01	8.797654e+00	5.630499e+01	0	0	9.862300e+01
9.173021e+01	1.974585e+02	9.325513e+01	8.797654e+00	5.571848e+01	0	0	9.872300e+01
9.161290e+01	1.974585e+02	9.325513e+01	7.038123e+00	5.571848e+01	0	0	9.882500e+01
9.161290e+01	1.984360e+02	9.501466e+01	8.797654e+00	5.513196e+01	0	0	9.892500e+01
9.161290e+01	1.974585e+02	9.325513e+01	8.797654e+00	5.571848e+01	0	0	9.902500e+01
9.173021e+01	1.994135e+02	9.501466e+01	8.797654e+00	5.630499e+01	3	0	9.912700e+01
9.184751e+01	1.945259e+02	9.677419e+01	8.797654e+00	5.630499e+01	0	0	9.922700e+01
9.196481e+01	1.945259e+02	9.677419e+01	8.797654e+00	5.630499e+01	0	0	9.932800e+01
9.184751e+01	1.945259e+02	9.677419e+01	8.797654e+00	5.630499e+01	0	0	9.942900e+01
9.184751e+01	1.945259e+02	9.677419e+01	7.038123e+00	5.571848e+01	0	0	9.952900e+01
9.173021e+01	1.955034e+02	9.853372e+01	7.038123e+00	5.630499e+01	0	0	9.963000e+01
9.173021e+01	1.945259e+02	9.677419e+01	8.797654e+00	5.630499e+01	0	0	9.973100e+01
9.219941e+01	1.955034e+02	9.677419e+01	8.797654e+00	5.571848e+01	3	0	9.983100e+01
9.208211e+01	1.945259e+02	1.002933e+02	8.797654e+00	5.571848e+01	0	0	9.993200e+01
9.184751e+01	1.945259e+02	1.002933e+02	8.797654e+00	5.571848e+01	0	0	1.000330e+02
9.184751e+01	1.945259e+02	1.002933e+02	8.797654e+00	5.571848e+01	0	0	1.001330e+02
9.184751e+01	1.955034e+02	1.020528e+02	8.797654e+00	5.571848e+01	0	0	1.002340e+02
9.184751e+01	1.945259e+02	1.020528e+02	8.797654e+00	5.571848e+01	0	0	1.003350e+02
9.196481e+01	1.945259e+02	1.002933e+02	8.797654e+00	5.571848e+01	0	0	1.004350e+02
9.184751e+01	1.945259e+02	1.002933e+02	8.797654e+00	5.571848e+01	0	0	1.005360e+02
9.196481e+01	1.945259e+02	1.020528e+02	8.797654e+00	5.630499e+01	3	0	1.006370e+02
9.184751e+01	1.955034e+02	1.020528e+02	8.797654e+00	5.571848e+01	3	0	1.007380e+02
9.184751e+01	1.955034e+02	1.020528e+02	8.797654e+00	5.571848e+01	3	0	1.008390e+02
9.196481e+01	1.945259e+02	1.020528e+02	8.797654e+00	5.571848e+01	3	0	1.009390e+02
9.184751e+01	1.945259e+02	1.020528e+02	8.797654e+00	5.571848e+01	3	0	1.010410e+02
9.196481e+01	1.945259e+02	1.002933e+02	7.038123e+00	5.571848e+01	3	0	1.011410e+02
9.184751e+01	1.945259e+02	1.020528e+02	8.797654e+00	5.571848e+01	3	0	1.012420e+02
9.184751e+01	1.935484e+02	1.002933e+02	8.797654e+00	5.571848e+01	3	0	1.013430e+02
9.173021e+01	1.945259e+02	9.853372e+01	8.797654e+00	5.571848e+01	3	0	1.014430e+02
9.184751e+01	1.945259e+02	1.002933e+02	8.797654e+00	5.571848e+01	3	0	1.015440e+02
9.184751e+01	1.935484e+02	1.002933e+02	8.797654e+00	5.571848e+01	3	0	1.016450e+02
9.184751e+01	1.935484e+02	1.002933e+02	7.038123e+00	5.571848e+01	3	0	1.017460e+02
9.184751e+01	1.935484e+02	1.002933e+02	7.038123e+00	5.571848e+01	3	0	1.018470e+02
9.173021e+01	1.945259e+02	9.853372e+01	8.797654e+00	5.571848e+01	3	0	1.019480e+02
9.149560e+01	1.945259e+02	1.002933e+02	2.111437e+01	5.278592e+01	3	0	1.020480e+02
9.137830e+01	1.945259e+02	1.002933e+02	2.111437e+01	5.337243e+01	3	0	1.021500e+02
9.149560e+01	1.935484e+02	1.002933e+02	2.111437e+01	5.337243e+01	3	0	1.022500e+02
9.149560e+01	1.945259e+02	1.002933e+02	2.287390e+01	5.337243e+01	3	0	1.023510e+02
9.149560e+01	1.935484e+02	1.002933e+02	2.111437e+01	5.337243e+01	3	0	1.024520e+02
9.149560e+01	1.935484e+02	1.002933e+02	2.287390e+01	5.337243e+01	3	0	1.025530e+02
9.149560e+01	1.935484e+02	1.020528e+02	2.287390e+01	5.337243e+01	3	0	1.026530e+02
9.149560e+01	1.925709e+02	1.002933e+02	2.111437e+01	5.337243e+01	0	0	1.027550e+02
9.114370e+01	1.935484e+02	1.020528e+02	2.111437e+01	5.337243e+01	0	0	1.028550e+02
9.126100e+01	1.935484e+02	1.020528e+02	2.111437e+01	5.337243e+01	0	0	1.029570e+02
9.126100e+01	1.935484e+02	1.020528e+02	2.111437e+01	5.337243e+01	0	0	1.030570e+02
9.126100e+01	1.935484e+02	1.020528e+02	2.111437e+01	5.337243e+01	0	0	1.031570e+02
9.126100e+01	1.935484e+02	1.020528e+02	2.111437e+01	5.337243e+01	0	0	1.032590e+02
9.126100e+01	1.945259e+02	1.020528e+02	2.111437e+01	5.337243e+01	0	0	1.033590e+02
9.126100e+01	1.935484e+02	1.020528e+02	2.111437e+01	5.102639e+01	0	0	1.034600e+02
9.114370e+01	1.964809e+02	1.002933e+02	2.111437e+01	5.161290e+01	0	0	1.035610e+02
9.114370e+01	1.964809e+02	1.002933e+02	2.111437e+01	5.102639e+01	0	0	1.036610e+02
9.114370e+01	1.964809e+02	1.020528e+02	2.111437e+01	5.102639e+01	0	0	1.037620e+02
9.114370e+01	1.964809e+02	1.020528e+02	2.287390e+01	5.102639e+01	0	0	1.038630e+02
9.114370e+01	1.964809e+02	1.020528e+02	2.111437e+01	5.102639e+01	0	0	1.039640e+02
9.114370e+01	1.964809e+02	1.020528e+02	2.111437e+01	5.102639e+01	0	0	1.040650e+02
9.114370e+01	1.964809e+02	1.020528e+02	2.815249e+01	4.926686e+01	0	0	1.041650e+02
9.126100e+01	1.994135e+02	1.002933e+02	2.991202e+01	4.926686e+01	0	0	1.042660e+02
9.126100e+01	1.994135e+02	9.853372e+01	2.815249e+01	4.926686e+01	0	0	1.043670e+02
9.126100e+01	1.994135e+02	9.853372e+01	2.815249e+01	4.926686e+01	0	0	1.044680e+02
9.126100e+01	1.994135e+02	9.853372e+01	2.815249e+01	4.868035e+01	0	0	1.045680e+02
9.126100e+01	1.994135e+02	9.853372e+01	2.991202e+01	4.926686e+01	0	0	1.046690e+02
9.114370e+01	1.994135e+02	9.853372e+01	2.991202e+01	4.926686e+01	0	0	1.047700e+02
9.126100e+01	1.994135e+02	9.853372e+01	2.815249e+01	4.926686e+01	0	0	1.048700e+02
9.102639e+01	2.003910e+02	9.853372e+01	2.815249e+01	4.926686e+01	3	0	1.049720e+02
9.102639e+01	1.984360e+02	9.853372e+01	2.815249e+01	4.926686e+01	0	0	1.050720e+02
9.102639e+01	1.984360e+02	9.853372e+01	2.815249e+01	4.926686e+01	0	0	1.051740e+02
9.090909e+01	1.984360e+02	1.002933e+02	2.815249e+01	4.926686e+01	0	0	1.052740e+02
9.090909e+01	1.994135e+02	9.853372e+01	2.815249e+01	4.926686e+01	0	0	1.053740e+02
9.102639e+01	1.994135e+02	9.853372e+01	2.815249e+01	4.926686e+01	0	0	1.054760e+02
9.090909e+01	1.984360e+02	1.002933e+02	2.815249e+01	4.926686e+01	0	0	1.055760e+02
9.102639e+01	1.974585e+02	9.677419e+01	2.815249e+01	4.926686e+01	3	0	1.056770e+02
9.102639e+01	1.984360e+02	9.325513e+01	2.815249e+01	4.868035e+01	0	0	1.057780e+02
9.090909e+01	1.974585e+02	9.325513e+01	2.815249e+01	4.926686e+01	0	0	1.058790e+02
9.090909e+01	1.984360e+02	9.325513e+01	2.815249e+01	4.926686e+01	0	0	1.059790e+02
9.090909e+01	1.974585e+02	9.325513e+01	2.991202e+01	4.926686e+01	0	0	1.060800e+02
9.090909e+01	1.974585e+02	9.325513e+01	2.815249e+01	4.926686e+01	0	0	1.061810e+02
9.090909e+01	1.984360e+02	9.325513e+01	2.815249e+01	4.926686e+01	0	0	1.062810e+02
9.090909e+01	1.955034e+02	8.973607e+01	3.167155e+01	4.692082e+01	3	0	1.063830e+02
9.102639e+01	1.935484e+02	9.325513e+01	3.167155e+01	4.633431e+01	0	0	1.064830e+02
9.102639e+01	1.935484e+02	9.149560e+01	3.343109e+01	4.692082e+01	0	0	1.065850e+02
9.102639e+01	1.935484e+02	9.149560e+01	3.167155e+01	4.692082e+01	0	0	1.066850e+02
9.102639e+01	1.935484e+02	9.325513e+01	3.167155e+01	4.692082e+01	0	0	1.067850e+02
9.102639e+01	1.935484e+02	9.149560e+01	3.167155e+01	4.692082e+01	0	0	1.068870e+02
9.102639e+01	1.935484e+02	9.149560e+01	3.343109e+01	4.692082e+01	0	0	1.069870e+02
9.090909e+01	1.925709e+02	9.325513e+01	3.343109e+01	4.692082e+01	0	0	1.070880e+02
9.079179e+01	1.915934e+02	9.677419e+01	3.167155e+01	4.633431e+01	0	0	1.071890e+02
9.079179e+01	1.906158e+02	9.501466e+01	3.343109e+01	4.633431e+01	0	0	1.072890e+02
9.079179e+01	1.915934e+02	9.501466e+01	3.343109e+01	4.692082e+01	0	0	1.073900e+02
9.079179e+01	1.906158e+02	9.501466e+01	3.343109e+01	4.633431e+01	0	0	1.074910e+02
9.079179e+01	1.915934e+02	9.677419e+01	3.343109e+01	4.692082e+01	0	0	1.075920e+02
9.079179e+01	1.915934e+02	9.501466e+01	3.167155e+01	4.692082e+01	0	0	1.076930e+02
9.090909e+01	1.915934e+02	9.501466e+01	3.167155e+01	4.692082e+01	0	0	1.077930e+02
9.067449e+01	1.925709e+02	9.501466e+01	3.343109e+01	4.692082e+01	0	0	1.078940e+02
9.067449e+01	1.925709e+02	9.501466e+01	3.167155e+01	4.692082e+01	0	0	1.079950e+02
9.067449e+01	1.925709e+02	9.501466e+01	3.343109e+01	4.692082e+01	0	0	1.080960e+02
9.067449e+01	1.925709e+02	9.501466e+01	3.167155e+01	4.692082e+01	0	0	1.081960e+02
9.067449e+01	1.925709e+02	9.501466e+01	3.167155e+01	4.692082e+01	0	0	1.082980e+02
9.067449e+01	1.925709e+02	9.325513e+01	3.167155e+01	4.692082e+01	0	0	1.083980e+02
9.079179e+01	1.935484e+02	9.501466e+01	3.167155e+01	4.222874e+01	0	0	1.084980e+02
9.090909e+01	1.935484e+02	9.853372e+01	3.167155e+01	4.222874e+01	0	0	1.086000e+02
9.102639e+01	1.935484e+02	1.002933e+02	3.167155e+01	4.222874e+01	0	0	1.087000e+02
9.102639e+01	1.935484e+02	9.853372e+01	3.167155e+01	4.281525e+01	0	0	1.088020e+02
9.090909e+01	1.935484e+02	9.853372e+01	3.167155e+01	4.281525e+01	0	0	1.089020e+02
9.090909e+01	1.925709e+02	9.677419e+01	3.167155e+01	4.281525e+01	0	0	1.090020e+02
9.079179e+01	1.935484e+02	9.853372e+01	3.167155e+01	4.222874e+01	0	0	1.091040e+02
9.090909e+01	1.925709e+02	9.853372e+01	3.167155e+01	4.222874e+01	0	0	1.092040e+02
9.102639e+01	1.935484e+02	1.002933e+02	3.167155e+01	3.870968e+01	0	0	1.093050e+02
9.102639e+01	1.935484e+02	9.853372e+01	2.991202e+01	3.870968e+01	0	0	1.094060e+02
9.090909e+01	1.935484e+02	1.002933e+02	3.167155e+01	3.870968e+01	0	0	1.095060e+02
9.090909e+01	1.925709e+02	1.002933e+02	2.991202e+01	3.870968e+01	0	0	1.096070e+02
9.090909e+01	1.935484e+02	1.002933e+02	3.167155e+01	3.870968e+01	0	0	1.097080e+02
9.090909e+01	1.935484e+02	1.002933e+02	2.991202e+01	3.812317e+01	0	0	1.098090e+02
9.090909e+01	1.925709e+02	1.002933e+02	2.991202e+01	3.870968e+01	0	0	1.099100e+02
9.126100e+01	1.955034e+02	1.020528e+02	2.991202e+01	3.695015e+01	0	0	1.100100e+02
9.114370e+01	1.955034e+02	1.020528e+02	2.991202e+01	3.695015e+01	0	0	1.101110e+02
9.102639e+01	1.955034e+02	1.002933e+02	2.991202e+01	3.636364e+01	0	0	1.102120e+02
9.102639e+01	1.955034e+02	1.020528e+02	2.991202e+01	3.636364e+01	0	0	1.103130e+02
9.090909e+01	1.955034e+02	1.020528e+02	2.991202e+01	3.695015e+01	0	0	1.104130e+02
9.102639e+01	1.955034e+02	1.002933e+02	2.991202e+01	3.636364e+01	0	0	1.105150e+02
9.102639e+01	1.955034e+02	1.020528e+02	2.991202e+01	3.695015e+01	0	0	1.106150e+02
9.114370e+01	1.994135e+02	8.973607e+01	2.991202e+01	3.695015e+01	3	0	1.107150e+02
9.126100e+01	1.994135e+02	8.445748e+01	2.991202e+01	3.636364e+01	0	0	1.108170e+02
9.137830e+01	1.994135e+02	8.445748e+01	2.991202e+01	3.695015e+01	0	0	1.109170e+02
9.137830e+01	1.994135e+02	8.269795e+01	2.991202e+01	3.695015e+01	0	0	1.110190e+02
9.126100e+01	1.994135e+02	8.269795e+01	2.991202e+01	3.695015e+01	0	0	1.111190e+02
9.137830e+01	1.994135e+02	8.269795e+01	2.991202e+01	3.695015e+01	0	0	1.112200e+02
9.126100e+01	1.994135e+02	8.445748e+01	2.991202e+01	3.695015e+01	0	0	1.113210e+02
9.126100e+01	1.984360e+02	8.445748e+01	2.991202e+01	3.636364e+01	0	0	1.114210e+02
9.137830e+01	1.994135e+02	8.093842e+01	2.991202e+01	3.695015e+01	0	0	1.115220e+02
9.137830e+01	1.994135e+02	8.093842e+01	2.815249e+01	3.695015e+01	0	0	1.116230e+02
9.137830e+01	1.994135e+02	8.093842e+01	2.991202e+01	3.636364e+01	0	0	1.117240e+02
9.137830e+01	1.994135e+02	7.917889e+01	2.815249e+01	3.695015e+01	0	0	1.118240e+02
9.126100e+01	1.994135e+02	8.093842e+01	2.991202e+01	3.695015e+01	0	0	1.119250e+02
9.126100e+01	1.994135e+02	8.093842e+01	2.991202e+01	3.695015e+01	0	0	1.120260e+02
9.137830e+01	1.994135e+02	7.741935e+01	2.991202e+01	3.636364e+01	0	0	1.121260e+02
9.114370e+01	1.974585e+02	7.741935e+01	2.815249e+01	3.636364e+01	3	0	1.122280e+02
9.114370e+01	1.974585e+02	7.565982e+01	2.815249e+01	3.636364e+01	3	0	1.123280e+02
9.126100e+01	1.974585e+02	7.741935e+01	2.815249e+01	3.636364e+01	3	0	1.124300e+02
9.126100e+01	1.984360e+02	7.741935e+01	2.815249e+01	3.636364e+01	3	0	1.125300e+02
9.126100e+01	1.974585e+02	7.741935e+01	2.815249e+01	3.695015e+01	3	0	1.126310e+02
9.126100e+01	1.974585e+02	7.565982e+01	2.815249e+01	3.695015e+01	3	0	1.127320e+02
9.126100e+01	1.964809e+02	7.565982e+01	2.991202e+01	3.636364e+01	3	0	1.128330e+02
9.090909e+01	1.935484e+02	7.390029e+01	2.815249e+01	3.695015e+01	0	0	1.129330e+02
9.102639e+01	1.935484e+02	7.390029e+01	2.991202e+01	3.636364e+01	0	0	1.130350e+02
9.079179e+01	1.935484e+02	7.390029e+01	2.815249e+01	3.636364e+01	0	0	1.131350e+02
9.079179e+01	1.935484e+02	7.390029e+01	2.815249e+01	3.695015e+01	0	0	1.132350e+02
9.079179e+01	1.945259e+02	7.390029e+01	2.991202e+01	3.636364e+01	0	0	1.133370e+02
9.090909e+01	1.935484e+02	7.390029e+01	2.815249e+01	3.636364e+01	0	0	1.134370e+02
9.079179e+01	1.935484e+02	7.565982e+01	2.815249e+01	3.636364e+01	0	0	1.135390e+02
9.043988e+01	1.886608e+02	7.565982e+01	2.991202e+01	3.636364e+01	0	0	1.136390e+02
9.043988e+01	1.876833e+02	7.390029e+01	2.815249e+01	3.636364e+01	0	0	1.137390e+02
9.043988e+01	1.886608e+02	7.390029e+01	2.815249e+01	3.577713e+01	0	0	1.138410e+02
9.043988e+01	1.886608e+02	7.390029e+01	2.815249e+01	3.636364e+01	0	0	1.139410e+02
9.043988e+01	1.886608e+02	7.565982e+01	2.815249e+01	3.636364e+01	0	0	1.140420e+02
9.032258e+01	1.876833e+02	7.390029e+01	2.815249e+01	3.577713e+01	0	0	1.141430e+02
9.043988e+01	1.886608e+02	7.390029e+01	2.815249e+01	3.636364e+01	0	0	1.142440e+02
9.067449e+01	1.896383e+02	7.917889e+01	2.991202e+01	3.636364e+01	0	0	1.143440e+02
9.079179e+01	1.896383e+02	8.093842e+01	2.815249e+01	3.636364e+01	0	0	1.144450e+02
9.055718e+01	1.886608e+02	8.093842e+01	2.815249e+01	3.636364e+01	0	0	1.145460e+02
9.043988e+01	1.896383e+02	8.093842e+01	2.991202e+01	3.577713e+01	0	0	1.146470e+02
9.055718e+01	1.896383e+02	8.093842e+01	2.815249e+01	3.636364e+01	0	0	1.147480e+02
9.067449e+01	1.896383e+02	8.093842e+01	2.991202e+01	3.636364e+01	0	0	1.148480e+02
9.055718e+01	1.896383e+02	7.917889e+01	2.815249e+01	3.636364e+01	0	0	1.149490e+02
9.114370e+01	1.906158e+02	8.445748e+01	2.815249e+01	4.046921e+01	3	0	1.150500e+02
9.102639e+01	1.915934e+02	8.269795e+01	2.991202e+01	4.046921e+01	0	0	1.151500e+02
9.090909e+01	1.915934e+02	8.269795e+01	2.815249e+01	3.988270e+01	0	0	1.152520e+02
9.090909e+01	1.906158e+02	8.269795e+01	2.991202e+01	4.046921e+01	0	0	1.153520e+02
9.090909e+01	1.906158e+02	8.093842e+01	2.991202e+01	3.988270e+01	0	0	1.154530e+02
9.090909e+01	1.915934e+02	8.445748e+01	2.991202e+01	4.046921e+01	0	0	1.155540e+02
9.102639e+01	1.906158e+02	8.269795e+01	2.815249e+01	4.046921e+01	0	0	1.156540e+02
9.137830e+01	1.935484e+02	8.445748e+01	2.991202e+01	4.164223e+01	0	0	1.157560e+02
9.137830e+01	1.964809e+02	8.445748e+01	2.815249e+01	4.105572e+01	0	0	1.158560e+02
9.137830e+01	1.964809e+02	8.445748e+01	2.991202e+01	4.164223e+01	0	0	1.159570e+02
9.126100e+01	1.964809e+02	8.445748e+01	2.991202e+01	4.105572e+01	0	0	1.160580e+02
9.126100e+01	1.964809e+02	8.445748e+01	2.991202e+01	4.164223e+01	0	0	1.161580e+02
9.126100e+01	1.964809e+02	8.445748e+01	2.991202e+01	4.164223e+01	0	0	1.162590e+02
9.126100e+01	1.964809e+02	8.445748e+01	2.991202e+01	4.105572e+01	0	0	1.163600e+02
9.126100e+01	1.964809e+02	8.445748e+01	2.991202e+01	4.164223e+01	0	0	1.164610e+02
9.067449e+01	1.974585e+02	8.621701e+01	2.991202e+01	4.164223e+01	0	0	1.165610e+02
9.079179e+01	1.974585e+02	8.621701e+01	2.991202e+01	4.164223e+01	0	0	1.166620e+02
9.079179e+01	1.974585e+02	8.621701e+01	2.991202e+01	4.164223e+01	0	0	1.167630e+02
9.067449e+01	1.974585e+02	8.797654e+01	2.991202e+01	4.164223e+01	0	0	1.168640e+02
9.079179e+01	1.974585e+02	8.621701e+01	2.991202e+01	4.164223e+01	0	0	1.169650e+02
9.067449e+01	1.974585e+02	8.621701e+01	2.991202e+01	4.164223e+01	0	0	1.170650e+02
9.067449e+01	1.974585e+02	8.621701e+01	2.991202e+01	4.164223e+01	0	0	1.171660e+02
9.008798e+01	1.984360e+02	8.797654e+01	2.991202e+01	4.164223e+01	0	0	1.172670e+02
9.032258e+01	1.994135e+02	8.797654e+01	2.991202e+01	4.164223e+01	0	0	1.173670e+02
9.032258e+01	1.994135e+02	8.797654e+01	2.991202e+01	4.164223e+01	0	0	1.174690e+02
8.997067e+01	1.984360e+02	8.797654e+01	2.991202e+01	4.105572e+01	0	0	1.175690e+02
9.008798e+01	1.994135e+02	8.621701e+01	3.167155e+01	4.164223e+01	0	0	1.176700e+02
8.997067e+01	1.984360e+02	8.797654e+01	2.991202e+01	4.164223e+01	0	0	1.177710e+02
9.008798e+01	1.984360e+02	8.621701e+01	2.991202e+01	4.105572e+01	0	0	1.178710e+02
8.973607e+01	1.984360e+02	8.797654e+01	2.815249e+01	4.164223e+01	0	0	1.179720e+02
8.926686e+01	1.984360e+02	9.325513e+01	2.991202e+01	4.105572e+01	0	0	1.180730e+02
8.938416e+01	1.994135e+02	9.149560e+01	2.991202e+01	4.164223e+01	0	0	1.181740e+02
8.938416e+01	1.984360e+02	9.149560e+01	2.991202e+01	4.164223e+01	0	0	1.182750e+02
8.938416e+01	1.984360e+02	8.973607e+01	2.815249e+01	4.164223e+01	0	0	1.183750e+02
8.938416e+01	1.994135e+02	9.325513e+01	2.991202e+01	4.164223e+01	0	0	1.184760e+02
8.938416e+01	1.984360e+02	9.149560e+01	2.991202e+01	4.105572e+01	0	0	1.185770e+02
8.903226e+01	1.974585e+02	9.501466e+01	2.991202e+01	4.281525e+01	0	0	1.186780e+02
8.856305e+01	1.974585e+02	9.501466e+01	2.991202e+01	4.281525e+01	0	0	1.187780e+02
8.856305e+01	1.974585e+02	9.501466e+01	2.991202e+01	4.281525e+01	0	0	1.188790e+02
8.856305e+01	1.974585e+02	9.501466e+01	2.991202e+01	4.281525e+01	0	0	1.189800e+02
8.856305e+01	1.974585e+02	9.501466e+01	2.991202e+01	4.281525e+01	0	0	1.190800e+02
8.856305e+01	1.974585e+02	9.501466e+01	2.991202e+01	4.281525e+01	0	0	1.191820e+02
8.856305e+01	1.974585e+02	9.501466e+01	2.991202e+01	4.281525e+01	0	0	1.192820e+02
8.832845e+01	1.974585e+02	9.677419e+01	2.991202e+01	4.398827e+01	0	0	1.193830e+02
8.821114e+01	1.984360e+02	1.002933e+02	2.991202e+01	4.398827e+01	0	0	1.194840e+02
8.821114e+01	1.984360e+02	1.002933e+02	2.991202e+01	4.398827e+01	0	0	1.195840e+02
8.821114e+01	1.994135e+02	1.002933e+02	2.991202e+01	4.398827e+01	0	0	1.196860e+02
8.821114e+01	1.984360e+02	1.002933e+02	2.991202e+01	4.398827e+01	0	0	1.197860e+02
8.821114e+01	1.984360e+02	1.002933e+02	2.991202e+01	4.398827e+01	0	0	1.198870e+02
8.821114e+01	1.984360e+02	1.002933e+02	2.991202e+01	4.398827e+01	0	0	1.199880e+02
8.821114e+01	2.003910e+02	1.002933e+02	2.991202e+01	4.516129e+01	0	0	1.200880e+02
8.844575e+01	2.013685e+02	1.002933e+02	3.167155e+01	4.516129e+01	0	0	1.201890e+02
8.844575e+01	2.013685e+02	1.002933e+02	2.991202e+01	4.516129e+01	0	0	1.202900e+02
8.844575e+01	2.013685e+02	1.020528e+02	2.991202e+01	4.516129e+01	0	0	1.203910e+02
8.856305e+01	2.013685e+02	1.020528e+02	3.167155e+01	4.516129e+01	0	0	1.204920e+02
8.856305e+01	2.013685e+02	1.020528e+02	2.991202e+01	4.516129e+01	0	0	1.205920e+02
8.856305e+01	2.013685e+02	1.020528e+02	2.991202e+01	4.516129e+01	0	0	1.206930e+02
8.868035e+01	2.013685e+02	1.002933e+02	2.991202e+01	4.574780e+01	0	0	1.207940e+02
8.914956e+01	2.023460e+02	1.002933e+02	2.815249e+01	4.516129e+01	0	0	1.208950e+02
8.914956e+01	2.033236e+02	1.002933e+02	2.991202e+01	4.516129e+01	0	0	1.209950e+02
8.914956e+01	2.023460e+02	9.853372e+01	2.815249e+01	4.516129e+01	0	0	1.210960e+02
8.914956e+01	2.023460e+02	9.853372e+01	2.991202e+01	4.516129e+01	0	0	1.211970e+02
8.914956e+01	2.023460e+02	9.853372e+01	2.991202e+01	4.574780e+01	0	0	1.212970e+02
8.914956e+01	2.023460e+02	9.853372e+01	2.991202e+01	4.516129e+01	0	0	1.213990e+02
8.914956e+01	2.023460e+02	1.002933e+02	2.815249e+01	4.750733e+01	0	0	1.214990e+02
8.938416e+01	2.013685e+02	9.853372e+01	2.815249e+01	4.750733e+01	0	0	1.216000e+02
8.926686e+01	2.013685e+02	9.853372e+01	2.815249e+01	4.750733e+01	0	0	1.217010e+02
8.938416e+01	2.013685e+02	1.002933e+02	2.815249e+01	4.750733e+01	0	0	1.218010e+02
8.926686e+01	2.013685e+02	9.853372e+01	2.815249e+01	4.750733e+01	0	0	1.219030e+02
8.926686e+01	2.013685e+02	9.853372e+01	2.815249e+01	4.750733e+01	0	0	1.220030e+02
8.926686e+01	2.013685e+02	9.853372e+01	2.815249e+01	4.750733e+01	0	0	1.221040e+02
8.926686e+01	2.013685e+02	1.002933e+02	2.815249e+01	4.750733e+01	0	0	1.222050e+02
8.950147e+01	2.003910e+02	1.002933e+02	2.639296e+01	5.043988e+01	3	0	1.223050e+02
8.950147e+01	2.013685e+02	1.055718e+02	2.463343e+01	5.043988e+01	0	0	1.224060e+02
8.950147e+01	2.013685e+02	1.038123e+02	2.463343e+01	4.985337e+01	0	0	1.225070e+02
8.950147e+01	2.013685e+02	1.038123e+02	2.463343e+01	5.043988e+01	0	0	1.226080e+02
8.950147e+01	2.013685e+02	1.038123e+02	2.463343e+01	5.043988e+01	0	0	1.227080e+02
8.950147e+01	2.013685e+02	1.038123e+02	2.463343e+01	5.043988e+01	0	0	1.228100e+02
8.938416e+01	2.013685e+02	1.038123e+02	2.639296e+01	4.985337e+01	0	0	1.229100e+02
8.961877e+01	2.013685e+02	1.038123e+02	2.463343e+01	5.043988e+01	3	0	1.230110e+02
8.961877e+01	2.033236e+02	1.038123e+02	2.287390e+01	5.043988e+01	0	0	1.231120e+02
8.961877e+01	2.033236e+02	1.055718e+02	2.287390e+01	5.043988e+01	0	0	1.232120e+02
8.961877e+01	2.033236e+02	1.038123e+02	2.287390e+01	5.043988e+01	0	0	1.233140e+02
8.961877e+01	2.043011e+02	1.038123e+02	2.287390e+01	5.043988e+01	0	0	1.234140e+02
8.961877e+01	2.043011e+02	1.055718e+02	2.287390e+01	4.985337e+01	0	0	1.235140e+02
8.961877e+01	2.043011e+02	1.038123e+02	2.287390e+01	5.043988e+01	0	0	1.236160e+02
8.973607e+01	2.062561e+02	1.055718e+02	2.111437e+01	5.043988e+01	3	0	1.237160e+02
8.961877e+01	2.052786e+02	1.038123e+02	2.287390e+01	4.985337e+01	0	0	1.238170e+02
8.973607e+01	2.062561e+02	1.038123e+02	2.111437e+01	5.043988e+01	0	0	1.239180e+02
8.973607e+01	2.062561e+02	1.038123e+02	2.111437e+01	5.043988e+01	0	0	1.240190e+02
8.961877e+01	2.052786e+02	1.038123e+02	2.287390e+01	5.043988e+01	0	0	1.241200e+02
8.973607e+01	2.052786e+02	1.038123e+02	2.111437e+01	5.043988e+01	0	0	1.242200e+02
8.973607e+01	2.052786e+02	1.038123e+02	2.287390e+01	5.043988e+01	0	0	1.243210e+02
8.973607e+01	2.062561e+02	1.038123e+02	2.287390e+01	5.043988e+01	3	0	1.244220e+02
8.973607e+01	2.062561e+02	1.055718e+02	2.287390e+01	5.043988e+01	0	0	1.245230e+02
8.973607e+01	2.052786e+02	1.055718e+02	2.287390e+01	5.043988e+01	0	0	1.246230e+02
8.973607e+01	2.052786e+02	1.055718e+02	2.287390e+01	5.043988e+01	0	0	1.247250e+02
8.973607e+01	2.052786e+02	1.055718e+02	2.287390e+01	4.985337e+01	0	0	1.248250e+02
8.985337e+01	2.062561e+02	1.055718e+02	2.287390e+01	5.043988e+01	0	0	1.249250e+02
8.961877e+01	2.052786e+02	1.055718e+02	2.111437e+01	5.043988e+01	0	0	1.250270e+02
8.997067e+01	2.033236e+02	1.073314e+02	2.111437e+01	5.278592e+01	3	0	1.251270e+02
8.985337e+01	2.033236e+02	1.055718e+02	2.111437e+01	5.337243e+01	0	0	1.252290e+02
8.973607e+01	2.023460e+02	1.055718e+02	2.111437e+01	5.278592e+01	0	0	1.253290e+02
8.973607e+01	2.023460e+02	1.055718e+02	2.111437e+01	5.278592e+01	0	0	1.254300e+02
8.985337e+01	2.023460e+02	1.055718e+02	2.111437e+01	5.278592e+01	0	0	1.255310e+02
8.973607e+01	2.023460e+02	1.055718e+02	2.287390e+01	5.278592e+01	0	0	1.256310e+02
8.985337e+01	2.023460e+02	1.073314e+02	2.111437e+01	5.278592e+01	0	0	1.257320e+02
8.985337e+01	2.023460e+02	1.055718e+02	2.111437e+01	5.278592e+01	0	0	1.258330e+02
8.985337e+01	2.013685e+02	1.038123e+02	2.111437e+01	5.278592e+01	0	0	1.259340e+02
8.985337e+01	2.013685e+02	1.055718e+02	2.111437e+01	5.278592e+01	0	0	1.260340e+02
9.008798e+01	2.013685e+02	1.038123e+02	2.111437e+01	5.278592e+01	0	0	1.261350e+02
8.997067e+01	2.023460e+02	1.038123e+02	2.111437e+01	5.337243e+01	0	0	1.262360e+02
8.985337e+01	2.013685e+02	1.038123e+02	2.111437e+01	5.337243e+01	0	0	1.263370e+02
8.997067e+01	2.023460e+02	1.038123e+02	2.111437e+01	5.278592e+01	0	0	1.264380e+02
8.985337e+01	2.023460e+02	1.038123e+02	2.111437e+01	5.278592e+01	0	0	1.265380e+02
9.043988e+01	2.023460e+02	1.038123e+02	2.111437e+01	5.571848e+01	0	0	1.266390e+02
9.008798e+01	2.013685e+02	1.055718e+02	2.111437e+01	5.513196e+01	0	0	1.267400e+02
9.020528e+01	2.013685e+02	1.038123e+02	2.111437e+01	5.571848e+01	0	0	1.268400e+02
9.020528e+01	2.013685e+02	1.038123e+02	2.111437e+01	5.571848e+01	0	0	1.269420e+02
9.043988e+01	2.023460e+02	1.038123e+02	2.111437e+01	5.571848e+01	0	0	1.270420e+02
9.032258e+01	2.023460e+02	1.055718e+02	2.111437e+01	5.571848e+01	0	0	1.271420e+02
9.020528e+01	2.013685e+02	1.038123e+02	2.287390e+01	5.513196e+01	0	0	1.272440e+02
9.055718e+01	2.013685e+02	1.038123e+02	2.287390e+01	5.513196e+01	0	0	1.273440e+02
9.067449e+01	2.033236e+02	1.038123e+02	2.287390e+01	5.513196e+01	0	0	1.274460e+02
9.043988e+01	2.013685e+02	1.038123e+02	2.111437e+01	5.513196e+01	0	0	1.275460e+02
9.043988e+01	2.013685e+02	1.038123e+02	2.111437e+01	5.571848e+01	0	0	1.276470e+02
9.067449e+01	2.023460e+02	1.055718e+02	2.111437e+01	5.513196e+01	0	0	1.277480e+02
9.043988e+01	2.013685e+02	1.038123e+02	2.111437e+01	5.571848e+01	0	0	1.278480e+02
9.055718e+01	2.023460e+02	1.038123e+02	2.111437e+01	5.571848e+01	0	0	1.279490e+02
9.067449e+01	1.994135e+02	1.020528e+02	2.111437e+01	5.571848e+01	0	0	1.280500e+02
9.067449e+01	1.974585e+02	1.038123e+02	2.111437e+01	5.571848e+01	0	0	1.281510e+02
9.067449e+01	1.964809e+02	1.020528e+02	2.111437e+01	5.571848e+01	0	0	1.282510e+02
9.067449e+01	1.974585e+02	1.038123e+02	2.111437e+01	5.571848e+01	0	0	1.283520e+02
9.102639e+01	1.984360e+02	1.038123e+02	2.111437e+01	5.571848e+01	0	0	1.284530e+02
9.079179e+01	1.974585e+02	1.038123e+02	2.111437e+01	5.571848e+01	0	0	1.285530e+02
9.067449e+01	1.974585e+02	1.038123e+02	2.111437e+01	5.513196e+01	0	0	1.286550e+02
9.079179e+01	1.935484e+02	1.038123e+02	2.111437e+01	5.571848e+01	3	0	1.287550e+02
9.079179e+01	1.925709e+02	9.853372e+01	2.111437e+01	5.571848e+01	0	0	1.288570e+02
9.079179e+01	1.925709e+02	1.002933e+02	2.287390e+01	5.513196e+01	0	0	1.289570e+02
9.090909e+01	1.925709e+02	9.853372e+01	2.111437e+01	5.513196e+01	0	0	1.290570e+02
9.090909e+01	1.925709e+02	9.853372e+01	2.111437e+01	5.571848e+01	0	5	1.291590e+02
9.102639e+01	1.925709e+02	1.002933e+02	2.111437e+01	5.571848e+01	0	5	1.292590e+02
9.102639e+01	1.925709e+02	1.002933e+02	2.111437e+01	5.571848e+01	0	5	1.293600e+02
9.114370e+01	1.935484e+02	9.853372e+01	2.111437e+01	5.571848e+01	0	5	1.294610e+02
9.090909e+01	1.935484e+02	9.853372e+01	2.111437e+01	5.571848e+01	0	5	1.295610e+02
9.114370e+01	1.945259e+02	1.002933e+02	2.111437e+01	5.571848e+01	0	5	1.296620e+02
9.079179e+01	1.935484e+02	1.002933e+02	2.111437e+01	5.513196e+01	0	5	1.297630e+02
9.090909e+01	1.935484e+02	1.002933e+02	2.111437e+01	5.571848e+01	0	5	1.298640e+02
9.079179e+01	1.935484e+02	9.853372e+01	2.111437e+01	5.571848e+01	0	5	1.299650e+02
9.079179e+01	1.935484e+02	9.853372e+01	2.111437e+01	5.571848e+01	0	5	1.300650e+02
9.067449e+01	1.955034e+02	9.677419e+01	2.111437e+01	5.571848e+01	0	5	1.301660e+02
9.032258e+01	1.935484e+02	9.325513e+01	2.111437e+01	5.571848e+01	0	5	1.302670e+02
9.043988e+01	1.945259e+02	9.325513e+01	2.111437e+01	5.571848e+01	0	5	1.303680e+02
9.055718e+01	1.955034e+02	9.149560e+01	2.111437e+01	5.571848e+01	0	5	1.304680e+02
9.043988e+01	1.955034e+02	9.325513e+01	2.111437e+01	5.513196e+01	0	5	1.305700e+02
9.043988e+01	1.955034e+02	9.325513e+01	2.111437e+01	5.571848e+01	0	5	1.306700e+02
9.055718e+01	1.945259e+02	9.325513e+01	2.111437e+01	5.571848e+01	0	5	1.307700e+02
9.067449e+01	1.955034e+02	9.325513e+01	2.111437e+01	5.571848e+01	0	5	1.308720e+02
9.032258e+01	1.925709e+02	9.149560e+01	2.111437e+01	5.571848e+01	0	5	1.309720e+02
9.055718e+01	1.915934e+02	9.149560e+01	2.111437e+01	5.630499e+01	0	5	1.310740e+02
9.020528e+01	1.915934e+02	8.973607e+01	2.111437e+01	5.513196e+01	0	5	1.311740e+02
9.020528e+01	1.915934e+02	8.973607e+01	2.111437e+01	5.571848e+01	0	5	1.312740e+02
9.055718e+01	1.915934e+02	9.149560e+01	1.935484e+01	5.513196e+01	0	5	1.313760e+02
9.020528e+01	1.915934e+02	8.973607e+01	2.111437e+01	5.571848e+01	0	5	1.314760e+02
9.032258e+01	1.915934e+02	8.973607e+01	2.111437e+01	5.571848e+01	0	5	1.315770e+02
9.032258e+01	1.915934e+02	8.797654e+01	1.935484e+01	6.099707e+01	3	5	1.316780e+02
9.032258e+01	1.896383e+02	8.621701e+01	1.935484e+01	6.099707e+01	0	5	1.317790e+02
9.032258e+01	1.896383e+02	8.445748e+01	1.935484e+01	6.041056e+01	0	5	1.318790e+02
9.032258e+01	1.896383e+02	8.621701e+01	1.935484e+01	6.041056e+01	0	5	1.319810e+02
9.032258e+01	1.896383e+02	8.445748e+01	1.935484e+01	6.041056e+01	0	5	1.320810e+02
9.020528e+01	1.896383e+02	8.445748e+01	1.935484e+01	6.099707e+01	0	5	1.321820e+02
9.032258e+01	1.896383e+02	8.621701e+01	1.935484e+01	6.099707e+01	0	5	1.322830e+02
9.043988e+01	1.886608e+02	8.445748e+01	1.759531e+01	6.568915e+01	3	5	1.323830e+02
9.020528e+01	1.867058e+02	8.269795e+01	1.759531e+01	6.568915e+01	0	5	1.324850e+02
9.032258e+01	1.876833e+02	8.445748e+01	1.759531e+01	6.568915e+01	0	5	1.325850e+02
9.032258e+01	1.876833e+02	8.269795e+01	1.759531e+01	6.568915e+01	0	5	1.326860e+02
9.020528e+01	1.886608e+02	8.269795e+01	1.759531e+01	6.568915e+01	0	5	1.327870e+02
9.020528e+01	1.876833e+02	8.269795e+01	1.759531e+01	6.568915e+01	0	5	1.328880e+02
9.032258e+01	1.886608e+02	8.445748e+01	1.759531e+01	6.627566e+01	0	5	1.329880e+02
9.032258e+01	1.876833e+02	8.093842e+01	1.935484e+01	6.568915e+01	0	5	1.330900e+02
9.114370e+01	1.867058e+02	8.093842e+01	1.759531e+01	6.568915e+01	0	5	1.331900e+02
9.090909e+01	1.867058e+02	8.093842e+01	1.759531e+01	6.627566e+01	0	5	1.332920e+02
9.090909e+01	1.857283e+02	7.917889e+01	1.759531e+01	6.568915e+01	0	5	1.333920e+02
9.090909e+01	1.867058e+02	8.093842e+01	1.759531e+01	6.568915e+01	0	5	1.334920e+02
9.090909e+01	1.867058e+02	8.093842e+01	1.759531e+01	6.568915e+01	0	5	1.335940e+02
9.126100e+01	1.867058e+02	7.917889e+01	1.935484e+01	6.627566e+01	0	5	1.336940e+02
9.102639e+01	1.867058e+02	7.917889e+01	1.759531e+01	6.568915e+01	0	5	1.337950e+02
9.102639e+01	1.857283e+02	7.917889e+01	1.759531e+01	6.568915e+01	3	5	1.338960e+02
9.126100e+01	1.857283e+02	7.917889e+01	1.759531e+01	6.627566e+01	3	5	1.339970e+02
9.114370e+01	1.857283e+02	7.917889e+01	1.759531e+01	6.627566e+01	3	5	1.340980e+02
9.102639e+01	1.847507e+02	7.917889e+01	1.935484e+01	6.568915e+01	3	0	1.341990e+02
9.079179e+01	1.847507e+02	7.741935e+01	1.759531e+01	6.568915e+01	3	0	1.343000e+02
9.079179e+01	1.847507e+02	7.741935e+01	1.759531e+01	6.568915e+01	3	0	1.344010e+02
9.102639e+01	1.857283e+02	7.565982e+01	1.759531e+01	6.803519e+01	0	0	1.345020e+02
9.079179e+01	1.876833e+02	7.565982e+01	1.759531e+01	6.803519e+01	3	0	1.346020e+02
8.997067e+01	1.925709e+02	7.390029e+01	1.759531e+01	6.803519e+01	0	0	1.347040e+02
9.008798e+01	1.925709e+02	7.565982e+01	1.583578e+01	6.862170e+01	0	0	1.348040e+02
8.997067e+01	1.935484e+02	7.565982e+01	1.759531e+01	6.803519e+01	0	0	1.349050e+02
9.008798e+01	1.925709e+02	7.565982e+01	1.759531e+01	6.862170e+01	0	0	1.350060e+02
8.997067e+01	1.925709e+02	7.565982e+01	1.759531e+01	6.862170e+01	0	0	1.351060e+02
8.997067e+01	1.935484e+02	7.565982e+01	1.935484e+01	6.803519e+01	0	0	1.352070e+02
8.914956e+01	1.974585e+02	7.917889e+01	1.759531e+01	6.862170e+01	0	0	1.353080e+02
8.797654e+01	2.003910e+02	8.093842e+01	1.759531e+01	6.862170e+01	0	0	1.354090e+02
8.774194e+01	2.003910e+02	8.093842e+01	1.759531e+01	6.803519e+01	0	0	1.355100e+02
8.750733e+01	1.994135e+02	7.917889e+01	1.759531e+01	6.803519e+01	0	0	1.356110e+02
8.750733e+01	2.003910e+02	8.093842e+01	1.759531e+01	6.803519e+01	0	0	1.357110e+02
8.762463e+01	1.994135e+02	7.917889e+01	1.759531e+01	6.803519e+01	0	0	1.358130e+02
8.762463e+01	1.994135e+02	7.917889e+01	1.759531e+01	6.862170e+01	0	0	1.359130e+02
8.586510e+01	2.023460e+02	7.917889e+01	1.935484e+01	6.803519e+01	0	0	1.360140e+02
8.375367e+01	2.101662e+02	7.917889e+01	1.759531e+01	6.803519e+01	0	0	1.361150e+02
8.387097e+01	2.101662e+02	7.917889e+01	1.759531e+01	6.862170e+01	0	0	1.362150e+02
8.375367e+01	2.101662e+02	7.741935e+01	1.759531e+01	6.803519e+01	0	0	1.363160e+02
8.363636e+01	2.101662e+02	7.917889e+01	1.759531e+01	6.803519e+01	0	0	1.364170e+02
8.375367e+01	2.101662e+02	7.741935e+01	1.935484e+01	6.862170e+01	0	0	1.365180e+02
8.363636e+01	2.101662e+02	7.741935e+01	1.935484e+01	6.803519e+01	0	0	1.366190e+02
8.246334e+01	2.101662e+02	7.741935e+01	1.759531e+01	7.096774e+01	3	0	1.367200e+02
8.046921e+01	2.101662e+02	7.741935e+01	1.759531e+01	7.096774e+01	0	0	1.368200e+02
8.058651e+01	2.101662e+02	7.741935e+01	1.583578e+01	7.096774e+01	0	0	1.369220e+02
8.058651e+01	2.101662e+02	7.741935e+01	1.583578e+01	7.096774e+01	0	0	1.370220e+02
8.046921e+01	2.101662e+02	7.741935e+01	1.583578e+01	7.096774e+01	0	0	1.371230e+02
8.058651e+01	2.101662e+02	7.741935e+01	1.759531e+01	7.096774e+01	0	0	1.372240e+02
8.058651e+01	2.101662e+02	7.741935e+01	1.583578e+01	7.096774e+01	0	0	1.373240e+02
7.870968e+01	2.101662e+02	7.741935e+01	1.583578e+01	7.038123e+01	3	0	1.374250e+02
7.659824e+01	2.101662e+02	7.917889e+01	1.583578e+01	7.096774e+01	0	0	1.375260e+02
7.648094e+01	2.091887e+02	7.917889e+01	1.583578e+01	7.096774e+01	0	0	1.376270e+02
7.648094e+01	2.101662e+02	7.917889e+01	1.583578e+01	7.038123e+01	0	0	1.377280e+02
7.648094e+01	2.101662e+02	7.917889e+01	1.407625e+01	7.096774e+01	0	0	1.378290e+02
7.648094e+01	2.101662e+02	7.917889e+01	1.583578e+01	7.096774e+01	0	0	1.379290e+02
7.648094e+01	2.101662e+02	7.917889e+01	1.583578e+01	7.096774e+01	0	0	1.380300e+02
7.483871e+01	2.072336e+02	8.093842e+01	1.407625e+01	6.862170e+01	3	0	1.381310e+02
7.366569e+01	1.994135e+02	8.093842e+01	1.407625e+01	6.862170e+01	0	0	1.382310e+02
7.354839e+01	1.994135e+02	8.093842e+01	1.407625e+01	6.862170e+01	0	0	1.383330e+02
7.354839e+01	2.003910e+02	8.093842e+01	1.407625e+01	6.862170e+01	0	0	1.384330e+02
7.354839e+01	1.994135e+02	8.269795e+01	1.407625e+01	6.803519e+01	0	0	1.385330e+02
7.354839e+01	1.994135e+02	8.269795e+01	1.407625e+01	6.803519e+01	0	0	1.386350e+02
7.354839e+01	1.994135e+02	8.269795e+01	1.407625e+01	6.862170e+01	0	0	1.387350e+02
7.366569e+01	1.994135e+02	8.093842e+01	1.583578e+01	6.803519e+01	0	0	1.388360e+02
7.272727e+01	1.994135e+02	8.621701e+01	1.407625e+01	6.803519e+01	0	0	1.389370e+02
7.284457e+01	1.994135e+02	8.621701e+01	1.583578e+01	6.803519e+01	0	0	1.390370e+02
7.272727e+01	1.994135e+02	8.621701e+01	1.583578e+01	6.862170e+01	0	0	1.391390e+02
7.272727e+01	1.994135e+02	8.621701e+01	1.407625e+01	6.803519e+01	0	0	1.392390e+02
7.272727e+01	1.994135e+02	8.621701e+01	1.407625e+01	6.862170e+01	0	0	1.393400e+02
7.272727e+01	1.994135e+02	8.621701e+01	1.583578e+01	6.803519e+01	0	0	1.394410e+02
7.272727e+01	1.994135e+02	8.621701e+01	1.407625e+01	6.803519e+01	0	0	1.395420e+02
7.366569e+01	2.003910e+02	8.797654e+01	1.407625e+01	6.803519e+01	0	0	1.396420e+02
7.366569e+01	2.003910e+02	8.797654e+01	1.407625e+01	6.803519e+01	0	0	1.397430e+02
7.366569e+01	2.003910e+02	8.973607e+01	1.407625e+01	6.862170e+01	0	0	1.398440e+02
7.366569e+01	1.994135e+02	8.973607e+01	1.407625e+01	6.803519e+01	0	0	1.399440e+02
7.366569e+01	2.003910e+02	8.973607e+01	1.407625e+01	6.862170e+01	0	0	1.400460e+02
7.366569e+01	2.003910e+02	8.797654e+01	1.407625e+01	6.862170e+01	0	0	1.401460e+02
7.366569e+01	2.003910e+02	8.797654e+01	1.407625e+01	6.862170e+01	0	0	1.402470e+02
7.648094e+01	2.013685e+02	9.325513e+01	1.407625e+01	6.627566e+01	0	0	1.403480e+02
7.648094e+01	2.013685e+02	9.149560e+01	1.583578e+01	6.568915e+01	0	0	1.404480e+02
7.648094e+01	2.003910e+02	9.325513e+01	1.583578e+01	6.568915e+01	0	0	1.405500e+02
7.648094e+01	2.013685e+02	9.149560e+01	1.407625e+01	6.627566e+01	0	0	1.406500e+02
7.648094e+01	2.013685e+02	9.149560e+01	1.583578e+01	6.627566e+01	0	0	1.407500e+02
7.648094e+01	2.003910e+02	9.325513e+01	1.407625e+01	6.568915e+01	0	0	1.408520e+02
7.648094e+01	2.013685e+02	9.325513e+01	1.407625e+01	6.627566e+01	0	0	1.409520e+02
7.847507e+01	1.974585e+02	9.325513e+01	1.407625e+01	5.571848e+01	3	0	1.410530e+02
8.023460e+01	1.974585e+02	9.501466e+01	1.583578e+01	5.571848e+01	0	0	1.411540e+02
8.023460e+01	1.974585e+02	9.501466e+01	1.407625e+01	5.571848e+01	0	0	1.412540e+02
8.035191e+01	1.974585e+02	9.501466e+01	1.407625e+01	5.571848e+01	0	0	1.413560e+02
8.035191e+01	1.974585e+02	9.501466e+01	1.407625e+01	5.571848e+01	0	0	1.414560e+02
8.035191e+01	1.974585e+02	9.501466e+01	1.407625e+01	5.571848e+01	0	0	1.415560e+02
8.023460e+01	1.974585e+02	9.501466e+01	1.407625e+01	5.571848e+01	0	0	1.416580e+02
8.211144e+01	1.974585e+02	9.677419e+01	1.407625e+01	5.337243e+01	3	0	1.417580e+02
8.504399e+01	1.964809e+02	9.501466e+01	1.407625e+01	5.337243e+01	0	0	1.418590e+02
8.504399e+01	1.964809e+02	9.501466e+01	1.407625e+01	5.337243e+01	0	0	1.419600e+02
8.504399e+01	1.964809e+02	9.501466e+01	1.407625e+01	5.337243e+01	0	0	1.420600e+02
8.504399e+01	1.964809e+02	9.325513e+01	1.407625e+01	5.337243e+01	0	0	1.421610e+02
8.516129e+01	1.964809e+02	9.501466e+01	1.407625e+01	5.337243e+01	0	0	1.422620e+02
8.516129e+01	1.964809e+02	9.501466e+01	1.583578e+01	5.337243e+01	0	0	1.423620e+02
8.504399e+01	1.964809e+02	9.501466e+01	1.583578e+01	5.806452e+01	0	0	1.424640e+02
8.645161e+01	1.955034e+02	9.149560e+01	1.407625e+01	5.806452e+01	3	0	1.425640e+02
8.609971e+01	1.955034e+02	9.149560e+01	1.407625e+01	5.806452e+01	3	0	1.426650e+02
8.621701e+01	1.955034e+02	9.325513e+01	1.407625e+01	5.747801e+01	3	0	1.427660e+02
8.621701e+01	1.955034e+02	9.149560e+01	1.407625e+01	5.806452e+01	3	0	1.428670e+02
8.609971e+01	1.955034e+02	9.149560e+01	1.407625e+01	5.806452e+01	3	0	1.429670e+02
8.621701e+01	1.955034e+02	9.325513e+01	1.407625e+01	5.806452e+01	3	0	1.430680e+02
8.727273e+01	1.935484e+02	9.501466e+01	1.407625e+01	5.806452e+01	3	0	1.431690e+02
8.832845e+01	1.945259e+02	9.853372e+01	1.407625e+01	5.806452e+01	0	0	1.432690e+02
8.950147e+01	1.925709e+02	9.853372e+01	1.407625e+01	5.747801e+01	0	0	1.433710e+02
8.950147e+01	1.915934e+02	9.853372e+01	1.407625e+01	5.806452e+01	0	0	1.434710e+02
8.950147e+01	1.915934e+02	9.677419e+01	1.583578e+01	5.747801e+01	0	0	1.435710e+02
8.950147e+01	1.925709e+02	9.853372e+01	1.583578e+01	5.806452e+01	0	0	1.436730e+02
8.950147e+01	1.915934e+02	9.853372e+01	1.407625e+01	5.806452e+01	0	0	1.437730e+02
8.961877e+01	1.915934e+02	9.853372e+01	1.407625e+01	5.806452e+01	0	0	1.438740e+02
9.032258e+01	1.915934e+02	9.677419e+01	1.407625e+01	5.806452e+01	0	0	1.439750e+02
9.032258e+01	1.915934e+02	9.677419e+01	1.407625e+01	5.806452e+01	0	0	1.440750e+02
9.043988e+01	1.925709e+02	9.677419e+01	1.407625e+01	5.806452e+01	0	0	1.441760e+02
9.032258e+01	1.925709e+02	9.677419e+01	1.407625e+01	5.747801e+01	0	0	1.442770e+02
9.032258e+01	1.915934e+02	9.677419e+01	1.407625e+01	5.806452e+01	0	0	1.443770e+02
9.043988e+01	1.915934e+02	9.677419e+01	1.407625e+01	5.747801e+01	0	0	1.444790e+02
9.020528e+01	1.915934e+02	9.677419e+01	1.407625e+01	5.806452e+01	0	0	1.445790e+02
9.173021e+01	1.906158e+02	9.853372e+01	1.583578e+01	5.806452e+01	0	0	1.446790e+02
9.161290e+01	1.906158e+02	9.677419e+01	1.407625e+01	5.806452e+01	0	0	1.447810e+02
9.173021e+01	1.906158e+02	9.853372e+01	1.583578e+01	5.806452e+01	0	0	1.448810e+02
9.161290e+01	1.906158e+02	9.853372e+01	1.407625e+01	5.806452e+01	0	0	1.449820e+02
9.161290e+01	1.906158e+02	9.677419e+01	1.407625e+01	5.806452e+01	0	0	1.450830e+02
9.161290e+01	1.906158e+02	9.677419e+01	1.407625e+01	5.806452e+01	0	0	1.451830e+02
9.161290e+01	1.906158e+02	9.677419e+01	1.407625e+01	5.806452e+01	0	0	1.452840e+02
9.278592e+01	1.915934e+02	1.002933e+02	1.407625e+01	6.686217e+01	3	0	1.453850e+02
9.266862e+01	1.906158e+02	1.020528e+02	1.407625e+01	6.686217e+01	0	0	1.454850e+02
9.290323e+01	1.906158e+02	1.020528e+02	1.583578e+01	6.686217e+01	0	0	1.455870e+02
9.266862e+01	1.915934e+02	1.020528e+02	1.407625e+01	6.686217e+01	0	0	1.456870e+02
9.266862e+01	1.906158e+02	1.020528e+02	1.407625e+01	6.686217e+01	0	0	1.457870e+02
9.266862e+01	1.906158e+02	1.020528e+02	1.407625e+01	6.686217e+01	0	0	1.458890e+02
9.266862e+01	1.906158e+02	1.020528e+02	1.407625e+01	6.686217e+01	0	0	1.459890e+02
9.325513e+01	1.886608e+02	1.055718e+02	1.407625e+01	7.565982e+01	0	0	1.460910e+02
9.372434e+01	1.867058e+02	1.020528e+02	1.407625e+01	7.565982e+01	0	0	1.461910e+02
9.372434e+01	1.867058e+02	1.002933e+02	1.407625e+01	7.565982e+01	0	0	1.462920e+02
9.384164e+01	1.867058e+02	1.020528e+02	1.407625e+01	7.507331e+01	0	0	1.463930e+02
9.384164e+01	1.867058e+02	1.020528e+02	1.231672e+01	7.565982e+01	0	0	1.464930e+02
9.384164e+01	1.867058e+02	1.020528e+02	1.407625e+01	7.565982e+01	0	0	1.465940e+02
9.372434e+01	1.867058e+02	1.002933e+02	1.231672e+01	7.565982e+01	0	0	1.466950e+02
9.384164e+01	1.876833e+02	1.020528e+02	1.407625e+01	7.565982e+01	0	0	1.467960e+02
9.419355e+01	1.867058e+02	9.677419e+01	1.407625e+01	7.565982e+01	0	0	1.468960e+02
9.419355e+01	1.857283e+02	9.677419e+01	1.231672e+01	7.565982e+01	0	0	1.469970e+02
9.419355e+01	1.857283e+02	9.677419e+01	1.407625e+01	7.565982e+01	0	0	1.470980e+02
9.419355e+01	1.867058e+02	9.677419e+01	1.231672e+01	7.565982e+01	0	0	1.471980e+02
9.431085e+01	1.867058e+02	9.677419e+01	1.231672e+01	7.565982e+01	0	0	1.473000e+02
9.431085e+01	1.867058e+02	9.677419e+01	1.407625e+01	7.565982e+01	0	0	1.474000e+02
9.419355e+01	1.867058e+02	9.677419e+01	1.231672e+01	8.035191e+01	0	0	1.475010e+02
9.442815e+01	1.896383e+02	9.853372e+01	1.231672e+01	8.035191e+01	0	0	1.476020e+02
9.431085e+01	1.906158e+02	1.002933e+02	1.407625e+01	7.976540e+01	0	0	1.477020e+02
9.442815e+01	1.896383e+02	9.853372e+01	1.407625e+01	7.976540e+01	0	0	1.478040e+02
9.431085e+01	1.896383e+02	9.853372e+01	1.407625e+01	7.976540e+01	0	0	1.479040e+02
9.431085e+01	1.896383e+02	9.853372e+01	1.407625e+01	7.976540e+01	0	0	1.480040e+02
9.431085e+01	1.896383e+02	9.853372e+01	1.407625e+01	7.976540e+01	0	0	1.481060e+02
9.431085e+01	1.896383e+02	9.853372e+01	1.407625e+01	8.035191e+01	0	0	1.482060e+02
9.442815e+01	1.896383e+02	1.002933e+02	1.407625e+01	8.035191e+01	0	0	1.483070e+02
9.454545e+01	1.896383e+02	1.020528e+02	1.407625e+01	8.035191e+01	0	0	1.484080e+02
9.442815e+01	1.896383e+02	1.002933e+02	1.407625e+01	8.035191e+01	0	0	1.485080e+02
9.442815e+01	1.896383e+02	1.020528e+02	1.407625e+01	8.035191e+01	0	0	1.486100e+02
9.442815e+01	1.896383e+02	1.002933e+02	1.407625e+01	8.035191e+01	0	0	1.487100e+02
9.442815e+01	1.896383e+02	1.020528e+02	1.407625e+01	8.035191e+01	0	0	1.488110e+02
9.442815e+01	1.896383e+02	1.020528e+02	1.407625e+01	8.093842e+01	0	0	1.489120e+02
9.442815e+01	1.867058e+02	1.002933e+02	1.407625e+01	8.093842e+01	0	0	1.490120e+02
9.442815e+01	1.876833e+02	9.853372e+01	1.407625e+01	8.035191e+01	0	0	1.491130e+02
9.442815e+01	1.876833e+02	9.853372e+01	1.231672e+01	8.035191e+01	0	0	1.492140e+02
9.466276e+01	1.876833e+02	9.853372e+01	1.407625e+01	8.035191e+01	0	0	1.493150e+02
9.454545e+01	1.876833e+02	1.002933e+02	1.407625e+01	8.035191e+01	0	0	1.494150e+02
9.442815e+01	1.876833e+02	9.853372e+01	1.407625e+01	8.035191e+01	0	0	1.495160e+02
9.442815e+01	1.876833e+02	9.853372e+01	1.231672e+01	8.035191e+01	0	0	1.496170e+02
9.442815e+01	1.857283e+02	1.002933e+02	1.407625e+01	7.800587e+01	3	0	1.497180e+02
9.431085e+01	1.857283e+02	1.020528e+02	1.231672e+01	7.800587e+01	0	0	1.498190e+02
9.442815e+01	1.857283e+02	1.020528e+02	1.231672e+01	7.859238e+01	0	0	1.499190e+02
9.442815e+01	1.857283e+02	1.020528e+02	1.407625e+01	7.800587e+01	0	0	1.500200e+02
9.442815e+01	1.867058e+02	1.002933e+02	1.407625e+01	7.800587e+01	0	0	1.501210e+02
9.454545e+01	1.857283e+02	1.002933e+02	1.407625e+01	7.800587e+01	0	0	1.502210e+02
9.442815e+01	1.857283e+02	1.020528e+02	1.407625e+01	7.800587e+01	0	0	1.503230e+02
9.442815e+01	1.857283e+02	1.038123e+02	1.407625e+01	6.920821e+01	0	0	1.504230e+02
9.466276e+01	1.857283e+02	1.038123e+02	1.407625e+01	6.979472e+01	0	0	1.505240e+02
9.442815e+01	1.857283e+02	1.038123e+02	1.407625e+01	6.979472e+01	0	0	1.506250e+02
9.431085e+01	1.857283e+02	1.055718e+02	1.407625e+01	6.979472e+01	0	0	1.507250e+02
9.431085e+01	1.857283e+02	1.038123e+02	1.407625e+01	6.979472e+01	0	0	1.508270e+02
9.431085e+01	1.857283e+02	1.038123e+02	1.407625e+01	6.920821e+01	0	0	1.509270e+02
9.442815e+01	1.857283e+02	1.038123e+02	1.407625e+01	6.979472e+01	0	0	1.510280e+02
9.431085e+01	1.857283e+02	1.055718e+02	1.407625e+01	6.627566e+01	0	0	1.511290e+02
9.431085e+01	1.915934e+02	1.055718e+02	1.407625e+01	6.568915e+01	0	0	1.512290e+02
9.431085e+01	1.906158e+02	1.073314e+02	1.231672e+01	6.627566e+01	0	0	1.513300e+02
9.431085e+01	1.906158e+02	1.073314e+02	1.407625e+01	6.627566e+01	0	0	1.514310e+02
9.431085e+01	1.906158e+02	1.073314e+02	1.407625e+01	6.627566e+01	0	0	1.515320e+02
9.431085e+01	1.906158e+02	1.055718e+02	1.407625e+01	6.568915e+01	0	0	1.516320e+02
9.431085e+01	1.906158e+02	1.073314e+02	1.231672e+01	6.568915e+01	0	0	1.517330e+02
9.431085e+01	1.906158e+02	1.055718e+02	1.407625e+01	6.686217e+01	0	0	1.518340e+02
9.419355e+01	1.974585e+02	1.020528e+02	1.407625e+01	6.627566e+01	0	0	1.519340e+02
9.419355e+01	1.974585e+02	1.020528e+02	1.407625e+01	6.686217e+01	0	0	1.520360e+02
9.407625e+01	1.984360e+02	1.020528e+02	1.231672e+01	6.686217e+01	0	0	1.521360e+02
9.419355e+01	1.984360e+02	1.020528e+02	1.407625e+01	6.627566e+01	0	0	1.522370e+02
9.407625e+01	1.974585e+02	1.020528e+02	1.407625e+01	6.686217e+01	0	0	1.523380e+02
9.419355e+01	1.974585e+02	1.020528e+02	1.231672e+01	6.686217e+01	0	0	1.524380e+02
9.419355e+01	1.974585e+02	1.020528e+02	1.407625e+01	6.686217e+01	0	0	1.525400e+02
9.395894e+01	1.964809e+02	1.038123e+02	1.231672e+01	6.803519e+01	0	0	1.526400e+02
9.384164e+01	1.964809e+02	1.038123e+02	1.231672e+01	6.862170e+01	0	0	1.527400e+02
9.384164e+01	1.955034e+02	1.038123e+02	1.407625e+01	6.862170e+01	0	0	1.528420e+02
9.384164e+01	1.955034e+02	1.020528e+02	1.407625e+01	6.862170e+01	0	0	1.529420e+02
9.384164e+01	1.955034e+02	1.038123e+02	1.231672e+01	6.862170e+01	0	0	1.530430e+02
9.384164e+01	1.955034e+02	1.020528e+02	1.231672e+01	6.862170e+01	0	0	1.531440e+02
9.384164e+01	1.964809e+02	1.038123e+02	1.231672e+01	6.862170e+01	0	0	1.532440e+02
9.395894e+01	1.964809e+02	1.055718e+02	1.231672e+01	6.862170e+01	0	0	1.533460e+02
9.372434e+01	1.964809e+02	1.090909e+02	1.231672e+01	6.862170e+01	0	0	1.534460e+02
9.384164e+01	1.964809e+02	1.090909e+02	1.231672e+01	6.862170e+01	0	0	1.535470e+02
9.372434e+01	1.964809e+02	1.090909e+02	1.407625e+01	6.862170e+01	0	0	1.536480e+02
9.372434e+01	1.974585e+02	1.073314e+02	1.231672e+01	6.862170e+01	0	0	1.537480e+02
9.384164e+01	1.964809e+02	1.090909e+02	1.231672e+01	6.920821e+01	0	0	1.538490e+02
9.384164e+01	1.964809e+02	1.090909e+02	1.231672e+01	6.862170e+01	0	0	1.539500e+02
9.372434e+01	1.984360e+02	1.090909e+02	1.231672e+01	7.155425e+01	3	0	1.540510e+02
9.372434e+01	1.994135e+02	1.090909e+02	1.407625e+01	7.155425e+01	0	0	1.541510e+02
9.372434e+01	2.003910e+02	1.090909e+02	1.407625e+01	7.155425e+01	0	0	1.542530e+02
9.384164e+01	1.994135e+02	1.090909e+02	1.407625e+01	7.096774e+01	0	0	1.543530e+02
9.384164e+01	2.003910e+02	1.090909e+02	1.583578e+01	7.155425e+01	0	0	1.544540e+02
9.384164e+01	1.994135e+02	1.090909e+02	1.407625e+01	7.155425e+01	0	0	1.545550e+02
9.372434e+01	1.994135e+02	1.090909e+02	1.231672e+01	7.155425e+01	0	0	1.546550e+02
9.372434e+01	2.003910e+02	1.108504e+02	1.583578e+01	7.448680e+01	3	0	1.547570e+02
9.360704e+01	1.994135e+02	1.090909e+02	1.407625e+01	7.390029e+01	0	0	1.548570e+02
9.360704e+01	2.003910e+02	1.090909e+02	1.407625e+01	7.390029e+01	0	0	1.549570e+02
9.372434e+01	1.994135e+02	1.090909e+02	1.407625e+01	7.390029e+01	0	0	1.550590e+02
9.372434e+01	1.994135e+02	1.090909e+02	1.407625e+01	7.390029e+01	0	0	1.551590e+02
9.360704e+01	2.003910e+02	1.108504e+02	1.407625e+01	7.390029e+01	0	0	1.552600e+02
9.372434e+01	1.994135e+02	1.108504e+02	1.407625e+01	7.390029e+01	0	0	1.553610e+02
9.372434e+01	1.994135e+02	1.108504e+02	1.407625e+01	7.624633e+01	0	0	1.554610e+02
9.372434e+01	1.984360e+02	1.143695e+02	1.407625e+01	7.624633e+01	0	0	1.555630e+02
9.372434e+01	1.984360e+02	1.143695e+02	1.407625e+01	7.624633e+01	0	0	1.556630e+02
9.372434e+01	1.984360e+02	1.143695e+02	1.407625e+01	7.624633e+01	0	0	1.557640e+02
9.372434e+01	1.984360e+02	1.143695e+02	1.407625e+01	7.624633e+01	0	0	1.558650e+02
9.372434e+01	1.984360e+02	1.143695e+02	1.407625e+01	7.624633e+01	0	0	1.559660e+02
9.372434e+01	1.984360e+02	1.143695e+02	1.407625e+01	7.624633e+01	0	0	1.560660e+02
9.384164e+01	1.984360e+02	1.143695e+02	1.407625e+01	7.624633e+01	0	0	1.561670e+02
9.384164e+01	1.945259e+02	1.161290e+02	1.583578e+01	7.624633e+01	0	0	1.562680e+02
9.372434e+01	1.945259e+02	1.161290e+02	1.407625e+01	7.624633e+01	0	0	1.563680e+02
9.384164e+01	1.955034e+02	1.143695e+02	1.407625e+01	7.624633e+01	0	0	1.564700e+02
9.372434e+01	1.945259e+02	1.143695e+02	1.583578e+01	7.624633e+01	0	0	1.565700e+02
9.384164e+01	1.945259e+02	1.143695e+02	1.407625e+01	7.624633e+01	0	0	1.566700e+02
9.384164e+01	1.945259e+02	1.161290e+02	1.407625e+01	7.624633e+01	0	0	1.567720e+02
9.384164e+01	1.945259e+02	1.143695e+02	1.407625e+01	7.624633e+01	0	0	1.568720e+02
9.384164e+01	1.984360e+02	1.126100e+02	1.407625e+01	7.683284e+01	0	0	1.569740e+02
9.384164e+01	1.974585e+02	1.126100e+02	1.407625e+01	7.624633e+01	0	0	1.570740e+02
9.384164e+01	1.984360e+02	1.126100e+02	1.583578e+01	7.624633e+01	0	0	1.571740e+02
9.384164e+01	1.984360e+02	1.126100e+02	1.407625e+01	7.624633e+01	0	0	1.572760e+02
9.384164e+01	1.974585e+02	1.126100e+02	1.407625e+01	7.624633e+01	0	0	1.573760e+02
9.384164e+01	1.984360e+02	1.126100e+02	1.407625e+01	7.624633e+01	0	0	1.574770e+02
9.384164e+01	1.974585e+02	1.126100e+02	1.407625e+01	7.624633e+01	0	0	1.575780e+02
9.384164e+01	1.994135e+02	1.126100e+02	1.407625e+01	7.390029e+01	0	0	1.576780e+02
9.384164e+01	1.994135e+02	1.126100e+02	1.407625e+01	7.390029e+01	0	0	1.577790e+02
9.384164e+01	1.994135e+02	1.126100e+02	1.407625e+01	7.390029e+01	0	0	1.578800e+02
9.384164e+01	1.994135e+02	1.126100e+02	1.407625e+01	7.331378e+01	0	0	1.579810e+02
9.372434e+01	1.994135e+02	1.108504e+02	1.407625e+01	7.331378e+01	0	0	1.580820e+02
9.384164e+01	1.984360e+02	1.126100e+02	1.407625e+01	7.331378e+01	0	0	1.581820e+02
9.384164e+01	1.994135e+02	1.126100e+02	1.407625e+01	7.331378e+01	0	0	1.582830e+02
9.384164e+01	2.003910e+02	1.090909e+02	1.407625e+01	7.331378e+01	0	0	1.583840e+02
9.395894e+01	1.964809e+02	1.073314e+02	1.407625e+01	7.331378e+01	0	0	1.584850e+02
9.395894e+01	1.964809e+02	1.073314e+02	1.407625e+01	7.331378e+01	0	0	1.585850e+02
9.384164e+01	1.964809e+02	1.090909e+02	1.407625e+01	7.331378e+01	0	0	1.586860e+02
9.384164e+01	1.964809e+02	1.073314e+02	1.407625e+01	7.331378e+01	0	0	1.587870e+02
9.384164e+01	1.964809e+02	1.073314e+02	1.407625e+01	7.331378e+01	0	0	1.588870e+02
9.395894e+01	1.964809e+02	1.073314e+02	1.407625e+01	7.331378e+01	0	0	1.589890e+02
9.407625e+01	1.984360e+02	1.055718e+02	1.583578e+01	7.272727e+01	0	0	1.590890e+02
9.431085e+01	1.994135e+02	1.038123e+02	1.407625e+01	7.272727e+01	0	0	1.591900e+02
9.395894e+01	1.994135e+02	1.020528e+02	1.407625e+01	7.272727e+01	0	0	1.592910e+02
9.431085e+01	2.003910e+02	1.020528e+02	1.407625e+01	7.331378e+01	0	0	1.593910e+02
9.395894e+01	1.994135e+02	1.038123e+02	1.407625e+01	7.272727e+01	0	0	1.594930e+02
9.395894e+01	1.984360e+02	1.038123e+02	1.407625e+01	7.272727e+01	0	0	1.595930e+02
9.395894e+01	1.994135e+02	1.038123e+02	1.407625e+01	7.272727e+01	0	0	1.596930e+02
9.395894e+01	2.003910e+02	9.853372e+01	1.407625e+01	7.272727e+01	0	0	1.597950e+02
9.384164e+01	2.013685e+02	9.501466e+01	1.583578e+01	7.331378e+01	0	0	1.598950e+02
9.384164e+01	2.013685e+02	9.501466e+01	1.407625e+01	7.272727e+01	0	0	1.599960e+02
9.384164e+01	2.013685e+02	9.501466e+01	1.407625e+01	7.272727e+01	0	0	1.600970e+02
9.384164e+01	2.013685e+02	9.501466e+01	1.407625e+01	7.331378e+01	0	0	1.601970e+02
9.384164e+01	2.023460e+02	9.501466e+01	1.583578e+01	7.272727e+01	0	0	1.602990e+02
9.384164e+01	2.013685e+02	9.501466e+01	1.583578e+01	7.272727e+01	0	0	1.603990e+02
9.395894e+01	2.013685e+02	9.677419e+01	1.407625e+01	7.331378e+01	0	0	1.605000e+02
9.395894e+01	2.013685e+02	9.149560e+01	1.407625e+01	7.331378e+01	0	0	1.606010e+02
9.372434e+01	1.994135e+02	8.621701e+01	1.407625e+01	7.331378e+01	0	0	1.607010e+02
9.384164e+01	1.994135e+02	8.621701e+01	1.407625e+01	7.390029e+01	0	0	1.608020e+02
9.372434e+01	1.994135e+02	8.621701e+01	1.407625e+01	7.331378e+01	0	0	1.609030e+02
9.372434e+01	1.994135e+02	8.797654e+01	1.407625e+01	7.331378e+01	0	0	1.610040e+02
9.372434e+01	1.994135e+02	8.621701e+01	1.583578e+01	7.331378e+01	0	0	1.611040e+02
9.372434e+01	1.994135e+02	8.621701e+01	1.407625e+01	7.331378e+01	0	0	1.612050e+02
9.372434e+01	1.964809e+02	8.269795e+01	1.407625e+01	7.390029e+01	0	0	1.613060e+02
9.360704e+01	1.945259e+02	8.093842e+01	1.407625e+01	7.390029e+01	0	0	1.614060e+02
9.360704e+01	1.945259e+02	7.917889e+01	1.407625e+01	7.390029e+01	0	0	1.615080e+02
9.360704e+01	1.945259e+02	7.917889e+01	1.407625e+01	7.390029e+01	0	0	1.616080e+02
9.360704e+01	1.945259e+02	7.917889e+01	1.407625e+01	7.390029e+01	0	0	1.617090e+02
9.360704e+01	1.945259e+02	7.917889e+01	1.583578e+01	7.390029e+01	0	0	1.618100e+02
9.360704e+01	1.945259e+02	7.741935e+01	1.407625e+01	7.390029e+01	0	0	1.619100e+02
9.337243e+01	1.945259e+02	7.565982e+01	1.407625e+01	7.448680e+01	0	0	1.620120e+02
9.337243e+01	1.945259e+02	7.390029e+01	1.407625e+01	7.448680e+01	0	0	1.621120e+02
9.313783e+01	1.945259e+02	7.390029e+01	1.407625e+01	7.448680e+01	0	0	1.622120e+02
9.313783e+01	1.945259e+02	7.565982e+01	1.407625e+01	7.448680e+01	0	0	1.623140e+02
9.313783e+01	1.935484e+02	7.390029e+01	1.407625e+01	7.448680e+01	0	0	1.624140e+02
9.313783e+01	1.945259e+02	7.390029e+01	1.407625e+01	7.448680e+01	0	0	1.625150e+02
9.313783e+01	1.935484e+02	7.390029e+01	1.407625e+01	7.448680e+01	0	0	1.626160e+02
9.313783e+01	1.955034e+02	7.214076e+01	1.407625e+01	7.390029e+01	0	0	1.627160e+02
9.278592e+01	1.955034e+02	7.214076e+01	1.407625e+01	7.390029e+01	0	0	1.628180e+02
9.278592e+01	1.955034e+02	7.214076e+01	1.583578e+01	7.448680e+01	0	0	1.629180e+02
9.278592e+01	1.945259e+02	7.214076e+01	1.407625e+01	7.448680e+01	0	0	1.630190e+02
9.278592e+01	1.945259e+02	7.214076e+01	1.583578e+01	7.448680e+01	0	0	1.631200e+02
9.290323e+01	1.945259e+02	7.214076e+01	1.407625e+01	7.448680e+01	0	0	1.632210e+02
9.278592e+01	1.955034e+02	7.214076e+01	1.407625e+01	7.448680e+01	0	0	1.633210e+02
9.278592e+01	1.955034e+02	7.214076e+01	1.407625e+01	7.448680e+01	0	0	1.634220e+02
9.231672e+01	1.964809e+02	7.038123e+01	1.583578e+01	7.448680e+01	0	0	1.635230e+02
9.231672e+01	1.964809e+02	7.038123e+01	1.583578e+01	7.448680e+01	0	0	1.636230e+02
9.231672e+01	1.964809e+02	7.038123e+01	1.407625e+01	7.390029e+01	0	0	1.637250e+02
9.231672e+01	1.955034e+02	7.038123e+01	1.407625e+01	7.448680e+01	0	0	1.638250e+02
9.231672e+01	1.964809e+02	7.038123e+01	1.583578e+01	7.448680e+01	0	0	1.639260e+02
9.231672e+01	1.964809e+02	7.038123e+01	1.407625e+01	7.448680e+01	0	0	1.640270e+02
9.243402e+01	1.964809e+02	7.038123e+01	1.583578e+01	7.448680e+01	0	0	1.641270e+02
9.173021e+01	1.955034e+02	7.565982e+01	1.583578e+01	7.448680e+01	0	0	1.642290e+02
9.184751e+01	1.945259e+02	7.390029e+01	1.407625e+01	7.448680e+01	0	0	1.643290e+02
9.173021e+01	1.945259e+02	7.565982e+01	1.583578e+01	7.390029e+01	0	0	1.644290e+02
9.173021e+01	1.955034e+02	7.390029e+01	1.407625e+01	7.448680e+01	0	0	1.645310e+02
9.173021e+01	1.955034e+02	7.390029e+01	1.759531e+01	7.448680e+01	0	0	1.646310e+02
9.184751e+01	1.945259e+02	7.390029e+01	1.407625e+01	7.390029e+01	0	0	1.647320e+02
9.173021e+01	1.945259e+02	7.390029e+01	1.583578e+01	7.331378e+01	0	0	1.648330e+02
9.137830e+01	1.945259e+02	7.741935e+01	1.583578e+01	7.390029e+01	0	0	1.649330e+02
9.126100e+01	1.945259e+02	8.093842e+01	1.759531e+01	7.390029e+01	0	0	1.650350e+02
9.149560e+01	1.945259e+02	8.269795e+01	1.407625e+01	7.390029e+01	0	0	1.651350e+02
9.137830e+01	1.945259e+02	8.093842e+01	1.583578e+01	7.331378e+01	0	0	1.652360e+02
9.137830e+01	1.945259e+02	8.269795e+01	1.583578e+01	7.390029e+01	0	0	1.653370e+02
9.137830e+01	1.955034e+02	8.093842e+01	1.407625e+01	7.390029e+01	0	0	1.654370e+02
9.137830e+01	1.945259e+02	8.269795e+01	1.583578e+01	7.390029e+01	0	0	1.655380e+02
9.126100e+01	1.945259e+02	8.445748e+01	1.583578e+01	7.390029e+01	3	0	1.656390e+02
9.137830e+01	1.935484e+02	8.445748e+01	1.583578e+01	7.390029e+01	0	0	1.657400e+02
9.126100e+01	1.935484e+02	8.445748e+01	1.407625e+01	7.331378e+01	0	0	1.658400e+02
9.149560e+01	1.945259e+02	8.445748e+01	1.583578e+01	7.390029e+01	0	0	1.659420e+02
9.137830e+01	1.935484e+02	8.445748e+01	1.583578e+01	7.331378e+01	0	0	1.660420e+02
9.149560e+01	1.945259e+02	8.445748e+01	1.583578e+01	7.331378e+01	0	0	1.661420e+02
9.137830e+01	1.945259e+02	8.445748e+01	1.583578e+01	7.331378e+01	0	0	1.662440e+02
9.114370e+01	1.906158e+02	8.621701e+01	1.407625e+01	6.627566e+01	3	0	1.663440e+02
9.126100e+01	1.906158e+02	8.797654e+01	1.407625e+01	6.686217e+01	3	0	1.664460e+02
9.114370e+01	1.906158e+02	8.797654e+01	1.407625e+01	6.686217e+01	3	0	1.665460e+02
9.114370e+01	1.906158e+02	8.797654e+01	1.407625e+01	6.686217e+01	3	0	1.666470e+02
9.114370e+01	1.906158e+02	8.797654e+01	1.407625e+01	6.686217e+01	3	0	1.667480e+02
9.114370e+01	1.915934e+02	8.797654e+01	1.407625e+01	6.686217e+01	3	0	1.668490e+02
9.114370e+01	1.915934e+02	8.621701e+01	1.407625e+01	6.686217e+01	3	0	1.669490e+02
9.126100e+01	1.915934e+02	9.501466e+01	1.407625e+01	5.982405e+01	0	0	1.670510e+02
9.126100e+01	1.906158e+02	9.501466e+01	1.407625e+01	6.041056e+01	0	0	1.671510e+02
9.126100e+01	1.896383e+02	9.501466e+01	1.407625e+01	6.041056e+01	0	0	1.672520e+02
9.126100e+01	1.906158e+02	9.501466e+01	1.231672e+01	6.041056e+01	0	0	1.673530e+02
9.126100e+01	1.896383e+02	9.501466e+01	1.407625e+01	6.041056e+01	0	0	1.674530e+02
9.114370e+01	1.896383e+02	9.501466e+01	1.407625e+01	6.041056e+01	0	0	1.675550e+02
9.126100e+01	1.896383e+02	9.325513e+01	1.407625e+01	6.041056e+01	0	0	1.676550e+02
9.126100e+01	1.906158e+02	9.325513e+01	1.583578e+01	6.041056e+01	0	0	1.677560e+02
9.137830e+01	1.896383e+02	9.325513e+01	1.407625e+01	6.041056e+01	0	0	1.678570e+02
9.137830e+01	1.906158e+02	9.325513e+01	1.407625e+01	6.041056e+01	0	0	1.679570e+02
9.149560e+01	1.896383e+02	9.325513e+01	1.407625e+01	6.041056e+01	0	0	1.680580e+02
9.137830e+01	1.896383e+02	9.325513e+01	1.231672e+01	6.041056e+01	0	0	1.681590e+02
9.137830e+01	1.896383e+02	9.325513e+01	1.583578e+01	6.041056e+01	0	0	1.682600e+02
9.137830e+01	1.896383e+02	9.325513e+01	1.407625e+01	6.041056e+01	0	0	1.683600e+02
9.137830e+01	1.906158e+02	9.325513e+01	1.407625e+01	5.513196e+01	0	0	1.684610e+02
9.126100e+01	1.896383e+02	9.149560e+01	1.231672e+01	5.571848e+01	3	0	1.685620e+02
9.126100e+01	1.896383e+02	9.149560e+01	1.231672e+01	5.513196e+01	3	0	1.686630e+02
9.137830e+01	1.896383e+02	9.149560e+01	1.407625e+01	5.513196e+01	3	0	1.687640e+02
9.126100e+01	1.896383e+02	9.325513e+01	1.407625e+01	5.513196e+01	3	0	1.688640e+02
9.126100e+01	1.896383e+02	9.149560e+01	1.407625e+01	5.513196e+01	3	0	1.689660e+02
9.126100e+01	1.896383e+02	9.325513e+01	1.407625e+01	5.513196e+01	3	0	1.690660e+02
9.137830e+01	1.896383e+02	9.149560e+01	1.407625e+01	5.630499e+01	0	0	1.691660e+02
9.149560e+01	1.906158e+02	9.149560e+01	1.407625e+01	5.630499e+01	3	0	1.692680e+02
9.126100e+01	1.906158e+02	8.973607e+01	1.231672e+01	5.630499e+01	0	0	1.693680e+02
9.126100e+01	1.896383e+02	8.973607e+01	1.231672e+01	5.630499e+01	0	0	1.694690e+02
9.126100e+01	1.896383e+02	8.973607e+01	1.407625e+01	5.630499e+01	0	0	1.695700e+02
9.126100e+01	1.906158e+02	8.973607e+01	1.231672e+01	5.630499e+01	0	0	1.696700e+02
9.126100e+01	1.896383e+02	8.973607e+01	1.231672e+01	5.630499e+01	0	0	1.697720e+02
9.137830e+01	1.906158e+02	8.973607e+01	1.231672e+01	5.571848e+01	0	0	1.698720e+02
9.149560e+01	1.925709e+02	8.797654e+01	1.231672e+01	5.571848e+01	3	0	1.699720e+02
9.137830e+01	1.915934e+02	8.445748e+01	1.231672e+01	5.630499e+01	0	0	1.700740e+02
9.137830e+01	1.915934e+02	8.621701e+01	1.231672e+01	5.571848e+01	0	0	1.701740e+02
9.137830e+01	1.925709e+02	8.621701e+01	1.231672e+01	5.571848e+01	0	0	1.702750e+02
9.137830e+01	1.925709e+02	8.445748e+01	1.407625e+01	5.571848e+01	0	0	1.703760e+02
9.137830e+01	1.915934e+02	8.445748e+01	1.231672e+01	5.630499e+01	0	0	1.704760e+02
9.149560e+01	1.915934e+02	8.621701e+01	1.231672e+01	5.571848e+01	0	0	1.705770e+02
9.137830e+01	1.935484e+02	8.445748e+01	1.231672e+01	5.571848e+01	3	0	1.706780e+02
9.149560e+01	1.935484e+02	8.445748e+01	1.231672e+01	5.571848e+01	0	0	1.707780e+02
9.149560e+01	1.925709e+02	8.445748e+01	1.055718e+01	5.571848e+01	0	0	1.708800e+02
9.149560e+01	1.925709e+02	8.445748e+01	1.231672e+01	5.571848e+01	0	0	1.709800e+02
9.149560e+01	1.925709e+02	8.445748e+01	1.231672e+01	5.571848e+01	0	0	1.710800e+02
9.149560e+01	1.925709e+02	8.445748e+01	1.231672e+01	5.571848e+01	0	0	1.711820e+02
9.149560e+01	1.925709e+02	8.445748e+01	1.231672e+01	5.571848e+01	0	0	1.712820e+02
9.173021e+01	1.945259e+02	8.445748e+01	1.231672e+01	5.395894e+01	3	0	1.713830e+02
9.161290e+01	1.925709e+02	8.973607e+01	1.231672e+01	5.395894e+01	0	0	1.714840e+02
9.161290e+01	1.925709e+02	8.973607e+01	1.231672e+01	5.395894e+01	0	0	1.715840e+02
9.161290e+01	1.935484e+02	8.973607e+01	1.407625e+01	5.395894e+01	0	0	1.716850e+02
9.161290e+01	1.925709e+02	8.973607e+01	1.231672e+01	5.337243e+01	0	0	1.717860e+02
9.161290e+01	1.935484e+02	8.973607e+01	1.231672e+01	5.395894e+01	0	0	1.718860e+02
9.173021e+01	1.925709e+02	8.973607e+01	1.231672e+01	5.395894e+01	0	0	1.719870e+02
9.161290e+01	1.935484e+02	8.973607e+01	1.231672e+01	5.395894e+01	0	0	1.720880e+02
9.173021e+01	1.935484e+02	9.677419e+01	1.231672e+01	5.395894e+01	0	0	1.721890e+02
9.161290e+01	1.935484e+02	9.677419e+01	1.231672e+01	5.395894e+01	0	0	1.722900e+02
9.173021e+01	1.925709e+02	9.677419e+01	1.231672e+01	5.395894e+01	0	0	1.723900e+02
9.161290e+01	1.925709e+02	9.501466e+01	1.231672e+01	5.337243e+01	0	0	1.724910e+02
9.161290e+01	1.935484e+02	9.677419e+01	1.055718e+01	5.395894e+01	0	0	1.725920e+02
9.161290e+01	1.935484e+02	9.677419e+01	1.231672e+01	5.395894e+01	0	0	1.726920e+02
9.173021e+01	1.935484e+02	9.677419e+01	1.231672e+01	5.161290e+01	0	0	1.727930e+02
9.173021e+01	1.925709e+02	1.038123e+02	1.231672e+01	5.102639e+01	0	0	1.728940e+02
9.161290e+01	1.935484e+02	1.055718e+02	1.231672e+01	5.102639e+01	0	0	1.729940e+02
9.161290e+01	1.925709e+02	1.055718e+02	1.231672e+01	5.102639e+01	0	0	1.730950e+02
9.161290e+01	1.925709e+02	1.055718e+02	1.231672e+01	5.102639e+01	0	0	1.731960e+02
9.161290e+01	1.925709e+02	1.038123e+02	1.231672e+01	5.102639e+01	0	0	1.732960e+02
9.161290e+01	1.925709e+02	1.055718e+02	1.231672e+01	5.102639e+01	0	0	1.733980e+02
9.161290e+01	1.935484e+02	1.038123e+02	1.055718e+01	5.102639e+01	0	0	1.734980e+02
9.149560e+01	1.925709e+02	1.090909e+02	1.231672e+01	5.043988e+01	0	0	1.735980e+02
9.137830e+01	1.925709e+02	1.090909e+02	1.055718e+01	5.102639e+01	0	0	1.737000e+02
9.149560e+01	1.925709e+02	1.090909e+02	1.231672e+01	5.102639e+01	0	0	1.738000e+02
9.149560e+01	1.925709e+02	1.090909e+02	1.231672e+01	5.102639e+01	0	0	1.739010e+02
9.149560e+01	1.925709e+02	1.090909e+02	1.231672e+01	5.102639e+01	0	0	1.740020e+02
9.149560e+01	1.925709e+02	1.108504e+02	1.055718e+01	5.102639e+01	0	0	1.741020e+02
9.149560e+01	1.915934e+02	1.090909e+02	1.231672e+01	5.102639e+01	0	0	1.742030e+02
9.137830e+01	1.925709e+02	1.090909e+02	1.231672e+01	5.337243e+01	3	0	1.743040e+02
9.137830e+01	1.945259e+02	1.090909e+02	1.231672e+01	5.337243e+01	0	0	1.744040e+02
9.126100e+01	1.935484e+02	1.090909e+02	1.231672e+01	5.337243e+01	0	0	1.745050e+02
9.137830e+01	1.945259e+02	1.090909e+02	1.231672e+01	5.278592e+01	0	0	1.746060e+02
9.137830e+01	1.945259e+02	1.090909e+02	1.231672e+01	5.278592e+01	0	0	1.747060e+02
9.137830e+01	1.945259e+02	1.090909e+02	1.231672e+01	5.278592e+01	0	0	1.748080e+02
9.137830e+01	1.945259e+02	1.090909e+02	1.231672e+01	5.337243e+01	0	0	1.749080e+02
9.126100e+01	1.925709e+02	1.126100e+02	1.055718e+01	5.571848e+01	0	0	1.750090e+02
9.137830e+01	1.945259e+02	1.108504e+02	1.231672e+01	5.571848e+01	0	0	1.751100e+02
9.137830e+01	1.945259e+02	1.108504e+02	1.231672e+01	5.513196e+01	0	0	1.752100e+02
9.149560e+01	1.945259e+02	1.108504e+02	1.231672e+01	5.513196e+01	0	0	1.753110e+02
9.137830e+01	1.945259e+02	1.108504e+02	1.231672e+01	5.571848e+01	0	0	1.754120e+02
9.137830e+01	1.935484e+02	1.108504e+02	1.231672e+01	5.571848e+01	0	0	1.755120e+02
9.137830e+01	1.945259e+02	1.108504e+02	1.231672e+01	5.513196e+01	0	0	1.756130e+02
9.149560e+01	1.925709e+02	1.090909e+02	1.231672e+01	5.630499e+01	0	0	1.757140e+02
9.161290e+01	1.915934e+02	1.055718e+02	1.407625e+01	5.689150e+01	0	0	1.758140e+02
9.149560e+01	1.915934e+02	1.055718e+02	1.231672e+01	5.689150e+01	0	0	1.759160e+02
9.137830e+01	1.906158e+02	1.055718e+02	1.231672e+01	5.630499e+01	0	0	1.760160e+02
9.149560e+01	1.906158e+02	1.055718e+02	1.231672e+01	5.630499e+01	0	0	1.761160e+02
9.137830e+01	1.915934e+02	1.073314e+02	1.231672e+01	5.689150e+01	0	0	1.762180e+02
9.137830e+01	1.906158e+02	1.055718e+02	1.231672e+01	5.630499e+01	0	0	1.763180e+02
9.149560e+01	1.906158e+02	1.055718e+02	1.231672e+01	5.630499e+01	0	0	1.764190e+02
9.137830e+01	1.945259e+02	1.002933e+02	1.407625e+01	5.630499e+01	0	0	1.765200e+02
9.137830e+01	1.955034e+02	1.020528e+02	1.231672e+01	5.689150e+01	0	0	1.766200e+02
9.137830e+01	1.945259e+02	1.020528e+02	1.231672e+01	5.630499e+01	0	0	1.767210e+02
9.137830e+01	1.945259e+02	1.002933e+02	1.231672e+01	5.630499e+01	0	0	1.768220e+02
9.149560e+01	1.945259e+02	1.020528e+02	1.231672e+01	5.630499e+01	0	0	1.769220e+02
9.149560e+01	1.945259e+02	1.020528e+02	1.407625e+01	5.630499e+01	0	0	1.770240e+02
9.137830e+01	1.945259e+02	1.020528e+02	1.231672e+01	5.806452e+01	0	0	1.771240e+02
9.149560e+01	1.964809e+02	9.853372e+01	1.407625e+01	5.747801e+01	0	0	1.772240e+02
9.149560e+01	1.955034e+02	9.853372e+01	1.407625e+01	5.747801e+01	0	0	1.773260e+02
9.173021e+01	1.964809e+02	9.677419e+01	1.231672e+01	5.806452e+01	0	0	1.774260e+02
9.149560e+01	1.964809e+02	9.853372e+01	1.231672e+01	5.806452e+01	0	0	1.775260e+02
9.149560e+01	1.955034e+02	9.853372e+01	1.231672e+01	5.747801e+01	0	0	1.776280e+02
9.149560e+01	1.955034e+02	9.853372e+01	1.407625e+01	5.806452e+01	0	0	1.777280e+02
9.161290e+01	1.955034e+02	9.853372e+01	1.231672e+01	5.923754e+01	0	0	1.778290e+02
9.161290e+01	1.955034e+02	1.038123e+02	1.407625e+01	5.923754e+01	0	0	1.779300e+02
9.161290e+01	1.955034e+02	1.020528e+02	1.583578e+01	5.923754e+01	0	0	1.780300e+02
9.161290e+01	1.955034e+02	1.020528e+02	1.583578e+01	5.865103e+01	0	0	1.781310e+02
9.161290e+01	1.955034e+02	1.038123e+02	1.407625e+01	5.923754e+01	0	0	1.782320e+02
9.161290e+01	1.955034e+02	1.038123e+02	1.407625e+01	5.923754e+01	0	0	1.783330e+02
9.161290e+01	1.955034e+02	1.038123e+02	1.583578e+01	5.923754e+01	0	0	1.784340e+02
9.149560e+01	1.955034e+02	1.038123e+02	1.407625e+01	5.865103e+01	0	0	1.785340e+02
9.184751e+01	1.974585e+02	1.020528e+02	1.583578e+01	5.982405e+01	3	0	1.786350e+02
9.196481e+01	1.955034e+02	1.038123e+02	1.407625e+01	6.041056e+01	0	0	1.787360e+02
9.196481e+01	1.955034e+02	1.038123e+02	1.583578e+01	5.982405e+01	0	0	1.788370e+02
9.184751e+01	1.955034e+02	1.020528e+02	1.583578e+01	5.982405e+01	0	0	1.789370e+02
9.196481e+01	1.955034e+02	1.038123e+02	1.583578e+01	6.041056e+01	0	0	1.790380e+02
9.196481e+01	1.955034e+02	1.038123e+02	1.583578e+01	6.041056e+01	0	0	1.791390e+02
9.184751e+01	1.955034e+02	1.020528e+02	1.583578e+01	5.982405e+01	0	0	1.792390e+02
9.208211e+01	1.955034e+02	1.020528e+02	1.583578e+01	6.510264e+01	3	0	1.793410e+02
9.231672e+01	1.945259e+02	1.055718e+02	1.407625e+01	6.510264e+01	0	0	1.794410e+02
9.231672e+01	1.955034e+02	1.055718e+02	1.583578e+01	6.510264e+01	0	0	1.795430e+02
9.231672e+01	1.955034e+02	1.055718e+02	1.583578e+01	6.510264e+01	0	0	1.796430e+02
9.219941e+01	1.955034e+02	1.055718e+02	1.583578e+01	6.510264e+01	0	0	1.797430e+02
9.231672e+01	1.945259e+02	1.055718e+02	1.583578e+01	6.568915e+01	0	0	1.798450e+02
9.231672e+01	1.955034e+02	1.055718e+02	1.759531e+01	6.510264e+01	0	0	1.799450e+02
9.219941e+01	1.955034e+02	1.055718e+02	1.407625e+01	6.686217e+01	0	0	1.800460e+02
9.266862e+01	1.955034e+02	1.073314e+02	1.407625e+01	6.686217e+01	0	0	1.801470e+02
9.255132e+01	1.945259e+02	1.073314e+02	1.583578e+01	6.686217e+01	0	0	1.802470e+02
9.266862e+01	1.945259e+02	1.073314e+02	1.583578e+01	6.686217e+01	0	0	1.803480e+02
9.255132e+01	1.945259e+02	1.073314e+02	1.583578e+01	6.686217e+01	0	0	1.804490e+02
9.255132e+01	1.945259e+02	1.073314e+02	1.407625e+01	6.686217e+01	0	0	1.805500e+02
9.266862e+01	1.955034e+02	1.055718e+02	1.583578e+01	6.686217e+01	0	0	1.806510e+02
9.266862e+01	1.955034e+02	1.073314e+02	1.407625e+01	7.448680e+01	0	0	1.807510e+02
9.255132e+01	1.935484e+02	1.073314e+02	1.583578e+01	7.448680e+01	0	0	1.808520e+02
9.255132e+01	1.935484e+02	1.073314e+02	1.583578e+01	7.448680e+01	0	0	1.809530e+02
9.266862e+01	1.945259e+02	1.073314e+02	1.407625e+01	7.448680e+01	0	0	1.810540e+02
9.266862e+01	1.945259e+02	1.055718e+02	1.407625e+01	7.390029e+01	0	0	1.811540e+02
9.255132e+01	1.945259e+02	1.073314e+02	1.583578e+01	7.448680e+01	0	0	1.812560e+02
9.255132e+01	1.935484e+02	1.073314e+02	1.407625e+01	7.448680e+01	0	0	1.813560e+02
9.266862e+01	1.945259e+02	1.055718e+02	1.583578e+01	7.448680e+01	0	0	1.814560e+02
9.266862e+01	1.925709e+02	1.002933e+02	1.583578e+01	7.448680e+01	0	0	1.815580e+02
9.266862e+01	1.935484e+02	9.853372e+01	1.583578e+01	7.448680e+01	0	0	1.816580e+02
9.266862e+01	1.925709e+02	1.002933e+02	1.407625e+01	7.390029e+01	0	0	1.817600e+02
9.255132e+01	1.925709e+02	1.002933e+02	1.583578e+01	7.390029e+01	0	0	1.818600e+02
9.290323e+01	1.925709e+02	1.002933e+02	1.583578e+01	7.448680e+01	0	0	1.819600e+02
9.255132e+01	1.925709e+02	1.002933e+02	1.583578e+01	7.390029e+01	0	0	1.820620e+02
9.266862e+01	1.925709e+02	1.020528e+02	1.583578e+01	7.448680e+01	0	0	1.821620e+02
9.266862e+01	1.935484e+02	9.677419e+01	1.583578e+01	8.093842e+01	0	0	1.822630e+02
9.255132e+01	1.925709e+02	9.325513e+01	1.583578e+01	8.093842e+01	0	0	1.823640e+02
9.255132e+01	1.925709e+02	9.325513e+01	1.583578e+01	8.035191e+01	0	0	1.824640e+02
9.255132e+01	1.925709e+02	9.325513e+01	1.583578e+01	8.093842e+01	0	0	1.825650e+02
9.255132e+01	1.925709e+02	9.325513e+01	1.583578e+01	8.035191e+01	0	0	1.826660e+02
9.255132e+01	1.925709e+02	9.325513e+01	1.583578e+01	8.093842e+01	0	0	1.827670e+02
9.255132e+01	1.925709e+02	9.325513e+01	1.583578e+01	8.035191e+01	0	0	1.828670e+02
9.255132e+01	1.915934e+02	9.149560e+01	1.583578e+01	8.739003e+01	3	0	1.829680e+02
9.255132e+01	1.915934e+02	8.797654e+01	1.583578e+01	8.739003e+01	0	0	1.830690e+02
9.243402e+01	1.915934e+02	8.973607e+01	1.583578e+01	8.739003e+01	0	0	1.831700e+02
9.255132e+01	1.915934e+02	8.797654e+01	1.583578e+01	8.739003e+01	0	0	1.832710e+02
9.255132e+01	1.906158e+02	8.797654e+01	1.583578e+01	8.739003e+01	0	0	1.833710e+02
9.255132e+01	1.906158e+02	8.797654e+01	1.583578e+01	8.739003e+01	0	0	1.834720e+02
9.255132e+01	1.915934e+02	8.797654e+01	1.407625e+01	8.739003e+01	0	0	1.835730e+02
9.243402e+01	1.906158e+02	8.445748e+01	1.759531e+01	9.090909e+01	3	0	1.836730e+02
9.255132e+01	1.915934e+02	8.093842e+01	1.583578e+01	9.090909e+01	0	0	1.837750e+02
9.266862e+01	1.915934e+02	8.269795e+01	1.583578e+01	9.032258e+01	0	0	1.838750e+02
9.266862e+01	1.925709e+02	8.269795e+01	1.583578e+01	9.090909e+01	0	0	1.839760e+02
9.278592e+01	1.915934e+02	8.269795e+01	1.583578e+01	9.090909e+01	0	0	1.840770e+02
9.266862e+01	1.925709e+02	8.269795e+01	1.583578e+01	9.032258e+01	0	0	1.841780e+02
9.266862e+01	1.915934e+02	8.269795e+01	1.759531e+01	9.032258e+01	0	0	1.842790e+02
9.266862e+01	1.906158e+02	7.917889e+01	1.759531e+01	9.618768e+01	3	0	1.843800e+02
9.325513e+01	1.935484e+02	7.741935e+01	1.583578e+01	9.618768e+01	0	0	1.844800e+02
9.290323e+01	1.925709e+02	7.741935e+01	1.583578e+01	9.560117e+01	0	0	1.845810e+02
9.313783e+01	1.925709e+02	7.741935e+01	1.583578e+01	9.618768e+01	0	0	1.846820e+02
9.278592e+01	1.925709e+02	7.917889e+01	1.759531e+01	9.618768e+01	0	0	1.847820e+02
9.278592e+01	1.935484e+02	7.917889e+01	1.759531e+01	9.560117e+01	0	0	1.848840e+02
9.290323e+01	1.925709e+02	7.741935e+01	1.583578e+01	9.560117e+01	0	0	1.849840e+02
9.290323e+01	1.925709e+02	7.741935e+01	1.583578e+01	9.560117e+01	0	0	1.850840e+02
9.313783e+01	1.984360e+02	8.093842e+01	1.583578e+01	9.560117e+01	0	0	1.851860e+02
9.313783e+01	1.984360e+02	8.093842e+01	1.583578e+01	9.560117e+01	0	0	1.852860e+02
9.302053e+01	1.984360e+02	8.093842e+01	1.759531e+01	9.560117e+01	0	0	1.853880e+02
9.313783e+01	1.984360e+02	8.269795e+01	1.583578e+01	9.618768e+01	0	0	1.854880e+02
9.290323e+01	1.984360e+02	8.269795e+01	1.583578e+01	9.560117e+01	0	0	1.855890e+02
9.325513e+01	1.984360e+02	8.093842e+01	1.583578e+01	9.560117e+01	0	0	1.856900e+02
9.325513e+01	1.984360e+02	8.269795e+01	1.583578e+01	9.618768e+01	0	0	1.857900e+02
9.290323e+01	2.003910e+02	8.445748e+01	1.759531e+01	9.560117e+01	0	0	1.858910e+02
9.290323e+01	1.994135e+02	8.445748e+01	1.759531e+01	9.560117e+01	0	0	1.859920e+02
9.290323e+01	1.994135e+02	8.269795e+01	1.583578e+01	9.560117e+01	0	0	1.860930e+02
9.302053e+01	2.003910e+02	8.445748e+01	1.583578e+01	9.618768e+01	0	0	1.861930e+02
9.302053e+01	1.994135e+02	8.445748e+01	1.583578e+01	9.560117e+01	0	0	1.862940e+02
9.290323e+01	1.994135e+02	8.445748e+01	1.583578e+01	9.560117e+01	0	0	1.863950e+02
9.313783e+01	2.003910e+02	8.269795e+01	1.759531e+01	9.618768e+01	0	0	1.864960e+02
9.278592e+01	1.974585e+02	8.269795e+01	1.759531e+01	9.618768e+01	0	0	1.865970e+02
9.266862e+01	1.974585e+02	8.269795e+01	1.759531e+01	9.560117e+01	0	0	1.866970e+02
9.266862e+01	1.974585e+02	8.269795e+01	1.759531e+01	9.618768e+01	0	0	1.867990e+02
9.278592e+01	1.984360e+02	8.269795e+01	1.583578e+01	9.560117e+01	0	0	1.868990e+02
9.278592e+01	1.974585e+02	8.269795e+01	1.583578e+01	9.560117e+01	0	0	187
9.278592e+01	1.974585e+02	8.269795e+01	1.759531e+01	9.618768e+01	0	0	1.871010e+02
9.278592e+01	1.974585e+02	8.269795e+01	1.583578e+01	9.560117e+01	0	0	1.872010e+02
9.231672e+01	1.945259e+02	8.621701e+01	1.759531e+01	1.008798e+02	0	0	1.873020e+02
9.231672e+01	1.945259e+02	8.621701e+01	1.759531e+01	1.008798e+02	0	0	1.874030e+02
9.231672e+01	1.945259e+02	8.621701e+01	1.759531e+01	1.008798e+02	0	0	1.875040e+02
9.231672e+01	1.955034e+02	8.445748e+01	1.759531e+01	1.008798e+02	0	0	1.876040e+02
9.231672e+01	1.945259e+02	8.621701e+01	1.759531e+01	1.008798e+02	0	0	1.877060e+02
9.255132e+01	1.945259e+02	8.621701e+01	1.759531e+01	1.014663e+02	0	0	1.878060e+02
9.255132e+01	1.945259e+02	8.621701e+01	1.759531e+01	1.014663e+02	0	0	1.879080e+02
9.231672e+01	1.925709e+02	8.973607e+01	1.759531e+01	1.114370e+02	0	0	1.880080e+02
9.184751e+01	1.896383e+02	9.325513e+01	1.759531e+01	1.114370e+02	0	0	1.881080e+02
9.184751e+01	1.896383e+02	9.325513e+01	1.583578e+01	1.114370e+02	0	0	1.882100e+02
9.184751e+01	1.896383e+02	9.325513e+01	1.759531e+01	1.114370e+02	0	0	1.883100e+02
9.184751e+01	1.906158e+02	9.149560e+01	1.583578e+01	1.114370e+02	0	0	1.884110e+02
9.184751e+01	1.896383e+02	9.149560e+01	1.583578e+01	1.114370e+02	0	0	1.885120e+02
9.208211e+01	1.896383e+02	9.149560e+01	1.583578e+01	1.114370e+02	0	0	1.886130e+02
9.137830e+01	1.925709e+02	9.149560e+01	1.583578e+01	1.137830e+02	0	0	1.887130e+02
9.126100e+01	7.390029e+02	9.677419e+01	1.583578e+01	1.137830e+02	2	0	1.888140e+02
9.161290e+01	7.419355e+02	9.677419e+01	1.583578e+01	1.143695e+02	2	0	1.889150e+02
9.137830e+01	7.390029e+02	9.501466e+01	1.583578e+01	1.131965e+02	2	0	1.890160e+02
9.137830e+01	7.390029e+02	9.677419e+01	1.583578e+01	1.131965e+02	2	5	1.891170e+02
9.161290e+01	7.419355e+02	9.501466e+01	1.583578e+01	1.137830e+02	2	5	1.892170e+02
9.161290e+01	7.409580e+02	9.501466e+01	1.583578e+01	1.137830e+02	2	5	1.893190e+02
9.114370e+01	8.260020e+02	9.677419e+01	1.583578e+01	1.929619e+02	2	5	1.894190e+02
9.114370e+01	7.878788e+02	9.677419e+01	1.583578e+01	1.935484e+02	0	5	1.895200e+02
9.102639e+01	7.751711e+02	9.677419e+01	1.583578e+01	1.929619e+02	0	5	1.896210e+02
9.126100e+01	7.781036e+02	9.677419e+01	1.583578e+01	1.935484e+02	0	5	1.897220e+02
9.102639e+01	7.771261e+02	9.677419e+01	1.583578e+01	1.935484e+02	0	5	1.898220e+02
9.126100e+01	7.781036e+02	9.677419e+01	1.583578e+01	1.935484e+02	0	5	1.899230e+02
9.114370e+01	7.771261e+02	9.677419e+01	1.583578e+01	1.935484e+02	0	5	1.900240e+02
9.102639e+01	7.761486e+02	9.853372e+01	1.583578e+01	1.982405e+02	0	5	1.901250e+02
9.126100e+01	7.526882e+02	9.677419e+01	1.583578e+01	1.988270e+02	0	5	1.902260e+02
9.102639e+01	7.497556e+02	9.853372e+01	1.759531e+01	1.976540e+02	0	5	1.903260e+02
9.102639e+01	7.497556e+02	9.853372e+01	1.583578e+01	1.982405e+02	0	5	1.904280e+02
9.102639e+01	7.507331e+02	9.677419e+01	1.583578e+01	1.976540e+02	0	5	1.905280e+02
9.102639e+01	7.497556e+02	9.853372e+01	1.583578e+01	1.976540e+02	0	5	1.906280e+02
9.102639e+01	7.497556e+02	9.853372e+01	1.583578e+01	1.982405e+02	0	5	1.907300e+02
9.114370e+01	7.517107e+02	9.677419e+01	1.583578e+01	1.982405e+02	0	5	1.908300e+02
9.090909e+01	7.634409e+02	9.677419e+01	1.759531e+01	1.982405e+02	0	5	1.909310e+02
9.137830e+01	7.282502e+02	9.853372e+01	1.407625e+01	1.982405e+02	0	5	1.910320e+02
9.114370e+01	7.253177e+02	9.677419e+01	1.583578e+01	1.976540e+02	0	5	1.911320e+02
9.090909e+01	7.253177e+02	9.677419e+01	1.583578e+01	1.976540e+02	0	5	1.912340e+02
9.102639e+01	7.262952e+02	9.853372e+01	1.407625e+01	1.976540e+02	0	5	1.913340e+02
9.102639e+01	7.253177e+02	9.677419e+01	1.583578e+01	1.976540e+02	0	5	1.914350e+02
9.102639e+01	7.262952e+02	9.853372e+01	1.407625e+01	1.982405e+02	0	5	1.915360e+02
9.114370e+01	7.380254e+02	9.677419e+01	1.759531e+01	1.947214e+02	0	5	1.916360e+02
9.114370e+01	7.380254e+02	9.853372e+01	1.583578e+01	1.947214e+02	0	5	1.917370e+02
9.137830e+01	7.399804e+02	9.853372e+01	1.759531e+01	1.953079e+02	0	5	1.918380e+02
9.126100e+01	7.390029e+02	9.853372e+01	1.583578e+01	1.947214e+02	0	5	1.919390e+02
9.114370e+01	7.380254e+02	9.853372e+01	1.583578e+01	1.947214e+02	0	5	1.920390e+02
9.102639e+01	7.370479e+02	9.677419e+01	1.583578e+01	1.947214e+02	0	5	1.921410e+02
9.114370e+01	7.380254e+02	9.677419e+01	1.583578e+01	1.953079e+02	0	5	1.922410e+02
9.102639e+01	7.438905e+02	8.797654e+00	1.583578e+01	1.923754e+02	0	5	1.923420e+02
9.126100e+01	7.458456e+02	8.797654e+00	1.583578e+01	1.929619e+02	0	5	1.924430e+02
9.102639e+01	7.438905e+02	8.797654e+00	1.583578e+01	1.923754e+02	0	5	1.925430e+02
9.102639e+01	7.438905e+02	8.797654e+00	1.583578e+01	1.923754e+02	0	5	1.926440e+02
9.102639e+01	7.438905e+02	8.797654e+00	1.583578e+01	1.923754e+02	0	5	1.927450e+02
9.137830e+01	7.468231e+02	8.797654e+00	1.583578e+01	1.929619e+02	0	5	1.928450e+02
9.102639e+01	7.438905e+02	8.797654e+00	1.583578e+01	1.923754e+02	0	5	1.929460e+02
9.079179e+01	7.702835e+02	8.797654e+00	1.583578e+01	1.906158e+02	0	5	1.930470e+02
9.043988e+01	7.829912e+02	7.038123e+00	1.583578e+01	1.906158e+02	0	5	1.931470e+02
9.043988e+01	7.820137e+02	7.038123e+00	1.583578e+01	1.906158e+02	0	5	1.932480e+02
9.043988e+01	7.829912e+02	7.038123e+00	1.583578e+01	1.912023e+02	0	5	1.933490e+02
9.043988e+01	7.829912e+02	7.038123e+00	1.583578e+01	1.906158e+02	0	5	1.934490e+02
9.043988e+01	7.829912e+02	7.038123e+00	1.583578e+01	1.906158e+02	0	5	1.935510e+02
9.043988e+01	7.829912e+02	7.038123e+00	1.583578e+01	1.906158e+02	0	5	1.936510e+02
8.973607e+01	7.966764e+02	5.278592e+00	1.759531e+01	1.906158e+02	0	5	1.937520e+02
9.008798e+01	8.015640e+02	5.278592e+00	1.583578e+01	1.906158e+02	0	5	1.938530e+02
9.008798e+01	7.996090e+02	5.278592e+00	1.583578e+01	1.900293e+02	0	5	1.939530e+02
9.032258e+01	8.025415e+02	3.519062e+00	1.583578e+01	1.906158e+02	0	5	1.940540e+02
9.008798e+01	7.996090e+02	5.278592e+00	1.583578e+01	1.906158e+02	0	0	1.941550e+02
8.985337e+01	7.976540e+02	5.278592e+00	1.583578e+01	1.900293e+02	0	0	1.942550e+02
8.985337e+01	7.976540e+02	5.278592e+00	1.583578e+01	1.900293e+02	0	0	1.943560e+02
8.997067e+01	7.986315e+02	3.519062e+00	1.407625e+01	1.882698e+02	0	0	1.944570e+02
8.997067e+01	7.898338e+02	5.278592e+00	1.583578e+01	1.882698e+02	0	0	1.945570e+02
8.997067e+01	7.898338e+02	7.038123e+00	1.759531e+01	1.876833e+02	0	0	1.946580e+02
8.997067e+01	7.888563e+02	5.278592e+00	1.583578e+01	1.876833e+02	0	0	1.947590e+02
9.020528e+01	7.898338e+02	5.278592e+00	1.583578e+01	1.882698e+02	0	0	1.948600e+02
9.020528e+01	7.898338e+02	5.278592e+00	1.583578e+01	1.876833e+02	0	0	1.949610e+02
8.997067e+01	7.888563e+02	7.038123e+00	1.583578e+01	1.876833e+02	0	0	1.950610e+02
9.008798e+01	7.898338e+02	7.038123e+00	1.583578e+01	1.876833e+02	0	0	1.951620e+02
8.985337e+01	7.419355e+02	7.038123e+00	1.583578e+01	1.882698e+02	0	0	1.952630e+02
8.950147e+01	7.253177e+02	7.038123e+00	1.759531e+01	1.882698e+02	0	0	1.953630e+02
8.938416e+01	7.243402e+02	5.278592e+00	1.583578e+01	1.882698e+02	0	0	1.954640e+02
8.938416e+01	7.243402e+02	5.278592e+00	1.759531e+01	1.876833e+02	0	0	1.955650e+02
8.961877e+01	7.262952e+02	5.278592e+00	1.583578e+01	1.882698e+02	0	0	1.956650e+02
8.961877e+01	7.243402e+02	5.278592e+00	1.583578e+01	1.876833e+02	0	0	1.957660e+02
8.950147e+01	7.253177e+02	5.278592e+00	1.583578e+01	1.876833e+02	0	0	1.958670e+02
8.856305e+01	7.585533e+02	5.278592e+00	1.583578e+01	1.865103e+02	0	0	1.959680e+02
8.856305e+01	7.575758e+02	5.278592e+00	1.583578e+01	1.859238e+02	0	0	1.960680e+02
8.856305e+01	7.585533e+02	5.278592e+00	1.759531e+01	1.859238e+02	0	0	1.961690e+02
8.856305e+01	7.595308e+02	5.278592e+00	1.583578e+01	1.859238e+02	0	0	1.962700e+02
8.868035e+01	7.595308e+02	5.278592e+00	1.583578e+01	1.859238e+02	0	0	1.963710e+02
8.856305e+01	7.585533e+02	7.038123e+00	1.583578e+01	1.859238e+02	0	0	1.964710e+02
8.856305e+01	7.585533e+02	5.278592e+00	1.583578e+01	1.865103e+02	0	0	1.965720e+02
8.774194e+01	7.810362e+02	7.038123e+00	1.583578e+01	1.759531e+02	0	0	1.966730e+02
8.621701e+01	8.191593e+02	7.038123e+00	1.583578e+01	1.753666e+02	0	0	1.967730e+02
8.621701e+01	8.191593e+02	5.278592e+00	1.583578e+01	1.753666e+02	0	0	1.968740e+02
8.621701e+01	8.201369e+02	7.038123e+00	1.583578e+01	1.753666e+02	0	0	1.969750e+02
8.621701e+01	8.191593e+02	5.278592e+00	1.759531e+01	1.753666e+02	0	0	1.970750e+02
8.621701e+01	8.191593e+02	7.038123e+00	1.583578e+01	1.753666e+02	0	0	1.971760e+02
8.633431e+01	8.191593e+02	7.038123e+00	1.583578e+01	1.753666e+02	0	0	1.972770e+02
8.445748e+01	8.172043e+02	7.038123e+00	1.583578e+01	1.724340e+02	0	0	1.973780e+02
8.328446e+01	8.093842e+02	7.038123e+00	1.583578e+01	1.724340e+02	0	0	1.974780e+02
8.340176e+01	8.103617e+02	7.038123e+00	1.407625e+01	1.724340e+02	0	0	1.975790e+02
8.328446e+01	8.103617e+02	7.038123e+00	1.583578e+01	1.724340e+02	0	0	1.976800e+02
8.340176e+01	8.093842e+02	7.038123e+00	1.583578e+01	1.724340e+02	0	0	1.977810e+02
8.328446e+01	8.093842e+02	5.278592e+00	1.583578e+01	1.724340e+02	0	0	1.978810e+02
8.340176e+01	8.103617e+02	7.038123e+00	1.759531e+01	1.724340e+02	0	0	1.979820e+02
8.046921e+01	8.328446e+02	5.278592e+00	1.583578e+01	1.706745e+02	0	0	1.980830e+02
7.777126e+01	8.289345e+02	7.038123e+00	1.583578e+01	1.706745e+02	0	0	1.981830e+02
7.777126e+01	8.279570e+02	7.038123e+00	1.583578e+01	1.706745e+02	0	0	1.982840e+02
7.777126e+01	8.279570e+02	7.038123e+00	1.583578e+01	1.706745e+02	0	0	1.983850e+02
7.777126e+01	8.289345e+02	5.278592e+00	1.583578e+01	1.712610e+02	0	0	1.984860e+02
7.777126e+01	8.289345e+02	7.038123e+00	1.583578e+01	1.706745e+02	0	0	1.985860e+02
7.788856e+01	8.289345e+02	7.038123e+00	1.759531e+01	1.706745e+02	0	0	1.986870e+02
7.788856e+01	8.289345e+02	7.038123e+00	1.583578e+01	1.724340e+02	0	0	1.987880e+02
7.401760e+01	7.986315e+02	7.038123e+00	1.583578e+01	1.730205e+02	0	0	1.988880e+02
7.401760e+01	7.976540e+02	7.038123e+00	1.583578e+01	1.724340e+02	0	0	1.989890e+02
7.401760e+01	7.986315e+02	7.038123e+00	1.583578e+01	1.724340e+02	0	0	1.990900e+02
7.401760e+01	7.986315e+02	8.797654e+00	1.583578e+01	1.724340e+02	0	0	1.991910e+02
7.401760e+01	7.986315e+02	7.038123e+00	1.583578e+01	1.724340e+02	0	0	1.992910e+02
7.390029e+01	7.986315e+02	7.038123e+00	1.583578e+01	1.724340e+02	0	0	1.993920e+02
7.401760e+01	7.986315e+02	7.038123e+00	1.583578e+01	1.724340e+02	0	0	1.994930e+02
7.272727e+01	7.790811e+02	7.038123e+00	1.390029e+02	1.777126e+02	0	0	1.995930e+02
7.272727e+01	7.790811e+02	7.038123e+00	1.354839e+02	1.777126e+02	0	0	1.996940e+02
7.272727e+01	7.790811e+02	7.038123e+00	1.390029e+02	1.777126e+02	0	0	1.997950e+02
7.260997e+01	7.790811e+02	7.038123e+00	1.390029e+02	1.777126e+02	0	0	1.998960e+02
7.260997e+01	7.781036e+02	7.038123e+00	1.390029e+02	1.777126e+02	0	0	1.999970e+02
7.260997e+01	7.781036e+02	7.038123e+00	1.390029e+02	1.777126e+02	0	0	2.000970e+02
7.272727e+01	7.790811e+02	7.038123e+00	1.390029e+02	1.777126e+02	0	0	2.001980e+02
7.331378e+01	8.093842e+02	7.038123e+00	1.390029e+02	1.777126e+02	0	0	2.002990e+02
7.331378e+01	8.093842e+02	7.038123e+00	1.372434e+02	1.777126e+02	0	0	2.003990e+02
7.331378e+01	8.093842e+02	7.038123e+00	1.390029e+02	1.777126e+02	0	0	2.005010e+02
7.331378e+01	8.084066e+02	7.038123e+00	1.390029e+02	1.777126e+02	0	0	2.006010e+02
7.331378e+01	8.093842e+02	7.038123e+00	1.390029e+02	1.777126e+02	0	0	2.007010e+02
7.319648e+01	8.093842e+02	7.038123e+00	1.390029e+02	1.777126e+02	0	0	2.008030e+02
7.319648e+01	8.093842e+02	7.038123e+00	1.372434e+02	1.777126e+02	0	0	2.009030e+02
7.507331e+01	7.956989e+02	7.038123e+00	1.354839e+02	1.824047e+02	0	0	2.010050e+02
7.882698e+01	7.956989e+02	8.797654e+00	1.354839e+02	1.824047e+02	0	0	2.011050e+02
7.870968e+01	7.956989e+02	8.797654e+00	1.354839e+02	1.824047e+02	0	0	2.012050e+02
7.870968e+01	7.956989e+02	7.038123e+00	1.354839e+02	1.824047e+02	0	0	2.013070e+02
7.870968e+01	7.947214e+02	8.797654e+00	1.354839e+02	1.824047e+02	0	0	2.014070e+02
[truncated: 14,314 more rows]
