# Supplementary material for: Flat electrode contacts for vagus nerve stimulation
Source: PLoS One. 2019 Nov 18;14(11):e0215191. doi: 10.1371/journal.pone.0215191 (PMC6862926; doi:10.1371/journal.pone.0215191)
Supplement: S2 File — (ZIP) [file pone.0215191.s013.zip › readme.txt]

Rat Vagus Stimulation Data

This data set contains two files for each experiment conducted.

The first file, "rat_vagus_?_info.txt", contains the rat identification number, the type of electrode used, and the stimulation paramaters for each stimulation.
All stimulation waveforms were biphasic, current controlled, square waves.

The second file, "rat_vagus_?_data.txt", contains the physiological recordings over the course of the experiment.
All data was recorded with a Starr Life Sciences pulse-oximeter.
Each column is a different measure and the rows are the value of that measure at the given time-point (column 8).
The first column is blood oxygen saturation (SpO2), which is a percentage between 0 and 100.
The second column is heart rate, in beats per minute.
The third column is pulse distension in micrometers.
The fourth column is breath distension in micrometers.
The fifth column is respiration rate in respirations per minute.
The sixth column is error codes reported from the pulse-oximeter which can be found online in the mouse-ox plus manual.
The seventh column indicates whether or not stimulation was on at the given time.
The eighth column is the time-point in seconds.
