# Supplementary material for: Flat electrode contacts for vagus nerve stimulation
Source: PLoS One. 2019 Nov 18;14(11):e0215191. doi: 10.1371/journal.pone.0215191 (PMC6862926; doi:10.1371/journal.pone.0215191)
Supplement: S3 File — (ZIP) [file pone.0215191.s014.zip]

Archive with 23 entries (23 files):
- rabbit_sciatic_1_data.txt
- rabbit_sciatic_1_info.txt
- rabbit_sciatic_10_data.txt
- rabbit_sciatic_10_info.txt
- rabbit_sciatic_11_data.txt
- rabbit_sciatic_11_info.txt
- rabbit_sciatic_2_data.txt
- rabbit_sciatic_2_info.txt
- rabbit_sciatic_3_data.txt
- rabbit_sciatic_3_info.txt
- rabbit_sciatic_4_data.txt
- rabbit_sciatic_4_info.txt
- rabbit_sciatic_5_data.txt
- rabbit_sciatic_5_info.txt
- rabbit_sciatic_6_data.txt
- rabbit_sciatic_6_info.txt
- rabbit_sciatic_7_data.txt
- rabbit_sciatic_7_info.txt
- rabbit_sciatic_8_data.txt
- rabbit_sciatic_8_info.txt
- rabbit_sciatic_9_data.txt
- rabbit_sciatic_9_info.txt
- readme.txt
