# Supplementary material for: Flat electrode contacts for vagus nerve stimulation
Source: PLoS One. 2019 Nov 18;14(11):e0215191. doi: 10.1371/journal.pone.0215191 (PMC6862926; doi:10.1371/journal.pone.0215191)
Supplement: S3 File — (ZIP) [file pone.0215191.s014.zip › rabbit_sciatic_1_info.txt]

Rabbit #: 1
Cuff Type: flat
Stimulation Order
Frequency(Hz)	Pulse Width(us)	Train Duration(ms)	Current(uA)
10	100	500	100
10	100	500	200
10	100	500	1200
10	100	500	1200
10	100	500	1000
10	100	500	550
10	100	500	750
10	100	500	300
10	100	500	500
10	100	500	800
10	100	500	400
10	100	500	1100
10	100	500	950
10	100	500	650
10	100	500	700
10	100	500	380
10	100	500	240
10	100	500	600
10	100	500	260
10	100	500	360
10	100	500	340
10	100	500	280
10	100	500	220
10	100	500	320
10	100	500	240
10	100	500	320
10	100	500	380
10	100	500	360
10	100	500	400
10	100	500	500
10	100	500	800
10	100	500	300
10	100	500	280
10	100	500	600
10	100	500	700
10	100	500	260
10	100	500	100
10	100	500	220
10	100	500	340
10	100	500	200
10	100	500	600
10	100	500	340
10	100	500	360
10	100	500	800
10	100	500	320
10	100	500	380
10	100	500	500
10	100	500	400
10	100	500	100
10	100	500	280
10	100	500	200
10	100	500	700
10	100	500	220
10	100	500	260
10	100	500	300
10	100	500	240
