# Supplementary material for: Flat electrode contacts for vagus nerve stimulation
Source: PLoS One. 2019 Nov 18;14(11):e0215191. doi: 10.1371/journal.pone.0215191 (PMC6862926; doi:10.1371/journal.pone.0215191)
Supplement: S3 File — (ZIP) [file pone.0215191.s014.zip › rabbit_sciatic_10_info.txt]

Rabbit #: 3
Cuff Type: flat
Stimulation Order
Frequency(Hz)	Pulse Width(us)	Train Duration(ms)	Current(uA)
10	100	500	800
10	100	500	410
10	100	500	280
10	100	500	40
10	100	500	500
10	100	500	180
10	100	500	800
10	100	500	110
10	100	500	80
10	100	500	410
10	100	500	310
10	100	500	700
10	100	500	340
10	100	500	240
10	100	500	210
10	100	500	140
10	100	500	280
10	100	500	600
10	100	500	380
10	100	500	240
10	100	500	210
10	100	500	700
10	100	500	310
10	100	500	80
10	100	500	380
10	100	500	180
10	100	500	280
10	100	500	600
10	100	500	140
10	100	500	110
10	100	500	340
10	100	500	500
10	100	500	410
10	100	500	800
10	100	500	40
10	100	500	600
10	100	500	280
10	100	500	180
10	100	500	240
10	100	500	110
10	100	500	40
10	100	500	340
10	100	500	140
10	100	500	410
10	100	500	500
10	100	500	210
10	100	500	380
10	100	500	310
10	100	500	800
10	100	500	700
10	100	500	80
