# Supplementary material for: Flat electrode contacts for vagus nerve stimulation
Source: PLoS One. 2019 Nov 18;14(11):e0215191. doi: 10.1371/journal.pone.0215191 (PMC6862926; doi:10.1371/journal.pone.0215191)
Supplement: S3 File — (ZIP) [file pone.0215191.s014.zip › rabbit_sciatic_3_info.txt]

Rabbit #: 1
Cuff Type: circumferential
Stimulation Order
Frequency(Hz)	Pulse Width(us)	Train Duration(ms)	Current(uA)
10	100	500	800
10	100	500	360
10	100	500	400
10	100	500	500
10	100	500	100
10	100	500	500
10	100	500	540
10	100	500	300
10	100	500	600
10	100	500	520
10	100	500	460
10	100	500	420
10	100	500	700
10	100	500	480
10	100	500	400
10	100	500	200
10	100	500	560
10	100	500	800
10	100	500	580
10	100	500	440
10	100	500	200
10	100	500	600
10	100	500	300
10	100	500	440
10	100	500	700
10	100	500	420
10	100	500	500
10	100	500	480
10	100	500	560
10	100	500	580
10	100	500	460
10	100	500	520
10	100	500	400
10	100	500	800
10	100	500	540
10	100	500	300
10	100	500	560
10	100	500	800
10	100	500	200
10	100	500	460
10	100	500	440
10	100	500	600
10	100	500	580
10	100	500	520
10	100	500	540
10	100	500	500
10	100	500	480
10	100	500	700
10	100	500	420
10	100	500	400
