# Supplementary material for: Flat electrode contacts for vagus nerve stimulation
Source: PLoS One. 2019 Nov 18;14(11):e0215191. doi: 10.1371/journal.pone.0215191 (PMC6862926; doi:10.1371/journal.pone.0215191)
Supplement: S3 File — (ZIP) [file pone.0215191.s014.zip › rabbit_sciatic_9_data.txt]

FORCE(g)	STIM	TIME
7.639439e+01	0	2.000000e-03
7.639439e+01	0	4.000000e-03
7.639439e+01	0	6.000000e-03
7.679647e+01	0	8.000000e-03
7.599232e+01	0	1.000000e-02
7.639439e+01	0	1.200000e-02
7.679647e+01	0	1.400000e-02
7.639439e+01	0	1.600000e-02
7.639439e+01	0	1.800000e-02
7.559024e+01	0	2.000000e-02
7.639439e+01	0	2.200000e-02
7.599232e+01	0	2.400000e-02
7.719855e+01	0	2.600000e-02
7.639439e+01	0	2.800000e-02
7.639439e+01	0	3.000000e-02
7.679647e+01	0	3.200000e-02
7.599232e+01	0	3.400000e-02
7.639439e+01	0	3.600000e-02
7.599232e+01	0	3.800000e-02
7.559024e+01	0	4.000000e-02
7.639439e+01	0	4.300000e-02
7.639439e+01	0	4.400000e-02
7.679647e+01	0	4.600000e-02
7.599232e+01	0	4.800000e-02
7.639439e+01	0	5.000000e-02
7.599232e+01	0	5.200000e-02
7.639439e+01	0	5.400000e-02
7.599232e+01	0	5.600000e-02
7.639439e+01	0	5.800000e-02
7.679647e+01	0	6.000000e-02
7.639439e+01	0	6.200000e-02
7.639439e+01	0	6.400000e-02
7.679647e+01	0	6.600000e-02
7.679647e+01	0	6.800000e-02
7.639439e+01	0	7.000000e-02
7.679647e+01	0	7.200000e-02
7.599232e+01	0	7.400000e-02
7.679647e+01	0	7.600000e-02
7.679647e+01	0	7.800000e-02
7.679647e+01	0	8.000000e-02
7.679647e+01	0	8.200000e-02
7.679647e+01	0	8.400000e-02
7.679647e+01	0	8.600000e-02
7.719855e+01	0	8.800000e-02
7.679647e+01	0	9.000000e-02
7.679647e+01	0	9.200000e-02
7.719855e+01	0	9.400000e-02
7.719855e+01	0	9.600000e-02
7.719855e+01	0	9.800000e-02
7.679647e+01	0	1.000000e-01
7.719855e+01	0	1.020000e-01
7.639439e+01	0	1.040000e-01
7.639439e+01	0	1.060000e-01
7.679647e+01	0	1.080000e-01
7.639439e+01	0	1.100000e-01
7.599232e+01	0	1.120000e-01
7.599232e+01	0	1.140000e-01
7.639439e+01	0	1.160000e-01
7.679647e+01	0	1.180000e-01
7.639439e+01	0	1.200000e-01
7.679647e+01	0	1.220000e-01
7.679647e+01	0	1.240000e-01
7.639439e+01	0	1.260000e-01
7.639439e+01	0	1.280000e-01
7.639439e+01	0	1.300000e-01
7.599232e+01	0	1.320000e-01
7.599232e+01	0	1.340000e-01
7.599232e+01	0	1.360000e-01
7.559024e+01	0	1.380000e-01
7.639439e+01	0	1.400000e-01
7.599232e+01	0	1.420000e-01
7.599232e+01	0	1.440000e-01
7.599232e+01	0	1.460000e-01
7.559024e+01	0	1.480000e-01
7.599232e+01	0	1.500000e-01
7.559024e+01	0	1.520000e-01
7.559024e+01	0	1.540000e-01
7.599232e+01	0	1.560000e-01
7.639439e+01	0	1.580000e-01
7.639439e+01	0	1.600000e-01
7.639439e+01	0	1.620000e-01
7.599232e+01	0	1.640000e-01
7.639439e+01	0	1.660000e-01
7.599232e+01	0	1.680000e-01
7.559024e+01	0	1.710000e-01
7.599232e+01	0	1.720000e-01
7.559024e+01	0	1.740000e-01
7.639439e+01	0	1.760000e-01
7.679647e+01	0	1.780000e-01
7.639439e+01	0	1.800000e-01
7.599232e+01	0	1.820000e-01
7.639439e+01	0	1.840000e-01
7.559024e+01	0	1.860000e-01
7.599232e+01	0	1.880000e-01
7.679647e+01	0	1.900000e-01
7.639439e+01	0	1.920000e-01
7.679647e+01	0	1.940000e-01
7.639439e+01	0	1.960000e-01
7.599232e+01	0	1.980000e-01
7.599232e+01	0	2.000000e-01
7.679647e+01	0	2.020000e-01
7.599232e+01	0	2.040000e-01
7.518817e+01	0	2.060000e-01
7.559024e+01	0	2.080000e-01
7.559024e+01	0	2.100000e-01
7.639439e+01	0	2.120000e-01
7.639439e+01	0	2.140000e-01
7.639439e+01	0	2.160000e-01
7.639439e+01	0	2.180000e-01
7.599232e+01	0	2.200000e-01
7.639439e+01	0	2.220000e-01
7.599232e+01	0	2.240000e-01
7.679647e+01	0	2.260000e-01
7.679647e+01	0	2.280000e-01
7.679647e+01	0	2.300000e-01
7.518817e+01	0	2.320000e-01
7.599232e+01	0	2.340000e-01
7.639439e+01	0	2.360000e-01
7.639439e+01	0	2.380000e-01
7.679647e+01	0	2.400000e-01
7.679647e+01	0	2.420000e-01
7.639439e+01	0	2.440000e-01
7.599232e+01	0	2.460000e-01
7.599232e+01	0	2.480000e-01
7.599232e+01	0	2.500000e-01
7.599232e+01	0	2.520000e-01
7.639439e+01	0	2.540000e-01
7.599232e+01	0	2.560000e-01
7.639439e+01	0	2.580000e-01
7.599232e+01	0	2.600000e-01
7.599232e+01	0	2.620000e-01
7.559024e+01	0	2.640000e-01
7.599232e+01	0	2.660000e-01
7.599232e+01	0	2.680000e-01
7.518817e+01	0	2.700000e-01
7.559024e+01	0	2.720000e-01
7.559024e+01	0	2.740000e-01
7.559024e+01	0	2.760000e-01
7.559024e+01	0	2.780000e-01
7.599232e+01	0	2.800000e-01
7.599232e+01	0	2.820000e-01
7.599232e+01	0	2.840000e-01
7.559024e+01	0	2.860000e-01
7.599232e+01	0	2.880000e-01
7.599232e+01	0	2.900000e-01
7.518817e+01	0	2.920000e-01
7.559024e+01	0	2.940000e-01
7.478609e+01	0	2.960000e-01
7.599232e+01	0	2.990000e-01
7.559024e+01	0	3.000000e-01
7.559024e+01	0	3.020000e-01
7.599232e+01	0	3.040000e-01
7.518817e+01	0	3.060000e-01
7.599232e+01	0	3.080000e-01
7.599232e+01	0	3.100000e-01
7.599232e+01	0	3.120000e-01
7.599232e+01	0	3.140000e-01
7.599232e+01	0	3.160000e-01
7.518817e+01	0	3.180000e-01
7.599232e+01	0	3.200000e-01
7.599232e+01	0	3.220000e-01
7.599232e+01	0	3.240000e-01
7.599232e+01	0	3.260000e-01
7.559024e+01	0	3.280000e-01
7.559024e+01	0	3.300000e-01
7.599232e+01	0	3.320000e-01
7.599232e+01	0	3.340000e-01
7.599232e+01	0	3.360000e-01
7.559024e+01	0	3.380000e-01
7.559024e+01	0	3.400000e-01
7.559024e+01	0	3.420000e-01
7.599232e+01	0	3.440000e-01
7.639439e+01	0	3.460000e-01
7.559024e+01	0	3.480000e-01
7.518817e+01	0	3.500000e-01
7.559024e+01	0	3.520000e-01
7.679647e+01	0	3.540000e-01
7.599232e+01	0	3.560000e-01
7.559024e+01	0	3.580000e-01
7.599232e+01	0	3.600000e-01
7.599232e+01	0	3.620000e-01
7.559024e+01	0	3.640000e-01
7.599232e+01	0	3.660000e-01
7.599232e+01	0	3.680000e-01
7.559024e+01	0	3.700000e-01
7.559024e+01	0	3.720000e-01
7.559024e+01	0	3.740000e-01
7.559024e+01	0	3.760000e-01
7.559024e+01	0	3.780000e-01
7.639439e+01	0	3.800000e-01
7.559024e+01	0	3.820000e-01
7.599232e+01	0	3.840000e-01
7.599232e+01	0	3.860000e-01
7.599232e+01	0	3.880000e-01
7.559024e+01	0	3.900000e-01
7.518817e+01	0	3.920000e-01
7.559024e+01	0	3.940000e-01
7.559024e+01	0	3.960000e-01
7.559024e+01	0	3.980000e-01
7.639439e+01	0	4.000000e-01
7.599232e+01	0	4.020000e-01
7.639439e+01	0	4.040000e-01
7.559024e+01	0	4.060000e-01
7.599232e+01	0	4.080000e-01
7.478609e+01	0	4.100000e-01
7.559024e+01	0	4.120000e-01
7.639439e+01	0	4.140000e-01
7.518817e+01	0	4.160000e-01
7.518817e+01	0	4.180000e-01
7.559024e+01	0	4.200000e-01
7.559024e+01	0	4.220000e-01
7.599232e+01	0	4.240000e-01
7.559024e+01	0	4.270000e-01
7.559024e+01	0	4.280000e-01
7.559024e+01	0	4.300000e-01
7.518817e+01	0	4.320000e-01
7.518817e+01	0	4.340000e-01
7.518817e+01	0	4.360000e-01
7.518817e+01	0	4.380000e-01
7.518817e+01	0	4.400000e-01
7.518817e+01	0	4.420000e-01
7.518817e+01	0	4.440000e-01
7.478609e+01	0	4.460000e-01
7.478609e+01	0	4.480000e-01
7.559024e+01	0	4.500000e-01
7.559024e+01	0	4.520000e-01
7.639439e+01	0	4.540000e-01
7.639439e+01	0	4.560000e-01
7.559024e+01	0	4.580000e-01
7.559024e+01	0	4.600000e-01
7.559024e+01	0	4.620000e-01
7.559024e+01	0	4.640000e-01
7.599232e+01	0	4.660000e-01
7.639439e+01	0	4.680000e-01
7.599232e+01	0	4.700000e-01
7.639439e+01	0	4.720000e-01
7.639439e+01	0	4.740000e-01
7.599232e+01	0	4.760000e-01
7.639439e+01	0	4.780000e-01
7.679647e+01	0	4.800000e-01
7.679647e+01	0	4.820000e-01
7.679647e+01	0	4.840000e-01
7.639439e+01	0	4.860000e-01
7.679647e+01	0	4.880000e-01
7.639439e+01	0	4.900000e-01
7.719855e+01	0	4.920000e-01
7.639439e+01	0	4.940000e-01
7.719855e+01	0	4.960000e-01
7.719855e+01	0	4.980000e-01
7.719855e+01	0	5.000000e-01
7.719855e+01	0	5.020000e-01
7.639439e+01	0	5.040000e-01
7.719855e+01	0	5.060000e-01
7.719855e+01	0	5.080000e-01
7.719855e+01	0	5.100000e-01
7.679647e+01	0	5.120000e-01
7.719855e+01	0	5.140000e-01
7.719855e+01	0	5.160000e-01
7.679647e+01	0	5.180000e-01
7.639439e+01	0	5.200000e-01
7.679647e+01	0	5.220000e-01
7.679647e+01	0	5.240000e-01
7.719855e+01	0	5.260000e-01
7.679647e+01	0	5.280000e-01
7.639439e+01	0	5.300000e-01
7.719855e+01	0	5.320000e-01
7.719855e+01	0	5.340000e-01
7.599232e+01	0	5.360000e-01
7.679647e+01	0	5.380000e-01
7.760062e+01	0	5.400000e-01
7.679647e+01	0	5.420000e-01
7.599232e+01	0	5.440000e-01
7.639439e+01	0	5.460000e-01
7.599232e+01	0	5.480000e-01
7.639439e+01	0	5.500000e-01
7.599232e+01	0	5.520000e-01
7.599232e+01	0	5.550000e-01
7.679647e+01	0	5.560000e-01
7.760062e+01	0	5.580000e-01
7.679647e+01	0	5.600000e-01
7.639439e+01	0	5.620000e-01
7.639439e+01	0	5.640000e-01
7.599232e+01	0	5.660000e-01
7.559024e+01	0	5.680000e-01
7.559024e+01	0	5.700000e-01
7.518817e+01	0	5.720000e-01
7.639439e+01	0	5.740000e-01
7.599232e+01	0	5.760000e-01
7.639439e+01	0	5.780000e-01
7.599232e+01	0	5.800000e-01
7.599232e+01	0	5.820000e-01
7.559024e+01	0	5.840000e-01
7.518817e+01	0	5.860000e-01
7.559024e+01	0	5.880000e-01
7.559024e+01	0	5.900000e-01
7.599232e+01	0	5.920000e-01
7.599232e+01	0	5.940000e-01
7.559024e+01	0	5.960000e-01
7.599232e+01	0	5.980000e-01
7.639439e+01	0	6.000000e-01
7.559024e+01	0	6.020000e-01
7.559024e+01	0	6.040000e-01
7.559024e+01	0	6.060000e-01
7.599232e+01	0	6.080000e-01
7.599232e+01	0	6.100000e-01
7.559024e+01	0	6.120000e-01
7.559024e+01	0	6.140000e-01
7.679647e+01	0	6.160000e-01
7.639439e+01	0	6.180000e-01
7.679647e+01	0	6.200000e-01
7.679647e+01	0	6.220000e-01
7.679647e+01	0	6.240000e-01
7.679647e+01	0	6.260000e-01
7.639439e+01	0	6.280000e-01
7.639439e+01	0	6.300000e-01
7.599232e+01	0	6.320000e-01
7.639439e+01	0	6.340000e-01
7.599232e+01	0	6.360000e-01
7.639439e+01	0	6.380000e-01
7.679647e+01	0	6.400000e-01
7.679647e+01	0	6.420000e-01
7.599232e+01	0	6.440000e-01
7.639439e+01	0	6.460000e-01
7.639439e+01	0	6.480000e-01
7.639439e+01	0	6.500000e-01
7.679647e+01	0	6.520000e-01
7.559024e+01	0	6.540000e-01
7.639439e+01	0	6.560000e-01
7.639439e+01	0	6.580000e-01
7.639439e+01	0	6.600000e-01
7.639439e+01	0	6.620000e-01
7.639439e+01	0	6.640000e-01
7.599232e+01	0	6.660000e-01
7.599232e+01	0	6.680000e-01
7.599232e+01	0	6.700000e-01
7.679647e+01	0	6.720000e-01
7.599232e+01	0	6.740000e-01
7.639439e+01	0	6.760000e-01
7.679647e+01	0	6.780000e-01
7.719855e+01	0	6.800000e-01
7.639439e+01	0	6.830000e-01
7.599232e+01	0	6.840000e-01
7.599232e+01	0	6.860000e-01
7.639439e+01	0	6.880000e-01
7.559024e+01	0	6.900000e-01
7.559024e+01	0	6.920000e-01
7.599232e+01	0	6.940000e-01
7.559024e+01	0	6.960000e-01
7.599232e+01	0	6.980000e-01
7.599232e+01	0	7.000000e-01
7.559024e+01	0	7.020000e-01
7.599232e+01	0	7.040000e-01
7.559024e+01	0	7.060000e-01
7.559024e+01	0	7.080000e-01
7.639439e+01	0	7.100000e-01
7.599232e+01	0	7.120000e-01
7.639439e+01	0	7.140000e-01
7.679647e+01	0	7.160000e-01
7.599232e+01	0	7.180000e-01
7.599232e+01	0	7.200000e-01
7.599232e+01	0	7.220000e-01
7.719855e+01	0	7.240000e-01
7.679647e+01	0	7.260000e-01
7.599232e+01	0	7.280000e-01
7.559024e+01	0	7.300000e-01
7.599232e+01	0	7.320000e-01
7.599232e+01	0	7.340000e-01
7.559024e+01	0	7.360000e-01
7.559024e+01	0	7.380000e-01
7.719855e+01	0	7.400000e-01
7.599232e+01	0	7.420000e-01
7.559024e+01	0	7.440000e-01
7.599232e+01	0	7.460000e-01
7.639439e+01	0	7.480000e-01
7.639439e+01	0	7.500000e-01
7.599232e+01	0	7.520000e-01
7.599232e+01	0	7.540000e-01
7.639439e+01	0	7.560000e-01
7.599232e+01	0	7.580000e-01
7.639439e+01	0	7.600000e-01
7.599232e+01	0	7.620000e-01
7.639439e+01	0	7.640000e-01
7.639439e+01	0	7.660000e-01
7.599232e+01	0	7.680000e-01
7.599232e+01	0	7.700000e-01
7.719855e+01	0	7.720000e-01
7.639439e+01	0	7.740000e-01
7.639439e+01	0	7.760000e-01
7.639439e+01	0	7.780000e-01
7.639439e+01	0	7.800000e-01
7.679647e+01	0	7.820000e-01
7.639439e+01	0	7.840000e-01
7.679647e+01	0	7.860000e-01
7.679647e+01	0	7.880000e-01
7.599232e+01	0	7.900000e-01
7.639439e+01	0	7.920000e-01
7.639439e+01	0	7.940000e-01
7.679647e+01	0	7.960000e-01
7.639439e+01	0	7.980000e-01
7.599232e+01	0	8.000000e-01
7.679647e+01	0	8.020000e-01
7.679647e+01	0	8.040000e-01
7.679647e+01	0	8.060000e-01
7.639439e+01	0	8.080000e-01
7.639439e+01	0	8.110000e-01
7.559024e+01	0	8.120000e-01
7.719855e+01	0	8.140000e-01
7.760062e+01	0	8.160000e-01
7.679647e+01	0	8.180000e-01
7.679647e+01	0	8.200000e-01
7.679647e+01	0	8.220000e-01
7.599232e+01	0	8.240000e-01
7.559024e+01	0	8.260000e-01
7.639439e+01	0	8.280000e-01
7.599232e+01	0	8.300000e-01
7.639439e+01	0	8.320000e-01
7.639439e+01	0	8.340000e-01
7.679647e+01	0	8.360000e-01
7.639439e+01	0	8.380000e-01
7.679647e+01	0	8.400000e-01
7.679647e+01	0	8.420000e-01
7.639439e+01	0	8.440000e-01
7.639439e+01	0	8.460000e-01
7.639439e+01	0	8.480000e-01
7.679647e+01	0	8.500000e-01
7.639439e+01	0	8.520000e-01
7.599232e+01	0	8.540000e-01
7.679647e+01	0	8.560000e-01
7.639439e+01	0	8.580000e-01
7.639439e+01	0	8.600000e-01
7.559024e+01	0	8.620000e-01
7.639439e+01	0	8.640000e-01
7.639439e+01	0	8.660000e-01
7.639439e+01	0	8.680000e-01
7.559024e+01	0	8.700000e-01
7.679647e+01	0	8.720000e-01
7.679647e+01	0	8.740000e-01
7.599232e+01	0	8.760000e-01
7.639439e+01	0	8.780000e-01
7.639439e+01	0	8.800000e-01
7.679647e+01	0	8.820000e-01
7.679647e+01	0	8.840000e-01
7.599232e+01	0	8.860000e-01
7.518817e+01	0	8.880000e-01
7.639439e+01	0	8.900000e-01
7.639439e+01	0	8.920000e-01
7.639439e+01	0	8.940000e-01
7.599232e+01	0	8.960000e-01
7.599232e+01	0	8.980000e-01
7.599232e+01	0	9.000000e-01
7.639439e+01	0	9.020000e-01
7.559024e+01	0	9.040000e-01
7.639439e+01	0	9.060000e-01
7.599232e+01	0	9.080000e-01
7.639439e+01	0	9.100000e-01
7.599232e+01	0	9.120000e-01
7.639439e+01	0	9.140000e-01
7.679647e+01	0	9.160000e-01
7.559024e+01	0	9.180000e-01
7.639439e+01	0	9.200000e-01
7.760062e+01	0	9.220000e-01
7.719855e+01	0	9.240000e-01
7.679647e+01	0	9.260000e-01
7.639439e+01	0	9.280000e-01
7.639439e+01	0	9.300000e-01
7.639439e+01	0	9.320000e-01
7.639439e+01	0	9.340000e-01
7.599232e+01	0	9.360000e-01
7.599232e+01	0	9.390000e-01
7.639439e+01	0	9.400000e-01
7.599232e+01	0	9.420000e-01
7.639439e+01	0	9.440000e-01
7.559024e+01	0	9.460000e-01
7.518817e+01	0	9.480000e-01
7.599232e+01	0	9.500000e-01
7.559024e+01	0	9.520000e-01
7.599232e+01	0	9.540000e-01
7.679647e+01	0	9.560000e-01
7.639439e+01	0	9.580000e-01
7.639439e+01	0	9.600000e-01
7.559024e+01	0	9.620000e-01
7.599232e+01	0	9.640000e-01
7.679647e+01	0	9.660000e-01
7.639439e+01	0	9.680000e-01
7.639439e+01	0	9.700000e-01
7.760062e+01	0	9.720000e-01
7.639439e+01	0	9.740000e-01
7.599232e+01	0	9.760000e-01
7.679647e+01	0	9.780000e-01
7.639439e+01	0	9.800000e-01
7.679647e+01	0	9.820000e-01
7.639439e+01	0	9.840000e-01
7.559024e+01	0	9.860000e-01
7.599232e+01	0	9.880000e-01
7.679647e+01	0	9.900000e-01
7.679647e+01	0	9.920000e-01
7.599232e+01	0	9.940000e-01
7.559024e+01	0	9.960000e-01
7.559024e+01	0	9.980000e-01
7.639439e+01	0	1
7.639439e+01	0	1.002000e+00
7.639439e+01	0	1.004000e+00
7.639439e+01	0	1.006000e+00
7.599232e+01	0	1.008000e+00
7.639439e+01	0	1.010000e+00
7.719855e+01	0	1.012000e+00
7.639439e+01	0	1.014000e+00
7.679647e+01	0	1.016000e+00
7.639439e+01	0	1.018000e+00
7.719855e+01	0	1.020000e+00
7.679647e+01	0	1.022000e+00
7.639439e+01	0	1.024000e+00
7.599232e+01	0	1.026000e+00
7.639439e+01	0	1.028000e+00
7.639439e+01	0	1.030000e+00
7.639439e+01	0	1.032000e+00
7.599232e+01	0	1.034000e+00
7.559024e+01	0	1.036000e+00
7.599232e+01	0	1.038000e+00
7.639439e+01	0	1.040000e+00
7.639439e+01	0	1.042000e+00
7.639439e+01	0	1.044000e+00
7.599232e+01	0	1.046000e+00
7.679647e+01	0	1.048000e+00
7.599232e+01	0	1.050000e+00
7.559024e+01	0	1.052000e+00
7.639439e+01	0	1.054000e+00
7.639439e+01	0	1.056000e+00
7.599232e+01	0	1.058000e+00
7.679647e+01	0	1.060000e+00
7.599232e+01	0	1.062000e+00
7.599232e+01	0	1.064000e+00
7.599232e+01	0	1.067000e+00
7.559024e+01	0	1.068000e+00
7.639439e+01	0	1.070000e+00
7.679647e+01	0	1.072000e+00
7.639439e+01	0	1.074000e+00
7.559024e+01	0	1.076000e+00
7.679647e+01	0	1.078000e+00
7.599232e+01	0	1.080000e+00
7.639439e+01	0	1.082000e+00
7.599232e+01	0	1.084000e+00
7.679647e+01	0	1.086000e+00
7.559024e+01	0	1.088000e+00
7.599232e+01	0	1.090000e+00
7.599232e+01	0	1.092000e+00
7.599232e+01	0	1.094000e+00
7.599232e+01	0	1.096000e+00
7.599232e+01	0	1.098000e+00
7.518817e+01	0	1.100000e+00
7.679647e+01	0	1.102000e+00
7.559024e+01	0	1.104000e+00
7.599232e+01	0	1.106000e+00
7.559024e+01	0	1.108000e+00
7.559024e+01	0	1.110000e+00
7.679647e+01	0	1.112000e+00
7.679647e+01	0	1.114000e+00
7.639439e+01	0	1.116000e+00
7.679647e+01	0	1.118000e+00
7.679647e+01	0	1.120000e+00
7.719855e+01	0	1.122000e+00
7.679647e+01	0	1.124000e+00
7.639439e+01	0	1.126000e+00
7.639439e+01	0	1.128000e+00
7.639439e+01	0	1.130000e+00
7.639439e+01	0	1.132000e+00
7.639439e+01	0	1.134000e+00
7.639439e+01	0	1.136000e+00
7.639439e+01	0	1.138000e+00
7.639439e+01	0	1.140000e+00
7.639439e+01	0	1.142000e+00
7.679647e+01	0	1.144000e+00
7.679647e+01	0	1.146000e+00
7.679647e+01	0	1.148000e+00
7.719855e+01	0	1.150000e+00
7.639439e+01	0	1.152000e+00
7.719855e+01	0	1.154000e+00
7.679647e+01	0	1.156000e+00
7.639439e+01	0	1.158000e+00
7.679647e+01	0	1.160000e+00
7.639439e+01	0	1.162000e+00
7.679647e+01	0	1.164000e+00
7.719855e+01	0	1.166000e+00
7.679647e+01	0	1.168000e+00
7.639439e+01	0	1.170000e+00
7.719855e+01	0	1.172000e+00
7.719855e+01	0	1.174000e+00
7.679647e+01	0	1.176000e+00
7.679647e+01	0	1.178000e+00
7.679647e+01	0	1.180000e+00
7.639439e+01	0	1.182000e+00
7.599232e+01	0	1.184000e+00
7.599232e+01	0	1.186000e+00
7.639439e+01	0	1.188000e+00
7.599232e+01	0	1.190000e+00
7.639439e+01	0	1.192000e+00
7.639439e+01	0	1.195000e+00
7.639439e+01	0	1.196000e+00
7.639439e+01	0	1.198000e+00
7.559024e+01	0	1.200000e+00
7.559024e+01	0	1.202000e+00
7.559024e+01	0	1.204000e+00
7.559024e+01	0	1.206000e+00
7.559024e+01	0	1.208000e+00
7.639439e+01	0	1.210000e+00
7.559024e+01	0	1.212000e+00
7.639439e+01	0	1.214000e+00
7.679647e+01	0	1.216000e+00
7.559024e+01	0	1.218000e+00
7.559024e+01	0	1.220000e+00
7.639439e+01	0	1.222000e+00
7.639439e+01	0	1.224000e+00
7.639439e+01	0	1.226000e+00
7.518817e+01	0	1.228000e+00
7.639439e+01	0	1.230000e+00
7.559024e+01	0	1.232000e+00
7.518817e+01	0	1.234000e+00
7.760062e+01	0	1.236000e+00
7.679647e+01	0	1.238000e+00
7.599232e+01	0	1.240000e+00
7.639439e+01	0	1.242000e+00
7.639439e+01	0	1.244000e+00
7.599232e+01	0	1.246000e+00
7.599232e+01	0	1.248000e+00
7.559024e+01	0	1.250000e+00
7.518817e+01	0	1.252000e+00
7.599232e+01	0	1.254000e+00
7.719855e+01	0	1.256000e+00
7.639439e+01	0	1.258000e+00
7.639439e+01	0	1.260000e+00
7.639439e+01	0	1.262000e+00
7.599232e+01	0	1.264000e+00
7.518817e+01	0	1.266000e+00
7.639439e+01	0	1.268000e+00
7.478609e+01	0	1.270000e+00
7.679647e+01	0	1.272000e+00
7.679647e+01	0	1.274000e+00
7.639439e+01	0	1.276000e+00
7.599232e+01	0	1.278000e+00
7.639439e+01	0	1.280000e+00
7.599232e+01	0	1.282000e+00
7.599232e+01	0	1.284000e+00
7.559024e+01	0	1.286000e+00
7.599232e+01	0	1.288000e+00
7.599232e+01	0	1.290000e+00
7.639439e+01	0	1.292000e+00
7.639439e+01	0	1.294000e+00
7.639439e+01	0	1.296000e+00
7.639439e+01	0	1.298000e+00
7.639439e+01	0	1.300000e+00
7.599232e+01	0	1.302000e+00
7.599232e+01	0	1.304000e+00
7.599232e+01	0	1.306000e+00
7.639439e+01	0	1.308000e+00
7.639439e+01	0	1.310000e+00
7.639439e+01	0	1.312000e+00
7.719855e+01	0	1.314000e+00
7.760062e+01	0	1.316000e+00
7.679647e+01	0	1.318000e+00
7.639439e+01	0	1.320000e+00
7.599232e+01	0	1.323000e+00
7.599232e+01	0	1.324000e+00
7.518817e+01	0	1.326000e+00
7.639439e+01	0	1.328000e+00
7.599232e+01	0	1.330000e+00
7.599232e+01	0	1.332000e+00
7.639439e+01	0	1.334000e+00
7.719855e+01	0	1.336000e+00
7.639439e+01	0	1.338000e+00
7.599232e+01	0	1.340000e+00
7.599232e+01	0	1.342000e+00
7.639439e+01	0	1.344000e+00
7.639439e+01	0	1.346000e+00
7.599232e+01	0	1.348000e+00
7.599232e+01	0	1.350000e+00
7.559024e+01	0	1.352000e+00
7.679647e+01	0	1.354000e+00
7.639439e+01	0	1.356000e+00
7.599232e+01	0	1.358000e+00
7.599232e+01	0	1.360000e+00
7.559024e+01	0	1.362000e+00
7.559024e+01	0	1.364000e+00
7.559024e+01	0	1.366000e+00
7.599232e+01	0	1.368000e+00
7.559024e+01	0	1.370000e+00
7.599232e+01	0	1.372000e+00
7.559024e+01	0	1.374000e+00
7.559024e+01	0	1.376000e+00
7.599232e+01	0	1.378000e+00
7.639439e+01	0	1.380000e+00
7.639439e+01	0	1.382000e+00
7.599232e+01	0	1.384000e+00
7.679647e+01	0	1.386000e+00
7.559024e+01	0	1.388000e+00
7.559024e+01	0	1.390000e+00
7.559024e+01	0	1.392000e+00
7.599232e+01	0	1.394000e+00
7.639439e+01	0	1.396000e+00
7.559024e+01	0	1.398000e+00
7.599232e+01	0	1.400000e+00
7.559024e+01	0	1.402000e+00
7.559024e+01	0	1.404000e+00
7.559024e+01	0	1.406000e+00
7.559024e+01	0	1.408000e+00
7.559024e+01	0	1.410000e+00
7.639439e+01	0	1.412000e+00
7.518817e+01	0	1.414000e+00
7.639439e+01	0	1.416000e+00
7.679647e+01	0	1.418000e+00
7.559024e+01	0	1.420000e+00
7.559024e+01	0	1.422000e+00
7.599232e+01	0	1.424000e+00
7.518817e+01	0	1.426000e+00
7.599232e+01	0	1.428000e+00
7.599232e+01	0	1.430000e+00
7.599232e+01	0	1.432000e+00
7.559024e+01	0	1.434000e+00
7.639439e+01	0	1.436000e+00
7.639439e+01	0	1.438000e+00
7.599232e+01	0	1.440000e+00
7.559024e+01	0	1.442000e+00
7.599232e+01	0	1.444000e+00
7.639439e+01	0	1.446000e+00
7.639439e+01	0	1.448000e+00
7.518817e+01	0	1.451000e+00
7.478609e+01	0	1.452000e+00
7.559024e+01	0	1.454000e+00
7.639439e+01	0	1.456000e+00
7.559024e+01	0	1.458000e+00
7.559024e+01	0	1.460000e+00
7.599232e+01	0	1.462000e+00
7.518817e+01	0	1.464000e+00
7.559024e+01	0	1.466000e+00
7.599232e+01	0	1.468000e+00
7.518817e+01	0	1.470000e+00
7.559024e+01	0	1.472000e+00
7.599232e+01	0	1.474000e+00
7.599232e+01	0	1.476000e+00
7.559024e+01	0	1.478000e+00
7.559024e+01	0	1.480000e+00
7.478609e+01	0	1.482000e+00
7.559024e+01	0	1.484000e+00
7.559024e+01	0	1.486000e+00
7.559024e+01	0	1.488000e+00
7.478609e+01	0	1.490000e+00
7.518817e+01	0	1.492000e+00
7.559024e+01	0	1.494000e+00
7.559024e+01	0	1.496000e+00
7.518817e+01	0	1.498000e+00
7.518817e+01	0	1.500000e+00
7.518817e+01	0	1.502000e+00
7.518817e+01	0	1.504000e+00
7.559024e+01	0	1.506000e+00
7.559024e+01	0	1.508000e+00
7.518817e+01	0	1.510000e+00
7.559024e+01	0	1.512000e+00
7.599232e+01	0	1.514000e+00
7.559024e+01	0	1.516000e+00
7.639439e+01	0	1.518000e+00
7.639439e+01	0	1.520000e+00
7.518817e+01	0	1.522000e+00
7.478609e+01	0	1.524000e+00
7.518817e+01	0	1.526000e+00
7.559024e+01	0	1.528000e+00
7.559024e+01	0	1.530000e+00
7.559024e+01	0	1.532000e+00
7.559024e+01	0	1.534000e+00
7.679647e+01	0	1.536000e+00
7.639439e+01	0	1.538000e+00
7.559024e+01	0	1.540000e+00
7.559024e+01	0	1.542000e+00
7.639439e+01	0	1.544000e+00
7.639439e+01	0	1.546000e+00
7.559024e+01	0	1.548000e+00
7.639439e+01	0	1.550000e+00
7.639439e+01	0	1.552000e+00
7.679647e+01	0	1.554000e+00
7.639439e+01	0	1.556000e+00
7.599232e+01	0	1.558000e+00
7.639439e+01	0	1.560000e+00
7.760062e+01	0	1.562000e+00
7.679647e+01	0	1.564000e+00
7.760062e+01	0	1.566000e+00
7.599232e+01	0	1.568000e+00
7.760062e+01	0	1.570000e+00
7.760062e+01	0	1.572000e+00
7.719855e+01	0	1.574000e+00
7.719855e+01	0	1.576000e+00
7.719855e+01	0	1.579000e+00
7.719855e+01	0	1.580000e+00
7.719855e+01	0	1.582000e+00
7.719855e+01	0	1.584000e+00
7.639439e+01	0	1.586000e+00
7.679647e+01	0	1.588000e+00
7.679647e+01	0	1.590000e+00
7.679647e+01	0	1.592000e+00
7.639439e+01	0	1.594000e+00
7.679647e+01	0	1.596000e+00
7.679647e+01	0	1.598000e+00
7.639439e+01	0	1.600000e+00
7.679647e+01	0	1.602000e+00
7.639439e+01	0	1.604000e+00
7.639439e+01	0	1.606000e+00
7.719855e+01	0	1.608000e+00
7.639439e+01	0	1.610000e+00
7.760062e+01	0	1.612000e+00
7.760062e+01	0	1.614000e+00
7.559024e+01	0	1.616000e+00
7.639439e+01	0	1.618000e+00
7.639439e+01	0	1.620000e+00
7.639439e+01	0	1.622000e+00
7.679647e+01	0	1.624000e+00
7.679647e+01	0	1.626000e+00
7.639439e+01	0	1.628000e+00
7.639439e+01	0	1.630000e+00
7.599232e+01	0	1.632000e+00
7.518817e+01	0	1.634000e+00
7.559024e+01	0	1.636000e+00
7.599232e+01	0	1.638000e+00
7.559024e+01	0	1.640000e+00
7.559024e+01	0	1.642000e+00
7.559024e+01	0	1.644000e+00
7.639439e+01	0	1.646000e+00
7.599232e+01	0	1.648000e+00
7.559024e+01	0	1.650000e+00
7.518817e+01	0	1.652000e+00
7.599232e+01	0	1.654000e+00
7.599232e+01	0	1.656000e+00
7.559024e+01	0	1.658000e+00
7.518817e+01	0	1.660000e+00
7.559024e+01	0	1.662000e+00
7.559024e+01	0	1.664000e+00
7.559024e+01	0	1.666000e+00
7.518817e+01	0	1.668000e+00
7.599232e+01	0	1.670000e+00
7.599232e+01	0	1.672000e+00
7.639439e+01	0	1.674000e+00
7.599232e+01	0	1.676000e+00
7.559024e+01	0	1.678000e+00
7.599232e+01	0	1.680000e+00
7.518817e+01	0	1.682000e+00
7.599232e+01	0	1.684000e+00
7.599232e+01	0	1.686000e+00
7.639439e+01	0	1.688000e+00
7.559024e+01	0	1.690000e+00
7.559024e+01	0	1.692000e+00
7.639439e+01	0	1.694000e+00
7.599232e+01	0	1.696000e+00
7.679647e+01	0	1.698000e+00
7.599232e+01	0	1.700000e+00
7.639439e+01	0	1.702000e+00
7.599232e+01	0	1.704000e+00
7.679647e+01	0	1.707000e+00
7.639439e+01	0	1.708000e+00
7.679647e+01	0	1.710000e+00
7.639439e+01	0	1.712000e+00
7.639439e+01	0	1.714000e+00
7.679647e+01	0	1.716000e+00
7.639439e+01	0	1.718000e+00
7.679647e+01	0	1.720000e+00
7.679647e+01	0	1.722000e+00
7.679647e+01	0	1.724000e+00
7.679647e+01	0	1.726000e+00
7.639439e+01	0	1.728000e+00
7.679647e+01	0	1.730000e+00
7.559024e+01	0	1.732000e+00
7.719855e+01	0	1.734000e+00
7.639439e+01	0	1.736000e+00
7.599232e+01	0	1.738000e+00
7.679647e+01	0	1.740000e+00
7.599232e+01	0	1.742000e+00
7.599232e+01	0	1.744000e+00
7.639439e+01	0	1.746000e+00
7.559024e+01	0	1.748000e+00
7.599232e+01	0	1.750000e+00
7.679647e+01	0	1.752000e+00
7.679647e+01	0	1.754000e+00
7.559024e+01	0	1.756000e+00
7.599232e+01	0	1.758000e+00
7.599232e+01	0	1.760000e+00
7.639439e+01	0	1.762000e+00
7.599232e+01	0	1.764000e+00
7.599232e+01	0	1.766000e+00
7.599232e+01	0	1.768000e+00
7.639439e+01	0	1.770000e+00
7.599232e+01	0	1.772000e+00
7.679647e+01	0	1.774000e+00
7.679647e+01	0	1.776000e+00
7.679647e+01	0	1.778000e+00
7.679647e+01	0	1.780000e+00
7.599232e+01	0	1.782000e+00
7.679647e+01	0	1.784000e+00
7.559024e+01	0	1.786000e+00
7.599232e+01	0	1.788000e+00
7.599232e+01	0	1.790000e+00
7.599232e+01	0	1.792000e+00
7.639439e+01	0	1.794000e+00
7.639439e+01	0	1.796000e+00
7.639439e+01	0	1.798000e+00
7.599232e+01	0	1.800000e+00
7.639439e+01	0	1.802000e+00
7.599232e+01	0	1.804000e+00
7.599232e+01	0	1.806000e+00
7.599232e+01	0	1.808000e+00
7.639439e+01	0	1.810000e+00
7.639439e+01	0	1.812000e+00
7.599232e+01	0	1.814000e+00
7.639439e+01	0	1.816000e+00
7.679647e+01	0	1.818000e+00
7.599232e+01	0	1.820000e+00
7.679647e+01	0	1.822000e+00
7.679647e+01	0	1.824000e+00
7.639439e+01	0	1.826000e+00
7.639439e+01	0	1.828000e+00
7.719855e+01	0	1.830000e+00
7.559024e+01	0	1.832000e+00
7.679647e+01	0	1.835000e+00
7.599232e+01	0	1.836000e+00
7.639439e+01	0	1.838000e+00
7.639439e+01	0	1.840000e+00
7.639439e+01	0	1.842000e+00
7.639439e+01	0	1.844000e+00
7.599232e+01	0	1.846000e+00
7.599232e+01	0	1.848000e+00
7.599232e+01	0	1.850000e+00
7.599232e+01	0	1.852000e+00
7.639439e+01	0	1.854000e+00
7.599232e+01	0	1.856000e+00
7.559024e+01	0	1.858000e+00
7.639439e+01	0	1.860000e+00
7.639439e+01	0	1.862000e+00
7.639439e+01	0	1.864000e+00
7.559024e+01	0	1.866000e+00
7.639439e+01	0	1.868000e+00
7.599232e+01	0	1.870000e+00
7.679647e+01	0	1.872000e+00
7.639439e+01	0	1.874000e+00
7.679647e+01	0	1.876000e+00
7.599232e+01	0	1.878000e+00
7.559024e+01	0	1.880000e+00
7.639439e+01	0	1.882000e+00
7.599232e+01	0	1.884000e+00
7.599232e+01	0	1.886000e+00
7.639439e+01	0	1.888000e+00
7.559024e+01	0	1.890000e+00
7.639439e+01	0	1.892000e+00
7.639439e+01	0	1.894000e+00
7.639439e+01	0	1.896000e+00
7.639439e+01	0	1.898000e+00
7.599232e+01	0	1.900000e+00
7.639439e+01	0	1.902000e+00
7.639439e+01	0	1.904000e+00
7.679647e+01	0	1.906000e+00
7.679647e+01	0	1.908000e+00
7.599232e+01	0	1.910000e+00
7.639439e+01	0	1.912000e+00
7.639439e+01	0	1.914000e+00
7.719855e+01	0	1.916000e+00
7.719855e+01	0	1.918000e+00
7.639439e+01	0	1.920000e+00
7.679647e+01	0	1.922000e+00
7.599232e+01	0	1.924000e+00
7.639439e+01	0	1.926000e+00
7.599232e+01	0	1.928000e+00
7.599232e+01	0	1.930000e+00
7.639439e+01	0	1.932000e+00
7.719855e+01	0	1.934000e+00
7.639439e+01	0	1.936000e+00
7.639439e+01	0	1.938000e+00
7.639439e+01	0	1.940000e+00
7.639439e+01	0	1.942000e+00
7.679647e+01	0	1.944000e+00
7.599232e+01	0	1.946000e+00
7.639439e+01	0	1.948000e+00
7.559024e+01	0	1.950000e+00
7.719855e+01	0	1.952000e+00
7.599232e+01	0	1.954000e+00
7.599232e+01	0	1.956000e+00
7.599232e+01	0	1.958000e+00
7.639439e+01	0	1.960000e+00
7.639439e+01	0	1.963000e+00
7.639439e+01	0	1.964000e+00
7.599232e+01	0	1.966000e+00
7.599232e+01	0	1.968000e+00
7.559024e+01	0	1.970000e+00
7.639439e+01	0	1.972000e+00
7.719855e+01	0	1.974000e+00
7.639439e+01	0	1.976000e+00
7.639439e+01	0	1.978000e+00
7.679647e+01	0	1.980000e+00
7.639439e+01	0	1.982000e+00
7.719855e+01	0	1.984000e+00
7.639439e+01	0	1.986000e+00
7.599232e+01	0	1.988000e+00
7.599232e+01	0	1.990000e+00
7.599232e+01	0	1.992000e+00
7.599232e+01	0	1.994000e+00
7.639439e+01	0	1.996000e+00
7.559024e+01	0	1.998000e+00
7.559024e+01	0	2
7.599232e+01	0	2.002000e+00
7.639439e+01	0	2.004000e+00
7.599232e+01	0	2.006000e+00
7.639439e+01	0	2.008000e+00
7.679647e+01	0	2.010000e+00
7.679647e+01	0	2.012000e+00
7.679647e+01	0	2.014000e+00
7.679647e+01	0	2.016000e+00
7.719855e+01	0	2.018000e+00
7.639439e+01	0	2.020000e+00
7.639439e+01	0	2.022000e+00
7.559024e+01	0	2.024000e+00
7.639439e+01	0	2.026000e+00
7.639439e+01	0	2.028000e+00
7.679647e+01	0	2.030000e+00
7.478609e+01	0	2.032000e+00
7.679647e+01	0	2.034000e+00
7.639439e+01	0	2.036000e+00
7.599232e+01	0	2.038000e+00
7.599232e+01	0	2.040000e+00
7.599232e+01	0	2.042000e+00
7.599232e+01	0	2.044000e+00
7.599232e+01	0	2.046000e+00
7.599232e+01	0	2.048000e+00
7.559024e+01	0	2.050000e+00
7.639439e+01	0	2.052000e+00
7.639439e+01	0	2.054000e+00
7.639439e+01	0	2.056000e+00
7.599232e+01	0	2.058000e+00
7.599232e+01	0	2.060000e+00
7.599232e+01	0	2.062000e+00
7.639439e+01	0	2.064000e+00
7.599232e+01	0	2.066000e+00
7.599232e+01	0	2.068000e+00
7.679647e+01	0	2.070000e+00
7.639439e+01	0	2.072000e+00
7.599232e+01	0	2.074000e+00
7.599232e+01	0	2.076000e+00
7.639439e+01	0	2.078000e+00
7.679647e+01	0	2.080000e+00
7.559024e+01	0	2.082000e+00
7.599232e+01	0	2.084000e+00
7.599232e+01	0	2.086000e+00
7.559024e+01	0	2.088000e+00
7.639439e+01	0	2.091000e+00
7.639439e+01	0	2.092000e+00
7.639439e+01	0	2.094000e+00
7.599232e+01	0	2.096000e+00
7.639439e+01	0	2.098000e+00
7.599232e+01	0	2.100000e+00
7.599232e+01	0	2.102000e+00
7.599232e+01	0	2.104000e+00
7.639439e+01	0	2.106000e+00
7.599232e+01	0	2.108000e+00
7.599232e+01	0	2.110000e+00
7.559024e+01	0	2.112000e+00
7.599232e+01	0	2.114000e+00
7.478609e+01	0	2.116000e+00
7.559024e+01	0	2.118000e+00
7.639439e+01	0	2.120000e+00
7.639439e+01	0	2.122000e+00
7.719855e+01	0	2.124000e+00
7.639439e+01	0	2.126000e+00
7.599232e+01	0	2.128000e+00
7.639439e+01	0	2.130000e+00
7.679647e+01	0	2.132000e+00
7.679647e+01	0	2.134000e+00
7.559024e+01	0	2.136000e+00
7.639439e+01	0	2.138000e+00
7.599232e+01	0	2.140000e+00
7.599232e+01	0	2.142000e+00
7.559024e+01	0	2.144000e+00
7.639439e+01	0	2.146000e+00
7.639439e+01	0	2.148000e+00
7.639439e+01	0	2.150000e+00
7.719855e+01	0	2.152000e+00
7.639439e+01	0	2.154000e+00
7.599232e+01	0	2.156000e+00
7.599232e+01	0	2.158000e+00
7.599232e+01	0	2.160000e+00
7.679647e+01	0	2.162000e+00
7.599232e+01	0	2.164000e+00
7.639439e+01	0	2.166000e+00
7.599232e+01	0	2.168000e+00
7.599232e+01	0	2.170000e+00
7.639439e+01	0	2.172000e+00
7.599232e+01	0	2.174000e+00
7.679647e+01	0	2.176000e+00
7.679647e+01	0	2.178000e+00
7.599232e+01	0	2.180000e+00
7.559024e+01	0	2.182000e+00
7.559024e+01	0	2.184000e+00
7.599232e+01	0	2.186000e+00
7.559024e+01	0	2.188000e+00
7.639439e+01	0	2.190000e+00
7.639439e+01	0	2.192000e+00
7.679647e+01	0	2.194000e+00
7.639439e+01	0	2.196000e+00
7.639439e+01	0	2.198000e+00
7.639439e+01	0	2.200000e+00
7.599232e+01	0	2.202000e+00
7.599232e+01	0	2.204000e+00
7.639439e+01	0	2.206000e+00
7.599232e+01	0	2.208000e+00
7.599232e+01	0	2.210000e+00
7.639439e+01	0	2.212000e+00
7.599232e+01	0	2.214000e+00
7.679647e+01	0	2.216000e+00
7.599232e+01	0	2.219000e+00
7.639439e+01	0	2.220000e+00
7.679647e+01	0	2.222000e+00
7.639439e+01	0	2.224000e+00
7.719855e+01	0	2.226000e+00
7.679647e+01	0	2.228000e+00
7.679647e+01	0	2.230000e+00
7.639439e+01	0	2.232000e+00
7.679647e+01	0	2.234000e+00
7.639439e+01	0	2.236000e+00
7.679647e+01	0	2.238000e+00
7.719855e+01	0	2.240000e+00
7.719855e+01	0	2.242000e+00
7.639439e+01	0	2.244000e+00
7.679647e+01	0	2.246000e+00
7.639439e+01	0	2.248000e+00
7.599232e+01	0	2.250000e+00
7.639439e+01	0	2.252000e+00
7.679647e+01	0	2.254000e+00
7.599232e+01	0	2.256000e+00
7.599232e+01	0	2.258000e+00
7.599232e+01	0	2.260000e+00
7.559024e+01	0	2.262000e+00
7.599232e+01	0	2.264000e+00
7.599232e+01	0	2.266000e+00
7.599232e+01	0	2.268000e+00
7.599232e+01	0	2.270000e+00
7.679647e+01	0	2.272000e+00
7.639439e+01	0	2.274000e+00
7.639439e+01	0	2.276000e+00
7.639439e+01	0	2.278000e+00
7.559024e+01	0	2.280000e+00
7.599232e+01	0	2.282000e+00
7.639439e+01	0	2.284000e+00
7.559024e+01	0	2.286000e+00
7.559024e+01	0	2.288000e+00
7.559024e+01	0	2.290000e+00
7.599232e+01	0	2.292000e+00
7.639439e+01	0	2.294000e+00
7.639439e+01	0	2.296000e+00
7.559024e+01	0	2.298000e+00
7.559024e+01	0	2.300000e+00
7.518817e+01	0	2.302000e+00
7.518817e+01	0	2.304000e+00
7.559024e+01	0	2.306000e+00
7.559024e+01	0	2.308000e+00
7.559024e+01	0	2.310000e+00
7.599232e+01	0	2.312000e+00
7.599232e+01	0	2.314000e+00
7.719855e+01	0	2.316000e+00
7.518817e+01	0	2.318000e+00
7.679647e+01	0	2.320000e+00
7.599232e+01	0	2.322000e+00
7.639439e+01	0	2.324000e+00
7.518817e+01	0	2.326000e+00
7.559024e+01	0	2.328000e+00
7.559024e+01	0	2.330000e+00
7.599232e+01	0	2.332000e+00
7.599232e+01	0	2.334000e+00
7.559024e+01	0	2.336000e+00
7.599232e+01	0	2.338000e+00
7.559024e+01	0	2.340000e+00
7.599232e+01	0	2.342000e+00
7.559024e+01	0	2.344000e+00
7.599232e+01	0	2.347000e+00
7.599232e+01	0	2.348000e+00
7.559024e+01	0	2.350000e+00
7.679647e+01	0	2.352000e+00
7.639439e+01	0	2.354000e+00
7.599232e+01	0	2.356000e+00
7.599232e+01	0	2.358000e+00
7.639439e+01	0	2.360000e+00
7.599232e+01	0	2.362000e+00
7.599232e+01	0	2.364000e+00
7.599232e+01	0	2.366000e+00
7.599232e+01	0	2.368000e+00
7.719855e+01	0	2.370000e+00
7.639439e+01	0	2.372000e+00
7.639439e+01	0	2.374000e+00
7.639439e+01	0	2.376000e+00
7.639439e+01	0	2.378000e+00
7.599232e+01	0	2.380000e+00
7.679647e+01	0	2.382000e+00
7.599232e+01	0	2.384000e+00
7.639439e+01	0	2.386000e+00
7.599232e+01	0	2.388000e+00
7.599232e+01	0	2.390000e+00
7.599232e+01	0	2.392000e+00
7.679647e+01	0	2.394000e+00
7.639439e+01	0	2.396000e+00
7.639439e+01	0	2.398000e+00
7.599232e+01	0	2.400000e+00
7.599232e+01	0	2.402000e+00
7.559024e+01	0	2.404000e+00
7.639439e+01	0	2.406000e+00
7.559024e+01	0	2.408000e+00
7.599232e+01	0	2.410000e+00
7.599232e+01	0	2.412000e+00
7.679647e+01	0	2.414000e+00
7.559024e+01	0	2.416000e+00
7.599232e+01	0	2.418000e+00
7.599232e+01	0	2.420000e+00
7.559024e+01	0	2.422000e+00
7.559024e+01	0	2.424000e+00
7.599232e+01	0	2.426000e+00
7.599232e+01	0	2.428000e+00
7.559024e+01	0	2.430000e+00
7.639439e+01	0	2.432000e+00
7.599232e+01	0	2.434000e+00
7.599232e+01	0	2.436000e+00
7.599232e+01	0	2.438000e+00
7.599232e+01	0	2.440000e+00
7.599232e+01	0	2.442000e+00
7.639439e+01	0	2.444000e+00
7.599232e+01	0	2.446000e+00
7.518817e+01	0	2.448000e+00
7.518817e+01	0	2.450000e+00
7.639439e+01	0	2.452000e+00
7.559024e+01	0	2.454000e+00
7.599232e+01	0	2.456000e+00
7.599232e+01	0	2.458000e+00
7.599232e+01	0	2.460000e+00
7.599232e+01	0	2.462000e+00
7.518817e+01	0	2.464000e+00
7.639439e+01	0	2.466000e+00
7.599232e+01	0	2.468000e+00
7.518817e+01	0	2.470000e+00
7.679647e+01	0	2.472000e+00
7.639439e+01	0	2.475000e+00
7.559024e+01	0	2.476000e+00
7.559024e+01	0	2.478000e+00
7.559024e+01	0	2.480000e+00
7.559024e+01	0	2.482000e+00
7.599232e+01	0	2.484000e+00
7.559024e+01	0	2.486000e+00
7.559024e+01	0	2.488000e+00
7.559024e+01	0	2.490000e+00
7.599232e+01	0	2.492000e+00
7.639439e+01	0	2.494000e+00
7.639439e+01	0	2.496000e+00
7.559024e+01	0	2.498000e+00
7.559024e+01	0	2.500000e+00
7.518817e+01	0	2.502000e+00
7.599232e+01	0	2.504000e+00
7.518817e+01	0	2.506000e+00
7.599232e+01	0	2.508000e+00
7.559024e+01	0	2.510000e+00
7.559024e+01	0	2.512000e+00
7.599232e+01	0	2.514000e+00
7.679647e+01	0	2.516000e+00
7.639439e+01	0	2.518000e+00
7.518817e+01	0	2.520000e+00
7.599232e+01	0	2.522000e+00
7.518817e+01	0	2.524000e+00
7.518817e+01	0	2.526000e+00
7.478609e+01	0	2.528000e+00
7.478609e+01	0	2.530000e+00
7.599232e+01	0	2.532000e+00
7.599232e+01	0	2.534000e+00
7.518817e+01	0	2.536000e+00
7.559024e+01	0	2.538000e+00
7.599232e+01	0	2.540000e+00
7.478609e+01	0	2.542000e+00
7.518817e+01	0	2.544000e+00
7.518817e+01	0	2.546000e+00
7.518817e+01	0	2.548000e+00
7.518817e+01	0	2.550000e+00
7.559024e+01	0	2.552000e+00
7.518817e+01	0	2.554000e+00
7.518817e+01	0	2.556000e+00
7.599232e+01	0	2.558000e+00
7.518817e+01	0	2.560000e+00
7.518817e+01	0	2.562000e+00
7.559024e+01	0	2.564000e+00
7.438402e+01	0	2.566000e+00
7.478609e+01	0	2.568000e+00
7.438402e+01	0	2.570000e+00
7.559024e+01	0	2.572000e+00
7.518817e+01	0	2.574000e+00
7.478609e+01	0	2.576000e+00
7.478609e+01	0	2.578000e+00
7.478609e+01	0	2.580000e+00
7.559024e+01	0	2.582000e+00
7.518817e+01	0	2.584000e+00
7.559024e+01	0	2.586000e+00
7.518817e+01	0	2.588000e+00
7.518817e+01	0	2.590000e+00
7.559024e+01	0	2.592000e+00
7.559024e+01	0	2.594000e+00
7.518817e+01	0	2.596000e+00
7.559024e+01	0	2.598000e+00
7.559024e+01	0	2.600000e+00
7.518817e+01	0	2.603000e+00
7.518817e+01	0	2.604000e+00
7.559024e+01	0	2.606000e+00
7.559024e+01	0	2.608000e+00
7.559024e+01	0	2.610000e+00
7.599232e+01	0	2.612000e+00
7.599232e+01	0	2.614000e+00
7.719855e+01	0	2.616000e+00
7.639439e+01	0	2.618000e+00
7.639439e+01	0	2.620000e+00
7.599232e+01	0	2.622000e+00
7.639439e+01	0	2.624000e+00
7.679647e+01	0	2.626000e+00
7.679647e+01	0	2.628000e+00
7.639439e+01	0	2.630000e+00
7.719855e+01	0	2.632000e+00
7.719855e+01	0	2.634000e+00
7.719855e+01	0	2.636000e+00
7.719855e+01	0	2.638000e+00
7.639439e+01	0	2.640000e+00
7.679647e+01	0	2.642000e+00
7.760062e+01	0	2.644000e+00
7.719855e+01	0	2.646000e+00
7.719855e+01	0	2.648000e+00
7.760062e+01	0	2.650000e+00
7.760062e+01	0	2.652000e+00
7.719855e+01	0	2.654000e+00
7.719855e+01	0	2.656000e+00
7.719855e+01	0	2.658000e+00
7.679647e+01	0	2.660000e+00
7.679647e+01	0	2.662000e+00
7.679647e+01	0	2.664000e+00
7.679647e+01	0	2.666000e+00
7.679647e+01	0	2.668000e+00
7.719855e+01	0	2.670000e+00
7.719855e+01	0	2.672000e+00
7.679647e+01	0	2.674000e+00
7.719855e+01	0	2.676000e+00
7.679647e+01	0	2.678000e+00
7.639439e+01	0	2.680000e+00
7.679647e+01	0	2.682000e+00
7.599232e+01	0	2.684000e+00
7.639439e+01	0	2.686000e+00
7.679647e+01	0	2.688000e+00
7.639439e+01	0	2.690000e+00
7.679647e+01	0	2.692000e+00
7.639439e+01	0	2.694000e+00
7.679647e+01	0	2.696000e+00
7.639439e+01	0	2.698000e+00
7.599232e+01	0	2.700000e+00
7.559024e+01	0	2.702000e+00
7.599232e+01	0	2.704000e+00
7.559024e+01	0	2.706000e+00
7.559024e+01	0	2.708000e+00
7.639439e+01	0	2.710000e+00
7.639439e+01	0	2.712000e+00
7.639439e+01	0	2.714000e+00
7.599232e+01	0	2.716000e+00
7.559024e+01	0	2.718000e+00
7.518817e+01	0	2.720000e+00
7.559024e+01	0	2.722000e+00
7.559024e+01	0	2.724000e+00
7.518817e+01	0	2.726000e+00
7.518817e+01	0	2.728000e+00
7.679647e+01	0	2.731000e+00
7.559024e+01	0	2.732000e+00
7.599232e+01	0	2.734000e+00
7.559024e+01	0	2.736000e+00
7.599232e+01	0	2.738000e+00
7.559024e+01	0	2.740000e+00
7.518817e+01	0	2.742000e+00
7.559024e+01	0	2.744000e+00
7.599232e+01	0	2.746000e+00
7.518817e+01	0	2.748000e+00
7.679647e+01	0	2.750000e+00
7.639439e+01	0	2.752000e+00
7.599232e+01	0	2.754000e+00
7.559024e+01	0	2.756000e+00
7.599232e+01	0	2.758000e+00
7.639439e+01	0	2.760000e+00
7.559024e+01	0	2.762000e+00
7.599232e+01	0	2.764000e+00
7.559024e+01	0	2.766000e+00
7.559024e+01	0	2.768000e+00
7.639439e+01	0	2.770000e+00
7.639439e+01	0	2.772000e+00
7.639439e+01	0	2.774000e+00
7.518817e+01	0	2.776000e+00
7.599232e+01	0	2.778000e+00
7.679647e+01	0	2.780000e+00
7.599232e+01	0	2.782000e+00
7.559024e+01	0	2.784000e+00
7.599232e+01	0	2.786000e+00
7.599232e+01	0	2.788000e+00
7.599232e+01	0	2.790000e+00
7.599232e+01	0	2.792000e+00
7.639439e+01	0	2.794000e+00
7.599232e+01	0	2.796000e+00
7.639439e+01	0	2.798000e+00
7.639439e+01	0	2.800000e+00
7.639439e+01	0	2.802000e+00
7.639439e+01	0	2.804000e+00
7.639439e+01	0	2.806000e+00
7.679647e+01	0	2.808000e+00
7.599232e+01	0	2.810000e+00
7.639439e+01	0	2.812000e+00
7.679647e+01	0	2.814000e+00
7.679647e+01	0	2.816000e+00
7.679647e+01	0	2.818000e+00
7.599232e+01	0	2.820000e+00
7.599232e+01	0	2.822000e+00
7.559024e+01	0	2.824000e+00
7.599232e+01	0	2.826000e+00
7.679647e+01	0	2.828000e+00
7.599232e+01	0	2.830000e+00
7.599232e+01	0	2.832000e+00
7.518817e+01	0	2.834000e+00
7.599232e+01	0	2.836000e+00
7.559024e+01	0	2.838000e+00
7.599232e+01	0	2.840000e+00
7.559024e+01	0	2.842000e+00
7.559024e+01	0	2.844000e+00
7.559024e+01	0	2.846000e+00
7.559024e+01	0	2.848000e+00
7.679647e+01	0	2.850000e+00
7.639439e+01	0	2.852000e+00
7.639439e+01	0	2.854000e+00
7.599232e+01	0	2.856000e+00
7.639439e+01	0	2.859000e+00
7.599232e+01	0	2.860000e+00
7.599232e+01	0	2.862000e+00
7.559024e+01	0	2.864000e+00
7.559024e+01	0	2.866000e+00
7.639439e+01	0	2.868000e+00
7.599232e+01	0	2.870000e+00
7.719855e+01	0	2.872000e+00
7.679647e+01	0	2.874000e+00
7.559024e+01	0	2.876000e+00
7.599232e+01	0	2.878000e+00
7.639439e+01	0	2.880000e+00
7.639439e+01	0	2.882000e+00
7.559024e+01	0	2.884000e+00
7.599232e+01	0	2.886000e+00
7.599232e+01	0	2.888000e+00
7.599232e+01	0	2.890000e+00
7.599232e+01	0	2.892000e+00
7.599232e+01	0	2.894000e+00
7.639439e+01	0	2.896000e+00
7.599232e+01	0	2.898000e+00
7.639439e+01	0	2.900000e+00
7.639439e+01	0	2.902000e+00
7.599232e+01	0	2.904000e+00
7.599232e+01	0	2.906000e+00
7.599232e+01	0	2.908000e+00
7.599232e+01	0	2.910000e+00
7.599232e+01	0	2.912000e+00
7.639439e+01	0	2.914000e+00
7.679647e+01	0	2.916000e+00
7.599232e+01	0	2.918000e+00
7.639439e+01	0	2.920000e+00
7.599232e+01	0	2.922000e+00
7.599232e+01	0	2.924000e+00
7.639439e+01	0	2.926000e+00
7.599232e+01	0	2.928000e+00
7.719855e+01	0	2.930000e+00
7.639439e+01	0	2.932000e+00
7.639439e+01	0	2.934000e+00
7.559024e+01	0	2.936000e+00
7.599232e+01	0	2.938000e+00
7.599232e+01	0	2.940000e+00
7.639439e+01	0	2.942000e+00
7.559024e+01	0	2.944000e+00
7.639439e+01	0	2.946000e+00
7.599232e+01	0	2.948000e+00
7.719855e+01	0	2.950000e+00
7.639439e+01	0	2.952000e+00
7.639439e+01	0	2.954000e+00
7.639439e+01	0	2.956000e+00
7.639439e+01	0	2.958000e+00
7.639439e+01	0	2.960000e+00
7.639439e+01	0	2.962000e+00
7.599232e+01	0	2.964000e+00
7.599232e+01	0	2.966000e+00
7.559024e+01	0	2.968000e+00
7.679647e+01	0	2.970000e+00
7.679647e+01	0	2.972000e+00
7.599232e+01	0	2.974000e+00
7.559024e+01	0	2.976000e+00
7.599232e+01	0	2.978000e+00
7.679647e+01	0	2.980000e+00
7.639439e+01	0	2.982000e+00
7.639439e+01	0	2.984000e+00
7.599232e+01	0	2.987000e+00
7.559024e+01	0	2.988000e+00
7.559024e+01	0	2.990000e+00
7.599232e+01	0	2.992000e+00
7.559024e+01	0	2.994000e+00
7.599232e+01	0	2.996000e+00
7.639439e+01	0	2.998000e+00
7.518817e+01	0	3
7.559024e+01	0	3.002000e+00
7.559024e+01	0	3.004000e+00
7.599232e+01	0	3.006000e+00
7.599232e+01	0	3.008000e+00
7.559024e+01	0	3.010000e+00
7.639439e+01	0	3.012000e+00
7.639439e+01	0	3.014000e+00
7.599232e+01	0	3.016000e+00
7.639439e+01	0	3.018000e+00
7.559024e+01	0	3.020000e+00
7.518817e+01	0	3.022000e+00
7.599232e+01	0	3.024000e+00
7.599232e+01	0	3.026000e+00
7.518817e+01	0	3.028000e+00
7.639439e+01	0	3.030000e+00
7.639439e+01	0	3.032000e+00
7.599232e+01	0	3.034000e+00
7.599232e+01	0	3.036000e+00
7.599232e+01	0	3.038000e+00
7.559024e+01	0	3.040000e+00
7.599232e+01	0	3.042000e+00
7.679647e+01	0	3.044000e+00
7.599232e+01	0	3.046000e+00
7.599232e+01	0	3.048000e+00
7.679647e+01	0	3.050000e+00
7.599232e+01	0	3.052000e+00
7.639439e+01	0	3.054000e+00
7.599232e+01	0	3.056000e+00
7.599232e+01	0	3.058000e+00
7.599232e+01	0	3.060000e+00
7.518817e+01	0	3.062000e+00
7.599232e+01	0	3.064000e+00
7.639439e+01	0	3.066000e+00
7.559024e+01	0	3.068000e+00
7.679647e+01	0	3.070000e+00
7.639439e+01	0	3.072000e+00
7.679647e+01	0	3.074000e+00
7.559024e+01	0	3.076000e+00
7.639439e+01	0	3.078000e+00
7.559024e+01	0	3.080000e+00
7.559024e+01	0	3.082000e+00
7.639439e+01	0	3.084000e+00
7.639439e+01	0	3.086000e+00
7.639439e+01	0	3.088000e+00
7.599232e+01	0	3.090000e+00
7.639439e+01	0	3.092000e+00
7.599232e+01	0	3.094000e+00
7.599232e+01	0	3.096000e+00
7.599232e+01	0	3.098000e+00
7.599232e+01	0	3.100000e+00
7.559024e+01	0	3.102000e+00
7.599232e+01	0	3.104000e+00
7.639439e+01	0	3.106000e+00
7.599232e+01	0	3.108000e+00
7.599232e+01	0	3.110000e+00
7.559024e+01	0	3.112000e+00
7.679647e+01	0	3.115000e+00
7.599232e+01	0	3.116000e+00
7.679647e+01	0	3.118000e+00
7.639439e+01	0	3.120000e+00
7.559024e+01	0	3.122000e+00
7.599232e+01	0	3.124000e+00
7.599232e+01	0	3.126000e+00
7.559024e+01	0	3.128000e+00
7.679647e+01	0	3.130000e+00
7.599232e+01	0	3.132000e+00
7.559024e+01	0	3.134000e+00
7.639439e+01	0	3.136000e+00
7.639439e+01	0	3.138000e+00
7.599232e+01	0	3.140000e+00
7.599232e+01	0	3.142000e+00
7.559024e+01	0	3.144000e+00
7.559024e+01	0	3.146000e+00
7.679647e+01	0	3.148000e+00
7.599232e+01	0	3.150000e+00
7.639439e+01	0	3.152000e+00
7.559024e+01	0	3.154000e+00
7.599232e+01	0	3.156000e+00
7.599232e+01	0	3.158000e+00
7.559024e+01	0	3.160000e+00
7.639439e+01	0	3.162000e+00
7.559024e+01	0	3.164000e+00
7.639439e+01	0	3.166000e+00
7.599232e+01	0	3.168000e+00
7.559024e+01	0	3.170000e+00
7.639439e+01	0	3.172000e+00
7.639439e+01	0	3.174000e+00
7.559024e+01	0	3.176000e+00
7.639439e+01	0	3.178000e+00
7.639439e+01	0	3.180000e+00
7.639439e+01	0	3.182000e+00
7.599232e+01	0	3.184000e+00
7.559024e+01	0	3.186000e+00
7.559024e+01	0	3.188000e+00
7.639439e+01	0	3.190000e+00
7.599232e+01	0	3.192000e+00
7.559024e+01	0	3.194000e+00
7.599232e+01	0	3.196000e+00
7.599232e+01	0	3.198000e+00
7.599232e+01	0	3.200000e+00
7.599232e+01	0	3.202000e+00
7.599232e+01	0	3.204000e+00
7.599232e+01	0	3.206000e+00
7.599232e+01	0	3.208000e+00
7.559024e+01	0	3.210000e+00
7.559024e+01	0	3.212000e+00
7.559024e+01	0	3.214000e+00
7.679647e+01	0	3.216000e+00
7.559024e+01	0	3.218000e+00
7.639439e+01	0	3.220000e+00
7.599232e+01	0	3.222000e+00
7.559024e+01	0	3.224000e+00
7.559024e+01	0	3.226000e+00
7.559024e+01	0	3.228000e+00
7.599232e+01	0	3.230000e+00
7.559024e+01	0	3.232000e+00
7.518817e+01	0	3.234000e+00
7.599232e+01	0	3.236000e+00
7.559024e+01	0	3.238000e+00
7.559024e+01	0	3.240000e+00
7.599232e+01	0	3.243000e+00
7.639439e+01	0	3.244000e+00
7.559024e+01	0	3.246000e+00
7.679647e+01	0	3.248000e+00
7.639439e+01	0	3.250000e+00
7.639439e+01	0	3.252000e+00
7.599232e+01	0	3.254000e+00
7.639439e+01	0	3.256000e+00
7.599232e+01	0	3.258000e+00
7.639439e+01	0	3.260000e+00
7.679647e+01	0	3.262000e+00
7.599232e+01	0	3.264000e+00
7.599232e+01	0	3.266000e+00
7.679647e+01	0	3.268000e+00
7.639439e+01	0	3.270000e+00
7.679647e+01	0	3.272000e+00
7.679647e+01	0	3.274000e+00
7.679647e+01	0	3.276000e+00
7.639439e+01	0	3.278000e+00
7.559024e+01	0	3.280000e+00
7.679647e+01	0	3.282000e+00
7.639439e+01	0	3.284000e+00
7.639439e+01	0	3.286000e+00
7.599232e+01	0	3.288000e+00
7.679647e+01	0	3.290000e+00
7.679647e+01	0	3.292000e+00
7.679647e+01	0	3.294000e+00
7.679647e+01	0	3.296000e+00
7.719855e+01	0	3.298000e+00
7.679647e+01	0	3.300000e+00
7.599232e+01	0	3.302000e+00
7.639439e+01	0	3.304000e+00
7.639439e+01	0	3.306000e+00
7.639439e+01	0	3.308000e+00
7.800270e+01	0	3.310000e+00
7.760062e+01	0	3.312000e+00
7.679647e+01	0	3.314000e+00
7.679647e+01	0	3.316000e+00
7.679647e+01	0	3.318000e+00
7.639439e+01	0	3.320000e+00
7.639439e+01	0	3.322000e+00
7.639439e+01	0	3.324000e+00
7.599232e+01	0	3.326000e+00
7.559024e+01	0	3.328000e+00
7.639439e+01	0	3.330000e+00
7.639439e+01	0	3.332000e+00
7.599232e+01	0	3.334000e+00
7.599232e+01	0	3.336000e+00
7.599232e+01	0	3.338000e+00
7.559024e+01	0	3.340000e+00
7.599232e+01	0	3.342000e+00
7.599232e+01	0	3.344000e+00
7.599232e+01	0	3.346000e+00
7.679647e+01	0	3.348000e+00
7.599232e+01	0	3.350000e+00
7.559024e+01	0	3.352000e+00
7.518817e+01	0	3.354000e+00
7.599232e+01	0	3.356000e+00
7.599232e+01	0	3.358000e+00
7.639439e+01	0	3.360000e+00
7.559024e+01	0	3.362000e+00
7.559024e+01	0	3.364000e+00
7.518817e+01	0	3.366000e+00
7.559024e+01	0	3.368000e+00
7.639439e+01	0	3.371000e+00
7.639439e+01	0	3.372000e+00
7.518817e+01	0	3.374000e+00
7.639439e+01	0	3.376000e+00
7.599232e+01	0	3.378000e+00
7.599232e+01	0	3.380000e+00
7.559024e+01	0	3.382000e+00
7.518817e+01	0	3.384000e+00
7.518817e+01	0	3.386000e+00
7.599232e+01	0	3.388000e+00
7.599232e+01	0	3.390000e+00
7.599232e+01	0	3.392000e+00
7.559024e+01	0	3.394000e+00
7.599232e+01	0	3.396000e+00
7.518817e+01	0	3.398000e+00
7.599232e+01	0	3.400000e+00
7.639439e+01	0	3.402000e+00
7.599232e+01	0	3.404000e+00
7.599232e+01	0	3.406000e+00
7.518817e+01	0	3.408000e+00
7.679647e+01	0	3.410000e+00
7.719855e+01	0	3.412000e+00
7.559024e+01	0	3.414000e+00
7.639439e+01	0	3.416000e+00
7.599232e+01	0	3.418000e+00
7.639439e+01	0	3.420000e+00
7.559024e+01	0	3.422000e+00
7.599232e+01	0	3.424000e+00
7.639439e+01	0	3.426000e+00
7.559024e+01	0	3.428000e+00
7.639439e+01	0	3.430000e+00
7.559024e+01	0	3.432000e+00
7.559024e+01	0	3.434000e+00
7.559024e+01	0	3.436000e+00
7.639439e+01	0	3.438000e+00
7.559024e+01	0	3.440000e+00
7.559024e+01	0	3.442000e+00
7.599232e+01	0	3.444000e+00
7.599232e+01	0	3.446000e+00
7.679647e+01	0	3.448000e+00
7.559024e+01	0	3.450000e+00
7.599232e+01	0	3.452000e+00
7.639439e+01	0	3.454000e+00
7.679647e+01	0	3.456000e+00
7.639439e+01	0	3.458000e+00
7.599232e+01	0	3.460000e+00
7.679647e+01	0	3.462000e+00
7.599232e+01	0	3.464000e+00
7.559024e+01	0	3.466000e+00
7.478609e+01	0	3.468000e+00
7.599232e+01	0	3.470000e+00
7.679647e+01	0	3.472000e+00
7.599232e+01	0	3.474000e+00
7.599232e+01	0	3.476000e+00
7.599232e+01	0	3.478000e+00
7.559024e+01	0	3.480000e+00
7.599232e+01	0	3.482000e+00
7.559024e+01	0	3.484000e+00
7.599232e+01	0	3.486000e+00
7.559024e+01	0	3.488000e+00
7.559024e+01	0	3.490000e+00
7.559024e+01	0	3.492000e+00
7.518817e+01	0	3.494000e+00
7.559024e+01	0	3.496000e+00
7.559024e+01	0	3.499000e+00
7.518817e+01	0	3.500000e+00
7.559024e+01	0	3.502000e+00
7.599232e+01	0	3.504000e+00
7.599232e+01	0	3.506000e+00
7.559024e+01	0	3.508000e+00
7.599232e+01	0	3.510000e+00
7.679647e+01	0	3.512000e+00
7.518817e+01	0	3.514000e+00
7.559024e+01	0	3.516000e+00
7.679647e+01	0	3.518000e+00
7.599232e+01	0	3.520000e+00
7.599232e+01	0	3.522000e+00
7.599232e+01	0	3.524000e+00
7.559024e+01	0	3.526000e+00
7.639439e+01	0	3.528000e+00
7.559024e+01	0	3.530000e+00
7.478609e+01	0	3.532000e+00
7.599232e+01	0	3.534000e+00
7.559024e+01	0	3.536000e+00
7.599232e+01	0	3.538000e+00
7.599232e+01	0	3.540000e+00
7.639439e+01	0	3.542000e+00
7.679647e+01	0	3.544000e+00
7.559024e+01	0	3.546000e+00
7.679647e+01	0	3.548000e+00
7.599232e+01	0	3.550000e+00
7.559024e+01	0	3.552000e+00
7.599232e+01	0	3.554000e+00
7.559024e+01	0	3.556000e+00
7.559024e+01	0	3.558000e+00
7.559024e+01	0	3.560000e+00
7.599232e+01	0	3.562000e+00
7.559024e+01	0	3.564000e+00
7.518817e+01	0	3.566000e+00
7.599232e+01	0	3.568000e+00
7.599232e+01	0	3.570000e+00
7.518817e+01	0	3.572000e+00
7.559024e+01	0	3.574000e+00
7.559024e+01	0	3.576000e+00
7.679647e+01	0	3.578000e+00
7.559024e+01	0	3.580000e+00
7.559024e+01	0	3.582000e+00
7.599232e+01	0	3.584000e+00
7.559024e+01	0	3.586000e+00
7.559024e+01	0	3.588000e+00
7.559024e+01	0	3.590000e+00
7.599232e+01	0	3.592000e+00
7.559024e+01	0	3.594000e+00
7.559024e+01	0	3.596000e+00
7.559024e+01	0	3.598000e+00
7.518817e+01	0	3.600000e+00
7.559024e+01	0	3.602000e+00
7.559024e+01	0	3.604000e+00
7.518817e+01	0	3.606000e+00
7.559024e+01	0	3.608000e+00
7.639439e+01	0	3.610000e+00
7.518817e+01	0	3.612000e+00
7.599232e+01	0	3.614000e+00
7.599232e+01	0	3.616000e+00
7.559024e+01	0	3.618000e+00
7.518817e+01	0	3.620000e+00
7.478609e+01	0	3.622000e+00
7.518817e+01	0	3.624000e+00
7.438402e+01	0	3.627000e+00
7.599232e+01	0	3.628000e+00
7.559024e+01	0	3.630000e+00
7.518817e+01	0	3.632000e+00
7.518817e+01	0	3.634000e+00
7.478609e+01	0	3.636000e+00
7.518817e+01	0	3.638000e+00
7.478609e+01	0	3.640000e+00
7.559024e+01	0	3.642000e+00
7.478609e+01	0	3.644000e+00
7.478609e+01	0	3.646000e+00
7.478609e+01	0	3.648000e+00
7.478609e+01	0	3.650000e+00
7.518817e+01	0	3.652000e+00
7.478609e+01	0	3.654000e+00
7.478609e+01	0	3.656000e+00
7.518817e+01	0	3.658000e+00
7.478609e+01	0	3.660000e+00
7.518817e+01	0	3.662000e+00
7.518817e+01	0	3.664000e+00
7.478609e+01	0	3.666000e+00
7.478609e+01	0	3.668000e+00
7.559024e+01	0	3.670000e+00
7.559024e+01	0	3.672000e+00
7.559024e+01	0	3.674000e+00
7.518817e+01	0	3.676000e+00
7.559024e+01	0	3.678000e+00
7.559024e+01	0	3.680000e+00
7.599232e+01	0	3.682000e+00
7.518817e+01	0	3.684000e+00
7.518817e+01	0	3.686000e+00
7.518817e+01	0	3.688000e+00
7.559024e+01	0	3.690000e+00
7.559024e+01	0	3.692000e+00
7.639439e+01	0	3.694000e+00
7.599232e+01	0	3.696000e+00
7.599232e+01	0	3.698000e+00
7.599232e+01	0	3.700000e+00
7.639439e+01	0	3.702000e+00
7.599232e+01	0	3.704000e+00
7.599232e+01	0	3.706000e+00
7.639439e+01	0	3.708000e+00
7.679647e+01	0	3.710000e+00
7.559024e+01	0	3.712000e+00
7.639439e+01	0	3.714000e+00
7.719855e+01	0	3.716000e+00
7.639439e+01	0	3.718000e+00
7.719855e+01	0	3.720000e+00
7.639439e+01	0	3.722000e+00
7.639439e+01	0	3.724000e+00
7.559024e+01	0	3.726000e+00
7.719855e+01	0	3.728000e+00
7.679647e+01	0	3.730000e+00
7.719855e+01	0	3.732000e+00
7.679647e+01	0	3.734000e+00
7.639439e+01	0	3.736000e+00
7.679647e+01	0	3.738000e+00
7.679647e+01	0	3.740000e+00
7.679647e+01	0	3.742000e+00
7.679647e+01	0	3.744000e+00
7.800270e+01	0	3.746000e+00
7.719855e+01	0	3.748000e+00
7.679647e+01	0	3.750000e+00
7.679647e+01	0	3.752000e+00
7.719855e+01	0	3.755000e+00
7.679647e+01	0	3.756000e+00
7.679647e+01	0	3.758000e+00
7.639439e+01	0	3.760000e+00
7.559024e+01	0	3.762000e+00
7.599232e+01	0	3.764000e+00
7.679647e+01	0	3.766000e+00
7.599232e+01	0	3.768000e+00
7.719855e+01	0	3.770000e+00
7.679647e+01	0	3.772000e+00
7.639439e+01	0	3.774000e+00
7.599232e+01	0	3.776000e+00
7.599232e+01	0	3.778000e+00
7.599232e+01	0	3.780000e+00
7.518817e+01	0	3.782000e+00
7.559024e+01	0	3.784000e+00
7.559024e+01	0	3.786000e+00
7.599232e+01	0	3.788000e+00
7.559024e+01	0	3.790000e+00
7.599232e+01	0	3.792000e+00
7.559024e+01	0	3.794000e+00
7.559024e+01	0	3.796000e+00
7.599232e+01	0	3.798000e+00
7.559024e+01	0	3.800000e+00
7.559024e+01	0	3.802000e+00
7.559024e+01	0	3.804000e+00
7.599232e+01	0	3.806000e+00
7.559024e+01	0	3.808000e+00
7.599232e+01	0	3.810000e+00
7.639439e+01	0	3.812000e+00
7.599232e+01	0	3.814000e+00
7.599232e+01	0	3.816000e+00
7.599232e+01	0	3.818000e+00
7.599232e+01	0	3.820000e+00
7.518817e+01	0	3.822000e+00
7.599232e+01	0	3.824000e+00
7.559024e+01	0	3.826000e+00
7.639439e+01	0	3.828000e+00
7.599232e+01	0	3.830000e+00
7.599232e+01	0	3.832000e+00
7.599232e+01	0	3.834000e+00
7.559024e+01	0	3.836000e+00
7.599232e+01	0	3.838000e+00
7.559024e+01	0	3.840000e+00
7.559024e+01	0	3.842000e+00
7.559024e+01	0	3.844000e+00
7.679647e+01	0	3.846000e+00
7.639439e+01	0	3.848000e+00
7.639439e+01	0	3.850000e+00
7.559024e+01	0	3.852000e+00
7.599232e+01	0	3.854000e+00
7.679647e+01	0	3.856000e+00
7.599232e+01	0	3.858000e+00
7.639439e+01	0	3.860000e+00
7.599232e+01	0	3.862000e+00
7.639439e+01	0	3.864000e+00
7.639439e+01	0	3.866000e+00
7.559024e+01	0	3.868000e+00
7.719855e+01	0	3.870000e+00
7.679647e+01	0	3.872000e+00
7.679647e+01	0	3.874000e+00
7.599232e+01	0	3.876000e+00
7.639439e+01	0	3.878000e+00
7.639439e+01	0	3.880000e+00
7.639439e+01	0	3.883000e+00
7.599232e+01	0	3.884000e+00
7.559024e+01	0	3.886000e+00
7.639439e+01	0	3.888000e+00
7.599232e+01	0	3.890000e+00
7.599232e+01	0	3.892000e+00
7.679647e+01	0	3.894000e+00
7.559024e+01	0	3.896000e+00
7.599232e+01	0	3.898000e+00
7.559024e+01	0	3.900000e+00
7.599232e+01	0	3.902000e+00
7.518817e+01	0	3.904000e+00
7.599232e+01	0	3.906000e+00
7.599232e+01	0	3.908000e+00
7.559024e+01	0	3.910000e+00
7.679647e+01	0	3.912000e+00
7.599232e+01	0	3.914000e+00
7.639439e+01	0	3.916000e+00
7.559024e+01	0	3.918000e+00
7.599232e+01	0	3.920000e+00
7.679647e+01	0	3.922000e+00
7.559024e+01	0	3.924000e+00
7.599232e+01	0	3.926000e+00
7.559024e+01	0	3.928000e+00
7.559024e+01	0	3.930000e+00
7.559024e+01	0	3.932000e+00
7.599232e+01	0	3.934000e+00
7.599232e+01	0	3.936000e+00
7.599232e+01	0	3.938000e+00
7.559024e+01	0	3.940000e+00
7.599232e+01	0	3.942000e+00
7.639439e+01	0	3.944000e+00
7.599232e+01	0	3.946000e+00
7.599232e+01	0	3.948000e+00
7.559024e+01	0	3.950000e+00
7.599232e+01	0	3.952000e+00
7.599232e+01	0	3.954000e+00
7.599232e+01	0	3.956000e+00
7.559024e+01	0	3.958000e+00
7.679647e+01	0	3.960000e+00
7.599232e+01	0	3.962000e+00
7.599232e+01	0	3.964000e+00
7.639439e+01	0	3.966000e+00
7.599232e+01	0	3.968000e+00
7.679647e+01	0	3.970000e+00
7.639439e+01	0	3.972000e+00
7.559024e+01	0	3.974000e+00
7.559024e+01	0	3.976000e+00
7.518817e+01	0	3.978000e+00
7.679647e+01	0	3.980000e+00
7.639439e+01	0	3.982000e+00
7.599232e+01	0	3.984000e+00
7.639439e+01	0	3.986000e+00
7.599232e+01	0	3.988000e+00
7.599232e+01	0	3.990000e+00
7.559024e+01	0	3.992000e+00
7.518817e+01	0	3.994000e+00
7.599232e+01	0	3.996000e+00
7.559024e+01	0	3.998000e+00
[truncated: 116,457 more rows]
