# Supplementary material for: Flat electrode contacts for vagus nerve stimulation
Source: PLoS One. 2019 Nov 18;14(11):e0215191. doi: 10.1371/journal.pone.0215191 (PMC6862926; doi:10.1371/journal.pone.0215191)
Supplement: S3 File — (ZIP) [file pone.0215191.s014.zip › rabbit_sciatic_9_info.txt]

Rabbit #: 3
Cuff Type: flat
Stimulation Order
Frequency(Hz)	Pulse Width(us)	Train Duration(ms)	Current(uA)
10	100	500	410
10	100	500	40
10	100	500	340
10	100	500	800
10	100	500	440
10	100	500	1000
10	100	500	410
10	100	500	510
10	100	500	310
10	100	500	480
10	100	500	380
10	100	500	540
10	100	500	610
10	100	500	580
10	100	500	700
10	100	500	480
10	100	500	700
10	100	500	580
10	100	500	440
10	100	500	1000
10	100	500	610
10	100	500	410
10	100	500	540
10	100	500	510
10	100	500	800
10	100	500	380
10	100	500	310
10	100	500	340
10	100	500	610
10	100	500	340
10	100	500	310
10	100	500	540
10	100	500	800
10	100	500	700
10	100	500	440
10	100	500	410
10	100	500	480
10	100	500	510
10	100	500	380
10	100	500	580
10	100	500	1000
